# Supplementary material for: On the validity versus utility of activity landscapes: are all activity cliffs statistically significant?
Source: J Cheminform. 2014 Apr 2;6:11. doi: 10.1186/1758-2946-6-11 (PMC4021161; doi:10.1186/1758-2946-6-11)
Supplement: Additional file 1 — Code and data to reproduce figures. The ZIP file contains the R code and datasets required to perform the calculations and generate the figures for this article. It assumes you have R installed and are working on a Unix-like system. In addition you should have the ggplot2, grid, multicore and fingerprint R packages installed. To run the scripts execute run.sh from the command line. [file 1758-2946-6-11-S1.zip]

Archive with 126 entries (115 files):
- si/
- si/bajorath/
- si/bajorath/2012_BMC_Activity Similarity-Waddell.pdf
- __MACOSX/
- __MACOSX/si/
- __MACOSX/si/bajorath/
- __MACOSX/si/bajorath/._2012_BMC_Activity Similarity-Waddell.pdf
- si/bajorath/3_sets_299MT_98OR_96CA.zip
- __MACOSX/si/bajorath/._3_sets_299MT_98OR_96CA.zip
- si/bajorath/CA_Activity_Ki_pKis.txt
- __MACOSX/si/bajorath/._CA_Activity_Ki_pKis.txt
- si/bajorath/CA_simmtx_Atompairs.txt
- __MACOSX/si/bajorath/._CA_simmtx_Atompairs.txt
- si/bajorath/CA_simmtx_MACCS.txt
- __MACOSX/si/bajorath/._CA_simmtx_MACCS.txt
- si/bajorath/CA_simmtx_piDAPH3.txt
- __MACOSX/si/bajorath/._CA_simmtx_piDAPH3.txt
- si/bajorath/CA_simmtx_Radial.txt
- __MACOSX/si/bajorath/._CA_simmtx_Radial.txt
- si/bajorath/CA_Structures.SDF
- __MACOSX/si/bajorath/._CA_Structures.SDF
- si/bajorath/MT_Activity_Ki_pKis.txt
- __MACOSX/si/bajorath/._MT_Activity_Ki_pKis.txt
- si/bajorath/MT_simmtx_Atompairs.txt
- __MACOSX/si/bajorath/._MT_simmtx_Atompairs.txt
- si/bajorath/MT_simmtx_MACCS.txt
- __MACOSX/si/bajorath/._MT_simmtx_MACCS.txt
- si/bajorath/MT_simmtx_piDAPH3.txt
- __MACOSX/si/bajorath/._MT_simmtx_piDAPH3.txt
- si/bajorath/MT_simmtx_Radial.txt
- __MACOSX/si/bajorath/._MT_simmtx_Radial.txt
- si/bajorath/MT_Structures.SDF
- __MACOSX/si/bajorath/._MT_Structures.SDF
- si/bajorath/OR_Activity_Ki_pKis.txt
- __MACOSX/si/bajorath/._OR_Activity_Ki_pKis.txt
- si/bajorath/OR_simmtx_Atompairs.txt
- __MACOSX/si/bajorath/._OR_simmtx_Atompairs.txt
- si/bajorath/OR_simmtx_MACCS.txt
- __MACOSX/si/bajorath/._OR_simmtx_MACCS.txt
- si/bajorath/OR_simmtx_piDAPH3.txt
- __MACOSX/si/bajorath/._OR_simmtx_piDAPH3.txt
- si/bajorath/OR_simmtx_Radial.txt
- __MACOSX/si/bajorath/._OR_simmtx_Radial.txt
- si/bajorath/OR_Structures.SDF
- __MACOSX/si/bajorath/._OR_Structures.SDF
- si/bcg/
- si/bcg/2009 JCIM ActivityLandscape-links.pdf
- __MACOSX/si/bcg/
- __MACOSX/si/bcg/._2009 JCIM ActivityLandscape-links.pdf
- si/bcg/BCG_48_Structures.sdf
- __MACOSX/si/bcg/._BCG_48_Structures.sdf
- si/bcg/BCG_Activity_pIC50.txt
- __MACOSX/si/bcg/._BCG_Activity_pIC50.txt
- si/bcg/BCG_simmtx_GpiDAPH3.txt
- __MACOSX/si/bcg/._BCG_simmtx_GpiDAPH3.txt
- si/bcg/BCG_simmtx_MACCS.txt
- __MACOSX/si/bcg/._BCG_simmtx_MACCS.txt
- si/bcg/BCG_simmtx_piDAPH4.txt
- __MACOSX/si/bcg/._BCG_simmtx_piDAPH4.txt
- si/bcg/Set_48_BCGs_JCIM09.zip
- __MACOSX/si/bcg/._Set_48_BCGs_JCIM09.zip
- si/bzd/
- si/bzd/2010 BMC-Antiprozoal Activity Landscape.pdf
- __MACOSX/si/bzd/
- __MACOSX/si/bzd/._2010 BMC-Antiprozoal Activity Landscape.pdf
- si/bzd/BZD_91_Structures.sdf
- __MACOSX/si/bzd/._BZD_91_Structures.sdf
- si/bzd/BZD_Activity_pIC50_two_targets.txt
- __MACOSX/si/bzd/._BZD_Activity_pIC50_two_targets.txt
- si/bzd/BZD_simmtx_MACCS.txt
- __MACOSX/si/bzd/._BZD_simmtx_MACCS.txt
- si/bzd/BZD_simmtx_piDAPH3.txt
- __MACOSX/si/bzd/._BZD_simmtx_piDAPH3.txt
- si/bzd/BZD_simmtx_TGD.txt
- __MACOSX/si/bzd/._BZD_simmtx_TGD.txt
- si/bzd/Set_91_BZD_BMC10_augmented.zip
- __MACOSX/si/bzd/._Set_91_BZD_BMC10_augmented.zip
- si/fps/
- si/fps/BCG_GpiDAPH3_bit_vector.txt
- __MACOSX/si/fps/
- __MACOSX/si/fps/._BCG_GpiDAPH3_bit_vector.txt
- si/fps/BCG_MACCS_bit_vector.txt
- __MACOSX/si/fps/._BCG_MACCS_bit_vector.txt
- si/fps/BCG_piDAPH3_bit_vectors.txt
- __MACOSX/si/fps/._BCG_piDAPH3_bit_vectors.txt
- si/fps/BCG_TGD_bit_vectors.txt
- __MACOSX/si/fps/._BCG_TGD_bit_vectors.txt
- si/fps/BZD_MACCS_bit_vector.txt
- __MACOSX/si/fps/._BZD_MACCS_bit_vector.txt
- si/fps/BZD_piDAPH3_bit_vector.txt
- __MACOSX/si/fps/._BZD_piDAPH3_bit_vector.txt
- si/fps/BZD_TGD_bit_vector.txt
- __MACOSX/si/fps/._BZD_TGD_bit_vector.txt
- si/fps/CA_Atompairs.txt
- __MACOSX/si/fps/._CA_Atompairs.txt
- si/fps/CA_ECPF_radial.txt
- __MACOSX/si/fps/._CA_ECPF_radial.txt
- si/fps/CA_MACCS_bit_vector.txt
- __MACOSX/si/fps/._CA_MACCS_bit_vector.txt
- si/fps/CA_piDAPH3_bit_vector.txt
- __MACOSX/si/fps/._CA_piDAPH3_bit_vector.txt
- si/fps/MT_Atompairs.txt
- __MACOSX/si/fps/._MT_Atompairs.txt
- si/fps/MT_ECPF_radial.txt
- __MACOSX/si/fps/._MT_ECPF_radial.txt
- si/fps/MT_MACCS_bit_vector.txt
- __MACOSX/si/fps/._MT_MACCS_bit_vector.txt
- si/fps/MT_piDAPH3_bit_vector.txt
- __MACOSX/si/fps/._MT_piDAPH3_bit_vector.txt
- si/fps/OP_Atompairs.txt
- __MACOSX/si/fps/._OP_Atompairs.txt
- si/fps/OP_ECPF_radial.txt
- __MACOSX/si/fps/._OP_ECPF_radial.txt
- si/fps/OP_MACCS_bit_vector.txt
- __MACOSX/si/fps/._OP_MACCS_bit_vector.txt
- si/fps/OP_piDAPH3_bit_vector.txt
- __MACOSX/si/fps/._OP_piDAPH3_bit_vector.txt
- si/funcs.R
- si/gaussrnd.R
- si/multi-ca.R
- si/multi-mt.R
- si/multi-or.R
- si/paper.R
- si/randomization.R
- si/run.sh
- si/sali.R
