# Supplementary material for: On the validity versus utility of activity landscapes: are all activity cliffs statistically significant?
Source: J Cheminform. 2014 Apr 2;6:11. doi: 10.1186/1758-2946-6-11 (PMC4021161; doi:10.1186/1758-2946-6-11)
Supplement: Additional file 1 — Code and data to reproduce figures. The ZIP file contains the R code and datasets required to perform the calculations and generate the figures for this article. It assumes you have R installed and are working on a Unix-like system. In addition you should have the ggplot2, grid, multicore and fingerprint R packages installed. To run the scripts execute run.sh from the command line. [file 1758-2946-6-11-S1.zip › si/bajorath/CA_Activity_Ki_pKis.txt]

no	Potency[nM] Carbonic anhydrase I	Potency[nM] Carbonic anhydrase II	Potency[nM] Carbonic anhydrase IX	Potency[nM] Carbonic anhydrase XII	pKi I	pKi II	pKi IX	pKi XII
1	5800	244	1613	1103	5.24	6.61	5.79	5.96
2	3	1	16	1.9	8.52	9.00	7.80	8.72
3	44	55	45	50	7.36	7.26	7.35	7.30
4	27300	806	4995	3045	4.56	6.09	5.30	5.52
5	51101.043	3073.76	5925.5293	50	4.29	5.51	5.23	7.30
6	62	14	7.5	8.5	7.21	7.85	8.12	8.07
7	900	100	146	348	6.05	7.00	6.84	6.46
8	62	35	48	52	7.21	7.46	7.32	7.28
9	85	133	32	30	7.07	6.88	7.49	7.52
10	3300	37	73	21	5.48	7.43	7.14	7.68
11	9300	19	30	4	5.03	7.72	7.52	8.40
12	30	60	37	44	7.52	7.22	7.43	7.36
13	15693.714	8282.875	31000	3.5	4.80	5.08	4.51	8.46
14	41419.473	1412.6	4176.6924	3.4000001	4.38	5.85	5.38	8.47
15	2358250	46389.23	84210	37	2.63	4.33	4.07	7.43
16	94	102	30	27	7.03	6.99	7.52	7.57
17	19080	153.83333	186	34	4.72	6.81	6.73	7.47
18	40	5	15	13	7.40	8.30	7.82	7.89
19	1114.375	648.56	3810.6667	22	5.95	6.19	5.42	7.66
20	54	3.2	10	17	7.27	8.49	8.00	7.77
21	3146875	37910	51551.5	0.30000001	2.50	4.42	4.29	9.52
22	9800	15808.571	132132	3.0999999	5.01	4.80	3.88	8.51
23	14600	133	112	31	4.84	6.88	6.95	7.51
24	12	1.9	8.1000004	15	7.92	8.72	8.09	7.82
25	28590.625	696.95142	2295.4546	5.6999998	4.54	6.16	5.64	8.24
26	17650	214	79	147	4.75	6.67	7.10	6.83
27	32	41	24	19	7.49	7.39	7.62	7.72
28	19148	5041.6665	12012	4.5	4.72	5.30	4.92	8.35
29	40816.668	45943.285	101856.66	11	4.39	4.34	3.99	7.96
30	54000	14362	13513.5	13	4.27	4.84	4.87	7.89
31	36	4.9000001	15	29	7.44	8.31	7.82	7.54
32	45400	295	33	42.924999	4.34	6.53	7.48	7.37
33	37	33	21	16	7.43	7.48	7.68	7.80
34	6400	18.5	56	53	5.19	7.73	7.25	7.28
35	8300	8622.8574	122622.5	1.1	5.08	5.06	3.91	8.96
36	8400	10778.571	19519.5	44	5.08	4.97	4.71	7.36
37	85	25.6	14	3.7	7.07	7.59	7.85	8.43
38	6000	10060	142642.5	11	5.22	5.00	3.85	7.96
39	2243.0715	951.5625	1868.3077	3.4000001	5.65	6.02	5.73	8.47
40	103	49	52	68	6.99	7.31	7.28	7.17
41	50000	5265.75	5344	18	4.30	5.28	5.27	7.74
42	11600	547	5440	2404	4.94	6.26	5.26	5.62
43	20600	230	136	249	4.69	6.64	6.87	6.60
44	8600	60	41	33	5.07	7.22	7.39	7.48
45	19700	19.9	40.900002	35.599998	4.71	7.70	7.39	7.45
46	62	8.333333	44.5	3.6500001	7.21	8.08	7.35	8.44
47	55	65.599998	21	220	7.26	7.18	7.68	6.66
48	10	5.5	6.8000002	7.4000001	8.00	8.26	8.17	8.13
49	29	14	32	38	7.54	7.85	7.49	7.42
50	266	12	26	18	6.58	7.92	7.59	7.74
51	51	18	8.1999998	12	7.29	7.74	8.09	7.92
52	15	2.7	7.3000002	11	7.82	8.57	8.14	7.96
53	6500	5752.8569	134634.5	20	5.19	5.24	3.87	7.70
54	2349900	32128	13219.8	3.2	2.63	4.49	4.88	8.49
55	21400	246	135	49	4.67	6.61	6.87	7.31
56	37	4	3	79	7.43	8.40	8.52	7.10
57	7400	8.6499996	114	117.5	5.13	8.06	6.94	6.93
58	26400	117.16666	48	58	4.58	6.93	7.32	7.24
59	81	22	15	18	7.09	7.66	7.82	7.74
60	290	6	13	2.4000001	6.54	8.22	7.89	8.62
61	21	5.3000002	14	30	7.68	8.28	7.85	7.52
62	22100	4620	766	190	4.66	5.34	6.12	6.72
63	5800	9054	12012	45	5.24	5.04	4.92	7.35
64	21000	125	22	55	4.68	6.90	7.66	7.26
65	10900	3800	139	108	4.96	5.42	6.86	6.97
66	1500	150	14	10	5.82	6.82	7.85	8.00
67	14	7.8000002	12	27	7.85	8.11	7.92	7.57
68	14200	536	3415	2417	4.85	6.27	5.47	5.62
69	3	2	21	3.3	8.52	8.70	7.68	8.48
70	25000	120120	119119	125	4.60	3.92	3.92	6.90
71	50000	9	52	3.5	4.30	8.05	7.28	8.46
72	81	40	40	83	7.09	7.40	7.40	7.08
73	19300	227	83	85	4.71	6.64	7.08	7.07
74	50000	9	52	3.5	4.30	8.05	7.28	8.46
75	56	35.049999	5.0500002	11000	7.25	7.46	8.30	4.96
76	6	2	38	85	8.22	8.70	7.42	7.07
77	23500	258	139	138	4.63	6.59	6.86	6.86
78	1200	40	31	3.9000001	5.92	7.40	7.51	8.41
79	2600	19.6	14.5	20	5.59	7.71	7.84	7.70
80	3450	330711.66	4580	1875	5.46	3.48	5.34	5.73
81	33350000	3006	52000	3.5	1.48	5.52	4.28	8.46
82	50	53	21	24	7.30	7.28	7.68	7.62
83	19700	232	106	56	4.71	6.63	6.97	7.25
84	7700	9.1999998	1440	1390	5.11	8.04	5.84	5.86
85	45000	3	37	3	4.35	8.52	7.43	8.52
86	50000	9	52	3.5	4.30	8.05	7.28	8.46
87	109	33	16	3.4000001	6.96	7.48	7.80	8.47
88	13	3.5999999	6.3000002	5.9000001	7.89	8.44	8.20	8.23
89	245	82	37	76	6.61	7.09	7.43	7.12
90	35	21	26	33	7.46	7.68	7.59	7.48
91	203	1662.6364	824	1269.1	6.69	5.78	6.08	5.90
92	430	75	18	13	6.37	7.12	7.74	7.89
93	50000	9	52	3.5	4.30	8.05	7.28	8.46
94	5100	9.6000004	1840	1348	5.29	8.02	5.74	5.87
95	100	28	37	39	7.00	7.55	7.43	7.41
96	125	64	113	33	6.90	7.19	6.95	7.48
