# Supplementary material for: On the validity versus utility of activity landscapes: are all activity cliffs statistically significant?
Source: J Cheminform. 2014 Apr 2;6:11. doi: 10.1186/1758-2946-6-11 (PMC4021161; doi:10.1186/1758-2946-6-11)
Supplement: Additional file 1 — Code and data to reproduce figures. The ZIP file contains the R code and datasets required to perform the calculations and generate the figures for this article. It assumes you have R installed and are working on a Unix-like system. In addition you should have the ggplot2, grid, multicore and fingerprint R packages installed. To run the scripts execute run.sh from the command line. [file 1758-2946-6-11-S1.zip › si/bajorath/CA_simmtx_Atompairs.txt]

1	0.117904	0.163934	0.696552	0.25	0.121739	0.232673	0.18552	0.161716	0.185629	0.101911	0.155039	0.145078	0.172619	0.155556	0.142349	0.207143	0.151659	0.19774	0.114907	0.137931	0.230216	0.168675	0.105096	0.146341	0.175824	0.141869	0.109524	0.137931	0.244318	0.137026	0.152174	0.114815	0.313953	0.171233	0.260563	0.140244	0.171233	0.216346	0.16568	0.162791	0.487342	0.2125	0.0958904	0.221154	0.163158	0.137931	0.147799	0.135965	0.121359
0.117904	1	0.159184	0.123288	0.111111	0.0720222	0.208738	0.18018	0.154098	0.214724	0.138158	0.159533	0.151042	0.172619	0.122302	0.171533	0.126667	0.162679	0.15847	0.0911854	0.107383	0.13245	0.154762	0.0709877	0.287671	0.138298	0.174377	0.147783	0.122449	0.171123	0.0833333	0.104167	0.189723	0.0917874	0.13245	0.11875	0.183544	0.13245	0.252475	0.179641	0.168224	0.129808	0.154762	0.185185	0.170507	0.503401	0.107383	0.0895522	0.171946	0.184615
0.163934	0.159184	1	0.165957	0.124324	0.343042	0.259091	0.542553	0.397059	0.241758	0.0634921	0.621891	0.276923	0.108374	0.135802	0.34749	0.158824	0.315534	0.153846	0.264706	0.176829	0.150289	0.15625	0.284247	0.107692	0.21	0.432	0.285714	0.128655	0.293194	0.282209	0.133333	0.394068	0.165138	0.150289	0.131148	0.125654	0.150289	0.300926	0.216216	0.299065	0.206422	0.168421	0.0621469	0.247788	0.208738	0.176829	0.255591	0.828025	0.356021
0.696552	0.123288	0.165957	1	0.268657	0.112094	0.244792	0.183099	0.159322	0.197452	0.108844	0.156627	0.153005	0.183544	0.168	0.147601	0.282258	0.159204	0.16763	0.10443	0.148148	0.248062	0.179487	0.101307	0.155844	0.179191	0.13879	0.115	0.148148	0.229412	0.117647	0.164063	0.119231	0.278107	0.183824	0.280303	0.149351	0.183824	0.227273	0.176101	0.165049	0.691729	0.218543	0.102941	0.232323	0.172222	0.148148	0.126984	0.142202	0.127551
0.25	0.111111	0.124324	0.268657	1	0.0687285	0.351563	0.141104	0.145228	0.22	0.127907	0.115578	0.198347	0.12037	0.355932	0.166667	0.256757	0.128378	0.172414	0.0760456	0.236111	0.583333	0.216495	0.0796813	0.131313	0.179487	0.0995671	0.145985	0.236111	0.162602	0.0680272	0.33871	0.108374	0.339286	0.376812	0.688525	0.21978	0.376812	0.229167	0.222222	0.12987	0.292683	0.216495	0.166667	0.289855	0.198347	0.236111	0.0743494	0.136646	0.139706
0.121739	0.0720222	0.343042	0.112094	0.0687285	1	0.155015	0.216718	0.183824	0.134483	0.0305085	0.292169	0.173333	0.044586	0.0830189	0.153061	0.0909091	0.183544	0.0923567	0.428571	0.108614	0.0902527	0.0833333	0.642612	0.0424837	0.134868	0.213158	0.170418	0.080292	0.143791	0.492837	0.0740741	0.19337	0.115625	0.0902527	0.0763889	0.06	0.0902527	0.149701	0.127148	0.165138	0.112462	0.090604	0.0282686	0.149254	0.1	0.108614	0.540373	0.282895	0.171521
0.232673	0.208738	0.259091	0.244792	0.351563	0.155015	1	0.287879	0.287313	0.528	0.0709677	0.217573	0.35443	0.091954	0.211382	0.324895	0.2	0.333333	0.132597	0.185185	0.161765	0.28125	0.307692	0.164384	0.117284	0.269939	0.281746	0.313953	0.224806	0.308642	0.167683	0.1875	0.3125	0.251429	0.233083	0.365079	0.153846	0.233083	0.438596	0.461538	0.239796	0.259668	0.307692	0.0851064	0.534162	0.320988	0.161765	0.181518	0.285714	0.28
0.18552	0.18018	0.542553	0.183099	0.141104	0.216718	0.287879	1	0.598214	0.316129	0.0783133	0.482927	0.261111	0.121547	0.157143	0.513889	0.174497	0.283505	0.153439	0.254296	0.147651	0.172185	0.169591	0.208904	0.121387	0.164021	0.448276	0.26455	0.147651	0.371951	0.285714	0.153846	0.414747	0.154229	0.172185	0.149068	0.155689	0.172185	0.37766	0.28481	0.326425	0.187192	0.183432	0.0779221	0.268293	0.22043	0.147651	0.325	0.497175	0.346591
0.161716	0.154098	0.397059	0.159322	0.145228	0.183824	0.287313	0.598214	1	0.251064	0.0590551	0.349315	0.219231	0.101504	0.115044	0.853333	0.122881	0.206406	0.132353	0.203704	0.0920502	0.131356	0.198347	0.168865	0.109375	0.156716	0.348101	0.196364	0.0920502	0.307054	0.236641	0.113537	0.31457	0.133803	0.131356	0.141079	0.132	0.131356	0.292593	0.231092	0.320611	0.161404	0.174089	0.0711297	0.22807	0.200758	0.0920502	0.263014	0.354962	0.229323
0.185629	0.214724	0.241758	0.197452	0.22	0.134483	0.528	0.316129	0.251064	1	0.0747664	0.243523	0.381356	0.0944882	0.289474	0.289216	0.305882	0.302817	0.140741	0.194444	0.258824	0.284091	0.478261	0.156	0.12069	0.392857	0.271028	0.296296	0.371795	0.490741	0.173145	0.278481	0.313514	0.174825	0.284091	0.234694	0.172727	0.284091	0.433824	0.828947	0.324138	0.212329	0.478261	0.0851064	0.451852	0.369748	0.258824	0.189922	0.280255	0.362205
0.101911	0.138158	0.0634921	0.108844	0.127907	0.0305085	0.0709677	0.0783133	0.0590551	0.0747664	1	0.0591133	0.078125	0.461538	0.123077	0.0577778	0.0886076	0.0457516	0.205607	0.0298507	0.0933333	0.142857	0.0776699	0.03125	0.26506	0.0737705	0.0555556	0.056338	0.0933333	0.0967742	0.0302013	0.101449	0.0480769	0.0916031	0.142857	0.129412	0.253012	0.142857	0.0759494	0.0654206	0.0844156	0.117647	0.0882353	0.375	0.06875	0.179487	0.0933333	0.032967	0.0538922	0.0724638
0.155039	0.159533	0.621891	0.156627	0.115578	0.292169	0.217573	0.482927	0.349315	0.243523	0.0591133	1	0.264423	0.0963303	0.125	0.305755	0.140541	0.30137	0.144144	0.264984	0.162921	0.139037	0.145631	0.262987	0.0952381	0.21327	0.464567	0.285047	0.118919	0.305	0.281899	0.122905	0.435146	0.180617	0.139037	0.121827	0.11165	0.139037	0.277056	0.213198	0.264069	0.199134	0.156863	0.0575916	0.270386	0.190045	0.162921	0.233333	0.535714	0.325243
0.145078	0.151042	0.276923	0.153005	0.198347	0.173333	0.35443	0.261111	0.219231	0.381356	0.078125	0.264423	1	0.08	0.287234	0.227468	0.207207	0.386667	0.164474	0.208955	0.287129	0.271028	0.21374	0.204633	0.0928571	0.243056	0.199187	0.445255	0.226415	0.277778	0.187291	0.215686	0.220183	0.201258	0.271028	0.230769	0.160305	0.271028	0.3625	0.384615	0.201117	0.197605	0.21374	0.0964912	0.394904	0.256757	0.287129	0.166078	0.309942	0.272727
0.172619	0.172619	0.108374	0.183544	0.12037	0.044586	0.091954	0.121547	0.101504	0.0944882	0.461538	0.0963303	0.08	1	0.102273	0.0916667	0.170213	0.0952381	0.233871	0.0344828	0.0816327	0.12	0.097561	0.0359712	0.535714	0.0992908	0.0883534	0.0545455	0.0816327	0.151079	0.044164	0.0869565	0.0707965	0.120805	0.12	0.121495	0.267327	0.12	0.127907	0.0866142	0.110465	0.189189	0.115702	0.2625	0.0833333	0.227273	0.0816327	0.0479452	0.0869565	0.075
0.155556	0.122302	0.135802	0.168	0.355932	0.0830189	0.211382	0.157143	0.115044	0.289474	0.123077	0.125	0.287234	0.102273	1	0.133333	0.468085	0.181818	0.142857	0.092827	0.511628	0.651163	0.305556	0.0977778	0.113924	0.23913	0.105769	0.254717	0.511628	0.226804	0.0820896	0.512821	0.122905	0.211538	0.651163	0.490566	0.191781	0.651163	0.167939	0.293333	0.171875	0.184211	0.305556	0.176471	0.184615	0.19802	0.511628	0.090535	0.160584	0.201835
0.142349	0.171533	0.34749	0.147601	0.166667	0.153061	0.324895	0.513889	0.853333	0.289216	0.0577778	0.305755	0.227468	0.0916667	0.133333	1	0.141463	0.232	0.135246	0.207977	0.105769	0.15122	0.227488	0.170455	0.109649	0.148148	0.299342	0.216327	0.105769	0.327103	0.191099	0.131313	0.330909	0.132296	0.15122	0.161905	0.150685	0.15122	0.330544	0.2657	0.307054	0.153846	0.188073	0.0817308	0.255906	0.227468	0.105769	0.214689	0.384615	0.259574
0.207143	0.126667	0.158824	0.282258	0.256757	0.0909091	0.2	0.174497	0.122881	0.305882	0.0886076	0.140541	0.207207	0.170213	0.468085	0.141463	1	0.258065	0.179245	0.101215	0.392857	0.4	0.304878	0.106383	0.188235	0.245098	0.119816	0.177419	0.392857	0.269231	0.0899281	0.384615	0.138298	0.208696	0.4	0.295775	0.234568	0.4	0.220588	0.294118	0.181159	0.309735	0.304878	0.106061	0.184397	0.207207	0.392857	0.0988142	0.186207	0.190083
0.151659	0.162679	0.315534	0.159204	0.128378	0.183544	0.333333	0.283505	0.206406	0.302817	0.0457516	0.30137	0.386667	0.0952381	0.181818	0.232	0.258065	1	0.170588	0.240143	0.235772	0.179104	0.190789	0.205776	0.121795	0.322368	0.205323	0.641791	0.1875	0.233533	0.216129	0.15873	0.230769	0.196629	0.179104	0.144828	0.12987	0.179104	0.333333	0.286713	0.150485	0.213115	0.190789	0.05	0.369318	0.195402	0.235772	0.165563	0.322581	0.354037
0.19774	0.15847	0.153846	0.16763	0.172414	0.0923567	0.132597	0.153439	0.132353	0.140741	0.205607	0.144144	0.164474	0.233871	0.142857	0.135246	0.179245	0.170588	1	0.097561	0.141509	0.175926	0.136364	0.105839	0.252174	0.197183	0.108527	0.138554	0.12037	0.190476	0.0984127	0.173469	0.103004	0.246575	0.175926	0.134454	0.505263	0.175926	0.161111	0.141791	0.138122	0.186335	0.181102	0.221053	0.160221	0.22069	0.141509	0.0844595	0.149733	0.133333
0.114907	0.0911854	0.264706	0.10443	0.0760456	0.428571	0.185185	0.254296	0.203704	0.194444	0.0298507	0.264984	0.208955	0.0344828	0.092827	0.207977	0.101215	0.240143	0.097561	1	0.107438	0.100402	0.095941	0.47541	0.0355872	0.144404	0.186301	0.230769	0.0894309	0.183824	0.874525	0.0826446	0.202381	0.134483	0.100402	0.0846154	0.0661765	0.100402	0.215017	0.181102	0.165017	0.111842	0.095941	0.0313726	0.222603	0.113402	0.107438	0.59727	0.283688	0.227941
0.137931	0.107383	0.176829	0.148148	0.236111	0.108614	0.161765	0.147651	0.0920502	0.258824	0.0933333	0.162921	0.287129	0.0816327	0.511628	0.105769	0.392857	0.235772	0.141509	0.107438	1	0.37931	0.271605	0.127753	0.0898876	0.242424	0.101382	0.256637	0.423077	0.207547	0.0952381	0.36	0.117021	0.184211	0.37931	0.294118	0.156627	0.37931	0.157143	0.261905	0.160584	0.190083	0.271605	0.112903	0.189781	0.171171	0.644444	0.0873016	0.208633	0.261261
0.230216	0.13245	0.150289	0.248062	0.583333	0.0902527	0.28125	0.172185	0.131356	0.284091	0.142857	0.139037	0.271028	0.12	0.651163	0.15122	0.4	0.179104	0.175926	0.100402	0.37931	1	0.282353	0.105485	0.131868	0.228571	0.118721	0.22314	0.37931	0.229358	0.0892857	0.423077	0.13089	0.293578	0.622642	0.59322	0.228916	0.622642	0.244444	0.258427	0.178571	0.271186	0.282353	0.190476	0.251852	0.214286	0.37931	0.0980392	0.167785	0.196721
0.168675	0.154762	0.15625	0.179487	0.216495	0.0833333	0.307692	0.169591	0.198347	0.478261	0.0776699	0.145631	0.21374	0.097561	0.305556	0.227488	0.304878	0.190789	0.136364	0.095941	0.271605	0.282353	1	0.0961538	0.125	0.407407	0.170306	0.17931	0.391892	0.23622	0.0860927	0.276316	0.195	0.171429	0.282353	0.231579	0.168224	0.282353	0.216561	0.391753	0.245033	0.193103	0.692308	0.0888889	0.230769	0.242188	0.271605	0.0938628	0.179641	0.215827
0.105096	0.0709877	0.284247	0.101307	0.0796813	0.642612	0.164384	0.208904	0.168865	0.156	0.03125	0.262987	0.204633	0.0359712	0.0977778	0.170455	0.106383	0.205776	0.105839	0.47541	0.127753	0.105485	0.0961538	1	0.0371747	0.159696	0.175978	0.182482	0.0940171	0.148148	0.4273	0.0869565	0.191489	0.120141	0.105485	0.0887097	0.0692308	0.105485	0.170068	0.14741	0.144295	0.108844	0.0961538	0.0329218	0.173469	0.102473	0.127753	0.373494	0.310861	0.201493
0.146341	0.287671	0.107692	0.155844	0.131313	0.0424837	0.117284	0.121387	0.109375	0.12069	0.26506	0.0952381	0.0928571	0.535714	0.113924	0.109649	0.188235	0.121795	0.252174	0.0355872	0.0898876	0.131868	0.125	0.0371747	1	0.106061	0.10084	0.0714286	0.102273	0.135338	0.0420712	0.0963855	0.0938967	0.120567	0.131868	0.132653	0.293478	0.131868	0.15625	0.112069	0.0898204	0.159722	0.125	0.373134	0.107143	0.378378	0.0898876	0.0457746	0.0977011	0.0939597
0.175824	0.138298	0.21	0.179191	0.179487	0.134868	0.269939	0.164021	0.156716	0.392857	0.0737705	0.21327	0.243056	0.0992908	0.23913	0.148148	0.245098	0.322368	0.197183	0.144404	0.242424	0.228571	0.407407	0.159696	0.106061	1	0.165992	0.273333	0.308511	0.229167	0.137255	0.21875	0.177273	0.234899	0.228571	0.191304	0.141732	0.228571	0.19209	0.324786	0.175141	0.237179	0.420561	0.0727273	0.269461	0.209459	0.242424	0.0986395	0.21229	0.243421
0.141869	0.174377	0.432	0.13879	0.0995671	0.213158	0.281746	0.448276	0.348101	0.271028	0.0555556	0.464567	0.199187	0.0883534	0.105769	0.299342	0.119816	0.205323	0.108527	0.186301	0.101382	0.118721	0.170306	0.175978	0.10084	0.165992	1	0.185328	0.138095	0.285088	0.205195	0.104265	0.847291	0.115242	0.118721	0.104803	0.105932	0.118721	0.282353	0.231818	0.250965	0.140221	0.180617	0.0540541	0.223881	0.224066	0.101382	0.222841	0.359184	0.244898
0.109524	0.147783	0.285714	0.115	0.145985	0.170418	0.313953	0.26455	0.196364	0.296296	0.056338	0.285047	0.445255	0.0545455	0.254717	0.216327	0.177419	0.641791	0.138554	0.230769	0.256637	0.22314	0.17931	0.182482	0.0714286	0.273333	0.185328	1	0.20339	0.209877	0.207237	0.172414	0.208696	0.194118	0.22314	0.19084	0.108108	0.22314	0.263736	0.298507	0.146465	0.164835	0.17931	0.0703125	0.375	0.185629	0.256637	0.171233	0.289617	0.359477
0.137931	0.122449	0.128655	0.148148	0.236111	0.080292	0.224806	0.147651	0.0920502	0.371795	0.0933333	0.118919	0.226415	0.0816327	0.511628	0.105769	0.392857	0.1875	0.12037	0.0894309	0.423077	0.37931	0.391892	0.0940171	0.102273	0.308511	0.138095	0.20339	1	0.207547	0.0794224	0.36	0.160221	0.173913	0.37931	0.294118	0.156627	0.37931	0.191176	0.376623	0.160584	0.16129	0.391892	0.112903	0.207407	0.192661	0.423077	0.0873016	0.150685	0.22807
0.244318	0.171123	0.293194	0.229412	0.162602	0.143791	0.308642	0.371951	0.307054	0.490741	0.0967742	0.305	0.277778	0.151079	0.226804	0.327103	0.269231	0.233533	0.190476	0.183824	0.207547	0.229358	0.23622	0.148148	0.135338	0.229167	0.285088	0.209877	0.207547	1	0.180602	0.196078	0.306931	0.203822	0.229358	0.183333	0.190476	0.229358	0.35	0.428571	0.374194	0.222222	0.276423	0.0884956	0.291667	0.268966	0.207547	0.19708	0.305882	0.310811
0.137026	0.0833333	0.282209	0.117647	0.0680272	0.492837	0.167683	0.285714	0.236641	0.173145	0.0302013	0.281899	0.187291	0.044164	0.0820896	0.191099	0.0899281	0.216129	0.0984127	0.874525	0.0952381	0.0892857	0.0860927	0.4273	0.0420712	0.137255	0.205195	0.207237	0.0794224	0.180602	1	0.0732601	0.185286	0.135647	0.0892857	0.0756014	0.0594059	0.0892857	0.194444	0.161404	0.177914	0.121581	0.0933333	0.027972	0.201238	0.102484	0.0952381	0.691525	0.255591	0.20462
0.152174	0.104167	0.133333	0.164063	0.33871	0.0740741	0.1875	0.153846	0.113537	0.278481	0.101449	0.122905	0.215686	0.0869565	0.512821	0.131313	0.384615	0.15873	0.173469	0.0826446	0.36	0.423077	0.276316	0.0869565	0.0963855	0.21875	0.104265	0.172414	0.36	0.196078	0.0732601	1	0.120879	0.194444	0.423077	0.438596	0.232877	0.423077	0.181818	0.298701	0.150376	0.179487	0.276316	0.166667	0.180451	0.203883	0.36	0.0806452	0.157143	0.165217
0.114815	0.189723	0.394068	0.119231	0.108374	0.19337	0.3125	0.414747	0.31457	0.313514	0.0480769	0.435146	0.220183	0.0707965	0.122905	0.330909	0.138298	0.230769	0.103004	0.202381	0.117021	0.13089	0.195	0.191489	0.0938967	0.177273	0.847291	0.208696	0.160221	0.306931	0.185286	0.120879	1	0.106122	0.13089	0.114428	0.115385	0.13089	0.312775	0.267016	0.239496	0.124498	0.195	0.056701	0.245833	0.248826	0.117021	0.202346	0.413953	0.277778
0.313953	0.0917874	0.165138	0.278107	0.339286	0.115625	0.251429	0.154229	0.133803	0.174825	0.0916031	0.180617	0.201258	0.120805	0.211538	0.132296	0.208696	0.196629	0.246575	0.134483	0.184211	0.293578	0.171429	0.120141	0.120567	0.234899	0.115242	0.194118	0.173913	0.203822	0.135647	0.194444	0.106122	1	0.236842	0.37963	0.129496	0.236842	0.179894	0.159722	0.145833	0.314103	0.205882	0.101695	0.445161	0.143713	0.184211	0.109272	0.156566	0.16185
0.171233	0.13245	0.150289	0.183824	0.376812	0.0902527	0.233083	0.172185	0.131356	0.284091	0.142857	0.139037	0.271028	0.12	0.651163	0.15122	0.4	0.179104	0.175926	0.100402	0.37931	0.622642	0.282353	0.105485	0.131868	0.228571	0.118721	0.22314	0.37931	0.229358	0.0892857	0.423077	0.13089	0.236842	1	0.46875	0.228916	0.622642	0.191489	0.258427	0.178571	0.2	0.282353	0.190476	0.207143	0.214286	0.37931	0.0980392	0.167785	0.196721
0.260563	0.11875	0.131148	0.280303	0.688525	0.0763889	0.365079	0.149068	0.141079	0.234694	0.129412	0.121827	0.230769	0.121495	0.490566	0.161905	0.295775	0.144828	0.134454	0.0846154	0.294118	0.59322	0.231579	0.0887097	0.132653	0.191304	0.104803	0.19084	0.294118	0.183333	0.0756014	0.438596	0.114428	0.37963	0.46875	1	0.170213	0.46875	0.222222	0.22449	0.145695	0.305785	0.231579	0.185714	0.301471	0.190083	0.294118	0.0827068	0.144654	0.157895
0.140244	0.183544	0.125654	0.149351	0.21978	0.06	0.153846	0.155689	0.132	0.172727	0.253012	0.11165	0.160305	0.267327	0.191781	0.150685	0.234568	0.12987	0.505263	0.0661765	0.156627	0.228916	0.168224	0.0692308	0.293478	0.141732	0.105932	0.108108	0.156627	0.190476	0.0594059	0.232877	0.115385	0.129496	0.228916	0.170213	1	0.228916	0.187097	0.174312	0.138365	0.160839	0.168224	0.3	0.141975	0.266667	0.156627	0.0647482	0.137725	0.132867
0.171233	0.13245	0.150289	0.183824	0.376812	0.0902527	0.233083	0.172185	0.131356	0.284091	0.142857	0.139037	0.271028	0.12	0.651163	0.15122	0.4	0.179104	0.175926	0.100402	0.37931	0.622642	0.282353	0.105485	0.131868	0.228571	0.118721	0.22314	0.37931	0.229358	0.0892857	0.423077	0.13089	0.236842	0.622642	0.46875	0.228916	1	0.191489	0.258427	0.178571	0.2	0.282353	0.190476	0.207143	0.214286	0.37931	0.0980392	0.167785	0.196721
0.216346	0.252475	0.300926	0.227273	0.229167	0.149701	0.438596	0.37766	0.292593	0.433824	0.0759494	0.277056	0.3625	0.127907	0.167939	0.330544	0.220588	0.333333	0.161111	0.215017	0.157143	0.244444	0.216561	0.170068	0.15625	0.19209	0.282353	0.263736	0.191176	0.35	0.194444	0.181818	0.312775	0.179894	0.191489	0.222222	0.187097	0.191489	1	0.447761	0.286458	0.240642	0.216561	0.0827586	0.402235	0.371069	0.157143	0.210702	0.333333	0.317919
0.16568	0.179641	0.216216	0.176101	0.222222	0.127148	0.461538	0.28481	0.231092	0.828947	0.0654206	0.213198	0.384615	0.0866142	0.293333	0.2657	0.294118	0.286713	0.141791	0.181102	0.261905	0.258427	0.391753	0.14741	0.112069	0.324786	0.231818	0.298507	0.376623	0.428571	0.161404	0.298701	0.267016	0.159722	0.258427	0.22449	0.174312	0.258427	0.447761	1	0.273333	0.189189	0.391753	0.0744681	0.423358	0.35	0.261905	0.176923	0.25	0.34375
0.162791	0.168224	0.299065	0.165049	0.12987	0.165138	0.239796	0.326425	0.320611	0.324138	0.0844156	0.264069	0.201117	0.110465	0.171875	0.307054	0.181159	0.150485	0.138122	0.165017	0.160584	0.178571	0.245033	0.144295	0.0898204	0.175141	0.250965	0.146465	0.160584	0.374194	0.177914	0.150376	0.239496	0.145833	0.178571	0.145695	0.138365	0.178571	0.286458	0.273333	1	0.168367	0.228758	0.0694444	0.215686	0.25	0.160584	0.196667	0.284264	0.25
0.487342	0.129808	0.206422	0.691729	0.292683	0.112462	0.259668	0.187192	0.161404	0.212329	0.117647	0.199134	0.197605	0.189189	0.184211	0.153846	0.309735	0.213115	0.186335	0.111842	0.190083	0.271186	0.193103	0.108844	0.159722	0.237179	0.140221	0.164835	0.16129	0.222222	0.121581	0.179487	0.124498	0.314103	0.2	0.305785	0.160839	0.2	0.240642	0.189189	0.168367	1	0.21831	0.112	0.301676	0.183432	0.190083	0.102564	0.19	0.160221
0.2125	0.154762	0.168421	0.218543	0.216495	0.090604	0.307692	0.183432	0.174089	0.478261	0.0882353	0.156863	0.21374	0.115702	0.305556	0.188073	0.304878	0.190789	0.181102	0.095941	0.271605	0.282353	0.692308	0.0961538	0.125	0.420561	0.180617	0.17931	0.391892	0.276423	0.0933333	0.276316	0.195	0.205882	0.282353	0.231579	0.168224	0.282353	0.216561	0.391753	0.228758	0.21831	1	0.0888889	0.230769	0.242188	0.271605	0.101818	0.179641	0.215827
0.0958904	0.185185	0.0621469	0.102941	0.166667	0.0282686	0.0851064	0.0779221	0.0711297	0.0851064	0.375	0.0575916	0.0964912	0.2625	0.176471	0.0817308	0.106061	0.05	0.221053	0.0313726	0.112903	0.190476	0.0888889	0.0329218	0.373134	0.0727273	0.0540541	0.0703125	0.112903	0.0884956	0.027972	0.166667	0.056701	0.101695	0.190476	0.185714	0.3	0.190476	0.0827586	0.0744681	0.0694444	0.112	0.0888889	1	0.0821918	0.25	0.112903	0.0306513	0.0653595	0.08
0.221154	0.170507	0.247788	0.232323	0.289855	0.149254	0.534162	0.268293	0.22807	0.451852	0.06875	0.270386	0.394904	0.0833333	0.184615	0.255906	0.184397	0.369318	0.160221	0.222603	0.189781	0.251852	0.230769	0.173469	0.107143	0.269461	0.223881	0.375	0.207407	0.291667	0.201238	0.180451	0.245833	0.445161	0.207143	0.301471	0.141975	0.207143	0.402235	0.423358	0.215686	0.301676	0.230769	0.0821918	1	0.265896	0.189781	0.170968	0.272277	0.323699
0.163158	0.503401	0.208738	0.172222	0.198347	0.1	0.320988	0.22043	0.200758	0.369748	0.179487	0.190045	0.256757	0.227273	0.19802	0.227468	0.207207	0.195402	0.22069	0.113402	0.171171	0.214286	0.242188	0.102473	0.378378	0.209459	0.224066	0.185629	0.192661	0.268966	0.102484	0.203883	0.248826	0.143713	0.214286	0.190083	0.266667	0.214286	0.371069	0.35	0.25	0.183432	0.242188	0.25	0.265896	1	0.171171	0.111111	0.230769	0.232704
0.137931	0.107383	0.176829	0.148148	0.236111	0.108614	0.161765	0.147651	0.0920502	0.258824	0.0933333	0.162921	0.287129	0.0816327	0.511628	0.105769	0.392857	0.235772	0.141509	0.107438	0.644444	0.37931	0.271605	0.127753	0.0898876	0.242424	0.101382	0.256637	0.423077	0.207547	0.0952381	0.36	0.117021	0.184211	0.37931	0.294118	0.156627	0.37931	0.157143	0.261905	0.160584	0.190083	0.271605	0.112903	0.189781	0.171171	1	0.0873016	0.208633	0.261261
0.147799	0.0895522	0.255591	0.126984	0.0743494	0.540373	0.181518	0.325	0.263014	0.189922	0.032967	0.233333	0.166078	0.0479452	0.090535	0.214689	0.0988142	0.165563	0.0844595	0.59727	0.0873016	0.0980392	0.0938628	0.373494	0.0457746	0.0986395	0.222841	0.171233	0.0873016	0.19708	0.691525	0.0806452	0.202346	0.109272	0.0980392	0.0827068	0.0647482	0.0980392	0.210702	0.176923	0.196667	0.102564	0.101818	0.0306513	0.170968	0.111111	0.0873016	1	0.234899	0.188811
0.135965	0.171946	0.828025	0.142202	0.136646	0.282895	0.285714	0.497175	0.354962	0.280255	0.0538922	0.535714	0.309942	0.0869565	0.160584	0.384615	0.186207	0.322581	0.149733	0.283688	0.208633	0.167785	0.179641	0.310861	0.0977011	0.21229	0.359184	0.289617	0.150685	0.305882	0.255591	0.157143	0.413953	0.156566	0.167785	0.144654	0.137725	0.167785	0.333333	0.25	0.284264	0.19	0.179641	0.0653595	0.272277	0.230769	0.208633	0.234899	1	0.409639
0.121359	0.184615	0.356021	0.127551	0.139706	0.171521	0.28	0.346591	0.229323	0.362205	0.0724638	0.325243	0.272727	0.075	0.201835	0.259574	0.190083	0.354037	0.133333	0.227941	0.261261	0.196721	0.215827	0.201493	0.0939597	0.243421	0.244898	0.359477	0.22807	0.310811	0.20462	0.165217	0.277778	0.16185	0.196721	0.157895	0.132867	0.196721	0.317919	0.34375	0.25	0.160221	0.215827	0.08	0.323699	0.232704	0.261261	0.188811	0.409639	1
0.115903	0.078125	0.259259	0.106849	0.0628931	0.57971	0.127424	0.203438	0.167048	0.13738	0.0279503	0.353116	0.155488	0.0410557	0.0753425	0.137767	0.0827815	0.193452	0.0882353	0.424242	0.0986395	0.0822368	0.0797546	0.395028	0.039039	0.127273	0.22	0.184848	0.0730897	0.145897	0.485095	0.0673401	0.192208	0.122807	0.0822368	0.0698413	0.0550459	0.0822368	0.141667	0.126984	0.13649	0.110169	0.0864198	0.0258065	0.167139	0.0859599	0.0986395	0.524781	0.219298	0.178788
0.0976331	0.0784884	0.23913	0.0939394	0.0727273	0.38292	0.126935	0.174455	0.136253	0.142336	0.0285714	0.286604	0.166667	0.029703	0.0883534	0.135417	0.0923077	0.230241	0.0863787	0.458462	0.115538	0.0957854	0.0918728	0.504886	0.0306122	0.146341	0.180371	0.212544	0.0852713	0.132203	0.414566	0.0787402	0.181818	0.121711	0.0957854	0.0808824	0.0596491	0.0957854	0.139319	0.130435	0.106061	0.104101	0.0918728	0.0299625	0.171429	0.0873786	0.115538	0.333333	0.238411	0.205575
0.171233	0.13245	0.150289	0.183824	0.376812	0.0902527	0.233083	0.172185	0.131356	0.284091	0.142857	0.139037	0.271028	0.12	0.651163	0.15122	0.4	0.179104	0.175926	0.100402	0.37931	0.622642	0.282353	0.105485	0.131868	0.228571	0.118721	0.22314	0.37931	0.229358	0.0892857	0.423077	0.13089	0.236842	0.622642	0.46875	0.228916	0.622642	0.191489	0.258427	0.178571	0.2	0.282353	0.190476	0.207143	0.214286	0.37931	0.0980392	0.167785	0.196721
0.130719	0.101911	0.182353	0.13986	0.2125	0.113553	0.152778	0.140127	0.0890688	0.236559	0.0843373	0.201117	0.28972	0.0754717	0.431373	0.101852	0.34375	0.290323	0.162162	0.131148	0.607843	0.333333	0.247191	0.133047	0.0824742	0.271845	0.0977778	0.315789	0.366667	0.192982	0.116364	0.310345	0.112245	0.232759	0.333333	0.263158	0.142857	0.333333	0.148649	0.23913	0.151724	0.206349	0.247191	0.1	0.230216	0.159664	0.54717	0.0846154	0.213793	0.254237
0.246575	0.166667	0.179775	0.246377	0.247059	0.0944056	0.335878	0.197452	0.158333	0.55	0.1	0.166667	0.235294	0.138889	0.366667	0.170616	0.357143	0.207143	0.189655	0.100386	0.318841	0.328767	0.578947	0.100806	0.1875	0.473684	0.190698	0.195489	0.467742	0.35514	0.0972222	0.328125	0.207447	0.245902	0.328767	0.26506	0.189474	0.328767	0.234483	0.447059	0.205479	0.238462	0.6	0.102564	0.25	0.267241	0.318841	0.106464	0.193548	0.23622
0.113924	0.137931	0.309417	0.118943	0.112426	0.242138	0.26601	0.255814	0.192053	0.256098	0.0523256	0.348018	0.265193	0.0621762	0.15493	0.209559	0.156863	0.328042	0.116751	0.231544	0.201389	0.154839	0.216867	0.276978	0.0769231	0.337349	0.261194	0.281915	0.201389	0.240437	0.209726	0.128378	0.292887	0.175879	0.154839	0.126506	0.101695	0.154839	0.225352	0.220238	0.205607	0.162679	0.216867	0.0566038	0.29064	0.180412	0.201389	0.158385	0.335	0.439759
0.16	0.146893	0.143564	0.169697	0.295918	0.0879479	0.324324	0.12973	0.12406	0.294643	0.100917	0.15566	0.3125	0.0992366	0.2875	0.140426	0.221053	0.258278	0.152174	0.112727	0.244444	0.296703	0.27027	0.101124	0.134454	0.288	0.130612	0.313869	0.317647	0.152778	0.101307	0.232558	0.142857	0.406504	0.296703	0.354839	0.135593	0.296703	0.219512	0.297297	0.125714	0.22973	0.27027	0.126316	0.467153	0.217391	0.244444	0.0758621	0.157303	0.219178
0.14	0.125	0.124294	0.15	0.283784	0.070922	0.242424	0.141935	0.107884	0.313953	0.0864198	0.115183	0.20354	0.0769231	0.339623	0.12381	0.3125	0.179104	0.154545	0.0787402	0.290323	0.30303	0.282353	0.0826446	0.0957447	0.228571	0.113636	0.165354	0.454545	0.175439	0.0701754	0.541667	0.13089	0.175	0.30303	0.27027	0.2	0.30303	0.208633	0.333333	0.137931	0.162791	0.282353	0.119403	0.198582	0.225225	0.290323	0.0769231	0.144737	0.186992
0.1125	0.176211	0.244726	0.117391	0.116959	0.133903	0.244019	0.246575	0.186275	0.266667	0.0574713	0.251012	0.195876	0.0721649	0.151724	0.185714	0.16129	0.221154	0.10396	0.145511	0.142857	0.159236	0.213018	0.136508	0.0934066	0.190476	0.262963	0.21393	0.197279	0.243243	0.132768	0.133333	0.294606	0.133971	0.181818	0.130952	0.118644	0.159236	0.251185	0.223529	0.213953	0.123288	0.213018	0.0621118	0.226852	0.208333	0.142857	0.142857	0.24424	0.337017
0.160622	0.483444	0.217391	0.169399	0.15625	0.0790274	0.261628	0.236559	0.221374	0.286822	0.175	0.20362	0.173913	0.27907	0.148148	0.24569	0.223214	0.198864	0.241379	0.09	0.127119	0.177966	0.208955	0.0787671	0.457944	0.181818	0.226337	0.135593	0.146552	0.298611	0.081571	0.144144	0.24537	0.127907	0.177966	0.148438	0.291667	0.177966	0.277457	0.231343	0.211111	0.180233	0.208955	0.242718	0.206522	0.643478	0.127119	0.0882353	0.233696	0.191617
0.121739	0.0631868	0.325879	0.112094	0.0687285	0.767918	0.144578	0.212963	0.180929	0.130584	0.0305085	0.288288	0.177258	0.044586	0.0830189	0.150127	0.0909091	0.198718	0.102894	0.43695	0.108614	0.0902527	0.0833333	0.831418	0.0424837	0.15	0.200521	0.177994	0.080292	0.140065	0.50578	0.0740741	0.180328	0.119122	0.0902527	0.0763889	0.06	0.0902527	0.146269	0.123288	0.14759	0.115854	0.090604	0.0282686	0.152695	0.0897833	0.108614	0.44186	0.266234	0.175325
0.169014	0.121622	0.228669	0.175182	0.174312	0.134804	0.269531	0.202847	0.19888	0.196507	0.0462185	0.206452	0.217213	0.0705882	0.104762	0.210366	0.123853	0.241245	0.116279	0.208333	0.0954545	0.148837	0.125	0.149457	0.0731707	0.188525	0.16	0.207031	0.0904977	0.184739	0.191816	0.0981308	0.170807	0.227642	0.122727	0.191589	0.0912863	0.122727	0.246212	0.171674	0.168459	0.210117	0.125	0.0535714	0.299213	0.146718	0.0954545	0.142487	0.236162	0.158491
0.169697	0.109195	0.121827	0.180645	0.344828	0.0728477	0.223684	0.137143	0.262009	0.205357	0.111111	0.113744	0.206107	0.107438	0.38806	0.30303	0.247059	0.132075	0.120301	0.080292	0.243902	0.384615	0.271845	0.0839695	0.116071	0.170543	0.0987654	0.172414	0.243902	0.164179	0.0721311	0.352113	0.106977	0.234848	0.384615	0.506494	0.148148	0.384615	0.158537	0.196429	0.206452	0.194444	0.224299	0.154762	0.19375	0.17037	0.243902	0.0785714	0.132948	0.142857
0.130719	0.101911	0.182353	0.13986	0.2125	0.113553	0.152778	0.140127	0.0890688	0.236559	0.0843373	0.201117	0.28972	0.0754717	0.431373	0.101852	0.34375	0.290323	0.162162	0.131148	0.54717	0.333333	0.247191	0.133047	0.0824742	0.271845	0.0977778	0.315789	0.366667	0.192982	0.116364	0.310345	0.112245	0.232759	0.333333	0.263158	0.142857	0.333333	0.148649	0.23913	0.151724	0.206349	0.247191	0.1	0.230216	0.159664	0.607843	0.0846154	0.213793	0.254237
0.20442	0.135417	0.160377	0.216374	0.256637	0.0974843	0.294479	0.148718	0.137681	0.259843	0.134454	0.171171	0.27972	0.160584	0.242105	0.132	0.190909	0.23494	0.16	0.106897	0.209524	0.254717	0.238095	0.0957447	0.153846	0.284672	0.145098	0.282895	0.27	0.167742	0.113924	0.19802	0.133621	0.296552	0.254717	0.305556	0.120301	0.254717	0.201117	0.261905	0.13369	0.270968	0.258065	0.109091	0.325153	0.196078	0.209524	0.0863787	0.145078	0.176829
0.205882	0.242424	0.219895	0.21875	0.216981	0.123746	0.434783	0.294479	0.238683	0.56383	0.0990991	0.216749	0.393443	0.168	0.235294	0.273585	0.311111	0.352113	0.192593	0.175573	0.2	0.25	0.265487	0.142857	0.245455	0.225564	0.218341	0.272727	0.23913	0.38843	0.156997	0.270588	0.243781	0.166667	0.25	0.207547	0.236364	0.25	0.474453	0.569892	0.24375	0.234899	0.265487	0.112245	0.409722	0.393443	0.2	0.171642	0.245509	0.323529
0.116531	0.0701299	0.253561	0.107438	0.0632911	0.471545	0.115702	0.1875	0.154545	0.120253	0.028125	0.335294	0.14939	0.0412979	0.0758621	0.125	0.0833333	0.205438	0.0887574	0.422652	0.0993151	0.0827815	0.0802469	0.466472	0.0392749	0.138462	0.205955	0.185976	0.0735786	0.129518	0.487738	0.0677966	0.177835	0.123529	0.0827815	0.0702875	0.0553846	0.0827815	0.126722	0.110063	0.118457	0.11396	0.0869565	0.025974	0.15493	0.0771429	0.0993151	0.400538	0.21345	0.179878
0.619632	0.128205	0.15415	0.660131	0.236842	0.106443	0.278607	0.168831	0.15016	0.204678	0.0969697	0.146067	0.168367	0.164773	0.146853	0.138408	0.195946	0.189573	0.151832	0.0988024	0.130719	0.217687	0.181287	0.095679	0.152941	0.180851	0.14966	0.126168	0.168919	0.207447	0.111732	0.143836	0.131868	0.251337	0.162338	0.246667	0.133721	0.162338	0.248804	0.184971	0.151786	0.463855	0.224242	0.0909091	0.241706	0.174359	0.130719	0.12012	0.131356	0.143541
0.151961	0.546053	0.190045	0.159794	0.152174	0.0860534	0.259668	0.217172	0.182143	0.273381	0.160305	0.188841	0.197605	0.205479	0.173913	0.204819	0.174603	0.2	0.179012	0.108197	0.152	0.181102	0.201389	0.0866667	0.336	0.176829	0.202335	0.191011	0.170732	0.214724	0.0982143	0.15	0.222707	0.126374	0.181102	0.17037	0.211679	0.181102	0.34104	0.248227	0.205263	0.169399	0.201389	0.219298	0.213542	0.709402	0.152	0.106109	0.208122	0.22807
0.176471	0.126761	0.13253	0.190476	0.354839	0.0738007	0.195313	0.152778	0.117904	0.259259	0.166667	0.122222	0.25	0.122222	0.538462	0.136364	0.351852	0.148438	0.208333	0.0823045	0.352941	0.5	0.272727	0.0865801	0.135802	0.216495	0.103774	0.181034	0.352941	0.194175	0.0729927	0.657895	0.11413	0.203704	0.5	0.383333	0.28169	0.5	0.180451	0.2625	0.149254	0.208696	0.272727	0.333333	0.18797	0.22549	0.352941	0.0803213	0.147887	0.173913
0.221649	0.0921659	0.122881	0.213904	0.175182	0.0985075	0.127451	0.0945946	0.0953947	0.104938	0.115942	0.134146	0.16763	0.148387	0.141667	0.0942029	0.111111	0.142857	0.198758	0.103896	0.149606	0.160305	0.100629	0.100671	0.14966	0.153846	0.0724138	0.169399	0.106061	0.129944	0.107463	0.138211	0.0641509	0.254545	0.160305	0.19403	0.135135	0.160305	0.0934579	0.0987654	0.084507	0.16129	0.121795	0.119048	0.169154	0.128492	0.149606	0.0778816	0.116279	0.109948
0.145946	0.152174	0.304348	0.154286	0.192982	0.186851	0.40411	0.274854	0.212598	0.412844	0.075	0.257426	0.735294	0.0774648	0.244444	0.242152	0.237624	0.485075	0.166667	0.211538	0.315217	0.245098	0.229508	0.221774	0.0909091	0.259259	0.201681	0.465116	0.234694	0.296296	0.189003	0.223404	0.22381	0.189542	0.245098	0.19469	0.172131	0.245098	0.375	0.416667	0.204678	0.201258	0.229508	0.0841122	0.4	0.282609	0.315217	0.171533	0.34375	0.364964
0.192982	0.146067	0.208333	0.182927	0.196262	0.116667	0.287582	0.186441	0.153846	0.431373	0.0803571	0.211823	0.261194	0.10687	0.268293	0.154506	0.271739	0.326389	0.212121	0.141264	0.269663	0.252632	0.44898	0.134615	0.133333	0.705263	0.182979	0.274648	0.345238	0.246269	0.141892	0.244186	0.185714	0.26087	0.252632	0.209524	0.153846	0.252632	0.203593	0.35514	0.185629	0.236486	0.463918	0.08	0.278481	0.224638	0.269663	0.106007	0.210526	0.251748
0.221649	0.0921659	0.122881	0.213904	0.175182	0.0985075	0.127451	0.0945946	0.0953947	0.104938	0.115942	0.134146	0.16763	0.148387	0.141667	0.0942029	0.111111	0.142857	0.198758	0.103896	0.149606	0.160305	0.100629	0.100671	0.14966	0.153846	0.0724138	0.169399	0.106061	0.129944	0.107463	0.138211	0.0641509	0.254545	0.160305	0.19403	0.135135	0.160305	0.0934579	0.0987654	0.084507	0.16129	0.121795	0.119048	0.169154	0.128492	0.149606	0.0778816	0.116279	0.109948
0.127273	0.127273	0.175824	0.135484	0.25	0.0673401	0.154839	0.192547	0.160494	0.163636	0.107527	0.175258	0.188976	0.104348	0.178082	0.189573	0.164706	0.145695	0.245614	0.082397	0.17284	0.216867	0.158879	0.0820313	0.145631	0.190083	0.125541	0.164286	0.144578	0.192	0.0738255	0.236111	0.143564	0.172932	0.216867	0.197802	0.271739	0.216867	0.180645	0.165138	0.125	0.20438	0.158879	0.184211	0.202614	0.208	0.17284	0.0688406	0.203822	0.166667
0.159204	0.553333	0.208333	0.167539	0.180451	0.0930931	0.298851	0.231959	0.20073	0.296296	0.162791	0.200873	0.253165	0.208333	0.231481	0.226337	0.186992	0.21547	0.18125	0.116279	0.163934	0.233333	0.221429	0.0945946	0.341463	0.19375	0.223108	0.242604	0.193277	0.232704	0.105422	0.182609	0.246637	0.140449	0.233333	0.21875	0.214815	0.233333	0.360947	0.270073	0.213904	0.177778	0.221429	0.234234	0.235294	0.721739	0.163934	0.114007	0.229167	0.238095
0.251613	0.154762	0.168421	0.260274	0.216495	0.105442	0.307692	0.183432	0.150794	0.478261	0.0882353	0.156863	0.21374	0.115702	0.305556	0.161435	0.304878	0.190789	0.181102	0.11236	0.271605	0.282353	0.5	0.108949	0.125	0.420561	0.180617	0.17931	0.391892	0.276423	0.111864	0.276316	0.195	0.205882	0.282353	0.231579	0.168224	0.282353	0.216561	0.391753	0.205128	0.21831	0.714286	0.0888889	0.230769	0.242188	0.271605	0.122222	0.179641	0.215827
0.213675	0.109375	0.177358	0.181034	0.155556	0.162465	0.199134	0.146245	0.12426	0.208556	0.0748663	0.207407	0.197115	0.108374	0.15	0.111465	0.145349	0.231818	0.176471	0.165663	0.142012	0.170588	0.187166	0.160991	0.113402	0.367232	0.140127	0.219626	0.169697	0.148837	0.184136	0.133333	0.126712	0.276382	0.170588	0.162921	0.108247	0.170588	0.151639	0.190476	0.130081	0.195455	0.206522	0.0621469	0.258929	0.15814	0.142012	0.12931	0.157258	0.166667
0.213115	0.0935961	0.157407	0.225434	0.351852	0.0962733	0.25731	0.134328	0.119718	0.179856	0.0859375	0.178571	0.206452	0.101351	0.22	0.134387	0.216216	0.251497	0.171053	0.169065	0.190909	0.304762	0.176471	0.125899	0.107914	0.285714	0.100372	0.236025	0.18018	0.149068	0.152104	0.201923	0.107884	0.560976	0.245455	0.394231	0.133333	0.245455	0.183784	0.164286	0.125	0.288462	0.176471	0.105263	0.456954	0.147239	0.190909	0.0781759	0.165803	0.172619
0.0382979	0.0209205	0.0264151	0.0353982	0.0243902	0.0387812	0.0215517	0.0162602	0.0334347	0.0276243	0.0254777	0.0250896	0.0609137	0.0393258	0.0285714	0.0369128	0.0261438	0.0452489	0.0362694	0.0389222	0.0479452	0.0258065	0.0520231	0.0403727	0.047619	0.0412371	0.0127389	0.0574163	0.0268456	0.0197044	0.0441989	0.027972	0.0140351	0.0239234	0.0258065	0.0245399	0.0233918	0.0258065	0.0255319	0.0335196	0.017094	0.0229358	0.0833333	0.0277778	0.0297872	0.0295567	0.0479452	0.0351906	0.0291667	0.0330189
0.167488	0.112676	0.090535	0.158163	0.133803	0.0635838	0.0900474	0.0752212	0.0846906	0.0591716	0.166667	0.102767	0.10989	0.202703	0.0787402	0.0824373	0.056338	0.0926829	0.198758	0.0658307	0.0814815	0.101449	0.0542169	0.0614887	0.224638	0.101695	0.0578231	0.114583	0.0503597	0.0928962	0.0722543	0.0769231	0.0483271	0.189655	0.101449	0.134752	0.158621	0.101449	0.0684932	0.0532544	0.059633	0.107692	0.0670732	0.194915	0.119048	0.141243	0.0814815	0.0484848	0.0810811	0.0761421
0.116822	0.127358	0.348485	0.122549	0.131944	0.229236	0.310734	0.262887	0.179577	0.256944	0.0540541	0.325472	0.307692	0.0588235	0.188034	0.201581	0.1875	0.421384	0.127168	0.243636	0.243697	0.184615	0.187919	0.269231	0.0754717	0.262821	0.217899	0.384615	0.203252	0.195266	0.218954	0.154472	0.245614	0.180791	0.184615	0.148936	0.111111	0.184615	0.248677	0.25	0.176768	0.172043	0.187919	0.0592593	0.302198	0.179191	0.243697	0.175676	0.398844	0.38961
0.213836	0.155689	0.194595	0.22	0.21875	0.105802	0.309859	0.184524	0.151394	0.483516	0.0891089	0.186869	0.264	0.116667	0.309859	0.162162	0.308642	0.267606	0.241667	0.116981	0.291139	0.285714	0.505747	0.131474	0.126126	0.589474	0.181416	0.240876	0.39726	0.278689	0.112245	0.28	0.19598	0.253846	0.285714	0.234043	0.169811	0.285714	0.217949	0.395833	0.206452	0.255474	0.701299	0.0898876	0.273333	0.244094	0.291139	0.10219	0.209877	0.235294
0.44	0.135135	0.191489	0.466667	0.257143	0.106936	0.296296	0.172727	0.152318	0.220126	0.104575	0.185484	0.21229	0.169697	0.160305	0.144404	0.213235	0.251309	0.168539	0.105919	0.166667	0.237037	0.194969	0.102894	0.157233	0.242604	0.151943	0.180412	0.183824	0.201117	0.115607	0.156716	0.137931	0.283237	0.176056	0.268116	0.14375	0.176056	0.263959	0.198758	0.15493	0.65	0.217949	0.0985916	0.308901	0.185792	0.166667	0.0972644	0.175115	0.176166
0.141762	0.0719424	0.120275	0.129412	0.121212	0.10567	0.0981132	0.0780142	0.0944444	0.0762332	0.075	0.137124	0.133621	0.0913242	0.0939227	0.0771513	0.0765306	0.163265	0.165138	0.14245	0.101064	0.109375	0.0727273	0.114613	0.0900474	0.21327	0.0598291	0.165254	0.0725389	0.0920502	0.15508	0.0923913	0.0521472	0.196429	0.109375	0.133333	0.0956938	0.109375	0.0727273	0.0717489	0.0735294	0.135246	0.0875576	0.0802139	0.138462	0.0958333	0.101064	0.0682415	0.106618	0.0963855
0.221649	0.0921659	0.122881	0.213904	0.175182	0.0985075	0.127451	0.0945946	0.0953947	0.104938	0.115942	0.134146	0.16763	0.148387	0.141667	0.0942029	0.111111	0.142857	0.198758	0.103896	0.149606	0.160305	0.100629	0.100671	0.14966	0.153846	0.0724138	0.169399	0.106061	0.129944	0.107463	0.138211	0.0641509	0.254545	0.160305	0.19403	0.135135	0.160305	0.0934579	0.0987654	0.084507	0.16129	0.121795	0.119048	0.169154	0.128492	0.149606	0.0778816	0.116279	0.109948
0.145161	0.238372	0.255208	0.153409	0.17094	0.127869	0.355263	0.319277	0.22619	0.409091	0.0743802	0.25	0.262411	0.084507	0.255556	0.252252	0.235294	0.219512	0.141892	0.149091	0.22	0.242718	0.313043	0.134328	0.115385	0.266667	0.353774	0.202532	0.311828	0.375	0.133987	0.221053	0.409836	0.150943	0.242718	0.20354	0.170732	0.242718	0.372549	0.350877	0.326923	0.163636	0.313043	0.114286	0.263473	0.328358	0.22	0.15	0.285714	0.287671
0.0973451	0.0877193	0.242236	0.0936556	0.0724638	0.475073	0.140625	0.188679	0.147059	0.158672	0.0284698	0.301887	0.174216	0.0296053	0.088	0.146982	0.091954	0.216949	0.0860927	0.457055	0.115079	0.0954198	0.0915493	0.420245	0.0305085	0.130137	0.192513	0.211806	0.0849421	0.14726	0.413408	0.0784314	0.194842	0.121311	0.0954198	0.0805861	0.0594406	0.0954198	0.153125	0.14652	0.119266	0.103774	0.0915493	0.0298507	0.185897	0.0977199	0.115079	0.444444	0.241722	0.204861
0.181818	0.20765	0.276923	0.185393	0.169355	0.154098	0.345912	0.35119	0.252964	0.468468	0.0697674	0.252381	0.282759	0.102041	0.222222	0.217021	0.229358	0.238095	0.141935	0.173913	0.203704	0.214286	0.347458	0.147059	0.133333	0.306569	0.28821	0.222222	0.287129	0.333333	0.191275	0.203883	0.303922	0.164634	0.214286	0.180328	0.134328	0.214286	0.321212	0.396552	0.272189	0.176471	0.358974	0.0683761	0.273256	0.282759	0.203704	0.208791	0.294798	0.248408
0.123967	0.172414	0.578947	0.12931	0.126437	0.247678	0.232558	0.447917	0.314286	0.281437	0.05	0.836257	0.288043	0.0703518	0.146667	0.332016	0.15625	0.335052	0.134328	0.284247	0.190789	0.154321	0.166667	0.260417	0.0793651	0.223404	0.40081	0.324468	0.138365	0.320225	0.256966	0.143791	0.460829	0.169082	0.154321	0.133721	0.115385	0.154321	0.299517	0.245614	0.242991	0.178404	0.166667	0.060241	0.291866	0.209184	0.190789	0.209524	0.617647	0.372222
0.042735	0.0166667	0.0264151	0.0353982	0.0243902	0.0504202	0.0171674	0.0162602	0.0334347	0.021978	0.0254777	0.0250896	0.045	0.0393258	0.0285714	0.0369128	0.0261438	0.0358744	0.0416667	0.0483384	0.0479452	0.0258065	0.04	0.0501567	0.0414201	0.0253807	0.0127389	0.0424528	0.0268456	0.0197044	0.0558659	0.027972	0.0140351	0.0338164	0.0258065	0.0245399	0.0233918	0.0258065	0.0168776	0.0220994	0.017094	0.0229358	0.0705882	0.0277778	0.021097	0.0195122	0.0479452	0.0474777	0.0291667	0.0330189
0.139423	0.139423	0.380208	0.146465	0.15	0.230769	0.352941	0.327869	0.21978	0.306569	0.0547945	0.347826	0.346667	0.0722892	0.191304	0.247934	0.2	0.52381	0.142012	0.25	0.247863	0.1875	0.223776	0.271318	0.0974026	0.317568	0.239044	0.475862	0.206612	0.204819	0.224422	0.176471	0.27027	0.203488	0.1875	0.15942	0.127517	0.1875	0.285714	0.289855	0.184615	0.2	0.223776	0.0601504	0.366279	0.202381	0.247863	0.184932	0.437126	0.403974
0.221649	0.0921659	0.122881	0.213904	0.175182	0.0985075	0.127451	0.0945946	0.0953947	0.104938	0.115942	0.134146	0.16763	0.148387	0.141667	0.0942029	0.111111	0.142857	0.198758	0.103896	0.149606	0.160305	0.100629	0.100671	0.14966	0.153846	0.0724138	0.169399	0.106061	0.129944	0.107463	0.138211	0.0641509	0.254545	0.160305	0.19403	0.135135	0.160305	0.0934579	0.0987654	0.084507	0.16129	0.121795	0.119048	0.169154	0.128492	0.149606	0.0778816	0.116279	0.109948
0.715278	0.122727	0.20614	0.509554	0.266667	0.125	0.243523	0.193396	0.166667	0.196203	0.108108	0.19917	0.184358	0.18239	0.166667	0.147059	0.221374	0.2	0.230303	0.121795	0.172932	0.246154	0.178344	0.111842	0.154839	0.242424	0.146429	0.154639	0.147059	0.242604	0.144144	0.162791	0.118774	0.36478	0.182482	0.278196	0.148387	0.182482	0.226131	0.175	0.169903	0.674074	0.217105	0.10219	0.282723	0.171271	0.172932	0.126582	0.179245	0.150259
0.149038	0.195	0.459016	0.156566	0.156028	0.182109	0.318182	0.814815	0.488889	0.371212	0.0684932	0.41206	0.259259	0.097561	0.188034	0.57513	0.206349	0.321637	0.147059	0.257353	0.174603	0.193798	0.195946	0.208791	0.11039	0.172619	0.372807	0.293413	0.174603	0.393103	0.231023	0.183333	0.434343	0.142077	0.193798	0.165468	0.172414	0.193798	0.421687	0.333333	0.301676	0.165775	0.195946	0.0833333	0.295082	0.243902	0.174603	0.265455	0.541401	0.398693
0.216216	0.125	0.142857	0.214286	0.253012	0.0798611	0.272059	0.15528	0.131148	0.418605	0.0898876	0.126904	0.239316	0.12037	0.37931	0.14486	0.347826	0.192857	0.182609	0.0842912	0.328358	0.30137	0.439024	0.0883534	0.166667	0.366337	0.144144	0.198473	0.483333	0.276786	0.0790378	0.360656	0.159794	0.229508	0.30137	0.271605	0.180851	0.30137	0.237762	0.531646	0.144737	0.204545	0.45679	0.0909091	0.219178	0.228814	0.328358	0.0864662	0.158228	0.20155
[truncated: 46 more columns]
