# Supplementary material for: On the validity versus utility of activity landscapes: are all activity cliffs statistically significant?
Source: J Cheminform. 2014 Apr 2;6:11. doi: 10.1186/1758-2946-6-11 (PMC4021161; doi:10.1186/1758-2946-6-11)
Supplement: Additional file 1 — Code and data to reproduce figures. The ZIP file contains the R code and datasets required to perform the calculations and generate the figures for this article. It assumes you have R installed and are working on a Unix-like system. In addition you should have the ggplot2, grid, multicore and fingerprint R packages installed. To run the scripts execute run.sh from the command line. [file 1758-2946-6-11-S1.zip › si/bajorath/CA_simmtx_MACCS.txt]

1.000	0.453	0.580	0.920	0.784	0.550	0.651	0.588	0.592	0.586	0.457	0.563	0.567	0.493	0.593	0.577	0.740	0.556	0.522	0.532	0.561	0.704	0.632	0.538	0.486	0.530	0.526	0.540	0.571	0.571	0.557	0.596	0.513	0.818	0.673	0.702	0.507	0.673	0.594	0.607	0.552	0.849	0.638	0.456	0.656	0.493	0.618	0.564	0.565	0.492
0.453	1.000	0.500	0.466	0.545	0.500	0.597	0.545	0.550	0.609	0.738	0.488	0.615	0.696	0.617	0.557	0.531	0.535	0.634	0.535	0.538	0.561	0.576	0.506	0.797	0.514	0.608	0.588	0.623	0.642	0.523	0.619	0.615	0.461	0.561	0.612	0.697	0.561	0.687	0.656	0.667	0.453	0.559	0.833	0.493	0.900	0.515	0.547	0.506	0.612
0.580	0.500	1.000	0.597	0.569	0.753	0.575	0.919	0.851	0.585	0.487	0.968	0.641	0.500	0.540	0.836	0.581	0.627	0.611	0.692	0.587	0.537	0.529	0.724	0.494	0.514	0.814	0.612	0.523	0.642	0.696	0.569	0.800	0.586	0.537	0.565	0.577	0.537	0.548	0.603	0.533	0.627	0.536	0.467	0.623	0.520	0.563	0.705	0.983	0.612
0.920	0.466	0.597	1.000	0.816	0.584	0.672	0.606	0.609	0.607	0.449	0.580	0.586	0.486	0.615	0.594	0.809	0.574	0.515	0.545	0.611	0.731	0.655	0.553	0.500	0.547	0.541	0.557	0.593	0.590	0.571	0.618	0.527	0.815	0.698	0.727	0.523	0.698	0.613	0.630	0.569	0.920	0.632	0.470	0.678	0.507	0.642	0.600	0.582	0.508
0.784	0.545	0.569	0.816	1.000	0.560	0.764	0.578	0.606	0.700	0.508	0.552	0.706	0.478	0.756	0.615	0.739	0.655	0.531	0.583	0.708	0.889	0.755	0.592	0.540	0.593	0.535	0.667	0.723	0.643	0.568	0.750	0.543	0.788	0.848	0.875	0.593	0.848	0.727	0.766	0.617	0.784	0.660	0.559	0.774	0.600	0.708	0.575	0.578	0.607
0.550	0.500	0.753	0.584	0.560	1.000	0.566	0.696	0.716	0.475	0.506	0.734	0.538	0.500	0.455	0.704	0.468	0.512	0.523	0.885	0.513	0.532	0.469	0.921	0.461	0.427	0.711	0.519	0.443	0.563	0.910	0.481	0.699	0.556	0.513	0.557	0.512	0.513	0.561	0.506	0.548	0.590	0.458	0.453	0.587	0.500	0.474	0.897	0.740	0.538
0.651	0.597	0.575	0.672	0.764	0.566	1.000	0.629	0.676	0.750	0.521	0.560	0.695	0.534	0.673	0.686	0.603	0.651	0.461	0.628	0.583	0.782	0.737	0.595	0.618	0.597	0.627	0.661	0.649	0.591	0.613	0.764	0.635	0.683	0.750	0.873	0.507	0.750	0.714	0.745	0.642	0.651	0.656	0.591	0.783	0.652	0.557	0.620	0.583	0.661
0.588	0.545	0.919	0.606	0.578	0.696	0.629	1.000	0.922	0.645	0.514	0.891	0.625	0.526	0.600	0.906	0.590	0.565	0.575	0.701	0.523	0.594	0.585	0.667	0.541	0.542	0.881	0.597	0.581	0.652	0.705	0.629	0.866	0.549	0.594	0.621	0.586	0.594	0.600	0.667	0.583	0.588	0.591	0.514	0.563	0.569	0.523	0.760	0.903	0.597
0.592	0.550	0.851	0.609	0.606	0.716	0.676	0.922	1.000	0.621	0.519	0.826	0.603	0.512	0.578	0.984	0.545	0.548	0.538	0.722	0.507	0.621	0.636	0.688	0.545	0.526	0.871	0.577	0.561	0.606	0.725	0.631	0.857	0.575	0.646	0.672	0.568	0.621	0.625	0.641	0.630	0.592	0.571	0.520	0.589	0.573	0.507	0.779	0.836	0.577
0.586	0.609	0.585	0.607	0.700	0.475	0.750	0.645	0.621	1.000	0.524	0.567	0.833	0.563	0.860	0.631	0.723	0.804	0.547	0.533	0.729	0.755	0.891	0.500	0.690	0.759	0.594	0.784	0.822	0.632	0.519	0.771	0.603	0.593	0.755	0.717	0.610	0.755	0.714	0.909	0.633	0.586	0.854	0.632	0.759	0.672	0.694	0.526	0.594	0.750
0.457	0.738	0.487	0.449	0.508	0.506	0.521	0.514	0.519	0.524	1.000	0.474	0.508	0.897	0.579	0.506	0.468	0.457	0.580	0.488	0.525	0.548	0.516	0.476	0.770	0.479	0.558	0.485	0.586	0.585	0.494	0.610	0.545	0.444	0.548	0.554	0.615	0.548	0.559	0.541	0.662	0.437	0.523	0.807	0.458	0.754	0.476	0.537	0.474	0.578
0.563	0.488	0.968	0.580	0.552	0.734	0.560	0.891	0.826	0.567	0.474	1.000	0.621	0.488	0.523	0.812	0.563	0.657	0.595	0.675	0.569	0.522	0.514	0.705	0.481	0.541	0.792	0.642	0.507	0.623	0.679	0.552	0.778	0.569	0.522	0.549	0.562	0.522	0.533	0.585	0.519	0.609	0.521	0.455	0.606	0.506	0.545	0.688	0.952	0.594
0.567	0.615	0.641	0.586	0.706	0.538	0.695	0.625	0.603	0.833	0.508	0.621	1.000	0.478	0.822	0.612	0.694	0.843	0.578	0.581	0.848	0.725	0.745	0.568	0.587	0.672	0.577	0.938	0.787	0.610	0.566	0.740	0.586	0.627	0.725	0.722	0.590	0.725	0.719	0.911	0.613	0.621	0.717	0.610	0.764	0.678	0.771	0.532	0.651	0.824
0.493	0.696	0.500	0.486	0.478	0.500	0.534	0.526	0.512	0.563	0.897	0.488	0.478	1.000	0.516	0.500	0.484	0.493	0.569	0.466	0.470	0.493	0.554	0.455	0.806	0.514	0.550	0.458	0.524	0.574	0.489	0.547	0.538	0.440	0.493	0.522	0.580	0.493	0.528	0.508	0.623	0.452	0.585	0.726	0.493	0.708	0.448	0.529	0.487	0.522
0.593	0.617	0.540	0.615	0.756	0.455	0.673	0.600	0.578	0.860	0.579	0.523	0.822	0.516	1.000	0.587	0.744	0.686	0.550	0.514	0.833	0.860	0.841	0.479	0.643	0.712	0.552	0.771	0.949	0.611	0.500	0.881	0.561	0.600	0.860	0.771	0.618	0.860	0.698	0.902	0.643	0.593	0.804	0.706	0.648	0.685	0.750	0.507	0.548	0.771
0.577	0.557	0.836	0.594	0.615	0.704	0.686	0.906	0.984	0.631	0.506	0.812	0.612	0.500	0.587	1.000	0.554	0.556	0.526	0.731	0.515	0.631	0.646	0.696	0.532	0.513	0.857	0.586	0.569	0.592	0.712	0.641	0.870	0.562	0.656	0.682	0.575	0.631	0.634	0.651	0.616	0.577	0.557	0.527	0.597	0.581	0.515	0.766	0.848	0.586
0.740	0.531	0.581	0.809	0.739	0.468	0.603	0.590	0.545	0.723	0.468	0.563	0.694	0.484	0.744	0.554	1.000	0.673	0.567	0.467	0.733	0.653	0.708	0.473	0.550	0.607	0.522	0.654	0.711	0.600	0.455	0.667	0.529	0.712	0.653	0.654	0.607	0.653	0.596	0.756	0.525	0.776	0.680	0.544	0.607	0.586	0.773	0.480	0.590	0.593
0.556	0.535	0.627	0.574	0.655	0.512	0.651	0.565	0.548	0.804	0.457	0.657	0.843	0.493	0.686	0.556	0.673	1.000	0.544	0.512	0.780	0.614	0.722	0.538	0.576	0.741	0.526	0.902	0.660	0.571	0.500	0.625	0.533	0.613	0.614	0.617	0.554	0.614	0.619	0.765	0.529	0.607	0.696	0.523	0.804	0.585	0.712	0.470	0.636	0.702
0.522	0.634	0.611	0.515	0.531	0.523	0.461	0.575	0.538	0.547	0.580	0.595	0.578	0.569	0.550	0.526	0.567	0.544	1.000	0.506	0.574	0.500	0.515	0.530	0.657	0.521	0.577	0.552	0.532	0.683	0.512	0.508	0.564	0.597	0.500	0.486	0.862	0.500	0.627	0.565	0.586	0.544	0.522	0.656	0.521	0.692	0.627	0.500	0.597	0.552
0.532	0.535	0.692	0.545	0.583	0.885	0.628	0.701	0.722	0.533	0.488	0.675	0.581	0.466	0.514	0.731	0.467	0.512	0.506	1.000	0.493	0.597	0.526	0.932	0.494	0.442	0.716	0.558	0.500	0.584	0.973	0.541	0.725	0.538	0.575	0.622	0.531	0.575	0.623	0.569	0.608	0.551	0.475	0.506	0.590	0.556	0.474	0.883	0.701	0.538
0.561	0.538	0.587	0.611	0.708	0.513	0.583	0.523	0.507	0.729	0.525	0.569	0.848	0.470	0.833	0.515	0.733	0.780	0.574	0.493	1.000	0.729	0.714	0.521	0.557	0.643	0.486	0.796	0.795	0.579	0.481	0.745	0.493	0.625	0.729	0.660	0.586	0.729	0.603	0.761	0.557	0.648	0.686	0.607	0.736	0.593	0.818	0.468	0.597	0.760
0.704	0.561	0.537	0.731	0.889	0.532	0.782	0.594	0.621	0.755	0.548	0.522	0.725	0.493	0.860	0.631	0.653	0.614	0.500	0.597	0.729	1.000	0.813	0.562	0.581	0.638	0.549	0.685	0.822	0.603	0.581	0.848	0.557	0.709	0.955	0.896	0.557	0.955	0.745	0.787	0.690	0.704	0.712	0.632	0.759	0.617	0.660	0.589	0.545	0.685
0.632	0.576	0.529	0.655	0.755	0.469	0.737	0.585	0.636	0.891	0.516	0.514	0.745	0.554	0.841	0.646	0.708	0.722	0.515	0.526	0.714	0.813	1.000	0.494	0.678	0.745	0.542	0.704	0.804	0.567	0.513	0.755	0.549	0.638	0.851	0.769	0.574	0.813	0.702	0.809	0.650	0.632	0.837	0.621	0.745	0.633	0.680	0.519	0.537	0.673
0.538	0.506	0.724	0.553	0.592	0.921	0.595	0.667	0.688	0.500	0.476	0.705	0.568	0.455	0.479	0.696	0.473	0.538	0.530	0.932	0.521	0.562	0.494	1.000	0.465	0.430	0.683	0.545	0.467	0.571	0.908	0.507	0.691	0.564	0.541	0.587	0.538	0.541	0.590	0.534	0.556	0.579	0.444	0.476	0.618	0.524	0.500	0.823	0.733	0.526
0.486	0.797	0.494	0.500	0.540	0.461	0.618	0.541	0.545	0.690	0.770	0.481	0.587	0.806	0.643	0.532	0.550	0.576	0.657	0.494	0.557	0.581	0.678	0.465	1.000	0.621	0.605	0.561	0.649	0.641	0.500	0.644	0.592	0.493	0.581	0.609	0.698	0.581	0.662	0.627	0.667	0.486	0.683	0.909	0.551	0.879	0.532	0.506	0.481	0.585
0.530	0.514	0.514	0.547	0.593	0.427	0.597	0.542	0.526	0.759	0.479	0.541	0.672	0.514	0.712	0.513	0.607	0.741	0.521	0.442	0.643	0.638	0.745	0.430	0.621	1.000	0.506	0.724	0.685	0.522	0.448	0.649	0.494	0.585	0.638	0.613	0.507	0.638	0.567	0.691	0.529	0.578	0.750	0.545	0.625	0.559	0.614	0.453	0.500	0.639
0.526	0.608	0.814	0.541	0.535	0.711	0.627	0.881	0.871	0.594	0.558	0.792	0.577	0.550	0.552	0.857	0.522	0.526	0.577	0.716	0.486	0.549	0.542	0.683	0.605	0.506	1.000	0.554	0.536	0.648	0.720	0.603	0.985	0.513	0.549	0.597	0.608	0.549	0.600	0.612	0.605	0.526	0.548	0.581	0.526	0.635	0.486	0.772	0.800	0.575
0.540	0.588	0.612	0.557	0.667	0.519	0.661	0.597	0.577	0.784	0.485	0.642	0.938	0.458	0.771	0.586	0.654	0.902	0.552	0.558	0.796	0.685	0.704	0.545	0.561	0.724	0.554	1.000	0.740	0.581	0.544	0.698	0.562	0.597	0.685	0.684	0.563	0.685	0.683	0.854	0.585	0.590	0.679	0.581	0.724	0.645	0.725	0.512	0.621	0.778
0.571	0.623	0.523	0.593	0.723	0.443	0.649	0.581	0.561	0.822	0.586	0.507	0.787	0.524	0.949	0.569	0.711	0.660	0.532	0.500	0.795	0.822	0.804	0.467	0.649	0.685	0.536	0.740	1.000	0.589	0.487	0.841	0.544	0.579	0.822	0.740	0.596	0.822	0.673	0.860	0.649	0.571	0.771	0.712	0.625	0.691	0.717	0.493	0.531	0.740
0.571	0.642	0.642	0.590	0.643	0.563	0.591	0.652	0.606	0.632	0.585	0.623	0.610	0.574	0.611	0.592	0.600	0.571	0.683	0.584	0.579	0.603	0.567	0.571	0.641	0.522	0.648	0.581	0.589	1.000	0.590	0.643	0.634	0.554	0.603	0.607	0.700	0.603	0.661	0.655	0.750	0.571	0.574	0.639	0.594	0.677	0.579	0.597	0.627	0.556
0.557	0.523	0.696	0.571	0.568	0.910	0.613	0.705	0.725	0.519	0.494	0.679	0.566	0.489	0.500	0.712	0.455	0.500	0.512	0.973	0.481	0.581	0.513	0.908	0.500	0.448	0.720	0.544	0.487	0.590	1.000	0.526	0.707	0.543	0.560	0.605	0.518	0.560	0.608	0.554	0.613	0.557	0.500	0.494	0.575	0.542	0.462	0.909	0.684	0.525
0.596	0.619	0.569	0.618	0.750	0.481	0.764	0.629	0.631	0.771	0.610	0.552	0.740	0.547	0.881	0.641	0.667	0.625	0.508	0.541	0.745	0.848	0.755	0.507	0.644	0.649	0.603	0.698	0.841	0.643	0.526	1.000	0.612	0.632	0.848	0.875	0.567	0.848	0.638	0.804	0.672	0.596	0.725	0.704	0.679	0.684	0.673	0.533	0.578	0.698
0.513	0.615	0.800	0.527	0.543	0.699	0.635	0.866	0.857	0.603	0.545	0.778	0.586	0.538	0.561	0.870	0.529	0.533	0.564	0.725	0.493	0.557	0.549	0.691	0.592	0.494	0.985	0.562	0.544	0.634	0.707	0.612	1.000	0.500	0.557	0.606	0.616	0.557	0.608	0.621	0.592	0.513	0.534	0.589	0.532	0.644	0.493	0.759	0.812	0.583
0.818	0.461	0.586	0.815	0.788	0.556	0.683	0.549	0.575	0.593	0.444	0.569	0.627	0.440	0.600	0.562	0.712	0.613	0.597	0.538	0.625	0.709	0.638	0.564	0.493	0.585	0.513	0.597	0.579	0.554	0.543	0.632	0.500	1.000	0.679	0.737	0.515	0.679	0.600	0.614	0.536	0.852	0.590	0.464	0.746	0.500	0.717	0.531	0.571	0.547
0.673	0.561	0.537	0.698	0.848	0.513	0.750	0.594	0.646	0.755	0.548	0.522	0.725	0.493	0.860	0.656	0.653	0.614	0.500	0.575	0.729	0.955	0.851	0.541	0.581	0.638	0.549	0.685	0.822	0.603	0.560	0.848	0.557	0.679	1.000	0.857	0.557	0.955	0.714	0.787	0.719	0.673	0.712	0.632	0.727	0.617	0.660	0.568	0.545	0.685
0.702	0.612	0.565	0.727	0.875	0.557	0.873	0.621	0.672	0.717	0.554	0.549	0.722	0.522	0.771	0.682	0.654	0.617	0.486	0.622	0.660	0.896	0.769	0.587	0.609	0.613	0.597	0.684	0.740	0.607	0.605	0.875	0.606	0.737	0.857	1.000	0.538	0.857	0.741	0.780	0.661	0.702	0.679	0.633	0.754	0.672	0.630	0.613	0.574	0.627
0.507	0.697	0.577	0.523	0.593	0.512	0.507	0.586	0.568	0.610	0.615	0.562	0.590	0.580	0.618	0.575	0.607	0.554	0.862	0.531	0.586	0.557	0.574	0.538	0.698	0.507	0.608	0.563	0.596	0.700	0.518	0.567	0.616	0.515	0.557	0.538	1.000	0.557	0.694	0.632	0.597	0.507	0.556	0.729	0.529	0.767	0.643	0.524	0.586	0.563
0.673	0.561	0.537	0.698	0.848	0.513	0.750	0.594	0.621	0.755	0.548	0.522	0.725	0.493	0.860	0.631	0.653	0.614	0.500	0.575	0.729	0.955	0.813	0.541	0.581	0.638	0.549	0.685	0.822	0.603	0.560	0.848	0.557	0.679	0.955	0.857	0.557	1.000	0.714	0.787	0.690	0.673	0.712	0.632	0.727	0.617	0.660	0.568	0.545	0.685
0.594	0.687	0.548	0.613	0.727	0.561	0.714	0.600	0.625	0.714	0.559	0.533	0.719	0.528	0.698	0.634	0.596	0.619	0.627	0.623	0.603	0.745	0.702	0.590	0.662	0.567	0.600	0.683	0.673	0.661	0.608	0.638	0.608	0.600	0.714	0.741	0.694	0.714	1.000	0.774	0.714	0.594	0.623	0.689	0.667	0.754	0.576	0.615	0.556	0.629
0.607	0.656	0.603	0.630	0.766	0.506	0.745	0.667	0.641	0.909	0.541	0.585	0.911	0.508	0.902	0.651	0.756	0.765	0.565	0.569	0.761	0.787	0.809	0.534	0.627	0.691	0.612	0.854	0.860	0.655	0.554	0.804	0.621	0.614	0.787	0.780	0.632	0.787	0.774	1.000	0.655	0.607	0.776	0.655	0.691	0.727	0.723	0.562	0.613	0.780
0.552	0.667	0.533	0.569	0.617	0.548	0.642	0.583	0.630	0.633	0.662	0.519	0.613	0.623	0.643	0.616	0.525	0.529	0.586	0.608	0.557	0.690	0.650	0.556	0.667	0.529	0.605	0.585	0.649	0.750	0.613	0.672	0.592	0.536	0.719	0.661	0.597	0.690	0.714	0.655	1.000	0.552	0.578	0.694	0.597	0.703	0.508	0.620	0.520	0.585
0.849	0.453	0.627	0.920	0.784	0.590	0.651	0.588	0.592	0.586	0.437	0.609	0.621	0.452	0.593	0.577	0.776	0.607	0.544	0.551	0.648	0.704	0.632	0.579	0.486	0.578	0.526	0.590	0.571	0.571	0.557	0.596	0.513	0.852	0.673	0.702	0.507	0.673	0.594	0.607	0.552	1.000	0.583	0.456	0.712	0.493	0.679	0.564	0.612	0.540
0.638	0.559	0.536	0.632	0.660	0.458	0.656	0.591	0.571	0.854	0.523	0.521	0.717	0.585	0.804	0.557	0.680	0.696	0.522	0.475	0.686	0.712	0.837	0.444	0.683	0.750	0.548	0.679	0.771	0.574	0.500	0.725	0.534	0.590	0.712	0.679	0.556	0.712	0.623	0.776	0.578	0.583	1.000	0.600	0.661	0.613	0.654	0.506	0.522	0.649
0.456	0.833	0.467	0.470	0.559	0.453	0.591	0.514	0.520	0.632	0.807	0.455	0.610	0.726	0.706	0.527	0.544	0.523	0.656	0.506	0.607	0.632	0.621	0.476	0.909	0.545	0.581	0.581	0.712	0.639	0.494	0.704	0.589	0.464	0.632	0.633	0.729	0.632	0.689	0.655	0.694	0.456	0.600	1.000	0.500	0.926	0.552	0.500	0.473	0.633
0.656	0.493	0.623	0.678	0.774	0.587	0.783	0.563	0.589	0.759	0.458	0.606	0.764	0.493	0.648	0.597	0.607	0.804	0.521	0.590	0.736	0.759	0.745	0.618	0.551	0.625	0.526	0.724	0.625	0.594	0.575	0.679	0.532	0.746	0.727	0.754	0.529	0.727	0.667	0.691	0.597	0.712	0.661	0.500	1.000	0.536	0.673	0.543	0.632	0.667
0.493	0.900	0.520	0.507	0.600	0.500	0.652	0.569	0.573	0.672	0.754	0.506	0.678	0.708	0.685	0.581	0.586	0.585	0.692	0.556	0.593	0.617	0.633	0.524	0.879	0.559	0.635	0.645	0.691	0.677	0.542	0.684	0.644	0.500	0.617	0.672	0.767	0.617	0.754	0.727	0.703	0.493	0.613	0.926	0.536	1.000	0.567	0.549	0.527	0.645
0.618	0.515	0.563	0.642	0.708	0.474	0.557	0.523	0.507	0.694	0.476	0.545	0.771	0.448	0.750	0.515	0.773	0.712	0.627	0.474	0.818	0.660	0.680	0.500	0.532	0.614	0.486	0.725	0.717	0.579	0.462	0.673	0.493	0.717	0.660	0.630	0.643	0.660	0.576	0.723	0.508	0.679	0.654	0.552	0.673	0.567	1.000	0.449	0.571	0.660
0.564	0.547	0.705	0.600	0.575	0.897	0.620	0.760	0.779	0.526	0.537	0.688	0.532	0.529	0.507	0.766	0.480	0.470	0.500	0.883	0.468	0.589	0.519	0.823	0.506	0.453	0.772	0.512	0.493	0.597	0.909	0.533	0.759	0.531	0.568	0.613	0.524	0.568	0.615	0.562	0.620	0.564	0.506	0.500	0.543	0.549	0.449	1.000	0.692	0.532
0.565	0.506	0.983	0.582	0.578	0.740	0.583	0.903	0.836	0.594	0.474	0.952	0.651	0.487	0.548	0.848	0.590	0.636	0.597	0.701	0.597	0.545	0.537	0.733	0.481	0.500	0.800	0.621	0.531	0.627	0.684	0.578	0.812	0.571	0.545	0.574	0.586	0.545	0.556	0.613	0.520	0.612	0.522	0.473	0.632	0.527	0.571	0.692	1.000	0.621
0.492	0.612	0.612	0.508	0.607	0.538	0.661	0.597	0.577	0.750	0.578	0.594	0.824	0.522	0.771	0.586	0.593	0.702	0.552	0.538	0.760	0.685	0.673	0.526	0.585	0.639	0.575	0.778	0.740	0.556	0.525	0.698	0.583	0.547	0.685	0.627	0.563	0.685	0.629	0.780	0.585	0.540	0.649	0.633	0.667	0.645	0.660	0.532	0.621	1.000
0.530	0.484	0.725	0.563	0.538	0.962	0.547	0.671	0.690	0.458	0.489	0.750	0.519	0.484	0.438	0.679	0.450	0.530	0.506	0.852	0.494	0.512	0.452	0.886	0.446	0.444	0.686	0.537	0.427	0.542	0.877	0.463	0.674	0.536	0.494	0.537	0.494	0.494	0.541	0.488	0.529	0.568	0.442	0.438	0.566	0.483	0.457	0.864	0.712	0.518
0.512	0.484	0.688	0.525	0.560	0.875	0.566	0.634	0.655	0.475	0.455	0.712	0.538	0.435	0.455	0.663	0.449	0.550	0.506	0.885	0.494	0.532	0.469	0.947	0.444	0.443	0.651	0.557	0.443	0.543	0.863	0.481	0.659	0.537	0.513	0.557	0.512	0.513	0.561	0.506	0.529	0.550	0.424	0.453	0.587	0.500	0.474	0.783	0.696	0.500
0.673	0.561	0.537	0.698	0.848	0.513	0.750	0.594	0.621	0.755	0.548	0.522	0.725	0.493	0.860	0.631	0.653	0.614	0.500	0.575	0.729	0.955	0.813	0.541	0.581	0.638	0.549	0.685	0.822	0.603	0.560	0.848	0.557	0.679	0.955	0.857	0.557	0.955	0.714	0.787	0.690	0.673	0.712	0.632	0.727	0.617	0.660	0.568	0.545	0.685
0.533	0.515	0.561	0.579	0.667	0.494	0.556	0.500	0.486	0.686	0.500	0.591	0.796	0.449	0.778	0.493	0.688	0.840	0.547	0.474	0.930	0.686	0.673	0.500	0.531	0.696	0.467	0.857	0.745	0.550	0.463	0.700	0.473	0.593	0.686	0.625	0.557	0.686	0.574	0.714	0.531	0.614	0.648	0.576	0.696	0.565	0.766	0.450	0.569	0.717
0.625	0.594	0.569	0.648	0.714	0.463	0.702	0.629	0.606	0.932	0.557	0.552	0.776	0.597	0.881	0.591	0.739	0.750	0.556	0.500	0.745	0.771	0.911	0.468	0.732	0.808	0.580	0.731	0.841	0.614	0.506	0.787	0.565	0.632	0.771	0.731	0.593	0.771	0.667	0.844	0.617	0.625	0.913	0.643	0.709	0.655	0.708	0.513	0.554	0.698
0.500	0.614	0.614	0.515	0.610	0.542	0.662	0.600	0.581	0.714	0.536	0.643	0.815	0.507	0.698	0.589	0.596	0.759	0.535	0.543	0.691	0.627	0.644	0.531	0.565	0.694	0.579	0.836	0.673	0.537	0.530	0.638	0.587	0.552	0.627	0.629	0.544	0.627	0.631	0.774	0.543	0.545	0.623	0.585	0.641	0.646	0.632	0.537	0.623	0.906
0.500	0.630	0.653	0.514	0.603	0.595	0.701	0.639	0.640	0.619	0.556	0.635	0.705	0.526	0.600	0.649	0.540	0.636	0.575	0.637	0.623	0.594	0.561	0.625	0.606	0.500	0.680	0.672	0.581	0.627	0.622	0.683	0.689	0.549	0.594	0.672	0.609	0.594	0.623	0.667	0.606	0.521	0.544	0.627	0.657	0.687	0.571	0.590	0.662	0.646
0.576	0.625	0.552	0.596	0.720	0.469	0.737	0.609	0.612	0.740	0.617	0.536	0.712	0.554	0.841	0.621	0.640	0.603	0.493	0.526	0.714	0.813	0.725	0.494	0.650	0.627	0.586	0.673	0.886	0.621	0.513	0.955	0.594	0.610	0.813	0.840	0.548	0.813	0.617	0.771	0.678	0.576	0.698	0.709	0.655	0.690	0.647	0.519	0.561	0.673
0.569	0.614	0.548	0.587	0.696	0.542	0.742	0.600	0.648	0.684	0.606	0.533	0.661	0.549	0.698	0.657	0.542	0.569	0.493	0.563	0.603	0.778	0.702	0.531	0.588	0.544	0.579	0.629	0.704	0.561	0.549	0.696	0.587	0.576	0.811	0.712	0.544	0.778	0.710	0.709	0.688	0.569	0.597	0.635	0.667	0.646	0.550	0.595	0.556	0.772
0.459	0.803	0.526	0.472	0.530	0.489	0.629	0.573	0.577	0.672	0.697	0.512	0.600	0.731	0.600	0.584	0.540	0.588	0.643	0.541	0.523	0.545	0.635	0.512	0.900	0.563	0.636	0.574	0.607	0.652	0.529	0.603	0.645	0.467	0.545	0.597	0.708	0.545	0.672	0.639	0.629	0.459	0.615	0.847	0.542	0.883	0.500	0.535	0.532	0.574
0.564	0.494	0.727	0.579	0.575	0.947	0.580	0.671	0.691	0.487	0.482	0.709	0.553	0.477	0.467	0.679	0.461	0.525	0.536	0.908	0.507	0.547	0.481	0.973	0.471	0.437	0.687	0.532	0.455	0.577	0.934	0.494	0.675	0.570	0.526	0.571	0.524	0.526	0.575	0.520	0.561	0.584	0.469	0.464	0.603	0.512	0.487	0.848	0.714	0.512
0.554	0.537	0.537	0.569	0.636	0.621	0.635	0.506	0.529	0.603	0.506	0.561	0.586	0.538	0.515	0.536	0.507	0.667	0.506	0.643	0.536	0.603	0.594	0.671	0.551	0.532	0.511	0.606	0.500	0.589	0.628	0.521	0.517	0.581	0.580	0.606	0.532	0.580	0.653	0.574	0.635	0.575	0.534	0.506	0.710	0.558	0.493	0.562	0.543	0.520
0.655	0.621	0.574	0.679	0.816	0.525	0.821	0.631	0.708	0.731	0.563	0.557	0.736	0.529	0.787	0.719	0.667	0.627	0.493	0.587	0.673	0.837	0.820	0.553	0.619	0.623	0.606	0.696	0.755	0.617	0.571	0.894	0.614	0.690	0.875	0.939	0.547	0.837	0.695	0.796	0.700	0.655	0.691	0.644	0.707	0.683	0.642	0.579	0.582	0.638
0.586	0.493	0.537	0.607	0.667	0.457	0.531	0.500	0.486	0.654	0.455	0.544	0.725	0.429	0.702	0.493	0.723	0.736	0.597	0.456	0.766	0.623	0.642	0.481	0.508	0.667	0.467	0.750	0.673	0.550	0.444	0.635	0.473	0.679	0.623	0.596	0.610	0.623	0.548	0.680	0.485	0.673	0.618	0.525	0.638	0.540	0.930	0.432	0.545	0.625
0.528	0.613	0.658	0.521	0.585	0.600	0.681	0.644	0.645	0.600	0.583	0.640	0.683	0.553	0.581	0.632	0.523	0.618	0.581	0.622	0.603	0.576	0.544	0.610	0.611	0.507	0.684	0.652	0.563	0.632	0.627	0.661	0.671	0.556	0.576	0.652	0.592	0.576	0.606	0.645	0.611	0.528	0.551	0.609	0.638	0.667	0.554	0.595	0.644	0.627
0.567	0.615	0.567	0.586	0.673	0.481	0.818	0.625	0.603	0.913	0.531	0.551	0.800	0.545	0.822	0.612	0.694	0.741	0.530	0.539	0.700	0.725	0.816	0.506	0.667	0.702	0.600	0.755	0.787	0.610	0.526	0.740	0.609	0.574	0.725	0.691	0.590	0.725	0.690	0.870	0.613	0.567	0.784	0.638	0.702	0.678	0.667	0.532	0.576	0.788
0.537	0.473	0.691	0.550	0.545	0.900	0.553	0.639	0.659	0.463	0.461	0.716	0.525	0.457	0.443	0.647	0.438	0.537	0.511	0.863	0.481	0.519	0.458	0.922	0.451	0.449	0.655	0.543	0.432	0.549	0.887	0.469	0.644	0.542	0.500	0.543	0.500	0.500	0.548	0.494	0.535	0.556	0.447	0.443	0.573	0.489	0.463	0.807	0.679	0.488
0.759	0.548	0.592	0.786	0.792	0.580	0.742	0.600	0.625	0.684	0.536	0.575	0.607	0.594	0.636	0.611	0.625	0.645	0.493	0.563	0.603	0.745	0.732	0.570	0.636	0.615	0.558	0.578	0.673	0.585	0.587	0.667	0.545	0.705	0.714	0.772	0.522	0.714	0.631	0.649	0.588	0.729	0.707	0.561	0.750	0.597	0.576	0.595	0.577	0.530
0.529	0.844	0.494	0.544	0.639	0.529	0.687	0.539	0.584	0.629	0.708	0.481	0.635	0.667	0.638	0.592	0.548	0.551	0.652	0.585	0.556	0.656	0.645	0.554	0.823	0.528	0.603	0.606	0.644	0.636	0.571	0.639	0.610	0.535	0.656	0.710	0.719	0.656	0.790	0.678	0.712	0.529	0.576	0.862	0.571	0.931	0.531	0.578	0.500	0.606
0.593	0.617	0.540	0.615	0.756	0.455	0.673	0.600	0.578	0.860	0.579	0.523	0.822	0.516	1.000	0.587	0.744	0.686	0.550	0.514	0.833	0.860	0.841	0.479	0.643	0.712	0.552	0.771	0.949	0.611	0.500	0.881	0.561	0.600	0.860	0.771	0.618	0.860	0.698	0.902	0.643	0.593	0.804	0.706	0.648	0.685	0.750	0.507	0.548	0.771
0.514	0.557	0.618	0.549	0.567	0.568	0.532	0.584	0.568	0.559	0.526	0.623	0.662	0.519	0.563	0.556	0.530	0.647	0.630	0.534	0.635	0.559	0.529	0.540	0.553	0.597	0.566	0.682	0.545	0.592	0.557	0.567	0.554	0.562	0.559	0.563	0.597	0.559	0.589	0.600	0.573	0.556	0.557	0.548	0.597	0.603	0.561	0.545	0.605	0.563
0.586	0.585	0.661	0.607	0.735	0.553	0.661	0.594	0.574	0.792	0.500	0.641	0.956	0.471	0.778	0.582	0.723	0.878	0.597	0.554	0.886	0.686	0.706	0.583	0.556	0.638	0.549	0.896	0.745	0.632	0.539	0.700	0.557	0.649	0.686	0.685	0.610	0.686	0.684	0.867	0.581	0.643	0.679	0.576	0.792	0.644	0.804	0.506	0.672	0.784
0.547	0.528	0.528	0.565	0.614	0.437	0.615	0.557	0.541	0.788	0.493	0.556	0.696	0.529	0.740	0.527	0.630	0.768	0.536	0.452	0.667	0.661	0.774	0.440	0.641	0.962	0.519	0.750	0.712	0.538	0.459	0.673	0.506	0.603	0.661	0.633	0.522	0.661	0.585	0.717	0.544	0.597	0.778	0.563	0.645	0.576	0.636	0.464	0.514	0.661
0.514	0.557	0.618	0.549	0.567	0.568	0.532	0.584	0.568	0.559	0.526	0.623	0.662	0.519	0.563	0.556	0.530	0.647	0.630	0.534	0.635	0.559	0.529	0.540	0.553	0.597	0.566	0.682	0.545	0.592	0.557	0.567	0.554	0.562	0.559	0.563	0.597	0.559	0.589	0.600	0.573	0.556	0.557	0.548	0.597	0.603	0.561	0.545	0.605	0.563
0.441	0.603	0.557	0.455	0.517	0.494	0.486	0.521	0.507	0.533	0.522	0.563	0.567	0.514	0.536	0.514	0.526	0.581	0.667	0.494	0.561	0.484	0.500	0.519	0.576	0.530	0.547	0.590	0.517	0.737	0.482	0.542	0.554	0.471	0.484	0.516	0.656	0.484	0.594	0.552	0.576	0.508	0.484	0.597	0.507	0.635	0.561	0.470	0.565	0.516
0.493	0.900	0.520	0.507	0.600	0.500	0.652	0.569	0.573	0.672	0.754	0.506	0.678	0.708	0.685	0.581	0.586	0.585	0.692	0.556	0.593	0.617	0.633	0.524	0.879	0.559	0.635	0.645	0.691	0.677	0.542	0.684	0.644	0.500	0.617	0.672	0.767	0.617	0.754	0.727	0.703	0.493	0.613	0.926	0.536	1.000	0.567	0.549	0.527	0.645
0.632	0.576	0.552	0.655	0.686	0.469	0.678	0.609	0.588	0.891	0.540	0.536	0.745	0.603	0.841	0.574	0.708	0.722	0.538	0.487	0.714	0.740	0.872	0.456	0.707	0.778	0.563	0.704	0.804	0.593	0.513	0.755	0.549	0.610	0.740	0.704	0.574	0.740	0.644	0.809	0.597	0.603	0.957	0.621	0.684	0.633	0.680	0.519	0.537	0.673
0.512	0.468	0.568	0.506	0.463	0.577	0.462	0.522	0.511	0.476	0.489	0.591	0.500	0.534	0.438	0.500	0.468	0.587	0.540	0.531	0.513	0.440	0.470	0.568	0.511	0.585	0.510	0.537	0.427	0.506	0.551	0.463	0.500	0.500	0.440	0.465	0.512	0.440	0.489	0.451	0.478	0.512	0.494	0.455	0.529	0.483	0.475	0.510	0.557	0.448
0.563	0.506	0.506	0.580	0.651	0.575	0.625	0.476	0.500	0.591	0.513	0.531	0.551	0.545	0.547	0.506	0.515	0.632	0.494	0.595	0.569	0.641	0.631	0.622	0.560	0.562	0.466	0.571	0.530	0.556	0.581	0.576	0.471	0.614	0.615	0.642	0.520	0.615	0.620	0.537	0.603	0.586	0.565	0.514	0.727	0.526	0.522	0.517	0.512	0.507
0.442	0.452	0.525	0.434	0.405	0.522	0.410	0.476	0.465	0.400	0.456	0.512	0.486	0.451	0.414	0.453	0.429	0.461	0.513	0.489	0.478	0.382	0.395	0.511	0.463	0.443	0.483	0.467	0.403	0.474	0.511	0.405	0.471	0.449	0.382	0.410	0.481	0.382	0.438	0.431	0.393	0.461	0.459	0.455	0.425	0.487	0.478	0.467	0.512	0.467
0.475	0.633	0.593	0.506	0.521	0.565	0.512	0.561	0.547	0.514	0.584	0.598	0.606	0.575	0.514	0.535	0.486	0.595	0.689	0.533	0.580	0.514	0.487	0.538	0.632	0.551	0.581	0.625	0.500	0.608	0.554	0.542	0.570	0.519	0.514	0.539	0.658	0.514	0.605	0.549	0.570	0.513	0.513	0.630	0.551	0.685	0.514	0.543	0.580	0.539
0.471	0.563	0.542	0.485	0.576	0.482	0.631	0.528	0.513	0.709	0.507	0.569	0.811	0.459	0.725	0.520	0.561	0.786	0.529	0.519	0.750	0.649	0.638	0.506	0.559	0.717	0.513	0.868	0.698	0.530	0.506	0.661	0.519	0.522	0.649	0.597	0.537	0.649	0.600	0.736	0.559	0.515	0.617	0.603	0.661	0.615	0.655	0.476	0.549	0.868
0.574	0.551	0.551	0.593	0.648	0.452	0.645	0.582	0.563	0.837	0.515	0.557	0.736	0.552	0.787	0.549	0.667	0.778	0.561	0.469	0.706	0.698	0.820	0.457	0.672	0.904	0.541	0.759	0.755	0.565	0.476	0.712	0.527	0.633	0.698	0.667	0.547	0.698	0.613	0.760	0.569	0.627	0.824	0.590	0.678	0.603	0.673	0.481	0.536	0.667
0.672	0.513	0.595	0.694	0.724	0.565	0.687	0.560	0.584	0.629	0.500	0.600	0.609	0.533	0.583	0.571	0.574	0.698	0.500	0.548	0.607	0.683	0.672	0.573	0.592	0.692	0.524	0.631	0.617	0.543	0.553	0.613	0.512	0.703	0.656	0.710	0.486	0.656	0.586	0.597	0.548	0.754	0.625	0.521	0.746	0.556	0.581	0.541	0.581	0.559
0.471	0.527	0.544	0.465	0.458	0.588	0.457	0.516	0.505	0.452	0.535	0.567	0.531	0.528	0.450	0.495	0.444	0.542	0.607	0.557	0.506	0.452	0.430	0.579	0.506	0.560	0.521	0.568	0.439	0.518	0.577	0.476	0.510	0.512	0.452	0.477	0.541	0.452	0.517	0.481	0.523	0.488	0.453	0.500	0.489	0.547	0.488	0.535	0.533	0.460
0.514	0.557	0.618	0.549	0.567	0.568	0.532	0.584	0.568	0.559	0.526	0.623	0.662	0.519	0.563	0.556	0.530	0.647	0.630	0.534	0.635	0.559	0.529	0.540	0.553	0.597	0.566	0.682	0.545	0.592	0.557	0.567	0.554	0.562	0.559	0.563	0.597	0.559	0.589	0.600	0.573	0.556	0.557	0.548	0.597	0.603	0.561	0.545	0.605	0.563
0.485	0.677	0.535	0.500	0.596	0.512	0.677	0.588	0.592	0.736	0.594	0.521	0.709	0.536	0.755	0.600	0.582	0.607	0.567	0.571	0.648	0.673	0.661	0.538	0.677	0.578	0.706	0.672	0.725	0.650	0.557	0.750	0.716	0.515	0.673	0.672	0.629	0.673	0.700	0.765	0.705	0.485	0.638	0.737	0.603	0.746	0.589	0.564	0.543	0.702
0.506	0.495	0.722	0.538	0.553	0.936	0.560	0.667	0.687	0.469	0.483	0.747	0.532	0.462	0.449	0.695	0.462	0.543	0.500	0.873	0.506	0.526	0.463	0.909	0.440	0.438	0.682	0.550	0.438	0.537	0.852	0.475	0.690	0.530	0.506	0.550	0.506	0.506	0.554	0.500	0.523	0.563	0.419	0.448	0.580	0.494	0.468	0.840	0.731	0.531
0.603	0.600	0.600	0.625	0.686	0.488	0.737	0.661	0.636	0.977	0.540	0.582	0.816	0.578	0.841	0.621	0.708	0.788	0.563	0.526	0.714	0.740	0.872	0.494	0.707	0.778	0.609	0.769	0.804	0.649	0.532	0.755	0.594	0.610	0.740	0.704	0.600	0.740	0.702	0.889	0.650	0.603	0.875	0.621	0.745	0.661	0.680	0.539	0.585	0.736
0.549	0.494	0.952	0.565	0.561	0.722	0.568	0.875	0.812	0.576	0.462	0.984	0.631	0.475	0.531	0.824	0.571	0.667	0.581	0.684	0.578	0.529	0.522	0.714	0.468	0.527	0.778	0.652	0.515	0.609	0.667	0.561	0.789	0.556	0.529	0.557	0.569	0.529	0.541	0.594	0.506	0.594	0.507	0.461	0.614	0.513	0.554	0.675	0.967	0.603
0.500	0.381	0.487	0.471	0.400	0.456	0.337	0.456	0.429	0.375	0.380	0.475	0.423	0.395	0.388	0.417	0.469	0.400	0.534	0.422	0.412	0.356	0.370	0.443	0.387	0.403	0.430	0.405	0.377	0.472	0.444	0.361	0.419	0.486	0.356	0.368	0.459	0.356	0.416	0.406	0.387	0.500	0.437	0.377	0.367	0.410	0.477	0.418	0.474	0.387
0.493	0.541	0.562	0.507	0.574	0.483	0.703	0.548	0.532	0.764	0.466	0.589	0.800	0.480	0.685	0.539	0.586	0.839	0.507	0.518	0.709	0.617	0.690	0.506	0.580	0.767	0.532	0.855	0.661	0.529	0.506	0.627	0.538	0.544	0.617	0.594	0.514	0.617	0.597	0.727	0.535	0.537	0.667	0.552	0.710	0.588	0.649	0.477	0.569	0.789
0.514	0.557	0.618	0.549	0.567	0.568	0.532	0.584	0.568	0.559	0.526	0.623	0.662	0.519	0.563	0.556	0.530	0.647	0.630	0.534	0.635	0.559	0.529	0.540	0.553	0.597	0.566	0.682	0.545	0.592	0.557	0.567	0.554	0.562	0.559	0.563	0.597	0.559	0.589	0.600	0.573	0.556	0.557	0.548	0.597	0.603	0.561	0.545	0.605	0.563
0.906	0.436	0.600	0.868	0.741	0.568	0.621	0.563	0.568	0.557	0.438	0.583	0.590	0.473	0.561	0.554	0.698	0.578	0.543	0.531	0.586	0.667	0.600	0.557	0.466	0.576	0.506	0.563	0.542	0.545	0.556	0.567	0.494	0.839	0.638	0.667	0.486	0.638	0.567	0.576	0.529	0.906	0.581	0.437	0.677	0.472	0.643	0.543	0.586	0.515
0.574	0.553	0.903	0.591	0.587	0.684	0.638	0.983	0.906	0.656	0.500	0.875	0.635	0.513	0.610	0.921	0.600	0.574	0.562	0.711	0.531	0.603	0.594	0.675	0.527	0.528	0.866	0.606	0.590	0.636	0.692	0.639	0.879	0.535	0.603	0.631	0.594	0.603	0.609	0.678	0.569	0.574	0.576	0.521	0.571	0.577	0.531	0.747	0.918	0.606
0.667	0.629	0.578	0.660	0.766	0.487	0.684	0.639	0.615	0.826	0.593	0.561	0.830	0.556	0.902	0.600	0.756	0.698	0.565	0.527	0.761	0.787	0.809	0.493	0.655	0.722	0.588	0.780	0.860	0.625	0.533	0.804	0.574	0.643	0.787	0.780	0.603	0.787	0.709	0.907	0.627	0.636	0.813	0.655	0.632	0.696	0.723	0.541	0.563	0.712
[truncated: 46 more columns]
