# Supplementary material for: On the validity versus utility of activity landscapes: are all activity cliffs statistically significant?
Source: J Cheminform. 2014 Apr 2;6:11. doi: 10.1186/1758-2946-6-11 (PMC4021161; doi:10.1186/1758-2946-6-11)
Supplement: Additional file 1 — Code and data to reproduce figures. The ZIP file contains the R code and datasets required to perform the calculations and generate the figures for this article. It assumes you have R installed and are working on a Unix-like system. In addition you should have the ggplot2, grid, multicore and fingerprint R packages installed. To run the scripts execute run.sh from the command line. [file 1758-2946-6-11-S1.zip › si/bajorath/CA_simmtx_piDAPH3.txt]

1.000	0.359	0.365	0.712	0.639	0.503	0.456	0.365	0.511	0.335	0.404	0.483	0.336	0.413	0.348	0.554	0.344	0.458	0.415	0.425	0.348	0.493	0.338	0.363	0.375	0.319	0.331	0.454	0.338	0.339	0.530	0.348	0.303	0.483	0.348	0.506	0.399	0.493	0.360	0.324	0.322	0.777	0.358	0.410	0.435	0.392	0.348	0.441	0.338	0.328
0.359	1.000	0.362	0.355	0.398	0.409	0.496	0.362	0.463	0.367	0.452	0.358	0.368	0.433	0.345	0.492	0.340	0.356	0.477	0.484	0.382	0.331	0.370	0.448	0.571	0.350	0.455	0.307	0.335	0.498	0.462	0.382	0.460	0.324	0.345	0.410	0.468	0.331	0.458	0.494	0.490	0.372	0.356	0.657	0.390	0.740	0.345	0.450	0.370	0.415
0.365	0.362	1.000	0.331	0.359	0.310	0.347	1.000	0.605	0.667	0.464	0.774	0.459	0.611	0.507	0.554	0.725	0.579	0.513	0.378	0.507	0.450	0.646	0.370	0.437	0.559	0.606	0.382	0.464	0.469	0.340	0.507	0.550	0.476	0.507	0.348	0.450	0.450	0.366	0.422	0.600	0.433	0.579	0.415	0.519	0.347	0.507	0.307	0.830	0.596
0.712	0.355	0.331	1.000	0.585	0.502	0.497	0.331	0.508	0.303	0.364	0.437	0.304	0.397	0.312	0.562	0.309	0.397	0.354	0.396	0.312	0.444	0.305	0.340	0.366	0.292	0.307	0.417	0.305	0.306	0.534	0.312	0.309	0.528	0.312	0.469	0.360	0.425	0.333	0.296	0.325	0.756	0.296	0.414	0.448	0.442	0.312	0.420	0.305	0.298
0.639	0.398	0.359	0.585	1.000	0.532	0.647	0.359	0.649	0.364	0.368	0.478	0.469	0.350	0.384	0.667	0.377	0.473	0.352	0.530	0.493	0.540	0.368	0.442	0.336	0.344	0.318	0.560	0.368	0.370	0.546	0.384	0.322	0.478	0.384	0.786	0.362	0.517	0.473	0.473	0.347	0.613	0.350	0.347	0.444	0.472	0.384	0.499	0.368	0.355
0.503	0.409	0.310	0.502	0.532	1.000	0.452	0.310	0.510	0.283	0.285	0.392	0.361	0.278	0.290	0.481	0.288	0.372	0.373	0.704	0.320	0.379	0.285	0.722	0.272	0.275	0.291	0.461	0.285	0.383	0.738	0.290	0.266	0.392	0.290	0.477	0.359	0.397	0.476	0.451	0.435	0.416	0.306	0.276	0.377	0.347	0.290	0.810	0.285	0.333
0.456	0.496	0.347	0.497	0.647	0.452	1.000	0.347	0.613	0.430	0.295	0.405	0.464	0.287	0.404	0.647	0.298	0.467	0.288	0.464	0.404	0.429	0.415	0.411	0.455	0.416	0.397	0.555	0.396	0.296	0.459	0.404	0.400	0.405	0.404	0.789	0.292	0.461	0.555	0.507	0.340	0.518	0.403	0.434	0.512	0.558	0.301	0.422	0.295	0.424
0.365	0.362	1.000	0.331	0.359	0.310	0.347	1.000	0.605	0.667	0.464	0.774	0.459	0.611	0.507	0.554	0.725	0.579	0.513	0.378	0.507	0.450	0.646	0.370	0.437	0.559	0.606	0.382	0.464	0.469	0.340	0.507	0.550	0.476	0.507	0.348	0.450	0.450	0.366	0.422	0.600	0.433	0.579	0.415	0.519	0.347	0.507	0.307	0.830	0.596
0.511	0.463	0.605	0.508	0.649	0.510	0.613	0.605	1.000	0.440	0.347	0.572	0.421	0.497	0.322	0.794	0.450	0.481	0.429	0.532	0.384	0.371	0.422	0.456	0.376	0.403	0.463	0.489	0.314	0.348	0.517	0.322	0.421	0.450	0.322	0.637	0.395	0.418	0.451	0.428	0.444	0.570	0.408	0.360	0.475	0.465	0.322	0.482	0.515	0.432
0.335	0.367	0.667	0.303	0.364	0.283	0.430	0.667	0.440	1.000	0.481	0.441	0.663	0.596	0.759	0.432	0.717	0.814	0.437	0.347	0.531	0.646	0.956	0.339	0.484	0.776	0.526	0.530	0.673	0.487	0.311	0.531	0.536	0.490	0.759	0.478	0.464	0.646	0.532	0.596	0.585	0.325	0.814	0.425	0.682	0.389	0.531	0.280	0.714	0.847
0.404	0.452	0.464	0.364	0.368	0.285	0.295	0.464	0.347	0.481	1.000	0.450	0.487	0.609	0.550	0.368	0.523	0.441	0.616	0.350	0.550	0.475	0.493	0.342	0.559	0.425	0.373	0.394	0.493	0.500	0.313	0.550	0.379	0.450	0.550	0.357	0.663	0.475	0.377	0.441	0.433	0.392	0.441	0.596	0.394	0.481	0.550	0.282	0.493	0.454
0.483	0.358	0.774	0.437	0.478	0.392	0.405	0.774	0.572	0.441	0.450	1.000	0.445	0.457	0.487	0.521	0.523	0.624	0.536	0.479	0.487	0.485	0.450	0.365	0.386	0.400	0.575	0.509	0.450	0.454	0.429	0.487	0.517	0.606	0.487	0.464	0.437	0.567	0.432	0.412	0.450	0.506	0.457	0.405	0.509	0.342	0.487	0.329	0.623	0.422
0.336	0.368	0.459	0.304	0.469	0.361	0.464	0.459	0.421	0.663	0.487	0.445	1.000	0.437	0.776	0.434	0.515	0.603	0.490	0.417	0.776	0.654	0.683	0.460	0.450	0.579	0.503	0.534	0.683	0.493	0.372	0.540	0.513	0.445	0.776	0.550	0.523	0.654	0.585	0.637	0.429	0.327	0.603	0.429	0.504	0.391	0.540	0.357	0.487	0.623
0.413	0.433	0.611	0.397	0.350	0.278	0.287	0.611	0.497	0.596	0.609	0.457	0.437	1.000	0.475	0.473	0.711	0.555	0.559	0.335	0.475	0.429	0.609	0.328	0.597	0.538	0.452	0.370	0.441	0.445	0.303	0.475	0.459	0.496	0.475	0.340	0.590	0.429	0.357	0.405	0.546	0.466	0.555	0.546	0.529	0.481	0.475	0.275	0.644	0.569
0.348	0.345	0.507	0.312	0.384	0.290	0.404	0.507	0.322	0.759	0.550	0.487	0.776	0.475	1.000	0.316	0.598	0.663	0.481	0.362	0.648	0.744	0.794	0.353	0.481	0.630	0.530	0.569	0.794	0.561	0.321	0.648	0.542	0.487	1.000	0.503	0.523	0.744	0.538	0.663	0.464	0.338	0.663	0.464	0.536	0.368	0.648	0.287	0.550	0.693
0.554	0.492	0.554	0.562	0.667	0.481	0.647	0.554	0.794	0.432	0.368	0.521	0.434	0.473	0.316	1.000	0.441	0.473	0.441	0.546	0.425	0.365	0.415	0.451	0.370	0.397	0.427	0.521	0.309	0.342	0.521	0.316	0.415	0.424	0.316	0.655	0.431	0.411	0.445	0.402	0.437	0.622	0.402	0.378	0.453	0.472	0.316	0.486	0.505	0.405
0.344	0.340	0.725	0.309	0.377	0.288	0.298	0.725	0.450	0.717	0.523	0.523	0.515	0.711	0.598	0.441	1.000	0.638	0.464	0.357	0.598	0.500	0.744	0.348	0.468	0.609	0.423	0.405	0.523	0.531	0.317	0.598	0.431	0.523	0.598	0.364	0.500	0.500	0.386	0.459	0.623	0.333	0.638	0.450	0.523	0.362	0.598	0.285	0.794	0.663
0.458	0.356	0.579	0.397	0.473	0.372	0.467	0.579	0.481	0.814	0.441	0.624	0.603	0.555	0.663	0.473	0.638	1.000	0.453	0.452	0.475	0.624	0.836	0.328	0.458	0.740	0.478	0.600	0.609	0.445	0.407	0.475	0.486	0.624	0.663	0.545	0.429	0.686	0.531	0.555	0.546	0.425	0.819	0.400	0.742	0.339	0.475	0.304	0.609	0.767
0.415	0.477	0.513	0.354	0.352	0.373	0.288	0.513	0.429	0.437	0.616	0.536	0.490	0.559	0.481	0.441	0.464	0.453	1.000	0.336	0.481	0.433	0.445	0.420	0.550	0.397	0.425	0.412	0.445	0.500	0.304	0.481	0.432	0.460	0.481	0.342	0.814	0.433	0.397	0.409	0.484	0.379	0.453	0.550	0.373	0.460	0.481	0.369	0.495	0.418
0.425	0.484	0.378	0.396	0.530	0.704	0.464	0.378	0.532	0.347	0.350	0.479	0.417	0.335	0.362	0.546	0.357	0.452	0.336	1.000	0.401	0.382	0.350	0.794	0.323	0.329	0.340	0.553	0.350	0.450	0.829	0.362	0.311	0.456	0.362	0.519	0.345	0.441	0.507	0.571	0.423	0.382	0.370	0.332	0.448	0.402	0.362	0.757	0.350	0.405
0.348	0.382	0.507	0.312	0.493	0.320	0.404	0.507	0.384	0.531	0.550	0.487	0.776	0.475	0.648	0.425	0.598	0.475	0.481	0.401	1.000	0.523	0.550	0.423	0.433	0.454	0.389	0.415	0.550	0.561	0.354	0.648	0.397	0.487	0.648	0.475	0.523	0.523	0.474	0.529	0.464	0.338	0.475	0.464	0.415	0.408	0.648	0.317	0.550	0.493
0.493	0.331	0.450	0.444	0.540	0.379	0.429	0.450	0.371	0.646	0.475	0.485	0.654	0.429	0.744	0.365	0.500	0.624	0.433	0.382	0.523	1.000	0.663	0.338	0.443	0.569	0.497	0.581	0.663	0.481	0.370	0.523	0.506	0.485	0.744	0.523	0.459	0.852	0.554	0.590	0.422	0.479	0.590	0.422	0.581	0.350	0.523	0.333	0.475	0.609
0.338	0.370	0.646	0.305	0.368	0.285	0.415	0.646	0.422	0.956	0.493	0.450	0.683	0.609	0.794	0.415	0.744	0.836	0.445	0.350	0.550	0.663	1.000	0.342	0.492	0.794	0.506	0.538	0.693	0.500	0.313	0.550	0.516	0.500	0.794	0.483	0.475	0.663	0.513	0.609	0.596	0.328	0.836	0.433	0.669	0.355	0.550	0.282	0.693	0.874
0.363	0.448	0.370	0.340	0.442	0.722	0.411	0.370	0.456	0.339	0.342	0.365	0.460	0.328	0.353	0.451	0.348	0.328	0.420	0.794	0.423	0.338	0.342	1.000	0.317	0.323	0.334	0.440	0.342	0.411	0.728	0.353	0.306	0.365	0.353	0.434	0.404	0.338	0.528	0.540	0.415	0.281	0.392	0.325	0.344	0.415	0.353	0.728	0.342	0.367
0.375	0.571	0.437	0.366	0.336	0.272	0.455	0.437	0.376	0.484	0.559	0.386	0.450	0.597	0.481	0.370	0.468	0.458	0.550	0.323	0.433	0.443	0.492	0.317	1.000	0.447	0.458	0.391	0.453	0.412	0.295	0.433	0.464	0.428	0.481	0.362	0.546	0.443	0.378	0.423	0.417	0.432	0.458	0.780	0.503	0.676	0.433	0.270	0.453	0.500
0.319	0.350	0.559	0.292	0.344	0.275	0.416	0.559	0.403	0.776	0.425	0.400	0.579	0.538	0.630	0.397	0.609	0.740	0.397	0.329	0.454	0.569	0.794	0.323	0.447	1.000	0.469	0.491	0.585	0.429	0.299	0.454	0.476	0.443	0.630	0.452	0.415	0.569	0.473	0.538	0.530	0.312	0.786	0.389	0.626	0.333	0.454	0.273	0.585	0.737
0.331	0.455	0.606	0.307	0.318	0.291	0.397	0.606	0.463	0.526	0.373	0.575	0.503	0.452	0.530	0.427	0.423	0.478	0.425	0.340	0.389	0.497	0.506	0.334	0.458	0.469	1.000	0.448	0.506	0.375	0.313	0.389	0.978	0.357	0.530	0.419	0.366	0.497	0.435	0.503	0.350	0.351	0.478	0.387	0.470	0.418	0.389	0.289	0.532	0.534
0.454	0.307	0.382	0.417	0.560	0.461	0.555	0.382	0.489	0.530	0.394	0.509	0.534	0.370	0.569	0.521	0.405	0.600	0.412	0.553	0.415	0.581	0.538	0.440	0.391	0.491	0.448	1.000	0.538	0.397	0.528	0.415	0.454	0.509	0.569	0.663	0.428	0.630	0.495	0.554	0.405	0.425	0.503	0.366	0.533	0.321	0.415	0.511	0.394	0.539
0.338	0.335	0.464	0.305	0.368	0.285	0.396	0.464	0.314	0.673	0.493	0.450	0.683	0.441	0.794	0.309	0.523	0.609	0.445	0.350	0.550	0.663	0.693	0.342	0.453	0.585	0.506	0.538	1.000	0.500	0.313	0.550	0.516	0.450	0.794	0.483	0.475	0.663	0.513	0.609	0.433	0.328	0.609	0.433	0.507	0.355	0.794	0.282	0.493	0.630
0.339	0.498	0.469	0.306	0.370	0.383	0.296	0.469	0.348	0.487	0.500	0.454	0.493	0.445	0.561	0.342	0.531	0.445	0.500	0.450	0.561	0.481	0.500	0.411	0.412	0.429	0.375	0.397	0.500	1.000	0.400	0.561	0.382	0.454	0.561	0.359	0.536	0.481	0.379	0.495	0.732	0.329	0.445	0.437	0.397	0.357	0.561	0.430	0.500	0.557
0.530	0.462	0.340	0.534	0.546	0.738	0.459	0.340	0.517	0.311	0.313	0.429	0.372	0.303	0.321	0.521	0.317	0.407	0.304	0.829	0.354	0.370	0.313	0.728	0.295	0.299	0.313	0.528	0.313	0.400	1.000	0.321	0.286	0.448	0.321	0.503	0.310	0.437	0.464	0.510	0.404	0.390	0.334	0.301	0.409	0.372	0.321	0.788	0.313	0.365
0.348	0.382	0.507	0.312	0.384	0.290	0.404	0.507	0.322	0.531	0.550	0.487	0.540	0.475	0.648	0.316	0.598	0.475	0.481	0.362	0.648	0.523	0.550	0.353	0.433	0.454	0.389	0.415	0.550	0.561	0.321	1.000	0.397	0.487	0.648	0.503	0.523	0.523	0.474	0.577	0.464	0.338	0.475	0.464	0.415	0.442	0.648	0.287	0.550	0.493
0.303	0.460	0.550	0.309	0.322	0.266	0.400	0.550	0.421	0.536	0.379	0.517	0.513	0.459	0.542	0.415	0.431	0.486	0.432	0.311	0.397	0.506	0.516	0.306	0.464	0.476	0.978	0.454	0.516	0.382	0.286	0.397	1.000	0.362	0.542	0.424	0.373	0.506	0.440	0.511	0.355	0.327	0.486	0.393	0.476	0.422	0.397	0.263	0.543	0.544
0.483	0.324	0.476	0.528	0.478	0.392	0.405	0.476	0.450	0.490	0.450	0.606	0.445	0.496	0.487	0.424	0.523	0.624	0.460	0.456	0.487	0.485	0.500	0.365	0.428	0.443	0.357	0.509	0.450	0.454	0.448	0.487	0.362	1.000	0.487	0.464	0.437	0.567	0.432	0.412	0.450	0.506	0.496	0.450	0.652	0.378	0.487	0.329	0.500	0.468
0.348	0.345	0.507	0.312	0.384	0.290	0.404	0.507	0.322	0.759	0.550	0.487	0.776	0.475	1.000	0.316	0.598	0.663	0.481	0.362	0.648	0.744	0.794	0.353	0.481	0.630	0.530	0.569	0.794	0.561	0.321	0.648	0.542	0.487	1.000	0.503	0.523	0.744	0.538	0.663	0.464	0.338	0.663	0.464	0.536	0.368	0.648	0.287	0.550	0.693
0.506	0.410	0.348	0.469	0.786	0.477	0.789	0.348	0.637	0.478	0.357	0.464	0.550	0.340	0.503	0.655	0.364	0.545	0.342	0.519	0.475	0.523	0.483	0.434	0.362	0.452	0.419	0.663	0.483	0.359	0.503	0.503	0.424	0.464	0.503	1.000	0.352	0.565	0.589	0.617	0.338	0.482	0.460	0.338	0.494	0.495	0.370	0.451	0.357	0.466
0.399	0.468	0.450	0.360	0.362	0.359	0.292	0.450	0.395	0.464	0.663	0.437	0.523	0.590	0.523	0.431	0.500	0.429	0.814	0.345	0.523	0.459	0.475	0.404	0.546	0.415	0.366	0.428	0.475	0.536	0.310	0.523	0.373	0.437	0.523	0.352	1.000	0.459	0.410	0.429	0.468	0.387	0.429	0.579	0.386	0.473	0.523	0.355	0.475	0.441
0.493	0.331	0.450	0.425	0.517	0.397	0.461	0.450	0.418	0.646	0.475	0.567	0.654	0.429	0.744	0.411	0.500	0.686	0.433	0.441	0.523	0.852	0.663	0.338	0.443	0.569	0.497	0.630	0.663	0.481	0.437	0.523	0.506	0.567	0.744	0.565	0.459	1.000	0.554	0.590	0.422	0.458	0.590	0.422	0.653	0.350	0.523	0.333	0.475	0.609
0.360	0.458	0.366	0.333	0.473	0.476	0.555	0.366	0.451	0.532	0.377	0.432	0.585	0.357	0.538	0.445	0.386	0.531	0.397	0.507	0.474	0.554	0.513	0.528	0.378	0.473	0.435	0.495	0.513	0.379	0.464	0.474	0.440	0.432	0.538	0.589	0.410	0.554	1.000	0.689	0.353	0.353	0.483	0.353	0.515	0.496	0.394	0.438	0.377	0.491
0.324	0.494	0.422	0.296	0.473	0.451	0.507	0.422	0.428	0.596	0.441	0.412	0.637	0.405	0.663	0.402	0.459	0.555	0.409	0.571	0.529	0.590	0.609	0.540	0.423	0.538	0.503	0.554	0.609	0.495	0.510	0.577	0.511	0.412	0.663	0.617	0.429	0.590	0.689	1.000	0.481	0.316	0.555	0.400	0.475	0.502	0.475	0.459	0.441	0.686
0.322	0.490	0.600	0.325	0.347	0.435	0.340	0.600	0.444	0.585	0.433	0.450	0.429	0.546	0.464	0.437	0.623	0.546	0.484	0.423	0.464	0.422	0.596	0.415	0.417	0.530	0.350	0.405	0.433	0.732	0.404	0.464	0.355	0.450	0.464	0.338	0.468	0.422	0.353	0.481	1.000	0.347	0.546	0.394	0.469	0.336	0.464	0.457	0.596	0.674
0.777	0.372	0.433	0.756	0.613	0.416	0.518	0.433	0.570	0.325	0.392	0.506	0.327	0.466	0.338	0.622	0.333	0.425	0.379	0.382	0.338	0.479	0.328	0.281	0.432	0.312	0.351	0.425	0.328	0.329	0.390	0.338	0.327	0.506	0.338	0.482	0.387	0.458	0.353	0.316	0.347	1.000	0.316	0.422	0.444	0.452	0.338	0.333	0.362	0.319
0.358	0.356	0.579	0.296	0.350	0.306	0.403	0.579	0.408	0.814	0.441	0.457	0.603	0.555	0.663	0.402	0.638	0.819	0.453	0.370	0.475	0.590	0.836	0.392	0.458	0.786	0.478	0.503	0.609	0.445	0.334	0.475	0.486	0.496	0.663	0.460	0.429	0.590	0.483	0.555	0.546	0.316	1.000	0.400	0.663	0.339	0.475	0.304	0.609	0.767
0.410	0.657	0.415	0.414	0.347	0.276	0.434	0.415	0.360	0.425	0.596	0.405	0.429	0.546	0.464	0.378	0.450	0.400	0.550	0.332	0.464	0.422	0.433	0.325	0.780	0.389	0.387	0.366	0.433	0.437	0.301	0.464	0.393	0.450	0.464	0.338	0.579	0.422	0.353	0.400	0.394	0.422	0.400	1.000	0.439	0.774	0.464	0.274	0.433	0.409
0.435	0.390	0.519	0.448	0.444	0.377	0.512	0.519	0.475	0.682	0.394	0.509	0.504	0.529	0.536	0.453	0.523	0.742	0.373	0.448	0.415	0.581	0.669	0.344	0.503	0.626	0.470	0.533	0.507	0.397	0.409	0.415	0.476	0.652	0.536	0.494	0.386	0.653	0.515	0.475	0.469	0.444	0.663	0.439	1.000	0.432	0.415	0.318	0.507	0.656
0.392	0.740	0.347	0.442	0.472	0.347	0.558	0.347	0.465	0.389	0.481	0.342	0.391	0.481	0.368	0.472	0.362	0.339	0.460	0.402	0.408	0.350	0.355	0.415	0.676	0.333	0.418	0.321	0.355	0.357	0.372	0.442	0.422	0.378	0.368	0.495	0.473	0.350	0.496	0.502	0.336	0.452	0.339	0.774	0.432	1.000	0.368	0.360	0.355	0.380
0.348	0.345	0.507	0.312	0.384	0.290	0.301	0.507	0.322	0.531	0.550	0.487	0.540	0.475	0.648	0.316	0.598	0.475	0.481	0.362	0.648	0.523	0.550	0.353	0.433	0.454	0.389	0.415	0.794	0.561	0.321	0.648	0.397	0.487	0.648	0.370	0.523	0.523	0.394	0.475	0.464	0.338	0.475	0.464	0.415	0.368	1.000	0.287	0.550	0.493
0.441	0.450	0.307	0.420	0.499	0.810	0.422	0.307	0.482	0.280	0.282	0.329	0.357	0.275	0.287	0.486	0.285	0.304	0.369	0.757	0.317	0.333	0.282	0.728	0.270	0.273	0.289	0.511	0.282	0.430	0.788	0.287	0.263	0.329	0.287	0.451	0.355	0.333	0.438	0.459	0.457	0.333	0.304	0.274	0.318	0.360	0.287	1.000	0.282	0.330
0.338	0.370	0.830	0.305	0.368	0.285	0.295	0.830	0.515	0.714	0.493	0.623	0.487	0.644	0.550	0.505	0.794	0.609	0.495	0.350	0.550	0.475	0.693	0.342	0.453	0.585	0.532	0.394	0.493	0.500	0.313	0.550	0.543	0.500	0.550	0.357	0.475	0.475	0.377	0.441	0.596	0.362	0.609	0.433	0.507	0.355	0.550	0.282	1.000	0.630
0.328	0.415	0.596	0.298	0.355	0.333	0.424	0.596	0.432	0.847	0.454	0.422	0.623	0.569	0.693	0.405	0.663	0.767	0.418	0.405	0.493	0.609	0.874	0.367	0.500	0.737	0.534	0.539	0.630	0.557	0.365	0.493	0.544	0.468	0.693	0.466	0.441	0.609	0.491	0.686	0.674	0.319	0.767	0.409	0.656	0.380	0.493	0.330	0.630	1.000
0.484	0.382	0.296	0.493	0.473	0.789	0.393	0.296	0.443	0.270	0.271	0.374	0.344	0.266	0.276	0.448	0.274	0.355	0.338	0.678	0.304	0.378	0.271	0.677	0.261	0.263	0.280	0.474	0.271	0.398	0.723	0.276	0.255	0.374	0.276	0.392	0.321	0.378	0.424	0.372	0.428	0.413	0.293	0.265	0.362	0.276	0.276	0.783	0.271	0.318
0.474	0.358	0.364	0.455	0.470	0.662	0.407	0.364	0.464	0.333	0.336	0.460	0.400	0.323	0.347	0.447	0.342	0.435	0.413	0.666	0.347	0.367	0.336	0.712	0.313	0.318	0.330	0.504	0.336	0.373	0.671	0.347	0.302	0.460	0.347	0.429	0.397	0.423	0.476	0.386	0.383	0.391	0.386	0.321	0.434	0.292	0.347	0.635	0.336	0.361
0.493	0.331	0.450	0.444	0.540	0.379	0.429	0.450	0.371	0.646	0.475	0.485	0.654	0.429	0.744	0.365	0.500	0.624	0.433	0.382	0.523	1.000	0.663	0.338	0.443	0.569	0.497	0.581	0.663	0.481	0.370	0.523	0.506	0.485	0.744	0.523	0.459	0.852	0.554	0.590	0.422	0.479	0.590	0.422	0.581	0.350	0.523	0.333	0.475	0.609
0.469	0.344	0.500	0.418	0.519	0.388	0.403	0.500	0.432	0.523	0.540	0.673	0.531	0.469	0.630	0.424	0.585	0.654	0.475	0.489	0.630	0.575	0.540	0.352	0.429	0.450	0.386	0.595	0.540	0.550	0.430	0.630	0.394	0.673	0.630	0.500	0.515	0.681	0.471	0.469	0.459	0.454	0.469	0.459	0.564	0.366	0.630	0.341	0.540	0.487
0.338	0.370	0.646	0.305	0.368	0.285	0.415	0.646	0.422	0.956	0.493	0.450	0.683	0.609	0.794	0.415	0.744	0.836	0.445	0.350	0.550	0.663	1.000	0.342	0.492	0.794	0.506	0.538	0.693	0.500	0.313	0.550	0.516	0.500	0.794	0.483	0.475	0.663	0.513	0.609	0.596	0.328	0.836	0.433	0.669	0.355	0.550	0.282	0.693	0.874
0.448	0.394	0.445	0.404	0.489	0.378	0.475	0.445	0.416	0.638	0.469	0.630	0.646	0.425	0.730	0.409	0.493	0.765	0.476	0.464	0.515	0.667	0.654	0.336	0.477	0.624	0.544	0.625	0.654	0.475	0.415	0.515	0.554	0.596	0.730	0.562	0.454	0.737	0.550	0.585	0.418	0.435	0.648	0.418	0.648	0.385	0.515	0.308	0.469	0.637
0.357	0.514	0.361	0.331	0.504	0.473	0.588	0.361	0.462	0.497	0.370	0.355	0.596	0.352	0.526	0.507	0.379	0.476	0.391	0.517	0.526	0.494	0.503	0.523	0.373	0.466	0.430	0.468	0.503	0.478	0.474	0.526	0.435	0.355	0.526	0.672	0.403	0.494	0.649	0.659	0.445	0.350	0.476	0.348	0.422	0.456	0.386	0.469	0.370	0.483
0.333	0.365	0.450	0.302	0.362	0.283	0.392	0.450	0.311	0.464	0.475	0.437	0.469	0.429	0.523	0.306	0.500	0.429	0.433	0.345	0.523	0.459	0.475	0.338	0.400	0.415	0.366	0.386	0.529	0.481	0.310	0.744	0.373	0.437	0.523	0.476	0.459	0.459	0.444	0.518	0.422	0.324	0.429	0.422	0.386	0.419	0.523	0.280	0.475	0.441
0.338	0.370	0.464	0.305	0.368	0.285	0.433	0.464	0.314	0.673	0.493	0.450	0.683	0.441	0.794	0.309	0.523	0.609	0.445	0.350	0.550	0.663	0.693	0.342	0.492	0.585	0.532	0.538	0.693	0.500	0.313	0.550	0.543	0.450	0.794	0.483	0.475	0.663	0.513	0.609	0.433	0.328	0.609	0.433	0.538	0.393	0.550	0.282	0.493	0.667
0.370	0.638	0.382	0.382	0.308	0.308	0.443	0.382	0.406	0.419	0.478	0.340	0.352	0.520	0.366	0.402	0.399	0.404	0.481	0.400	0.366	0.348	0.423	0.325	0.754	0.397	0.456	0.407	0.353	0.425	0.330	0.366	0.461	0.376	0.366	0.302	0.471	0.348	0.312	0.431	0.452	0.402	0.404	0.770	0.451	0.680	0.366	0.343	0.391	0.528
0.466	0.415	0.330	0.489	0.487	0.779	0.421	0.330	0.469	0.302	0.304	0.354	0.385	0.295	0.311	0.443	0.308	0.325	0.376	0.727	0.343	0.383	0.304	0.828	0.288	0.292	0.306	0.447	0.304	0.364	0.794	0.311	0.280	0.377	0.311	0.428	0.359	0.359	0.504	0.495	0.350	0.382	0.352	0.293	0.338	0.382	0.311	0.761	0.304	0.355
0.607	0.322	0.415	0.599	0.590	0.533	0.460	0.415	0.536	0.419	0.314	0.431	0.345	0.447	0.322	0.513	0.428	0.497	0.336	0.510	0.322	0.457	0.422	0.456	0.353	0.403	0.285	0.460	0.314	0.315	0.535	0.322	0.287	0.598	0.322	0.504	0.311	0.438	0.402	0.447	0.425	0.605	0.447	0.333	0.542	0.373	0.322	0.473	0.422	0.432
0.506	0.410	0.348	0.469	0.786	0.477	0.789	0.348	0.637	0.478	0.357	0.464	0.550	0.340	0.503	0.655	0.364	0.545	0.342	0.519	0.475	0.523	0.483	0.434	0.362	0.452	0.419	0.663	0.483	0.359	0.503	0.503	0.424	0.464	0.503	1.000	0.352	0.565	0.589	0.617	0.338	0.482	0.460	0.338	0.494	0.495	0.370	0.451	0.357	0.466
0.469	0.344	0.500	0.418	0.519	0.388	0.403	0.500	0.432	0.523	0.540	0.673	0.531	0.469	0.630	0.424	0.585	0.654	0.475	0.489	0.630	0.575	0.540	0.352	0.429	0.450	0.386	0.564	0.540	0.550	0.430	0.630	0.394	0.673	0.630	0.500	0.515	0.681	0.471	0.469	0.459	0.454	0.469	0.459	0.564	0.366	0.630	0.316	0.540	0.487
0.393	0.503	0.348	0.366	0.567	0.466	0.620	0.348	0.504	0.478	0.357	0.344	0.571	0.340	0.503	0.552	0.364	0.460	0.378	0.505	0.503	0.476	0.483	0.511	0.362	0.452	0.419	0.455	0.483	0.459	0.465	0.503	0.424	0.344	0.503	0.721	0.389	0.476	0.630	0.633	0.431	0.386	0.460	0.338	0.410	0.495	0.370	0.462	0.357	0.466
0.322	0.451	0.600	0.294	0.347	0.276	0.450	0.600	0.425	0.737	0.433	0.405	0.476	0.546	0.517	0.419	0.623	0.656	0.403	0.332	0.464	0.468	0.724	0.325	0.513	0.635	0.419	0.405	0.481	0.437	0.301	0.464	0.425	0.450	0.517	0.373	0.422	0.468	0.452	0.443	0.538	0.314	0.656	0.538	0.592	0.454	0.464	0.274	0.630	0.674
0.513	0.356	0.333	0.501	0.503	0.756	0.434	0.333	0.472	0.305	0.307	0.421	0.365	0.297	0.314	0.457	0.311	0.399	0.379	0.701	0.314	0.386	0.307	0.753	0.290	0.294	0.309	0.493	0.307	0.340	0.761	0.314	0.282	0.440	0.314	0.458	0.362	0.428	0.457	0.419	0.353	0.413	0.355	0.296	0.402	0.302	0.314	0.699	0.307	0.331
0.661	0.340	0.313	0.735	0.554	0.499	0.503	0.313	0.461	0.285	0.342	0.395	0.286	0.333	0.292	0.508	0.290	0.410	0.334	0.378	0.292	0.417	0.287	0.325	0.347	0.306	0.266	0.396	0.287	0.288	0.487	0.349	0.267	0.412	0.292	0.469	0.339	0.400	0.357	0.309	0.307	0.623	0.309	0.373	0.439	0.434	0.292	0.425	0.287	0.282
0.408	0.623	0.336	0.456	0.441	0.498	0.587	0.336	0.495	0.340	0.416	0.384	0.368	0.423	0.350	0.535	0.314	0.382	0.424	0.537	0.350	0.366	0.342	0.510	0.634	0.327	0.396	0.423	0.342	0.371	0.503	0.379	0.399	0.384	0.350	0.487	0.412	0.366	0.536	0.572	0.420	0.487	0.331	0.593	0.439	0.681	0.317	0.461	0.310	0.407
0.345	0.437	0.493	0.310	0.379	0.288	0.357	0.493	0.319	0.575	0.531	0.475	0.585	0.464	0.693	0.314	0.572	0.517	0.469	0.359	0.613	0.567	0.595	0.350	0.472	0.495	0.425	0.453	0.595	0.540	0.318	0.613	0.434	0.475	0.693	0.405	0.507	0.567	0.431	0.517	0.454	0.335	0.517	0.591	0.527	0.467	0.613	0.285	0.531	0.536
0.594	0.380	0.332	0.603	0.685	0.547	0.527	0.332	0.582	0.336	0.339	0.442	0.404	0.325	0.350	0.556	0.345	0.439	0.327	0.528	0.419	0.452	0.339	0.481	0.315	0.321	0.301	0.474	0.339	0.340	0.589	0.350	0.304	0.485	0.350	0.594	0.335	0.452	0.463	0.439	0.323	0.528	0.325	0.323	0.416	0.412	0.350	0.517	0.339	0.329
0.342	0.375	0.481	0.308	0.481	0.364	0.399	0.481	0.427	0.500	0.515	0.464	0.902	0.454	0.585	0.440	0.550	0.454	0.511	0.425	0.860	0.493	0.515	0.469	0.418	0.437	0.379	0.403	0.515	0.523	0.377	0.585	0.386	0.464	0.585	0.464	0.550	0.493	0.493	0.505	0.445	0.332	0.454	0.445	0.403	0.399	0.585	0.361	0.515	0.469
0.327	0.358	0.590	0.297	0.353	0.279	0.423	0.590	0.411	0.836	0.450	0.418	0.616	0.564	0.683	0.404	0.654	0.785	0.415	0.338	0.487	0.603	0.860	0.331	0.464	0.923	0.483	0.509	0.623	0.454	0.305	0.487	0.491	0.464	0.683	0.464	0.437	0.603	0.489	0.564	0.555	0.318	0.837	0.405	0.652	0.342	0.487	0.276	0.623	0.784
0.572	0.386	0.340	0.586	0.691	0.537	0.535	0.340	0.591	0.345	0.348	0.454	0.415	0.333	0.361	0.564	0.355	0.450	0.335	0.538	0.432	0.464	0.348	0.489	0.322	0.328	0.307	0.484	0.348	0.350	0.570	0.361	0.310	0.518	0.361	0.607	0.344	0.464	0.472	0.450	0.331	0.537	0.333	0.331	0.425	0.420	0.361	0.506	0.348	0.338
0.422	0.464	0.382	0.358	0.312	0.377	0.291	0.382	0.341	0.393	0.563	0.372	0.459	0.509	0.437	0.428	0.420	0.365	0.648	0.378	0.437	0.389	0.401	0.400	0.474	0.354	0.315	0.382	0.401	0.469	0.340	0.437	0.320	0.372	0.437	0.303	0.693	0.389	0.405	0.422	0.415	0.410	0.365	0.536	0.331	0.443	0.437	0.332	0.401	0.375
0.368	0.697	0.314	0.378	0.385	0.411	0.561	0.314	0.451	0.427	0.430	0.311	0.428	0.435	0.418	0.479	0.324	0.415	0.416	0.493	0.362	0.403	0.430	0.487	0.655	0.409	0.455	0.467	0.407	0.383	0.461	0.392	0.459	0.343	0.418	0.473	0.425	0.403	0.513	0.617	0.366	0.424	0.415	0.625	0.451	0.709	0.328	0.430	0.319	0.477
0.361	0.358	0.590	0.297	0.353	0.308	0.405	0.590	0.411	0.836	0.450	0.464	0.616	0.564	0.683	0.404	0.654	0.837	0.460	0.338	0.487	0.603	0.860	0.365	0.464	0.802	0.483	0.509	0.623	0.454	0.305	0.487	0.491	0.504	0.683	0.464	0.437	0.603	0.489	0.564	0.555	0.318	0.971	0.405	0.673	0.342	0.487	0.276	0.623	0.784
0.323	0.321	0.515	0.382	0.309	0.286	0.444	0.515	0.452	0.623	0.355	0.437	0.478	0.523	0.500	0.418	0.540	0.613	0.376	0.330	0.368	0.473	0.630	0.295	0.440	0.679	0.457	0.432	0.481	0.357	0.278	0.368	0.462	0.507	0.500	0.427	0.387	0.473	0.421	0.458	0.454	0.437	0.646	0.372	0.575	0.360	0.368	0.284	0.505	0.606
0.516	0.322	0.468	0.511	0.497	0.437	0.403	0.468	0.447	0.481	0.441	0.595	0.437	0.488	0.475	0.421	0.511	0.613	0.453	0.474	0.475	0.476	0.490	0.392	0.423	0.437	0.353	0.503	0.441	0.445	0.479	0.475	0.359	0.889	0.475	0.460	0.429	0.556	0.427	0.405	0.443	0.519	0.523	0.443	0.643	0.375	0.475	0.386	0.490	0.460
0.640	0.194	0.227	0.600	0.637	0.484	0.432	0.227	0.452	0.229	0.231	0.325	0.230	0.222	0.238	0.447	0.235	0.323	0.223	0.367	0.238	0.367	0.231	0.340	0.215	0.219	0.206	0.391	0.231	0.232	0.475	0.238	0.208	0.325	0.238	0.505	0.228	0.367	0.262	0.222	0.221	0.537	0.222	0.221	0.308	0.254	0.238	0.429	0.231	0.225
0.533	0.441	0.327	0.554	0.563	0.472	0.453	0.327	0.485	0.331	0.450	0.357	0.423	0.453	0.344	0.511	0.339	0.354	0.433	0.482	0.439	0.420	0.333	0.489	0.457	0.349	0.297	0.411	0.333	0.335	0.546	0.344	0.300	0.412	0.344	0.515	0.444	0.364	0.440	0.432	0.318	0.512	0.321	0.450	0.338	0.538	0.344	0.478	0.333	0.324
0.439	0.386	0.425	0.398	0.476	0.373	0.453	0.425	0.409	0.437	0.445	0.600	0.441	0.409	0.481	0.403	0.464	0.619	0.412	0.454	0.481	0.481	0.445	0.329	0.425	0.477	0.393	0.532	0.445	0.450	0.408	0.481	0.399	0.569	0.481	0.462	0.433	0.561	0.459	0.409	0.403	0.427	0.409	0.403	0.532	0.376	0.481	0.304	0.445	0.464
0.333	0.365	0.623	0.302	0.362	0.283	0.411	0.623	0.418	0.903	0.475	0.437	0.654	0.590	0.744	0.411	0.705	0.832	0.433	0.345	0.523	0.638	0.937	0.338	0.481	0.847	0.497	0.526	0.663	0.481	0.310	0.523	0.506	0.485	0.744	0.476	0.459	0.638	0.503	0.590	0.579	0.324	0.891	0.422	0.676	0.350	0.523	0.280	0.663	0.836
0.632	0.439	0.324	0.611	0.534	0.406	0.502	0.324	0.472	0.328	0.395	0.432	0.329	0.380	0.340	0.519	0.336	0.428	0.382	0.384	0.340	0.417	0.331	0.283	0.393	0.314	0.326	0.447	0.365	0.332	0.391	0.376	0.329	0.432	0.340	0.512	0.390	0.483	0.378	0.352	0.316	0.628	0.318	0.466	0.428	0.497	0.340	0.334	0.331	0.322
0.476	0.415	0.386	0.451	0.630	0.451	0.503	0.386	0.492	0.394	0.400	0.420	0.511	0.375	0.422	0.537	0.412	0.415	0.377	0.490	0.545	0.391	0.400	0.481	0.357	0.366	0.335	0.385	0.400	0.403	0.505	0.422	0.339	0.455	0.422	0.612	0.391	0.391	0.479	0.509	0.370	0.386	0.375	0.370	0.385	0.496	0.422	0.447	0.400	0.382
0.495	0.393	0.352	0.539	0.638	0.509	0.514	0.352	0.507	0.357	0.361	0.347	0.486	0.344	0.375	0.544	0.368	0.344	0.345	0.493	0.509	0.454	0.361	0.514	0.331	0.338	0.314	0.413	0.361	0.362	0.561	0.375	0.317	0.415	0.375	0.585	0.355	0.393	0.446	0.464	0.340	0.440	0.344	0.340	0.324	0.448	0.375	0.504	0.361	0.348
0.319	0.379	0.559	0.292	0.344	0.275	0.416	0.559	0.403	0.776	0.425	0.400	0.579	0.538	0.630	0.397	0.609	0.717	0.397	0.329	0.454	0.569	0.794	0.323	0.478	0.693	0.594	0.491	0.585	0.429	0.299	0.454	0.604	0.443	0.630	0.452	0.415	0.569	0.473	0.567	0.530	0.312	0.717	0.431	0.606	0.399	0.454	0.273	0.617	0.761
0.467	0.336	0.331	0.481	0.450	0.758	0.399	0.331	0.426	0.303	0.305	0.419	0.335	0.296	0.312	0.422	0.309	0.397	0.354	0.681	0.312	0.360	0.305	0.734	0.288	0.292	0.307	0.515	0.305	0.365	0.710	0.312	0.280	0.419	0.312	0.415	0.333	0.405	0.454	0.416	0.414	0.398	0.376	0.294	0.400	0.301	0.312	0.735	0.305	0.356
0.338	0.370	0.464	0.305	0.368	0.285	0.415	0.464	0.314	0.714	0.493	0.450	0.683	0.441	0.794	0.309	0.523	0.644	0.445	0.350	0.550	0.663	0.737	0.342	0.453	0.617	0.532	0.567	0.693	0.500	0.313	0.550	0.543	0.450	0.794	0.483	0.475	0.663	0.513	0.644	0.433	0.328	0.644	0.433	0.538	0.355	0.550	0.282	0.493	0.702
0.472	0.365	0.659	0.425	0.491	0.379	0.392	0.659	0.509	0.464	0.475	0.918	0.469	0.476	0.523	0.484	0.558	0.655	0.523	0.466	0.523	0.511	0.475	0.338	0.400	0.415	0.547	0.526	0.475	0.481	0.416	0.523	0.532	0.637	0.523	0.476	0.459	0.598	0.444	0.429	0.422	0.458	0.476	0.422	0.526	0.350	0.523	0.309	0.663	0.441
0.624	0.287	0.233	0.576	0.618	0.491	0.473	0.233	0.496	0.236	0.238	0.335	0.237	0.228	0.246	0.490	0.243	0.332	0.229	0.433	0.246	0.297	0.238	0.390	0.221	0.225	0.211	0.348	0.238	0.239	0.549	0.246	0.213	0.335	0.246	0.530	0.235	0.378	0.340	0.332	0.227	0.500	0.228	0.227	0.315	0.355	0.246	0.435	0.238	0.231
0.439	0.386	0.425	0.398	0.476	0.373	0.468	0.425	0.409	0.485	0.445	0.569	0.441	0.409	0.481	0.403	0.464	0.647	0.412	0.454	0.481	0.481	0.495	0.329	0.384	0.571	0.355	0.532	0.445	0.450	0.408	0.481	0.361	0.569	0.481	0.462	0.433	0.561	0.459	0.409	0.403	0.427	0.527	0.403	0.557	0.340	0.481	0.304	0.445	0.464
0.490	0.400	0.362	0.537	0.641	0.495	0.489	0.362	0.490	0.368	0.373	0.395	0.444	0.353	0.389	0.520	0.382	0.391	0.355	0.519	0.467	0.469	0.373	0.510	0.339	0.347	0.321	0.448	0.373	0.375	0.581	0.389	0.324	0.457	0.389	0.585	0.366	0.405	0.457	0.478	0.350	0.448	0.353	0.350	0.367	0.476	0.389	0.501	0.373	0.359
0.727	0.395	0.391	0.681	0.620	0.440	0.505	0.391	0.523	0.400	0.488	0.523	0.403	0.455	0.429	0.575	0.418	0.516	0.458	0.433	0.429	0.511	0.405	0.316	0.432	0.370	0.338	0.500	0.405	0.409	0.432	0.429	0.342	0.523	0.429	0.555	0.477	0.598	0.407	0.379	0.375	0.716	0.379	0.481	0.476	0.460	0.429	0.360	0.405	0.386
0.339	0.372	0.881	0.306	0.370	0.285	0.326	0.881	0.533	0.725	0.500	0.630	0.493	0.651	0.561	0.523	0.811	0.616	0.500	0.352	0.561	0.481	0.705	0.344	0.457	0.590	0.561	0.397	0.500	0.507	0.314	0.561	0.572	0.505	0.561	0.359	0.481	0.481	0.379	0.445	0.603	0.364	0.616	0.437	0.542	0.357	0.561	0.283	0.928	0.638
0.333	0.468	0.450	0.302	0.491	0.379	0.518	0.450	0.418	0.646	0.475	0.437	0.693	0.429	0.744	0.411	0.500	0.590	0.433	0.490	0.585	0.638	0.663	0.479	0.443	0.569	0.497	0.526	0.663	0.481	0.437	0.641	0.506	0.437	0.744	0.641	0.459	0.638	0.723	0.891	0.422	0.324	0.590	0.422	0.497	0.520	0.523	0.393	0.475	0.609
[truncated: 46 more columns]
