# Supplementary material for: On the validity versus utility of activity landscapes: are all activity cliffs statistically significant?
Source: J Cheminform. 2014 Apr 2;6:11. doi: 10.1186/1758-2946-6-11 (PMC4021161; doi:10.1186/1758-2946-6-11)
Supplement: Additional file 1 — Code and data to reproduce figures. The ZIP file contains the R code and datasets required to perform the calculations and generate the figures for this article. It assumes you have R installed and are working on a Unix-like system. In addition you should have the ggplot2, grid, multicore and fingerprint R packages installed. To run the scripts execute run.sh from the command line. [file 1758-2946-6-11-S1.zip › si/bajorath/CA_simmtx_Radial.txt]

1	0.0754717	0.0806452	0.206897	0.178082	0.0752688	0.141414	0.0833333	0.0977444	0.0989011	0.109589	0.0775194	0.0947368	0.0941176	0.117647	0.0852713	0.109589	0.09	0.10101	0.0670391	0.111111	0.169014	0.120482	0.0652174	0.1125	0.10989	0.0769231	0.0909091	0.126761	0.103093	0.0773481	0.128571	0.0642857	0.168539	0.169014	0.178082	0.0909091	0.121622	0.103774	0.102273	0.11215	0.204819	0.120482	0.102941	0.135922	0.0967742	0.111111	0.0777778	0.0661157	0.0776699
0.0754717	1	0.078125	0.0792079	0.097561	0.0625	0.0833333	0.0806452	0.0714286	0.0947368	0.133333	0.075188	0.0909091	0.114943	0.126761	0.0666667	0.118421	0.0865385	0.118812	0.0655738	0.12	0.115385	0.102273	0.0638298	0.1625	0.09375	0.0675676	0.0873786	0.12	0.11	0.0585106	0.121622	0.0699301	0.08	0.115385	0.097561	0.136364	0.115385	0.0900901	0.0978261	0.0884956	0.0833333	0.102273	0.19697	0.0803571	0.164835	0.12	0.0702703	0.0813008	0.0849057
0.0806452	0.078125	1	0.0840336	0.0891089	0.0769231	0.0703125	0.362832	0.29771	0.107143	0.117021	0.405172	0.103448	0.103774	0.136364	0.171429	0.129032	0.0991736	0.127119	0.0643564	0.130435	0.103093	0.114286	0.0628019	0.0865385	0.116071	0.308824	0.1	0.130435	0.12931	0.0788177	0.0957447	0.193103	0.0756303	0.103093	0.0784314	0.132075	0.103093	0.128	0.110092	0.125984	0.0877193	0.125	0.0879121	0.0681818	0.0956522	0.130435	0.0792079	0.40367	0.106557
0.206897	0.0792079	0.0840336	1	0.191176	0.0714286	0.136842	0.0869565	0.101563	0.091954	0.117647	0.0806452	0.0879121	0.1	0.126984	0.0887097	0.117647	0.0833333	0.0947368	0.0628571	0.119403	0.181818	0.113924	0.0611111	0.105263	0.103448	0.0719424	0.0842105	0.119403	0.108696	0.0734463	0.138462	0.0588235	0.164706	0.181818	0.191176	0.0963855	0.130435	0.0980392	0.0952381	0.117647	0.217949	0.113924	0.111111	0.131313	0.0898876	0.119403	0.0738636	0.0689655	0.0816327
0.178082	0.097561	0.0891089	0.191176	1	0.060241	0.171053	0.0927835	0.0990991	0.134328	0.14	0.0849057	0.126761	0.112903	0.209302	0.104762	0.1875	0.118421	0.103896	0.0636943	0.191489	0.282609	0.169492	0.0617284	0.12069	0.132353	0.0743802	0.12	0.191489	0.121622	0.0621118	0.195652	0.0775862	0.19403	0.282609	0.265306	0.125	0.204082	0.134146	0.140625	0.130952	0.206349	0.15	0.159091	0.1625	0.130435	0.191489	0.0625	0.09375	0.115385
0.0752688	0.0625	0.0769231	0.0714286	0.060241	1	0.0572917	0.0731707	0.0630631	0.0734463	0.0490798	0.0904762	0.0898876	0.0457143	0.0779221	0.0454545	0.0754717	0.0874317	0.0641711	0.146939	0.0967742	0.0679012	0.0828402	0.153226	0.0529412	0.0852273	0.0748899	0.0879121	0.0828025	0.0765027	0.217949	0.05625	0.0622222	0.0659341	0.0679012	0.0538922	0.0508475	0.0613497	0.0725389	0.0747126	0.0829016	0.0674157	0.0828402	0.0443038	0.0670103	0.0607735	0.0967742	0.327103	0.0631068	0.0634921
0.141414	0.0833333	0.0703125	0.136842	0.171053	0.0572917	1	0.0725806	0.0875912	0.183908	0.0909091	0.0676692	0.103093	0.0786517	0.128571	0.0916031	0.150685	0.12	0.108911	0.0659341	0.121622	0.178082	0.185185	0.0641711	0.135802	0.155556	0.0753425	0.0990099	0.152778	0.111111	0.0588235	0.15493	0.0857143	0.175824	0.178082	0.202703	0.1	0.131579	0.121495	0.149425	0.0990991	0.170455	0.170732	0.0985916	0.188119	0.129032	0.121622	0.0591398	0.0819672	0.117647
0.0833333	0.0806452	0.362832	0.0869565	0.0927835	0.0731707	0.0725806	1	0.349593	0.100917	0.122222	0.347458	0.0973451	0.107843	0.129412	0.19403	0.122222	0.0932203	0.131579	0.0603015	0.123596	0.107527	0.107843	0.0588235	0.09	0.110092	0.348837	0.0940171	0.123596	0.123894	0.075	0.1	0.207143	0.0782609	0.107527	0.0816327	0.137255	0.107527	0.122951	0.103774	0.120968	0.0909091	0.118812	0.091954	0.0703125	0.0990991	0.123596	0.0753769	0.221311	0.10084
0.0977444	0.0714286	0.29771	0.101563	0.0990991	0.0630631	0.0875912	0.349593	1	0.0708661	0.103774	0.286765	0.0687023	0.0932203	0.0873786	0.430894	0.0833333	0.0661765	0.115385	0.0509259	0.0841122	0.101852	0.102564	0.0497738	0.0775862	0.0787402	0.292517	0.0666667	0.0841122	0.0916031	0.0645161	0.0952381	0.170886	0.09375	0.101852	0.0990991	0.118644	0.0917431	0.100719	0.0725806	0.131387	0.105691	0.0932203	0.0776699	0.0851064	0.078125	0.0841122	0.0648148	0.178571	0.0729927
0.0989011	0.0947368	0.107143	0.091954	0.134328	0.0734463	0.183908	0.100917	0.0708661	1	0.109375	0.102564	0.160494	0.0921053	0.222222	0.0743802	0.267857	0.207317	0.125	0.0838323	0.206897	0.15873	0.296875	0.0813954	0.161765	0.263889	0.116279	0.152941	0.272727	0.168675	0.0755814	0.169492	0.130081	0.146341	0.15873	0.117647	0.116883	0.15873	0.150538	0.242857	0.123711	0.125	0.296875	0.12069	0.163043	0.164557	0.206897	0.0760234	0.122642	0.174419
0.109589	0.133333	0.117021	0.117647	0.14	0.0490798	0.0909091	0.122222	0.103774	0.109375	1	0.111111	0.102941	0.254902	0.175	0.0990099	0.155556	0.0958904	0.19403	0.0451613	0.159091	0.148936	0.122807	0.04375	0.22449	0.125	0.0964912	0.0972222	0.159091	0.130435	0.0506329	0.162791	0.0909091	0.119403	0.148936	0.14	0.218182	0.148936	0.113924	0.114754	0.111111	0.126984	0.142857	0.277778	0.0864198	0.15873	0.159091	0.0509554	0.111111	0.0933333
0.0775194	0.075188	0.405172	0.0806452	0.0849057	0.0904762	0.0676692	0.347458	0.286765	0.102564	0.111111	1	0.127119	0.0990991	0.129032	0.165517	0.122449	0.121951	0.131148	0.0679612	0.159574	0.0980392	0.109091	0.076555	0.0825688	0.12069	0.297872	0.122951	0.123711	0.123967	0.0821256	0.0909091	0.186667	0.0813008	0.0980392	0.0747664	0.126126	0.0980392	0.123077	0.105263	0.121212	0.0932203	0.119266	0.0833333	0.0814815	0.0916667	0.159574	0.0772947	0.244094	0.102362
0.0947368	0.0909091	0.103448	0.0879121	0.126761	0.0898876	0.103093	0.0973451	0.0687023	0.160494	0.102941	0.127119	1	0.0875	0.296296	0.0634921	0.190476	0.183908	0.119565	0.0818713	0.254237	0.166667	0.175676	0.091954	0.106667	0.17284	0.0962963	0.324675	0.213115	0.134831	0.08	0.15873	0.1	0.113636	0.166667	0.126761	0.139241	0.166667	0.14433	0.181818	0.118812	0.105882	0.175676	0.131148	0.132653	0.142857	0.254237	0.0742857	0.108108	0.129032
0.0941176	0.114943	0.103774	0.1	0.112903	0.0457143	0.0786517	0.107843	0.0932203	0.0921053	0.254902	0.0990991	0.0875	1	0.134615	0.0884956	0.122807	0.0823529	0.164557	0.0419162	0.125	0.118644	0.101449	0.0406977	0.180328	0.105263	0.0873016	0.0833333	0.125	0.111111	0.0470588	0.127273	0.0819672	0.101266	0.118644	0.112903	0.179104	0.118644	0.0989011	0.0958904	0.0967742	0.106667	0.117647	0.208333	0.0752688	0.133333	0.125	0.0473373	0.0980392	0.0930233
0.117647	0.126761	0.136364	0.126984	0.209302	0.0779221	0.128571	0.129412	0.0873786	0.222222	0.175	0.129032	0.296296	0.134615	1	0.0816327	0.342857	0.190476	0.136364	0.0827586	0.352941	0.289474	0.255319	0.08	0.145833	0.218182	0.111111	0.275862	0.352941	0.196721	0.0805369	0.285714	0.116505	0.129032	0.289474	0.209302	0.215686	0.289474	0.169014	0.235294	0.164384	0.137931	0.255319	0.242424	0.121622	0.172414	0.352941	0.0810811	0.144578	0.184615
0.0852713	0.0666667	0.171429	0.0887097	0.104762	0.0454545	0.0916031	0.19403	0.430894	0.0743802	0.0990099	0.165517	0.0634921	0.0884956	0.0816327	1	0.0776699	0.0610687	0.0944882	0.052381	0.0784314	0.0970874	0.0982143	0.0511628	0.0720721	0.0650406	0.164557	0.0615385	0.0784314	0.0787402	0.0465116	0.10101	0.278571	0.0894309	0.0970874	0.104762	0.105263	0.0865385	0.105263	0.0762712	0.103704	0.092437	0.0789474	0.0824742	0.0888889	0.0819672	0.0784314	0.046729	0.282258	0.0763359
0.109589	0.118421	0.129032	0.117647	0.1875	0.0754717	0.150685	0.122222	0.0833333	0.267857	0.155556	0.122449	0.190476	0.122807	0.342857	0.0776699	1	0.25	0.126761	0.08	0.307692	0.227273	0.28	0.0774194	0.176471	0.241379	0.106195	0.179104	0.307692	0.181818	0.0779221	0.219512	0.111111	0.153846	0.227273	0.163265	0.155172	0.227273	0.157895	0.214286	0.153846	0.183333	0.28	0.179487	0.142857	0.15873	0.307692	0.0784314	0.136364	0.188406
0.09	0.0865385	0.0991736	0.0833333	0.118421	0.0874317	0.12	0.0932203	0.0661765	0.207317	0.0958904	0.121951	0.183908	0.0823529	0.190476	0.0610687	0.25	1	0.113402	0.0795455	0.234375	0.138889	0.194805	0.0893855	0.128205	0.190476	0.0928571	0.244186	0.19697	0.12766	0.0777778	0.130435	0.0962963	0.157303	0.138889	0.103896	0.104651	0.138889	0.126214	0.156627	0.113208	0.125	0.194805	0.104478	0.16	0.122222	0.234375	0.0722222	0.103448	0.134021
0.10101	0.118812	0.127119	0.0947368	0.103896	0.0641711	0.108911	0.131579	0.115385	0.125	0.19403	0.131148	0.119565	0.164557	0.136364	0.0944882	0.126761	0.113402	1	0.0614525	0.144928	0.123288	0.135802	0.0597826	0.157895	0.162791	0.125	0.114583	0.161765	0.115789	0.0659341	0.130435	0.112782	0.144444	0.123288	0.103896	0.338028	0.123288	0.126214	0.129412	0.102804	0.11236	0.15	0.15625	0.104762	0.147727	0.144928	0.0604396	0.113043	0.0891089
0.0670391	0.0655738	0.0643564	0.0628571	0.0636943	0.146939	0.0659341	0.0603015	0.0509259	0.0838323	0.0451613	0.0679612	0.0818713	0.0419162	0.0827586	0.052381	0.08	0.0795455	0.0614525	1	0.0878378	0.0718954	0.0875	0.331731	0.0493827	0.0833333	0.0633484	0.08	0.0878378	0.0742857	0.333333	0.0666667	0.0697674	0.0632184	0.0718954	0.056962	0.0535714	0.0649351	0.0819672	0.0853659	0.0695187	0.0584795	0.0807453	0.0469799	0.0702703	0.0701754	0.0878378	0.145833	0.0714286	0.0726257
0.111111	0.12	0.130435	0.119403	0.191489	0.0967742	0.121622	0.123596	0.0841122	0.206897	0.159091	0.159574	0.254237	0.125	0.352941	0.0784314	0.307692	0.234375	0.144928	0.0878378	1	0.232558	0.235294	0.0993377	0.134615	0.224138	0.107143	0.238095	0.315789	0.184615	0.0855263	0.225	0.11215	0.138462	0.232558	0.166667	0.157895	0.232558	0.16	0.218182	0.155844	0.147541	0.235294	0.184211	0.144737	0.16129	1	0.0789474	0.137931	0.173913
0.169014	0.115385	0.103093	0.181818	0.282609	0.0679012	0.178082	0.107527	0.101852	0.15873	0.148936	0.0980392	0.166667	0.118644	0.289474	0.0970874	0.227273	0.138889	0.123288	0.0718954	0.232558	1	0.2	0.0696203	0.127273	0.15625	0.0854701	0.157143	0.232558	0.142857	0.0700637	0.268293	0.0892857	0.184615	1	0.311111	0.169492	0.365854	0.153846	0.166667	0.15	0.196721	0.178571	0.2	0.168831	0.153846	0.232558	0.0705128	0.108696	0.135135
0.120482	0.102273	0.114286	0.113924	0.169492	0.0828402	0.185185	0.107843	0.102564	0.296875	0.122807	0.109091	0.175676	0.101449	0.255319	0.0982143	0.28	0.194805	0.135802	0.0875	0.235294	0.2	1	0.0848485	0.180328	0.292308	0.122951	0.166667	0.3125	0.153846	0.0853659	0.169811	0.128205	0.16	0.2	0.15	0.128571	0.178571	0.162791	0.230769	0.172414	0.152778	0.433962	0.137255	0.149425	0.148649	0.235294	0.0858896	0.12	0.160494
0.0652174	0.0638298	0.0628019	0.0611111	0.0617284	0.153226	0.0641711	0.0588235	0.0497738	0.0813954	0.04375	0.076555	0.091954	0.0406977	0.08	0.0511628	0.0774194	0.0893855	0.0597826	0.331731	0.0993377	0.0696203	0.0848485	1	0.0479042	0.0809249	0.0619469	0.0898876	0.0849673	0.0722222	0.195745	0.0645161	0.0681818	0.0614525	0.0696203	0.0552147	0.0520231	0.0628931	0.0797872	0.0828402	0.0677083	0.0568182	0.0783133	0.0454545	0.0740741	0.0681818	0.0993377	0.142857	0.0696517	0.0706522
0.1125	0.1625	0.0865385	0.105263	0.12069	0.0529412	0.135802	0.09	0.0775862	0.161765	0.22449	0.0825688	0.106667	0.180328	0.145833	0.0720721	0.176471	0.128205	0.157895	0.0493827	0.134615	0.127273	0.180328	0.0479042	1	0.176471	0.0813008	0.101266	0.156863	0.131579	0.0545455	0.137255	0.0756303	0.152778	0.127273	0.12069	0.153846	0.127273	0.103448	0.117647	0.101124	0.144928	0.2	0.317073	0.116279	0.265625	0.134615	0.054878	0.08	0.097561
0.10989	0.09375	0.116071	0.103448	0.132353	0.0852273	0.155556	0.110092	0.0787402	0.263889	0.125	0.12069	0.17284	0.105263	0.218182	0.0650406	0.241379	0.190476	0.162791	0.0833333	0.224138	0.15625	0.292308	0.0809249	0.176471	1	0.124031	0.164706	0.267857	0.152941	0.0877193	0.147541	0.12	0.17284	0.15625	0.115942	0.115385	0.15625	0.136842	0.205479	0.134021	0.151899	0.3125	0.118644	0.136842	0.134146	0.224138	0.0818713	0.111111	0.146067
0.0769231	0.0675676	0.308824	0.0719424	0.0743802	0.0748899	0.0753425	0.348837	0.292517	0.116279	0.0964912	0.297872	0.0962963	0.0873016	0.111111	0.164557	0.106195	0.0928571	0.125	0.0633484	0.107143	0.0854701	0.122951	0.0619469	0.0813008	0.124031	1	0.0935252	0.137615	0.110294	0.0765766	0.0789474	0.496124	0.0724638	0.0854701	0.0655738	0.111111	0.0854701	0.118056	0.119048	0.108844	0.0746269	0.132231	0.0720721	0.0662252	0.0895522	0.107143	0.0769231	0.193103	0.0915493
0.0909091	0.0873786	0.1	0.0842105	0.12	0.0879121	0.0990099	0.0940171	0.0666667	0.152941	0.0972222	0.122951	0.324675	0.0833333	0.275862	0.0615385	0.179104	0.244186	0.114583	0.08	0.238095	0.157143	0.166667	0.0898876	0.101266	0.164706	0.0935252	1	0.2	0.129032	0.0782123	0.149254	0.0970149	0.108696	0.157143	0.12	0.13253	0.157143	0.138614	0.17284	0.114286	0.101124	0.166667	0.123077	0.116505	0.136364	0.238095	0.0726257	0.104348	0.123711
0.126761	0.12	0.130435	0.119403	0.191489	0.0828025	0.152778	0.123596	0.0841122	0.272727	0.159091	0.123711	0.213115	0.125	0.352941	0.0784314	0.307692	0.19697	0.161765	0.0878378	0.315789	0.232558	0.3125	0.0849673	0.156863	0.267857	0.137615	0.2	1	0.184615	0.0855263	0.225	0.144231	0.138462	0.232558	0.166667	0.157895	0.232558	0.175676	0.288462	0.155844	0.129032	0.3125	0.184211	0.12987	0.180328	0.315789	0.0860927	0.137931	0.173913
0.103093	0.11	0.12931	0.108696	0.121622	0.0765027	0.111111	0.123894	0.0916031	0.168675	0.130435	0.123967	0.134831	0.111111	0.196721	0.0787402	0.181818	0.12766	0.115789	0.0742857	0.184615	0.142857	0.153846	0.0722222	0.131579	0.152941	0.110294	0.129032	0.184615	1	0.0786517	0.151515	0.106061	0.0978261	0.142857	0.106667	0.120482	0.142857	0.14	0.175	0.16	0.114943	0.168831	0.142857	0.106796	0.164706	0.184615	0.079096	0.125	0.148936
0.0773481	0.0585106	0.0788177	0.0734463	0.0621118	0.217949	0.0588235	0.075	0.0645161	0.0755814	0.0506329	0.0821256	0.08	0.0470588	0.0805369	0.0465116	0.0779221	0.0777778	0.0659341	0.333333	0.0855263	0.0700637	0.0853659	0.195745	0.0545455	0.0877193	0.0765766	0.0782123	0.0855263	0.0786517	1	0.0580645	0.0636364	0.0677966	0.0700637	0.0555556	0.0523256	0.0632911	0.0744681	0.0769231	0.0851064	0.0693642	0.0853659	0.0457516	0.0631579	0.0625	0.0855263	0.218341	0.0646766	0.0652174
0.128571	0.121622	0.0957447	0.138462	0.195652	0.05625	0.15493	0.1	0.0952381	0.169492	0.162791	0.0909091	0.15873	0.127273	0.285714	0.10101	0.219512	0.130435	0.130435	0.0666667	0.225	0.268293	0.169811	0.0645161	0.137255	0.147541	0.0789474	0.149254	0.225	0.151515	0.0580645	1	0.0925926	0.140625	0.268293	0.25	0.181818	0.268293	0.131579	0.178571	0.113924	0.15	0.169811	0.222222	0.146667	0.163934	0.225	0.0584416	0.113636	0.142857
0.0642857	0.0699301	0.193103	0.0588235	0.0775862	0.0622222	0.0857143	0.207143	0.170886	0.130081	0.0909091	0.186667	0.1	0.0819672	0.116505	0.278571	0.111111	0.0962963	0.112782	0.0697674	0.11215	0.0892857	0.128205	0.0681818	0.0756303	0.12	0.496124	0.0970149	0.144231	0.106061	0.0636364	0.0925926	1	0.0671642	0.0892857	0.0683761	0.106557	0.0892857	0.130435	0.133333	0.0896552	0.0610687	0.128205	0.0754717	0.0758621	0.101563	0.11215	0.0639269	0.302326	0.102941
0.168539	0.08	0.0756303	0.164706	0.19403	0.0659341	0.175824	0.0782609	0.09375	0.146341	0.119403	0.0813008	0.113636	0.101266	0.129032	0.0894309	0.153846	0.157303	0.144444	0.0632184	0.138462	0.184615	0.16	0.0614525	0.152778	0.17284	0.0724638	0.108696	0.138462	0.0978261	0.0677966	0.140625	0.0671642	1	0.184615	0.19403	0.097561	0.132353	0.11	0.109756	0.107843	0.220779	0.16	0.112903	0.3875	0.103448	0.138462	0.0621469	0.0695652	0.105263
0.169014	0.115385	0.103093	0.181818	0.282609	0.0679012	0.178082	0.107527	0.101852	0.15873	0.148936	0.0980392	0.166667	0.118644	0.289474	0.0970874	0.227273	0.138889	0.123288	0.0718954	0.232558	1	0.2	0.0696203	0.127273	0.15625	0.0854701	0.157143	0.232558	0.142857	0.0700637	0.268293	0.0892857	0.184615	1	0.311111	0.169492	0.365854	0.153846	0.166667	0.15	0.196721	0.178571	0.2	0.168831	0.153846	0.232558	0.0705128	0.108696	0.135135
0.178082	0.097561	0.0784314	0.191176	0.265306	0.0538922	0.202703	0.0816327	0.0990991	0.117647	0.14	0.0747664	0.126761	0.112903	0.209302	0.104762	0.163265	0.103896	0.103896	0.056962	0.166667	0.311111	0.15	0.0552147	0.12069	0.115942	0.0655738	0.12	0.166667	0.106667	0.0555556	0.25	0.0683761	0.19403	0.311111	1	0.142857	0.229167	0.120482	0.123077	0.117647	0.206349	0.131148	0.186047	0.1625	0.114286	0.166667	0.0559006	0.0824742	0.101266
0.0909091	0.136364	0.132075	0.0963855	0.125	0.0508475	0.1	0.137255	0.118644	0.116883	0.218182	0.126126	0.139241	0.179104	0.215686	0.105263	0.155172	0.104651	0.338028	0.0535714	0.157895	0.169492	0.128571	0.0520231	0.153846	0.115385	0.111111	0.13253	0.157895	0.120482	0.0523256	0.181818	0.106557	0.097561	0.169492	0.142857	1	0.169492	0.131868	0.121622	0.105263	0.102564	0.128571	0.22	0.0957447	0.157895	0.157895	0.0526316	0.127451	0.102273
0.121622	0.115385	0.103093	0.130435	0.204082	0.0613497	0.131579	0.107527	0.0917431	0.15873	0.148936	0.0980392	0.166667	0.118644	0.289474	0.0865385	0.227273	0.138889	0.123288	0.0649351	0.232558	0.365854	0.178571	0.0628931	0.127273	0.15625	0.0854701	0.157143	0.232558	0.142857	0.0632911	0.268293	0.0892857	0.132353	0.365854	0.229167	0.169492	1	0.125	0.166667	0.135802	0.140625	0.178571	0.2	0.125	0.153846	0.232558	0.0636943	0.108696	0.135135
0.103774	0.0900901	0.128	0.0980392	0.134146	0.0725389	0.121495	0.122951	0.100719	0.150538	0.113924	0.123077	0.14433	0.0989011	0.169014	0.105263	0.157895	0.126214	0.126214	0.0819672	0.16	0.153846	0.162791	0.0797872	0.103448	0.136842	0.118056	0.138614	0.175676	0.14	0.0744681	0.131579	0.130435	0.11	0.153846	0.120482	0.131868	0.125	1	0.181818	0.125	0.103093	0.149425	0.108108	0.117117	0.159574	0.16	0.0748663	0.142857	0.12381
0.102273	0.0978261	0.110092	0.0952381	0.140625	0.0747126	0.149425	0.103774	0.0725806	0.242857	0.114754	0.105263	0.181818	0.0958904	0.235294	0.0762712	0.214286	0.156627	0.129412	0.0853659	0.218182	0.166667	0.230769	0.0828402	0.117647	0.205479	0.119048	0.17284	0.288462	0.175	0.0769231	0.178571	0.133333	0.109756	0.166667	0.123077	0.121622	0.166667	0.181818	1	0.12766	0.101266	0.230769	0.127273	0.130435	0.271429	0.218182	0.077381	0.126214	0.166667
0.11215	0.0884956	0.125984	0.117647	0.130952	0.0829016	0.0990991	0.120968	0.131387	0.123711	0.111111	0.121212	0.118812	0.0967742	0.164384	0.103704	0.153846	0.113208	0.102804	0.0695187	0.155844	0.15	0.172414	0.0677083	0.101124	0.134021	0.108844	0.114286	0.155844	0.16	0.0851064	0.113924	0.0896552	0.107843	0.15	0.117647	0.105263	0.135802	0.125	0.12766	1	0.123711	0.159091	0.105263	0.0956522	0.11	0.155844	0.0855615	0.104	0.111111
0.204819	0.0833333	0.0877193	0.217949	0.206349	0.0674157	0.170455	0.0909091	0.105691	0.125	0.126984	0.0932203	0.105882	0.106667	0.137931	0.092437	0.183333	0.125	0.11236	0.0584795	0.147541	0.196721	0.152778	0.0568182	0.144928	0.151899	0.0746269	0.101124	0.129032	0.114943	0.0693642	0.15	0.0610687	0.220779	0.196721	0.206349	0.102564	0.140625	0.103093	0.101266	0.123711	1	0.152778	0.12069	0.175824	0.0952381	0.147541	0.0635838	0.0720721	0.0978261
0.120482	0.102273	0.125	0.113924	0.15	0.0828402	0.170732	0.118812	0.0932203	0.296875	0.142857	0.119266	0.175676	0.117647	0.255319	0.0789474	0.28	0.194805	0.15	0.0807453	0.235294	0.178571	0.433962	0.0783133	0.2	0.3125	0.132231	0.166667	0.3125	0.168831	0.0853659	0.169811	0.128205	0.16	0.178571	0.131148	0.128571	0.178571	0.149425	0.230769	0.159091	0.152778	1	0.137255	0.136364	0.148649	0.235294	0.0858896	0.12	0.160494
0.102941	0.19697	0.0879121	0.111111	0.159091	0.0443038	0.0985916	0.091954	0.0776699	0.12069	0.277778	0.0833333	0.131148	0.208333	0.242424	0.0824742	0.179487	0.104478	0.15625	0.0469799	0.184211	0.2	0.137255	0.0454545	0.317073	0.118644	0.0720721	0.123077	0.184211	0.142857	0.0457516	0.222222	0.0754717	0.112903	0.2	0.186047	0.22	0.2	0.108108	0.127273	0.105263	0.12069	0.137255	1	0.0933333	0.240741	0.184211	0.0460526	0.0930233	0.101449
0.135922	0.0803571	0.0681818	0.131313	0.1625	0.0670103	0.188119	0.0703125	0.0851064	0.163043	0.0864198	0.0814815	0.132653	0.0752688	0.121622	0.0888889	0.142857	0.16	0.104762	0.0702703	0.144737	0.168831	0.149425	0.0740741	0.116279	0.136842	0.0662252	0.116505	0.12987	0.106796	0.0631579	0.146667	0.0758621	0.3875	0.168831	0.1625	0.0957447	0.125	0.117117	0.130435	0.0956522	0.175824	0.136364	0.0933333	1	0.123711	0.144737	0.0578947	0.0793651	0.12381
0.0967742	0.164835	0.0956522	0.0898876	0.130435	0.0607735	0.129032	0.0990991	0.078125	0.164557	0.15873	0.0916667	0.142857	0.133333	0.172414	0.0819672	0.15873	0.122222	0.147727	0.0701754	0.16129	0.153846	0.148649	0.0681818	0.265625	0.134146	0.0895522	0.136364	0.180328	0.164706	0.0625	0.163934	0.101563	0.103448	0.153846	0.114286	0.157895	0.153846	0.159574	0.271429	0.11	0.0952381	0.148649	0.240741	0.123711	1	0.16129	0.0628571	0.110092	0.131868
0.111111	0.12	0.130435	0.119403	0.191489	0.0967742	0.121622	0.123596	0.0841122	0.206897	0.159091	0.159574	0.254237	0.125	0.352941	0.0784314	0.307692	0.234375	0.144928	0.0878378	1	0.232558	0.235294	0.0993377	0.134615	0.224138	0.107143	0.238095	0.315789	0.184615	0.0855263	0.225	0.11215	0.138462	0.232558	0.166667	0.157895	0.232558	0.16	0.218182	0.155844	0.147541	0.235294	0.184211	0.144737	0.16129	1	0.0789474	0.137931	0.173913
0.0777778	0.0702703	0.0792079	0.0738636	0.0625	0.327103	0.0591398	0.0753769	0.0648148	0.0760234	0.0509554	0.0772947	0.0742857	0.0473373	0.0810811	0.046729	0.0784314	0.0722222	0.0604396	0.145833	0.0789474	0.0705128	0.0858896	0.142857	0.054878	0.0818713	0.0769231	0.0726257	0.0860927	0.079096	0.218341	0.0584416	0.0639269	0.0621469	0.0705128	0.0559006	0.0526316	0.0636943	0.0748663	0.077381	0.0855615	0.0635838	0.0858896	0.0460526	0.0578947	0.0628571	0.0789474	1	0.065	0.0655738
0.0661157	0.0813008	0.40367	0.0689655	0.09375	0.0631068	0.0819672	0.221311	0.178571	0.122642	0.111111	0.244094	0.108108	0.0980392	0.144578	0.282258	0.136364	0.103448	0.113043	0.0714286	0.137931	0.108696	0.12	0.0696517	0.08	0.111111	0.193103	0.104348	0.137931	0.125	0.0646766	0.113636	0.302326	0.0695652	0.108696	0.0824742	0.127451	0.108696	0.142857	0.126214	0.104	0.0720721	0.12	0.0930233	0.0793651	0.110092	0.137931	0.065	1	0.12069
0.0776699	0.0849057	0.106557	0.0816327	0.115385	0.0634921	0.117647	0.10084	0.0729927	0.174419	0.0933333	0.102362	0.129032	0.0930233	0.184615	0.0763359	0.188406	0.134021	0.0891089	0.0726257	0.173913	0.135135	0.160494	0.0706522	0.097561	0.146067	0.0915493	0.123711	0.173913	0.148936	0.0652174	0.142857	0.102941	0.105263	0.135135	0.101266	0.102273	0.135135	0.12381	0.166667	0.111111	0.0978261	0.160494	0.101449	0.12381	0.131868	0.173913	0.0655738	0.12069	1
0.0732984	0.0609137	0.0751174	0.0695187	0.0584795	0.384977	0.0558376	0.0714286	0.061674	0.0714286	0.047619	0.0883721	0.0874317	0.0444444	0.0754717	0.0444444	0.0731707	0.0967742	0.0625	0.144	0.09375	0.0658683	0.0804598	0.150198	0.0514286	0.0828729	0.0732759	0.0972973	0.0802469	0.0744681	0.213389	0.0545455	0.0608696	0.0641711	0.0658683	0.0523256	0.0494506	0.0595238	0.0707071	0.0726257	0.0808081	0.0655738	0.0804598	0.0429448	0.0653266	0.0591398	0.09375	0.319635	0.0616114	0.0618557
0.0634921	0.0621762	0.0613208	0.0594595	0.0598802	0.123552	0.0625	0.0574163	0.0486726	0.079096	0.0424242	0.0747664	0.0893855	0.039548	0.0774194	0.05	0.075	0.0989011	0.0582011	0.194915	0.0961538	0.0674847	0.0823529	0.21097	0.0465116	0.0786517	0.0606061	0.0994475	0.0822785	0.0702703	0.148594	0.0625	0.0666667	0.0597826	0.0674847	0.0535714	0.0505618	0.0609756	0.0777202	0.0804598	0.0659898	0.0552486	0.0760234	0.0440252	0.0721649	0.0662983	0.0961538	0.113281	0.0679612	0.0687831
0.121622	0.115385	0.103093	0.130435	0.204082	0.0613497	0.131579	0.107527	0.0917431	0.15873	0.148936	0.0980392	0.166667	0.118644	0.289474	0.0865385	0.227273	0.138889	0.123288	0.0649351	0.232558	0.365854	0.178571	0.0628931	0.127273	0.15625	0.0854701	0.157143	0.232558	0.142857	0.0632911	0.268293	0.0892857	0.132353	0.365854	0.229167	0.169492	1	0.125	0.166667	0.135802	0.140625	0.178571	0.2	0.125	0.153846	0.232558	0.0636943	0.108696	0.135135
0.103896	0.1125	0.123711	0.111111	0.173077	0.09375	0.113924	0.117021	0.0803571	0.190476	0.142857	0.151515	0.234375	0.114754	0.307692	0.0747664	0.272727	0.253731	0.135135	0.0849673	0.410256	0.208333	0.214286	0.0961538	0.122807	0.206349	0.102564	0.257576	0.27907	0.171429	0.0828025	0.2	0.107143	0.128571	0.208333	0.150943	0.145161	0.208333	0.15	0.2	0.146341	0.136364	0.214286	0.162791	0.135802	0.149254	0.410256	0.0764331	0.130435	0.162162
0.128205	0.108434	0.131313	0.121622	0.163636	0.0853659	0.181818	0.125	0.0877193	0.322034	0.156863	0.125	0.188406	0.126984	0.285714	0.0727273	0.311111	0.208333	0.16	0.0833333	0.26087	0.196078	0.365385	0.0807453	0.264151	0.338983	0.137931	0.178082	0.348837	0.180556	0.0880503	0.1875	0.133929	0.171429	0.196078	0.142857	0.138462	0.196078	0.158537	0.25	0.154762	0.164179	0.392157	0.152174	0.144578	0.15942	0.26087	0.0886076	0.126316	0.171053
0.0841122	0.0810811	0.111111	0.0776699	0.108434	0.0842105	0.122642	0.0967742	0.0704225	0.204545	0.0875	0.178862	0.170213	0.0879121	0.171429	0.0656934	0.175676	0.173469	0.116505	0.0765027	0.211268	0.126582	0.222222	0.0860215	0.117647	0.215909	0.111111	0.163265	0.211268	0.118812	0.0748663	0.118421	0.115108	0.111111	0.126582	0.0952381	0.0967742	0.126582	0.118182	0.170455	0.106195	0.104167	0.222222	0.0945946	0.118182	0.113402	0.211268	0.0695187	0.115702	0.135922
0.123596	0.0833333	0.0689655	0.117647	0.151515	0.0555556	0.131868	0.0714286	0.0793651	0.111111	0.109375	0.075	0.146341	0.0921053	0.137931	0.0833333	0.126984	0.11236	0.125	0.0584795	0.147541	0.140625	0.121622	0.0568182	0.112676	0.123457	0.0666667	0.139535	0.147541	0.0898876	0.0571429	0.15	0.0692308	0.205128	0.140625	0.151515	0.102564	0.140625	0.103093	0.12987	0.09	0.139241	0.121622	0.12069	0.175824	0.121951	0.147541	0.0514286	0.0720721	0.0978261
0.136986	0.115385	0.0918367	0.130435	0.18	0.0613497	0.178082	0.0957447	0.0917431	0.177419	0.148936	0.0873786	0.149254	0.118644	0.225	0.0970874	0.2	0.138889	0.138889	0.0718954	0.204545	0.191489	0.178571	0.0696203	0.148148	0.15625	0.0854701	0.140845	0.292683	0.142857	0.0632911	0.3	0.0990991	0.149254	0.191489	0.18	0.15	0.191489	0.139241	0.186441	0.108434	0.140625	0.178571	0.170732	0.153846	0.171875	0.204545	0.0636943	0.108696	0.135135
0.104762	0.0810811	0.102362	0.0990099	0.15	0.0729167	0.144231	0.0967742	0.0780142	0.204545	0.0875	0.0984849	0.134021	0.0879121	0.171429	0.0735294	0.175676	0.138614	0.105769	0.0765027	0.162162	0.155844	0.2375	0.0744681	0.117647	0.202247	0.111111	0.128713	0.211268	0.118812	0.0748663	0.118421	0.115108	0.122449	0.155844	0.121951	0.0967742	0.126582	0.138889	0.170455	0.116071	0.115789	0.222222	0.0945946	0.118182	0.113402	0.162162	0.0752688	0.106557	0.147059
0.0978261	0.166667	0.0869565	0.0909091	0.115942	0.0552486	0.155556	0.0900901	0.0787402	0.197368	0.16129	0.0833333	0.117647	0.135135	0.155172	0.0826446	0.180328	0.149425	0.149425	0.0643275	0.145161	0.138462	0.183099	0.0625	0.37931	0.164557	0.0902256	0.11236	0.163934	0.139535	0.0568182	0.166667	0.102362	0.144578	0.138462	0.115942	0.16	0.138462	0.125	0.142857	0.1	0.123457	0.183099	0.245283	0.148936	0.273973	0.145161	0.0571429	0.100917	0.120879
0.0752688	0.0569948	0.0769231	0.0714286	0.060241	0.223629	0.0572917	0.0731707	0.0630631	0.0734463	0.0490798	0.0904762	0.0898876	0.0457143	0.0779221	0.0454545	0.0754717	0.0874317	0.0641711	0.195745	0.0967742	0.0679012	0.0828402	0.336449	0.0529412	0.0852273	0.0748899	0.0879121	0.0828025	0.0765027	0.331776	0.05625	0.0622222	0.0659341	0.0679012	0.0538922	0.0508475	0.0613497	0.0725389	0.0747126	0.0829016	0.0674157	0.0828402	0.0443038	0.0670103	0.0607735	0.0967742	0.213675	0.0631068	0.0634921
0.136842	0.0769231	0.0645161	0.144444	0.183099	0.0531915	0.15625	0.0666667	0.0827068	0.113636	0.0972222	0.0703125	0.0967742	0.0833333	0.121212	0.0866142	0.144928	0.114583	0.0918367	0.0617978	0.130435	0.173913	0.1375	0.0601093	0.115385	0.137931	0.0555556	0.0927835	0.114286	0.0824742	0.0604396	0.132353	0.057554	0.2	0.173913	0.183099	0.0930233	0.125	0.0952381	0.091954	0.0934579	0.195122	0.123457	0.106061	0.173469	0.0869565	0.130435	0.0491803	0.0672269	0.09
0.139241	0.0930233	0.0754717	0.148649	0.2	0.0526316	0.134146	0.0784314	0.145455	0.111111	0.12963	0.0720721	0.12	0.106061	0.191489	0.153846	0.150943	0.0987654	0.0987654	0.0555556	0.153846	0.235294	0.177419	0.0538922	0.112903	0.109589	0.0634921	0.113924	0.153846	0.101266	0.0542169	0.229167	0.0661157	0.150685	0.235294	0.294118	0.134328	0.211538	0.102273	0.115942	0.151163	0.15942	0.140625	0.170213	0.127907	0.108108	0.153846	0.0545455	0.0792079	0.0963855
0.103896	0.1125	0.123711	0.111111	0.173077	0.09375	0.113924	0.117021	0.0803571	0.190476	0.142857	0.151515	0.234375	0.114754	0.307692	0.0747664	0.272727	0.253731	0.135135	0.0849673	0.410256	0.208333	0.214286	0.0961538	0.122807	0.206349	0.102564	0.257576	0.27907	0.171429	0.0828025	0.2	0.107143	0.128571	0.208333	0.150943	0.145161	0.208333	0.15	0.2	0.146341	0.136364	0.214286	0.162791	0.135802	0.149254	0.410256	0.0764331	0.130435	0.162162
0.129032	0.0792079	0.075	0.123596	0.140845	0.0597826	0.125	0.0775862	0.0846154	0.104651	0.117647	0.0806452	0.137931	0.1	0.126984	0.08	0.117647	0.106383	0.130435	0.0568182	0.136364	0.130435	0.113924	0.0552486	0.12	0.129412	0.0719424	0.131868	0.136364	0.0967742	0.0614525	0.138462	0.0666667	0.151163	0.130435	0.140845	0.0963855	0.130435	0.0980392	0.121951	0.0961538	0.144578	0.128205	0.111111	0.12	0.114943	0.136364	0.0558659	0.0689655	0.0816327
0.104167	0.0891089	0.0833333	0.0978261	0.138889	0.0594595	0.282353	0.0862069	0.0757576	0.21519	0.1	0.08	0.123596	0.0853659	0.16129	0.0793651	0.184615	0.141304	0.117021	0.0685714	0.151515	0.179104	0.202703	0.0666667	0.148649	0.182927	0.0869565	0.11828	0.1875	0.131868	0.0611111	0.153846	0.0984849	0.136364	0.179104	0.123288	0.108434	0.179104	0.118812	0.177215	0.105769	0.129412	0.202703	0.109375	0.153061	0.152941	0.151515	0.0614525	0.0964912	0.138298
0.0732984	0.0555556	0.0751174	0.0695187	0.0584795	0.161417	0.0558376	0.0714286	0.061674	0.0714286	0.047619	0.0883721	0.0874317	0.0444444	0.0754717	0.0444444	0.0731707	0.0967742	0.0625	0.148594	0.09375	0.0658683	0.0804598	0.164	0.0514286	0.0828729	0.0732759	0.0972973	0.0802469	0.0744681	0.198347	0.0545455	0.0608696	0.0641711	0.0658683	0.0523256	0.0494506	0.0595238	0.0707071	0.0726257	0.0808081	0.0655738	0.0804598	0.0429448	0.0653266	0.0591398	0.09375	0.151394	0.0616114	0.0618557
0.549296	0.0754717	0.0806452	0.206897	0.178082	0.0752688	0.141414	0.0833333	0.0977444	0.0989011	0.109589	0.0775194	0.0947368	0.0941176	0.117647	0.0852713	0.109589	0.09	0.10101	0.0670391	0.111111	0.169014	0.120482	0.0652174	0.1125	0.10989	0.0769231	0.0909091	0.142857	0.103093	0.0773481	0.128571	0.0642857	0.168539	0.169014	0.178082	0.0909091	0.121622	0.103774	0.102273	0.11215	0.204819	0.120482	0.102941	0.135922	0.0967742	0.111111	0.0777778	0.0661157	0.0776699
0.09375	0.159574	0.0932203	0.0869565	0.125	0.0597826	0.102041	0.0964912	0.0763359	0.130952	0.151515	0.0894309	0.137931	0.128205	0.163934	0.0714286	0.151515	0.11828	0.142857	0.0628571	0.153846	0.147059	0.142857	0.0611111	0.253731	0.129412	0.0875912	0.131868	0.171875	0.133333	0.0614525	0.138462	0.0909091	0.1	0.147059	0.109589	0.151899	0.181818	0.154639	0.164557	0.106796	0.091954	0.142857	0.22807	0.0980392	0.447761	0.153846	0.0617978	0.0973451	0.104167
0.126761	0.12	0.106383	0.136364	0.217391	0.0625	0.152778	0.111111	0.0943396	0.186441	0.159091	0.10101	0.193548	0.125	0.352941	0.1	0.243902	0.144928	0.128571	0.0733333	0.25	0.325	0.188679	0.0709677	0.134615	0.163934	0.0877193	0.181818	0.25	0.166667	0.0645161	0.289474	0.101852	0.138462	0.325	0.217391	0.2	0.325	0.144737	0.196429	0.141026	0.147541	0.188679	0.216216	0.144737	0.180328	0.25	0.0649351	0.125	0.157143
0.0943396	0.111111	0.0687023	0.0990099	0.0952381	0.078534	0.0720721	0.0708661	0.0629371	0.0816327	0.115385	0.0740741	0.0891089	0.1	0.108108	0.057971	0.101266	0.0849057	0.116505	0.0706522	0.116883	0.0987654	0.0879121	0.0687831	0.117647	0.114583	0.0596026	0.0857143	0.102564	0.0865385	0.0806452	0.103896	0.0544218	0.111111	0.0987654	0.0952381	0.0967742	0.0987654	0.0695652	0.0842105	0.0775862	0.104167	0.1	0.125	0.0789474	0.102041	0.116883	0.0752688	0.0629921	0.0733945
0.0967742	0.0927835	0.105263	0.0898876	0.130435	0.0909091	0.129032	0.0990991	0.0697674	0.194805	0.106061	0.12931	0.411765	0.0897436	0.214286	0.0731707	0.196721	0.188235	0.122222	0.0892857	0.263158	0.153846	0.180556	0.0994152	0.109589	0.177215	0.0977444	0.219512	0.220339	0.164706	0.0809249	0.163934	0.110236	0.116279	0.153846	0.114286	0.113924	0.153846	0.159574	0.253521	0.121212	0.108434	0.180556	0.116667	0.159574	0.205128	0.263158	0.0751445	0.12037	0.157303
0.114943	0.0978261	0.12037	0.108434	0.140625	0.0872093	0.162791	0.114286	0.0813008	0.279412	0.133333	0.125	0.181818	0.111111	0.235294	0.0672269	0.259259	0.2	0.170732	0.0853659	0.240741	0.166667	0.311475	0.0828402	0.1875	0.491525	0.128	0.17284	0.288462	0.160494	0.0898204	0.157895	0.123967	0.181818	0.166667	0.123077	0.121622	0.166667	0.142857	0.217391	0.139785	0.16	0.333333	0.127273	0.142857	0.141026	0.240741	0.0838323	0.115385	0.152941
0.0952381	0.11215	0.0692308	0.157895	0.0963855	0.0789474	0.0727273	0.0714286	0.0633803	0.0824742	0.116883	0.0746269	0.09	0.101124	0.109589	0.0583942	0.102564	0.0857143	0.117647	0.0710383	0.118421	0.1	0.0888889	0.0691489	0.119048	0.115789	0.06	0.0865385	0.103896	0.0873786	0.0810811	0.105263	0.0547945	0.112245	0.1	0.0963855	0.0978261	0.1	0.0701754	0.0851064	0.0782609	0.105263	0.101124	0.126761	0.079646	0.103093	0.118421	0.0756757	0.0634921	0.0740741
0.0795455	0.1	0.101852	0.0843373	0.109375	0.0451977	0.0888889	0.105769	0.0916667	0.103896	0.137931	0.107143	0.0987654	0.114286	0.12963	0.116071	0.118644	0.0930233	0.146341	0.0538922	0.140351	0.114754	0.0985916	0.0523256	0.121212	0.102564	0.0859375	0.0941176	0.12069	0.121951	0.0465116	0.142857	0.107438	0.0987654	0.114754	0.109375	0.157143	0.114754	0.133333	0.108108	0.0833333	0.103896	0.0985916	0.153846	0.0967742	0.12987	0.140351	0.0406977	0.128713	0.0909091
0.0947368	0.16129	0.0940171	0.0879121	0.126761	0.0601093	0.103093	0.0973451	0.0769231	0.13253	0.153846	0.0901639	0.209877	0.12987	0.25	0.072	0.153846	0.119565	0.144444	0.0632184	0.15625	0.166667	0.144737	0.0614525	0.257576	0.130952	0.0882353	0.2	0.174603	0.134831	0.0617978	0.15873	0.0916031	0.101124	0.166667	0.126761	0.184211	0.166667	0.15625	0.166667	0.107843	0.0930233	0.144737	0.254545	0.0990099	0.454545	0.15625	0.0621469	0.0982143	0.105263
0.134146	0.102273	0.125	0.128205	0.15	0.0892857	0.170732	0.118812	0.0840336	0.296875	0.142857	0.119266	0.175676	0.117647	0.255319	0.0695652	0.28	0.194805	0.15	0.0875	0.235294	0.178571	0.333333	0.0848485	0.2	0.3125	0.132231	0.166667	0.3125	0.168831	0.0920245	0.169811	0.128205	0.16	0.178571	0.131148	0.128571	0.178571	0.149425	0.230769	0.146067	0.152778	0.357143	0.137255	0.136364	0.148649	0.235294	0.0925926	0.12	0.160494
0.119266	0.0769231	0.0814815	0.0934579	0.113636	0.0653266	0.126126	0.0839695	0.0748299	0.142857	0.0941176	0.0863309	0.115385	0.0824742	0.128205	0.0629371	0.148148	0.141509	0.110092	0.0628272	0.135802	0.144578	0.141304	0.0612245	0.122222	0.153061	0.0779221	0.111111	0.135802	0.101852	0.0670103	0.109756	0.0733333	0.16	0.144578	0.101124	0.0909091	0.144578	0.0932203	0.112245	0.10084	0.131313	0.153846	0.0875	0.141593	0.106796	0.135802	0.0618557	0.0763359	0.0982143
0.142857	0.08	0.0666667	0.151163	0.19403	0.0543478	0.163043	0.0689655	0.0852713	0.119048	0.102941	0.0725806	0.101124	0.0875	0.129032	0.0894309	0.153846	0.119565	0.0957447	0.0632184	0.138462	0.184615	0.144737	0.0614525	0.121622	0.144578	0.0571429	0.0967742	0.121212	0.0860215	0.0617978	0.140625	0.0592593	0.324324	0.184615	0.19403	0.097561	0.132353	0.0990099	0.0963855	0.0970874	0.205128	0.12987	0.112903	0.275862	0.0909091	0.138462	0.0502793	0.0695652	0.105263
0.0695652	0.0495868	0.0425532	0.0630631	0.0531915	0.0492611	0.05	0.0437956	0.0460526	0.0560748	0.0681818	0.0410959	0.0540541	0.06	0.0595238	0.0408163	0.0561798	0.0517241	0.0608696	0.0461538	0.0568182	0.0549451	0.0707071	0.045	0.0736842	0.0654206	0.04375	0.0521739	0.0689655	0.0526316	0.050505	0.0574713	0.0384615	0.0636364	0.0549451	0.0531915	0.0480769	0.0549451	0.0483871	0.0576923	0.056	0.0560748	0.0927835	0.060241	0.0483871	0.0550459	0.0568182	0.0507614	0.0364963	0.0420168
0.0841122	0.100917	0.0687023	0.0882353	0.0823529	0.0564103	0.0625	0.0708661	0.0629371	0.0707071	0.144737	0.0740741	0.0784314	0.125	0.0933333	0.057971	0.0875	0.0747664	0.127451	0.0534759	0.102564	0.0853659	0.076087	0.0520833	0.144578	0.103093	0.0596026	0.0754717	0.0886076	0.0865385	0.0578947	0.0897436	0.0544218	0.1	0.0853659	0.0823529	0.108696	0.0853659	0.0695652	0.0729167	0.0775862	0.0927835	0.0879121	0.157143	0.0695652	0.113402	0.102564	0.0526316	0.0629921	0.0636364
0.0857143	0.0825688	0.0952381	0.0792079	0.111111	0.0851064	0.17	0.0894309	0.0638298	0.209302	0.0897436	0.117188	0.173913	0.0777778	0.176471	0.0666667	0.180556	0.284091	0.118812	0.0833333	0.217391	0.12987	0.197531	0.0928962	0.120482	0.193182	0.0972222	0.230769	0.2	0.14433	0.0756757	0.136986	0.108696	0.125	0.12987	0.097561	0.0989011	0.12987	0.130841	0.188235	0.108108	0.106383	0.197531	0.0972222	0.152381	0.139785	0.217391	0.0702703	0.108333	0.15
0.120482	0.102273	0.125	0.113924	0.15	0.0892857	0.170732	0.118812	0.0840336	0.296875	0.142857	0.12963	0.191781	0.117647	0.255319	0.0695652	0.28	0.210526	0.179487	0.0875	0.26	0.178571	0.333333	0.0848485	0.2	0.423729	0.132231	0.181818	0.3125	0.168831	0.0920245	0.169811	0.128205	0.191781	0.178571	0.131148	0.128571	0.178571	0.149425	0.230769	0.146067	0.169014	0.357143	0.137255	0.149425	0.148649	0.26	0.0858896	0.12	0.160494
0.206897	0.0792079	0.0840336	0.204819	0.191176	0.0714286	0.173913	0.0869565	0.101563	0.130952	0.117647	0.0894309	0.11236	0.1	0.126984	0.0887097	0.151515	0.130435	0.11828	0.0628571	0.136364	0.181818	0.157895	0.0611111	0.150685	0.170732	0.0797101	0.107527	0.153846	0.108696	0.0734463	0.138462	0.0666667	0.222222	0.181818	0.191176	0.0963855	0.130435	0.108911	0.108434	0.117647	0.439394	0.157895	0.111111	0.178947	0.102273	0.136364	0.0677966	0.0689655	0.0927835
0.102564	0.0813008	0.0625	0.0877193	0.0824742	0.0788177	0.0731707	0.0642857	0.0576923	0.0818182	0.0989011	0.0675676	0.0884956	0.0873786	0.091954	0.0529801	0.0869565	0.0940171	0.113043	0.0769231	0.1	0.0851064	0.0873786	0.075	0.113402	0.121495	0.0613497	0.0948276	0.1	0.0769231	0.0862944	0.0888889	0.0566038	0.108108	0.0851064	0.0824742	0.0849057	0.0851064	0.0708661	0.0841122	0.0697674	0.0917431	0.0980392	0.105882	0.0793651	0.1	0.1	0.0757576	0.0571429	0.0655738
0.0943396	0.111111	0.0687023	0.0990099	0.0952381	0.078534	0.0720721	0.0708661	0.0629371	0.0816327	0.115385	0.0740741	0.0891089	0.1	0.108108	0.057971	0.101266	0.0849057	0.116505	0.0706522	0.116883	0.0987654	0.0879121	0.0687831	0.117647	0.114583	0.0596026	0.0857143	0.102564	0.0865385	0.0806452	0.103896	0.0544218	0.111111	0.0987654	0.0952381	0.0967742	0.0987654	0.0695652	0.0842105	0.0775862	0.104167	0.1	0.125	0.0789474	0.102041	0.116883	0.0752688	0.0629921	0.0733945
0.0967742	0.104167	0.115044	0.0898876	0.130435	0.0726257	0.117021	0.109091	0.078125	0.194805	0.123077	0.110169	0.170732	0.103896	0.236364	0.0731707	0.196721	0.147727	0.134831	0.0764706	0.2	0.171875	0.214286	0.0742857	0.125	0.192308	0.177419	0.162791	0.263158	0.151163	0.0747126	0.163934	0.184874	0.103448	0.171875	0.130435	0.142857	0.171875	0.147368	0.202703	0.132653	0.0952381	0.214286	0.155172	0.10101	0.146341	0.2	0.0751445	0.12037	0.131868
0.0634921	0.0677083	0.0613208	0.0594595	0.0598802	0.222689	0.0625	0.0574163	0.0486726	0.079096	0.0424242	0.0747664	0.0893855	0.039548	0.0774194	0.05	0.075	0.0989011	0.0582011	0.2103	0.0961538	0.0674847	0.0823529	0.216102	0.0465116	0.0786517	0.0606061	0.0994475	0.0822785	0.0702703	0.144	0.0625	0.0666667	0.0597826	0.0674847	0.0535714	0.0505618	0.0609756	0.0777202	0.0804598	0.0659898	0.0552486	0.0760234	0.0440252	0.0721649	0.0662983	0.0961538	0.1875	0.0679612	0.0687831
0.107527	0.0918367	0.114035	0.101124	0.128571	0.0782123	0.152174	0.108108	0.0775194	0.24	0.121212	0.109244	0.154762	0.102564	0.210526	0.064	0.233333	0.172414	0.133333	0.0760234	0.196721	0.151515	0.264706	0.0738636	0.205882	0.253333	0.139535	0.147727	0.258621	0.149425	0.0804598	0.142857	0.136	0.141176	0.151515	0.112676	0.1125	0.151515	0.134021	0.2	0.131313	0.134146	0.283582	0.114754	0.122449	0.130952	0.196721	0.0809249	0.109091	0.142857
0.0634921	0.078125	0.244094	0.0661157	0.0891089	0.0769231	0.0787402	0.212598	0.172414	0.117117	0.105263	0.429825	0.132743	0.0934579	0.136364	0.271318	0.129032	0.127119	0.117647	0.075	0.168539	0.103093	0.114286	0.0837438	0.0761905	0.116071	0.186667	0.128205	0.130435	0.119658	0.0682927	0.107527	0.291045	0.0756303	0.103093	0.0784314	0.121495	0.103093	0.137097	0.12037	0.1	0.0782609	0.114286	0.0879121	0.0930233	0.105263	0.168539	0.0634146	0.40367	0.115702
0.0598291	0.0491803	0.0422535	0.0530973	0.0526316	0.0439024	0.0495868	0.0434783	0.0457516	0.0555556	0.0674157	0.0408163	0.0535714	0.0594059	0.0588235	0.0405405	0.0555556	0.0512821	0.0603448	0.0406091	0.0561798	0.0543478	0.07	0.039604	0.0729167	0.0648148	0.0434783	0.0517241	0.0681818	0.0521739	0.045	0.0568182	0.0382166	0.0630631	0.0543478	0.0526316	0.047619	0.0543478	0.048	0.0571429	0.0555556	0.0555556	0.0918367	0.0595238	0.048	0.0545455	0.0561798	0.0452261	0.0362319	0.0416667
0.0865385	0.0833333	0.096	0.08	0.1125	0.0855615	0.221053	0.0901639	0.0642857	0.22619	0.0909091	0.11811	0.175824	0.0786517	0.179104	0.0671642	0.2	0.302326	0.12	0.0837989	0.220588	0.131579	0.21519	0.0934066	0.135802	0.209302	0.0979021	0.233333	0.202899	0.145833	0.076087	0.138889	0.109489	0.138298	0.131579	0.0987654	0.1	0.131579	0.132075	0.190476	0.109091	0.119565	0.21519	0.0985916	0.165049	0.141304	0.220588	0.0706522	0.109244	0.151515
0.0943396	0.0909091	0.0687023	0.0990099	0.0952381	0.0729167	0.0720721	0.0708661	0.0629371	0.0816327	0.115385	0.0740741	0.0891089	0.1	0.108108	0.057971	0.101266	0.0849057	0.116505	0.0648649	0.116883	0.0987654	0.0879121	0.0631579	0.117647	0.114583	0.0596026	0.0857143	0.102564	0.0865385	0.0748663	0.103896	0.0544218	0.111111	0.0987654	0.0952381	0.0967742	0.0987654	0.0695652	0.0842105	0.0775862	0.104167	0.1	0.125	0.0789474	0.102041	0.116883	0.0695187	0.0629921	0.0733945
0.22093	0.0792079	0.0840336	0.204819	0.191176	0.0714286	0.173913	0.0869565	0.101563	0.130952	0.117647	0.0894309	0.11236	0.1	0.126984	0.0887097	0.151515	0.130435	0.11828	0.0628571	0.136364	0.181818	0.157895	0.0611111	0.150685	0.170732	0.0797101	0.107527	0.136364	0.108696	0.0734463	0.138462	0.0666667	0.222222	0.181818	0.191176	0.0963855	0.130435	0.108911	0.108434	0.117647	0.439394	0.157895	0.111111	0.178947	0.102273	0.136364	0.0677966	0.0689655	0.0927835
0.0683761	0.0840336	0.221311	0.0714286	0.0978261	0.0591133	0.0847458	0.394231	0.201493	0.116505	0.116279	0.212598	0.101852	0.102041	0.1375	0.336207	0.129412	0.0973451	0.117117	0.0673575	0.130952	0.113636	0.113402	0.0656566	0.0833333	0.104762	0.207143	0.0982143	0.130952	0.119266	0.0606061	0.119048	0.344262	0.0720721	0.113636	0.0860215	0.132653	0.113636	0.137931	0.12	0.0983607	0.0747664	0.113402	0.097561	0.0819672	0.114286	0.130952	0.0609137	0.358491	0.115044
0.131579	0.111111	0.134021	0.125	0.169811	0.0864198	0.141026	0.12766	0.0892857	0.245902	0.163265	0.127451	0.19403	0.131148	0.3	0.0740741	0.266667	0.180556	0.164384	0.0844156	0.272727	0.204082	0.277778	0.081761	0.160714	0.262295	0.140351	0.183099	0.365854	0.185714	0.089172	0.195652	0.136364	0.142857	0.204082	0.148148	0.142857	0.204082	0.177215	0.303571	0.158537	0.134328	0.301887	0.159091	0.120482	0.181818	0.272727	0.0897436	0.129032	0.16
[truncated: 46 more columns]
