# Supplementary material for: On the validity versus utility of activity landscapes: are all activity cliffs statistically significant?
Source: J Cheminform. 2014 Apr 2;6:11. doi: 10.1186/1758-2946-6-11 (PMC4021161; doi:10.1186/1758-2946-6-11)
Supplement: Additional file 1 — Code and data to reproduce figures. The ZIP file contains the R code and datasets required to perform the calculations and generate the figures for this article. It assumes you have R installed and are working on a Unix-like system. In addition you should have the ggplot2, grid, multicore and fingerprint R packages installed. To run the scripts execute run.sh from the command line. [file 1758-2946-6-11-S1.zip › si/bajorath/CA_Structures.SDF]

Cpd1
  SciTegic04261111113D

 35 35  0  0  1  0            999 V2000
   -4.5810  -20.3420    0.0000 C   0  0  0  0  0  0  0  0  0  0  0  0
   -4.5820  -21.1690    0.0000 C   0  0  0  0  0  0  0  0  0  0  0  0
   -3.8670  -21.5820    0.0000 C   0  0  0  0  0  0  0  0  0  0  0  0
   -3.1500  -21.1680    0.0000 C   0  0  0  0  0  0  0  0  0  0  0  0
   -3.1530  -20.3380    0.0000 C   0  0  0  0  0  0  0  0  0  0  0  0
   -3.8690  -19.9290    0.0000 C   0  0  0  0  0  0  0  0  0  0  0  0
   -2.4400  -19.9230    0.0000 S   0  0  0  0  0  0  0  0  0  0  0  0
   -1.7290  -19.5040    0.0000 C   0  0  2  0  0  0  0  0  0  0  0  0
   -2.0240  -20.6350    0.0000 O   0  0  0  0  0  0  0  0  0  0  0  0
   -2.8580  -19.2110    0.0000 O   0  0  0  0  0  0  0  0  0  0  0  0
   -1.0110  -19.9110    0.0000 C   0  0  0  0  0  0  0  0  0  0  0  0
   -1.0030  -20.7370    0.0000 O   0  0  0  0  0  0  0  0  0  0  0  0
   -0.2990  -19.4940    0.0000 O   0  0  0  0  0  0  0  0  0  0  0  0
   -2.4350  -21.5800    0.0000 S   0  0  0  0  0  0  0  0  0  0  0  0
   -1.8540  -20.9920    0.0000 O   0  0  0  0  0  0  0  0  0  0  0  0
   -2.8540  -22.2920    0.0000 O   0  0  0  0  0  0  0  0  0  0  0  0
   -1.7040  -21.9610    0.0000 N   0  0  0  0  0  0  0  0  0  0  0  0
   -5.2970  -21.5810    0.0000 C   0  0  0  0  0  0  0  0  0  0  0  0
   -5.2950  -19.9290    0.0000 Cl  0  0  0  0  0  0  0  0  0  0  0  0
    0.4180  -19.9020    0.0000 C   0  0  0  0  0  0  0  0  0  0  0  0
   -1.7360  -18.6790    0.0000 C   0  0  0  0  0  0  0  0  0  0  0  0
   -3.8670  -22.6620    0.0000 H   0  0  0  0  0  0  0  0  0  0  0  0
   -3.8730  -18.8490    0.0000 H   0  0  0  0  0  0  0  0  0  0  0  0
   -1.7290  -19.5040   -1.0900 H   0  0  0  0  0  0  0  0  0  0  0  0
   -0.9650  -21.2720    0.0000 H   0  0  0  0  0  0  0  0  0  0  0  0
   -1.6260  -22.5390   -0.8250 H   0  0  0  0  0  0  0  0  0  0  0  0
   -6.1250  -20.8720    0.0000 H   0  0  0  0  0  0  0  0  0  0  0  0
   -5.3550  -22.2080    0.8900 H   0  0  0  0  0  0  0  0  0  0  0  0
   -5.3550  -22.2080   -0.8900 H   0  0  0  0  0  0  0  0  0  0  0  0
    1.2420  -19.1880    0.0000 H   0  0  0  0  0  0  0  0  0  0  0  0
    0.4800  -20.5280   -0.8900 H   0  0  0  0  0  0  0  0  0  0  0  0
    0.4800  -20.5280    0.8900 H   0  0  0  0  0  0  0  0  0  0  0  0
   -1.7390  -18.3160    1.0280 H   0  0  0  0  0  0  0  0  0  0  0  0
   -2.6290  -18.3230   -0.5140 H   0  0  0  0  0  0  0  0  0  0  0  0
   -0.8490  -18.3080   -0.5140 H   0  0  0  0  0  0  0  0  0  0  0  0
  1  2  1  0  0  0  0
  1  6  2  0  0  0  0
  1 19  1  0  0  0  0
  2  3  2  0  0  0  0
  2 18  1  0  0  0  0
  3  4  1  0  0  0  0
  3 22  1  0  0  0  0
  4  5  2  0  0  0  0
  4 14  1  0  0  0  0
  5  6  1  0  0  0  0
  5  7  1  0  0  0  0
  6 23  1  0  0  0  0
  7  8  1  0  0  0  0
  7  9  2  0  0  0  0
  7 10  2  0  0  0  0
  8 11  1  0  0  0  0
  8 21  1  0  0  0  0
  8 24  1  0  0  0  0
 11 12  2  0  0  0  0
 11 13  1  0  0  0  0
 13 20  1  0  0  0  0
 14 15  2  0  0  0  0
 14 16  2  0  0  0  0
 14 17  1  0  0  0  0
 17 25  1  0  0  0  0
 17 26  1  0  0  0  0
 18 27  1  0  0  0  0
 18 28  1  0  0  0  0
 18 29  1  0  0  0  0
 20 30  1  0  0  0  0
 20 31  1  0  0  0  0
 20 32  1  0  0  0  0
 21 33  1  0  0  0  0
 21 34  1  0  0  0  0
 21 35  1  0  0  0  0
M  END
> <Potency[nM] Carbonic anhydrase I>
5800

> <Potency[nM] Carbonic anhydrase II>
244

> <Potency[nM] Carbonic anhydrase IX>
1613

> <Potency[nM] Carbonic anhydrase XII>
1103

> <Name>
Cpd1

$$$$
Cpd2
  SciTegic04261111113D

 28 29  0  0  1  0            999 V2000
    6.3790   -1.2380    0.0000 C   0  0  0  0  0  0  0  0  0  0  0  0
    7.0920   -1.6620    0.0000 S   0  0  0  0  0  0  0  0  0  0  0  0
    5.6290   -1.5670    0.0000 S   0  0  0  0  0  0  0  0  0  0  0  0
    5.0670   -0.9500    0.0000 C   0  0  0  0  0  0  0  0  0  0  0  0
    6.2920   -0.4120    0.0000 N   0  0  0  0  0  0  0  0  0  0  0  0
    4.2420   -1.0380    0.0000 N   0  0  0  0  0  0  0  0  0  0  0  0
    3.9040   -1.7920    0.0000 S   0  0  0  0  0  0  0  0  0  0  0  0
    5.4790   -0.2380    0.0000 N   0  0  0  0  0  0  0  0  0  0  0  0
    2.5290   -4.8040    0.0000 N   0  3  0  0  0  0  0  0  0  0  0  0
    2.8670   -4.0540    0.0000 C   0  0  0  0  0  0  0  0  0  0  0  0
    3.5670   -2.5500    0.0000 C   0  0  0  0  0  0  0  0  0  0  0  0
    6.6670   -2.3790    0.0000 O   0  0  0  0  0  0  0  0  0  0  0  0
    7.5170   -0.9380    0.0000 O   0  0  0  0  0  0  0  0  0  0  0  0
    1.7040   -4.8880    0.0000 O   0  5  0  0  0  0  0  0  0  0  0  0
    3.0040   -5.4790    0.0000 O   0  0  0  0  0  0  0  0  0  0  0  0
    4.6670   -2.1380    0.0000 O   0  0  0  0  0  0  0  0  0  0  0  0
    7.8170   -2.0880    0.0000 N   0  0  0  0  0  0  0  0  0  0  0  0
    2.3920   -3.3790    0.0000 C   0  0  0  0  0  0  0  0  0  0  0  0
    3.7040   -3.9750    0.0000 C   0  0  0  0  0  0  0  0  0  0  0  0
    4.0420   -3.2170    0.0000 C   0  0  0  0  0  0  0  0  0  0  0  0
    2.7290   -2.6250    0.0000 C   0  0  0  0  0  0  0  0  0  0  0  0
    3.6490   -0.2210    0.0000 H   0  0  0  0  0  0  0  0  0  0  0  0
    7.6250   -3.0800    0.0000 H   0  0  0  0  0  0  0  0  0  0  0  0
    8.3480   -1.8480    0.8250 H   0  0  0  0  0  0  0  0  0  0  0  0
    1.3170   -3.4830    0.0000 H   0  0  0  0  0  0  0  0  0  0  0  0
    4.3340   -4.8520    0.0000 H   0  0  0  0  0  0  0  0  0  0  0  0
    5.1170   -3.1100    0.0000 H   0  0  0  0  0  0  0  0  0  0  0  0
    2.1020   -1.7460    0.0000 H   0  0  0  0  0  0  0  0  0  0  0  0
  1  2  1  0  0  0  0
  1  3  1  0  0  0  0
  1  5  2  0  0  0  0
  2 12  2  0  0  0  0
  2 13  2  0  0  0  0
  2 17  1  0  0  0  0
  3  4  1  0  0  0  0
  4  6  1  0  0  0  0
  4  8  2  0  0  0  0
  5  8  1  0  0  0  0
  6  7  1  0  0  0  0
  6 22  1  0  0  0  0
  7 11  1  0  0  0  0
  7 16  2  0  0  0  0
  9 10  1  0  0  0  0
  9 14  1  0  0  0  0
  9 15  2  0  0  0  0
 10 18  1  0  0  0  0
 10 19  2  0  0  0  0
 11 20  2  0  0  0  0
 11 21  1  0  0  0  0
 17 23  1  0  0  0  0
 17 24  1  0  0  0  0
 18 21  2  0  0  0  0
 18 25  1  0  0  0  0
 19 20  1  0  0  0  0
 19 26  1  0  0  0  0
 20 27  1  0  0  0  0
 21 28  1  0  0  0  0
M  CHG  2   9   1  14  -1
M  END
> <Potency[nM] Carbonic anhydrase I>
3

> <Potency[nM] Carbonic anhydrase II>
1

> <Potency[nM] Carbonic anhydrase IX>
16

> <Potency[nM] Carbonic anhydrase XII>
1.9

> <Name>
Cpd2

$$$$
Cpd3
  SciTegic04261111113D

 41 43  0  0  0  0            999 V2000
    1.2540    3.1250    0.0000 S   0  0  0  0  0  0  0  0  0  0  0  0
   -0.8580   -1.4170    0.0000 C   0  0  0  0  0  0  0  0  0  0  0  0
   -1.5710   -1.8290    0.0000 C   0  0  0  0  0  0  0  0  0  0  0  0
   -0.1460   -1.8290    0.0000 C   0  0  0  0  0  0  0  0  0  0  0  0
   -0.1460   -2.6540    0.0000 C   0  0  0  0  0  0  0  0  0  0  0  0
   -0.8580   -3.0670    0.0000 O   0  0  0  0  0  0  0  0  0  0  0  0
   -1.5710   -2.6540    0.0000 C   0  0  0  0  0  0  0  0  0  0  0  0
    1.2670    2.2960    0.0000 C   0  0  0  0  0  0  0  0  0  0  0  0
    2.0880    3.1460    0.0000 O   0  0  0  0  0  0  0  0  0  0  0  0
    0.4170    3.1080    0.0000 O   0  0  0  0  0  0  0  0  0  0  0  0
   -2.2830   -1.4170    0.0000 C   0  0  0  0  0  0  0  0  0  0  0  0
    0.5790   -0.5920    0.0000 N   0  0  0  0  0  0  0  0  0  0  0  0
    0.5790   -1.4170    0.0000 C   0  0  0  0  0  0  0  0  0  0  0  0
    1.2380    3.9580    0.0000 N   0  0  0  0  0  0  0  0  0  0  0  0
   -0.8580   -0.5920    0.0000 O   0  0  0  0  0  0  0  0  0  0  0  0
   -2.2830   -3.0670    0.0000 C   0  0  0  0  0  0  0  0  0  0  0  0
    2.0000    1.8960    0.0000 C   0  0  0  0  0  0  0  0  0  0  0  0
    0.5620    1.8620    0.0000 C   0  0  0  0  0  0  0  0  0  0  0  0
   -3.0000   -1.8380    0.0000 C   0  0  0  0  0  0  0  0  0  0  0  0
   -3.0000   -2.6540    0.0000 C   0  0  0  0  0  0  0  0  0  0  0  0
    1.3040    0.6380    0.0000 C   0  0  0  0  0  0  0  0  0  0  0  0
    2.0040    1.0620    0.0000 C   0  0  0  0  0  0  0  0  0  0  0  0
    0.5790    1.0380    0.0000 C   0  0  0  0  0  0  0  0  0  0  0  0
    1.3000   -0.1880    0.0000 C   0  0  0  0  0  0  0  0  0  0  0  0
   -3.7120   -1.4170    0.0000 C   0  0  0  0  0  0  0  0  0  0  0  0
    0.7900   -3.1930    0.0000 H   0  0  0  0  0  0  0  0  0  0  0  0
   -2.2860   -0.3370    0.0000 H   0  0  0  0  0  0  0  0  0  0  0  0
    1.5120   -1.9600    0.0000 H   0  0  0  0  0  0  0  0  0  0  0  0
    2.1840    4.3130    0.0000 H   0  0  0  0  0  0  0  0  0  0  0  0
    0.7560    4.2850    0.8250 H   0  0  0  0  0  0  0  0  0  0  0  0
   -2.2810   -4.1470    0.0000 H   0  0  0  0  0  0  0  0  0  0  0  0
    2.9270    2.4490    0.0000 H   0  0  0  0  0  0  0  0  0  0  0  0
   -0.3860    2.3790    0.0000 H   0  0  0  0  0  0  0  0  0  0  0  0
   -3.9350   -3.1940    0.0000 H   0  0  0  0  0  0  0  0  0  0  0  0
    2.9460    0.5340    0.0000 H   0  0  0  0  0  0  0  0  0  0  0  0
   -0.3450    0.4790    0.0000 H   0  0  0  0  0  0  0  0  0  0  0  0
    1.8420   -0.5070    0.8900 H   0  0  0  0  0  0  0  0  0  0  0  0
    1.8420   -0.5070   -0.8900 H   0  0  0  0  0  0  0  0  0  0  0  0
   -4.5480   -2.1170    0.0000 H   0  0  0  0  0  0  0  0  0  0  0  0
   -3.7630   -0.7900   -0.8900 H   0  0  0  0  0  0  0  0  0  0  0  0
   -3.7630   -0.7900    0.8900 H   0  0  0  0  0  0  0  0  0  0  0  0
  1  8  1  0  0  0  0
  1  9  2  0  0  0  0
  1 10  2  0  0  0  0
  1 14  1  0  0  0  0
  2  3  1  0  0  0  0
  2  4  1  0  0  0  0
  2 15  2  0  0  0  0
  3  7  2  0  0  0  0
  3 11  1  0  0  0  0
  4  5  2  0  0  0  0
  4 13  1  0  0  0  0
  5  6  1  0  0  0  0
  5 26  1  0  0  0  0
  6  7  1  0  0  0  0
  7 16  1  0  0  0  0
  8 17  2  0  0  0  0
  8 18  1  0  0  0  0
 11 19  2  0  0  0  0
 11 27  1  0  0  0  0
 12 13  2  0  0  0  0
 12 24  1  0  0  0  0
 13 28  1  0  0  0  0
 14 29  1  0  0  0  0
 14 30  1  0  0  0  0
 16 20  2  0  0  0  0
 16 31  1  0  0  0  0
 17 22  1  0  0  0  0
 17 32  1  0  0  0  0
 18 23  2  0  0  0  0
 18 33  1  0  0  0  0
 19 20  1  0  0  0  0
 19 25  1  0  0  0  0
 20 34  1  0  0  0  0
 21 22  2  0  0  0  0
 21 23  1  0  0  0  0
 21 24  1  0  0  0  0
 22 35  1  0  0  0  0
 23 36  1  0  0  0  0
 24 37  1  0  0  0  0
 24 38  1  0  0  0  0
 25 39  1  0  0  0  0
 25 40  1  0  0  0  0
 25 41  1  0  0  0  0
M  END
> <Potency[nM] Carbonic anhydrase I>
44

> <Potency[nM] Carbonic anhydrase II>
55

> <Potency[nM] Carbonic anhydrase IX>
45

> <Potency[nM] Carbonic anhydrase XII>
50

> <Name>
Cpd3

$$$$
Cpd4
  SciTegic04261111113D

 31 31  0  0  1  0            999 V2000
    2.4070  -15.3290    0.0000 C   0  0  0  0  0  0  0  0  0  0  0  0
    2.4060  -16.1570    0.0000 C   0  0  0  0  0  0  0  0  0  0  0  0
    3.1210  -16.5690    0.0000 C   0  0  0  0  0  0  0  0  0  0  0  0
    3.8370  -16.1560    0.0000 C   0  0  0  0  0  0  0  0  0  0  0  0
    3.8340  -15.3260    0.0000 C   0  0  0  0  0  0  0  0  0  0  0  0
    3.1190  -14.9160    0.0000 C   0  0  0  0  0  0  0  0  0  0  0  0
    4.5470  -14.9100    0.0000 S   0  0  0  0  0  0  0  0  0  0  0  0
    5.2580  -14.4920    0.0000 C   0  0  2  0  0  0  0  0  0  0  0  0
    4.9640  -15.6220    0.0000 O   0  0  0  0  0  0  0  0  0  0  0  0
    4.1300  -14.1980    0.0000 O   0  0  0  0  0  0  0  0  0  0  0  0
    5.9760  -14.8980    0.0000 C   0  0  0  0  0  0  0  0  0  0  0  0
    5.9840  -15.7250    0.0000 O   0  0  0  0  0  0  0  0  0  0  0  0
    6.6880  -14.4810    0.0000 O   0  5  0  0  0  0  0  0  0  0  0  0
    4.5520  -16.5670    0.0000 S   0  0  0  0  0  0  0  0  0  0  0  0
    5.1330  -15.9790    0.0000 O   0  0  0  0  0  0  0  0  0  0  0  0
    4.1330  -17.2790    0.0000 O   0  0  0  0  0  0  0  0  0  0  0  0
    5.2840  -16.9480    0.0000 N   0  0  0  0  0  0  0  0  0  0  0  0
    1.6910  -16.5680    0.0000 C   0  0  0  0  0  0  0  0  0  0  0  0
    1.6920  -14.9170    0.0000 Cl  0  0  0  0  0  0  0  0  0  0  0  0
    5.2510  -13.6670    0.0000 C   0  0  0  0  0  0  0  0  0  0  0  0
    3.1210  -17.6490    0.0000 H   0  0  0  0  0  0  0  0  0  0  0  0
    3.1160  -13.8360    0.0000 H   0  0  0  0  0  0  0  0  0  0  0  0
    5.2580  -14.4920   -1.0900 H   0  0  0  0  0  0  0  0  0  0  0  0
    6.0220  -16.2590    0.0000 H   0  0  0  0  0  0  0  0  0  0  0  0
    5.3630  -17.5260   -0.8250 H   0  0  0  0  0  0  0  0  0  0  0  0
    0.8640  -15.8580    0.0000 H   0  0  0  0  0  0  0  0  0  0  0  0
    1.6320  -17.1950    0.8900 H   0  0  0  0  0  0  0  0  0  0  0  0
    1.6320  -17.1950   -0.8900 H   0  0  0  0  0  0  0  0  0  0  0  0
    5.2480  -13.3040    1.0280 H   0  0  0  0  0  0  0  0  0  0  0  0
    4.3580  -13.3110   -0.5140 H   0  0  0  0  0  0  0  0  0  0  0  0
    6.1380  -13.2960   -0.5140 H   0  0  0  0  0  0  0  0  0  0  0  0
  1  2  1  0  0  0  0
  1  6  2  0  0  0  0
  1 19  1  0  0  0  0
  2  3  2  0  0  0  0
  2 18  1  0  0  0  0
  3  4  1  0  0  0  0
  3 21  1  0  0  0  0
  4  5  2  0  0  0  0
  4 14  1  0  0  0  0
  5  6  1  0  0  0  0
  5  7  1  0  0  0  0
  6 22  1  0  0  0  0
  7  8  1  0  0  0  0
  7  9  2  0  0  0  0
  7 10  2  0  0  0  0
  8 11  1  0  0  0  0
  8 20  1  0  0  0  0
  8 23  1  0  0  0  0
 11 12  2  0  0  0  0
 11 13  1  0  0  0  0
 14 15  2  0  0  0  0
 14 16  2  0  0  0  0
 14 17  1  0  0  0  0
 17 24  1  0  0  0  0
 17 25  1  0  0  0  0
 18 26  1  0  0  0  0
 18 27  1  0  0  0  0
 18 28  1  0  0  0  0
 20 29  1  0  0  0  0
 20 30  1  0  0  0  0
 20 31  1  0  0  0  0
M  CHG  1  13  -1
M  END
> <Potency[nM] Carbonic anhydrase I>
27300

> <Potency[nM] Carbonic anhydrase II>
806

> <Potency[nM] Carbonic anhydrase IX>
4995

> <Potency[nM] Carbonic anhydrase XII>
3045

> <Name>
Cpd4

$$$$
Cpd5
  SciTegic04261111113D

 22 22  0  0  0  0            999 V2000
   -0.0130    1.0760    0.0080 C   0  0  0  0  0  0  0  0  0  0  0  0
   -1.2200    1.7500    0.0170 C   0  0  0  0  0  0  0  0  0  0  0  0
   -1.2400    3.1320    0.0300 C   0  0  0  0  0  0  0  0  0  0  0  0
   -0.0520    3.8410    0.0220 C   0  0  0  0  0  0  0  0  0  0  0  0
    1.1570    3.1660    0.0080 C   0  0  0  0  0  0  0  0  0  0  0  0
    1.1750    1.7830    0.0000 C   0  0  0  0  0  0  0  0  0  0  0  0
    2.7120    0.9220   -0.0190 S   0  0  0  0  0  0  0  0  0  0  0  0
    3.5140    1.5000    1.0020 O   0  0  0  0  0  0  0  0  0  0  0  0
    2.4020   -0.4640   -0.0500 O   0  0  0  0  0  0  0  0  0  0  0  0
    3.4520    1.2740   -1.4580 N   0  0  0  0  0  0  0  0  0  0  0  0
    2.6480    4.0540   -0.0020 Cl  0  0  0  0  0  0  0  0  0  0  0  0
   -0.0760    5.5770    0.0320 Cl  0  0  0  0  0  0  0  0  0  0  0  0
   -2.7330    0.8480    0.0200 S   0  0  0  0  0  0  0  0  0  0  0  0
   -3.7220    1.7120   -0.5220 O   0  0  0  0  0  0  0  0  0  0  0  0
   -2.4460   -0.4270   -0.5400 O   0  0  0  0  0  0  0  0  0  0  0  0
   -3.1460    0.5880    1.6020 N   0  0  0  0  0  0  0  0  0  0  0  0
    0.0020   -0.0040    0.0020 H   0  0  0  0  0  0  0  0  0  0  0  0
   -2.1830    3.6580    0.0410 H   0  0  0  0  0  0  0  0  0  0  0  0
    4.4210    1.2880   -1.5140 H   0  0  0  0  0  0  0  0  0  0  0  0
    2.9180    1.4660   -2.2440 H   0  0  0  0  0  0  0  0  0  0  0  0
   -4.0800    0.5180    1.8540 H   0  0  0  0  0  0  0  0  0  0  0  0
   -2.4540    0.5060    2.2770 H   0  0  0  0  0  0  0  0  0  0  0  0
  1  2  1  0  0  0  0
  1  6  2  0  0  0  0
  1 17  1  0  0  0  0
  2  3  2  0  0  0  0
  2 13  1  0  0  0  0
  3  4  1  0  0  0  0
  3 18  1  0  0  0  0
  4  5  2  0  0  0  0
  4 12  1  0  0  0  0
  5  6  1  0  0  0  0
  5 11  1  0  0  0  0
  6  7  1  0  0  0  0
  7  8  2  0  0  0  0
  7  9  2  0  0  0  0
  7 10  1  0  0  0  0
 10 19  1  0  0  0  0
 10 20  1  0  0  0  0
 13 14  2  0  0  0  0
 13 15  2  0  0  0  0
 13 16  1  0  0  0  0
 16 21  1  0  0  0  0
 16 22  1  0  0  0  0
M  END
> <Potency[nM] Carbonic anhydrase I>
51101.0416666667

> <Potency[nM] Carbonic anhydrase II>
3073.76

> <Potency[nM] Carbonic anhydrase IX>
5925.52941176471

> <Potency[nM] Carbonic anhydrase XII>
50

> <Name>
Cpd5

$$$$
Cpd6
  SciTegic04261111113D

 87 94  0  0  1  0            999 V2000
    2.2790   -2.2420    0.0000 Zn  0  0  0  0  0  0  0  0  0  0  0  0
    0.1040   -1.4420    0.0000 N   0  3  0  0  0  0  0  0  0  0  0  0
    3.7170   -2.7920    0.0000 N   0  3  0  0  0  0  0  0  0  0  0  0
    3.7670   -1.3670    0.0000 O   0  0  0  0  0  0  0  0  0  0  0  0
    0.9250   -2.9250    0.0000 O   0  0  0  0  0  0  0  0  0  0  0  0
   -0.5750   -2.7290    0.0000 C   0  0  0  0  0  0  0  0  0  0  0  0
    4.9790   -2.1170    0.0000 C   0  0  0  0  0  0  0  0  0  0  0  0
    6.3040   -5.3880    0.0000 S   0  0  0  0  0  0  0  0  0  0  0  0
    2.0920    1.8960    0.0000 S   0  0  0  0  0  0  0  0  0  0  0  0
    0.1290   -3.1420    0.0000 C   0  0  2  0  0  0  0  0  0  0  0  0
    4.5920   -1.3920    0.0000 C   0  0  2  0  0  0  0  0  0  0  0  0
   -0.5710   -1.9040    0.0000 C   0  0  0  0  0  0  0  0  0  0  0  0
    4.5420   -2.8170    0.0000 C   0  0  0  0  0  0  0  0  0  0  0  0
    5.0250   -0.6880    0.0000 C   0  0  0  0  0  0  0  0  0  0  0  0
    0.1250   -3.9620    0.0000 C   0  0  0  0  0  0  0  0  0  0  0  0
   -1.2960   -3.1290    0.0000 C   0  0  0  0  0  0  0  0  0  0  0  0
    5.8040   -2.1420    0.0000 C   0  0  0  0  0  0  0  0  0  0  0  0
   -1.3000   -3.9540    0.0000 O   0  0  0  0  0  0  0  0  0  0  0  0
    6.2420   -1.4380    0.0000 O   0  0  0  0  0  0  0  0  0  0  0  0
   -0.5960   -4.3670    0.0000 C   0  0  0  0  0  0  0  0  0  0  0  0
    5.8500   -0.7170    0.0000 C   0  0  0  0  0  0  0  0  0  0  0  0
    5.5920   -4.9670    0.0000 C   0  0  0  0  0  0  0  0  0  0  0  0
    1.6120    1.2330    0.0000 C   0  0  0  0  0  0  0  0  0  0  0  0
    0.0000   -0.6170    0.0000 C   0  0  0  0  0  0  0  0  0  0  0  0
    3.5540   -3.6000    0.0000 C   0  0  0  0  0  0  0  0  0  0  0  0
    2.2790   -3.0670    0.0000 Cl  0  0  0  0  0  0  0  0  0  0  0  0
    2.2790   -1.4170    0.0000 Cl  0  0  0  0  0  0  0  0  0  0  0  0
    6.7040   -4.6670    0.0000 O   0  0  0  0  0  0  0  0  0  0  0  0
    2.7670    1.4080    0.0000 O   0  0  0  0  0  0  0  0  0  0  0  0
    1.4250    2.3830    0.0000 O   0  0  0  0  0  0  0  0  0  0  0  0
    5.8920   -6.1000    0.0000 O   0  0  0  0  0  0  0  0  0  0  0  0
    0.8290   -4.3750    0.0000 C   0  0  0  0  0  0  0  0  0  0  0  0
    4.6380    0.0330    0.0000 C   0  0  0  0  0  0  0  0  0  0  0  0
    2.5790    2.5580    0.0000 N   0  0  0  0  0  0  0  0  0  0  0  0
    7.0290   -5.7920    0.0000 N   0  0  0  0  0  0  0  0  0  0  0  0
   -0.5960   -5.1920    0.0000 C   0  0  0  0  0  0  0  0  0  0  0  0
    6.2790   -0.0120    0.0000 C   0  0  0  0  0  0  0  0  0  0  0  0
    4.8790   -5.3790    0.0000 C   0  0  0  0  0  0  0  0  0  0  0  0
    0.7920    1.3080    0.0000 C   0  0  0  0  0  0  0  0  0  0  0  0
    1.9540    0.4750    0.0000 C   0  0  0  0  0  0  0  0  0  0  0  0
    5.5920   -4.1420    0.0000 C   0  0  0  0  0  0  0  0  0  0  0  0
    4.1670   -4.1420    0.0000 C   0  0  0  0  0  0  0  0  0  0  0  0
    0.6540   -0.1250    0.0000 C   0  0  0  0  0  0  0  0  0  0  0  0
    5.0670    0.7380    0.0000 C   0  0  0  0  0  0  0  0  0  0  0  0
    0.8290   -5.1920    0.0000 C   0  0  0  0  0  0  0  0  0  0  0  0
    4.8790   -3.7290    0.0000 C   0  0  0  0  0  0  0  0  0  0  0  0
    0.3120    0.6250    0.0000 C   0  0  0  0  0  0  0  0  0  0  0  0
    1.4750   -0.2000    0.0000 C   0  0  0  0  0  0  0  0  0  0  0  0
    4.1620   -4.9670    0.0000 C   0  0  0  0  0  0  0  0  0  0  0  0
    0.1170   -5.6040    0.0000 C   0  0  0  0  0  0  0  0  0  0  0  0
    5.8920    0.7120    0.0000 C   0  0  0  0  0  0  0  0  0  0  0  0
    1.5420   -5.6040    0.0000 C   0  0  0  0  0  0  0  0  0  0  0  0
    4.6670    1.4620    0.0000 C   0  0  0  0  0  0  0  0  0  0  0  0
    0.1290   -3.1420   -1.0900 H   0  0  0  0  0  0  0  0  0  0  0  0
    4.5920   -1.3920   -1.0900 H   0  0  0  0  0  0  0  0  0  0  0  0
   -1.5250   -1.3980    0.0000 H   0  0  0  0  0  0  0  0  0  0  0  0
    5.0510   -3.7690    0.0000 H   0  0  0  0  0  0  0  0  0  0  0  0
   -2.2250   -2.5790    0.0000 H   0  0  0  0  0  0  0  0  0  0  0  0
    6.3140   -3.0940    0.0000 H   0  0  0  0  0  0  0  0  0  0  0  0
   -0.5800   -0.3720    0.8900 H   0  0  0  0  0  0  0  0  0  0  0  0
   -0.5800   -0.3720   -0.8900 H   0  0  0  0  0  0  0  0  0  0  0  0
    2.9570   -3.8000   -0.8900 H   0  0  0  0  0  0  0  0  0  0  0  0
    2.9570   -3.8000    0.8900 H   0  0  0  0  0  0  0  0  0  0  0  0
    1.7660   -3.8380    0.0000 H   0  0  0  0  0  0  0  0  0  0  0  0
    3.5580    0.0620    0.0000 H   0  0  0  0  0  0  0  0  0  0  0  0
    3.5460    2.2650    0.0000 H   0  0  0  0  0  0  0  0  0  0  0  0
    2.3950    3.1110    0.8250 H   0  0  0  0  0  0  0  0  0  0  0  0
    7.7870   -5.1240    0.0000 H   0  0  0  0  0  0  0  0  0  0  0  0
    7.0910   -6.3720   -0.8250 H   0  0  0  0  0  0  0  0  0  0  0  0
   -1.5310   -5.7320    0.0000 H   0  0  0  0  0  0  0  0  0  0  0  0
    7.3590   -0.0420    0.0000 H   0  0  0  0  0  0  0  0  0  0  0  0
    4.8800   -6.4590    0.0000 H   0  0  0  0  0  0  0  0  0  0  0  0
    0.3380    2.2880    0.0000 H   0  0  0  0  0  0  0  0  0  0  0  0
    3.0290    0.3710    0.0000 H   0  0  0  0  0  0  0  0  0  0  0  0
    6.5280   -3.6030    0.0000 H   0  0  0  0  0  0  0  0  0  0  0  0
    4.8790   -2.6490    0.0000 H   0  0  0  0  0  0  0  0  0  0  0  0
   -0.7630    0.7250    0.0000 H   0  0  0  0  0  0  0  0  0  0  0  0
    1.9260   -1.1810    0.0000 H   0  0  0  0  0  0  0  0  0  0  0  0
    3.2260   -5.5050    0.0000 H   0  0  0  0  0  0  0  0  0  0  0  0
    0.1170   -6.6840    0.0000 H   0  0  0  0  0  0  0  0  0  0  0  0
    6.4620    1.6290    0.0000 H   0  0  0  0  0  0  0  0  0  0  0  0
    2.3710   -4.8960    0.0000 H   0  0  0  0  0  0  0  0  0  0  0  0
    1.6000   -6.2310   -0.8900 H   0  0  0  0  0  0  0  0  0  0  0  0
    1.6000   -6.2310    0.8900 H   0  0  0  0  0  0  0  0  0  0  0  0
    3.5920    1.2830    0.0000 H   0  0  0  0  0  0  0  0  0  0  0  0
    4.9410    2.0290   -0.8900 H   0  0  0  0  0  0  0  0  0  0  0  0
    4.9410    2.0290    0.8900 H   0  0  0  0  0  0  0  0  0  0  0  0
  1  2  1  0  0  0  0
  1  3  1  0  0  0  0
  1  4  1  0  0  0  0
  1  5  1  0  0  0  0
  1 26  1  0  0  0  0
  1 27  1  0  0  0  0
  2 12  2  0  0  0  0
  2 24  1  0  0  0  0
  3 13  2  0  0  0  0
  3 25  1  0  0  0  0
  4 11  1  0  0  0  0
  5 10  1  0  0  0  0
  6 10  1  0  0  0  0
  6 12  1  0  0  0  0
  6 16  2  0  0  0  0
  7 11  1  0  0  0  0
  7 13  1  0  0  0  0
  7 17  2  0  0  0  0
  8 22  1  0  0  0  0
  8 28  2  0  0  0  0
  8 31  2  0  0  0  0
  8 35  1  0  0  0  0
  9 23  1  0  0  0  0
  9 29  2  0  0  0  0
  9 30  2  0  0  0  0
  9 34  1  0  0  0  0
 10 15  1  0  0  0  0
 10 54  1  0  0  0  0
 11 14  1  0  0  0  0
 11 55  1  0  0  0  0
 12 56  1  0  0  0  0
 13 57  1  0  0  0  0
 14 21  2  0  0  0  0
 14 33  1  0  0  0  0
 15 20  2  0  0  0  0
 15 32  1  0  0  0  0
 16 18  1  0  0  0  0
 16 58  1  0  0  0  0
 17 19  1  0  0  0  0
 17 59  1  0  0  0  0
 18 20  1  0  0  0  0
 19 21  1  0  0  0  0
 20 36  1  0  0  0  0
 21 37  1  0  0  0  0
 22 38  2  0  0  0  0
 22 41  1  0  0  0  0
 23 39  2  0  0  0  0
 23 40  1  0  0  0  0
 24 43  1  0  0  0  0
 24 60  1  0  0  0  0
 24 61  1  0  0  0  0
 25 42  1  0  0  0  0
 25 62  1  0  0  0  0
 25 63  1  0  0  0  0
 32 45  2  0  0  0  0
 32 64  1  0  0  0  0
 33 44  2  0  0  0  0
 33 65  1  0  0  0  0
 34 66  1  0  0  0  0
 34 67  1  0  0  0  0
 35 68  1  0  0  0  0
 35 69  1  0  0  0  0
 36 50  2  0  0  0  0
 36 70  1  0  0  0  0
 37 51  2  0  0  0  0
 37 71  1  0  0  0  0
 38 49  1  0  0  0  0
 38 72  1  0  0  0  0
 39 47  1  0  0  0  0
 39 73  1  0  0  0  0
 40 48  2  0  0  0  0
 40 74  1  0  0  0  0
 41 46  2  0  0  0  0
 41 75  1  0  0  0  0
 42 46  1  0  0  0  0
 42 49  2  0  0  0  0
 43 47  2  0  0  0  0
 43 48  1  0  0  0  0
 44 51  1  0  0  0  0
 44 53  1  0  0  0  0
 45 50  1  0  0  0  0
 45 52  1  0  0  0  0
 46 76  1  0  0  0  0
 47 77  1  0  0  0  0
 48 78  1  0  0  0  0
 49 79  1  0  0  0  0
 50 80  1  0  0  0  0
 51 81  1  0  0  0  0
 52 82  1  0  0  0  0
 52 83  1  0  0  0  0
 52 84  1  0  0  0  0
 53 85  1  0  0  0  0
 53 86  1  0  0  0  0
 53 87  1  0  0  0  0
M  CHG  2   2   1   3   1
M  END
> <Potency[nM] Carbonic anhydrase I>
62

> <Potency[nM] Carbonic anhydrase II>
14

> <Potency[nM] Carbonic anhydrase IX>
7.5

> <Potency[nM] Carbonic anhydrase XII>
8.5

> <Name>
Cpd6

$$$$
Cpd7
  SciTegic04261111113D

 38 39  0  0  0  0            999 V2000
    7.3540   -0.0670    0.0000 S   0  0  0  0  0  0  0  0  0  0  0  0
    5.9170    2.4080    0.0000 S   0  0  0  0  0  0  0  0  0  0  0  0
    6.6380    0.3460    0.0000 C   0  0  0  0  0  0  0  0  0  0  0  0
    5.9170    1.5830    0.0000 C   0  0  0  0  0  0  0  0  0  0  0  0
    6.6380    1.1710    0.0000 C   0  0  0  0  0  0  0  0  0  0  0  0
    5.9170   -0.0750    0.0000 C   0  0  0  0  0  0  0  0  0  0  0  0
    5.2040   -1.3120    0.0000 C   0  0  0  0  0  0  0  0  0  0  0  0
    5.2040    1.1710    0.0000 C   0  0  0  0  0  0  0  0  0  0  0  0
    5.2040    0.3380    0.0000 C   0  0  0  0  0  0  0  0  0  0  0  0
    5.9250   -0.9000    0.0000 N   0  0  0  0  0  0  0  0  0  0  0  0
    5.0920    2.4120    0.0000 O   0  0  0  0  0  0  0  0  0  0  0  0
    6.7420    2.4080    0.0000 O   0  0  0  0  0  0  0  0  0  0  0  0
    6.9380   -0.7790    0.0000 O   0  0  0  0  0  0  0  0  0  0  0  0
    7.7620    0.6460    0.0000 O   0  0  0  0  0  0  0  0  0  0  0  0
    4.4920   -0.9000    0.0000 N   0  0  0  0  0  0  0  0  0  0  0  0
    5.9120    3.2330    0.0000 N   0  0  0  0  0  0  0  0  0  0  0  0
    8.0670   -0.4790    0.0000 N   0  0  0  0  0  0  0  0  0  0  0  0
    5.2120   -2.1380    0.0000 O   0  0  0  0  0  0  0  0  0  0  0  0
    4.4920    1.5830    0.0000 Cl  0  0  0  0  0  0  0  0  0  0  0  0
    3.7790   -1.3120    0.0000 C   0  0  0  0  0  0  0  0  0  0  0  0
    3.7880   -2.1380    0.0000 C   0  0  0  0  0  0  0  0  0  0  0  0
    3.0670   -0.9040    0.0000 C   0  0  0  0  0  0  0  0  0  0  0  0
    2.3540   -1.3170    0.0000 C   0  0  0  0  0  0  0  0  0  0  0  0
    3.0750   -2.5540    0.0000 C   0  0  0  0  0  0  0  0  0  0  0  0
    2.3540   -2.1420    0.0000 C   0  0  0  0  0  0  0  0  0  0  0  0
    7.5720    1.7130    0.0000 H   0  0  0  0  0  0  0  0  0  0  0  0
    4.2680   -0.2010    0.0000 H   0  0  0  0  0  0  0  0  0  0  0  0
    6.8010   -1.4030    0.0000 H   0  0  0  0  0  0  0  0  0  0  0  0
    4.4920    0.1100    0.0000 H   0  0  0  0  0  0  0  0  0  0  0  0
    4.9580    3.5640    0.0000 H   0  0  0  0  0  0  0  0  0  0  0  0
    6.3860    3.5730   -0.8250 H   0  0  0  0  0  0  0  0  0  0  0  0
    7.8820   -1.4720    0.0000 H   0  0  0  0  0  0  0  0  0  0  0  0
    8.5970   -0.2350    0.8250 H   0  0  0  0  0  0  0  0  0  0  0  0
    4.7270   -2.6710    0.0000 H   0  0  0  0  0  0  0  0  0  0  0  0
    3.0640    0.1760    0.0000 H   0  0  0  0  0  0  0  0  0  0  0  0
    1.4180   -0.7780    0.0000 H   0  0  0  0  0  0  0  0  0  0  0  0
    3.0800   -3.6340    0.0000 H   0  0  0  0  0  0  0  0  0  0  0  0
    1.4200   -2.6840    0.0000 H   0  0  0  0  0  0  0  0  0  0  0  0
  1  3  1  0  0  0  0
  1 13  2  0  0  0  0
  1 14  2  0  0  0  0
  1 17  1  0  0  0  0
  2  4  1  0  0  0  0
  2 11  2  0  0  0  0
  2 12  2  0  0  0  0
  2 16  1  0  0  0  0
  3  5  2  0  0  0  0
  3  6  1  0  0  0  0
  4  5  1  0  0  0  0
  4  8  2  0  0  0  0
  5 26  1  0  0  0  0
  6  9  2  0  0  0  0
  6 10  1  0  0  0  0
  7 10  1  0  0  0  0
  7 15  1  0  0  0  0
  7 18  2  0  0  0  0
  8  9  1  0  0  0  0
  8 19  1  0  0  0  0
  9 27  1  0  0  0  0
 10 28  1  0  0  0  0
 15 20  1  0  0  0  0
 15 29  1  0  0  0  0
 16 30  1  0  0  0  0
 16 31  1  0  0  0  0
 17 32  1  0  0  0  0
 17 33  1  0  0  0  0
 20 21  2  0  0  0  0
 20 22  1  0  0  0  0
 21 24  1  0  0  0  0
 21 34  1  0  0  0  0
 22 23  2  0  0  0  0
 22 35  1  0  0  0  0
 23 25  1  0  0  0  0
 23 36  1  0  0  0  0
 24 25  2  0  0  0  0
 24 37  1  0  0  0  0
 25 38  1  0  0  0  0
M  END
> <Potency[nM] Carbonic anhydrase I>
900

> <Potency[nM] Carbonic anhydrase II>
100

> <Potency[nM] Carbonic anhydrase IX>
146

> <Potency[nM] Carbonic anhydrase XII>
348

> <Name>
Cpd7

$$$$
Cpd8
  SciTegic04261111113D

 38 40  0  0  0  0            999 V2000
    7.8040    0.5500    0.0000 S   0  0  0  0  0  0  0  0  0  0  0  0
    4.2170   -2.3500    0.0000 C   0  0  0  0  0  0  0  0  0  0  0  0
    3.5000   -1.9380    0.0000 C   0  0  0  0  0  0  0  0  0  0  0  0
    2.7880   -2.3500    0.0000 C   0  0  0  0  0  0  0  0  0  0  0  0
    4.2170   -3.1750    0.0000 C   0  0  0  0  0  0  0  0  0  0  0  0
    3.5000   -3.5880    0.0000 O   0  0  0  0  0  0  0  0  0  0  0  0
    4.9380   -1.9380    0.0000 C   0  0  0  0  0  0  0  0  0  0  0  0
    2.7880   -3.1750    0.0000 C   0  0  0  0  0  0  0  0  0  0  0  0
    7.0790    0.1330    0.0000 C   0  0  0  0  0  0  0  0  0  0  0  0
    4.9420   -1.1120    0.0000 N   0  0  0  0  0  0  0  0  0  0  0  0
    8.2250   -0.1670    0.0000 O   0  0  0  0  0  0  0  0  0  0  0  0
    7.3790    1.2710    0.0000 O   0  0  0  0  0  0  0  0  0  0  0  0
    2.0670   -1.9380    0.0000 C   0  0  0  0  0  0  0  0  0  0  0  0
    8.5250    0.9710    0.0000 N   0  0  0  0  0  0  0  0  0  0  0  0
    3.5000   -1.1120    0.0000 O   0  0  0  0  0  0  0  0  0  0  0  0
    2.0670   -3.5880    0.0000 C   0  0  0  0  0  0  0  0  0  0  0  0
    7.0790   -0.7000    0.0000 C   0  0  0  0  0  0  0  0  0  0  0  0
    6.3670    0.5460    0.0000 C   0  0  0  0  0  0  0  0  0  0  0  0
    5.6540   -0.7000    0.0000 C   0  0  0  0  0  0  0  0  0  0  0  0
    1.3540   -2.3500    0.0000 C   0  0  0  0  0  0  0  0  0  0  0  0
    6.3670   -1.1120    0.0000 C   0  0  0  0  0  0  0  0  0  0  0  0
    5.6540    0.1330    0.0000 C   0  0  0  0  0  0  0  0  0  0  0  0
    1.3540   -3.1750    0.0000 C   0  0  0  0  0  0  0  0  0  0  0  0
    0.6420   -1.9380    0.0000 C   0  0  0  0  0  0  0  0  0  0  0  0
    5.1520   -3.7150    0.0000 H   0  0  0  0  0  0  0  0  0  0  0  0
    5.8710   -2.4820    0.0000 H   0  0  0  0  0  0  0  0  0  0  0  0
    2.0640   -0.8580    0.0000 H   0  0  0  0  0  0  0  0  0  0  0  0
    9.2960    0.3180    0.0000 H   0  0  0  0  0  0  0  0  0  0  0  0
    8.5760    1.5520    0.8250 H   0  0  0  0  0  0  0  0  0  0  0  0
    2.0640   -4.6680    0.0000 H   0  0  0  0  0  0  0  0  0  0  0  0
    8.0150   -1.2400    0.0000 H   0  0  0  0  0  0  0  0  0  0  0  0
    6.3670    1.6260    0.0000 H   0  0  0  0  0  0  0  0  0  0  0  0
    6.3670   -2.1920    0.0000 H   0  0  0  0  0  0  0  0  0  0  0  0
    4.7180    0.6720    0.0000 H   0  0  0  0  0  0  0  0  0  0  0  0
    0.4180   -3.7140    0.0000 H   0  0  0  0  0  0  0  0  0  0  0  0
   -0.1870   -2.6460    0.0000 H   0  0  0  0  0  0  0  0  0  0  0  0
    0.5850   -1.3110   -0.8900 H   0  0  0  0  0  0  0  0  0  0  0  0
    0.5850   -1.3110    0.8900 H   0  0  0  0  0  0  0  0  0  0  0  0
  1  9  1  0  0  0  0
  1 11  2  0  0  0  0
  1 12  2  0  0  0  0
  1 14  1  0  0  0  0
  2  3  1  0  0  0  0
  2  5  2  0  0  0  0
  2  7  1  0  0  0  0
  3  4  1  0  0  0  0
  3 15  2  0  0  0  0
  4  8  2  0  0  0  0
  4 13  1  0  0  0  0
  5  6  1  0  0  0  0
  5 25  1  0  0  0  0
  6  8  1  0  0  0  0
  7 10  2  0  0  0  0
  7 26  1  0  0  0  0
  8 16  1  0  0  0  0
  9 17  2  0  0  0  0
  9 18  1  0  0  0  0
 10 19  1  0  0  0  0
 13 20  2  0  0  0  0
 13 27  1  0  0  0  0
 14 28  1  0  0  0  0
 14 29  1  0  0  0  0
 16 23  2  0  0  0  0
 16 30  1  0  0  0  0
 17 21  1  0  0  0  0
 17 31  1  0  0  0  0
 18 22  2  0  0  0  0
 18 32  1  0  0  0  0
 19 21  2  0  0  0  0
 19 22  1  0  0  0  0
 20 23  1  0  0  0  0
 20 24  1  0  0  0  0
 21 33  1  0  0  0  0
 22 34  1  0  0  0  0
 23 35  1  0  0  0  0
 24 36  1  0  0  0  0
 24 37  1  0  0  0  0
 24 38  1  0  0  0  0
M  END
> <Potency[nM] Carbonic anhydrase I>
62

> <Potency[nM] Carbonic anhydrase II>
35

> <Potency[nM] Carbonic anhydrase IX>
48

> <Potency[nM] Carbonic anhydrase XII>
52

> <Name>
Cpd8

$$$$
Cpd9
  SciTegic04261111113D

 46 48  0  0  0  0            999 V2000
    6.8540   -7.9380    0.0000 S   0  0  0  0  0  0  0  0  0  0  0  0
    8.2920   -5.4540    0.0000 S   0  0  0  0  0  0  0  0  0  0  0  0
    6.8500   -5.4540    0.0000 C   0  0  0  0  0  0  0  0  0  0  0  0
    6.8540   -7.1120    0.0000 C   0  0  0  0  0  0  0  0  0  0  0  0
    7.5670   -5.8670    0.0000 C   0  0  0  0  0  0  0  0  0  0  0  0
    4.7000   -8.3500    0.0000 C   0  0  0  0  0  0  0  0  0  0  0  0
    3.9790   -7.9380    0.0000 C   0  0  0  0  0  0  0  0  0  0  0  0
    3.2670   -8.3500    0.0000 C   0  0  0  0  0  0  0  0  0  0  0  0
    6.8420   -4.6290    0.0000 C   0  0  0  0  0  0  0  0  0  0  0  0
    7.5670   -6.7000    0.0000 C   0  0  0  0  0  0  0  0  0  0  0  0
    6.1380   -6.7000    0.0000 C   0  0  0  0  0  0  0  0  0  0  0  0
    6.1380   -5.8670    0.0000 C   0  0  0  0  0  0  0  0  0  0  0  0
    5.4250   -7.1120    0.0000 N   0  0  0  0  0  0  0  0  0  0  0  0
    4.7000   -9.1750    0.0000 C   0  0  0  0  0  0  0  0  0  0  0  0
    3.9790   -9.5880    0.0000 O   0  0  0  0  0  0  0  0  0  0  0  0
    5.4170   -7.9380    0.0000 C   0  0  0  0  0  0  0  0  0  0  0  0
    3.2670   -9.1750    0.0000 C   0  0  0  0  0  0  0  0  0  0  0  0
    7.6790   -7.9380    0.0000 O   0  0  0  0  0  0  0  0  0  0  0  0
    6.0290   -7.9380    0.0000 O   0  0  0  0  0  0  0  0  0  0  0  0
    8.7120   -6.1790    0.0000 O   0  0  0  0  0  0  0  0  0  0  0  0
    8.2620   -4.5920    0.0000 O   0  0  0  0  0  0  0  0  0  0  0  0
    2.5540   -7.9380    0.0000 C   0  0  0  0  0  0  0  0  0  0  0  0
    6.8540   -8.7620    0.0000 N   0  0  0  0  0  0  0  0  0  0  0  0
    9.0170   -5.0380    0.0000 N   0  0  0  0  0  0  0  0  0  0  0  0
    3.9790   -7.1120    0.0000 O   0  0  0  0  0  0  0  0  0  0  0  0
    6.0170   -4.6420    0.0000 F   0  0  0  0  0  0  0  0  0  0  0  0
    6.8290   -3.8040    0.0000 F   0  0  0  0  0  0  0  0  0  0  0  0
    7.6670   -4.6250    0.0000 F   0  0  0  0  0  0  0  0  0  0  0  0
    2.5540   -9.5880    0.0000 C   0  0  0  0  0  0  0  0  0  0  0  0
    1.8420   -8.3500    0.0000 C   0  0  0  0  0  0  0  0  0  0  0  0
    1.8420   -9.1750    0.0000 C   0  0  0  0  0  0  0  0  0  0  0  0
    1.1250   -7.9290    0.0000 C   0  0  0  0  0  0  0  0  0  0  0  0
    8.5020   -7.2400    0.0000 H   0  0  0  0  0  0  0  0  0  0  0  0
    5.2020   -5.3280    0.0000 H   0  0  0  0  0  0  0  0  0  0  0  0
    5.6340   -9.7170    0.0000 H   0  0  0  0  0  0  0  0  0  0  0  0
    6.3490   -8.4830    0.0000 H   0  0  0  0  0  0  0  0  0  0  0  0
    2.5540   -6.8580    0.0000 H   0  0  0  0  0  0  0  0  0  0  0  0
    7.8060   -9.0990    0.0000 H   0  0  0  0  0  0  0  0  0  0  0  0
    6.3780   -9.0990   -0.8250 H   0  0  0  0  0  0  0  0  0  0  0  0
    9.7830   -5.6960    0.0000 H   0  0  0  0  0  0  0  0  0  0  0  0
    9.0720   -4.4570    0.8250 H   0  0  0  0  0  0  0  0  0  0  0  0
    2.5540  -10.6680    0.0000 H   0  0  0  0  0  0  0  0  0  0  0  0
    0.9060   -9.7140    0.0000 H   0  0  0  0  0  0  0  0  0  0  0  0
    0.2910   -8.6310    0.0000 H   0  0  0  0  0  0  0  0  0  0  0  0
    1.0720   -7.3020   -0.8900 H   0  0  0  0  0  0  0  0  0  0  0  0
    1.0720   -7.3020    0.8900 H   0  0  0  0  0  0  0  0  0  0  0  0
  1  4  1  0  0  0  0
  1 18  2  0  0  0  0
  1 19  2  0  0  0  0
  1 23  1  0  0  0  0
  2  5  1  0  0  0  0
  2 20  2  0  0  0  0
  2 21  2  0  0  0  0
  2 24  1  0  0  0  0
  3  5  1  0  0  0  0
  3  9  1  0  0  0  0
  3 12  2  0  0  0  0
  4 10  1  0  0  0  0
  4 11  2  0  0  0  0
  5 10  2  0  0  0  0
  6  7  1  0  0  0  0
  6 14  2  0  0  0  0
  6 16  1  0  0  0  0
  7  8  1  0  0  0  0
  7 25  2  0  0  0  0
  8 17  2  0  0  0  0
  8 22  1  0  0  0  0
  9 26  1  0  0  0  0
  9 27  1  0  0  0  0
  9 28  1  0  0  0  0
 10 33  1  0  0  0  0
 11 12  1  0  0  0  0
 11 13  1  0  0  0  0
 12 34  1  0  0  0  0
 13 16  2  0  0  0  0
 14 15  1  0  0  0  0
 14 35  1  0  0  0  0
 15 17  1  0  0  0  0
 16 36  1  0  0  0  0
 17 29  1  0  0  0  0
 22 30  2  0  0  0  0
 22 37  1  0  0  0  0
 23 38  1  0  0  0  0
 23 39  1  0  0  0  0
 24 40  1  0  0  0  0
 24 41  1  0  0  0  0
 29 31  2  0  0  0  0
 29 42  1  0  0  0  0
 30 31  1  0  0  0  0
 30 32  1  0  0  0  0
 31 43  1  0  0  0  0
 32 44  1  0  0  0  0
 32 45  1  0  0  0  0
 32 46  1  0  0  0  0
M  END
> <Potency[nM] Carbonic anhydrase I>
85

> <Potency[nM] Carbonic anhydrase II>
133

> <Potency[nM] Carbonic anhydrase IX>
32

> <Potency[nM] Carbonic anhydrase XII>
30

> <Name>
Cpd9

$$$$
Cpd10
  SciTegic04261111113D

 31 32  0  0  0  0            999 V2000
    2.5180   -6.9690    0.1450 C   0  0  0  0  0  0  0  0  0  0  0  0
    3.5540   -6.2710    0.7400 C   0  0  0  0  0  0  0  0  0  0  0  0
    3.4930   -4.8970    0.8450 C   0  0  0  0  0  0  0  0  0  0  0  0
    2.3830   -4.2110    0.3490 C   0  0  0  0  0  0  0  0  0  0  0  0
    1.3380   -4.9220   -0.2450 C   0  0  0  0  0  0  0  0  0  0  0  0
    1.4150   -6.2950   -0.3480 C   0  0  0  0  0  0  0  0  0  0  0  0
    2.3110   -2.7380    0.4580 C   0  0  0  0  0  0  0  0  0  0  0  0
    3.2190   -2.1220    0.9800 O   0  0  0  0  0  0  0  0  0  0  0  0
    1.2380   -2.0790   -0.0210 N   0  0  0  0  0  0  0  0  0  0  0  0
    1.2180   -0.6800   -0.0190 C   0  0  0  0  0  0  0  0  0  0  0  0
    0.0200   -0.0020    0.1700 C   0  0  0  0  0  0  0  0  0  0  0  0
    0.0040    1.3790    0.1720 C   0  0  0  0  0  0  0  0  0  0  0  0
    1.1780    2.0860   -0.0140 C   0  0  0  0  0  0  0  0  0  0  0  0
    2.3710    1.4140   -0.2030 C   0  0  0  0  0  0  0  0  0  0  0  0
    2.3950    0.0330   -0.2060 C   0  0  0  0  0  0  0  0  0  0  0  0
    1.1520    3.8480   -0.0120 S   0  0  0  0  0  0  0  0  0  0  0  0
    2.2900    4.2720   -0.7500 O   0  0  0  0  0  0  0  0  0  0  0  0
   -0.1690    4.2360   -0.3600 O   0  0  0  0  0  0  0  0  0  0  0  0
    1.3930    4.3390    1.5520 N   0  0  0  0  0  0  0  0  0  0  0  0
    2.5700   -8.0450    0.0650 H   0  0  0  0  0  0  0  0  0  0  0  0
    4.4120   -6.8030    1.1230 H   0  0  0  0  0  0  0  0  0  0  0  0
    4.3020   -4.3530    1.3090 H   0  0  0  0  0  0  0  0  0  0  0  0
    0.4750   -4.3970   -0.6270 H   0  0  0  0  0  0  0  0  0  0  0  0
    0.6090   -6.8460   -0.8120 H   0  0  0  0  0  0  0  0  0  0  0  0
    0.4790   -2.5740   -0.3680 H   0  0  0  0  0  0  0  0  0  0  0  0
   -0.8960   -0.5540    0.3160 H   0  0  0  0  0  0  0  0  0  0  0  0
   -0.9270    1.9070    0.3150 H   0  0  0  0  0  0  0  0  0  0  0  0
    3.2860    1.9690   -0.3480 H   0  0  0  0  0  0  0  0  0  0  0  0
    3.3270   -0.4920   -0.3530 H   0  0  0  0  0  0  0  0  0  0  0  0
    1.5140    3.6800    2.2540 H   0  0  0  0  0  0  0  0  0  0  0  0
    1.4130    5.2850    1.7660 H   0  0  0  0  0  0  0  0  0  0  0  0
  1  2  1  0  0  0  0
  1  6  2  0  0  0  0
  1 20  1  0  0  0  0
  2  3  2  0  0  0  0
  2 21  1  0  0  0  0
  3  4  1  0  0  0  0
  3 22  1  0  0  0  0
  4  5  2  0  0  0  0
  4  7  1  0  0  0  0
  5  6  1  0  0  0  0
  5 23  1  0  0  0  0
  6 24  1  0  0  0  0
  7  8  2  0  0  0  0
  7  9  1  0  0  0  0
  9 10  1  0  0  0  0
  9 25  1  0  0  0  0
 10 11  1  0  0  0  0
 10 15  2  0  0  0  0
 11 12  2  0  0  0  0
 11 26  1  0  0  0  0
 12 13  1  0  0  0  0
 12 27  1  0  0  0  0
 13 14  2  0  0  0  0
 13 16  1  0  0  0  0
 14 15  1  0  0  0  0
 14 28  1  0  0  0  0
 15 29  1  0  0  0  0
 16 17  2  0  0  0  0
 16 18  2  0  0  0  0
 16 19  1  0  0  0  0
 19 30  1  0  0  0  0
 19 31  1  0  0  0  0
M  END
> <Potency[nM] Carbonic anhydrase I>
3300

> <Potency[nM] Carbonic anhydrase II>
37

> <Potency[nM] Carbonic anhydrase IX>
73

> <Potency[nM] Carbonic anhydrase XII>
21

> <Name>
Cpd10

$$$$
Cpd11
  SciTegic04261111113D

 17 17  0  0  0  0            999 V2000
   -4.2150    4.1080    0.3920 C   0  0  0  0  0  0  0  0  0  0  0  0
   -5.0790    5.8320    1.6690 C   0  0  0  0  0  0  0  0  0  0  0  0
   -4.3690    6.2370    0.5990 N   0  0  0  0  0  0  0  0  0  0  0  0
   -3.9080    5.2870   -0.0830 N   0  0  0  0  0  0  0  0  0  0  0  0
   -4.1480    7.5970    0.2530 C   0  0  0  0  0  0  0  0  0  0  0  0
   -5.6510    6.6420    2.5180 N   0  0  0  0  0  0  0  0  0  0  0  0
   -5.1750    4.1150    1.8330 S   0  0  0  0  0  0  0  0  0  0  0  0
   -3.7020    2.6330   -0.3590 S   0  0  0  0  0  0  0  0  0  0  0  0
   -2.6700    1.9290    0.6240 O   0  0  0  0  0  0  0  0  0  0  0  0
   -4.9960    1.8970   -0.9180 O   0  0  0  0  0  0  0  0  0  0  0  0
   -2.8050    3.0430   -1.7160 N   0  0  0  0  0  0  0  0  0  0  0  0
   -3.5490    7.6650   -0.6570 H   0  0  0  0  0  0  0  0  0  0  0  0
   -5.1050    8.0940    0.0830 H   0  0  0  0  0  0  0  0  0  0  0  0
   -3.6200    8.1020    1.0620 H   0  0  0  0  0  0  0  0  0  0  0  0
   -6.1300    6.2970    3.2420 H   0  0  0  0  0  0  0  0  0  0  0  0
   -2.4580    2.3470   -2.2940 H   0  0  0  0  0  0  0  0  0  0  0  0
   -2.6400    3.9770   -1.9180 H   0  0  0  0  0  0  0  0  0  0  0  0
  1  4  2  0  0  0  0
  1  7  1  0  0  0  0
  1  8  1  0  0  0  0
  2  3  1  0  0  0  0
  2  6  2  0  0  0  0
  2  7  1  0  0  0  0
  3  4  1  0  0  0  0
  3  5  1  0  0  0  0
  5 12  1  0  0  0  0
  5 13  1  0  0  0  0
  5 14  1  0  0  0  0
  6 15  1  0  0  0  0
  8  9  2  0  0  0  0
  8 10  2  0  0  0  0
  8 11  1  0  0  0  0
 11 16  1  0  0  0  0
 11 17  1  0  0  0  0
M  END
> <Potency[nM] Carbonic anhydrase I>
9300

> <Potency[nM] Carbonic anhydrase II>
19

> <Potency[nM] Carbonic anhydrase IX>
30

> <Potency[nM] Carbonic anhydrase XII>
4

> <Name>
Cpd11

$$$$
Cpd12
  SciTegic04261111113D

 44 46  0  0  0  0            999 V2000
    7.8540    1.7500    0.0000 S   0  0  0  0  0  0  0  0  0  0  0  0
    2.0920   -0.6750    0.0000 C   0  0  0  0  0  0  0  0  0  0  0  0
    1.3790   -1.0880    0.0000 C   0  0  0  0  0  0  0  0  0  0  0  0
    2.8040   -1.0880    0.0000 C   0  0  0  0  0  0  0  0  0  0  0  0
    2.8040   -1.9120    0.0000 C   0  0  0  0  0  0  0  0  0  0  0  0
    2.0920   -2.3250    0.0000 O   0  0  0  0  0  0  0  0  0  0  0  0
    1.3790   -1.9120    0.0000 C   0  0  0  0  0  0  0  0  0  0  0  0
    7.1250    1.3460    0.0000 C   0  0  0  0  0  0  0  0  0  0  0  0
    8.2540    1.0250    0.0000 O   0  0  0  0  0  0  0  0  0  0  0  0
    7.4420    2.4830    0.0000 O   0  0  0  0  0  0  0  0  0  0  0  0
    0.6670   -0.6750    0.0000 C   0  0  0  0  0  0  0  0  0  0  0  0
    8.5790    2.1580    0.0000 N   0  0  0  0  0  0  0  0  0  0  0  0
    2.0920    0.1500    0.0000 O   0  0  0  0  0  0  0  0  0  0  0  0
    3.5290   -0.6750    0.0000 C   0  0  0  0  0  0  0  0  0  0  0  0
    3.5290    0.1500    0.0000 N   0  0  0  0  0  0  0  0  0  0  0  0
    0.6670   -2.3250    0.0000 C   0  0  0  0  0  0  0  0  0  0  0  0
    7.1040    0.5210    0.0000 C   0  0  0  0  0  0  0  0  0  0  0  0
    6.4170    1.7750    0.0000 C   0  0  0  0  0  0  0  0  0  0  0  0
   -0.0500   -1.0880    0.0000 C   0  0  0  0  0  0  0  0  0  0  0  0
   -0.0500   -1.9120    0.0000 C   0  0  0  0  0  0  0  0  0  0  0  0
    6.3790    0.1210    0.0000 C   0  0  0  0  0  0  0  0  0  0  0  0
    5.6920    1.3750    0.0000 C   0  0  0  0  0  0  0  0  0  0  0  0
    5.6790    0.5500    0.0000 C   0  0  0  0  0  0  0  0  0  0  0  0
    4.2500    0.5580    0.0000 C   0  0  0  0  0  0  0  0  0  0  0  0
    4.9620    0.1460    0.0000 C   0  0  0  0  0  0  0  0  0  0  0  0
   -0.7620   -0.6750    0.0000 C   0  0  0  0  0  0  0  0  0  0  0  0
    3.7400   -2.4510    0.0000 H   0  0  0  0  0  0  0  0  0  0  0  0
    0.6690    0.4050    0.0000 H   0  0  0  0  0  0  0  0  0  0  0  0
    9.3390    1.4930    0.0000 H   0  0  0  0  0  0  0  0  0  0  0  0
    8.6390    2.7380    0.8250 H   0  0  0  0  0  0  0  0  0  0  0  0
    4.4630   -1.2180    0.0000 H   0  0  0  0  0  0  0  0  0  0  0  0
    0.6690   -3.4050    0.0000 H   0  0  0  0  0  0  0  0  0  0  0  0
    8.0270   -0.0400    0.0000 H   0  0  0  0  0  0  0  0  0  0  0  0
    6.4390    2.8550    0.0000 H   0  0  0  0  0  0  0  0  0  0  0  0
   -0.9850   -2.4520    0.0000 H   0  0  0  0  0  0  0  0  0  0  0  0
    6.3540   -0.9590    0.0000 H   0  0  0  0  0  0  0  0  0  0  0  0
    4.7660    1.9310    0.0000 H   0  0  0  0  0  0  0  0  0  0  0  0
    4.2530    1.1870   -0.8900 H   0  0  0  0  0  0  0  0  0  0  0  0
    4.2530    1.1870    0.8900 H   0  0  0  0  0  0  0  0  0  0  0  0
    4.9580   -0.4830    0.8900 H   0  0  0  0  0  0  0  0  0  0  0  0
    4.9580   -0.4830   -0.8900 H   0  0  0  0  0  0  0  0  0  0  0  0
   -1.5920   -1.3820    0.0000 H   0  0  0  0  0  0  0  0  0  0  0  0
   -0.8180   -0.0480   -0.8900 H   0  0  0  0  0  0  0  0  0  0  0  0
   -0.8180   -0.0480    0.8900 H   0  0  0  0  0  0  0  0  0  0  0  0
  1  8  1  0  0  0  0
  1  9  2  0  0  0  0
  1 10  2  0  0  0  0
  1 12  1  0  0  0  0
  2  3  1  0  0  0  0
  2  4  1  0  0  0  0
  2 13  2  0  0  0  0
  3  7  2  0  0  0  0
  3 11  1  0  0  0  0
  4  5  2  0  0  0  0
  4 14  1  0  0  0  0
  5  6  1  0  0  0  0
  5 27  1  0  0  0  0
  6  7  1  0  0  0  0
  7 16  1  0  0  0  0
  8 17  2  0  0  0  0
  8 18  1  0  0  0  0
 11 19  2  0  0  0  0
 11 28  1  0  0  0  0
 12 29  1  0  0  0  0
 12 30  1  0  0  0  0
 14 15  2  0  0  0  0
 14 31  1  0  0  0  0
 15 24  1  0  0  0  0
 16 20  2  0  0  0  0
 16 32  1  0  0  0  0
 17 21  1  0  0  0  0
 17 33  1  0  0  0  0
 18 22  2  0  0  0  0
 18 34  1  0  0  0  0
 19 20  1  0  0  0  0
 19 26  1  0  0  0  0
 20 35  1  0  0  0  0
 21 23  2  0  0  0  0
 21 36  1  0  0  0  0
 22 23  1  0  0  0  0
 22 37  1  0  0  0  0
 23 25  1  0  0  0  0
 24 25  1  0  0  0  0
 24 38  1  0  0  0  0
 24 39  1  0  0  0  0
 25 40  1  0  0  0  0
 25 41  1  0  0  0  0
 26 42  1  0  0  0  0
 26 43  1  0  0  0  0
 26 44  1  0  0  0  0
M  END
> <Potency[nM] Carbonic anhydrase I>
30

> <Potency[nM] Carbonic anhydrase II>
60

> <Potency[nM] Carbonic anhydrase IX>
37

> <Potency[nM] Carbonic anhydrase XII>
44

> <Name>
Cpd12

$$$$
Cpd13
  SciTegic04261111113D

 37 38  0  0  0  0            999 V2000
   -0.0170    1.3780    0.0100 C   0  0  0  0  0  0  0  0  0  0  0  0
    0.0020   -0.0040    0.0020 C   0  0  0  0  0  0  0  0  0  0  0  0
    1.2080   -0.6790   -0.0130 C   0  0  0  0  0  0  0  0  0  0  0  0
    2.3960    0.0280   -0.0210 C   0  0  0  0  0  0  0  0  0  0  0  0
    2.3770    1.4110   -0.0140 C   0  0  0  0  0  0  0  0  0  0  0  0
    1.1710    2.0860    0.0020 C   0  0  0  0  0  0  0  0  0  0  0  0
    1.1500    3.5920    0.0100 C   0  0  0  0  0  0  0  0  0  0  0  0
    1.1570    4.0740    1.3940 N   0  0  0  0  0  0  0  0  0  0  0  0
    1.5100    5.6590    1.7170 S   0  0  0  0  0  0  0  0  0  0  0  0
    1.4090    5.8180    3.1260 O   0  0  0  0  0  0  0  0  0  0  0  0
    2.6960    5.9660    0.9990 O   0  0  0  0  0  0  0  0  0  0  0  0
    0.2250    6.6340    1.0080 C   0  0  0  0  0  0  0  0  0  0  0  0
    0.3440    7.0910   -0.2920 C   0  0  0  0  0  0  0  0  0  0  0  0
   -0.6640    7.8510   -0.8530 C   0  0  0  0  0  0  0  0  0  0  0  0
   -1.7930    8.1650   -0.1070 C   0  0  0  0  0  0  0  0  0  0  0  0
   -1.9060    7.7080    1.2000 C   0  0  0  0  0  0  0  0  0  0  0  0
   -0.8980    6.9440    1.7530 C   0  0  0  0  0  0  0  0  0  0  0  0
   -2.8110    8.9370   -0.6700 N   0  0  0  0  0  0  0  0  0  0  0  0
    1.2320   -2.4410   -0.0220 S   0  0  0  0  0  0  0  0  0  0  0  0
    2.4880   -2.8320    0.5150 O   0  0  0  0  0  0  0  0  0  0  0  0
   -0.0020   -2.8660    0.5400 O   0  0  0  0  0  0  0  0  0  0  0  0
    1.2230   -2.9230   -1.6060 N   0  0  0  0  0  0  0  0  0  0  0  0
   -0.9590    1.9050    0.0170 H   0  0  0  0  0  0  0  0  0  0  0  0
   -0.9260   -0.5570    0.0080 H   0  0  0  0  0  0  0  0  0  0  0  0
    3.3390   -0.4990   -0.0320 H   0  0  0  0  0  0  0  0  0  0  0  0
    3.3050    1.9630   -0.0200 H   0  0  0  0  0  0  0  0  0  0  0  0
    2.0310    3.9700   -0.5100 H   0  0  0  0  0  0  0  0  0  0  0  0
    0.2510    3.9460   -0.4940 H   0  0  0  0  0  0  0  0  0  0  0  0
    0.9540    3.4640    2.1200 H   0  0  0  0  0  0  0  0  0  0  0  0
    1.2240    6.8510   -0.8700 H   0  0  0  0  0  0  0  0  0  0  0  0
   -0.5720    8.2040   -1.8700 H   0  0  0  0  0  0  0  0  0  0  0  0
   -2.7830    7.9510    1.7830 H   0  0  0  0  0  0  0  0  0  0  0  0
   -0.9860    6.5890    2.7690 H   0  0  0  0  0  0  0  0  0  0  0  0
   -3.5990    9.1550   -0.1480 H   0  0  0  0  0  0  0  0  0  0  0  0
   -2.7310    9.2550   -1.5820 H   0  0  0  0  0  0  0  0  0  0  0  0
    1.6520   -3.7540   -1.8620 H   0  0  0  0  0  0  0  0  0  0  0  0
    0.7890   -2.3740   -2.2780 H   0  0  0  0  0  0  0  0  0  0  0  0
  1  2  1  0  0  0  0
  1  6  2  0  0  0  0
  1 23  1  0  0  0  0
  2  3  2  0  0  0  0
  2 24  1  0  0  0  0
  3  4  1  0  0  0  0
  3 19  1  0  0  0  0
  4  5  2  0  0  0  0
  4 25  1  0  0  0  0
  5  6  1  0  0  0  0
  5 26  1  0  0  0  0
  6  7  1  0  0  0  0
  7  8  1  0  0  0  0
  7 27  1  0  0  0  0
  7 28  1  0  0  0  0
  8  9  1  0  0  0  0
  8 29  1  0  0  0  0
  9 10  2  0  0  0  0
  9 11  2  0  0  0  0
  9 12  1  0  0  0  0
 12 13  1  0  0  0  0
 12 17  2  0  0  0  0
 13 14  2  0  0  0  0
 13 30  1  0  0  0  0
 14 15  1  0  0  0  0
 14 31  1  0  0  0  0
 15 16  2  0  0  0  0
 15 18  1  0  0  0  0
 16 17  1  0  0  0  0
 16 32  1  0  0  0  0
 17 33  1  0  0  0  0
 18 34  1  0  0  0  0
 18 35  1  0  0  0  0
 19 20  2  0  0  0  0
 19 21  2  0  0  0  0
 19 22  1  0  0  0  0
 22 36  1  0  0  0  0
 22 37  1  0  0  0  0
M  END
> <Potency[nM] Carbonic anhydrase I>
15693.7142857143

> <Potency[nM] Carbonic anhydrase II>
8282.875

> <Potency[nM] Carbonic anhydrase IX>
31000

> <Potency[nM] Carbonic anhydrase XII>
3.5

> <Name>
Cpd13

$$$$
Cpd14
  SciTegic04261111113D

 22 22  0  0  0  0            999 V2000
    1.2890    3.3400   -0.1330 C   0  0  0  0  0  0  0  0  0  0  0  0
    1.1290    2.0560    0.6380 C   0  0  0  0  0  0  0  0  0  0  0  0
    2.0320    1.6560    1.3480 O   0  0  0  0  0  0  0  0  0  0  0  0
    0.0040    1.3600    0.5420 N   0  0  0  0  0  0  0  0  0  0  0  0
    0.0450    0.0630    0.2260 C   0  0  0  0  0  0  0  0  0  0  0  0
    1.1000   -0.6830   -0.1820 N   0  0  0  0  0  0  0  0  0  0  0  0
    0.8960   -2.0190   -0.4490 N   0  0  0  0  0  0  0  0  0  0  0  0
   -0.2980   -2.5200   -0.3120 C   0  0  0  0  0  0  0  0  0  0  0  0
   -1.2400   -1.1030    0.2250 S   0  0  0  0  0  0  0  0  0  0  0  0
   -0.8440   -4.1720   -0.5880 S   0  0  0  0  0  0  0  0  0  0  0  0
    0.2990   -5.0060   -0.4520 O   0  0  0  0  0  0  0  0  0  0  0  0
   -2.0140   -4.3500    0.1990 O   0  0  0  0  0  0  0  0  0  0  0  0
   -1.3190   -4.2740   -2.1710 N   0  0  0  0  0  0  0  0  0  0  0  0
    2.4290   -0.0840   -0.3310 C   0  0  0  0  0  0  0  0  0  0  0  0
    0.3840    3.5340   -0.7080 H   0  0  0  0  0  0  0  0  0  0  0  0
    1.4600    4.1620    0.5620 H   0  0  0  0  0  0  0  0  0  0  0  0
    2.1380    3.2550   -0.8110 H   0  0  0  0  0  0  0  0  0  0  0  0
   -1.2600   -3.4950   -2.7460 H   0  0  0  0  0  0  0  0  0  0  0  0
   -1.6550   -5.1130   -2.5240 H   0  0  0  0  0  0  0  0  0  0  0  0
    2.9290   -0.0630    0.6370 H   0  0  0  0  0  0  0  0  0  0  0  0
    3.0180   -0.6770   -1.0310 H   0  0  0  0  0  0  0  0  0  0  0  0
    2.3280    0.9320   -0.7110 H   0  0  0  0  0  0  0  0  0  0  0  0
  1  2  1  0  0  0  0
  1 15  1  0  0  0  0
  1 16  1  0  0  0  0
  1 17  1  0  0  0  0
  2  3  2  0  0  0  0
  2  4  1  0  0  0  0
  4  5  2  0  0  0  0
  5  6  1  0  0  0  0
  5  9  1  0  0  0  0
  6  7  1  0  0  0  0
  6 14  1  0  0  0  0
  7  8  2  0  0  0  0
  8  9  1  0  0  0  0
  8 10  1  0  0  0  0
 10 11  2  0  0  0  0
 10 12  2  0  0  0  0
 10 13  1  0  0  0  0
 13 18  1  0  0  0  0
 13 19  1  0  0  0  0
 14 20  1  0  0  0  0
 14 21  1  0  0  0  0
 14 22  1  0  0  0  0
M  END
> <Potency[nM] Carbonic anhydrase I>
41419.4736842105

> <Potency[nM] Carbonic anhydrase II>
1412.6

> <Potency[nM] Carbonic anhydrase IX>
4176.69230769231

> <Potency[nM] Carbonic anhydrase XII>
3.4

> <Name>
Cpd14

$$$$
Cpd15
  SciTegic04261111113D

 19 19  0  0  0  0            999 V2000
   -0.0170    1.3770    0.0100 C   0  0  0  0  0  0  0  0  0  0  0  0
    0.0020   -0.0040    0.0020 C   0  0  0  0  0  0  0  0  0  0  0  0
    1.2080   -0.6810   -0.0130 C   0  0  0  0  0  0  0  0  0  0  0  0
    2.3990    0.0220   -0.0200 C   0  0  0  0  0  0  0  0  0  0  0  0
    2.3870    1.4030   -0.0120 C   0  0  0  0  0  0  0  0  0  0  0  0
    1.1780    2.0860    0.0020 C   0  0  0  0  0  0  0  0  0  0  0  0
    1.1620    3.4830    0.0090 N   0  0  0  0  0  0  0  0  0  0  0  0
    1.2270   -2.4430   -0.0230 S   0  0  0  0  0  0  0  0  0  0  0  0
    2.4820   -2.8380    0.5140 O   0  0  0  0  0  0  0  0  0  0  0  0
   -0.0080   -2.8650    0.5380 O   0  0  0  0  0  0  0  0  0  0  0  0
    1.2180   -2.9240   -1.6070 N   0  0  0  0  0  0  0  0  0  0  0  0
   -0.9590    1.9050    0.0170 H   0  0  0  0  0  0  0  0  0  0  0  0
   -0.9260   -0.5560    0.0080 H   0  0  0  0  0  0  0  0  0  0  0  0
    3.3390   -0.5090   -0.0320 H   0  0  0  0  0  0  0  0  0  0  0  0
    3.3180    1.9520   -0.0180 H   0  0  0  0  0  0  0  0  0  0  0  0
    0.3170    3.9580    0.0200 H   0  0  0  0  0  0  0  0  0  0  0  0
    1.9970    3.9770    0.0040 H   0  0  0  0  0  0  0  0  0  0  0  0
    1.2040   -2.2610   -2.3150 H   0  0  0  0  0  0  0  0  0  0  0  0
    1.2260   -3.8680   -1.8270 H   0  0  0  0  0  0  0  0  0  0  0  0
  1  2  1  0  0  0  0
  1  6  2  0  0  0  0
  1 12  1  0  0  0  0
  2  3  2  0  0  0  0
  2 13  1  0  0  0  0
  3  4  1  0  0  0  0
  3  8  1  0  0  0  0
  4  5  2  0  0  0  0
  4 14  1  0  0  0  0
  5  6  1  0  0  0  0
  5 15  1  0  0  0  0
  6  7  1  0  0  0  0
  7 16  1  0  0  0  0
  7 17  1  0  0  0  0
  8  9  2  0  0  0  0
  8 10  2  0  0  0  0
  8 11  1  0  0  0  0
 11 18  1  0  0  0  0
 11 19  1  0  0  0  0
M  END
> <Potency[nM] Carbonic anhydrase I>
2358250

> <Potency[nM] Carbonic anhydrase II>
46389.2307692308

> <Potency[nM] Carbonic anhydrase IX>
84210

> <Potency[nM] Carbonic anhydrase XII>
37

> <Name>
Cpd15

$$$$
Cpd16
  SciTegic04261111113D

 43 45  0  0  0  0            999 V2000
    5.5750   -6.7120    0.0000 S   0  0  0  0  0  0  0  0  0  0  0  0
    7.0170   -4.2290    0.0000 S   0  0  0  0  0  0  0  0  0  0  0  0
    5.5670   -4.2290    0.0000 C   0  0  0  0  0  0  0  0  0  0  0  0
    5.5750   -5.8880    0.0000 C   0  0  0  0  0  0  0  0  0  0  0  0
    6.2920   -4.6420    0.0000 C   0  0  0  0  0  0  0  0  0  0  0  0
    3.4170   -7.1250    0.0000 C   0  0  0  0  0  0  0  0  0  0  0  0
    5.5620   -3.4040    0.0000 C   0  0  0  0  0  0  0  0  0  0  0  0
    2.7040   -6.7120    0.0000 C   0  0  0  0  0  0  0  0  0  0  0  0
    6.2920   -5.4750    0.0000 C   0  0  0  0  0  0  0  0  0  0  0  0
    4.8540   -5.4750    0.0000 C   0  0  0  0  0  0  0  0  0  0  0  0
    1.9920   -7.1250    0.0000 C   0  0  0  0  0  0  0  0  0  0  0  0
    4.8540   -4.6420    0.0000 C   0  0  0  0  0  0  0  0  0  0  0  0
    4.1420   -5.8880    0.0000 N   0  0  0  0  0  0  0  0  0  0  0  0
    3.4170   -7.9500    0.0000 C   0  0  0  0  0  0  0  0  0  0  0  0
    2.7040   -8.3620    0.0000 O   0  0  0  0  0  0  0  0  0  0  0  0
    4.1420   -6.7120    0.0000 C   0  0  0  0  0  0  0  0  0  0  0  0
    1.9920   -7.9500    0.0000 C   0  0  0  0  0  0  0  0  0  0  0  0
    6.4000   -6.7120    0.0000 O   0  0  0  0  0  0  0  0  0  0  0  0
    4.7500   -6.7120    0.0000 O   0  0  0  0  0  0  0  0  0  0  0  0
    7.4290   -4.9540    0.0000 O   0  0  0  0  0  0  0  0  0  0  0  0
    6.9790   -3.3670    0.0000 O   0  0  0  0  0  0  0  0  0  0  0  0
    5.5750   -7.5380    0.0000 N   0  0  0  0  0  0  0  0  0  0  0  0
    7.7420   -3.8120    0.0000 N   0  0  0  0  0  0  0  0  0  0  0  0
    2.7040   -5.8880    0.0000 O   0  0  0  0  0  0  0  0  0  0  0  0
    6.3880   -3.4000    0.0000 F   0  0  0  0  0  0  0  0  0  0  0  0
    4.7380   -3.4170    0.0000 F   0  0  0  0  0  0  0  0  0  0  0  0
    5.5540   -2.5790    0.0000 F   0  0  0  0  0  0  0  0  0  0  0  0
    1.2790   -6.7120    0.0000 C   0  0  0  0  0  0  0  0  0  0  0  0
    1.2790   -8.3620    0.0000 C   0  0  0  0  0  0  0  0  0  0  0  0
    0.5620   -7.1250    0.0000 C   0  0  0  0  0  0  0  0  0  0  0  0
    0.5620   -7.9500    0.0000 C   0  0  0  0  0  0  0  0  0  0  0  0
    7.2270   -6.0150    0.0000 H   0  0  0  0  0  0  0  0  0  0  0  0
    3.9180   -4.1030    0.0000 H   0  0  0  0  0  0  0  0  0  0  0  0
    4.3520   -8.4900    0.0000 H   0  0  0  0  0  0  0  0  0  0  0  0
    5.0760   -7.2550    0.0000 H   0  0  0  0  0  0  0  0  0  0  0  0
    6.5270   -7.8750    0.0000 H   0  0  0  0  0  0  0  0  0  0  0  0
    5.0990   -7.8750   -0.8250 H   0  0  0  0  0  0  0  0  0  0  0  0
    8.5090   -4.4700    0.0000 H   0  0  0  0  0  0  0  0  0  0  0  0
    7.7960   -3.2310    0.8250 H   0  0  0  0  0  0  0  0  0  0  0  0
    1.2800   -5.6320    0.0000 H   0  0  0  0  0  0  0  0  0  0  0  0
    1.2800   -9.4420    0.0000 H   0  0  0  0  0  0  0  0  0  0  0  0
   -0.3730   -6.5850    0.0000 H   0  0  0  0  0  0  0  0  0  0  0  0
   -0.3730   -8.4910    0.0000 H   0  0  0  0  0  0  0  0  0  0  0  0
  1  4  1  0  0  0  0
  1 18  2  0  0  0  0
  1 19  2  0  0  0  0
  1 22  1  0  0  0  0
  2  5  1  0  0  0  0
  2 20  2  0  0  0  0
  2 21  2  0  0  0  0
  2 23  1  0  0  0  0
  3  5  1  0  0  0  0
  3  7  1  0  0  0  0
  3 12  2  0  0  0  0
  4  9  1  0  0  0  0
  4 10  2  0  0  0  0
  5  9  2  0  0  0  0
  6  8  1  0  0  0  0
  6 14  2  0  0  0  0
  6 16  1  0  0  0  0
  7 25  1  0  0  0  0
  7 26  1  0  0  0  0
  7 27  1  0  0  0  0
  8 11  1  0  0  0  0
  8 24  2  0  0  0  0
  9 32  1  0  0  0  0
 10 12  1  0  0  0  0
 10 13  1  0  0  0  0
 11 17  2  0  0  0  0
 11 28  1  0  0  0  0
 12 33  1  0  0  0  0
 13 16  2  0  0  0  0
 14 15  1  0  0  0  0
 14 34  1  0  0  0  0
 15 17  1  0  0  0  0
 16 35  1  0  0  0  0
 17 29  1  0  0  0  0
 22 36  1  0  0  0  0
 22 37  1  0  0  0  0
 23 38  1  0  0  0  0
 23 39  1  0  0  0  0
 28 30  2  0  0  0  0
 28 40  1  0  0  0  0
 29 31  2  0  0  0  0
 29 41  1  0  0  0  0
 30 31  1  0  0  0  0
 30 42  1  0  0  0  0
 31 43  1  0  0  0  0
M  END
> <Potency[nM] Carbonic anhydrase I>
94

> <Potency[nM] Carbonic anhydrase II>
102

> <Potency[nM] Carbonic anhydrase IX>
30

> <Potency[nM] Carbonic anhydrase XII>
27

> <Name>
Cpd16

$$$$
Cpd17
  SciTegic04261111113D

 19 19  0  0  0  0            999 V2000
   -1.3260    3.3280    0.0320 C   0  0  0  0  0  0  0  0  0  0  0  0
   -2.5340    3.9950    0.0360 C   0  0  0  0  0  0  0  0  0  0  0  0
   -3.7200    3.2840    0.0370 C   0  0  0  0  0  0  0  0  0  0  0  0
   -3.7050    1.9000    0.0300 C   0  0  0  0  0  0  0  0  0  0  0  0
   -2.5050    1.2200    0.0210 C   0  0  0  0  0  0  0  0  0  0  0  0
   -1.3040    1.9320    0.0190 C   0  0  0  0  0  0  0  0  0  0  0  0
   -0.0140    1.2100    0.0090 C   0  0  0  0  0  0  0  0  0  0  0  0
    0.0020   -0.0040    0.0020 O   0  0  0  0  0  0  0  0  0  0  0  0
   -5.2580    4.1440    0.0490 S   0  0  0  0  0  0  0  0  0  0  0  0
   -5.0070    5.4320   -0.4960 O   0  0  0  0  0  0  0  0  0  0  0  0
   -6.2230    3.2580   -0.5030 O   0  0  0  0  0  0  0  0  0  0  0  0
   -5.6790    4.3740    1.6340 N   0  0  0  0  0  0  0  0  0  0  0  0
   -0.4000    3.8840    0.0350 H   0  0  0  0  0  0  0  0  0  0  0  0
   -2.5520    5.0750    0.0410 H   0  0  0  0  0  0  0  0  0  0  0  0
   -4.6360    1.3510    0.0310 H   0  0  0  0  0  0  0  0  0  0  0  0
   -2.4950    0.1400    0.0140 H   0  0  0  0  0  0  0  0  0  0  0  0
   -6.2040    5.1490    1.8880 H   0  0  0  0  0  0  0  0  0  0  0  0
   -5.3990    3.7350    2.3080 H   0  0  0  0  0  0  0  0  0  0  0  0
    1.1430    1.9000    0.0010 O   0  5  0  0  0  0  0  0  0  0  0  0
  1  2  1  0  0  0  0
  1  6  2  0  0  0  0
  1 13  1  0  0  0  0
  2  3  2  0  0  0  0
  2 14  1  0  0  0  0
  3  4  1  0  0  0  0
  3  9  1  0  0  0  0
  4  5  2  0  0  0  0
  4 15  1  0  0  0  0
  5  6  1  0  0  0  0
  5 16  1  0  0  0  0
  6  7  1  0  0  0  0
  7  8  2  0  0  0  0
  7 19  1  0  0  0  0
  9 10  2  0  0  0  0
  9 11  2  0  0  0  0
  9 12  1  0  0  0  0
 12 17  1  0  0  0  0
 12 18  1  0  0  0  0
M  CHG  1  19  -1
M  END
> <Potency[nM] Carbonic anhydrase I>
19080

> <Potency[nM] Carbonic anhydrase II>
153.833333333333

> <Potency[nM] Carbonic anhydrase IX>
186

> <Potency[nM] Carbonic anhydrase XII>
34

> <Name>
Cpd17

$$$$
Cpd18
  SciTegic04261111113D

 42 43  0  0  0  0            999 V2000
    1.2308   -0.7111   -0.0001 C   0  0  0  0  0  0  0  0  0  0  0  0
    1.2316    0.6787    0.0001 C   0  0  0  0  0  0  0  0  0  0  0  0
    2.1845    1.2283    0.0003 H   0  0  0  0  0  0  0  0  0  0  0  0
    0.0275   -1.4066   -0.0003 C   0  0  0  0  0  0  0  0  0  0  0  0
    0.0276   -2.5066   -0.0004 H   0  0  0  0  0  0  0  0  0  0  0  0
    2.4976   -1.4419   -0.0001 C   0  0  0  0  0  0  0  0  0  0  0  0
    0.0284    1.3737    0.0001 C   0  0  0  0  0  0  0  0  0  0  0  0
    0.0283    2.4737    0.0003 H   0  0  0  0  0  0  0  0  0  0  0  0
   -1.1759   -0.7115   -0.0003 C   0  0  0  0  0  0  0  0  0  0  0  0
   -2.1287   -1.2611   -0.0004 H   0  0  0  0  0  0  0  0  0  0  0  0
    3.7088   -0.7472    0.0002 N   0  0  0  0  0  0  0  0  0  0  0  0
    3.7136    0.2828    0.0003 H   0  0  0  0  0  0  0  0  0  0  0  0
    2.4959   -2.6779   -0.0002 O   0  0  0  0  0  0  0  0  0  0  0  0
   -1.1750    0.6784   -0.0001 C   0  0  0  0  0  0  0  0  0  0  0  0
    4.9473   -1.4730    0.0003 C   0  0  0  0  0  0  0  0  0  0  0  0
    5.0015   -2.1067   -0.8972 H   0  0  0  0  0  0  0  0  0  0  0  0
    5.0005   -2.1063    0.8981 H   0  0  0  0  0  0  0  0  0  0  0  0
   -2.7022    1.5611   -0.0001 S   0  0  0  0  0  0  0  0  0  0  0  0
    6.1289   -0.4833    0.0005 C   0  0  0  0  0  0  0  0  0  0  0  0
    6.0756    0.1514    0.8973 H   0  0  0  0  0  0  0  0  0  0  0  0
    6.0752    0.1507   -0.8968 H   0  0  0  0  0  0  0  0  0  0  0  0
   -3.6400    1.0615   -1.3327 N   0  0  0  0  0  0  0  0  0  0  0  0
   -3.6650    0.0675   -1.6013 H   0  0  0  0  0  0  0  0  0  0  0  0
   -4.1819    1.7537   -1.8696 H   0  0  0  0  0  0  0  0  0  0  0  0
   -2.4319    3.0507   -0.0942 O   0  0  0  0  0  0  0  0  0  0  0  0
   -3.4544    1.2593    1.2821 O   0  0  0  0  0  0  0  0  0  0  0  0
    7.4312   -1.2396    0.0006 C   0  0  0  0  0  0  0  0  0  0  0  0
    7.4307   -2.6294    0.0006 C   0  0  0  0  0  0  0  0  0  0  0  0
    6.4781   -3.1792    0.0005 H   0  0  0  0  0  0  0  0  0  0  0  0
    8.6343   -0.5437    0.0008 C   0  0  0  0  0  0  0  0  0  0  0  0
    8.6338    0.5563    0.0008 H   0  0  0  0  0  0  0  0  0  0  0  0
    8.6342   -3.3240    0.0008 C   0  0  0  0  0  0  0  0  0  0  0  0
    8.6346   -4.4240    0.0008 H   0  0  0  0  0  0  0  0  0  0  0  0
    9.8379   -1.2385    0.0010 C   0  0  0  0  0  0  0  0  0  0  0  0
   10.7906   -0.6886    0.0012 H   0  0  0  0  0  0  0  0  0  0  0  0
    9.8373   -2.6283    0.0010 C   0  0  0  0  0  0  0  0  0  0  0  0
   11.3649   -3.5106    0.0012 S   0  0  0  0  0  0  0  0  0  0  0  0
   12.3028   -3.0106   -1.3311 N   0  0  0  0  0  0  0  0  0  0  0  0
   12.7549   -3.7120   -1.9349 H   0  0  0  0  0  0  0  0  0  0  0  0
   12.4176   -2.0070   -1.5325 H   0  0  0  0  0  0  0  0  0  0  0  0
   11.0949   -5.0003   -0.0932 O   0  0  0  0  0  0  0  0  0  0  0  0
   12.1166   -3.2088    1.2836 O   0  0  0  0  0  0  0  0  0  0  0  0
  1  2  2  0  0  0  0
  1  4  1  0  0  0  0
  1  6  1  0  0  0  0
  2  3  1  0  0  0  0
  2  7  1  0  0  0  0
  4  5  1  0  0  0  0
  4  9  2  0  0  0  0
  6 11  1  0  0  0  0
  6 13  2  0  0  0  0
  7  8  1  0  0  0  0
  7 14  2  0  0  0  0
  9 10  1  0  0  0  0
  9 14  1  0  0  0  0
 11 12  1  0  0  0  0
 11 15  1  0  0  0  0
 14 18  1  0  0  0  0
 15 16  1  0  0  0  0
 15 17  1  0  0  0  0
 15 19  1  0  0  0  0
 18 22  1  0  0  0  0
 18 25  2  0  0  0  0
 18 26  2  0  0  0  0
 19 20  1  0  0  0  0
 19 21  1  0  0  0  0
 19 27  1  0  0  0  0
 22 23  1  0  0  0  0
 22 24  1  0  0  0  0
 27 28  2  0  0  0  0
 27 30  1  0  0  0  0
 28 29  1  0  0  0  0
 28 32  1  0  0  0  0
 30 31  1  0  0  0  0
 30 34  2  0  0  0  0
 32 33  1  0  0  0  0
 32 36  2  0  0  0  0
 34 35  1  0  0  0  0
 34 36  1  0  0  0  0
 36 37  1  0  0  0  0
 37 38  1  0  0  0  0
 37 41  2  0  0  0  0
 37 42  2  0  0  0  0
 38 39  1  0  0  0  0
 38 40  1  0  0  0  0
M  END
> <Potency[nM] Carbonic anhydrase I>
40

> <Potency[nM] Carbonic anhydrase II>
5

> <Potency[nM] Carbonic anhydrase IX>
15

> <Potency[nM] Carbonic anhydrase XII>
13

> <Name>
Cpd18

$$$$
Cpd19
  SciTegic04261111113D

 26 27  0  0  0  0            999 V2000
   -5.8320    4.1910    8.1190 C   0  0  0  0  0  0  0  0  0  0  0  0
   -5.5280    3.7390    6.6890 C   0  0  0  0  0  0  0  0  0  0  0  0
   -4.1150    3.6150    6.5180 O   0  0  0  0  0  0  0  0  0  0  0  0
   -3.6730    3.2190    5.2950 C   0  0  0  0  0  0  0  0  0  0  0  0
   -4.5790    2.9520    4.2720 C   0  0  0  0  0  0  0  0  0  0  0  0
   -4.1650    2.5530    3.0400 C   0  0  0  0  0  0  0  0  0  0  0  0
   -2.7890    2.3960    2.7510 C   0  0  0  0  0  0  0  0  0  0  0  0
   -1.8930    2.6740    3.8080 C   0  0  0  0  0  0  0  0  0  0  0  0
   -2.3160    3.0760    5.0520 C   0  0  0  0  0  0  0  0  0  0  0  0
   -0.3150    2.3560    3.0560 S   0  0  0  0  0  0  0  0  0  0  0  0
   -0.9270    1.9000    1.4390 C   0  0  0  0  0  0  0  0  0  0  0  0
   -2.2190    2.0110    1.5890 N   0  0  0  0  0  0  0  0  0  0  0  0
   -0.0170    1.4170    0.0100 S   0  0  0  0  0  0  0  0  0  0  0  0
    0.0020   -0.0040    0.0020 O   0  0  0  0  0  0  0  0  0  0  0  0
    1.1720    2.1950    0.0030 O   0  0  0  0  0  0  0  0  0  0  0  0
   -0.8980    1.8860   -1.3120 N   0  0  0  0  0  0  0  0  0  0  0  0
   -5.4440    3.4550    8.8230 H   0  0  0  0  0  0  0  0  0  0  0  0
   -5.3580    5.1550    8.3030 H   0  0  0  0  0  0  0  0  0  0  0  0
   -6.9100    4.2860    8.2490 H   0  0  0  0  0  0  0  0  0  0  0  0
   -5.9160    4.4750    5.9850 H   0  0  0  0  0  0  0  0  0  0  0  0
   -6.0020    2.7750    6.5040 H   0  0  0  0  0  0  0  0  0  0  0  0
   -5.6360    3.0630    4.4610 H   0  0  0  0  0  0  0  0  0  0  0  0
   -4.8970    2.3550    2.2710 H   0  0  0  0  0  0  0  0  0  0  0  0
   -1.5980    3.2780    5.8330 H   0  0  0  0  0  0  0  0  0  0  0  0
   -1.7470    2.3380   -1.1940 H   0  0  0  0  0  0  0  0  0  0  0  0
   -0.5630    1.7080   -2.2050 H   0  0  0  0  0  0  0  0  0  0  0  0
  1  2  1  0  0  0  0
  1 17  1  0  0  0  0
  1 18  1  0  0  0  0
  1 19  1  0  0  0  0
  2  3  1  0  0  0  0
  2 20  1  0  0  0  0
  2 21  1  0  0  0  0
  3  4  1  0  0  0  0
  4  5  1  0  0  0  0
  4  9  2  0  0  0  0
  5  6  2  0  0  0  0
  5 22  1  0  0  0  0
  6  7  1  0  0  0  0
  6 23  1  0  0  0  0
  7  8  2  0  0  0  0
  7 12  1  0  0  0  0
  8  9  1  0  0  0  0
  8 10  1  0  0  0  0
  9 24  1  0  0  0  0
 10 11  1  0  0  0  0
 11 12  2  0  0  0  0
 11 13  1  0  0  0  0
 13 14  2  0  0  0  0
 13 15  2  0  0  0  0
 13 16  1  0  0  0  0
 16 25  1  0  0  0  0
 16 26  1  0  0  0  0
M  END
> <Potency[nM] Carbonic anhydrase I>
1114.375

> <Potency[nM] Carbonic anhydrase II>
648.56

> <Potency[nM] Carbonic anhydrase IX>
3810.66666666667

> <Potency[nM] Carbonic anhydrase XII>
22

> <Name>
Cpd19

$$$$
Cpd20
  SciTegic04261111113D

 77 84  0  0  1  0            999 V2000
    5.5420   -3.6540    0.0000 Zn  0  0  0  0  0  0  0  0  0  0  0  0
    3.3670   -2.8540    0.0000 N   0  0  0  0  0  0  0  0  0  0  0  0
    6.9790   -4.2040    0.0000 N   0  0  0  0  0  0  0  0  0  0  0  0
    7.0290   -2.7790    0.0000 O   0  0  0  0  0  0  0  0  0  0  0  0
    4.1880   -4.3380    0.0000 O   0  0  0  0  0  0  0  0  0  0  0  0
    2.6880   -4.1420    0.0000 C   0  0  0  0  0  0  0  0  0  0  0  0
    8.2420   -3.5290    0.0000 C   0  0  0  0  0  0  0  0  0  0  0  0
    3.3380    0.4500    0.0000 S   0  0  0  0  0  0  0  0  0  0  0  0
    6.8790   -7.5000    0.0000 S   0  0  0  0  0  0  0  0  0  0  0  0
    7.8540   -2.8040    0.0000 C   0  0  2  0  0  0  0  0  0  0  0  0
    3.3920   -4.5540    0.0000 C   0  0  2  0  0  0  0  0  0  0  0  0
    7.8040   -4.2290    0.0000 C   0  0  0  0  0  0  0  0  0  0  0  0
    2.6920   -3.3170    0.0000 C   0  0  0  0  0  0  0  0  0  0  0  0
    3.3880   -5.3750    0.0000 C   0  0  0  0  0  0  0  0  0  0  0  0
    8.2880   -2.1000    0.0000 C   0  0  0  0  0  0  0  0  0  0  0  0
    9.0670   -3.5540    0.0000 C   0  0  0  0  0  0  0  0  0  0  0  0
    1.9670   -4.5420    0.0000 C   0  0  0  0  0  0  0  0  0  0  0  0
    9.5040   -2.8500    0.0000 O   0  0  0  0  0  0  0  0  0  0  0  0
    1.9620   -5.3670    0.0000 O   0  0  0  0  0  0  0  0  0  0  0  0
    6.9790   -5.0290    0.0000 C   0  0  0  0  0  0  0  0  0  0  0  0
    3.3750   -2.0290    0.0000 C   0  0  0  0  0  0  0  0  0  0  0  0
    6.9120   -6.6750    0.0000 C   0  0  0  0  0  0  0  0  0  0  0  0
    3.3420   -0.3750    0.0000 C   0  0  0  0  0  0  0  0  0  0  0  0
    5.5420   -4.4790    0.0000 Cl  0  0  0  0  0  0  0  0  0  0  0  0
    5.5420   -2.8290    0.0000 Cl  0  0  0  0  0  0  0  0  0  0  0  0
    9.1120   -2.1290    0.0000 C   0  0  0  0  0  0  0  0  0  0  0  0
    2.6670   -5.7790    0.0000 C   0  0  0  0  0  0  0  0  0  0  0  0
    4.1620    0.4580    0.0000 O   0  0  0  0  0  0  0  0  0  0  0  0
    2.5040    0.4460    0.0000 O   0  0  0  0  0  0  0  0  0  0  0  0
    6.0540   -7.4620    0.0000 O   0  0  0  0  0  0  0  0  0  0  0  0
    7.7040   -7.5170    0.0000 O   0  0  0  0  0  0  0  0  0  0  0  0
    3.3290    1.2750    0.0000 N   0  0  0  0  0  0  0  0  0  0  0  0
    6.8540   -8.3250    0.0000 N   0  0  0  0  0  0  0  0  0  0  0  0
    2.6380   -0.8000    0.0000 C   0  0  0  0  0  0  0  0  0  0  0  0
    6.2170   -6.2290    0.0000 C   0  0  0  0  0  0  0  0  0  0  0  0
    4.0670   -0.7750    0.0000 C   0  0  0  0  0  0  0  0  0  0  0  0
    7.6420   -6.2880    0.0000 C   0  0  0  0  0  0  0  0  0  0  0  0
    2.6540   -1.6290    0.0000 C   0  0  0  0  0  0  0  0  0  0  0  0
    4.0790   -1.6040    0.0000 C   0  0  0  0  0  0  0  0  0  0  0  0
    6.2500   -5.4040    0.0000 C   0  0  0  0  0  0  0  0  0  0  0  0
    7.6750   -5.4620    0.0000 C   0  0  0  0  0  0  0  0  0  0  0  0
    4.0920   -5.7880    0.0000 C   0  0  0  0  0  0  0  0  0  0  0  0
    7.9000   -1.3790    0.0000 C   0  0  0  0  0  0  0  0  0  0  0  0
    9.5420   -1.4250    0.0000 C   0  0  0  0  0  0  0  0  0  0  0  0
    2.6670   -6.6040    0.0000 C   0  0  0  0  0  0  0  0  0  0  0  0
    8.3290   -0.6750    0.0000 C   0  0  0  0  0  0  0  0  0  0  0  0
    4.0920   -6.6040    0.0000 C   0  0  0  0  0  0  0  0  0  0  0  0
    3.3790   -7.0170    0.0000 C   0  0  0  0  0  0  0  0  0  0  0  0
    9.1540   -0.7000    0.0000 C   0  0  0  0  0  0  0  0  0  0  0  0
    7.8540   -2.8040   -1.0900 H   0  0  0  0  0  0  0  0  0  0  0  0
    3.3920   -4.5540   -1.0900 H   0  0  0  0  0  0  0  0  0  0  0  0
    8.1010   -4.7840   -0.8900 H   0  0  0  0  0  0  0  0  0  0  0  0
    8.1010   -4.7840    0.8900 H   0  0  0  0  0  0  0  0  0  0  0  0
    2.1360   -3.0220   -0.8900 H   0  0  0  0  0  0  0  0  0  0  0  0
    2.1360   -3.0220    0.8900 H   0  0  0  0  0  0  0  0  0  0  0  0
    9.5780   -4.5060    0.0000 H   0  0  0  0  0  0  0  0  0  0  0  0
    1.0380   -3.9910    0.0000 H   0  0  0  0  0  0  0  0  0  0  0  0
    4.2780    1.6220    0.0000 H   0  0  0  0  0  0  0  0  0  0  0  0
    2.8490    1.6060    0.8250 H   0  0  0  0  0  0  0  0  0  0  0  0
    5.8920   -8.6330    0.0000 H   0  0  0  0  0  0  0  0  0  0  0  0
    7.3200   -8.6760    0.8250 H   0  0  0  0  0  0  0  0  0  0  0  0
    1.6920   -0.2780    0.0000 H   0  0  0  0  0  0  0  0  0  0  0  0
    5.2590   -6.7280    0.0000 H   0  0  0  0  0  0  0  0  0  0  0  0
    4.9930   -0.2190    0.0000 H   0  0  0  0  0  0  0  0  0  0  0  0
    8.5560   -6.8630    0.0000 H   0  0  0  0  0  0  0  0  0  0  0  0
    1.7290   -2.1860    0.0000 H   0  0  0  0  0  0  0  0  0  0  0  0
    5.0230   -2.1280    0.0000 H   0  0  0  0  0  0  0  0  0  0  0  0
    5.3390   -4.8230    0.0000 H   0  0  0  0  0  0  0  0  0  0  0  0
    8.6290   -4.9560    0.0000 H   0  0  0  0  0  0  0  0  0  0  0  0
    5.0290   -5.2510    0.0000 H   0  0  0  0  0  0  0  0  0  0  0  0
    6.8200   -1.3500    0.0000 H   0  0  0  0  0  0  0  0  0  0  0  0
   10.6220   -1.4560    0.0000 H   0  0  0  0  0  0  0  0  0  0  0  0
    1.7310   -7.1430    0.0000 H   0  0  0  0  0  0  0  0  0  0  0  0
    7.8140    0.2750    0.0000 H   0  0  0  0  0  0  0  0  0  0  0  0
    5.0280   -7.1430    0.0000 H   0  0  0  0  0  0  0  0  0  0  0  0
    3.3790   -8.0970    0.0000 H   0  0  0  0  0  0  0  0  0  0  0  0
    9.7230    0.2180    0.0000 H   0  0  0  0  0  0  0  0  0  0  0  0
  1  2  1  0  0  0  0
  1  3  1  0  0  0  0
  1  4  1  0  0  0  0
  1  5  1  0  0  0  0
  1 24  1  0  0  0  0
  1 25  1  0  0  0  0
  2 13  1  0  0  0  0
  2 21  1  0  0  0  0
  3 12  1  0  0  0  0
  3 20  1  0  0  0  0
  4 10  1  0  0  0  0
  5 11  1  0  0  0  0
  6 11  1  0  0  0  0
  6 13  1  0  0  0  0
  6 17  2  0  0  0  0
  7 10  1  0  0  0  0
  7 12  1  0  0  0  0
  7 16  2  0  0  0  0
  8 23  1  0  0  0  0
  8 28  2  0  0  0  0
  8 29  2  0  0  0  0
  8 32  1  0  0  0  0
  9 22  1  0  0  0  0
  9 30  2  0  0  0  0
  9 31  2  0  0  0  0
  9 33  1  0  0  0  0
 10 15  1  0  0  0  0
 10 50  1  0  0  0  0
 11 14  1  0  0  0  0
 11 51  1  0  0  0  0
 12 52  1  0  0  0  0
 12 53  1  0  0  0  0
 13 54  1  0  0  0  0
 13 55  1  0  0  0  0
 14 27  2  0  0  0  0
 14 42  1  0  0  0  0
 15 26  2  0  0  0  0
 15 43  1  0  0  0  0
 16 18  1  0  0  0  0
 16 56  1  0  0  0  0
 17 19  1  0  0  0  0
 17 57  1  0  0  0  0
 18 26  1  0  0  0  0
 19 27  1  0  0  0  0
 20 40  2  0  0  0  0
 20 41  1  0  0  0  0
 21 38  2  0  0  0  0
 21 39  1  0  0  0  0
 22 35  2  0  0  0  0
 22 37  1  0  0  0  0
 23 34  2  0  0  0  0
 23 36  1  0  0  0  0
 26 44  1  0  0  0  0
 27 45  1  0  0  0  0
 32 58  1  0  0  0  0
 32 59  1  0  0  0  0
 33 60  1  0  0  0  0
 33 61  1  0  0  0  0
 34 38  1  0  0  0  0
 34 62  1  0  0  0  0
 35 40  1  0  0  0  0
 35 63  1  0  0  0  0
 36 39  2  0  0  0  0
 36 64  1  0  0  0  0
 37 41  2  0  0  0  0
 37 65  1  0  0  0  0
 38 66  1  0  0  0  0
 39 67  1  0  0  0  0
 40 68  1  0  0  0  0
 41 69  1  0  0  0  0
 42 47  2  0  0  0  0
 42 70  1  0  0  0  0
 43 46  2  0  0  0  0
 43 71  1  0  0  0  0
 44 49  2  0  0  0  0
 44 72  1  0  0  0  0
 45 48  2  0  0  0  0
 45 73  1  0  0  0  0
 46 49  1  0  0  0  0
 46 74  1  0  0  0  0
 47 48  1  0  0  0  0
 47 75  1  0  0  0  0
 48 76  1  0  0  0  0
 49 77  1  0  0  0  0
M  END
> <Potency[nM] Carbonic anhydrase I>
54

> <Potency[nM] Carbonic anhydrase II>
3.2

> <Potency[nM] Carbonic anhydrase IX>
10

> <Potency[nM] Carbonic anhydrase XII>
17

> <Name>
Cpd20

$$$$
Cpd21
  SciTegic04261111113D

 23 23  0  0  0  0            999 V2000
   -0.3600    2.7790    1.8190 C   0  0  0  0  0  0  0  0  0  0  0  0
   -1.0100    3.2270    2.9530 C   0  0  0  0  0  0  0  0  0  0  0  0
   -2.0120    2.4630    3.5230 C   0  0  0  0  0  0  0  0  0  0  0  0
   -2.3660    1.2540    2.9550 C   0  0  0  0  0  0  0  0  0  0  0  0
   -1.7190    0.8080    1.8180 C   0  0  0  0  0  0  0  0  0  0  0  0
   -0.7180    1.5720    1.2480 C   0  0  0  0  0  0  0  0  0  0  0  0
   -0.0130    1.0860    0.0080 C   0  0  0  0  0  0  0  0  0  0  0  0
   -0.8070    2.5780   -1.1670 H   0  0  0  0  0  0  0  0  0  0  0  0
   -2.8370    3.0320    4.9720 S   0  0  0  0  0  0  0  0  0  0  0  0
   -2.6950    4.4460    4.9920 O   0  0  0  0  0  0  0  0  0  0  0  0
   -4.1070    2.3940    4.9930 O   0  0  0  0  0  0  0  0  0  0  0  0
   -1.9950    2.4530    6.2740 N   0  0  0  0  0  0  0  0  0  0  0  0
    0.4250    3.3740    1.3760 H   0  0  0  0  0  0  0  0  0  0  0  0
   -0.7330    4.1720    3.3970 H   0  0  0  0  0  0  0  0  0  0  0  0
   -3.1490    0.6570    3.4000 H   0  0  0  0  0  0  0  0  0  0  0  0
   -1.9960   -0.1370    1.3740 H   0  0  0  0  0  0  0  0  0  0  0  0
    0.0020   -0.0040    0.0020 H   0  0  0  0  0  0  0  0  0  0  0  0
    1.0100    1.4630    0.0000 H   0  0  0  0  0  0  0  0  0  0  0  0
   -1.2040    1.9090    6.1370 H   0  0  0  0  0  0  0  0  0  0  0  0
   -2.2920    2.6580    7.1750 H   0  0  0  0  0  0  0  0  0  0  0  0
   -0.7460    1.5610   -1.1790 N   0  3  0  0  0  0  0  0  0  0  0  0
   -1.6940    1.1680   -1.1690 H   0  0  0  0  0  0  0  0  0  0  0  0
   -0.2560    1.2660   -2.0120 H   0  0  0  0  0  0  0  0  0  0  0  0
  1  2  1  0  0  0  0
  1  6  2  0  0  0  0
  1 13  1  0  0  0  0
  2  3  2  0  0  0  0
  2 14  1  0  0  0  0
  3  4  1  0  0  0  0
  3  9  1  0  0  0  0
  4  5  2  0  0  0  0
  4 15  1  0  0  0  0
  5  6  1  0  0  0  0
  5 16  1  0  0  0  0
  6  7  1  0  0  0  0
  7 17  1  0  0  0  0
  7 18  1  0  0  0  0
  7 21  1  0  0  0  0
  8 21  1  0  0  0  0
  9 10  2  0  0  0  0
  9 11  2  0  0  0  0
  9 12  1  0  0  0  0
 12 19  1  0  0  0  0
 12 20  1  0  0  0  0
 21 22  1  0  0  0  0
 21 23  1  0  0  0  0
M  CHG  1  21   1
M  END
> <Potency[nM] Carbonic anhydrase I>
3146875

> <Potency[nM] Carbonic anhydrase II>
37910

> <Potency[nM] Carbonic anhydrase IX>
51551.5

> <Potency[nM] Carbonic anhydrase XII>
0.3

> <Name>
Cpd21

$$$$
Cpd22
  SciTegic04261111113D

 19 19  0  0  0  0            999 V2000
   -1.2180    1.7510    0.0170 C   0  0  0  0  0  0  0  0  0  0  0  0
   -0.0130    1.0760    0.0080 C   0  0  0  0  0  0  0  0  0  0  0  0
    1.1800    1.7870    0.0000 C   0  0  0  0  0  0  0  0  0  0  0  0
    1.1560    3.1770    0.0080 C   0  0  0  0  0  0  0  0  0  0  0  0
   -0.0530    3.8460    0.0220 C   0  0  0  0  0  0  0  0  0  0  0  0
   -1.2380    3.1330    0.0290 C   0  0  0  0  0  0  0  0  0  0  0  0
   -2.7780    3.9900    0.0470 S   0  0  0  0  0  0  0  0  0  0  0  0
   -3.7330    3.0960    0.6020 O   0  0  0  0  0  0  0  0  0  0  0  0
   -2.5230    5.2730    0.6020 O   0  0  0  0  0  0  0  0  0  0  0  0
   -3.2200    4.2350   -1.5300 N   0  0  0  0  0  0  0  0  0  0  0  0
    2.6440    4.0720   -0.0020 Cl  0  0  0  0  0  0  0  0  0  0  0  0
    2.4010    1.1070   -0.0150 N   0  0  0  0  0  0  0  0  0  0  0  0
   -2.1460    1.1980    0.0190 H   0  0  0  0  0  0  0  0  0  0  0  0
    0.0020   -0.0040    0.0020 H   0  0  0  0  0  0  0  0  0  0  0  0
   -0.0720    4.9250    0.0280 H   0  0  0  0  0  0  0  0  0  0  0  0
   -2.6500    3.9180   -2.2480 H   0  0  0  0  0  0  0  0  0  0  0  0
   -4.0480    4.6960   -1.7360 H   0  0  0  0  0  0  0  0  0  0  0  0
    2.4160    0.1370   -0.0200 H   0  0  0  0  0  0  0  0  0  0  0  0
    3.2330    1.6050   -0.0200 H   0  0  0  0  0  0  0  0  0  0  0  0
  1  2  1  0  0  0  0
  1  6  2  0  0  0  0
  1 13  1  0  0  0  0
  2  3  2  0  0  0  0
  2 14  1  0  0  0  0
  3  4  1  0  0  0  0
  3 12  1  0  0  0  0
  4  5  2  0  0  0  0
  4 11  1  0  0  0  0
  5  6  1  0  0  0  0
  5 15  1  0  0  0  0
  6  7  1  0  0  0  0
  7  8  2  0  0  0  0
  7  9  2  0  0  0  0
  7 10  1  0  0  0  0
 10 16  1  0  0  0  0
 10 17  1  0  0  0  0
 12 18  1  0  0  0  0
 12 19  1  0  0  0  0
M  END
> <Potency[nM] Carbonic anhydrase I>
9800

> <Potency[nM] Carbonic anhydrase II>
15808.5714285714

> <Potency[nM] Carbonic anhydrase IX>
132132

> <Potency[nM] Carbonic anhydrase XII>
3.1

> <Name>
Cpd22

$$$$
Cpd23
  SciTegic04261111113D

 24 24  0  0  0  0            999 V2000
   -1.4600    2.8980    0.0550 C   0  0  0  0  0  0  0  0  0  0  0  0
   -2.7270    3.4410    0.1450 C   0  0  0  0  0  0  0  0  0  0  0  0
   -3.8260    2.6150    0.2950 C   0  0  0  0  0  0  0  0  0  0  0  0
   -3.6620    1.2430    0.3500 C   0  0  0  0  0  0  0  0  0  0  0  0
   -2.3980    0.6930    0.2540 C   0  0  0  0  0  0  0  0  0  0  0  0
   -1.2920    1.5200    0.1040 C   0  0  0  0  0  0  0  0  0  0  0  0
   -0.0110    0.9660    0.0070 N   0  0  0  0  0  0  0  0  0  0  0  0
    0.9240    1.5610   -0.7590 C   0  0  0  0  0  0  0  0  0  0  0  0
    0.6310    2.5230   -1.4360 O   0  0  0  0  0  0  0  0  0  0  0  0
    2.3350    1.0310   -0.7730 C   0  0  0  0  0  0  0  0  0  0  0  0
    3.1160    1.8080   -1.6360 F   0  0  0  0  0  0  0  0  0  0  0  0
    2.8690    1.0900    0.5190 F   0  0  0  0  0  0  0  0  0  0  0  0
    2.3300   -0.2960   -1.2160 F   0  0  0  0  0  0  0  0  0  0  0  0
   -5.4400    3.3130    0.4150 S   0  0  0  0  0  0  0  0  0  0  0  0
   -5.3790    4.5870   -0.2110 O   0  0  0  0  0  0  0  0  0  0  0  0
   -6.3500    2.3030    0.0010 O   0  0  0  0  0  0  0  0  0  0  0  0
   -5.7350    3.5880    2.0210 N   0  0  0  0  0  0  0  0  0  0  0  0
   -0.6020    3.5430   -0.0570 H   0  0  0  0  0  0  0  0  0  0  0  0
   -2.8590    4.5120    0.1020 H   0  0  0  0  0  0  0  0  0  0  0  0
   -4.5220    0.6010    0.4660 H   0  0  0  0  0  0  0  0  0  0  0  0
   -2.2700   -0.3780    0.2970 H   0  0  0  0  0  0  0  0  0  0  0  0
    0.2030    0.1510    0.4880 H   0  0  0  0  0  0  0  0  0  0  0  0
   -6.3150    4.3180    2.2890 H   0  0  0  0  0  0  0  0  0  0  0  0
   -5.3290    3.0190    2.6930 H   0  0  0  0  0  0  0  0  0  0  0  0
  1  2  1  0  0  0  0
  1  6  2  0  0  0  0
  1 18  1  0  0  0  0
  2  3  2  0  0  0  0
  2 19  1  0  0  0  0
  3  4  1  0  0  0  0
  3 14  1  0  0  0  0
  4  5  2  0  0  0  0
  4 20  1  0  0  0  0
  5  6  1  0  0  0  0
  5 21  1  0  0  0  0
  6  7  1  0  0  0  0
  7  8  1  0  0  0  0
  7 22  1  0  0  0  0
  8  9  2  0  0  0  0
  8 10  1  0  0  0  0
 10 11  1  0  0  0  0
 10 12  1  0  0  0  0
 10 13  1  0  0  0  0
 14 15  2  0  0  0  0
 14 16  2  0  0  0  0
 14 17  1  0  0  0  0
 17 23  1  0  0  0  0
 17 24  1  0  0  0  0
M  END
> <Potency[nM] Carbonic anhydrase I>
14600

> <Potency[nM] Carbonic anhydrase II>
133

> <Potency[nM] Carbonic anhydrase IX>
112

> <Potency[nM] Carbonic anhydrase XII>
31

> <Name>
Cpd23

$$$$
Cpd24
  SciTegic04261111113D

 83 90  0  0  1  0            999 V2000
    4.6880   -3.9750    0.0000 Zn  0  0  0  0  0  0  0  0  0  0  0  0
    2.5040   -3.1750    0.0000 N   0  0  0  0  0  0  0  0  0  0  0  0
    6.1250   -4.5250    0.0000 N   0  0  0  0  0  0  0  0  0  0  0  0
    6.1670   -3.1000    0.0000 O   0  0  0  0  0  0  0  0  0  0  0  0
    3.3290   -4.6540    0.0000 O   0  0  0  0  0  0  0  0  0  0  0  0
    1.8290   -4.4670    0.0000 C   0  0  0  0  0  0  0  0  0  0  0  0
    7.3790   -3.8540    0.0000 C   0  0  0  0  0  0  0  0  0  0  0  0
    4.9920   -0.1540    0.0000 S   0  0  0  0  0  0  0  0  0  0  0  0
    8.9620   -7.0170    0.0000 S   0  0  0  0  0  0  0  0  0  0  0  0
    6.9920   -3.1250    0.0000 C   0  0  2  0  0  0  0  0  0  0  0  0
    2.5290   -4.8750    0.0000 C   0  0  2  0  0  0  0  0  0  0  0  0
    2.5290   -5.6920    0.0000 C   0  0  0  0  0  0  0  0  0  0  0  0
    7.4290   -2.4170    0.0000 C   0  0  0  0  0  0  0  0  0  0  0  0
    1.8290   -3.6420    0.0000 C   0  0  0  0  0  0  0  0  0  0  0  0
    6.9500   -4.5540    0.0000 C   0  0  0  0  0  0  0  0  0  0  0  0
    8.2040   -3.8790    0.0000 C   0  0  0  0  0  0  0  0  0  0  0  0
    1.1120   -4.8670    0.0000 C   0  0  0  0  0  0  0  0  0  0  0  0
    8.6420   -3.1670    0.0000 O   0  0  0  0  0  0  0  0  0  0  0  0
    1.1040   -5.6880    0.0000 O   0  0  0  0  0  0  0  0  0  0  0  0
    8.2540   -6.6000    0.0000 C   0  0  0  0  0  0  0  0  0  0  0  0
    4.3670   -0.7000    0.0000 C   0  0  0  0  0  0  0  0  0  0  0  0
    4.6790   -3.1500    0.0000 Cl  0  0  0  0  0  0  0  0  0  0  0  0
    4.6790   -4.8000    0.0000 Cl  0  0  0  0  0  0  0  0  0  0  0  0
    2.5170   -2.3500    0.0000 C   0  0  0  0  0  0  0  0  0  0  0  0
    6.1170   -5.3500    0.0000 C   0  0  0  0  0  0  0  0  0  0  0  0
    8.2540   -2.4500    0.0000 C   0  0  0  0  0  0  0  0  0  0  0  0
    1.8120   -6.1040    0.0000 C   0  0  0  0  0  0  0  0  0  0  0  0
    4.4500    0.4620    0.0000 O   0  0  0  0  0  0  0  0  0  0  0  0
    5.5290   -0.7790    0.0000 O   0  0  0  0  0  0  0  0  0  0  0  0
    8.5420   -7.7290    0.0000 O   0  0  0  0  0  0  0  0  0  0  0  0
    9.3670   -6.3000    0.0000 O   0  0  0  0  0  0  0  0  0  0  0  0
    5.6170    0.3830    0.0000 N   0  0  0  0  0  0  0  0  0  0  0  0
    9.6790   -7.4290    0.0000 N   0  0  0  0  0  0  0  0  0  0  0  0
    4.5290   -1.5040    0.0000 C   0  0  0  0  0  0  0  0  0  0  0  0
    7.5290   -7.0040    0.0000 C   0  0  0  0  0  0  0  0  0  0  0  0
    3.5880   -0.4420    0.0000 C   0  0  0  0  0  0  0  0  0  0  0  0
    8.2540   -5.7670    0.0000 C   0  0  0  0  0  0  0  0  0  0  0  0
    6.8290   -5.7670    0.0000 C   0  0  0  0  0  0  0  0  0  0  0  0
    3.1290   -1.8000    0.0000 C   0  0  0  0  0  0  0  0  0  0  0  0
    2.9670   -0.9920    0.0000 C   0  0  0  0  0  0  0  0  0  0  0  0
    3.9120   -2.0540    0.0000 C   0  0  0  0  0  0  0  0  0  0  0  0
    6.8250   -6.5920    0.0000 C   0  0  0  0  0  0  0  0  0  0  0  0
    7.5420   -5.3540    0.0000 C   0  0  0  0  0  0  0  0  0  0  0  0
    7.0420   -1.7000    0.0000 C   0  0  0  0  0  0  0  0  0  0  0  0
    3.2380   -6.1040    0.0000 C   0  0  0  0  0  0  0  0  0  0  0  0
    1.8040   -6.9250    0.0000 C   0  0  0  0  0  0  0  0  0  0  0  0
    8.6880   -1.7420    0.0000 C   0  0  0  0  0  0  0  0  0  0  0  0
    3.2380   -6.9290    0.0000 C   0  0  0  0  0  0  0  0  0  0  0  0
    7.4750   -0.9920    0.0000 C   0  0  0  0  0  0  0  0  0  0  0  0
    8.2920   -1.0170    0.0000 C   0  0  0  0  0  0  0  0  0  0  0  0
    2.5170   -7.3420    0.0000 C   0  0  0  0  0  0  0  0  0  0  0  0
    6.9920   -3.1250   -1.0900 H   0  0  0  0  0  0  0  0  0  0  0  0
    2.5290   -4.8750   -1.0900 H   0  0  0  0  0  0  0  0  0  0  0  0
    1.2720   -3.3500   -0.8900 H   0  0  0  0  0  0  0  0  0  0  0  0
    1.2720   -3.3500    0.8900 H   0  0  0  0  0  0  0  0  0  0  0  0
    7.2480   -5.1080   -0.8900 H   0  0  0  0  0  0  0  0  0  0  0  0
    7.2480   -5.1080    0.8900 H   0  0  0  0  0  0  0  0  0  0  0  0
    8.7170   -4.8300    0.0000 H   0  0  0  0  0  0  0  0  0  0  0  0
    0.1830   -4.3160    0.0000 H   0  0  0  0  0  0  0  0  0  0  0  0
    1.9440   -2.0890    0.8900 H   0  0  0  0  0  0  0  0  0  0  0  0
    1.9440   -2.0890   -0.8900 H   0  0  0  0  0  0  0  0  0  0  0  0
    5.5700   -5.6600   -0.8900 H   0  0  0  0  0  0  0  0  0  0  0  0
    5.5700   -5.6600    0.8900 H   0  0  0  0  0  0  0  0  0  0  0  0
    5.2520    1.3250    0.0000 H   0  0  0  0  0  0  0  0  0  0  0  0
    6.1830    0.2410   -0.8250 H   0  0  0  0  0  0  0  0  0  0  0  0
    9.4960   -8.4220    0.0000 H   0  0  0  0  0  0  0  0  0  0  0  0
   10.2080   -7.1840    0.8250 H   0  0  0  0  0  0  0  0  0  0  0  0
    5.5540   -1.8460    0.0000 H   0  0  0  0  0  0  0  0  0  0  0  0
    7.5180   -8.0840    0.0000 H   0  0  0  0  0  0  0  0  0  0  0  0
    3.3710    0.6160    0.0000 H   0  0  0  0  0  0  0  0  0  0  0  0
    9.1900   -5.2280    0.0000 H   0  0  0  0  0  0  0  0  0  0  0  0
    1.9430   -0.6480    0.0000 H   0  0  0  0  0  0  0  0  0  0  0  0
    4.1340   -3.1110    0.0000 H   0  0  0  0  0  0  0  0  0  0  0  0
    5.8870   -7.1270    0.0000 H   0  0  0  0  0  0  0  0  0  0  0  0
    7.5420   -4.2740    0.0000 H   0  0  0  0  0  0  0  0  0  0  0  0
    5.9620   -1.6710    0.0000 H   0  0  0  0  0  0  0  0  0  0  0  0
    4.1740   -5.5650    0.0000 H   0  0  0  0  0  0  0  0  0  0  0  0
    0.8650   -7.4580    0.0000 H   0  0  0  0  0  0  0  0  0  0  0  0
    9.7680   -1.7690    0.0000 H   0  0  0  0  0  0  0  0  0  0  0  0
    4.1720   -7.4710    0.0000 H   0  0  0  0  0  0  0  0  0  0  0  0
    6.9610   -0.0420    0.0000 H   0  0  0  0  0  0  0  0  0  0  0  0
    8.8570   -0.0970    0.0000 H   0  0  0  0  0  0  0  0  0  0  0  0
    2.5120   -8.4220    0.0000 H   0  0  0  0  0  0  0  0  0  0  0  0
  1  2  1  0  0  0  0
  1  3  1  0  0  0  0
  1  4  1  0  0  0  0
  1  5  1  0  0  0  0
  1 22  1  0  0  0  0
  1 23  1  0  0  0  0
  2 14  1  0  0  0  0
  2 24  1  0  0  0  0
  3 15  1  0  0  0  0
  3 25  1  0  0  0  0
  4 10  1  0  0  0  0
  5 11  1  0  0  0  0
  6 11  1  0  0  0  0
  6 14  1  0  0  0  0
  6 17  2  0  0  0  0
  7 10  1  0  0  0  0
  7 15  1  0  0  0  0
  7 16  2  0  0  0  0
  8 21  1  0  0  0  0
  8 28  2  0  0  0  0
  8 29  2  0  0  0  0
  8 32  1  0  0  0  0
  9 20  1  0  0  0  0
  9 30  2  0  0  0  0
  9 31  2  0  0  0  0
  9 33  1  0  0  0  0
 10 13  1  0  0  0  0
 10 52  1  0  0  0  0
 11 12  1  0  0  0  0
 11 53  1  0  0  0  0
 12 27  2  0  0  0  0
 12 45  1  0  0  0  0
 13 26  2  0  0  0  0
 13 44  1  0  0  0  0
 14 54  1  0  0  0  0
 14 55  1  0  0  0  0
 15 56  1  0  0  0  0
 15 57  1  0  0  0  0
 16 18  1  0  0  0  0
 16 58  1  0  0  0  0
 17 19  1  0  0  0  0
 17 59  1  0  0  0  0
 18 26  1  0  0  0  0
 19 27  1  0  0  0  0
 20 35  2  0  0  0  0
 20 37  1  0  0  0  0
 21 34  2  0  0  0  0
 21 36  1  0  0  0  0
 24 39  1  0  0  0  0
 24 60  1  0  0  0  0
 24 61  1  0  0  0  0
 25 38  1  0  0  0  0
 25 62  1  0  0  0  0
 25 63  1  0  0  0  0
 26 47  1  0  0  0  0
 27 46  1  0  0  0  0
 32 64  1  0  0  0  0
 32 65  1  0  0  0  0
 33 66  1  0  0  0  0
 33 67  1  0  0  0  0
 34 41  1  0  0  0  0
 34 68  1  0  0  0  0
 35 42  1  0  0  0  0
 35 69  1  0  0  0  0
 36 40  2  0  0  0  0
 36 70  1  0  0  0  0
 37 43  2  0  0  0  0
 37 71  1  0  0  0  0
 38 42  2  0  0  0  0
 38 43  1  0  0  0  0
 39 40  1  0  0  0  0
 39 41  2  0  0  0  0
 40 72  1  0  0  0  0
 41 73  1  0  0  0  0
 42 74  1  0  0  0  0
 43 75  1  0  0  0  0
 44 49  2  0  0  0  0
 44 76  1  0  0  0  0
 45 48  2  0  0  0  0
 45 77  1  0  0  0  0
 46 51  2  0  0  0  0
 46 78  1  0  0  0  0
 47 50  2  0  0  0  0
 47 79  1  0  0  0  0
 48 51  1  0  0  0  0
 48 80  1  0  0  0  0
 49 50  1  0  0  0  0
 49 81  1  0  0  0  0
 50 82  1  0  0  0  0
 51 83  1  0  0  0  0
M  END
> <Potency[nM] Carbonic anhydrase I>
12

> <Potency[nM] Carbonic anhydrase II>
1.9

> <Potency[nM] Carbonic anhydrase IX>
8.1

> <Potency[nM] Carbonic anhydrase XII>
15

> <Name>
Cpd24

$$$$
Cpd25
  SciTegic04261111113D

 19 19  0  0  0  0            999 V2000
    0.5799   -0.9964   -0.0001 C   0  0  0  0  0  0  0  0  0  0  0  0
    1.3587    0.4863    0.0003 S   0  0  0  0  0  0  0  0  0  0  0  0
   -0.7447   -0.8627   -0.0004 N   0  0  0  0  0  0  0  0  0  0  0  0
    1.4161   -2.5483   -0.0003 S   0  0  0  0  0  0  0  0  0  0  0  0
   -0.1402    1.2336    0.0001 C   0  0  0  0  0  0  0  0  0  0  0  0
   -1.1364    0.3506   -0.0003 N   0  0  0  0  0  0  0  0  0  0  0  0
    0.8877   -3.4731   -1.3312 N   0  0  0  0  0  0  0  0  0  0  0  0
    1.1822   -4.4556   -1.4250 H   0  0  0  0  0  0  0  0  0  0  0  0
    0.2740   -3.0493   -2.0416 H   0  0  0  0  0  0  0  0  0  0  0  0
    2.9129   -2.3215   -0.0972 O   0  0  0  0  0  0  0  0  0  0  0  0
    1.0952   -3.2902    1.2832 O   0  0  0  0  0  0  0  0  0  0  0  0
   -0.3233    2.6519    0.0003 N   0  0  0  0  0  0  0  0  0  0  0  0
   -1.2975    2.9862    0.0003 H   0  0  0  0  0  0  0  0  0  0  0  0
    0.6944    3.6609    0.0005 C   0  0  0  0  0  0  0  0  0  0  0  0
    2.1667    3.3522    0.0004 C   0  0  0  0  0  0  0  0  0  0  0  0
    2.2924    2.7041   -0.8795 H   0  0  0  0  0  0  0  0  0  0  0  0
    2.2924    2.7037    0.8800 H   0  0  0  0  0  0  0  0  0  0  0  0
    2.8354    4.2255    0.0006 H   0  0  0  0  0  0  0  0  0  0  0  0
    0.3447    4.8467    0.0007 O   0  0  0  0  0  0  0  0  0  0  0  0
  1  2  1  0  0  0  0
  1  3  2  0  0  0  0
  1  4  1  0  0  0  0
  2  5  1  0  0  0  0
  3  6  1  0  0  0  0
  4  7  1  0  0  0  0
  4 10  2  0  0  0  0
  4 11  2  0  0  0  0
  5  6  2  0  0  0  0
  5 12  1  0  0  0  0
  7  8  1  0  0  0  0
  7  9  1  0  0  0  0
 12 13  1  0  0  0  0
 12 14  1  0  0  0  0
 14 15  1  0  0  0  0
 14 19  2  0  0  0  0
 15 16  1  0  0  0  0
 15 17  1  0  0  0  0
 15 18  1  0  0  0  0
M  END
> <Potency[nM] Carbonic anhydrase I>
28590.625

> <Potency[nM] Carbonic anhydrase II>
696.951428571429

> <Potency[nM] Carbonic anhydrase IX>
2295.45454545455

> <Potency[nM] Carbonic anhydrase XII>
5.7

> <Name>
Cpd25

$$$$
Cpd26
  SciTegic04261111113D

 33 33  0  0  0  0            999 V2000
    6.0510    2.3920    0.1580 C   0  0  0  0  0  0  0  0  0  0  0  0
    4.9340    1.3460    0.1810 C   0  0  0  0  0  0  0  0  0  0  0  0
    3.5770    2.0470    0.0810 C   0  0  0  0  0  0  0  0  0  0  0  0
    2.4600    1.0020    0.1040 C   0  0  0  0  0  0  0  0  0  0  0  0
    1.1240    1.6920    0.0050 C   0  0  0  0  0  0  0  0  0  0  0  0
    1.0710    2.9010   -0.0760 O   0  0  0  0  0  0  0  0  0  0  0  0
   -0.0110    0.9660    0.0070 N   0  0  0  0  0  0  0  0  0  0  0  0
   -1.2530    1.6100    0.0070 C   0  0  0  0  0  0  0  0  0  0  0  0
   -2.3250    1.0550    0.6950 C   0  0  0  0  0  0  0  0  0  0  0  0
   -3.5480    1.6960    0.6980 C   0  0  0  0  0  0  0  0  0  0  0  0
   -3.7100    2.8830    0.0080 C   0  0  0  0  0  0  0  0  0  0  0  0
   -2.6460    3.4350   -0.6830 C   0  0  0  0  0  0  0  0  0  0  0  0
   -1.4190    2.8020   -0.6850 C   0  0  0  0  0  0  0  0  0  0  0  0
   -5.2740    3.6940    0.0080 S   0  0  0  0  0  0  0  0  0  0  0  0
   -5.9570    3.2600    1.1760 O   0  0  0  0  0  0  0  0  0  0  0  0
   -5.0200    5.0670   -0.2590 O   0  0  0  0  0  0  0  0  0  0  0  0
   -6.1280    3.1110   -1.2850 N   0  0  0  0  0  0  0  0  0  0  0  0
    6.0010    2.9550   -0.7740 H   0  0  0  0  0  0  0  0  0  0  0  0
    5.9300    3.0720    1.0010 H   0  0  0  0  0  0  0  0  0  0  0  0
    7.0170    1.8920    0.2290 H   0  0  0  0  0  0  0  0  0  0  0  0
    4.9830    0.7830    1.1130 H   0  0  0  0  0  0  0  0  0  0  0  0
    5.0550    0.6660   -0.6620 H   0  0  0  0  0  0  0  0  0  0  0  0
    3.5280    2.6110   -0.8510 H   0  0  0  0  0  0  0  0  0  0  0  0
    3.4560    2.7270    0.9240 H   0  0  0  0  0  0  0  0  0  0  0  0
    2.5100    0.4380    1.0360 H   0  0  0  0  0  0  0  0  0  0  0  0
    2.5810    0.3220   -0.7390 H   0  0  0  0  0  0  0  0  0  0  0  0
    0.0330   -0.0030    0.0050 H   0  0  0  0  0  0  0  0  0  0  0  0
   -2.2000    0.1250    1.2300 H   0  0  0  0  0  0  0  0  0  0  0  0
   -4.3800    1.2680    1.2380 H   0  0  0  0  0  0  0  0  0  0  0  0
   -2.7760    4.3630   -1.2210 H   0  0  0  0  0  0  0  0  0  0  0  0
   -0.5890    3.2340   -1.2240 H   0  0  0  0  0  0  0  0  0  0  0  0
   -5.7320    2.4430   -1.8660 H   0  0  0  0  0  0  0  0  0  0  0  0
   -7.0250    3.4360   -1.4600 H   0  0  0  0  0  0  0  0  0  0  0  0
  1  2  1  0  0  0  0
  1 18  1  0  0  0  0
  1 19  1  0  0  0  0
  1 20  1  0  0  0  0
  2  3  1  0  0  0  0
  2 21  1  0  0  0  0
  2 22  1  0  0  0  0
  3  4  1  0  0  0  0
  3 23  1  0  0  0  0
  3 24  1  0  0  0  0
  4  5  1  0  0  0  0
  4 25  1  0  0  0  0
  4 26  1  0  0  0  0
  5  6  2  0  0  0  0
  5  7  1  0  0  0  0
  7  8  1  0  0  0  0
  7 27  1  0  0  0  0
  8  9  1  0  0  0  0
  8 13  2  0  0  0  0
  9 10  2  0  0  0  0
  9 28  1  0  0  0  0
 10 11  1  0  0  0  0
 10 29  1  0  0  0  0
 11 12  2  0  0  0  0
 11 14  1  0  0  0  0
 12 13  1  0  0  0  0
 12 30  1  0  0  0  0
 13 31  1  0  0  0  0
 14 15  2  0  0  0  0
 14 16  2  0  0  0  0
 14 17  1  0  0  0  0
 17 32  1  0  0  0  0
 17 33  1  0  0  0  0
M  END
> <Potency[nM] Carbonic anhydrase I>
17650

> <Potency[nM] Carbonic anhydrase II>
214

> <Potency[nM] Carbonic anhydrase IX>
79

> <Potency[nM] Carbonic anhydrase XII>
147

> <Name>
Cpd26

$$$$
Cpd27
  SciTegic04261111113D

 48 51  0  0  1  0            999 V2000
   11.3290    3.0210    0.0000 S   0  0  0  0  0  0  0  0  0  0  0  0
    6.2420   -2.2620    0.0000 C   0  0  0  0  0  0  0  0  0  0  0  0
    5.5250   -1.8500    0.0000 C   0  0  0  0  0  0  0  0  0  0  0  0
    4.8120   -2.2540    0.0000 C   0  0  0  0  0  0  0  0  0  0  0  0
    7.7000    0.2080    0.0000 N   0  0  0  0  0  0  0  0  0  0  0  0
    7.6790   -0.6170    0.0000 C   0  0  0  0  0  0  0  0  0  0  0  0
    6.2420   -3.0880    0.0000 C   0  0  0  0  0  0  0  0  0  0  0  0
    8.4170    0.6080    0.0000 C   0  0  0  0  0  0  0  0  0  0  0  0
    5.5250   -3.4920    0.0000 O   0  0  0  0  0  0  0  0  0  0  0  0
    6.9670   -1.0250    0.0000 N   0  0  0  0  0  0  0  0  0  0  0  0
    6.9620   -1.8500    0.0000 C   0  0  0  0  0  0  0  0  0  0  0  0
    4.8120   -3.0880    0.0000 C   0  0  0  0  0  0  0  0  0  0  0  0
   10.6040    2.6330    0.0000 C   0  0  0  0  0  0  0  0  0  0  0  0
   11.7170    2.2880    0.0000 O   0  0  0  0  0  0  0  0  0  0  0  0
   10.9420    3.7460    0.0000 O   0  0  0  0  0  0  0  0  0  0  0  0
    8.3880   -1.0420    0.0000 N   0  0  0  0  0  0  0  0  0  0  0  0
    4.1000   -1.8500    0.0000 C   0  0  0  0  0  0  0  0  0  0  0  0
    8.4290    1.4380    0.0000 N   0  0  0  0  0  0  0  0  0  0  0  0
   12.0540    3.4080    0.0000 N   0  0  0  0  0  0  0  0  0  0  0  0
    5.5250   -1.0250    0.0000 O   0  0  0  0  0  0  0  0  0  0  0  0
    9.1290    0.1830    0.0000 C   0  0  0  0  0  0  0  0  0  0  0  0
    4.1040   -3.5000    0.0000 C   0  0  0  0  0  0  0  0  0  0  0  0
   10.5790    1.8080    0.0000 C   0  0  0  0  0  0  0  0  0  0  0  0
    9.8920    3.0580    0.0000 C   0  0  0  0  0  0  0  0  0  0  0  0
    9.1540    1.8330    0.0000 C   0  0  0  0  0  0  0  0  0  0  0  0
    9.1120   -0.6500    0.0000 C   0  0  0  0  0  0  0  0  0  0  0  0
    3.3790   -2.2620    0.0000 C   0  0  0  0  0  0  0  0  0  0  0  0
    9.8670    1.4080    0.0000 C   0  0  0  0  0  0  0  0  0  0  0  0
    9.1670    2.6580    0.0000 C   0  0  0  0  0  0  0  0  0  0  0  0
    3.3790   -3.0880    0.0000 C   0  0  0  0  0  0  0  0  0  0  0  0
    2.6670   -1.8500    0.0000 C   0  0  0  0  0  0  0  0  0  0  0  0
    7.1740   -3.6330    0.0000 H   0  0  0  0  0  0  0  0  0  0  0  0
    7.8950   -2.3950    0.0000 H   0  0  0  0  0  0  0  0  0  0  0  0
    4.0980   -0.7700    0.0000 H   0  0  0  0  0  0  0  0  0  0  0  0
    7.5640    1.9600    0.0000 H   0  0  0  0  0  0  0  0  0  0  0  0
   12.7990    2.7260    0.0000 H   0  0  0  0  0  0  0  0  0  0  0  0
   12.1270    3.9870    0.8250 H   0  0  0  0  0  0  0  0  0  0  0  0
   10.0740    0.7070    0.0000 H   0  0  0  0  0  0  0  0  0  0  0  0
    4.1100   -4.5800    0.0000 H   0  0  0  0  0  0  0  0  0  0  0  0
   11.5030    1.2480    0.0000 H   0  0  0  0  0  0  0  0  0  0  0  0
    9.9100    4.1380    0.0000 H   0  0  0  0  0  0  0  0  0  0  0  0
   10.0340   -1.2120    0.0000 H   0  0  0  0  0  0  0  0  0  0  0  0
    9.8530    0.3280    0.0000 H   0  0  0  0  0  0  0  0  0  0  0  0
    8.2410    3.2140    0.0000 H   0  0  0  0  0  0  0  0  0  0  0  0
    2.4460   -3.6310    0.0000 H   0  0  0  0  0  0  0  0  0  0  0  0
    1.8380   -2.5580    0.0000 H   0  0  0  0  0  0  0  0  0  0  0  0
    2.6100   -1.2230   -0.8900 H   0  0  0  0  0  0  0  0  0  0  0  0
    2.6100   -1.2230    0.8900 H   0  0  0  0  0  0  0  0  0  0  0  0
  1 13  1  0  0  0  0
  1 14  2  0  0  0  0
  1 15  2  0  0  0  0
  1 19  1  0  0  0  0
  2  3  1  0  0  0  0
  2  7  2  0  0  0  0
  2 11  1  0  0  0  0
  3  4  1  0  0  0  0
  3 20  2  0  0  0  0
  4 12  2  0  0  0  0
  4 17  1  0  0  0  0
  5  6  2  0  0  0  0
  5  8  1  0  0  0  0
  6 10  1  0  0  0  0
  6 16  1  0  0  0  0
  7  9  1  0  0  0  0
  7 32  1  0  0  0  0
  8 18  1  0  0  0  0
  8 21  2  0  0  0  0
  9 12  1  0  0  0  0
 10 11  2  0  0  0  0
 11 33  1  0  0  0  0
 12 22  1  0  0  0  0
 13 23  2  0  0  0  0
 13 24  1  0  0  0  0
 16 26  2  0  0  0  0
 17 27  2  0  0  0  0
 17 34  1  0  0  0  0
 18 25  1  0  0  0  0
 18 35  1  0  0  0  0
 19 36  1  0  0  0  0
 19 37  1  0  0  0  0
 21 26  1  0  0  0  0
 21 38  1  0  0  0  0
 22 30  2  0  0  0  0
 22 39  1  0  0  0  0
 23 28  1  0  0  0  0
 23 40  1  0  0  0  0
 24 29  2  0  0  0  0
 24 41  1  0  0  0  0
 25 28  2  0  0  0  0
 25 29  1  0  0  0  0
 26 42  1  0  0  0  0
 27 30  1  0  0  0  0
 27 31  1  0  0  0  0
 28 43  1  0  0  0  0
 29 44  1  0  0  0  0
 30 45  1  0  0  0  0
 31 46  1  0  0  0  0
 31 47  1  0  0  0  0
 31 48  1  0  0  0  0
M  END
> <Potency[nM] Carbonic anhydrase I>
32

> <Potency[nM] Carbonic anhydrase II>
41

> <Potency[nM] Carbonic anhydrase IX>
24

> <Potency[nM] Carbonic anhydrase XII>
19

> <Name>
Cpd27

$$$$
Cpd28
  SciTegic04261111113D

 40 41  0  0  0  0            999 V2000
    0.2590    1.6220    0.6710 C   0  0  0  0  0  0  0  0  0  0  0  0
   -0.5120    2.7230    0.2560 C   0  0  0  0  0  0  0  0  0  0  0  0
   -1.8700    2.8120    0.6100 C   0  0  0  0  0  0  0  0  0  0  0  0
   -2.4640    1.7980    1.3840 C   0  0  0  0  0  0  0  0  0  0  0  0
   -1.6950    0.6960    1.8010 C   0  0  0  0  0  0  0  0  0  0  0  0
   -0.3390    0.6100    1.4450 C   0  0  0  0  0  0  0  0  0  0  0  0
   -3.7590    1.8820    1.7250 N   0  0  0  0  0  0  0  0  0  0  0  0
    2.4510    0.0380    0.4630 O   0  0  0  0  0  0  0  0  0  0  0  0
    2.2220    2.4260   -1.0240 O   0  0  0  0  0  0  0  0  0  0  0  0
    1.9460    1.5330    0.2630 S   0  0  0  0  0  0  0  0  0  0  0  0
    2.6850    2.4140    1.4890 N   0  0  0  0  0  0  0  0  0  0  0  0
    2.7210    1.9320    2.8180 C   0  0  0  0  0  0  0  0  0  0  0  0
    1.9160    2.8820    3.7240 C   0  0  0  0  0  0  0  0  0  0  0  0
    1.8300    2.3820    5.1100 C   0  0  0  0  0  0  0  0  0  0  0  0
    2.3560    2.6020    7.4860 C   0  0  0  0  0  0  0  0  0  0  0  0
    1.6330    1.4280    7.7660 C   0  0  0  0  0  0  0  0  0  0  0  0
    1.0110    0.7310    6.7140 C   0  0  0  0  0  0  0  0  0  0  0  0
    1.1070    1.2070    5.3950 C   0  0  0  0  0  0  0  0  0  0  0  0
    2.4530    3.0770    6.1670 C   0  0  0  0  0  0  0  0  0  0  0  0
    1.7630    2.0490   10.4020 O   0  0  0  0  0  0  0  0  0  0  0  0
    0.3500   -0.2340    9.4980 O   0  0  0  0  0  0  0  0  0  0  0  0
    1.5170    0.8410    9.3970 S   0  0  0  0  0  0  0  0  0  0  0  0
    2.9040   -0.0840    9.5770 N   0  0  0  0  0  0  0  0  0  0  0  0
   -0.0840    3.4640   -0.3000 H   0  0  0  0  0  0  0  0  0  0  0  0
   -2.4210    3.6150    0.3040 H   0  0  0  0  0  0  0  0  0  0  0  0
   -2.1180   -0.0420    2.3650 H   0  0  0  0  0  0  0  0  0  0  0  0
    0.2170   -0.1880    1.7550 H   0  0  0  0  0  0  0  0  0  0  0  0
   -4.1680    1.1830    2.2590 H   0  0  0  0  0  0  0  0  0  0  0  0
   -4.2890    2.6420    1.4380 H   0  0  0  0  0  0  0  0  0  0  0  0
    3.0630    3.2820    1.2820 H   0  0  0  0  0  0  0  0  0  0  0  0
    2.2940    0.9290    2.8510 H   0  0  0  0  0  0  0  0  0  0  0  0
    3.7580    1.8880    3.1530 H   0  0  0  0  0  0  0  0  0  0  0  0
    2.3960    3.8620    3.7010 H   0  0  0  0  0  0  0  0  0  0  0  0
    0.9060    2.9910    3.3260 H   0  0  0  0  0  0  0  0  0  0  0  0
    2.8110    3.1110    8.2440 H   0  0  0  0  0  0  0  0  0  0  0  0
    0.4850   -0.1220    6.9090 H   0  0  0  0  0  0  0  0  0  0  0  0
    0.6450    0.6960    4.6420 H   0  0  0  0  0  0  0  0  0  0  0  0
    2.9780    3.9320    5.9790 H   0  0  0  0  0  0  0  0  0  0  0  0
    2.8780   -1.0330    9.3830 H   0  0  0  0  0  0  0  0  0  0  0  0
    3.7210    0.3300    9.8940 H   0  0  0  0  0  0  0  0  0  0  0  0
  1  2  1  0  0  0  0
  1  6  2  0  0  0  0
  1 10  1  0  0  0  0
  2  3  2  0  0  0  0
  2 24  1  0  0  0  0
  3  4  1  0  0  0  0
  3 25  1  0  0  0  0
  4  5  2  0  0  0  0
  4  7  1  0  0  0  0
  5  6  1  0  0  0  0
  5 26  1  0  0  0  0
  6 27  1  0  0  0  0
  7 28  1  0  0  0  0
  7 29  1  0  0  0  0
  8 10  2  0  0  0  0
  9 10  2  0  0  0  0
 10 11  1  0  0  0  0
 11 12  1  0  0  0  0
 11 30  1  0  0  0  0
 12 13  1  0  0  0  0
 12 31  1  0  0  0  0
 12 32  1  0  0  0  0
 13 14  1  0  0  0  0
 13 33  1  0  0  0  0
 13 34  1  0  0  0  0
 14 18  2  0  0  0  0
 14 19  1  0  0  0  0
 15 16  1  0  0  0  0
 15 19  2  0  0  0  0
 15 35  1  0  0  0  0
 16 17  2  0  0  0  0
 16 22  1  0  0  0  0
 17 18  1  0  0  0  0
 17 36  1  0  0  0  0
 18 37  1  0  0  0  0
 19 38  1  0  0  0  0
 20 22  2  0  0  0  0
 21 22  2  0  0  0  0
 22 23  1  0  0  0  0
 23 39  1  0  0  0  0
 23 40  1  0  0  0  0
M  END
> <Potency[nM] Carbonic anhydrase I>
19148

> <Potency[nM] Carbonic anhydrase II>
5041.66666666667

> <Potency[nM] Carbonic anhydrase IX>
12012

> <Potency[nM] Carbonic anhydrase XII>
4.5

> <Name>
Cpd28

$$$$
Cpd29
  SciTegic04261111113D

 21 21  0  0  0  0            999 V2000
   -1.2510    3.0370    0.0300 C   0  0  0  0  0  0  0  0  0  0  0  0
   -2.4580    3.7080    0.0350 C   0  0  0  0  0  0  0  0  0  0  0  0
   -3.6450    2.9980    0.0370 C   0  0  0  0  0  0  0  0  0  0  0  0
   -3.6280    1.6160    0.0280 C   0  0  0  0  0  0  0  0  0  0  0  0
   -2.4240    0.9380    0.0190 C   0  0  0  0  0  0  0  0  0  0  0  0
   -1.2300    1.6480    0.0170 C   0  0  0  0  0  0  0  0  0  0  0  0
   -0.0110    0.9660    0.0070 N   0  0  0  0  0  0  0  0  0  0  0  0
    1.1620    1.6650    0.0000 N   0  0  0  0  0  0  0  0  0  0  0  0
   -5.1830    3.8590    0.0490 S   0  0  0  0  0  0  0  0  0  0  0  0
   -4.9320    5.1470   -0.4960 O   0  0  0  0  0  0  0  0  0  0  0  0
   -6.1480    2.9730   -0.5030 O   0  0  0  0  0  0  0  0  0  0  0  0
   -5.6030    4.0880    1.6340 N   0  0  0  0  0  0  0  0  0  0  0  0
   -0.3240    3.5910    0.0330 H   0  0  0  0  0  0  0  0  0  0  0  0
   -2.4740    4.7880    0.0410 H   0  0  0  0  0  0  0  0  0  0  0  0
   -4.5570    1.0650    0.0300 H   0  0  0  0  0  0  0  0  0  0  0  0
   -2.4120   -0.1420    0.0120 H   0  0  0  0  0  0  0  0  0  0  0  0
    0.0020   -0.0040    0.0020 H   0  0  0  0  0  0  0  0  0  0  0  0
    1.2110    2.2980    0.7840 H   0  0  0  0  0  0  0  0  0  0  0  0
    1.9550    1.0410   -0.0110 H   0  0  0  0  0  0  0  0  0  0  0  0
   -5.0240    3.7630    2.3410 H   0  0  0  0  0  0  0  0  0  0  0  0
   -6.4270    4.5490    1.8550 H   0  0  0  0  0  0  0  0  0  0  0  0
  1  2  1  0  0  0  0
  1  6  2  0  0  0  0
  1 13  1  0  0  0  0
  2  3  2  0  0  0  0
  2 14  1  0  0  0  0
  3  4  1  0  0  0  0
  3  9  1  0  0  0  0
  4  5  2  0  0  0  0
  4 15  1  0  0  0  0
  5  6  1  0  0  0  0
  5 16  1  0  0  0  0
  6  7  1  0  0  0  0
  7  8  1  0  0  0  0
  7 17  1  0  0  0  0
  8 18  1  0  0  0  0
  8 19  1  0  0  0  0
  9 10  2  0  0  0  0
  9 11  2  0  0  0  0
  9 12  1  0  0  0  0
 12 20  1  0  0  0  0
 12 21  1  0  0  0  0
M  END
> <Potency[nM] Carbonic anhydrase I>
40816.6666666667

> <Potency[nM] Carbonic anhydrase II>
45943.2857142857

> <Potency[nM] Carbonic anhydrase IX>
101856.666666667

> <Potency[nM] Carbonic anhydrase XII>
11

> <Name>
Cpd29

$$$$
Cpd30
  SciTegic04261111113D

 36 38  0  0  0  0            999 V2000
    0.7382   -0.9778    0.0040 C   0  0  0  0  0  0  0  0  0  0  0  0
    1.1538    0.3580    0.0007 C   0  0  0  0  0  0  0  0  0  0  0  0
    1.5543   -2.2878    0.0105 C   0  0  0  0  0  0  0  0  0  0  0  0
   -0.6470   -0.8604    0.0002 C   0  0  0  0  0  0  0  0  0  0  0  0
    2.5295    1.0253    0.0004 C   0  0  0  0  0  0  0  0  0  0  0  0
    0.0505    1.1015   -0.0037 N   0  0  0  0  0  0  0  0  0  0  0  0
    2.9367   -2.2470    0.0175 C   0  0  0  0  0  0  0  0  0  0  0  0
    3.4222   -1.2935    0.0212 H   0  0  0  0  0  0  0  0  0  0  0  0
    0.9500   -3.5443    0.0096 C   0  0  0  0  0  0  0  0  0  0  0  0
   -0.1176   -3.6160    0.0053 H   0  0  0  0  0  0  0  0  0  0  0  0
   -0.9634    0.3936   -0.0040 O   0  0  0  0  0  0  0  0  0  0  0  0
   -1.6754   -1.9658    0.0010 C   0  0  0  0  0  0  0  0  0  0  0  0
   -1.3295   -2.5584    0.8768 H   0  0  0  0  0  0  0  0  0  0  0  0
   -1.3251   -2.5638   -0.8695 H   0  0  0  0  0  0  0  0  0  0  0  0
   -2.5803   -1.7092   -0.0021 H   0  0  0  0  0  0  0  0  0  0  0  0
    3.7357    0.3379   -0.0015 C   0  0  0  0  0  0  0  0  0  0  0  0
    3.7226   -0.7320   -0.0028 H   0  0  0  0  0  0  0  0  0  0  0  0
    2.5750    2.4150    0.0012 C   0  0  0  0  0  0  0  0  0  0  0  0
    1.6623    2.9736    0.0020 H   0  0  0  0  0  0  0  0  0  0  0  0
    3.7161   -3.3877    0.0199 C   0  0  0  0  0  0  0  0  0  0  0  0
    4.7834   -3.3127    0.0223 H   0  0  0  0  0  0  0  0  0  0  0  0
    1.7164   -4.7085    0.0142 C   0  0  0  0  0  0  0  0  0  0  0  0
    1.2371   -5.6651    0.0140 H   0  0  0  0  0  0  0  0  0  0  0  0
    4.9579    0.9953   -0.0016 C   0  0  0  0  0  0  0  0  0  0  0  0
    5.8703    0.4364   -0.0027 H   0  0  0  0  0  0  0  0  0  0  0  0
    3.7926    3.0883    0.0010 C   0  0  0  0  0  0  0  0  0  0  0  0
    3.8081    4.1582    0.0017 H   0  0  0  0  0  0  0  0  0  0  0  0
    3.1044   -4.6257    0.0191 C   0  0  0  0  0  0  0  0  0  0  0  0
    4.9882    2.3813   -0.0002 C   0  0  0  0  0  0  0  0  0  0  0  0
    5.9234    2.9013   -0.0001 H   0  0  0  0  0  0  0  0  0  0  0  0
    4.1250   -6.0531    0.0047 S   0  0  0  0  0  0  0  0  0  0  0  0
    3.7608   -6.9811   -1.3662 N   0  0  0  0  0  0  0  0  0  0  0  0
    4.1131   -7.9048   -1.4478 H   0  0  0  0  0  0  0  0  0  0  0  0
    3.2090   -6.5904   -2.0960 H   0  0  0  0  0  0  0  0  0  0  0  0
    5.5751   -5.6104   -0.0603 O   0  0  0  0  0  0  0  0  0  0  0  0
    3.9017   -6.8681    1.2635 O   0  0  0  0  0  0  0  0  0  0  0  0
  1  2  1  0  0  0  0
  1  3  1  0  0  0  0
  1  4  2  0  0  0  0
  2  5  1  0  0  0  0
  2  6  2  0  0  0  0
  3  7  2  0  0  0  0
  3  9  1  0  0  0  0
  4 11  1  0  0  0  0
  4 12  1  0  0  0  0
  5 16  2  0  0  0  0
  5 18  1  0  0  0  0
  6 11  1  0  0  0  0
  7  8  1  0  0  0  0
  7 20  1  0  0  0  0
  9 10  1  0  0  0  0
  9 22  2  0  0  0  0
 12 13  1  0  0  0  0
 12 14  1  0  0  0  0
 12 15  1  0  0  0  0
 16 17  1  0  0  0  0
 16 24  1  0  0  0  0
 18 19  1  0  0  0  0
 18 26  2  0  0  0  0
 20 21  1  0  0  0  0
 20 28  2  0  0  0  0
 22 23  1  0  0  0  0
 22 28  1  0  0  0  0
 24 25  1  0  0  0  0
 24 29  2  0  0  0  0
 26 27  1  0  0  0  0
 26 29  1  0  0  0  0
 28 31  1  0  0  0  0
 29 30  1  0  0  0  0
 31 32  1  0  0  0  0
 31 35  2  0  0  0  0
 31 36  2  0  0  0  0
 32 33  1  0  0  0  0
 32 34  1  0  0  0  0
M  END
> <Potency[nM] Carbonic anhydrase I>
54000

> <Potency[nM] Carbonic anhydrase II>
14362

> <Potency[nM] Carbonic anhydrase IX>
13513.5

> <Potency[nM] Carbonic anhydrase XII>
13

> <Name>
Cpd30

$$$$
Cpd31
  SciTegic04261111113D

 83 90  0  0  1  0            999 V2000
    5.5420   -3.6540    0.0000 Zn  0  0  0  0  0  0  0  0  0  0  0  0
    3.3670   -2.8540    0.0000 N   0  0  0  0  0  0  0  0  0  0  0  0
    6.9790   -4.2040    0.0000 N   0  0  0  0  0  0  0  0  0  0  0  0
    7.0290   -2.7790    0.0000 O   0  0  0  0  0  0  0  0  0  0  0  0
    4.1880   -4.3380    0.0000 O   0  0  0  0  0  0  0  0  0  0  0  0
    2.6880   -4.1420    0.0000 C   0  0  0  0  0  0  0  0  0  0  0  0
    8.2420   -3.5290    0.0000 C   0  0  0  0  0  0  0  0  0  0  0  0
    3.3380    0.4500    0.0000 S   0  0  0  0  0  0  0  0  0  0  0  0
    6.8790   -7.5000    0.0000 S   0  0  0  0  0  0  0  0  0  0  0  0
    7.8540   -2.8040    0.0000 C   0  0  2  0  0  0  0  0  0  0  0  0
    3.3920   -4.5540    0.0000 C   0  0  2  0  0  0  0  0  0  0  0  0
    3.3880   -5.3750    0.0000 C   0  0  0  0  0  0  0  0  0  0  0  0
    8.2880   -2.1000    0.0000 C   0  0  0  0  0  0  0  0  0  0  0  0
    2.6920   -3.3170    0.0000 C   0  0  0  0  0  0  0  0  0  0  0  0
    7.8040   -4.2290    0.0000 C   0  0  0  0  0  0  0  0  0  0  0  0
    9.0670   -3.5540    0.0000 C   0  0  0  0  0  0  0  0  0  0  0  0
    1.9670   -4.5420    0.0000 C   0  0  0  0  0  0  0  0  0  0  0  0
    9.5040   -2.8500    0.0000 O   0  0  0  0  0  0  0  0  0  0  0  0
    1.9620   -5.3670    0.0000 O   0  0  0  0  0  0  0  0  0  0  0  0
    2.6670   -5.7790    0.0000 C   0  0  0  0  0  0  0  0  0  0  0  0
    9.1120   -2.1290    0.0000 C   0  0  0  0  0  0  0  0  0  0  0  0
    3.3750   -2.0290    0.0000 C   0  0  0  0  0  0  0  0  0  0  0  0
    6.9790   -5.0290    0.0000 C   0  0  0  0  0  0  0  0  0  0  0  0
    6.9120   -6.6750    0.0000 C   0  0  0  0  0  0  0  0  0  0  0  0
    3.3420   -0.3750    0.0000 C   0  0  0  0  0  0  0  0  0  0  0  0
    5.5420   -4.4790    0.0000 Cl  0  0  0  0  0  0  0  0  0  0  0  0
    5.5420   -2.8290    0.0000 Cl  0  0  0  0  0  0  0  0  0  0  0  0
    4.1620    0.4580    0.0000 O   0  0  0  0  0  0  0  0  0  0  0  0
    2.5040    0.4460    0.0000 O   0  0  0  0  0  0  0  0  0  0  0  0
    6.0540   -7.4620    0.0000 O   0  0  0  0  0  0  0  0  0  0  0  0
    7.7040   -7.5170    0.0000 O   0  0  0  0  0  0  0  0  0  0  0  0
    7.9000   -1.3790    0.0000 C   0  0  0  0  0  0  0  0  0  0  0  0
    4.0920   -5.7880    0.0000 C   0  0  0  0  0  0  0  0  0  0  0  0
    3.3290    1.2750    0.0000 N   0  0  0  0  0  0  0  0  0  0  0  0
    6.8540   -8.3250    0.0000 N   0  0  0  0  0  0  0  0  0  0  0  0
    2.6380   -0.8000    0.0000 C   0  0  0  0  0  0  0  0  0  0  0  0
    6.2170   -6.2290    0.0000 C   0  0  0  0  0  0  0  0  0  0  0  0
    4.0670   -0.7750    0.0000 C   0  0  0  0  0  0  0  0  0  0  0  0
    7.6420   -6.2880    0.0000 C   0  0  0  0  0  0  0  0  0  0  0  0
    2.6540   -1.6290    0.0000 C   0  0  0  0  0  0  0  0  0  0  0  0
    4.0790   -1.6040    0.0000 C   0  0  0  0  0  0  0  0  0  0  0  0
    6.2500   -5.4040    0.0000 C   0  0  0  0  0  0  0  0  0  0  0  0
    7.6750   -5.4620    0.0000 C   0  0  0  0  0  0  0  0  0  0  0  0
    9.5420   -1.4250    0.0000 C   0  0  0  0  0  0  0  0  0  0  0  0
    2.6670   -6.6040    0.0000 C   0  0  0  0  0  0  0  0  0  0  0  0
    8.3290   -0.6750    0.0000 C   0  0  0  0  0  0  0  0  0  0  0  0
    4.0920   -6.6040    0.0000 C   0  0  0  0  0  0  0  0  0  0  0  0
    3.3790   -7.0170    0.0000 C   0  0  0  0  0  0  0  0  0  0  0  0
    9.1540   -0.7000    0.0000 C   0  0  0  0  0  0  0  0  0  0  0  0
    7.9420    0.0500    0.0000 C   0  0  0  0  0  0  0  0  0  0  0  0
    4.8120   -7.0170    0.0000 C   0  0  0  0  0  0  0  0  0  0  0  0
    7.8540   -2.8040   -1.0900 H   0  0  0  0  0  0  0  0  0  0  0  0
    3.3920   -4.5540   -1.0900 H   0  0  0  0  0  0  0  0  0  0  0  0
    2.1360   -3.0220   -0.8900 H   0  0  0  0  0  0  0  0  0  0  0  0
    2.1360   -3.0220    0.8900 H   0  0  0  0  0  0  0  0  0  0  0  0
    8.1010   -4.7840   -0.8900 H   0  0  0  0  0  0  0  0  0  0  0  0
    8.1010   -4.7840    0.8900 H   0  0  0  0  0  0  0  0  0  0  0  0
    9.5780   -4.5060    0.0000 H   0  0  0  0  0  0  0  0  0  0  0  0
    1.0380   -3.9910    0.0000 H   0  0  0  0  0  0  0  0  0  0  0  0
    6.8200   -1.3500    0.0000 H   0  0  0  0  0  0  0  0  0  0  0  0
    5.0290   -5.2510    0.0000 H   0  0  0  0  0  0  0  0  0  0  0  0
    4.2780    1.6220    0.0000 H   0  0  0  0  0  0  0  0  0  0  0  0
    2.8490    1.6060    0.8250 H   0  0  0  0  0  0  0  0  0  0  0  0
    5.8920   -8.6330    0.0000 H   0  0  0  0  0  0  0  0  0  0  0  0
    7.3200   -8.6760    0.8250 H   0  0  0  0  0  0  0  0  0  0  0  0
    1.6920   -0.2780    0.0000 H   0  0  0  0  0  0  0  0  0  0  0  0
    5.2590   -6.7280    0.0000 H   0  0  0  0  0  0  0  0  0  0  0  0
    4.9930   -0.2190    0.0000 H   0  0  0  0  0  0  0  0  0  0  0  0
    8.5560   -6.8630    0.0000 H   0  0  0  0  0  0  0  0  0  0  0  0
    1.7290   -2.1860    0.0000 H   0  0  0  0  0  0  0  0  0  0  0  0
    5.0230   -2.1280    0.0000 H   0  0  0  0  0  0  0  0  0  0  0  0
    5.3390   -4.8230    0.0000 H   0  0  0  0  0  0  0  0  0  0  0  0
    8.6290   -4.9560    0.0000 H   0  0  0  0  0  0  0  0  0  0  0  0
   10.6220   -1.4560    0.0000 H   0  0  0  0  0  0  0  0  0  0  0  0
    1.7310   -7.1430    0.0000 H   0  0  0  0  0  0  0  0  0  0  0  0
    3.3790   -8.0970    0.0000 H   0  0  0  0  0  0  0  0  0  0  0  0
    9.7230    0.2180    0.0000 H   0  0  0  0  0  0  0  0  0  0  0  0
    6.8640   -0.1130    0.0000 H   0  0  0  0  0  0  0  0  0  0  0  0
    8.2240    0.6130   -0.8900 H   0  0  0  0  0  0  0  0  0  0  0  0
    8.2240    0.6130    0.8900 H   0  0  0  0  0  0  0  0  0  0  0  0
    5.6380   -6.3060    0.0000 H   0  0  0  0  0  0  0  0  0  0  0  0
    4.8720   -7.6440   -0.8900 H   0  0  0  0  0  0  0  0  0  0  0  0
    4.8720   -7.6440    0.8900 H   0  0  0  0  0  0  0  0  0  0  0  0
  1  2  1  0  0  0  0
  1  3  1  0  0  0  0
  1  4  1  0  0  0  0
  1  5  1  0  0  0  0
  1 26  1  0  0  0  0
  1 27  1  0  0  0  0
  2 14  1  0  0  0  0
  2 22  1  0  0  0  0
  3 15  1  0  0  0  0
  3 23  1  0  0  0  0
  4 10  1  0  0  0  0
  5 11  1  0  0  0  0
  6 11  1  0  0  0  0
  6 14  1  0  0  0  0
  6 17  2  0  0  0  0
  7 10  1  0  0  0  0
  7 15  1  0  0  0  0
  7 16  2  0  0  0  0
  8 25  1  0  0  0  0
  8 28  2  0  0  0  0
  8 29  2  0  0  0  0
  8 34  1  0  0  0  0
  9 24  1  0  0  0  0
  9 30  2  0  0  0  0
  9 31  2  0  0  0  0
  9 35  1  0  0  0  0
 10 13  1  0  0  0  0
 10 52  1  0  0  0  0
 11 12  1  0  0  0  0
 11 53  1  0  0  0  0
 12 20  2  0  0  0  0
 12 33  1  0  0  0  0
 13 21  2  0  0  0  0
 13 32  1  0  0  0  0
 14 54  1  0  0  0  0
 14 55  1  0  0  0  0
 15 56  1  0  0  0  0
 15 57  1  0  0  0  0
 16 18  1  0  0  0  0
 16 58  1  0  0  0  0
 17 19  1  0  0  0  0
 17 59  1  0  0  0  0
 18 21  1  0  0  0  0
 19 20  1  0  0  0  0
 20 45  1  0  0  0  0
 21 44  1  0  0  0  0
 22 40  2  0  0  0  0
 22 41  1  0  0  0  0
 23 42  2  0  0  0  0
 23 43  1  0  0  0  0
 24 37  2  0  0  0  0
 24 39  1  0  0  0  0
 25 36  2  0  0  0  0
 25 38  1  0  0  0  0
 32 46  2  0  0  0  0
 32 60  1  0  0  0  0
 33 47  2  0  0  0  0
 33 61  1  0  0  0  0
 34 62  1  0  0  0  0
 34 63  1  0  0  0  0
 35 64  1  0  0  0  0
 35 65  1  0  0  0  0
 36 40  1  0  0  0  0
 36 66  1  0  0  0  0
 37 42  1  0  0  0  0
 37 67  1  0  0  0  0
 38 41  2  0  0  0  0
 38 68  1  0  0  0  0
 39 43  2  0  0  0  0
 39 69  1  0  0  0  0
 40 70  1  0  0  0  0
 41 71  1  0  0  0  0
 42 72  1  0  0  0  0
 43 73  1  0  0  0  0
 44 49  2  0  0  0  0
 44 74  1  0  0  0  0
 45 48  2  0  0  0  0
 45 75  1  0  0  0  0
 46 49  1  0  0  0  0
 46 50  1  0  0  0  0
 47 48  1  0  0  0  0
 47 51  1  0  0  0  0
 48 76  1  0  0  0  0
 49 77  1  0  0  0  0
 50 78  1  0  0  0  0
 50 79  1  0  0  0  0
 50 80  1  0  0  0  0
 51 81  1  0  0  0  0
 51 82  1  0  0  0  0
 51 83  1  0  0  0  0
M  END
> <Potency[nM] Carbonic anhydrase I>
36

> <Potency[nM] Carbonic anhydrase II>
4.9

> <Potency[nM] Carbonic anhydrase IX>
15

> <Potency[nM] Carbonic anhydrase XII>
29

> <Name>
Cpd31

$$$$
Cpd32
  SciTegic04261111113D

 19 19  0  0  0  0            999 V2000
   -1.1680   -2.0970    0.0030 C   0  0  0  0  0  0  0  0  0  0  0  0
    0.0400   -2.7710   -0.0120 C   0  0  0  0  0  0  0  0  0  0  0  0
    1.2280   -2.0650   -0.0200 C   0  0  0  0  0  0  0  0  0  0  0  0
    1.2130   -0.6840   -0.0130 C   0  0  0  0  0  0  0  0  0  0  0  0
    0.0020   -0.0040    0.0020 C   0  0  0  0  0  0  0  0  0  0  0  0
   -1.1900   -0.7170    0.0150 C   0  0  0  0  0  0  0  0  0  0  0  0
   -0.0170    1.3920    0.0100 N   0  0  0  0  0  0  0  0  0  0  0  0
    2.7290    0.2150   -0.0230 S   0  0  0  0  0  0  0  0  0  0  0  0
    2.6310    1.1870    1.0090 O   0  0  0  0  0  0  0  0  0  0  0  0
    3.7720   -0.7490   -0.0650 O   0  0  0  0  0  0  0  0  0  0  0  0
    2.7950    1.0480   -1.4530 N   0  0  0  0  0  0  0  0  0  0  0  0
   -2.0950   -2.6520    0.0100 H   0  0  0  0  0  0  0  0  0  0  0  0
    0.0540   -3.8510   -0.0170 H   0  0  0  0  0  0  0  0  0  0  0  0
    2.1700   -2.5940   -0.0320 H   0  0  0  0  0  0  0  0  0  0  0  0
   -2.1340   -0.1910    0.0320 H   0  0  0  0  0  0  0  0  0  0  0  0
    0.8160    1.8890    0.0040 H   0  0  0  0  0  0  0  0  0  0  0  0
   -0.8630    1.8660    0.0160 H   0  0  0  0  0  0  0  0  0  0  0  0
    3.2680    1.8930   -1.5000 H   0  0  0  0  0  0  0  0  0  0  0  0
    2.3610    0.6900   -2.2430 H   0  0  0  0  0  0  0  0  0  0  0  0
  1  2  1  0  0  0  0
  1  6  2  0  0  0  0
  1 12  1  0  0  0  0
  2  3  2  0  0  0  0
  2 13  1  0  0  0  0
  3  4  1  0  0  0  0
  3 14  1  0  0  0  0
  4  5  2  0  0  0  0
  4  8  1  0  0  0  0
  5  6  1  0  0  0  0
  5  7  1  0  0  0  0
  6 15  1  0  0  0  0
  7 16  1  0  0  0  0
  7 17  1  0  0  0  0
  8  9  2  0  0  0  0
  8 10  2  0  0  0  0
  8 11  1  0  0  0  0
 11 18  1  0  0  0  0
 11 19  1  0  0  0  0
M  END
> <Potency[nM] Carbonic anhydrase I>
45400

> <Potency[nM] Carbonic anhydrase II>
295

> <Potency[nM] Carbonic anhydrase IX>
33

> <Potency[nM] Carbonic anhydrase XII>
42.925

> <Name>
Cpd32

$$$$
Cpd33
  SciTegic04261111113D

 45 48  0  0  1  0            999 V2000
   11.3290    3.0210    0.0000 S   0  0  0  0  0  0  0  0  0  0  0  0
    6.2420   -2.2620    0.0000 C   0  0  0  0  0  0  0  0  0  0  0  0
    5.5250   -1.8500    0.0000 C   0  0  0  0  0  0  0  0  0  0  0  0
    7.7000    0.2080    0.0000 N   0  0  0  0  0  0  0  0  0  0  0  0
    4.8120   -2.2540    0.0000 C   0  0  0  0  0  0  0  0  0  0  0  0
    7.6790   -0.6170    0.0000 C   0  0  0  0  0  0  0  0  0  0  0  0
    6.2420   -3.0880    0.0000 C   0  0  0  0  0  0  0  0  0  0  0  0
    8.4170    0.6080    0.0000 C   0  0  0  0  0  0  0  0  0  0  0  0
    5.5250   -3.4920    0.0000 O   0  0  0  0  0  0  0  0  0  0  0  0
    6.9670   -1.0250    0.0000 N   0  0  0  0  0  0  0  0  0  0  0  0
    6.9620   -1.8500    0.0000 C   0  0  0  0  0  0  0  0  0  0  0  0
   10.6040    2.6330    0.0000 C   0  0  0  0  0  0  0  0  0  0  0  0
    4.8120   -3.0880    0.0000 C   0  0  0  0  0  0  0  0  0  0  0  0
   11.7170    2.2880    0.0000 O   0  0  0  0  0  0  0  0  0  0  0  0
   10.9420    3.7460    0.0000 O   0  0  0  0  0  0  0  0  0  0  0  0
    8.3880   -1.0420    0.0000 N   0  0  0  0  0  0  0  0  0  0  0  0
    8.4290    1.4380    0.0000 N   0  0  0  0  0  0  0  0  0  0  0  0
   12.0540    3.4080    0.0000 N   0  0  0  0  0  0  0  0  0  0  0  0
    5.5250   -1.0250    0.0000 O   0  0  0  0  0  0  0  0  0  0  0  0
    9.1290    0.1830    0.0000 C   0  0  0  0  0  0  0  0  0  0  0  0
   10.5790    1.8080    0.0000 C   0  0  0  0  0  0  0  0  0  0  0  0
    9.8920    3.0580    0.0000 C   0  0  0  0  0  0  0  0  0  0  0  0
    9.1540    1.8330    0.0000 C   0  0  0  0  0  0  0  0  0  0  0  0
    9.1120   -0.6500    0.0000 C   0  0  0  0  0  0  0  0  0  0  0  0
    9.8670    1.4080    0.0000 C   0  0  0  0  0  0  0  0  0  0  0  0
    9.1670    2.6580    0.0000 C   0  0  0  0  0  0  0  0  0  0  0  0
    4.1000   -1.8500    0.0000 C   0  0  0  0  0  0  0  0  0  0  0  0
    4.1040   -3.5000    0.0000 C   0  0  0  0  0  0  0  0  0  0  0  0
    3.3790   -2.2620    0.0000 C   0  0  0  0  0  0  0  0  0  0  0  0
    3.3790   -3.0880    0.0000 C   0  0  0  0  0  0  0  0  0  0  0  0
    7.1740   -3.6330    0.0000 H   0  0  0  0  0  0  0  0  0  0  0  0
    7.8950   -2.3950    0.0000 H   0  0  0  0  0  0  0  0  0  0  0  0
    7.5640    1.9600    0.0000 H   0  0  0  0  0  0  0  0  0  0  0  0
   12.7990    2.7260    0.0000 H   0  0  0  0  0  0  0  0  0  0  0  0
   12.1270    3.9870    0.8250 H   0  0  0  0  0  0  0  0  0  0  0  0
   10.0740    0.7070    0.0000 H   0  0  0  0  0  0  0  0  0  0  0  0
   11.5030    1.2480    0.0000 H   0  0  0  0  0  0  0  0  0  0  0  0
    9.9100    4.1380    0.0000 H   0  0  0  0  0  0  0  0  0  0  0  0
   10.0340   -1.2120    0.0000 H   0  0  0  0  0  0  0  0  0  0  0  0
    9.8530    0.3280    0.0000 H   0  0  0  0  0  0  0  0  0  0  0  0
    8.2410    3.2140    0.0000 H   0  0  0  0  0  0  0  0  0  0  0  0
    4.0980   -0.7700    0.0000 H   0  0  0  0  0  0  0  0  0  0  0  0
    4.1100   -4.5800    0.0000 H   0  0  0  0  0  0  0  0  0  0  0  0
    2.4450   -1.7200    0.0000 H   0  0  0  0  0  0  0  0  0  0  0  0
    2.4460   -3.6310    0.0000 H   0  0  0  0  0  0  0  0  0  0  0  0
  1 12  1  0  0  0  0
  1 14  2  0  0  0  0
  1 15  2  0  0  0  0
  1 18  1  0  0  0  0
  2  3  1  0  0  0  0
  2  7  2  0  0  0  0
  2 11  1  0  0  0  0
  3  5  1  0  0  0  0
  3 19  2  0  0  0  0
  4  6  2  0  0  0  0
  4  8  1  0  0  0  0
  5 13  2  0  0  0  0
  5 27  1  0  0  0  0
  6 10  1  0  0  0  0
  6 16  1  0  0  0  0
  7  9  1  0  0  0  0
  7 31  1  0  0  0  0
  8 17  1  0  0  0  0
  8 20  2  0  0  0  0
  9 13  1  0  0  0  0
 10 11  2  0  0  0  0
 11 32  1  0  0  0  0
 12 21  2  0  0  0  0
 12 22  1  0  0  0  0
 13 28  1  0  0  0  0
 16 24  2  0  0  0  0
 17 23  1  0  0  0  0
 17 33  1  0  0  0  0
 18 34  1  0  0  0  0
 18 35  1  0  0  0  0
 20 24  1  0  0  0  0
 20 36  1  0  0  0  0
 21 25  1  0  0  0  0
 21 37  1  0  0  0  0
 22 26  2  0  0  0  0
 22 38  1  0  0  0  0
 23 25  2  0  0  0  0
 23 26  1  0  0  0  0
 24 39  1  0  0  0  0
 25 40  1  0  0  0  0
 26 41  1  0  0  0  0
 27 29  2  0  0  0  0
 27 42  1  0  0  0  0
 28 30  2  0  0  0  0
 28 43  1  0  0  0  0
 29 30  1  0  0  0  0
 29 44  1  0  0  0  0
 30 45  1  0  0  0  0
M  END
> <Potency[nM] Carbonic anhydrase I>
37

> <Potency[nM] Carbonic anhydrase II>
33

> <Potency[nM] Carbonic anhydrase IX>
21

> <Potency[nM] Carbonic anhydrase XII>
16

> <Name>
Cpd33

$$$$
Cpd34
  SciTegic04261111113D

 27 27  0  0  0  0            999 V2000
   16.0330  -25.7570    0.0000 C   0  0  0  0  0  0  0  0  0  0  0  0
   16.7500  -25.3440    0.0000 C   0  0  0  0  0  0  0  0  0  0  0  0
   16.7470  -24.5130    0.0000 C   0  0  0  0  0  0  0  0  0  0  0  0
   16.0310  -24.1040    0.0000 C   0  0  0  0  0  0  0  0  0  0  0  0
   17.4600  -24.0980    0.0000 S   0  0  0  0  0  0  0  0  0  0  0  0
   17.4650  -25.7550    0.0000 S   0  0  0  0  0  0  0  0  0  0  0  0
   17.0460  -26.4670    0.0000 O   0  0  0  0  0  0  0  0  0  0  0  0
   18.1960  -26.1360    0.0000 N   0  0  0  0  0  0  0  0  0  0  0  0
   17.8840  -25.0440    0.0000 O   0  0  0  0  0  0  0  0  0  0  0  0
   15.3150  -25.3430    0.0000 C   0  0  0  0  0  0  0  0  0  0  0  0
   15.3120  -24.5250    0.0000 C   0  0  0  0  0  0  0  0  0  0  0  0
   14.6010  -24.1140    0.0000 Cl  0  0  0  0  0  0  0  0  0  0  0  0
   14.6010  -25.7560    0.0000 C   0  0  0  0  0  0  0  0  0  0  0  0
   13.8860  -25.3450    0.0000 O   0  0  0  0  0  0  0  0  0  0  0  0
   14.6020  -26.5820    0.0000 O   0  0  0  0  0  0  0  0  0  0  0  0
   13.1720  -25.7590    0.0000 C   0  0  0  0  0  0  0  0  0  0  0  0
   12.4570  -25.3480    0.0000 C   0  0  0  0  0  0  0  0  0  0  0  0
   16.0330  -26.8370    0.0000 H   0  0  0  0  0  0  0  0  0  0  0  0
   16.0250  -23.0240    0.0000 H   0  0  0  0  0  0  0  0  0  0  0  0
   18.4780  -24.9630    0.0000 H   0  0  0  0  0  0  0  0  0  0  0  0
   18.0540  -27.1360    0.0000 H   0  0  0  0  0  0  0  0  0  0  0  0
   18.7150  -25.8690    0.8250 H   0  0  0  0  0  0  0  0  0  0  0  0
   13.1730  -26.3880    0.8900 H   0  0  0  0  0  0  0  0  0  0  0  0
   13.1730  -26.3880   -0.8900 H   0  0  0  0  0  0  0  0  0  0  0  0
   12.4090  -24.7020    0.8760 H   0  0  0  0  0  0  0  0  0  0  0  0
   11.6300  -26.0580    0.0270 H   0  0  0  0  0  0  0  0  0  0  0  0
   12.3860  -24.7420   -0.9030 H   0  0  0  0  0  0  0  0  0  0  0  0
  1  2  2  0  0  0  0
  1 10  1  0  0  0  0
  1 18  1  0  0  0  0
  2  3  1  0  0  0  0
  2  6  1  0  0  0  0
  3  4  2  0  0  0  0
  3  5  1  0  0  0  0
  4 11  1  0  0  0  0
  4 19  1  0  0  0  0
  5 20  1  0  0  0  0
  6  7  2  0  0  0  0
  6  8  1  0  0  0  0
  6  9  2  0  0  0  0
  8 21  1  0  0  0  0
  8 22  1  0  0  0  0
 10 11  2  0  0  0  0
 10 13  1  0  0  0  0
 11 12  1  0  0  0  0
 13 14  1  0  0  0  0
 13 15  2  0  0  0  0
 14 16  1  0  0  0  0
 16 17  1  0  0  0  0
 16 23  1  0  0  0  0
 16 24  1  0  0  0  0
 17 25  1  0  0  0  0
 17 26  1  0  0  0  0
 17 27  1  0  0  0  0
M  END
> <Potency[nM] Carbonic anhydrase I>
6400

> <Potency[nM] Carbonic anhydrase II>
18.5

> <Potency[nM] Carbonic anhydrase IX>
56

> <Potency[nM] Carbonic anhydrase XII>
53

> <Name>
Cpd34

$$$$
Cpd35
  SciTegic04261111113D

 19 19  0  0  0  0            999 V2000
   -1.2180    1.7510    0.0170 C   0  0  0  0  0  0  0  0  0  0  0  0
   -0.0130    1.0760    0.0080 C   0  0  0  0  0  0  0  0  0  0  0  0
    1.1800    1.7870    0.0000 C   0  0  0  0  0  0  0  0  0  0  0  0
    1.1560    3.1780    0.0080 C   0  0  0  0  0  0  0  0  0  0  0  0
   -0.0540    3.8460    0.0220 C   0  0  0  0  0  0  0  0  0  0  0  0
   -1.2390    3.1330    0.0290 C   0  0  0  0  0  0  0  0  0  0  0  0
   -2.7790    3.9890    0.0470 S   0  0  0  0  0  0  0  0  0  0  0  0
   -3.7340    3.0940    0.6020 O   0  0  0  0  0  0  0  0  0  0  0  0
   -2.5250    5.2720    0.6020 O   0  0  0  0  0  0  0  0  0  0  0  0
   -3.2220    4.2340   -1.5290 N   0  0  0  0  0  0  0  0  0  0  0  0
    2.3140    3.8740    0.0000 F   0  0  0  0  0  0  0  0  0  0  0  0
    2.4010    1.1060   -0.0150 N   0  0  0  0  0  0  0  0  0  0  0  0
   -2.1460    1.1980    0.0190 H   0  0  0  0  0  0  0  0  0  0  0  0
    0.0020   -0.0040    0.0020 H   0  0  0  0  0  0  0  0  0  0  0  0
   -0.0740    4.9260    0.0280 H   0  0  0  0  0  0  0  0  0  0  0  0
   -2.6520    3.9180   -2.2480 H   0  0  0  0  0  0  0  0  0  0  0  0
   -4.0500    4.6950   -1.7350 H   0  0  0  0  0  0  0  0  0  0  0  0
    2.4160    0.1360   -0.0200 H   0  0  0  0  0  0  0  0  0  0  0  0
    3.2340    1.6040   -0.0200 H   0  0  0  0  0  0  0  0  0  0  0  0
  1  2  1  0  0  0  0
  1  6  2  0  0  0  0
  1 13  1  0  0  0  0
  2  3  2  0  0  0  0
  2 14  1  0  0  0  0
  3  4  1  0  0  0  0
  3 12  1  0  0  0  0
  4  5  2  0  0  0  0
  4 11  1  0  0  0  0
  5  6  1  0  0  0  0
  5 15  1  0  0  0  0
  6  7  1  0  0  0  0
  7  8  2  0  0  0  0
  7  9  2  0  0  0  0
  7 10  1  0  0  0  0
 10 16  1  0  0  0  0
 10 17  1  0  0  0  0
 12 18  1  0  0  0  0
 12 19  1  0  0  0  0
M  END
> <Potency[nM] Carbonic anhydrase I>
8300

> <Potency[nM] Carbonic anhydrase II>
8622.85714285714

> <Potency[nM] Carbonic anhydrase IX>
122622.5

> <Potency[nM] Carbonic anhydrase XII>
1.1

> <Name>
Cpd35

$$$$
Cpd36
  SciTegic04261111113D

 24 24  0  0  0  0            999 V2000
    2.4060    0.0340   -0.0210 C   0  0  0  0  0  0  0  0  0  0  0  0
    1.2150   -0.6810   -0.0130 C   0  0  0  0  0  0  0  0  0  0  0  0
    0.0020   -0.0040    0.0020 C   0  0  0  0  0  0  0  0  0  0  0  0
   -0.0170    1.3770    0.0100 C   0  0  0  0  0  0  0  0  0  0  0  0
    1.1700    2.0860    0.0020 C   0  0  0  0  0  0  0  0  0  0  0  0
    2.3810    1.4150   -0.0130 C   0  0  0  0  0  0  0  0  0  0  0  0
    3.8680    2.3100   -0.0230 Cl  0  0  0  0  0  0  0  0  0  0  0  0
    1.1410    3.8480    0.0120 S   0  0  0  0  0  0  0  0  0  0  0  0
    2.0210    4.2740   -1.0200 O   0  0  0  0  0  0  0  0  0  0  0  0
   -0.2260    4.2320    0.0540 O   0  0  0  0  0  0  0  0  0  0  0  0
    1.8150    4.3410    1.4420 N   0  0  0  0  0  0  0  0  0  0  0  0
   -1.5110   -0.9060    0.0110 S   0  0  0  0  0  0  0  0  0  0  0  0
   -1.3920   -1.8890    1.0300 O   0  0  0  0  0  0  0  0  0  0  0  0
   -2.5580    0.0550   -0.0010 O   0  0  0  0  0  0  0  0  0  0  0  0
   -1.6030   -1.7240   -1.4260 N   0  0  0  0  0  0  0  0  0  0  0  0
    1.2370   -2.0780   -0.0200 N   0  0  0  0  0  0  0  0  0  0  0  0
    3.3500   -0.4900   -0.0330 H   0  0  0  0  0  0  0  0  0  0  0  0
   -0.9600    1.9040    0.0170 H   0  0  0  0  0  0  0  0  0  0  0  0
    2.1330    3.6830    2.0800 H   0  0  0  0  0  0  0  0  0  0  0  0
    1.8930    5.2870    1.6410 H   0  0  0  0  0  0  0  0  0  0  0  0
   -2.0740   -2.5700   -1.4740 H   0  0  0  0  0  0  0  0  0  0  0  0
   -1.1840   -1.3560   -2.2210 H   0  0  0  0  0  0  0  0  0  0  0  0
    0.4040   -2.5760   -0.0150 H   0  0  0  0  0  0  0  0  0  0  0  0
    2.0840   -2.5490   -0.0310 H   0  0  0  0  0  0  0  0  0  0  0  0
  1  2  1  0  0  0  0
  1  6  2  0  0  0  0
  1 17  1  0  0  0  0
  2  3  2  0  0  0  0
  2 16  1  0  0  0  0
  3  4  1  0  0  0  0
  3 12  1  0  0  0  0
  4  5  2  0  0  0  0
  4 18  1  0  0  0  0
  5  6  1  0  0  0  0
  5  8  1  0  0  0  0
  6  7  1  0  0  0  0
  8  9  2  0  0  0  0
  8 10  2  0  0  0  0
  8 11  1  0  0  0  0
 11 19  1  0  0  0  0
 11 20  1  0  0  0  0
 12 13  2  0  0  0  0
 12 14  2  0  0  0  0
 12 15  1  0  0  0  0
 15 21  1  0  0  0  0
 15 22  1  0  0  0  0
 16 23  1  0  0  0  0
 16 24  1  0  0  0  0
M  END
> <Potency[nM] Carbonic anhydrase I>
8400

> <Potency[nM] Carbonic anhydrase II>
10778.5714285714

> <Potency[nM] Carbonic anhydrase IX>
19519.5

> <Potency[nM] Carbonic anhydrase XII>
44

> <Name>
Cpd36

$$$$
Cpd37
  SciTegic04261111113D

 20 21  0  0  0  0            999 V2000
   -1.2870    2.3820    0.1800 C   0  0  0  0  0  0  0  0  0  0  0  0
   -2.6550    2.1370    0.4070 C   0  0  0  0  0  0  0  0  0  0  0  0
   -3.0640    1.0030    1.1380 C   0  0  0  0  0  0  0  0  0  0  0  0
   -2.1060    0.1050    1.6490 C   0  0  0  0  0  0  0  0  0  0  0  0
   -0.3400    1.4810    0.6940 C   0  0  0  0  0  0  0  0  0  0  0  0
   -0.7440    0.3580    1.4180 C   0  0  0  0  0  0  0  0  0  0  0  0
    1.6050    0.5410    1.1780 C   0  0  0  0  0  0  0  0  0  0  0  0
   -4.3810    0.7820    1.3450 O   0  0  0  0  0  0  0  0  0  0  0  0
    0.5760   -0.6180    1.9590 S   0  0  0  0  0  0  0  0  0  0  0  0
    0.9880    1.5700    0.5670 N   0  0  0  0  0  0  0  0  0  0  0  0
    3.9750    1.6810    0.3760 N   0  0  0  0  0  0  0  0  0  0  0  0
    3.8120    0.5340    2.7020 O   0  0  0  0  0  0  0  0  0  0  0  0
    3.3310    0.3670    1.1960 S   0  0  0  0  0  0  0  0  0  0  0  0
    3.6990   -0.9030    0.3130 O   0  0  0  0  0  0  0  0  0  0  0  0
   -0.9890    3.2020   -0.3490 H   0  0  0  0  0  0  0  0  0  0  0  0
   -3.3540    2.7840    0.0390 H   0  0  0  0  0  0  0  0  0  0  0  0
   -2.3940   -0.7170    2.1790 H   0  0  0  0  0  0  0  0  0  0  0  0
   -4.5850   -0.0270    1.8580 H   0  0  0  0  0  0  0  0  0  0  0  0
    4.9330    1.7470    0.2460 H   0  0  0  0  0  0  0  0  0  0  0  0
    3.3840    2.3680    0.0320 H   0  0  0  0  0  0  0  0  0  0  0  0
  1  2  2  0  0  0  0
  1  5  1  0  0  0  0
  1 15  1  0  0  0  0
  2  3  1  0  0  0  0
  2 16  1  0  0  0  0
  3  4  2  0  0  0  0
  3  8  1  0  0  0  0
  4  6  1  0  0  0  0
  4 17  1  0  0  0  0
  5  6  2  0  0  0  0
  5 10  1  0  0  0  0
  6  9  1  0  0  0  0
  7  9  1  0  0  0  0
  7 10  2  0  0  0  0
  7 13  1  0  0  0  0
  8 18  1  0  0  0  0
 11 13  1  0  0  0  0
 11 19  1  0  0  0  0
 11 20  1  0  0  0  0
 12 13  2  0  0  0  0
 13 14  2  0  0  0  0
M  END
> <Potency[nM] Carbonic anhydrase I>
85

> <Potency[nM] Carbonic anhydrase II>
25.6

> <Potency[nM] Carbonic anhydrase IX>
14

> <Potency[nM] Carbonic anhydrase XII>
3.7

> <Name>
Cpd37

$$$$
Cpd38
  SciTegic04261111113D

 19 19  0  0  0  0            999 V2000
   -1.5000    3.5190    0.6420 C   0  0  0  0  0  0  0  0  0  0  0  0
   -2.7210    2.8230    0.6120 C   0  0  0  0  0  0  0  0  0  0  0  0
   -2.7350    1.4180    0.6210 C   0  0  0  0  0  0  0  0  0  0  0  0
   -1.5260    0.6990    0.6600 C   0  0  0  0  0  0  0  0  0  0  0  0
   -0.3000    1.3930    0.6880 C   0  0  0  0  0  0  0  0  0  0  0  0
   -0.2920    2.8000    0.6770 C   0  0  0  0  0  0  0  0  0  0  0  0
   -2.9030    5.8260    1.0510 O   0  0  0  0  0  0  0  0  0  0  0  0
   -0.0990    5.7990    1.1890 O   0  0  0  0  0  0  0  0  0  0  0  0
   -1.4820    5.2560    0.6230 S   0  0  0  0  0  0  0  0  0  0  0  0
   -1.3960    5.6440   -1.0060 N   0  0  0  0  0  0  0  0  0  0  0  0
   -1.5630   -0.6440    0.6690 N   0  0  0  0  0  0  0  0  0  0  0  0
    1.4940    0.3930    0.7420 I   0  0  0  0  0  0  0  0  0  0  0  0
   -3.6010    3.3390    0.5820 H   0  0  0  0  0  0  0  0  0  0  0  0
   -3.6270    0.9220    0.6000 H   0  0  0  0  0  0  0  0  0  0  0  0
    0.5950    3.3050    0.6960 H   0  0  0  0  0  0  0  0  0  0  0  0
   -1.3350    6.5730   -1.2760 H   0  0  0  0  0  0  0  0  0  0  0  0
   -1.4060    4.9410   -1.6730 H   0  0  0  0  0  0  0  0  0  0  0  0
   -0.7370   -1.1510    0.6960 H   0  0  0  0  0  0  0  0  0  0  0  0
   -2.4150   -1.1080    0.6510 H   0  0  0  0  0  0  0  0  0  0  0  0
  1  2  1  0  0  0  0
  1  6  2  0  0  0  0
  1  9  1  0  0  0  0
  2  3  2  0  0  0  0
  2 13  1  0  0  0  0
  3  4  1  0  0  0  0
  3 14  1  0  0  0  0
  4  5  2  0  0  0  0
  4 11  1  0  0  0  0
  5  6  1  0  0  0  0
  5 12  1  0  0  0  0
  6 15  1  0  0  0  0
  7  9  2  0  0  0  0
  8  9  2  0  0  0  0
  9 10  1  0  0  0  0
 10 16  1  0  0  0  0
 10 17  1  0  0  0  0
 11 18  1  0  0  0  0
 11 19  1  0  0  0  0
M  END
> <Potency[nM] Carbonic anhydrase I>
6000

> <Potency[nM] Carbonic anhydrase II>
10060

> <Potency[nM] Carbonic anhydrase IX>
142642.5

> <Potency[nM] Carbonic anhydrase XII>
11

> <Name>
Cpd38

$$$$
Cpd39
  SciTegic04261111113D

 36 38  0  0  0  0            999 V2000
    1.2100   -0.6760   -0.0002 C   0  0  0  0  0  0  0  0  0  0  0  0
    1.2399    0.7079    0.0000 C   0  0  0  0  0  0  0  0  0  0  0  0
    0.0214   -1.3560   -0.0003 C   0  0  0  0  0  0  0  0  0  0  0  0
    2.2273   -1.5349   -0.0002 N   0  0  0  0  0  0  0  0  0  0  0  0
    3.2265   -1.2849   -0.0002 H   0  0  0  0  0  0  0  0  0  0  0  0
    2.4533    1.4066    0.0001 N   0  0  0  0  0  0  0  0  0  0  0  0
    3.3415    0.8851    0.0093 H   0  0  0  0  0  0  0  0  0  0  0  0
    0.0184    1.3800    0.0000 C   0  0  0  0  0  0  0  0  0  0  0  0
    0.0044    2.4800    0.0001 H   0  0  0  0  0  0  0  0  0  0  0  0
    0.3397   -2.6959   -0.0004 C   0  0  0  0  0  0  0  0  0  0  0  0
   -1.2085   -0.7197   -0.0002 C   0  0  0  0  0  0  0  0  0  0  0  0
   -2.1520   -1.2853   -0.0003 H   0  0  0  0  0  0  0  0  0  0  0  0
    1.7310   -2.7807   -0.0004 C   0  0  0  0  0  0  0  0  0  0  0  0
    2.3203   -3.7095   -0.0005 H   0  0  0  0  0  0  0  0  0  0  0  0
    2.4764    3.1144   -0.0147 S   0  0  0  0  0  0  0  0  0  0  0  0
   -1.1898    0.6748   -0.0001 C   0  0  0  0  0  0  0  0  0  0  0  0
   -2.1401    1.2289    0.0000 H   0  0  0  0  0  0  0  0  0  0  0  0
   -0.7634   -4.0086   -0.0007 Cl  0  0  0  0  0  0  0  0  0  0  0  0
    4.1506    3.6861    0.0145 C   0  0  0  0  0  0  0  0  0  0  0  0
    1.7452    3.6510    1.2015 O   0  0  0  0  0  0  0  0  0  0  0  0
    1.7975    3.6243   -1.2719 O   0  0  0  0  0  0  0  0  0  0  0  0
    4.4164    5.0486    0.0754 C   0  0  0  0  0  0  0  0  0  0  0  0
    3.5868    5.7704    0.1050 H   0  0  0  0  0  0  0  0  0  0  0  0
    5.1974    2.7730   -0.0229 C   0  0  0  0  0  0  0  0  0  0  0  0
    4.9857    1.6946   -0.0711 H   0  0  0  0  0  0  0  0  0  0  0  0
    5.7308    5.4987    0.0989 C   0  0  0  0  0  0  0  0  0  0  0  0
    5.9424    6.5771    0.1471 H   0  0  0  0  0  0  0  0  0  0  0  0
    6.5119    3.2231    0.0006 C   0  0  0  0  0  0  0  0  0  0  0  0
    7.3414    2.5013   -0.0290 H   0  0  0  0  0  0  0  0  0  0  0  0
    6.7781    4.5859    0.0615 C   0  0  0  0  0  0  0  0  0  0  0  0
    8.4465    5.1578    0.0913 S   0  0  0  0  0  0  0  0  0  0  0  0
    9.2745    4.5465   -1.2672 N   0  0  0  0  0  0  0  0  0  0  0  0
    9.2300    3.5414   -1.4882 H   0  0  0  0  0  0  0  0  0  0  0  0
    9.8194    5.1820   -1.8673 H   0  0  0  0  0  0  0  0  0  0  0  0
    8.4677    6.6744    0.0639 O   0  0  0  0  0  0  0  0  0  0  0  0
    9.1230    4.6611    1.3547 O   0  0  0  0  0  0  0  0  0  0  0  0
  1  2  2  0  0  0  0
  1  3  1  0  0  0  0
  1  4  1  0  0  0  0
  2  6  1  0  0  0  0
  2  8  1  0  0  0  0
  3 10  1  0  0  0  0
  3 11  2  0  0  0  0
  4  5  1  0  0  0  0
  4 13  1  0  0  0  0
  6  7  1  0  0  0  0
  6 15  1  0  0  0  0
  8  9  1  0  0  0  0
  8 16  2  0  0  0  0
 10 13  2  0  0  0  0
 10 18  1  0  0  0  0
 11 12  1  0  0  0  0
 11 16  1  0  0  0  0
 13 14  1  0  0  0  0
 15 19  1  0  0  0  0
 15 20  2  0  0  0  0
 15 21  2  0  0  0  0
 16 17  1  0  0  0  0
 19 22  2  0  0  0  0
 19 24  1  0  0  0  0
 22 23  1  0  0  0  0
 22 26  1  0  0  0  0
 24 25  1  0  0  0  0
 24 28  2  0  0  0  0
 26 27  1  0  0  0  0
 26 30  2  0  0  0  0
 28 29  1  0  0  0  0
 28 30  1  0  0  0  0
 30 31  1  0  0  0  0
 31 32  1  0  0  0  0
 31 35  2  0  0  0  0
 31 36  2  0  0  0  0
 32 33  1  0  0  0  0
 32 34  1  0  0  0  0
M  END
> <Potency[nM] Carbonic anhydrase I>
2243.07142857143

> <Potency[nM] Carbonic anhydrase II>
951.5625

> <Potency[nM] Carbonic anhydrase IX>
1868.30769230769

> <Potency[nM] Carbonic anhydrase XII>
3.4

> <Name>
Cpd39

$$$$
Cpd40
  SciTegic04261111113D

 32 33  0  0  0  0            999 V2000
    0.6760   -1.6810   -5.2360 C   0  0  0  0  0  0  0  0  0  0  0  0
    1.7490   -1.0190   -4.6680 C   0  0  0  0  0  0  0  0  0  0  0  0
    2.2020   -1.3860   -3.4150 C   0  0  0  0  0  0  0  0  0  0  0  0
    1.5840   -2.4150   -2.7300 C   0  0  0  0  0  0  0  0  0  0  0  0
    0.5150   -3.0810   -3.3010 C   0  0  0  0  0  0  0  0  0  0  0  0
    0.0570   -2.7100   -4.5510 C   0  0  0  0  0  0  0  0  0  0  0  0
    2.1630   -2.8840   -1.1330 S   0  0  0  0  0  0  0  0  0  0  0  0
    3.4810   -2.3680   -1.0120 O   0  0  0  0  0  0  0  0  0  0  0  0
    1.8690   -4.2660   -0.9840 O   0  0  0  0  0  0  0  0  0  0  0  0
    1.2350   -2.0800   -0.0210 N   0  0  0  0  0  0  0  0  0  0  0  0
    1.2370   -0.6840    0.0110 C   0  0  0  0  0  0  0  0  0  0  0  0
    0.0370    0.0120    0.1000 C   0  0  0  0  0  0  0  0  0  0  0  0
    0.0420    1.3920    0.1310 C   0  0  0  0  0  0  0  0  0  0  0  0
    1.2390    2.0820    0.0740 C   0  0  0  0  0  0  0  0  0  0  0  0
    2.4350    1.3930   -0.0150 C   0  0  0  0  0  0  0  0  0  0  0  0
    2.4370    0.0120   -0.0460 C   0  0  0  0  0  0  0  0  0  0  0  0
    1.2410    3.8440    0.1130 S   0  0  0  0  0  0  0  0  0  0  0  0
    2.4510    4.2630   -0.5030 O   0  0  0  0  0  0  0  0  0  0  0  0
   -0.0350    4.2620   -0.3520 O   0  0  0  0  0  0  0  0  0  0  0  0
    1.3370    4.2980    1.7030 N   0  0  0  0  0  0  0  0  0  0  0  0
    0.3210   -1.3930   -6.2150 H   0  0  0  0  0  0  0  0  0  0  0  0
    2.2320   -0.2150   -5.2030 H   0  0  0  0  0  0  0  0  0  0  0  0
    3.0400   -0.8690   -2.9720 H   0  0  0  0  0  0  0  0  0  0  0  0
    0.0340   -3.8880   -2.7680 H   0  0  0  0  0  0  0  0  0  0  0  0
   -0.7810   -3.2260   -4.9950 H   0  0  0  0  0  0  0  0  0  0  0  0
    0.6910   -2.5790    0.6080 H   0  0  0  0  0  0  0  0  0  0  0  0
   -0.8980   -0.5270    0.1440 H   0  0  0  0  0  0  0  0  0  0  0  0
   -0.8900    1.9340    0.1950 H   0  0  0  0  0  0  0  0  0  0  0  0
    3.3680    1.9350   -0.0590 H   0  0  0  0  0  0  0  0  0  0  0  0
    3.3710   -0.5250   -0.1150 H   0  0  0  0  0  0  0  0  0  0  0  0
    1.3800    3.6230    2.3980 H   0  0  0  0  0  0  0  0  0  0  0  0
    1.3510    5.2390    1.9390 H   0  0  0  0  0  0  0  0  0  0  0  0
  1  2  1  0  0  0  0
  1  6  2  0  0  0  0
  1 21  1  0  0  0  0
  2  3  2  0  0  0  0
  2 22  1  0  0  0  0
  3  4  1  0  0  0  0
  3 23  1  0  0  0  0
  4  5  2  0  0  0  0
  4  7  1  0  0  0  0
  5  6  1  0  0  0  0
  5 24  1  0  0  0  0
  6 25  1  0  0  0  0
  7  8  2  0  0  0  0
  7  9  2  0  0  0  0
  7 10  1  0  0  0  0
 10 11  1  0  0  0  0
 10 26  1  0  0  0  0
 11 12  1  0  0  0  0
 11 16  2  0  0  0  0
 12 13  2  0  0  0  0
 12 27  1  0  0  0  0
 13 14  1  0  0  0  0
 13 28  1  0  0  0  0
 14 15  2  0  0  0  0
 14 17  1  0  0  0  0
 15 16  1  0  0  0  0
 15 29  1  0  0  0  0
 16 30  1  0  0  0  0
 17 18  2  0  0  0  0
 17 19  2  0  0  0  0
 17 20  1  0  0  0  0
 20 31  1  0  0  0  0
 20 32  1  0  0  0  0
M  END
> <Potency[nM] Carbonic anhydrase I>
103

> <Potency[nM] Carbonic anhydrase II>
49

> <Potency[nM] Carbonic anhydrase IX>
52

> <Potency[nM] Carbonic anhydrase XII>
68

> <Name>
Cpd40

$$$$
Cpd41
  SciTegic04261111113D

 40 42  0  0  0  0            999 V2000
    0.7129   -0.9728    0.0042 N   0  0  0  0  0  0  0  0  0  0  0  0
    1.1922    0.3092    0.0002 C   0  0  0  0  0  0  0  0  0  0  0  0
    1.4477   -2.2395    0.0140 C   0  0  0  0  0  0  0  0  0  0  0  0
   -0.5500   -0.9641    0.0026 N   0  0  0  0  0  0  0  0  0  0  0  0
    2.6377    0.9077   -0.0020 C   0  0  0  0  0  0  0  0  0  0  0  0
    0.0937    1.1498   -0.0022 C   0  0  0  0  0  0  0  0  0  0  0  0
    0.0839    2.2197   -0.0047 H   0  0  0  0  0  0  0  0  0  0  0  0
    2.8115   -2.2797    0.0281 C   0  0  0  0  0  0  0  0  0  0  0  0
    3.3415   -1.3502    0.0364 H   0  0  0  0  0  0  0  0  0  0  0  0
    0.7653   -3.4703    0.0100 C   0  0  0  0  0  0  0  0  0  0  0  0
   -0.3044   -3.4901    0.0017 H   0  0  0  0  0  0  0  0  0  0  0  0
   -0.9885    0.2898   -0.0005 C   0  0  0  0  0  0  0  0  0  0  0  0
    3.7988    0.1564   -0.0097 C   0  0  0  0  0  0  0  0  0  0  0  0
    3.7090   -0.9098   -0.0169 H   0  0  0  0  0  0  0  0  0  0  0  0
    2.7902    2.2966    0.0038 C   0  0  0  0  0  0  0  0  0  0  0  0
    1.9241    2.9248    0.0079 H   0  0  0  0  0  0  0  0  0  0  0  0
    3.5487   -3.4459    0.0323 C   0  0  0  0  0  0  0  0  0  0  0  0
    4.6183   -3.4151    0.0395 H   0  0  0  0  0  0  0  0  0  0  0  0
    1.4869   -4.6651    0.0168 C   0  0  0  0  0  0  0  0  0  0  0  0
    0.9667   -5.6001    0.0141 H   0  0  0  0  0  0  0  0  0  0  0  0
   -2.4380    0.7142   -0.0010 C   0  0  0  0  0  0  0  0  0  0  0  0
    5.0705    0.7037   -0.0089 C   0  0  0  0  0  0  0  0  0  0  0  0
    5.9349    0.0730   -0.0140 H   0  0  0  0  0  0  0  0  0  0  0  0
    4.0598    2.8714    0.0042 C   0  0  0  0  0  0  0  0  0  0  0  0
    4.1565    3.9370    0.0088 H   0  0  0  0  0  0  0  0  0  0  0  0
    2.8824   -4.6482    0.0271 C   0  0  0  0  0  0  0  0  0  0  0  0
   -3.2510   -0.3979   -0.0860 F   0  0  0  0  0  0  0  0  0  0  0  0
   -2.6771    1.5434   -1.0789 F   0  0  0  0  0  0  0  0  0  0  0  0
   -2.7183    1.4001    1.1641 F   0  0  0  0  0  0  0  0  0  0  0  0
    5.2034    2.0785   -0.0012 C   0  0  0  0  0  0  0  0  0  0  0  0
    3.8870   -6.0856    0.0128 S   0  0  0  0  0  0  0  0  0  0  0  0
    6.5749    2.6860    0.0009 C   0  0  0  0  0  0  0  0  0  0  0  0
    7.0651    2.2603   -0.8751 H   0  0  0  0  0  0  0  0  0  0  0  0
    7.0667    2.2505    0.8711 H   0  0  0  0  0  0  0  0  0  0  0  0
    6.5669    3.6860    0.0065 H   0  0  0  0  0  0  0  0  0  0  0  0
    3.5717   -6.9855   -1.3835 N   0  0  0  0  0  0  0  0  0  0  0  0
    3.9484   -7.8977   -1.4792 H   0  0  0  0  0  0  0  0  0  0  0  0
    3.0468   -6.5809   -2.1241 H   0  0  0  0  0  0  0  0  0  0  0  0
    5.3367   -5.6346   -0.0167 O   0  0  0  0  0  0  0  0  0  0  0  0
    3.6487   -6.9177    1.2569 O   0  0  0  0  0  0  0  0  0  0  0  0
  1  2  1  0  0  0  0
  1  3  1  0  0  0  0
  1  4  1  0  0  0  0
  2  5  1  0  0  0  0
  2  6  2  0  0  0  0
  3  8  2  0  0  0  0
  3 10  1  0  0  0  0
  4 12  2  0  0  0  0
  5 13  2  0  0  0  0
  5 15  1  0  0  0  0
  6  7  1  0  0  0  0
  6 12  1  0  0  0  0
  8  9  1  0  0  0  0
  8 17  1  0  0  0  0
 10 11  1  0  0  0  0
 10 19  2  0  0  0  0
 12 21  1  0  0  0  0
 13 14  1  0  0  0  0
 13 22  1  0  0  0  0
 15 16  1  0  0  0  0
 15 24  2  0  0  0  0
 17 18  1  0  0  0  0
 17 26  2  0  0  0  0
 19 20  1  0  0  0  0
 19 26  1  0  0  0  0
 21 27  1  0  0  0  0
 21 28  1  0  0  0  0
 21 29  1  0  0  0  0
 22 23  1  0  0  0  0
 22 30  2  0  0  0  0
 24 25  1  0  0  0  0
 24 30  1  0  0  0  0
 26 31  1  0  0  0  0
 30 32  1  0  0  0  0
 31 36  1  0  0  0  0
 31 39  2  0  0  0  0
 31 40  2  0  0  0  0
 32 33  1  0  0  0  0
 32 34  1  0  0  0  0
 32 35  1  0  0  0  0
 36 37  1  0  0  0  0
 36 38  1  0  0  0  0
M  END
> <Potency[nM] Carbonic anhydrase I>
50000

> <Potency[nM] Carbonic anhydrase II>
5265.75

> <Potency[nM] Carbonic anhydrase IX>
5344

> <Potency[nM] Carbonic anhydrase XII>
18

> <Name>
Cpd41

$$$$
Cpd42
  SciTegic04261111113D

 28 28  0  0  0  0            999 V2000
   -4.4930  -15.3400    0.0000 C   0  0  0  0  0  0  0  0  0  0  0  0
   -4.4940  -16.1670    0.0000 C   0  0  0  0  0  0  0  0  0  0  0  0
   -3.7790  -16.5800    0.0000 C   0  0  0  0  0  0  0  0  0  0  0  0
   -3.0630  -16.1670    0.0000 C   0  0  0  0  0  0  0  0  0  0  0  0
   -3.0660  -15.3360    0.0000 C   0  0  0  0  0  0  0  0  0  0  0  0
   -3.7810  -14.9270    0.0000 C   0  0  0  0  0  0  0  0  0  0  0  0
   -2.3530  -14.9210    0.0000 S   0  0  0  0  0  0  0  0  0  0  0  0
   -1.6420  -14.5030    0.0000 C   0  0  0  0  0  0  0  0  0  0  0  0
   -1.9360  -15.6330    0.0000 O   0  0  0  0  0  0  0  0  0  0  0  0
   -2.7700  -14.2100    0.0000 O   0  0  0  0  0  0  0  0  0  0  0  0
   -0.9240  -14.9090    0.0000 C   0  0  0  0  0  0  0  0  0  0  0  0
   -0.9160  -15.7360    0.0000 O   0  0  0  0  0  0  0  0  0  0  0  0
   -0.2120  -14.4920    0.0000 O   0  5  0  0  0  0  0  0  0  0  0  0
   -2.3480  -16.5780    0.0000 S   0  0  0  0  0  0  0  0  0  0  0  0
   -1.7660  -15.9900    0.0000 O   0  0  0  0  0  0  0  0  0  0  0  0
   -2.7660  -17.2900    0.0000 O   0  0  0  0  0  0  0  0  0  0  0  0
   -1.6160  -16.9590    0.0000 N   0  0  0  0  0  0  0  0  0  0  0  0
   -5.2090  -16.5790    0.0000 C   0  0  0  0  0  0  0  0  0  0  0  0
   -5.2070  -14.9280    0.0000 Cl  0  0  0  0  0  0  0  0  0  0  0  0
   -3.7790  -17.6600    0.0000 H   0  0  0  0  0  0  0  0  0  0  0  0
   -3.7840  -13.8470    0.0000 H   0  0  0  0  0  0  0  0  0  0  0  0
   -1.6470  -13.8740    0.8900 H   0  0  0  0  0  0  0  0  0  0  0  0
   -1.6470  -13.8740   -0.8900 H   0  0  0  0  0  0  0  0  0  0  0  0
   -0.8780  -16.2700    0.0000 H   0  0  0  0  0  0  0  0  0  0  0  0
   -1.5370  -17.5370   -0.8250 H   0  0  0  0  0  0  0  0  0  0  0  0
   -6.0370  -15.8700    0.0000 H   0  0  0  0  0  0  0  0  0  0  0  0
   -5.2670  -17.2060    0.8900 H   0  0  0  0  0  0  0  0  0  0  0  0
   -5.2670  -17.2060   -0.8900 H   0  0  0  0  0  0  0  0  0  0  0  0
  1  2  1  0  0  0  0
  1  6  2  0  0  0  0
  1 19  1  0  0  0  0
  2  3  2  0  0  0  0
  2 18  1  0  0  0  0
  3  4  1  0  0  0  0
  3 20  1  0  0  0  0
  4  5  2  0  0  0  0
  4 14  1  0  0  0  0
  5  6  1  0  0  0  0
  5  7  1  0  0  0  0
  6 21  1  0  0  0  0
  7  8  1  0  0  0  0
  7  9  2  0  0  0  0
  7 10  2  0  0  0  0
  8 11  1  0  0  0  0
  8 22  1  0  0  0  0
  8 23  1  0  0  0  0
 11 12  2  0  0  0  0
 11 13  1  0  0  0  0
 14 15  2  0  0  0  0
 14 16  2  0  0  0  0
 14 17  1  0  0  0  0
 17 24  1  0  0  0  0
 17 25  1  0  0  0  0
 18 26  1  0  0  0  0
 18 27  1  0  0  0  0
 18 28  1  0  0  0  0
M  CHG  1  13  -1
M  END
> <Potency[nM] Carbonic anhydrase I>
11600

> <Potency[nM] Carbonic anhydrase II>
547

> <Potency[nM] Carbonic anhydrase IX>
5440

> <Potency[nM] Carbonic anhydrase XII>
2404

> <Name>
Cpd42

$$$$
Cpd43
  SciTegic04261111113D

 33 33  0  0  0  0            999 V2000
    3.5780    2.0470    0.0810 C   0  0  0  0  0  0  0  0  0  0  0  0
    2.4600    1.0020    0.1040 C   0  0  0  0  0  0  0  0  0  0  0  0
    2.5300    0.2100    1.4120 C   0  0  0  0  0  0  0  0  0  0  0  0
    2.6300    0.0470   -1.0790 C   0  0  0  0  0  0  0  0  0  0  0  0
    1.1240    1.6920    0.0050 C   0  0  0  0  0  0  0  0  0  0  0  0
    1.0710    2.9010   -0.0760 O   0  0  0  0  0  0  0  0  0  0  0  0
   -0.0110    0.9660    0.0070 N   0  0  0  0  0  0  0  0  0  0  0  0
   -1.2530    1.6100    0.0070 C   0  0  0  0  0  0  0  0  0  0  0  0
   -2.3250    1.0550    0.6950 C   0  0  0  0  0  0  0  0  0  0  0  0
   -3.5480    1.6970    0.6980 C   0  0  0  0  0  0  0  0  0  0  0  0
   -3.7100    2.8840    0.0080 C   0  0  0  0  0  0  0  0  0  0  0  0
   -2.6460    3.4360   -0.6830 C   0  0  0  0  0  0  0  0  0  0  0  0
   -1.4190    2.8020   -0.6850 C   0  0  0  0  0  0  0  0  0  0  0  0
   -5.2740    3.6950    0.0080 S   0  0  0  0  0  0  0  0  0  0  0  0
   -5.9560    3.2600    1.1760 O   0  0  0  0  0  0  0  0  0  0  0  0
   -5.0190    5.0670   -0.2590 O   0  0  0  0  0  0  0  0  0  0  0  0
   -6.1280    3.1110   -1.2850 N   0  0  0  0  0  0  0  0  0  0  0  0
    3.4570    2.7270    0.9240 H   0  0  0  0  0  0  0  0  0  0  0  0
    4.5440    1.5470    0.1520 H   0  0  0  0  0  0  0  0  0  0  0  0
    3.5280    2.6100   -0.8510 H   0  0  0  0  0  0  0  0  0  0  0  0
    1.7340   -0.5340    1.4290 H   0  0  0  0  0  0  0  0  0  0  0  0
    3.4960   -0.2890    1.4840 H   0  0  0  0  0  0  0  0  0  0  0  0
    2.4090    0.8900    2.2550 H   0  0  0  0  0  0  0  0  0  0  0  0
    2.5800    0.6100   -2.0110 H   0  0  0  0  0  0  0  0  0  0  0  0
    3.5960   -0.4520   -1.0070 H   0  0  0  0  0  0  0  0  0  0  0  0
    1.8340   -0.6980   -1.0620 H   0  0  0  0  0  0  0  0  0  0  0  0
    0.0330   -0.0030    0.0050 H   0  0  0  0  0  0  0  0  0  0  0  0
   -2.2000    0.1260    1.2300 H   0  0  0  0  0  0  0  0  0  0  0  0
   -4.3800    1.2690    1.2380 H   0  0  0  0  0  0  0  0  0  0  0  0
   -2.7760    4.3630   -1.2210 H   0  0  0  0  0  0  0  0  0  0  0  0
   -0.5890    3.2340   -1.2240 H   0  0  0  0  0  0  0  0  0  0  0  0
   -5.7320    2.4440   -1.8660 H   0  0  0  0  0  0  0  0  0  0  0  0
   -7.0250    3.4370   -1.4600 H   0  0  0  0  0  0  0  0  0  0  0  0
  1  2  1  0  0  0  0
  1 18  1  0  0  0  0
  1 19  1  0  0  0  0
  1 20  1  0  0  0  0
  2  3  1  0  0  0  0
  2  4  1  0  0  0  0
  2  5  1  0  0  0  0
  3 21  1  0  0  0  0
  3 22  1  0  0  0  0
  3 23  1  0  0  0  0
  4 24  1  0  0  0  0
  4 25  1  0  0  0  0
  4 26  1  0  0  0  0
  5  6  2  0  0  0  0
  5  7  1  0  0  0  0
  7  8  1  0  0  0  0
  7 27  1  0  0  0  0
  8  9  1  0  0  0  0
  8 13  2  0  0  0  0
  9 10  2  0  0  0  0
  9 28  1  0  0  0  0
 10 11  1  0  0  0  0
 10 29  1  0  0  0  0
 11 12  2  0  0  0  0
 11 14  1  0  0  0  0
 12 13  1  0  0  0  0
 12 30  1  0  0  0  0
 13 31  1  0  0  0  0
 14 15  2  0  0  0  0
 14 16  2  0  0  0  0
 14 17  1  0  0  0  0
 17 32  1  0  0  0  0
 17 33  1  0  0  0  0
M  END
> <Potency[nM] Carbonic anhydrase I>
20600

> <Potency[nM] Carbonic anhydrase II>
230

> <Potency[nM] Carbonic anhydrase IX>
136

> <Potency[nM] Carbonic anhydrase XII>
249

> <Name>
Cpd43

$$$$
Cpd44
  SciTegic04261111113D

 14 14  0  0  0  0            999 V2000
    1.1030    1.9710    0.0020 C   0  0  0  0  0  0  0  0  0  0  0  0
   -0.0150    1.2570    0.0090 N   0  0  0  0  0  0  0  0  0  0  0  0
    0.0020   -0.0040    0.0020 N   0  0  0  0  0  0  0  0  0  0  0  0
    1.1260   -0.6910   -0.0120 C   0  0  0  0  0  0  0  0  0  0  0  0
    2.3120    0.6510   -0.0160 S   0  0  0  0  0  0  0  0  0  0  0  0
    1.3880   -2.4330   -0.0240 S   0  0  0  0  0  0  0  0  0  0  0  0
    2.6850   -2.6520    0.5140 O   0  0  0  0  0  0  0  0  0  0  0  0
    0.2220   -3.0230    0.5350 O   0  0  0  0  0  0  0  0  0  0  0  0
    1.4460   -2.9090   -1.6090 N   0  0  0  0  0  0  0  0  0  0  0  0
    1.2830    3.3470    0.0070 N   0  0  0  0  0  0  0  0  0  0  0  0
    1.3420   -2.2540   -2.3160 H   0  0  0  0  0  0  0  0  0  0  0  0
    1.5850   -3.8440   -1.8300 H   0  0  0  0  0  0  0  0  0  0  0  0
    0.5130    3.9370    0.0180 H   0  0  0  0  0  0  0  0  0  0  0  0
    2.1790    3.7180    0.0000 H   0  0  0  0  0  0  0  0  0  0  0  0
  1  2  2  0  0  0  0
  1  5  1  0  0  0  0
  1 10  1  0  0  0  0
  2  3  1  0  0  0  0
  3  4  2  0  0  0  0
  4  5  1  0  0  0  0
  4  6  1  0  0  0  0
  6  7  2  0  0  0  0
  6  8  2  0  0  0  0
  6  9  1  0  0  0  0
  9 11  1  0  0  0  0
  9 12  1  0  0  0  0
 10 13  1  0  0  0  0
 10 14  1  0  0  0  0
M  END
> <Potency[nM] Carbonic anhydrase I>
8600

> <Potency[nM] Carbonic anhydrase II>
60

> <Potency[nM] Carbonic anhydrase IX>
41

> <Potency[nM] Carbonic anhydrase XII>
33

> <Name>
Cpd44

$$$$
Cpd45
  SciTegic04261111113D

 35 36  0  0  0  0            999 V2000
    9.9500  -26.1030    0.0000 C   0  0  0  0  0  0  0  0  0  0  0  0
   10.6660  -25.6890    0.0000 C   0  0  0  0  0  0  0  0  0  0  0  0
   10.6630  -24.8590    0.0000 C   0  0  0  0  0  0  0  0  0  0  0  0
    9.9480  -24.4500    0.0000 C   0  0  0  0  0  0  0  0  0  0  0  0
   11.3760  -24.4440    0.0000 S   0  0  0  0  0  0  0  0  0  0  0  0
   11.3810  -26.1010    0.0000 S   0  0  0  0  0  0  0  0  0  0  0  0
   10.9620  -26.8120    0.0000 O   0  0  0  0  0  0  0  0  0  0  0  0
   12.1130  -26.4820    0.0000 N   0  0  0  0  0  0  0  0  0  0  0  0
   11.8010  -25.3900    0.0000 O   0  0  0  0  0  0  0  0  0  0  0  0
    9.2310  -25.6890    0.0000 C   0  0  0  0  0  0  0  0  0  0  0  0
    9.2290  -24.8710    0.0000 C   0  0  0  0  0  0  0  0  0  0  0  0
    8.5180  -24.4600    0.0000 Cl  0  0  0  0  0  0  0  0  0  0  0  0
    8.5180  -26.1020    0.0000 C   0  0  0  0  0  0  0  0  0  0  0  0
    7.8020  -25.6910    0.0000 N   0  0  0  0  0  0  0  0  0  0  0  0
    8.5190  -26.9270    0.0000 O   0  0  0  0  0  0  0  0  0  0  0  0
    7.0890  -26.1050    0.0000 C   0  0  0  0  0  0  0  0  0  0  0  0
    6.3730  -25.6940    0.0000 C   0  0  0  0  0  0  0  0  0  0  0  0
    6.3770  -24.8690    0.0000 C   0  0  0  0  0  0  0  0  0  0  0  0
    5.6630  -24.4580    0.0000 C   0  0  0  0  0  0  0  0  0  0  0  0
    4.9480  -24.8720    0.0000 C   0  0  0  0  0  0  0  0  0  0  0  0
    4.9520  -25.7010    0.0000 C   0  0  0  0  0  0  0  0  0  0  0  0
    5.6670  -26.1090    0.0000 C   0  0  0  0  0  0  0  0  0  0  0  0
    9.9510  -27.1830    0.0000 H   0  0  0  0  0  0  0  0  0  0  0  0
    9.9430  -23.3700    0.0000 H   0  0  0  0  0  0  0  0  0  0  0  0
   12.3940  -25.3090    0.0000 H   0  0  0  0  0  0  0  0  0  0  0  0
   11.9720  -27.4820    0.0000 H   0  0  0  0  0  0  0  0  0  0  0  0
   12.6310  -26.2150    0.8250 H   0  0  0  0  0  0  0  0  0  0  0  0
    7.7990  -24.6810    0.0000 H   0  0  0  0  0  0  0  0  0  0  0  0
    7.0910  -26.7340    0.8900 H   0  0  0  0  0  0  0  0  0  0  0  0
    7.0910  -26.7340   -0.8900 H   0  0  0  0  0  0  0  0  0  0  0  0
    7.3130  -24.3310    0.0000 H   0  0  0  0  0  0  0  0  0  0  0  0
    5.6620  -23.3780    0.0000 H   0  0  0  0  0  0  0  0  0  0  0  0
    4.0110  -24.3350    0.0000 H   0  0  0  0  0  0  0  0  0  0  0  0
    4.0190  -26.2460    0.0000 H   0  0  0  0  0  0  0  0  0  0  0  0
    5.6740  -27.1890    0.0000 H   0  0  0  0  0  0  0  0  0  0  0  0
  1  2  2  0  0  0  0
  1 10  1  0  0  0  0
  1 23  1  0  0  0  0
  2  3  1  0  0  0  0
  2  6  1  0  0  0  0
  3  4  2  0  0  0  0
  3  5  1  0  0  0  0
  4 11  1  0  0  0  0
  4 24  1  0  0  0  0
  5 25  1  0  0  0  0
  6  7  2  0  0  0  0
  6  8  1  0  0  0  0
  6  9  2  0  0  0  0
  8 26  1  0  0  0  0
  8 27  1  0  0  0  0
 10 11  2  0  0  0  0
 10 13  1  0  0  0  0
 11 12  1  0  0  0  0
 13 14  1  0  0  0  0
 13 15  2  0  0  0  0
 14 16  1  0  0  0  0
 14 28  1  0  0  0  0
 16 17  1  0  0  0  0
 16 29  1  0  0  0  0
 16 30  1  0  0  0  0
 17 18  1  0  0  0  0
 17 22  2  0  0  0  0
 18 19  2  0  0  0  0
 18 31  1  0  0  0  0
 19 20  1  0  0  0  0
 19 32  1  0  0  0  0
 20 21  2  0  0  0  0
 20 33  1  0  0  0  0
 21 22  1  0  0  0  0
 21 34  1  0  0  0  0
 22 35  1  0  0  0  0
M  END
> <Potency[nM] Carbonic anhydrase I>
19700

> <Potency[nM] Carbonic anhydrase II>
19.9

> <Potency[nM] Carbonic anhydrase IX>
40.9

> <Potency[nM] Carbonic anhydrase XII>
35.6

> <Name>
Cpd45

$$$$
Cpd46
  SciTegic04261111113D

 27 28  0  0  0  0            999 V2000
   -1.3280    1.7420    0.6590 C   0  0  0  0  0  0  0  0  0  0  0  0
   -2.1170    2.7930    0.1570 C   0  0  0  0  0  0  0  0  0  0  0  0
   -3.4890    2.8540    0.4540 C   0  0  0  0  0  0  0  0  0  0  0  0
   -4.0790    1.8610    1.2570 C   0  0  0  0  0  0  0  0  0  0  0  0
   -3.2950    0.8100    1.7620 C   0  0  0  0  0  0  0  0  0  0  0  0
   -1.9220    0.7520    1.4650 C   0  0  0  0  0  0  0  0  0  0  0  0
    0.9660    0.2680    0.7200 O   0  0  0  0  0  0  0  0  0  0  0  0
    0.5950    2.3340   -1.1430 O   0  0  0  0  0  0  0  0  0  0  0  0
    0.3670    1.6760    0.2860 S   0  0  0  0  0  0  0  0  0  0  0  0
    1.0650    2.7840    1.3360 N   0  0  0  0  0  0  0  0  0  0  0  0
    2.3940    2.9530    1.3680 C   0  0  0  0  0  0  0  0  0  0  0  0
    4.7130    2.9840    1.1630 C   0  0  0  0  0  0  0  0  0  0  0  0
    2.9750    3.8320    2.1940 N   0  0  0  0  0  0  0  0  0  0  0  0
    4.2600    3.8500    2.0810 N   0  0  0  0  0  0  0  0  0  0  0  0
    3.4860    2.0650    0.3620 S   0  0  0  0  0  0  0  0  0  0  0  0
    6.3970    2.7770    0.8110 S   0  0  0  0  0  0  0  0  0  0  0  0
    6.5160    1.9160   -0.5200 O   0  0  0  0  0  0  0  0  0  0  0  0
    7.1470    4.1440    1.1240 O   0  0  0  0  0  0  0  0  0  0  0  0
    6.9390    1.7420    2.0140 N   0  0  0  0  0  0  0  0  0  0  0  0
   -1.6920    3.5140   -0.4280 H   0  0  0  0  0  0  0  0  0  0  0  0
   -4.0570    3.6170    0.0870 H   0  0  0  0  0  0  0  0  0  0  0  0
   -5.0750    1.9050    1.4720 H   0  0  0  0  0  0  0  0  0  0  0  0
   -3.7220    0.0890    2.3440 H   0  0  0  0  0  0  0  0  0  0  0  0
   -1.3560   -0.0130    1.8340 H   0  0  0  0  0  0  0  0  0  0  0  0
    0.5010    3.3110    1.9210 H   0  0  0  0  0  0  0  0  0  0  0  0
    6.9670    0.7870    1.8520 H   0  0  0  0  0  0  0  0  0  0  0  0
    7.2240    2.1030    2.8670 H   0  0  0  0  0  0  0  0  0  0  0  0
  1  2  1  0  0  0  0
  1  6  2  0  0  0  0
  1  9  1  0  0  0  0
  2  3  2  0  0  0  0
  2 20  1  0  0  0  0
  3  4  1  0  0  0  0
  3 21  1  0  0  0  0
  4  5  2  0  0  0  0
  4 22  1  0  0  0  0
  5  6  1  0  0  0  0
  5 23  1  0  0  0  0
  6 24  1  0  0  0  0
  7  9  2  0  0  0  0
  8  9  2  0  0  0  0
  9 10  1  0  0  0  0
 10 11  1  0  0  0  0
 10 25  1  0  0  0  0
 11 13  2  0  0  0  0
 11 15  1  0  0  0  0
 12 14  2  0  0  0  0
 12 15  1  0  0  0  0
 12 16  1  0  0  0  0
 13 14  1  0  0  0  0
 16 17  2  0  0  0  0
 16 18  2  0  0  0  0
 16 19  1  0  0  0  0
 19 26  1  0  0  0  0
 19 27  1  0  0  0  0
M  END
> <Potency[nM] Carbonic anhydrase I>
62

> <Potency[nM] Carbonic anhydrase II>
8.33333333333333

> <Potency[nM] Carbonic anhydrase IX>
44.5

> <Potency[nM] Carbonic anhydrase XII>
3.65

> <Name>
Cpd46

$$$$
Cpd47
  SciTegic04261111113D

 21 21  0  0  0  0            999 V2000
   -1.0180    2.4940    0.5280 C   0  0  0  0  0  0  0  0  0  0  0  0
   -2.2320    1.7850    0.5370 C   0  0  0  0  0  0  0  0  0  0  0  0
   -2.2320    0.3810    0.6120 C   0  0  0  0  0  0  0  0  0  0  0  0
   -1.0170   -0.3300    0.6820 C   0  0  0  0  0  0  0  0  0  0  0  0
    0.1980    0.3850    0.6740 C   0  0  0  0  0  0  0  0  0  0  0  0
    0.1970    1.7880    0.5990 C   0  0  0  0  0  0  0  0  0  0  0  0
    0.4190    4.7670    0.0370 O   0  0  0  0  0  0  0  0  0  0  0  0
   -2.3760    4.7430   -0.2100 O   0  0  0  0  0  0  0  0  0  0  0  0
   -1.0210    4.2280    0.4420 S   0  0  0  0  0  0  0  0  0  0  0  0
   -1.1690    4.7180    2.0390 N   0  0  0  0  0  0  0  0  0  0  0  0
   -1.0300   -1.8010    0.7530 C   0  0  0  0  0  0  0  0  0  0  0  0
   -1.7060   -2.2280    1.9300 O   0  0  0  0  0  0  0  0  0  0  0  0
   -3.1170    2.2910    0.4880 H   0  0  0  0  0  0  0  0  0  0  0  0
   -3.1190   -0.1240    0.6170 H   0  0  0  0  0  0  0  0  0  0  0  0
    1.0860   -0.1160    0.7240 H   0  0  0  0  0  0  0  0  0  0  0  0
    1.0820    2.2970    0.5950 H   0  0  0  0  0  0  0  0  0  0  0  0
   -1.2310    5.6620    2.2480 H   0  0  0  0  0  0  0  0  0  0  0  0
   -1.1920    4.0580    2.7480 H   0  0  0  0  0  0  0  0  0  0  0  0
   -1.5450   -2.2030   -0.1210 H   0  0  0  0  0  0  0  0  0  0  0  0
   -0.0150   -2.2000    0.7730 H   0  0  0  0  0  0  0  0  0  0  0  0
   -1.7550   -3.2010    2.0370 H   0  0  0  0  0  0  0  0  0  0  0  0
  1  2  1  0  0  0  0
  1  6  2  0  0  0  0
  1  9  1  0  0  0  0
  2  3  2  0  0  0  0
  2 13  1  0  0  0  0
  3  4  1  0  0  0  0
  3 14  1  0  0  0  0
  4  5  2  0  0  0  0
  4 11  1  0  0  0  0
  5  6  1  0  0  0  0
  5 15  1  0  0  0  0
  6 16  1  0  0  0  0
  7  9  2  0  0  0  0
  8  9  2  0  0  0  0
  9 10  1  0  0  0  0
 10 17  1  0  0  0  0
 10 18  1  0  0  0  0
 11 12  1  0  0  0  0
 11 19  1  0  0  0  0
 11 20  1  0  0  0  0
 12 21  1  0  0  0  0
M  END
> <Potency[nM] Carbonic anhydrase I>
55

> <Potency[nM] Carbonic anhydrase II>
65.6

> <Potency[nM] Carbonic anhydrase IX>
21

> <Potency[nM] Carbonic anhydrase XII>
220

> <Name>
Cpd47

$$$$
Cpd48
  SciTegic04261111113D

 81 88  0  0  1  0            999 V2000
    4.7290   -2.5540    0.0000 Zn  0  0  0  0  0  0  0  0  0  0  0  0
    2.5540   -1.7540    0.0000 N   0  3  0  0  0  0  0  0  0  0  0  0
    6.1670   -3.1040    0.0000 N   0  3  0  0  0  0  0  0  0  0  0  0
    6.2170   -1.6790    0.0000 O   0  0  0  0  0  0  0  0  0  0  0  0
    3.3750   -3.2420    0.0000 O   0  0  0  0  0  0  0  0  0  0  0  0
    1.8750   -3.0420    0.0000 C   0  0  0  0  0  0  0  0  0  0  0  0
    7.4290   -2.4290    0.0000 C   0  0  0  0  0  0  0  0  0  0  0  0
    2.5250    1.5460    0.0000 S   0  0  0  0  0  0  0  0  0  0  0  0
    6.0670   -6.4040    0.0000 S   0  0  0  0  0  0  0  0  0  0  0  0
    7.0420   -1.7040    0.0000 C   0  0  2  0  0  0  0  0  0  0  0  0
    2.5790   -3.4540    0.0000 C   0  0  2  0  0  0  0  0  0  0  0  0
    6.9920   -3.1290    0.0000 C   0  0  0  0  0  0  0  0  0  0  0  0
    1.8790   -2.2170    0.0000 C   0  0  0  0  0  0  0  0  0  0  0  0
    2.5750   -4.2790    0.0000 C   0  0  0  0  0  0  0  0  0  0  0  0
    7.4750   -1.0040    0.0000 C   0  0  0  0  0  0  0  0  0  0  0  0
    8.2540   -2.4540    0.0000 C   0  0  0  0  0  0  0  0  0  0  0  0
    1.1540   -3.4420    0.0000 C   0  0  0  0  0  0  0  0  0  0  0  0
    8.6920   -1.7540    0.0000 O   0  0  0  0  0  0  0  0  0  0  0  0
    1.1500   -4.2670    0.0000 O   0  0  0  0  0  0  0  0  0  0  0  0
    6.1670   -3.9290    0.0000 C   0  0  0  0  0  0  0  0  0  0  0  0
    2.5620   -0.9290    0.0000 C   0  0  0  0  0  0  0  0  0  0  0  0
    8.3000   -1.0290    0.0000 C   0  0  0  0  0  0  0  0  0  0  0  0
    1.8540   -4.6790    0.0000 C   0  0  0  0  0  0  0  0  0  0  0  0
    6.1000   -5.5790    0.0000 C   0  0  0  0  0  0  0  0  0  0  0  0
    2.5290    0.7210    0.0000 C   0  0  0  0  0  0  0  0  0  0  0  0
    4.7290   -3.3790    0.0000 Cl  0  0  0  0  0  0  0  0  0  0  0  0
    4.7290   -1.7290    0.0000 Cl  0  0  0  0  0  0  0  0  0  0  0  0
    3.3500    1.5580    0.0000 O   0  0  0  0  0  0  0  0  0  0  0  0
    1.6920    1.5460    0.0000 O   0  0  0  0  0  0  0  0  0  0  0  0
    5.2420   -6.3670    0.0000 O   0  0  0  0  0  0  0  0  0  0  0  0
    6.8920   -6.4170    0.0000 O   0  0  0  0  0  0  0  0  0  0  0  0
    3.2790   -4.6920    0.0000 C   0  0  0  0  0  0  0  0  0  0  0  0
    7.0880   -0.2790    0.0000 C   0  0  0  0  0  0  0  0  0  0  0  0
    2.5170    2.3710    0.0000 N   0  0  0  0  0  0  0  0  0  0  0  0
    6.0420   -7.2290    0.0000 N   0  0  0  0  0  0  0  0  0  0  0  0
    5.4380   -4.3040    0.0000 C   0  0  0  0  0  0  0  0  0  0  0  0
    6.8620   -4.3670    0.0000 C   0  0  0  0  0  0  0  0  0  0  0  0
    1.8420   -0.5290    0.0000 C   0  0  0  0  0  0  0  0  0  0  0  0
    3.2670   -0.5040    0.0000 C   0  0  0  0  0  0  0  0  0  0  0  0
    3.2540    0.3210    0.0000 C   0  0  0  0  0  0  0  0  0  0  0  0
    6.8290   -5.1920    0.0000 C   0  0  0  0  0  0  0  0  0  0  0  0
    1.8250    0.2960    0.0000 C   0  0  0  0  0  0  0  0  0  0  0  0
    5.4040   -5.1290    0.0000 C   0  0  0  0  0  0  0  0  0  0  0  0
    8.7290   -0.3290    0.0000 C   0  0  0  0  0  0  0  0  0  0  0  0
    1.8540   -5.5040    0.0000 C   0  0  0  0  0  0  0  0  0  0  0  0
    7.5170    0.4210    0.0000 C   0  0  0  0  0  0  0  0  0  0  0  0
    3.2790   -5.5040    0.0000 C   0  0  0  0  0  0  0  0  0  0  0  0
    2.5670   -5.9170    0.0000 C   0  0  0  0  0  0  0  0  0  0  0  0
    8.3420    0.3960    0.0000 C   0  0  0  0  0  0  0  0  0  0  0  0
    3.9920   -5.9170    0.0000 C   0  0  0  0  0  0  0  0  0  0  0  0
    7.1170    1.1500    0.0000 C   0  0  0  0  0  0  0  0  0  0  0  0
    7.0420   -1.7040   -1.0900 H   0  0  0  0  0  0  0  0  0  0  0  0
    2.5790   -3.4540   -1.0900 H   0  0  0  0  0  0  0  0  0  0  0  0
    7.5010   -4.0810    0.0000 H   0  0  0  0  0  0  0  0  0  0  0  0
    0.9250   -1.7110    0.0000 H   0  0  0  0  0  0  0  0  0  0  0  0
    8.7630   -3.4070    0.0000 H   0  0  0  0  0  0  0  0  0  0  0  0
    0.2250   -2.8920    0.0000 H   0  0  0  0  0  0  0  0  0  0  0  0
    4.2160   -4.1550    0.0000 H   0  0  0  0  0  0  0  0  0  0  0  0
    6.0080   -0.2470    0.0000 H   0  0  0  0  0  0  0  0  0  0  0  0
    3.4660    2.7170    0.0000 H   0  0  0  0  0  0  0  0  0  0  0  0
    2.0380    2.7030    0.8250 H   0  0  0  0  0  0  0  0  0  0  0  0
    5.0800   -7.5370    0.0000 H   0  0  0  0  0  0  0  0  0  0  0  0
    6.5080   -7.5800    0.8250 H   0  0  0  0  0  0  0  0  0  0  0  0
    4.5280   -3.7230    0.0000 H   0  0  0  0  0  0  0  0  0  0  0  0
    7.8180   -3.8640    0.0000 H   0  0  0  0  0  0  0  0  0  0  0  0
    0.9170   -1.0860    0.0000 H   0  0  0  0  0  0  0  0  0  0  0  0
    4.2120   -1.0280    0.0000 H   0  0  0  0  0  0  0  0  0  0  0  0
    4.1800    0.8770    0.0000 H   0  0  0  0  0  0  0  0  0  0  0  0
    7.7430   -5.7670    0.0000 H   0  0  0  0  0  0  0  0  0  0  0  0
    0.8790    0.8170    0.0000 H   0  0  0  0  0  0  0  0  0  0  0  0
    4.4450   -5.6260    0.0000 H   0  0  0  0  0  0  0  0  0  0  0  0
    9.8090   -0.3610    0.0000 H   0  0  0  0  0  0  0  0  0  0  0  0
    0.9180   -6.0430    0.0000 H   0  0  0  0  0  0  0  0  0  0  0  0
    2.5670   -6.9970    0.0000 H   0  0  0  0  0  0  0  0  0  0  0  0
    8.9110    1.3140    0.0000 H   0  0  0  0  0  0  0  0  0  0  0  0
    4.8210   -5.2100    0.0000 H   0  0  0  0  0  0  0  0  0  0  0  0
    4.0490   -6.5440   -0.8900 H   0  0  0  0  0  0  0  0  0  0  0  0
    4.0490   -6.5440    0.8900 H   0  0  0  0  0  0  0  0  0  0  0  0
    6.0410    0.9740    0.0000 H   0  0  0  0  0  0  0  0  0  0  0  0
    7.3930    1.7160   -0.8900 H   0  0  0  0  0  0  0  0  0  0  0  0
    7.3930    1.7160    0.8900 H   0  0  0  0  0  0  0  0  0  0  0  0
  1  2  1  0  0  0  0
  1  3  1  0  0  0  0
  1  4  1  0  0  0  0
  1  5  1  0  0  0  0
  1 26  1  0  0  0  0
  1 27  1  0  0  0  0
  2 13  2  0  0  0  0
  2 21  1  0  0  0  0
  3 12  2  0  0  0  0
  3 20  1  0  0  0  0
  4 10  1  0  0  0  0
  5 11  1  0  0  0  0
  6 11  1  0  0  0  0
  6 13  1  0  0  0  0
  6 17  2  0  0  0  0
  7 10  1  0  0  0  0
  7 12  1  0  0  0  0
  7 16  2  0  0  0  0
  8 25  1  0  0  0  0
  8 28  2  0  0  0  0
  8 29  2  0  0  0  0
  8 34  1  0  0  0  0
  9 24  1  0  0  0  0
  9 30  2  0  0  0  0
  9 31  2  0  0  0  0
  9 35  1  0  0  0  0
 10 15  1  0  0  0  0
 10 52  1  0  0  0  0
 11 14  1  0  0  0  0
 11 53  1  0  0  0  0
 12 54  1  0  0  0  0
 13 55  1  0  0  0  0
 14 23  2  0  0  0  0
 14 32  1  0  0  0  0
 15 22  2  0  0  0  0
 15 33  1  0  0  0  0
 16 18  1  0  0  0  0
 16 56  1  0  0  0  0
 17 19  1  0  0  0  0
 17 57  1  0  0  0  0
 18 22  1  0  0  0  0
 19 23  1  0  0  0  0
 20 36  1  0  0  0  0
 20 37  2  0  0  0  0
 21 38  1  0  0  0  0
 21 39  2  0  0  0  0
 22 44  1  0  0  0  0
 23 45  1  0  0  0  0
 24 41  2  0  0  0  0
 24 43  1  0  0  0  0
 25 40  2  0  0  0  0
 25 42  1  0  0  0  0
 32 47  2  0  0  0  0
 32 58  1  0  0  0  0
 33 46  2  0  0  0  0
 33 59  1  0  0  0  0
 34 60  1  0  0  0  0
 34 61  1  0  0  0  0
 35 62  1  0  0  0  0
 35 63  1  0  0  0  0
 36 43  2  0  0  0  0
 36 64  1  0  0  0  0
 37 41  1  0  0  0  0
 37 65  1  0  0  0  0
 38 42  2  0  0  0  0
 38 66  1  0  0  0  0
 39 40  1  0  0  0  0
 39 67  1  0  0  0  0
 40 68  1  0  0  0  0
 41 69  1  0  0  0  0
 42 70  1  0  0  0  0
 43 71  1  0  0  0  0
 44 49  2  0  0  0  0
 44 72  1  0  0  0  0
 45 48  2  0  0  0  0
 45 73  1  0  0  0  0
 46 49  1  0  0  0  0
 46 51  1  0  0  0  0
 47 48  1  0  0  0  0
 47 50  1  0  0  0  0
 48 74  1  0  0  0  0
 49 75  1  0  0  0  0
 50 76  1  0  0  0  0
 50 77  1  0  0  0  0
 50 78  1  0  0  0  0
 51 79  1  0  0  0  0
 51 80  1  0  0  0  0
 51 81  1  0  0  0  0
M  CHG  2   2   1   3   1
M  END
> <Potency[nM] Carbonic anhydrase I>
10

> <Potency[nM] Carbonic anhydrase II>
5.5

> <Potency[nM] Carbonic anhydrase IX>
6.8

> <Potency[nM] Carbonic anhydrase XII>
7.4

> <Name>
Cpd48

$$$$
Cpd49
  SciTegic04261111113D

 38 40  0  0  0  0            999 V2000
    5.8920    3.0830    0.0000 S   0  0  0  0  0  0  0  0  0  0  0  0
    4.4920   -1.8790    0.0000 C   0  0  0  0  0  0  0  0  0  0  0  0
    3.7790   -1.4670    0.0000 C   0  0  0  0  0  0  0  0  0  0  0  0
    3.0670   -1.8790    0.0000 C   0  0  0  0  0  0  0  0  0  0  0  0
    4.4920   -2.7040    0.0000 C   0  0  0  0  0  0  0  0  0  0  0  0
    3.7790   -3.1170    0.0000 O   0  0  0  0  0  0  0  0  0  0  0  0
    5.9040    2.2460    0.0000 C   0  0  0  0  0  0  0  0  0  0  0  0
    3.0670   -2.7040    0.0000 C   0  0  0  0  0  0  0  0  0  0  0  0
    6.7250    3.0960    0.0000 O   0  0  0  0  0  0  0  0  0  0  0  0
    5.0540    3.0580    0.0000 O   0  0  0  0  0  0  0  0  0  0  0  0
    5.2170   -0.6420    0.0000 N   0  0  0  0  0  0  0  0  0  0  0  0
    5.2170   -1.4670    0.0000 C   0  0  0  0  0  0  0  0  0  0  0  0
    5.8750    3.9080    0.0000 N   0  0  0  0  0  0  0  0  0  0  0  0
    3.7790   -0.6420    0.0000 O   0  0  0  0  0  0  0  0  0  0  0  0
    6.6380    1.8460    0.0000 C   0  0  0  0  0  0  0  0  0  0  0  0
    5.2000    1.8120    0.0000 C   0  0  0  0  0  0  0  0  0  0  0  0
    5.9420    0.5880    0.0000 C   0  0  0  0  0  0  0  0  0  0  0  0
    6.6500    1.0120    0.0000 C   0  0  0  0  0  0  0  0  0  0  0  0
    5.2170    0.9880    0.0000 C   0  0  0  0  0  0  0  0  0  0  0  0
    2.3540   -1.4670    0.0000 C   0  0  0  0  0  0  0  0  0  0  0  0
    5.9380   -0.2380    0.0000 C   0  0  0  0  0  0  0  0  0  0  0  0
    2.3540   -3.1170    0.0000 C   0  0  0  0  0  0  0  0  0  0  0  0
    1.6380   -1.8880    0.0000 C   0  0  0  0  0  0  0  0  0  0  0  0
    1.6380   -2.7040    0.0000 C   0  0  0  0  0  0  0  0  0  0  0  0
    5.4280   -3.2430    0.0000 H   0  0  0  0  0  0  0  0  0  0  0  0
    6.1500   -2.0100    0.0000 H   0  0  0  0  0  0  0  0  0  0  0  0
    6.8200    4.2640    0.0000 H   0  0  0  0  0  0  0  0  0  0  0  0
    5.3920    4.2350    0.8250 H   0  0  0  0  0  0  0  0  0  0  0  0
    7.5630    2.4040    0.0000 H   0  0  0  0  0  0  0  0  0  0  0  0
    4.2520    2.3290    0.0000 H   0  0  0  0  0  0  0  0  0  0  0  0
    7.5930    0.4860    0.0000 H   0  0  0  0  0  0  0  0  0  0  0  0
    4.2930    0.4290    0.0000 H   0  0  0  0  0  0  0  0  0  0  0  0
    2.3500   -0.3870    0.0000 H   0  0  0  0  0  0  0  0  0  0  0  0
    6.4800   -0.5570    0.8900 H   0  0  0  0  0  0  0  0  0  0  0  0
    6.4800   -0.5570   -0.8900 H   0  0  0  0  0  0  0  0  0  0  0  0
    2.3550   -4.1970    0.0000 H   0  0  0  0  0  0  0  0  0  0  0  0
    0.7010   -1.3520    0.0000 H   0  0  0  0  0  0  0  0  0  0  0  0
    0.7030   -3.2440    0.0000 H   0  0  0  0  0  0  0  0  0  0  0  0
  1  7  1  0  0  0  0
  1  9  2  0  0  0  0
  1 10  2  0  0  0  0
  1 13  1  0  0  0  0
  2  3  1  0  0  0  0
  2  5  2  0  0  0  0
  2 12  1  0  0  0  0
  3  4  1  0  0  0  0
  3 14  2  0  0  0  0
  4  8  2  0  0  0  0
  4 20  1  0  0  0  0
  5  6  1  0  0  0  0
  5 25  1  0  0  0  0
  6  8  1  0  0  0  0
  7 15  2  0  0  0  0
  7 16  1  0  0  0  0
  8 22  1  0  0  0  0
 11 12  2  0  0  0  0
 11 21  1  0  0  0  0
 12 26  1  0  0  0  0
 13 27  1  0  0  0  0
 13 28  1  0  0  0  0
 15 18  1  0  0  0  0
 15 29  1  0  0  0  0
 16 19  2  0  0  0  0
 16 30  1  0  0  0  0
 17 18  2  0  0  0  0
 17 19  1  0  0  0  0
 17 21  1  0  0  0  0
 18 31  1  0  0  0  0
 19 32  1  0  0  0  0
 20 23  2  0  0  0  0
 20 33  1  0  0  0  0
 21 34  1  0  0  0  0
 21 35  1  0  0  0  0
 22 24  2  0  0  0  0
 22 36  1  0  0  0  0
 23 24  1  0  0  0  0
 23 37  1  0  0  0  0
 24 38  1  0  0  0  0
M  END
> <Potency[nM] Carbonic anhydrase I>
29

> <Potency[nM] Carbonic anhydrase II>
14

> <Potency[nM] Carbonic anhydrase IX>
32

> <Potency[nM] Carbonic anhydrase XII>
38

> <Name>
Cpd49

$$$$
Cpd50
  SciTegic04261111113D

 36 37  0  0  0  0            999 V2000
    6.7080   -4.7270   -3.4280 C   0  0  0  0  0  0  0  0  0  0  0  0
    6.8000   -4.5630   -2.0580 C   0  0  0  0  0  0  0  0  0  0  0  0
    5.7060   -4.1250   -1.3370 C   0  0  0  0  0  0  0  0  0  0  0  0
    4.5120   -3.8500   -1.9900 C   0  0  0  0  0  0  0  0  0  0  0  0
    4.4200   -4.0210   -3.3660 C   0  0  0  0  0  0  0  0  0  0  0  0
    5.5200   -4.4540   -4.0810 C   0  0  0  0  0  0  0  0  0  0  0  0
    3.4020   -3.4060   -1.2640 N   0  0  0  0  0  0  0  0  0  0  0  0
    2.1340   -3.5690   -1.7760 C   0  0  0  0  0  0  0  0  0  0  0  0
    1.1620   -2.8010   -1.3680 N   0  0  0  0  0  0  0  0  0  0  0  0
    1.4440   -1.6740   -0.4750 C   0  0  0  0  0  0  0  0  0  0  0  0
    1.0870   -0.3840   -1.1670 C   0  0  0  0  0  0  0  0  0  0  0  0
   -0.1870    0.1370   -1.0430 C   0  0  0  0  0  0  0  0  0  0  0  0
   -0.5140    1.3210   -1.6760 C   0  0  0  0  0  0  0  0  0  0  0  0
    0.4330    1.9850   -2.4340 C   0  0  0  0  0  0  0  0  0  0  0  0
    1.7070    1.4630   -2.5590 C   0  0  0  0  0  0  0  0  0  0  0  0
    2.0340    0.2790   -1.9250 C   0  0  0  0  0  0  0  0  0  0  0  0
    0.0150    3.4940   -3.2420 S   0  0  0  0  0  0  0  0  0  0  0  0
    0.9160    3.6340   -4.3320 O   0  0  0  0  0  0  0  0  0  0  0  0
   -1.3950    3.4850   -3.4150 O   0  0  0  0  0  0  0  0  0  0  0  0
    0.3540    4.7240   -2.1870 N   0  0  0  0  0  0  0  0  0  0  0  0
    1.8240   -4.8160   -2.9820 S   0  0  0  0  0  0  0  0  0  0  0  0
    7.5650   -5.0690   -3.9880 H   0  0  0  0  0  0  0  0  0  0  0  0
    7.7290   -4.7780   -1.5500 H   0  0  0  0  0  0  0  0  0  0  0  0
    5.7790   -3.9980   -0.2670 H   0  0  0  0  0  0  0  0  0  0  0  0
    3.4910   -3.8130   -3.8760 H   0  0  0  0  0  0  0  0  0  0  0  0
    5.4500   -4.5830   -5.1510 H   0  0  0  0  0  0  0  0  0  0  0  0
    3.5250   -2.9840   -0.4000 H   0  0  0  0  0  0  0  0  0  0  0  0
    2.5040   -1.6690   -0.2210 H   0  0  0  0  0  0  0  0  0  0  0  0
    0.8530   -1.7740    0.4350 H   0  0  0  0  0  0  0  0  0  0  0  0
   -0.9270   -0.3810   -0.4510 H   0  0  0  0  0  0  0  0  0  0  0  0
   -1.5120    1.7260   -1.5830 H   0  0  0  0  0  0  0  0  0  0  0  0
    2.4470    1.9810   -3.1510 H   0  0  0  0  0  0  0  0  0  0  0  0
    3.0300   -0.1270   -2.0210 H   0  0  0  0  0  0  0  0  0  0  0  0
    0.7160    4.5250   -1.3090 H   0  0  0  0  0  0  0  0  0  0  0  0
    0.1920    5.6450   -2.4470 H   0  0  0  0  0  0  0  0  0  0  0  0
    3.0970   -5.4210   -3.0410 H   0  0  0  0  0  0  0  0  0  0  0  0
  1  2  1  0  0  0  0
  1  6  2  0  0  0  0
  1 22  1  0  0  0  0
  2  3  2  0  0  0  0
  2 23  1  0  0  0  0
  3  4  1  0  0  0  0
  3 24  1  0  0  0  0
  4  5  2  0  0  0  0
  4  7  1  0  0  0  0
  5  6  1  0  0  0  0
  5 25  1  0  0  0  0
  6 26  1  0  0  0  0
  7  8  1  0  0  0  0
  7 27  1  0  0  0  0
  8  9  2  0  0  0  0
  8 21  1  0  0  0  0
  9 10  1  0  0  0  0
 10 11  1  0  0  0  0
 10 28  1  0  0  0  0
 10 29  1  0  0  0  0
 11 12  1  0  0  0  0
 11 16  2  0  0  0  0
 12 13  2  0  0  0  0
 12 30  1  0  0  0  0
 13 14  1  0  0  0  0
 13 31  1  0  0  0  0
 14 15  2  0  0  0  0
 14 17  1  0  0  0  0
 15 16  1  0  0  0  0
 15 32  1  0  0  0  0
 16 33  1  0  0  0  0
 17 18  2  0  0  0  0
 17 19  2  0  0  0  0
 17 20  1  0  0  0  0
 20 34  1  0  0  0  0
 20 35  1  0  0  0  0
 21 36  1  0  0  0  0
M  END
> <Potency[nM] Carbonic anhydrase I>
266

> <Potency[nM] Carbonic anhydrase II>
12

> <Potency[nM] Carbonic anhydrase IX>
26

> <Potency[nM] Carbonic anhydrase XII>
18

> <Name>
Cpd50

$$$$
Cpd51
  SciTegic04261111113D

 93100  0  0  1  0            999 V2000
    4.0750   -0.9120    0.0000 Zn  0  0  0  0  0  0  0  0  0  0  0  0
    1.9000   -0.1120    0.0000 N   0  3  0  0  0  0  0  0  0  0  0  0
    5.5120   -1.4620    0.0000 N   0  3  0  0  0  0  0  0  0  0  0  0
    5.5620   -0.0290    0.0000 O   0  0  0  0  0  0  0  0  0  0  0  0
    2.7170   -1.5920    0.0000 O   0  0  0  0  0  0  0  0  0  0  0  0
    1.2170   -1.4000    0.0000 C   0  0  0  0  0  0  0  0  0  0  0  0
    6.7750   -0.7880    0.0000 C   0  0  0  0  0  0  0  0  0  0  0  0
    2.0920    4.4790    0.0000 S   0  0  0  0  0  0  0  0  0  0  0  0
    5.7250   -6.0920    0.0000 S   0  0  0  0  0  0  0  0  0  0  0  0
    6.3880   -0.0620    0.0000 C   0  0  2  0  0  0  0  0  0  0  0  0
    1.9250   -1.8120    0.0000 C   0  0  2  0  0  0  0  0  0  0  0  0
    1.9170   -2.6290    0.0000 C   0  0  0  0  0  0  0  0  0  0  0  0
    6.8170    0.6460    0.0000 C   0  0  0  0  0  0  0  0  0  0  0  0
    6.3380   -1.4880    0.0000 C   0  0  0  0  0  0  0  0  0  0  0  0
    1.2250   -0.5750    0.0000 C   0  0  0  0  0  0  0  0  0  0  0  0
    7.6000   -0.8120    0.0000 C   0  0  0  0  0  0  0  0  0  0  0  0
    0.5000   -1.8000    0.0000 C   0  0  0  0  0  0  0  0  0  0  0  0
    8.0380   -0.1040    0.0000 O   0  0  0  0  0  0  0  0  0  0  0  0
    0.4920   -2.6250    0.0000 O   0  0  0  0  0  0  0  0  0  0  0  0
    7.6420    0.6120    0.0000 C   0  0  0  0  0  0  0  0  0  0  0  0
    1.2000   -3.0380    0.0000 C   0  0  0  0  0  0  0  0  0  0  0  0
    2.1670    3.6710    0.0000 C   0  0  0  0  0  0  0  0  0  0  0  0
    5.7540   -5.2670    0.0000 C   0  0  0  0  0  0  0  0  0  0  0  0
    4.0750   -1.7380    0.0000 Cl  0  0  0  0  0  0  0  0  0  0  0  0
    4.0750   -0.0880    0.0000 Cl  0  0  0  0  0  0  0  0  0  0  0  0
    2.9170    4.5670    0.0000 O   0  0  0  0  0  0  0  0  0  0  0  0
    1.2670    4.4040    0.0000 O   0  0  0  0  0  0  0  0  0  0  0  0
    4.9000   -6.0620    0.0000 O   0  0  0  0  0  0  0  0  0  0  0  0
    6.5540   -6.1040    0.0000 O   0  0  0  0  0  0  0  0  0  0  0  0
    1.7920    0.7080    0.0000 C   0  0  0  0  0  0  0  0  0  0  0  0
    5.3500   -2.2670    0.0000 C   0  0  0  0  0  0  0  0  0  0  0  0
    2.6250   -3.0420    0.0000 C   0  0  0  0  0  0  0  0  0  0  0  0
    6.4290    1.3620    0.0000 C   0  0  0  0  0  0  0  0  0  0  0  0
    2.0170    5.2920    0.0000 N   0  0  0  0  0  0  0  0  0  0  0  0
    5.7040   -6.9170    0.0000 N   0  0  0  0  0  0  0  0  0  0  0  0
    8.0750    1.3210    0.0000 C   0  0  0  0  0  0  0  0  0  0  0  0
    1.2000   -3.8620    0.0000 C   0  0  0  0  0  0  0  0  0  0  0  0
    2.9290    3.3380    0.0000 C   0  0  0  0  0  0  0  0  0  0  0  0
    1.5040    3.1830    0.0000 C   0  0  0  0  0  0  0  0  0  0  0  0
    5.0540   -4.8290    0.0000 C   0  0  0  0  0  0  0  0  0  0  0  0
    6.4790   -4.8750    0.0000 C   0  0  0  0  0  0  0  0  0  0  0  0
    6.8620    2.0710    0.0000 C   0  0  0  0  0  0  0  0  0  0  0  0
    2.6250   -3.8620    0.0000 C   0  0  0  0  0  0  0  0  0  0  0  0
    5.8040   -3.6250    0.0000 C   0  0  0  0  0  0  0  0  0  0  0  0
    2.3500    2.0250    0.0000 C   0  0  0  0  0  0  0  0  0  0  0  0
    2.4540    1.2080    0.0000 C   0  0  0  0  0  0  0  0  0  0  0  0
    5.9670   -2.8170    0.0000 C   0  0  0  0  0  0  0  0  0  0  0  0
    1.9120   -4.2750    0.0000 C   0  0  0  0  0  0  0  0  0  0  0  0
    7.6880    2.0460    0.0000 C   0  0  0  0  0  0  0  0  0  0  0  0
    3.0170    2.5210    0.0000 C   0  0  0  0  0  0  0  0  0  0  0  0
    1.6000    2.3580    0.0000 C   0  0  0  0  0  0  0  0  0  0  0  0
    5.0790   -4.0040    0.0000 C   0  0  0  0  0  0  0  0  0  0  0  0
    6.5040   -4.0500    0.0000 C   0  0  0  0  0  0  0  0  0  0  0  0
    3.3380   -4.2750    0.0000 C   0  0  0  0  0  0  0  0  0  0  0  0
    6.4670    2.7960    0.0000 C   0  0  0  0  0  0  0  0  0  0  0  0
    6.3880   -0.0620   -1.0900 H   0  0  0  0  0  0  0  0  0  0  0  0
    1.9250   -1.8120   -1.0900 H   0  0  0  0  0  0  0  0  0  0  0  0
    6.8470   -2.4410    0.0000 H   0  0  0  0  0  0  0  0  0  0  0  0
    0.2720   -0.0670    0.0000 H   0  0  0  0  0  0  0  0  0  0  0  0
    8.1120   -1.7630    0.0000 H   0  0  0  0  0  0  0  0  0  0  0  0
   -0.4290   -1.2490    0.0000 H   0  0  0  0  0  0  0  0  0  0  0  0
    1.2110    0.9510    0.8900 H   0  0  0  0  0  0  0  0  0  0  0  0
    1.2110    0.9510   -0.8900 H   0  0  0  0  0  0  0  0  0  0  0  0
    4.7530   -2.4660   -0.8900 H   0  0  0  0  0  0  0  0  0  0  0  0
    4.7530   -2.4660    0.8900 H   0  0  0  0  0  0  0  0  0  0  0  0
    3.5620   -2.5040    0.0000 H   0  0  0  0  0  0  0  0  0  0  0  0
    5.3490    1.3900    0.0000 H   0  0  0  0  0  0  0  0  0  0  0  0
    2.9340    5.7150    0.0000 H   0  0  0  0  0  0  0  0  0  0  0  0
    1.5120    5.5840    0.8250 H   0  0  0  0  0  0  0  0  0  0  0  0
    4.7430   -7.2290    0.0000 H   0  0  0  0  0  0  0  0  0  0  0  0
    6.1710   -7.2660    0.8250 H   0  0  0  0  0  0  0  0  0  0  0  0
    9.1550    1.2900    0.0000 H   0  0  0  0  0  0  0  0  0  0  0  0
    0.2640   -4.4010    0.0000 H   0  0  0  0  0  0  0  0  0  0  0  0
    3.8000    3.9770    0.0000 H   0  0  0  0  0  0  0  0  0  0  0  0
    0.5140    3.6140    0.0000 H   0  0  0  0  0  0  0  0  0  0  0  0
    4.1010   -5.3380    0.0000 H   0  0  0  0  0  0  0  0  0  0  0  0
    7.3980   -5.4420    0.0000 H   0  0  0  0  0  0  0  0  0  0  0  0
    3.0340    0.9640   -0.8900 H   0  0  0  0  0  0  0  0  0  0  0  0
    3.0340    0.9640    0.8900 H   0  0  0  0  0  0  0  0  0  0  0  0
    6.5640   -2.6180    0.8900 H   0  0  0  0  0  0  0  0  0  0  0  0
    6.5640   -2.6180   -0.8900 H   0  0  0  0  0  0  0  0  0  0  0  0
    1.9120   -5.3550    0.0000 H   0  0  0  0  0  0  0  0  0  0  0  0
    8.2570    2.9640    0.0000 H   0  0  0  0  0  0  0  0  0  0  0  0
    4.0070    2.0880    0.0000 H   0  0  0  0  0  0  0  0  0  0  0  0
    0.7300    1.7180    0.0000 H   0  0  0  0  0  0  0  0  0  0  0  0
    4.1640   -3.4310    0.0000 H   0  0  0  0  0  0  0  0  0  0  0  0
    7.4530   -3.5350    0.0000 H   0  0  0  0  0  0  0  0  0  0  0  0
    4.1670   -3.5680    0.0000 H   0  0  0  0  0  0  0  0  0  0  0  0
    3.3950   -4.9020   -0.8900 H   0  0  0  0  0  0  0  0  0  0  0  0
    3.3950   -4.9020    0.8900 H   0  0  0  0  0  0  0  0  0  0  0  0
    5.3910    2.6230    0.0000 H   0  0  0  0  0  0  0  0  0  0  0  0
    6.7440    3.3610   -0.8900 H   0  0  0  0  0  0  0  0  0  0  0  0
    6.7440    3.3610    0.8900 H   0  0  0  0  0  0  0  0  0  0  0  0
  1  2  1  0  0  0  0
  1  3  1  0  0  0  0
  1  4  1  0  0  0  0
  1  5  1  0  0  0  0
  1 24  1  0  0  0  0
  1 25  1  0  0  0  0
  2 15  2  0  0  0  0
  2 30  1  0  0  0  0
  3 14  2  0  0  0  0
  3 31  1  0  0  0  0
  4 10  1  0  0  0  0
  5 11  1  0  0  0  0
  6 11  1  0  0  0  0
  6 15  1  0  0  0  0
  6 17  2  0  0  0  0
  7 10  1  0  0  0  0
  7 14  1  0  0  0  0
  7 16  2  0  0  0  0
  8 22  1  0  0  0  0
  8 26  2  0  0  0  0
  8 27  2  0  0  0  0
  8 34  1  0  0  0  0
  9 23  1  0  0  0  0
  9 28  2  0  0  0  0
  9 29  2  0  0  0  0
  9 35  1  0  0  0  0
 10 13  1  0  0  0  0
 10 56  1  0  0  0  0
 11 12  1  0  0  0  0
 11 57  1  0  0  0  0
 12 21  2  0  0  0  0
 12 32  1  0  0  0  0
 13 20  2  0  0  0  0
 13 33  1  0  0  0  0
 14 58  1  0  0  0  0
 15 59  1  0  0  0  0
 16 18  1  0  0  0  0
 16 60  1  0  0  0  0
 17 19  1  0  0  0  0
 17 61  1  0  0  0  0
 18 20  1  0  0  0  0
 19 21  1  0  0  0  0
 20 36  1  0  0  0  0
 21 37  1  0  0  0  0
 22 38  2  0  0  0  0
 22 39  1  0  0  0  0
 23 40  2  0  0  0  0
 23 41  1  0  0  0  0
 30 46  1  0  0  0  0
 30 62  1  0  0  0  0
 30 63  1  0  0  0  0
 31 47  1  0  0  0  0
 31 64  1  0  0  0  0
 31 65  1  0  0  0  0
 32 43  2  0  0  0  0
 32 66  1  0  0  0  0
 33 42  2  0  0  0  0
 33 67  1  0  0  0  0
 34 68  1  0  0  0  0
 34 69  1  0  0  0  0
 35 70  1  0  0  0  0
 35 71  1  0  0  0  0
 36 49  2  0  0  0  0
 36 72  1  0  0  0  0
 37 48  2  0  0  0  0
 37 73  1  0  0  0  0
 38 50  1  0  0  0  0
 38 74  1  0  0  0  0
 39 51  2  0  0  0  0
 39 75  1  0  0  0  0
 40 52  1  0  0  0  0
 40 76  1  0  0  0  0
 41 53  2  0  0  0  0
 41 77  1  0  0  0  0
 42 49  1  0  0  0  0
 42 55  1  0  0  0  0
 43 48  1  0  0  0  0
 43 54  1  0  0  0  0
 44 47  1  0  0  0  0
 44 52  2  0  0  0  0
 44 53  1  0  0  0  0
 45 46  1  0  0  0  0
 45 50  2  0  0  0  0
 45 51  1  0  0  0  0
 46 78  1  0  0  0  0
 46 79  1  0  0  0  0
 47 80  1  0  0  0  0
 47 81  1  0  0  0  0
 48 82  1  0  0  0  0
 49 83  1  0  0  0  0
 50 84  1  0  0  0  0
 51 85  1  0  0  0  0
 52 86  1  0  0  0  0
 53 87  1  0  0  0  0
 54 88  1  0  0  0  0
 54 89  1  0  0  0  0
 54 90  1  0  0  0  0
 55 91  1  0  0  0  0
 55 92  1  0  0  0  0
 55 93  1  0  0  0  0
M  CHG  2   2   1   3   1
M  END
> <Potency[nM] Carbonic anhydrase I>
51

> <Potency[nM] Carbonic anhydrase II>
18

> <Potency[nM] Carbonic anhydrase IX>
8.2

> <Potency[nM] Carbonic anhydrase XII>
12

> <Name>
Cpd51

$$$$
Cpd52
  SciTegic04261111113D

 89 96  0  0  1  0            999 V2000
    6.0170   -7.4670    0.0000 Zn  0  0  0  0  0  0  0  0  0  0  0  0
    7.5040   -6.5920    0.0000 O   0  0  0  0  0  0  0  0  0  0  0  0
    4.6620   -8.1540    0.0000 O   0  0  0  0  0  0  0  0  0  0  0  0
    3.8420   -6.6670    0.0000 N   0  0  0  0  0  0  0  0  0  0  0  0
    7.4540   -8.0170    0.0000 N   0  0  0  0  0  0  0  0  0  0  0  0
    3.1620   -7.9540    0.0000 C   0  0  0  0  0  0  0  0  0  0  0  0
    8.7170   -7.3420    0.0000 C   0  0  0  0  0  0  0  0  0  0  0  0
    7.9920  -12.7170    0.0000 S   0  0  0  0  0  0  0  0  0  0  0  0
    3.3380   -2.1380    0.0000 S   0  0  0  0  0  0  0  0  0  0  0  0
    8.3290   -6.6170    0.0000 C   0  0  2  0  0  0  0  0  0  0  0  0
    3.8670   -8.3670    0.0000 C   0  0  2  0  0  0  0  0  0  0  0  0
    3.8670   -9.1920    0.0000 C   0  0  0  0  0  0  0  0  0  0  0  0
    8.7670   -5.9170    0.0000 C   0  0  0  0  0  0  0  0  0  0  0  0
    3.1670   -7.1420    0.0000 C   0  0  0  0  0  0  0  0  0  0  0  0
    8.2790   -8.0540    0.0000 C   0  0  0  0  0  0  0  0  0  0  0  0
    9.5420   -7.3790    0.0000 C   0  0  0  0  0  0  0  0  0  0  0  0
    2.4420   -8.3670    0.0000 C   0  0  0  0  0  0  0  0  0  0  0  0
    9.9790   -6.6670    0.0000 O   0  0  0  0  0  0  0  0  0  0  0  0
    2.4420   -9.1790    0.0000 O   0  0  0  0  0  0  0  0  0  0  0  0
    8.0040  -11.8920    0.0000 C   0  0  0  0  0  0  0  0  0  0  0  0
    3.2670   -2.9540    0.0000 C   0  0  0  0  0  0  0  0  0  0  0  0
    6.0170   -6.6420    0.0000 Cl  0  0  0  0  0  0  0  0  0  0  0  0
    6.0170   -8.2920    0.0000 Cl  0  0  0  0  0  0  0  0  0  0  0  0
    9.5880   -5.9420    0.0000 C   0  0  0  0  0  0  0  0  0  0  0  0
    3.1500   -9.6040    0.0000 C   0  0  0  0  0  0  0  0  0  0  0  0
    8.8120  -12.7170    0.0000 O   0  0  0  0  0  0  0  0  0  0  0  0
    7.1670  -12.7040    0.0000 O   0  0  0  0  0  0  0  0  0  0  0  0
    4.1540   -2.2170    0.0000 O   0  0  0  0  0  0  0  0  0  0  0  0
    2.5040   -2.0540    0.0000 O   0  0  0  0  0  0  0  0  0  0  0  0
    7.4540   -8.8420    0.0000 C   0  0  0  0  0  0  0  0  0  0  0  0
    3.8420   -5.8420    0.0000 C   0  0  0  0  0  0  0  0  0  0  0  0
    7.9790  -13.5420    0.0000 N   0  0  0  0  0  0  0  0  0  0  0  0
    3.4120   -1.3170    0.0000 N   0  0  0  0  0  0  0  0  0  0  0  0
    7.2920  -11.4750    0.0000 C   0  0  0  0  0  0  0  0  0  0  0  0
    8.7290  -11.4880    0.0000 C   0  0  0  0  0  0  0  0  0  0  0  0
    2.5170   -3.3040    0.0000 C   0  0  0  0  0  0  0  0  0  0  0  0
    3.9380   -3.4290    0.0000 C   0  0  0  0  0  0  0  0  0  0  0  0
    3.1250   -4.6040    0.0000 C   0  0  0  0  0  0  0  0  0  0  0  0
    8.0290  -10.2540    0.0000 C   0  0  0  0  0  0  0  0  0  0  0  0
    3.1250   -5.4290    0.0000 C   0  0  0  0  0  0  0  0  0  0  0  0
    8.0380   -9.4290    0.0000 C   0  0  0  0  0  0  0  0  0  0  0  0
    8.7420  -10.6670    0.0000 C   0  0  0  0  0  0  0  0  0  0  0  0
    2.4420   -4.1420    0.0000 C   0  0  0  0  0  0  0  0  0  0  0  0
    3.8620   -4.2540    0.0000 C   0  0  0  0  0  0  0  0  0  0  0  0
    7.3040  -10.6420    0.0000 C   0  0  0  0  0  0  0  0  0  0  0  0
    8.3750   -5.1920    0.0000 C   0  0  0  0  0  0  0  0  0  0  0  0
    4.5750   -9.6040    0.0000 C   0  0  0  0  0  0  0  0  0  0  0  0
    3.1420  -10.4170    0.0000 C   0  0  0  0  0  0  0  0  0  0  0  0
   10.0170   -5.2420    0.0000 C   0  0  0  0  0  0  0  0  0  0  0  0
    4.5750  -10.4290    0.0000 C   0  0  0  0  0  0  0  0  0  0  0  0
    8.8040   -4.4920    0.0000 C   0  0  0  0  0  0  0  0  0  0  0  0
    9.6290   -4.5170    0.0000 C   0  0  0  0  0  0  0  0  0  0  0  0
    3.8540  -10.8420    0.0000 C   0  0  0  0  0  0  0  0  0  0  0  0
    8.3290   -6.6170   -1.0900 H   0  0  0  0  0  0  0  0  0  0  0  0
    3.8670   -8.3670   -1.0900 H   0  0  0  0  0  0  0  0  0  0  0  0
    2.6090   -6.8500   -0.8900 H   0  0  0  0  0  0  0  0  0  0  0  0
    2.6090   -6.8500    0.8900 H   0  0  0  0  0  0  0  0  0  0  0  0
    8.5740   -8.6100   -0.8900 H   0  0  0  0  0  0  0  0  0  0  0  0
    8.5740   -8.6100    0.8900 H   0  0  0  0  0  0  0  0  0  0  0  0
   10.0480   -8.3330    0.0000 H   0  0  0  0  0  0  0  0  0  0  0  0
    1.5070   -7.8260    0.0000 H   0  0  0  0  0  0  0  0  0  0  0  0
    6.8720   -9.0820   -0.8900 H   0  0  0  0  0  0  0  0  0  0  0  0
    6.8720   -9.0820    0.8900 H   0  0  0  0  0  0  0  0  0  0  0  0
    4.3870   -5.5270   -0.8900 H   0  0  0  0  0  0  0  0  0  0  0  0
    4.3870   -5.5270    0.8900 H   0  0  0  0  0  0  0  0  0  0  0  0
    8.9260  -13.8940    0.0000 H   0  0  0  0  0  0  0  0  0  0  0  0
    7.4980  -13.8710   -0.8250 H   0  0  0  0  0  0  0  0  0  0  0  0
    4.3910   -1.0670    0.0000 H   0  0  0  0  0  0  0  0  0  0  0  0
    2.9680   -0.9390    0.8250 H   0  0  0  0  0  0  0  0  0  0  0  0
    6.3510  -12.0050    0.0000 H   0  0  0  0  0  0  0  0  0  0  0  0
    9.6560  -12.0420    0.0000 H   0  0  0  0  0  0  0  0  0  0  0  0
    1.6330   -2.6840    0.0000 H   0  0  0  0  0  0  0  0  0  0  0  0
    4.9190   -2.9770    0.0000 H   0  0  0  0  0  0  0  0  0  0  0  0
    2.5800   -5.7440    0.8900 H   0  0  0  0  0  0  0  0  0  0  0  0
    2.5800   -5.7440   -0.8900 H   0  0  0  0  0  0  0  0  0  0  0  0
    8.6210   -9.1920    0.8900 H   0  0  0  0  0  0  0  0  0  0  0  0
    8.6210   -9.1920   -0.8900 H   0  0  0  0  0  0  0  0  0  0  0  0
    9.6820  -10.1350    0.0000 H   0  0  0  0  0  0  0  0  0  0  0  0
    1.4660   -4.6050    0.0000 H   0  0  0  0  0  0  0  0  0  0  0  0
    4.7470   -4.8720    0.0000 H   0  0  0  0  0  0  0  0  0  0  0  0
    6.3820  -10.0800    0.0000 H   0  0  0  0  0  0  0  0  0  0  0  0
    7.2950   -5.1630    0.0000 H   0  0  0  0  0  0  0  0  0  0  0  0
    5.5110   -9.0660    0.0000 H   0  0  0  0  0  0  0  0  0  0  0  0
    2.2000  -10.9460    0.0000 H   0  0  0  0  0  0  0  0  0  0  0  0
   11.0970   -5.2740    0.0000 H   0  0  0  0  0  0  0  0  0  0  0  0
    5.5090  -10.9710    0.0000 H   0  0  0  0  0  0  0  0  0  0  0  0
    8.2910   -3.5420    0.0000 H   0  0  0  0  0  0  0  0  0  0  0  0
   10.1980   -3.5990    0.0000 H   0  0  0  0  0  0  0  0  0  0  0  0
    3.8440  -11.9220    0.0000 H   0  0  0  0  0  0  0  0  0  0  0  0
  1  2  1  0  0  0  0
  1  3  1  0  0  0  0
  1  4  1  0  0  0  0
  1  5  1  0  0  0  0
  1 22  1  0  0  0  0
  1 23  1  0  0  0  0
  2 10  1  0  0  0  0
  3 11  1  0  0  0  0
  4 14  1  0  0  0  0
  4 31  1  0  0  0  0
  5 15  1  0  0  0  0
  5 30  1  0  0  0  0
  6 11  1  0  0  0  0
  6 14  1  0  0  0  0
  6 17  2  0  0  0  0
  7 10  1  0  0  0  0
  7 15  1  0  0  0  0
  7 16  2  0  0  0  0
  8 20  1  0  0  0  0
  8 26  2  0  0  0  0
  8 27  2  0  0  0  0
  8 32  1  0  0  0  0
  9 21  1  0  0  0  0
  9 28  2  0  0  0  0
  9 29  2  0  0  0  0
  9 33  1  0  0  0  0
 10 13  1  0  0  0  0
 10 54  1  0  0  0  0
 11 12  1  0  0  0  0
 11 55  1  0  0  0  0
 12 25  2  0  0  0  0
 12 47  1  0  0  0  0
 13 24  2  0  0  0  0
 13 46  1  0  0  0  0
 14 56  1  0  0  0  0
 14 57  1  0  0  0  0
 15 58  1  0  0  0  0
 15 59  1  0  0  0  0
 16 18  1  0  0  0  0
 16 60  1  0  0  0  0
 17 19  1  0  0  0  0
 17 61  1  0  0  0  0
 18 24  1  0  0  0  0
 19 25  1  0  0  0  0
 20 34  2  0  0  0  0
 20 35  1  0  0  0  0
 21 36  2  0  0  0  0
 21 37  1  0  0  0  0
 24 49  1  0  0  0  0
 25 48  1  0  0  0  0
 30 41  1  0  0  0  0
 30 62  1  0  0  0  0
 30 63  1  0  0  0  0
 31 40  1  0  0  0  0
 31 64  1  0  0  0  0
 31 65  1  0  0  0  0
 32 66  1  0  0  0  0
 32 67  1  0  0  0  0
 33 68  1  0  0  0  0
 33 69  1  0  0  0  0
 34 45  1  0  0  0  0
 34 70  1  0  0  0  0
 35 42  2  0  0  0  0
 35 71  1  0  0  0  0
 36 43  1  0  0  0  0
 36 72  1  0  0  0  0
 37 44  2  0  0  0  0
 37 73  1  0  0  0  0
 38 40  1  0  0  0  0
 38 43  2  0  0  0  0
 38 44  1  0  0  0  0
 39 41  1  0  0  0  0
 39 42  1  0  0  0  0
 39 45  2  0  0  0  0
 40 74  1  0  0  0  0
 40 75  1  0  0  0  0
 41 76  1  0  0  0  0
 41 77  1  0  0  0  0
 42 78  1  0  0  0  0
 43 79  1  0  0  0  0
 44 80  1  0  0  0  0
 45 81  1  0  0  0  0
 46 51  2  0  0  0  0
 46 82  1  0  0  0  0
 47 50  2  0  0  0  0
 47 83  1  0  0  0  0
 48 53  2  0  0  0  0
 48 84  1  0  0  0  0
 49 52  2  0  0  0  0
 49 85  1  0  0  0  0
 50 53  1  0  0  0  0
 50 86  1  0  0  0  0
 51 52  1  0  0  0  0
 51 87  1  0  0  0  0
 52 88  1  0  0  0  0
 53 89  1  0  0  0  0
M  END
> <Potency[nM] Carbonic anhydrase I>
15

> <Potency[nM] Carbonic anhydrase II>
2.7

> <Potency[nM] Carbonic anhydrase IX>
7.3

> <Potency[nM] Carbonic anhydrase XII>
11

> <Name>
Cpd52

$$$$
Cpd53
  SciTegic04261111113D

 19 19  0  0  0  0            999 V2000
   -1.5050    3.5200    0.6430 C   0  0  0  0  0  0  0  0  0  0  0  0
   -2.7260    2.8230    0.6130 C   0  0  0  0  0  0  0  0  0  0  0  0
   -2.7380    1.4190    0.6220 C   0  0  0  0  0  0  0  0  0  0  0  0
   -1.5300    0.6980    0.6590 C   0  0  0  0  0  0  0  0  0  0  0  0
   -0.2990    1.3920    0.6870 C   0  0  0  0  0  0  0  0  0  0  0  0
   -0.2970    2.8010    0.6770 C   0  0  0  0  0  0  0  0  0  0  0  0
   -2.9140    5.8280    1.0340 O   0  0  0  0  0  0  0  0  0  0  0  0
   -0.1110    5.7990    1.2030 O   0  0  0  0  0  0  0  0  0  0  0  0
   -1.4890    5.2560    0.6230 S   0  0  0  0  0  0  0  0  0  0  0  0
   -1.3840    5.6430   -1.0050 N   0  0  0  0  0  0  0  0  0  0  0  0
   -1.5920   -0.6470    0.6670 N   0  0  0  0  0  0  0  0  0  0  0  0
    1.3380    0.4980    0.7350 Br  0  0  0  0  0  0  0  0  0  0  0  0
   -3.6060    3.3390    0.5850 H   0  0  0  0  0  0  0  0  0  0  0  0
   -3.6310    0.9240    0.6000 H   0  0  0  0  0  0  0  0  0  0  0  0
    0.5850    3.3160    0.6950 H   0  0  0  0  0  0  0  0  0  0  0  0
   -1.3260    6.5710   -1.2750 H   0  0  0  0  0  0  0  0  0  0  0  0
   -1.3790    4.9380   -1.6700 H   0  0  0  0  0  0  0  0  0  0  0  0
   -0.7770   -1.1710    0.6920 H   0  0  0  0  0  0  0  0  0  0  0  0
   -2.4520   -1.0950    0.6480 H   0  0  0  0  0  0  0  0  0  0  0  0
  1  2  1  0  0  0  0
  1  6  2  0  0  0  0
  1  9  1  0  0  0  0
  2  3  2  0  0  0  0
  2 13  1  0  0  0  0
  3  4  1  0  0  0  0
  3 14  1  0  0  0  0
  4  5  2  0  0  0  0
  4 11  1  0  0  0  0
  5  6  1  0  0  0  0
  5 12  1  0  0  0  0
  6 15  1  0  0  0  0
  7  9  2  0  0  0  0
  8  9  2  0  0  0  0
  9 10  1  0  0  0  0
 10 16  1  0  0  0  0
 10 17  1  0  0  0  0
 11 18  1  0  0  0  0
 11 19  1  0  0  0  0
M  END
> <Potency[nM] Carbonic anhydrase I>
6500

> <Potency[nM] Carbonic anhydrase II>
5752.85714285714

> <Potency[nM] Carbonic anhydrase IX>
134634.5

> <Potency[nM] Carbonic anhydrase XII>
20

> <Name>
Cpd53

$$$$
Cpd54
  SciTegic04261111113D

 26 26  0  0  0  0            999 V2000
   -0.3600    2.7790    1.8190 C   0  0  0  0  0  0  0  0  0  0  0  0
   -1.0100    3.2270    2.9530 C   0  0  0  0  0  0  0  0  0  0  0  0
   -2.0120    2.4630    3.5230 C   0  0  0  0  0  0  0  0  0  0  0  0
   -2.3660    1.2540    2.9550 C   0  0  0  0  0  0  0  0  0  0  0  0
   -1.7190    0.8080    1.8180 C   0  0  0  0  0  0  0  0  0  0  0  0
   -0.7180    1.5720    1.2480 C   0  0  0  0  0  0  0  0  0  0  0  0
   -0.0130    1.0860    0.0080 C   0  0  0  0  0  0  0  0  0  0  0  0
   -0.7530    1.5930   -1.2320 C   0  0  0  0  0  0  0  0  0  0  0  0
    0.0190    0.1130   -2.4380 H   0  0  0  0  0  0  0  0  0  0  0  0
   -2.8370    3.0320    4.9720 S   0  0  0  0  0  0  0  0  0  0  0  0
   -2.6950    4.4460    4.9920 O   0  0  0  0  0  0  0  0  0  0  0  0
   -4.1070    2.3940    4.9930 O   0  0  0  0  0  0  0  0  0  0  0  0
   -1.9950    2.4530    6.2740 N   0  0  0  0  0  0  0  0  0  0  0  0
    0.4250    3.3740    1.3760 H   0  0  0  0  0  0  0  0  0  0  0  0
   -0.7330    4.1720    3.3970 H   0  0  0  0  0  0  0  0  0  0  0  0
   -3.1490    0.6570    3.4000 H   0  0  0  0  0  0  0  0  0  0  0  0
   -1.9960   -0.1370    1.3740 H   0  0  0  0  0  0  0  0  0  0  0  0
    0.0020   -0.0040    0.0020 H   0  0  0  0  0  0  0  0  0  0  0  0
    1.0100    1.4630    0.0000 H   0  0  0  0  0  0  0  0  0  0  0  0
   -1.7750    1.2150   -1.2240 H   0  0  0  0  0  0  0  0  0  0  0  0
   -0.7680    2.6820   -1.2260 H   0  0  0  0  0  0  0  0  0  0  0  0
   -1.9810    2.9540    7.1050 H   0  0  0  0  0  0  0  0  0  0  0  0
   -1.5140    1.6130    6.2070 H   0  0  0  0  0  0  0  0  0  0  0  0
   -0.0430    1.1300   -2.4370 N   0  3  0  0  0  0  0  0  0  0  0  0
    0.9060    1.5230   -2.4420 H   0  0  0  0  0  0  0  0  0  0  0  0
   -0.5500    1.4340   -3.2560 H   0  0  0  0  0  0  0  0  0  0  0  0
  1  2  1  0  0  0  0
  1  6  2  0  0  0  0
  1 14  1  0  0  0  0
  2  3  2  0  0  0  0
  2 15  1  0  0  0  0
  3  4  1  0  0  0  0
  3 10  1  0  0  0  0
  4  5  2  0  0  0  0
  4 16  1  0  0  0  0
  5  6  1  0  0  0  0
  5 17  1  0  0  0  0
  6  7  1  0  0  0  0
  7  8  1  0  0  0  0
  7 18  1  0  0  0  0
  7 19  1  0  0  0  0
  8 20  1  0  0  0  0
  8 21  1  0  0  0  0
  8 24  1  0  0  0  0
  9 24  1  0  0  0  0
 10 11  2  0  0  0  0
 10 12  2  0  0  0  0
 10 13  1  0  0  0  0
 13 22  1  0  0  0  0
 13 23  1  0  0  0  0
 24 25  1  0  0  0  0
 24 26  1  0  0  0  0
M  CHG  1  24   1
M  END
> <Potency[nM] Carbonic anhydrase I>
2349900

> <Potency[nM] Carbonic anhydrase II>
32128

> <Potency[nM] Carbonic anhydrase IX>
13219.8

> <Potency[nM] Carbonic anhydrase XII>
3.2

> <Name>
Cpd54

$$$$
Cpd55
  SciTegic04261111113D

 24 24  0  0  0  0            999 V2000
   -2.1820   -0.0310   -0.5650 C   0  0  0  0  0  0  0  0  0  0  0  0
   -2.1980    1.4760   -0.5640 C   0  0  0  0  0  0  0  0  0  0  0  0
   -3.1170    2.0730   -1.0850 O   0  0  0  0  0  0  0  0  0  0  0  0
   -1.1950    2.1610    0.0200 N   0  0  0  0  0  0  0  0  0  0  0  0
   -1.1590    3.5570   -0.0630 C   0  0  0  0  0  0  0  0  0  0  0  0
    0.0590    4.2180   -0.1560 C   0  0  0  0  0  0  0  0  0  0  0  0
    0.0900    5.5960   -0.2440 C   0  0  0  0  0  0  0  0  0  0  0  0
   -1.0890    6.3180   -0.2280 C   0  0  0  0  0  0  0  0  0  0  0  0
   -2.3030    5.6630   -0.1300 C   0  0  0  0  0  0  0  0  0  0  0  0
   -2.3420    4.2850   -0.0480 C   0  0  0  0  0  0  0  0  0  0  0  0
   -1.0440    8.0760   -0.3330 S   0  0  0  0  0  0  0  0  0  0  0  0
    0.1820    8.4150   -0.9650 O   0  0  0  0  0  0  0  0  0  0  0  0
   -2.3050    8.4850   -0.8470 O   0  0  0  0  0  0  0  0  0  0  0  0
   -0.9550    8.6570    1.2150 N   0  0  0  0  0  0  0  0  0  0  0  0
   -3.0700   -0.4030   -1.0750 H   0  0  0  0  0  0  0  0  0  0  0  0
   -1.2900   -0.3840   -1.0840 H   0  0  0  0  0  0  0  0  0  0  0  0
   -2.1730   -0.3940    0.4620 H   0  0  0  0  0  0  0  0  0  0  0  0
   -0.4970    1.6850    0.4970 H   0  0  0  0  0  0  0  0  0  0  0  0
    0.9800    3.6550   -0.1630 H   0  0  0  0  0  0  0  0  0  0  0  0
    1.0370    6.1100   -0.3210 H   0  0  0  0  0  0  0  0  0  0  0  0
   -3.2220    6.2300   -0.1180 H   0  0  0  0  0  0  0  0  0  0  0  0
   -3.2900    3.7740    0.0280 H   0  0  0  0  0  0  0  0  0  0  0  0
   -0.5020    9.4970    1.3930 H   0  0  0  0  0  0  0  0  0  0  0  0
   -1.3550    8.1580    1.9440 H   0  0  0  0  0  0  0  0  0  0  0  0
  1  2  1  0  0  0  0
  1 15  1  0  0  0  0
  1 16  1  0  0  0  0
  1 17  1  0  0  0  0
  2  3  2  0  0  0  0
  2  4  1  0  0  0  0
  4  5  1  0  0  0  0
  4 18  1  0  0  0  0
  5  6  1  0  0  0  0
  5 10  2  0  0  0  0
  6  7  2  0  0  0  0
  6 19  1  0  0  0  0
  7  8  1  0  0  0  0
  7 20  1  0  0  0  0
  8  9  2  0  0  0  0
  8 11  1  0  0  0  0
  9 10  1  0  0  0  0
  9 21  1  0  0  0  0
 10 22  1  0  0  0  0
 11 12  2  0  0  0  0
 11 13  2  0  0  0  0
 11 14  1  0  0  0  0
 14 23  1  0  0  0  0
 14 24  1  0  0  0  0
M  END
> <Potency[nM] Carbonic anhydrase I>
21400

> <Potency[nM] Carbonic anhydrase II>
246

> <Potency[nM] Carbonic anhydrase IX>
135

> <Potency[nM] Carbonic anhydrase XII>
49

> <Name>
Cpd55

$$$$
Cpd56
  SciTegic04261111113D

 44 45  0  0  0  0            999 V2000
    7.9000    0.2330    0.0000 S   0  0  0  0  0  0  0  0  0  0  0  0
    2.9040   -5.9500    0.0000 S   0  0  0  0  0  0  0  0  0  0  0  0
    6.4750   -4.7170    0.0000 C   0  0  0  0  0  0  0  0  0  0  0  0
    3.6250   -5.5380    0.0000 C   0  0  0  0  0  0  0  0  0  0  0  0
    7.9040   -0.5880    0.0000 C   0  0  0  0  0  0  0  0  0  0  0  0
    7.0750    0.2460    0.0000 O   0  0  0  0  0  0  0  0  0  0  0  0
    8.7250    0.2460    0.0000 O   0  0  0  0  0  0  0  0  0  0  0  0
    2.4920   -5.2290    0.0000 O   0  0  0  0  0  0  0  0  0  0  0  0
    3.3170   -6.6620    0.0000 O   0  0  0  0  0  0  0  0  0  0  0  0
    5.7620   -4.3040    0.0000 N   0  0  0  0  0  0  0  0  0  0  0  0
    6.4750   -5.5420    0.0000 S   0  0  0  0  0  0  0  0  0  0  0  0
    7.8920    1.0710    0.0000 N   0  0  0  0  0  0  0  0  0  0  0  0
    2.2040   -6.3750    0.0000 N   0  0  0  0  0  0  0  0  0  0  0  0
    7.1920   -4.3040    0.0000 N   0  0  0  0  0  0  0  0  0  0  0  0
    3.6250   -4.7120    0.0000 C   0  0  0  0  0  0  0  0  0  0  0  0
    4.3420   -5.9500    0.0000 C   0  0  0  0  0  0  0  0  0  0  0  0
    8.6170   -0.9920    0.0000 C   0  0  0  0  0  0  0  0  0  0  0  0
    7.1920   -1.0040    0.0000 C   0  0  0  0  0  0  0  0  0  0  0  0
    5.0420   -4.7170    0.0000 C   0  0  0  0  0  0  0  0  0  0  0  0
    4.3380   -4.3000    0.0000 C   0  0  0  0  0  0  0  0  0  0  0  0
    5.0540   -5.5290    0.0000 C   0  0  0  0  0  0  0  0  0  0  0  0
    7.1920   -1.8290    0.0000 C   0  0  0  0  0  0  0  0  0  0  0  0
    8.6170   -1.8170    0.0000 C   0  0  0  0  0  0  0  0  0  0  0  0
    7.9040   -2.2420    0.0000 C   0  0  0  0  0  0  0  0  0  0  0  0
    7.1920   -3.4790    0.0000 C   0  0  0  0  0  0  0  0  0  0  0  0
    7.9040   -3.0670    0.0000 C   0  0  0  0  0  0  0  0  0  0  0  0
    5.7640   -3.2940    0.0000 H   0  0  0  0  0  0  0  0  0  0  0  0
    5.2150   -5.9870    0.0000 H   0  0  0  0  0  0  0  0  0  0  0  0
    6.9370    1.3990    0.0000 H   0  0  0  0  0  0  0  0  0  0  0  0
    8.3650    1.4120   -0.8250 H   0  0  0  0  0  0  0  0  0  0  0  0
    1.4220   -5.7360    0.0000 H   0  0  0  0  0  0  0  0  0  0  0  0
    2.1630   -6.9570    0.8250 H   0  0  0  0  0  0  0  0  0  0  0  0
    2.6900   -4.1720    0.0000 H   0  0  0  0  0  0  0  0  0  0  0  0
    4.3490   -7.0300    0.0000 H   0  0  0  0  0  0  0  0  0  0  0  0
    9.5500   -0.4480    0.0000 H   0  0  0  0  0  0  0  0  0  0  0  0
    6.2550   -0.4660    0.0000 H   0  0  0  0  0  0  0  0  0  0  0  0
    4.3440   -3.2200    0.0000 H   0  0  0  0  0  0  0  0  0  0  0  0
    5.9960   -6.0570    0.0000 H   0  0  0  0  0  0  0  0  0  0  0  0
    6.2560   -2.3680    0.0000 H   0  0  0  0  0  0  0  0  0  0  0  0
    9.5560   -2.3500    0.0000 H   0  0  0  0  0  0  0  0  0  0  0  0
    6.6470   -3.1650   -0.8900 H   0  0  0  0  0  0  0  0  0  0  0  0
    6.6470   -3.1650    0.8900 H   0  0  0  0  0  0  0  0  0  0  0  0
    8.4490   -3.3810    0.8900 H   0  0  0  0  0  0  0  0  0  0  0  0
    8.4490   -3.3810   -0.8900 H   0  0  0  0  0  0  0  0  0  0  0  0
  1  5  1  0  0  0  0
  1  6  2  0  0  0  0
  1  7  2  0  0  0  0
  1 12  1  0  0  0  0
  2  4  1  0  0  0  0
  2  8  2  0  0  0  0
  2  9  2  0  0  0  0
  2 13  1  0  0  0  0
  3 10  1  0  0  0  0
  3 11  1  0  0  0  0
  3 14  2  0  0  0  0
  4 15  2  0  0  0  0
  4 16  1  0  0  0  0
  5 17  2  0  0  0  0
  5 18  1  0  0  0  0
 10 19  1  0  0  0  0
 10 27  1  0  0  0  0
 11 28  1  0  0  0  0
 12 29  1  0  0  0  0
 12 30  1  0  0  0  0
 13 31  1  0  0  0  0
 13 32  1  0  0  0  0
 14 25  1  0  0  0  0
 15 20  1  0  0  0  0
 15 33  1  0  0  0  0
 16 21  2  0  0  0  0
 16 34  1  0  0  0  0
 17 23  1  0  0  0  0
 17 35  1  0  0  0  0
 18 22  2  0  0  0  0
 18 36  1  0  0  0  0
 19 20  2  0  0  0  0
 19 21  1  0  0  0  0
 20 37  1  0  0  0  0
 21 38  1  0  0  0  0
 22 24  1  0  0  0  0
 22 39  1  0  0  0  0
 23 24  2  0  0  0  0
 23 40  1  0  0  0  0
 24 26  1  0  0  0  0
 25 26  1  0  0  0  0
 25 41  1  0  0  0  0
 25 42  1  0  0  0  0
 26 43  1  0  0  0  0
 26 44  1  0  0  0  0
M  END
> <Potency[nM] Carbonic anhydrase I>
37

> <Potency[nM] Carbonic anhydrase II>
4

> <Potency[nM] Carbonic anhydrase IX>
3

> <Potency[nM] Carbonic anhydrase XII>
79

> <Name>
Cpd56

$$$$
Cpd57
  SciTegic04261111113D

 26 27  0  0  1  0            999 V2000
   -3.0590  -24.7070    0.0000 C   0  0  0  0  0  0  0  0  0  0  0  0
   -2.3420  -24.2940    0.0000 C   0  0  0  0  0  0  0  0  0  0  0  0
   -2.3450  -23.4630    0.0000 C   0  0  0  0  0  0  0  0  0  0  0  0
   -3.0600  -23.0540    0.0000 C   0  0  0  0  0  0  0  0  0  0  0  0
   -1.6320  -23.0480    0.0000 S   0  0  0  0  0  0  0  0  0  0  0  0
   -1.6270  -24.7050    0.0000 S   0  0  0  0  0  0  0  0  0  0  0  0
   -0.9170  -25.1170    0.0000 N   0  0  0  0  0  0  0  0  0  0  0  0
   -1.2140  -23.9900    0.0000 O   0  0  0  0  0  0  0  0  0  0  0  0
   -2.0360  -25.4210    0.0000 O   0  0  0  0  0  0  0  0  0  0  0  0
   -3.7730  -24.2940    0.0000 C   0  0  0  0  0  0  0  0  0  0  0  0
   -3.7740  -23.4710    0.0000 C   0  0  0  0  0  0  0  0  0  0  0  0
   -4.4830  -23.0620    0.0000 N   0  0  0  0  0  0  0  0  0  0  0  0
   -5.1960  -23.4720    0.0000 C   0  0  0  0  0  0  0  0  0  0  0  0
   -5.1950  -24.2950    0.0000 N   0  0  0  0  0  0  0  0  0  0  0  0
   -4.4820  -24.7080    0.0000 S   0  0  0  0  0  0  0  0  0  0  0  0
   -5.2000  -25.1120    0.0000 O   0  0  0  0  0  0  0  0  0  0  0  0
   -3.7700  -25.1250    0.0000 O   0  0  0  0  0  0  0  0  0  0  0  0
   -3.0600  -25.7870    0.0000 H   0  0  0  0  0  0  0  0  0  0  0  0
   -3.0650  -21.9740    0.0000 H   0  0  0  0  0  0  0  0  0  0  0  0
   -0.6140  -23.9130    0.0000 H   0  0  0  0  0  0  0  0  0  0  0  0
   -0.1480  -24.4620    0.0000 H   0  0  0  0  0  0  0  0  0  0  0  0
   -0.8650  -25.6980   -0.8250 H   0  0  0  0  0  0  0  0  0  0  0  0
   -4.4820  -22.0520    0.0000 H   0  0  0  0  0  0  0  0  0  0  0  0
   -5.7410  -23.1570   -0.8900 H   0  0  0  0  0  0  0  0  0  0  0  0
   -5.7410  -23.1570    0.8900 H   0  0  0  0  0  0  0  0  0  0  0  0
   -5.7000  -24.5870   -0.8250 H   0  0  0  0  0  0  0  0  0  0  0  0
  1  2  2  0  0  0  0
  1 10  1  0  0  0  0
  1 18  1  0  0  0  0
  2  3  1  0  0  0  0
  2  6  1  0  0  0  0
  3  4  2  0  0  0  0
  3  5  1  0  0  0  0
  4 11  1  0  0  0  0
  4 19  1  0  0  0  0
  5 20  1  0  0  0  0
  6  7  1  0  0  0  0
  6  8  2  0  0  0  0
  6  9  2  0  0  0  0
  7 21  1  0  0  0  0
  7 22  1  0  0  0  0
 10 11  2  0  0  0  0
 10 15  1  0  0  0  0
 11 12  1  0  0  0  0
 12 13  1  0  0  0  0
 12 23  1  0  0  0  0
 13 14  1  0  0  0  0
 13 24  1  0  0  0  0
 13 25  1  0  0  0  0
 14 15  1  0  0  0  0
 14 26  1  0  0  0  0
 15 16  2  0  0  0  0
 15 17  2  0  0  0  0
M  END
> <Potency[nM] Carbonic anhydrase I>
7400

> <Potency[nM] Carbonic anhydrase II>
8.65

> <Potency[nM] Carbonic anhydrase IX>
114

> <Potency[nM] Carbonic anhydrase XII>
117.5

> <Name>
Cpd57

$$$$
Cpd58
  SciTegic04261111113D

 21 21  0  0  0  0            999 V2000
   -1.1110    2.4410    0.6580 C   0  0  0  0  0  0  0  0  0  0  0  0
   -2.3200    1.7230    0.7230 C   0  0  0  0  0  0  0  0  0  0  0  0
   -2.3110    0.3180    0.7300 C   0  0  0  0  0  0  0  0  0  0  0  0
   -1.0910   -0.3740    0.6690 C   0  0  0  0  0  0  0  0  0  0  0  0
    0.1180    0.3400    0.6020 C   0  0  0  0  0  0  0  0  0  0  0  0
    0.1180    1.7510    0.5980 C   0  0  0  0  0  0  0  0  0  0  0  0
   -2.6500    4.7130    0.6280 O   0  0  0  0  0  0  0  0  0  0  0  0
   -0.0090    4.7630    1.5710 O   0  0  0  0  0  0  0  0  0  0  0  0
   -1.1530    4.1780    0.6350 S   0  0  0  0  0  0  0  0  0  0  0  0
   -0.5840    4.5880   -0.8890 N   0  0  0  0  0  0  0  0  0  0  0  0
    1.2650    2.4690    0.5360 N   0  0  0  0  0  0  0  0  0  0  0  0
    2.4880    1.9030    0.4670 N   0  0  0  0  0  0  0  0  0  0  0  0
   -3.2080    2.2220    0.7640 H   0  0  0  0  0  0  0  0  0  0  0  0
   -3.1890   -0.1980    0.7780 H   0  0  0  0  0  0  0  0  0  0  0  0
   -1.0820   -1.3940    0.6720 H   0  0  0  0  0  0  0  0  0  0  0  0
    0.9980   -0.1740    0.5560 H   0  0  0  0  0  0  0  0  0  0  0  0
   -0.3100    5.4990   -1.0710 H   0  0  0  0  0  0  0  0  0  0  0  0
   -0.5380    3.9150   -1.5850 H   0  0  0  0  0  0  0  0  0  0  0  0
    1.2070    3.4390    0.5480 H   0  0  0  0  0  0  0  0  0  0  0  0
    3.1730    2.6620    0.4790 H   0  0  0  0  0  0  0  0  0  0  0  0
    2.6200    1.3710    1.3300 H   0  0  0  0  0  0  0  0  0  0  0  0
  1  2  1  0  0  0  0
  1  6  2  0  0  0  0
  1  9  1  0  0  0  0
  2  3  2  0  0  0  0
  2 13  1  0  0  0  0
  3  4  1  0  0  0  0
  3 14  1  0  0  0  0
  4  5  2  0  0  0  0
  4 15  1  0  0  0  0
  5  6  1  0  0  0  0
  5 16  1  0  0  0  0
  6 11  1  0  0  0  0
  7  9  2  0  0  0  0
  8  9  2  0  0  0  0
  9 10  1  0  0  0  0
 10 17  1  0  0  0  0
 10 18  1  0  0  0  0
 11 12  1  0  0  0  0
 11 19  1  0  0  0  0
 12 20  1  0  0  0  0
 12 21  1  0  0  0  0
M  END
> <Potency[nM] Carbonic anhydrase I>
26400

> <Potency[nM] Carbonic anhydrase II>
117.166666666667

> <Potency[nM] Carbonic anhydrase IX>
48

> <Potency[nM] Carbonic anhydrase XII>
58

> <Name>
Cpd58

$$$$
Cpd59
  SciTegic04261111113D

 35 36  0  0  1  0            999 V2000
    2.6000   -4.4040    0.0000 C   0  0  0  0  0  0  0  0  0  0  0  0
    4.4380    1.2710    0.0000 S   0  0  0  0  0  0  0  0  0  0  0  0
    1.8790   -3.9880    0.0000 C   0  0  0  0  0  0  0  0  0  0  0  0
    2.5920   -5.2290    0.0000 C   0  0  0  0  0  0  0  0  0  0  0  0
    1.8790   -5.6420    0.0000 C   0  0  0  0  0  0  0  0  0  0  0  0
    1.1670   -4.4040    0.0000 C   0  0  0  0  0  0  0  0  0  0  0  0
    1.1670   -5.2290    0.0000 C   0  0  0  0  0  0  0  0  0  0  0  0
    3.0170   -3.6920    0.0000 N   0  0  0  0  0  0  0  0  0  0  0  0
    3.7250   -2.4500    0.0000 C   0  0  0  0  0  0  0  0  0  0  0  0
    4.4380    0.4460    0.0000 C   0  0  0  0  0  0  0  0  0  0  0  0
    3.7250   -3.2790    0.0000 N   0  0  0  0  0  0  0  0  0  0  0  0
    3.6120    1.2710    0.0000 O   0  0  0  0  0  0  0  0  0  0  0  0
    5.2620    1.2710    0.0000 O   0  0  0  0  0  0  0  0  0  0  0  0
    4.4380   -2.0380    0.0000 N   0  0  0  0  0  0  0  0  0  0  0  0
    3.0040   -2.0380    0.0000 S   0  0  0  0  0  0  0  0  0  0  0  0
    4.4380    2.0960    0.0000 N   0  0  0  0  0  0  0  0  0  0  0  0
    1.8920   -3.1620    0.0000 F   0  0  0  0  0  0  0  0  0  0  0  0
    3.3040   -5.6420    0.0000 F   0  0  0  0  0  0  0  0  0  0  0  0
    1.8790   -6.4670    0.0000 F   0  0  0  0  0  0  0  0  0  0  0  0
    0.4420   -5.6500    0.0000 F   0  0  0  0  0  0  0  0  0  0  0  0
    0.4380   -3.9880    0.0000 F   0  0  0  0  0  0  0  0  0  0  0  0
    3.7250    0.0330    0.0000 C   0  0  0  0  0  0  0  0  0  0  0  0
    5.1540    0.0330    0.0000 C   0  0  0  0  0  0  0  0  0  0  0  0
    4.4380   -1.2120    0.0000 C   0  0  0  0  0  0  0  0  0  0  0  0
    3.7250   -0.8000    0.0000 C   0  0  0  0  0  0  0  0  0  0  0  0
    5.1540   -0.8000    0.0000 C   0  0  0  0  0  0  0  0  0  0  0  0
    2.3030   -2.9770    0.0000 H   0  0  0  0  0  0  0  0  0  0  0  0
    5.3130   -2.5430    0.0000 H   0  0  0  0  0  0  0  0  0  0  0  0
    3.2420   -0.7230    0.0000 H   0  0  0  0  0  0  0  0  0  0  0  0
    3.4860    2.4330    0.0000 H   0  0  0  0  0  0  0  0  0  0  0  0
    4.9140    2.4330   -0.8250 H   0  0  0  0  0  0  0  0  0  0  0  0
    2.7890    0.5720    0.0000 H   0  0  0  0  0  0  0  0  0  0  0  0
    6.0890    0.5730    0.0000 H   0  0  0  0  0  0  0  0  0  0  0  0
    2.7900   -1.3400    0.0000 H   0  0  0  0  0  0  0  0  0  0  0  0
    6.0890   -1.3410    0.0000 H   0  0  0  0  0  0  0  0  0  0  0  0
  1  3  2  0  0  0  0
  1  4  1  0  0  0  0
  1  8  1  0  0  0  0
  2 10  1  0  0  0  0
  2 12  2  0  0  0  0
  2 13  2  0  0  0  0
  2 16  1  0  0  0  0
  3  6  1  0  0  0  0
  3 17  1  0  0  0  0
  4  5  2  0  0  0  0
  4 18  1  0  0  0  0
  5  7  1  0  0  0  0
  5 19  1  0  0  0  0
  6  7  2  0  0  0  0
  6 21  1  0  0  0  0
  7 20  1  0  0  0  0
  8 11  1  0  0  0  0
  8 27  1  0  0  0  0
  9 11  2  0  0  0  0
  9 14  1  0  0  0  0
  9 15  1  0  0  0  0
 10 22  2  0  0  0  0
 10 23  1  0  0  0  0
 14 24  1  0  0  0  0
 14 28  1  0  0  0  0
 15 29  1  0  0  0  0
 16 30  1  0  0  0  0
 16 31  1  0  0  0  0
 22 25  1  0  0  0  0
 22 32  1  0  0  0  0
 23 26  2  0  0  0  0
 23 33  1  0  0  0  0
 24 25  2  0  0  0  0
 24 26  1  0  0  0  0
 25 34  1  0  0  0  0
 26 35  1  0  0  0  0
M  END
> <Potency[nM] Carbonic anhydrase I>
81

> <Potency[nM] Carbonic anhydrase II>
22

> <Potency[nM] Carbonic anhydrase IX>
15

> <Potency[nM] Carbonic anhydrase XII>
18

> <Name>
Cpd59

$$$$
Cpd60
  SciTegic04261111113D

 23 24  0  0  0  0            999 V2000
    2.8620   -0.2500    0.0000 C   0  0  0  0  0  0  0  0  0  0  0  0
    3.5790   -0.6750    0.0000 S   0  0  0  0  0  0  0  0  0  0  0  0
    2.1120   -0.5790    0.0000 S   0  0  0  0  0  0  0  0  0  0  0  0
    1.5540    0.0330    0.0000 C   0  0  0  0  0  0  0  0  0  0  0  0
    0.7290   -0.0500    0.0000 N   0  0  0  0  0  0  0  0  0  0  0  0
    2.7750    0.5750    0.0000 N   0  0  0  0  0  0  0  0  0  0  0  0
    0.3920   -0.8040    0.0000 C   0  0  0  0  0  0  0  0  0  0  0  0
    1.9670    0.7500    0.0000 N   0  0  0  0  0  0  0  0  0  0  0  0
    0.8790   -1.4670    0.0000 C   0  0  0  0  0  0  0  0  0  0  0  0
    4.0040    0.0460    0.0000 O   0  0  0  0  0  0  0  0  0  0  0  0
    3.1540   -1.3920    0.0000 O   0  0  0  0  0  0  0  0  0  0  0  0
    0.6170   -2.2540    0.0000 O   0  0  0  0  0  0  0  0  0  0  0  0
    4.3040   -1.1000    0.0000 N   0  0  0  0  0  0  0  0  0  0  0  0
   -0.4250   -0.8880    0.0000 O   0  0  0  0  0  0  0  0  0  0  0  0
    1.7040   -1.4670    0.0000 C   0  0  0  0  0  0  0  0  0  0  0  0
    1.2920   -2.7420    0.0000 C   0  0  0  0  0  0  0  0  0  0  0  0
    1.9540   -2.2540    0.0000 C   0  0  0  0  0  0  0  0  0  0  0  0
    0.1380    0.7690    0.0000 H   0  0  0  0  0  0  0  0  0  0  0  0
    5.0760   -0.4490    0.0000 H   0  0  0  0  0  0  0  0  0  0  0  0
    4.3540   -1.6810   -0.8250 H   0  0  0  0  0  0  0  0  0  0  0  0
    2.3420   -0.5950    0.0000 H   0  0  0  0  0  0  0  0  0  0  0  0
    1.2970   -3.8220    0.0000 H   0  0  0  0  0  0  0  0  0  0  0  0
    2.9810   -2.5880    0.0000 H   0  0  0  0  0  0  0  0  0  0  0  0
  1  2  1  0  0  0  0
  1  3  1  0  0  0  0
  1  6  2  0  0  0  0
  2 10  2  0  0  0  0
  2 11  2  0  0  0  0
  2 13  1  0  0  0  0
  3  4  1  0  0  0  0
  4  5  1  0  0  0  0
  4  8  2  0  0  0  0
  5  7  1  0  0  0  0
  5 18  1  0  0  0  0
  6  8  1  0  0  0  0
  7  9  1  0  0  0  0
  7 14  2  0  0  0  0
  9 12  1  0  0  0  0
  9 15  2  0  0  0  0
 12 16  1  0  0  0  0
 13 19  1  0  0  0  0
 13 20  1  0  0  0  0
 15 17  1  0  0  0  0
 15 21  1  0  0  0  0
 16 17  2  0  0  0  0
 16 22  1  0  0  0  0
 17 23  1  0  0  0  0
M  END
> <Potency[nM] Carbonic anhydrase I>
290

> <Potency[nM] Carbonic anhydrase II>
6

> <Potency[nM] Carbonic anhydrase IX>
13

> <Potency[nM] Carbonic anhydrase XII>
2.4

> <Name>
Cpd60

$$$$
Cpd61
  SciTegic04261111113D

 89 96  0  0  1  0            999 V2000
    4.6880   -3.9750    0.0000 Zn  0  0  0  0  0  0  0  0  0  0  0  0
    2.5040   -3.1750    0.0000 N   0  0  0  0  0  0  0  0  0  0  0  0
    6.1250   -4.5250    0.0000 N   0  0  0  0  0  0  0  0  0  0  0  0
    6.1670   -3.1000    0.0000 O   0  0  0  0  0  0  0  0  0  0  0  0
    3.3290   -4.6540    0.0000 O   0  0  0  0  0  0  0  0  0  0  0  0
    1.8290   -4.4670    0.0000 C   0  0  0  0  0  0  0  0  0  0  0  0
    7.3790   -3.8540    0.0000 C   0  0  0  0  0  0  0  0  0  0  0  0
    4.9920   -0.1540    0.0000 S   0  0  0  0  0  0  0  0  0  0  0  0
    8.9620   -7.0170    0.0000 S   0  0  0  0  0  0  0  0  0  0  0  0
    6.9920   -3.1250    0.0000 C   0  0  2  0  0  0  0  0  0  0  0  0
    2.5290   -4.8750    0.0000 C   0  0  2  0  0  0  0  0  0  0  0  0
    2.5290   -5.6920    0.0000 C   0  0  0  0  0  0  0  0  0  0  0  0
    7.4290   -2.4170    0.0000 C   0  0  0  0  0  0  0  0  0  0  0  0
    1.8290   -3.6420    0.0000 C   0  0  0  0  0  0  0  0  0  0  0  0
    6.9500   -4.5540    0.0000 C   0  0  0  0  0  0  0  0  0  0  0  0
    8.2040   -3.8790    0.0000 C   0  0  0  0  0  0  0  0  0  0  0  0
    1.1120   -4.8670    0.0000 C   0  0  0  0  0  0  0  0  0  0  0  0
    8.6420   -3.1670    0.0000 O   0  0  0  0  0  0  0  0  0  0  0  0
    1.1040   -5.6880    0.0000 O   0  0  0  0  0  0  0  0  0  0  0  0
    1.8120   -6.1040    0.0000 C   0  0  0  0  0  0  0  0  0  0  0  0
    8.2540   -2.4500    0.0000 C   0  0  0  0  0  0  0  0  0  0  0  0
    8.2540   -6.6000    0.0000 C   0  0  0  0  0  0  0  0  0  0  0  0
    4.3670   -0.7000    0.0000 C   0  0  0  0  0  0  0  0  0  0  0  0
    4.6790   -3.1500    0.0000 Cl  0  0  0  0  0  0  0  0  0  0  0  0
    4.6790   -4.8000    0.0000 Cl  0  0  0  0  0  0  0  0  0  0  0  0
    6.1170   -5.3500    0.0000 C   0  0  0  0  0  0  0  0  0  0  0  0
    2.5170   -2.3500    0.0000 C   0  0  0  0  0  0  0  0  0  0  0  0
    4.4500    0.4620    0.0000 O   0  0  0  0  0  0  0  0  0  0  0  0
    5.5290   -0.7790    0.0000 O   0  0  0  0  0  0  0  0  0  0  0  0
    8.5420   -7.7290    0.0000 O   0  0  0  0  0  0  0  0  0  0  0  0
    9.3670   -6.3000    0.0000 O   0  0  0  0  0  0  0  0  0  0  0  0
    7.0420   -1.7000    0.0000 C   0  0  0  0  0  0  0  0  0  0  0  0
    3.2380   -6.1040    0.0000 C   0  0  0  0  0  0  0  0  0  0  0  0
    5.6170    0.3830    0.0000 N   0  0  0  0  0  0  0  0  0  0  0  0
    9.6790   -7.4290    0.0000 N   0  0  0  0  0  0  0  0  0  0  0  0
    8.6880   -1.7420    0.0000 C   0  0  0  0  0  0  0  0  0  0  0  0
    1.8040   -6.9250    0.0000 C   0  0  0  0  0  0  0  0  0  0  0  0
    4.5290   -1.5040    0.0000 C   0  0  0  0  0  0  0  0  0  0  0  0
    7.5290   -7.0040    0.0000 C   0  0  0  0  0  0  0  0  0  0  0  0
    3.5880   -0.4420    0.0000 C   0  0  0  0  0  0  0  0  0  0  0  0
    8.2540   -5.7670    0.0000 C   0  0  0  0  0  0  0  0  0  0  0  0
    6.8290   -5.7670    0.0000 C   0  0  0  0  0  0  0  0  0  0  0  0
    3.1290   -1.8000    0.0000 C   0  0  0  0  0  0  0  0  0  0  0  0
    3.2380   -6.9290    0.0000 C   0  0  0  0  0  0  0  0  0  0  0  0
    7.4750   -0.9920    0.0000 C   0  0  0  0  0  0  0  0  0  0  0  0
    2.9670   -0.9920    0.0000 C   0  0  0  0  0  0  0  0  0  0  0  0
    3.9120   -2.0540    0.0000 C   0  0  0  0  0  0  0  0  0  0  0  0
    6.8250   -6.5920    0.0000 C   0  0  0  0  0  0  0  0  0  0  0  0
    7.5420   -5.3540    0.0000 C   0  0  0  0  0  0  0  0  0  0  0  0
    8.2920   -1.0170    0.0000 C   0  0  0  0  0  0  0  0  0  0  0  0
    2.5170   -7.3420    0.0000 C   0  0  0  0  0  0  0  0  0  0  0  0
    3.9540   -7.3420    0.0000 C   0  0  0  0  0  0  0  0  0  0  0  0
    7.0790   -0.2670    0.0000 C   0  0  0  0  0  0  0  0  0  0  0  0
    6.9920   -3.1250   -1.0900 H   0  0  0  0  0  0  0  0  0  0  0  0
    2.5290   -4.8750   -1.0900 H   0  0  0  0  0  0  0  0  0  0  0  0
    1.2720   -3.3500   -0.8900 H   0  0  0  0  0  0  0  0  0  0  0  0
    1.2720   -3.3500    0.8900 H   0  0  0  0  0  0  0  0  0  0  0  0
    7.2480   -5.1080   -0.8900 H   0  0  0  0  0  0  0  0  0  0  0  0
    7.2480   -5.1080    0.8900 H   0  0  0  0  0  0  0  0  0  0  0  0
    8.7170   -4.8300    0.0000 H   0  0  0  0  0  0  0  0  0  0  0  0
    0.1830   -4.3160    0.0000 H   0  0  0  0  0  0  0  0  0  0  0  0
    5.5700   -5.6600   -0.8900 H   0  0  0  0  0  0  0  0  0  0  0  0
    5.5700   -5.6600    0.8900 H   0  0  0  0  0  0  0  0  0  0  0  0
    1.9440   -2.0890    0.8900 H   0  0  0  0  0  0  0  0  0  0  0  0
    1.9440   -2.0890   -0.8900 H   0  0  0  0  0  0  0  0  0  0  0  0
    5.9620   -1.6710    0.0000 H   0  0  0  0  0  0  0  0  0  0  0  0
    4.1740   -5.5650    0.0000 H   0  0  0  0  0  0  0  0  0  0  0  0
    5.2520    1.3250    0.0000 H   0  0  0  0  0  0  0  0  0  0  0  0
    6.1830    0.2410   -0.8250 H   0  0  0  0  0  0  0  0  0  0  0  0
    9.4960   -8.4220    0.0000 H   0  0  0  0  0  0  0  0  0  0  0  0
   10.2080   -7.1840    0.8250 H   0  0  0  0  0  0  0  0  0  0  0  0
    9.7680   -1.7690    0.0000 H   0  0  0  0  0  0  0  0  0  0  0  0
    0.8650   -7.4580    0.0000 H   0  0  0  0  0  0  0  0  0  0  0  0
    5.5540   -1.8460    0.0000 H   0  0  0  0  0  0  0  0  0  0  0  0
    7.5180   -8.0840    0.0000 H   0  0  0  0  0  0  0  0  0  0  0  0
    3.3710    0.6160    0.0000 H   0  0  0  0  0  0  0  0  0  0  0  0
    9.1900   -5.2280    0.0000 H   0  0  0  0  0  0  0  0  0  0  0  0
    1.9430   -0.6480    0.0000 H   0  0  0  0  0  0  0  0  0  0  0  0
    4.1340   -3.1110    0.0000 H   0  0  0  0  0  0  0  0  0  0  0  0
    5.8870   -7.1270    0.0000 H   0  0  0  0  0  0  0  0  0  0  0  0
    7.5420   -4.2740    0.0000 H   0  0  0  0  0  0  0  0  0  0  0  0
    8.8570   -0.0970    0.0000 H   0  0  0  0  0  0  0  0  0  0  0  0
    2.5120   -8.4220    0.0000 H   0  0  0  0  0  0  0  0  0  0  0  0
    4.7820   -6.6330    0.0000 H   0  0  0  0  0  0  0  0  0  0  0  0
    4.0120   -7.9690   -0.8900 H   0  0  0  0  0  0  0  0  0  0  0  0
    4.0120   -7.9690    0.8900 H   0  0  0  0  0  0  0  0  0  0  0  0
    6.0030   -0.4410    0.0000 H   0  0  0  0  0  0  0  0  0  0  0  0
    7.3560    0.2980   -0.8900 H   0  0  0  0  0  0  0  0  0  0  0  0
    7.3560    0.2980    0.8900 H   0  0  0  0  0  0  0  0  0  0  0  0
  1  2  1  0  0  0  0
  1  3  1  0  0  0  0
  1  4  1  0  0  0  0
  1  5  1  0  0  0  0
  1 24  1  0  0  0  0
  1 25  1  0  0  0  0
  2 14  1  0  0  0  0
  2 27  1  0  0  0  0
  3 15  1  0  0  0  0
  3 26  1  0  0  0  0
  4 10  1  0  0  0  0
  5 11  1  0  0  0  0
  6 11  1  0  0  0  0
  6 14  1  0  0  0  0
  6 17  2  0  0  0  0
  7 10  1  0  0  0  0
  7 15  1  0  0  0  0
  7 16  2  0  0  0  0
  8 23  1  0  0  0  0
  8 28  2  0  0  0  0
  8 29  2  0  0  0  0
  8 34  1  0  0  0  0
  9 22  1  0  0  0  0
  9 30  2  0  0  0  0
  9 31  2  0  0  0  0
  9 35  1  0  0  0  0
 10 13  1  0  0  0  0
 10 54  1  0  0  0  0
 11 12  1  0  0  0  0
 11 55  1  0  0  0  0
 12 20  2  0  0  0  0
 12 33  1  0  0  0  0
 13 21  2  0  0  0  0
 13 32  1  0  0  0  0
 14 56  1  0  0  0  0
 14 57  1  0  0  0  0
 15 58  1  0  0  0  0
 15 59  1  0  0  0  0
 16 18  1  0  0  0  0
 16 60  1  0  0  0  0
 17 19  1  0  0  0  0
 17 61  1  0  0  0  0
 18 21  1  0  0  0  0
 19 20  1  0  0  0  0
 20 37  1  0  0  0  0
 21 36  1  0  0  0  0
 22 39  2  0  0  0  0
 22 41  1  0  0  0  0
 23 38  2  0  0  0  0
 23 40  1  0  0  0  0
 26 42  1  0  0  0  0
 26 62  1  0  0  0  0
 26 63  1  0  0  0  0
 27 43  1  0  0  0  0
 27 64  1  0  0  0  0
 27 65  1  0  0  0  0
 32 45  2  0  0  0  0
 32 66  1  0  0  0  0
 33 44  2  0  0  0  0
 33 67  1  0  0  0  0
 34 68  1  0  0  0  0
 34 69  1  0  0  0  0
 35 70  1  0  0  0  0
 35 71  1  0  0  0  0
 36 50  2  0  0  0  0
 36 72  1  0  0  0  0
 37 51  2  0  0  0  0
 37 73  1  0  0  0  0
 38 47  1  0  0  0  0
 38 74  1  0  0  0  0
 39 48  1  0  0  0  0
 39 75  1  0  0  0  0
 40 46  2  0  0  0  0
 40 76  1  0  0  0  0
 41 49  2  0  0  0  0
 41 77  1  0  0  0  0
 42 48  2  0  0  0  0
 42 49  1  0  0  0  0
 43 46  1  0  0  0  0
 43 47  2  0  0  0  0
 44 51  1  0  0  0  0
 44 52  1  0  0  0  0
 45 50  1  0  0  0  0
 45 53  1  0  0  0  0
 46 78  1  0  0  0  0
 47 79  1  0  0  0  0
 48 80  1  0  0  0  0
 49 81  1  0  0  0  0
 50 82  1  0  0  0  0
 51 83  1  0  0  0  0
 52 84  1  0  0  0  0
 52 85  1  0  0  0  0
 52 86  1  0  0  0  0
 53 87  1  0  0  0  0
 53 88  1  0  0  0  0
 53 89  1  0  0  0  0
M  END
> <Potency[nM] Carbonic anhydrase I>
21

> <Potency[nM] Carbonic anhydrase II>
5.3

> <Potency[nM] Carbonic anhydrase IX>
14

> <Potency[nM] Carbonic anhydrase XII>
30

> <Name>
Cpd61

$$$$
Cpd62
  SciTegic04261111113D

 62 65  0  0  0  0            999 V2000
   10.4340    1.4110    0.0000 C   0  0  0  0  0  0  0  0  0  0  0  0
    9.7180    0.9960    0.0000 C   0  0  0  0  0  0  0  0  0  0  0  0
    9.7220    0.1660    0.0000 C   0  0  0  0  0  0  0  0  0  0  0  0
   10.4380   -0.2420    0.0000 C   0  0  0  0  0  0  0  0  0  0  0  0
    9.0020    1.4070    0.0000 S   0  0  0  0  0  0  0  0  0  0  0  0
    8.2910    1.8180    0.0000 N   0  0  0  0  0  0  0  0  0  0  0  0
    8.5900    0.6920    0.0000 O   0  0  0  0  0  0  0  0  0  0  0  0
    9.4100    2.1240    0.0000 O   0  0  0  0  0  0  0  0  0  0  0  0
   11.1490    0.9990    0.0000 C   0  0  0  0  0  0  0  0  0  0  0  0
   11.1510    0.1760    0.0000 C   0  0  0  0  0  0  0  0  0  0  0  0
    9.0100   -0.2500    0.0000 S   0  0  0  0  0  0  0  0  0  0  0  0
    6.8660   -1.4980    0.0000 C   0  0  0  0  0  0  0  0  0  0  0  0
    7.5830   -1.0850    0.0000 C   0  0  0  0  0  0  0  0  0  0  0  0
    7.5800   -0.2550    0.0000 C   0  0  0  0  0  0  0  0  0  0  0  0
    6.8650    0.1540    0.0000 C   0  0  0  0  0  0  0  0  0  0  0  0
    8.2930    0.1600    0.0000 S   0  0  0  0  0  0  0  0  0  0  0  0
    8.2980   -1.4970    0.0000 S   0  0  0  0  0  0  0  0  0  0  0  0
    9.0080   -1.9080    0.0000 N   0  0  0  0  0  0  0  0  0  0  0  0
    8.7100   -0.7820    0.0000 O   0  0  0  0  0  0  0  0  0  0  0  0
    7.8890   -2.2130    0.0000 O   0  0  0  0  0  0  0  0  0  0  0  0
    6.1520   -1.0860    0.0000 C   0  0  0  0  0  0  0  0  0  0  0  0
    6.1510   -0.2630    0.0000 C   0  0  0  0  0  0  0  0  0  0  0  0
    5.4350    0.1480    0.0000 Cl  0  0  0  0  0  0  0  0  0  0  0  0
    5.4370   -1.4980    0.0000 C   0  0  0  0  0  0  0  0  0  0  0  0
    4.7230   -1.0860    0.0000 N   0  0  0  0  0  0  0  0  0  0  0  0
    5.4370   -2.3230    0.0000 O   0  0  0  0  0  0  0  0  0  0  0  0
    4.6340   -0.2680    0.0000 C   0  0  0  0  0  0  0  0  0  0  0  0
    3.8270   -0.0960    0.0000 C   0  0  0  0  0  0  0  0  0  0  0  0
    3.4140   -0.8110    0.0000 C   0  0  0  0  0  0  0  0  0  0  0  0
    3.9660   -1.4240    0.0000 C   0  0  0  0  0  0  0  0  0  0  0  0
   11.8670   -0.2330    0.0000 Cl  0  0  0  0  0  0  0  0  0  0  0  0
   11.8630    1.4130    0.0000 C   0  0  0  0  0  0  0  0  0  0  0  0
   12.5780    1.0010    0.0000 N   0  0  0  0  0  0  0  0  0  0  0  0
   11.8620    2.2380    0.0000 O   0  0  0  0  0  0  0  0  0  0  0  0
   12.6640    0.1840    0.0000 C   0  0  0  0  0  0  0  0  0  0  0  0
   13.4710    0.0140    0.0000 C   0  0  0  0  0  0  0  0  0  0  0  0
   13.8820    0.7290    0.0000 C   0  0  0  0  0  0  0  0  0  0  0  0
   13.3290    1.3410    0.0000 C   0  0  0  0  0  0  0  0  0  0  0  0
   10.4330    2.4910    0.0000 H   0  0  0  0  0  0  0  0  0  0  0  0
   10.4450   -1.3220    0.0000 H   0  0  0  0  0  0  0  0  0  0  0  0
    7.5230    1.1620    0.0000 H   0  0  0  0  0  0  0  0  0  0  0  0
    8.2380    2.3990   -0.8250 H   0  0  0  0  0  0  0  0  0  0  0  0
    6.8660   -2.5780    0.0000 H   0  0  0  0  0  0  0  0  0  0  0  0
    6.8600    1.2340    0.0000 H   0  0  0  0  0  0  0  0  0  0  0  0
    9.7760   -1.2530    0.0000 H   0  0  0  0  0  0  0  0  0  0  0  0
    9.0610   -2.4890   -0.8250 H   0  0  0  0  0  0  0  0  0  0  0  0
    5.1010    0.1540   -0.8900 H   0  0  0  0  0  0  0  0  0  0  0  0
    5.1010    0.1540    0.8900 H   0  0  0  0  0  0  0  0  0  0  0  0
    3.5710    0.4790   -0.8900 H   0  0  0  0  0  0  0  0  0  0  0  0
    3.5710    0.4790    0.8900 H   0  0  0  0  0  0  0  0  0  0  0  0
    2.7880   -0.8770   -0.8900 H   0  0  0  0  0  0  0  0  0  0  0  0
    2.7880   -0.8770    0.8900 H   0  0  0  0  0  0  0  0  0  0  0  0
    3.8350   -2.0400    0.8900 H   0  0  0  0  0  0  0  0  0  0  0  0
    3.8350   -2.0400   -0.8900 H   0  0  0  0  0  0  0  0  0  0  0  0
   12.1970   -0.2380   -0.8900 H   0  0  0  0  0  0  0  0  0  0  0  0
   12.1970   -0.2380    0.8900 H   0  0  0  0  0  0  0  0  0  0  0  0
   13.7280   -0.5600   -0.8900 H   0  0  0  0  0  0  0  0  0  0  0  0
   13.7280   -0.5600    0.8900 H   0  0  0  0  0  0  0  0  0  0  0  0
   14.5080    0.7960   -0.8900 H   0  0  0  0  0  0  0  0  0  0  0  0
   14.5080    0.7960    0.8900 H   0  0  0  0  0  0  0  0  0  0  0  0
   13.4570    1.9570    0.8900 H   0  0  0  0  0  0  0  0  0  0  0  0
   13.4570    1.9570   -0.8900 H   0  0  0  0  0  0  0  0  0  0  0  0
  1  2  2  0  0  0  0
  1  9  1  0  0  0  0
  1 39  1  0  0  0  0
  2  3  1  0  0  0  0
  2  5  1  0  0  0  0
  3  4  2  0  0  0  0
  3 11  1  0  0  0  0
  4 10  1  0  0  0  0
  4 40  1  0  0  0  0
  5  6  1  0  0  0  0
  5  7  2  0  0  0  0
  5  8  2  0  0  0  0
  6 41  1  0  0  0  0
  6 42  1  0  0  0  0
  9 10  2  0  0  0  0
  9 32  1  0  0  0  0
 10 31  1  0  0  0  0
 11 16  1  0  0  0  0
 12 13  2  0  0  0  0
 12 21  1  0  0  0  0
 12 43  1  0  0  0  0
 13 14  1  0  0  0  0
 13 17  1  0  0  0  0
 14 15  2  0  0  0  0
 14 16  1  0  0  0  0
 15 22  1  0  0  0  0
 15 44  1  0  0  0  0
 17 18  1  0  0  0  0
 17 19  2  0  0  0  0
 17 20  2  0  0  0  0
 18 45  1  0  0  0  0
 18 46  1  0  0  0  0
 21 22  2  0  0  0  0
 21 24  1  0  0  0  0
 22 23  1  0  0  0  0
 24 25  1  0  0  0  0
 24 26  2  0  0  0  0
 25 27  1  0  0  0  0
 25 30  1  0  0  0  0
 27 28  1  0  0  0  0
 27 47  1  0  0  0  0
 27 48  1  0  0  0  0
 28 29  1  0  0  0  0
 28 49  1  0  0  0  0
 28 50  1  0  0  0  0
 29 30  1  0  0  0  0
 29 51  1  0  0  0  0
 29 52  1  0  0  0  0
 30 53  1  0  0  0  0
 30 54  1  0  0  0  0
 32 33  1  0  0  0  0
 32 34  2  0  0  0  0
 33 35  1  0  0  0  0
 33 38  1  0  0  0  0
 35 36  1  0  0  0  0
 35 55  1  0  0  0  0
 35 56  1  0  0  0  0
 36 37  1  0  0  0  0
 36 57  1  0  0  0  0
 36 58  1  0  0  0  0
 37 38  1  0  0  0  0
 37 59  1  0  0  0  0
 37 60  1  0  0  0  0
 38 61  1  0  0  0  0
 38 62  1  0  0  0  0
M  END
> <Potency[nM] Carbonic anhydrase I>
22100

> <Potency[nM] Carbonic anhydrase II>
4620

> <Potency[nM] Carbonic anhydrase IX>
766

> <Potency[nM] Carbonic anhydrase XII>
190

> <Name>
Cpd62

$$$$
Cpd63
  SciTegic04261111113D

 27 27  0  0  0  0            999 V2000
    1.1690    2.0870    0.0020 C   0  0  0  0  0  0  0  0  0  0  0  0
   -0.0170    1.3780    0.0100 C   0  0  0  0  0  0  0  0  0  0  0  0
    0.0020   -0.0040    0.0020 C   0  0  0  0  0  0  0  0  0  0  0  0
    1.2070   -0.6820   -0.0130 C   0  0  0  0  0  0  0  0  0  0  0  0
    2.3960    0.0200   -0.0210 C   0  0  0  0  0  0  0  0  0  0  0  0
    2.3810    1.4090   -0.0130 C   0  0  0  0  0  0  0  0  0  0  0  0
    3.5820    2.1220   -0.0200 N   0  0  0  0  0  0  0  0  0  0  0  0
    3.9310   -0.8460   -0.0390 S   0  0  0  0  0  0  0  0  0  0  0  0
    4.7340   -0.2700    0.9820 O   0  0  0  0  0  0  0  0  0  0  0  0
    3.6160   -2.2310   -0.0700 O   0  0  0  0  0  0  0  0  0  0  0  0
    4.6730   -0.4960   -1.4780 N   0  0  0  0  0  0  0  0  0  0  0  0
   -1.5130   -0.9040    0.0120 S   0  0  0  0  0  0  0  0  0  0  0  0
   -2.3300   -0.3350   -1.0020 O   0  0  0  0  0  0  0  0  0  0  0  0
   -1.1670   -2.2820    0.0280 O   0  0  0  0  0  0  0  0  0  0  0  0
   -2.2610   -0.5870    1.4550 N   0  0  0  0  0  0  0  0  0  0  0  0
   -1.3320    2.1130    0.0200 C   0  0  0  0  0  0  0  0  0  0  0  0
   -1.0960    3.4920    0.0260 F   0  0  0  0  0  0  0  0  0  0  0  0
   -2.0660    1.7710   -1.1210 F   0  0  0  0  0  0  0  0  0  0  0  0
   -2.0560    1.7590    1.1640 F   0  0  0  0  0  0  0  0  0  0  0  0
    1.1540    3.1670    0.0080 H   0  0  0  0  0  0  0  0  0  0  0  0
    1.2180   -1.7620   -0.0190 H   0  0  0  0  0  0  0  0  0  0  0  0
    4.4280    1.6470   -0.0300 H   0  0  0  0  0  0  0  0  0  0  0  0
    3.5700    3.0920   -0.0150 H   0  0  0  0  0  0  0  0  0  0  0  0
    4.2400    0.0920   -2.1160 H   0  0  0  0  0  0  0  0  0  0  0  0
    5.5390   -0.8810   -1.6830 H   0  0  0  0  0  0  0  0  0  0  0  0
   -1.8420    0.0050    2.0990 H   0  0  0  0  0  0  0  0  0  0  0  0
   -3.1190   -0.9930    1.6560 H   0  0  0  0  0  0  0  0  0  0  0  0
  1  2  1  0  0  0  0
  1  6  2  0  0  0  0
  1 20  1  0  0  0  0
  2  3  2  0  0  0  0
  2 16  1  0  0  0  0
  3  4  1  0  0  0  0
  3 12  1  0  0  0  0
  4  5  2  0  0  0  0
  4 21  1  0  0  0  0
  5  6  1  0  0  0  0
  5  8  1  0  0  0  0
  6  7  1  0  0  0  0
  7 22  1  0  0  0  0
  7 23  1  0  0  0  0
  8  9  2  0  0  0  0
  8 10  2  0  0  0  0
  8 11  1  0  0  0  0
 11 24  1  0  0  0  0
 11 25  1  0  0  0  0
 12 13  2  0  0  0  0
 12 14  2  0  0  0  0
 12 15  1  0  0  0  0
 15 26  1  0  0  0  0
 15 27  1  0  0  0  0
 16 17  1  0  0  0  0
 16 18  1  0  0  0  0
 16 19  1  0  0  0  0
M  END
> <Potency[nM] Carbonic anhydrase I>
5800

> <Potency[nM] Carbonic anhydrase II>
9054

> <Potency[nM] Carbonic anhydrase IX>
12012

> <Potency[nM] Carbonic anhydrase XII>
45

> <Name>
Cpd63

$$$$
Cpd64
  SciTegic04261111113D

 24 24  0  0  0  0            999 V2000
   -1.0480    2.5300    0.6470 C   0  0  0  0  0  0  0  0  0  0  0  0
   -2.2560    1.8150    0.5440 C   0  0  0  0  0  0  0  0  0  0  0  0
   -2.2530    0.4100    0.5800 C   0  0  0  0  0  0  0  0  0  0  0  0
   -1.0420   -0.2990    0.7180 C   0  0  0  0  0  0  0  0  0  0  0  0
    0.1660    0.4220    0.8160 C   0  0  0  0  0  0  0  0  0  0  0  0
    0.1620    1.8260    0.7820 C   0  0  0  0  0  0  0  0  0  0  0  0
   -2.5030    4.8040    0.9610 O   0  0  0  0  0  0  0  0  0  0  0  0
    0.3220    4.8140    1.1740 O   0  0  0  0  0  0  0  0  0  0  0  0
   -1.0530    4.2660    0.5920 S   0  0  0  0  0  0  0  0  0  0  0  0
   -0.9310    4.5990   -1.0470 N   0  0  0  0  0  0  0  0  0  0  0  0
   -1.0320   -1.7750    0.7480 C   0  0  0  0  0  0  0  0  0  0  0  0
   -0.5550   -2.3240    2.1030 C   0  0  0  0  0  0  0  0  0  0  0  0
   -0.6050   -3.7440    2.0740 O   0  0  0  0  0  0  0  0  0  0  0  0
   -3.1380    2.3180    0.4420 H   0  0  0  0  0  0  0  0  0  0  0  0
   -3.1360   -0.0960    0.5050 H   0  0  0  0  0  0  0  0  0  0  0  0
    1.0510   -0.0760    0.9100 H   0  0  0  0  0  0  0  0  0  0  0  0
    1.0420    2.3380    0.8530 H   0  0  0  0  0  0  0  0  0  0  0  0
   -0.0600    4.6230   -1.4700 H   0  0  0  0  0  0  0  0  0  0  0  0
   -1.7310    4.7810   -1.5620 H   0  0  0  0  0  0  0  0  0  0  0  0
   -2.0330   -2.1670    0.5590 H   0  0  0  0  0  0  0  0  0  0  0  0
   -0.3700   -2.1450   -0.0370 H   0  0  0  0  0  0  0  0  0  0  0  0
    0.4710   -2.0110    2.3000 H   0  0  0  0  0  0  0  0  0  0  0  0
   -1.2040   -1.9620    2.9020 H   0  0  0  0  0  0  0  0  0  0  0  0
   -0.3150   -4.1760    2.9050 H   0  0  0  0  0  0  0  0  0  0  0  0
  1  2  1  0  0  0  0
  1  6  2  0  0  0  0
  1  9  1  0  0  0  0
  2  3  2  0  0  0  0
  2 14  1  0  0  0  0
  3  4  1  0  0  0  0
  3 15  1  0  0  0  0
  4  5  2  0  0  0  0
  4 11  1  0  0  0  0
  5  6  1  0  0  0  0
  5 16  1  0  0  0  0
  6 17  1  0  0  0  0
  7  9  2  0  0  0  0
  8  9  2  0  0  0  0
  9 10  1  0  0  0  0
 10 18  1  0  0  0  0
 10 19  1  0  0  0  0
 11 12  1  0  0  0  0
 11 20  1  0  0  0  0
 11 21  1  0  0  0  0
 12 13  1  0  0  0  0
 12 22  1  0  0  0  0
 12 23  1  0  0  0  0
 13 24  1  0  0  0  0
M  END
> <Potency[nM] Carbonic anhydrase I>
21000

> <Potency[nM] Carbonic anhydrase II>
125

> <Potency[nM] Carbonic anhydrase IX>
22

> <Potency[nM] Carbonic anhydrase XII>
55

> <Name>
Cpd64

$$$$
Cpd65
  SciTegic04261111113D

 29 30  0  0  1  0            999 V2000
    2.7330  -24.6280    0.0000 C   0  0  0  0  0  0  0  0  0  0  0  0
    3.4500  -24.2140    0.0000 C   0  0  0  0  0  0  0  0  0  0  0  0
    3.4470  -23.3840    0.0000 C   0  0  0  0  0  0  0  0  0  0  0  0
    2.7310  -22.9750    0.0000 C   0  0  0  0  0  0  0  0  0  0  0  0
    4.1600  -22.9690    0.0000 S   0  0  0  0  0  0  0  0  0  0  0  0
    4.1650  -24.6260    0.0000 S   0  0  0  0  0  0  0  0  0  0  0  0
    4.8750  -25.0380    0.0000 N   0  0  0  0  0  0  0  0  0  0  0  0
    4.5770  -23.9110    0.0000 O   0  0  0  0  0  0  0  0  0  0  0  0
    3.7560  -25.3420    0.0000 O   0  0  0  0  0  0  0  0  0  0  0  0
    2.0180  -24.2150    0.0000 C   0  0  0  0  0  0  0  0  0  0  0  0
    2.0180  -23.3920    0.0000 C   0  0  0  0  0  0  0  0  0  0  0  0
    1.3090  -22.9830    0.0000 N   0  0  0  0  0  0  0  0  0  0  0  0
    0.5960  -23.3930    0.0000 C   0  0  0  0  0  0  0  0  0  0  0  0
    0.5960  -24.2160    0.0000 N   0  0  0  0  0  0  0  0  0  0  0  0
    1.3100  -24.6290    0.0000 S   0  0  0  0  0  0  0  0  0  0  0  0
    0.5920  -25.0330    0.0000 O   0  0  0  0  0  0  0  0  0  0  0  0
    2.0220  -25.0450    0.0000 O   0  0  0  0  0  0  0  0  0  0  0  0
    4.8760  -23.3780    0.0000 C   0  0  0  0  0  0  0  0  0  0  0  0
    2.7330  -25.7080    0.0000 H   0  0  0  0  0  0  0  0  0  0  0  0
    2.7250  -21.8950    0.0000 H   0  0  0  0  0  0  0  0  0  0  0  0
    5.6440  -24.3830    0.0000 H   0  0  0  0  0  0  0  0  0  0  0  0
    4.9270  -25.6190   -0.8250 H   0  0  0  0  0  0  0  0  0  0  0  0
    1.3100  -21.9730    0.0000 H   0  0  0  0  0  0  0  0  0  0  0  0
    0.0510  -23.0780   -0.8900 H   0  0  0  0  0  0  0  0  0  0  0  0
    0.0510  -23.0780    0.8900 H   0  0  0  0  0  0  0  0  0  0  0  0
    0.0910  -24.5070   -0.8250 H   0  0  0  0  0  0  0  0  0  0  0  0
    5.7010  -22.6660    0.0000 H   0  0  0  0  0  0  0  0  0  0  0  0
    4.9370  -24.0040   -0.8900 H   0  0  0  0  0  0  0  0  0  0  0  0
    4.9370  -24.0040    0.8900 H   0  0  0  0  0  0  0  0  0  0  0  0
  1  2  2  0  0  0  0
  1 10  1  0  0  0  0
  1 19  1  0  0  0  0
  2  3  1  0  0  0  0
  2  6  1  0  0  0  0
  3  4  2  0  0  0  0
  3  5  1  0  0  0  0
  4 11  1  0  0  0  0
  4 20  1  0  0  0  0
  5 18  1  0  0  0  0
  6  7  1  0  0  0  0
  6  8  2  0  0  0  0
  6  9  2  0  0  0  0
  7 21  1  0  0  0  0
  7 22  1  0  0  0  0
 10 11  2  0  0  0  0
 10 15  1  0  0  0  0
 11 12  1  0  0  0  0
 12 13  1  0  0  0  0
 12 23  1  0  0  0  0
 13 14  1  0  0  0  0
 13 24  1  0  0  0  0
 13 25  1  0  0  0  0
 14 15  1  0  0  0  0
 14 26  1  0  0  0  0
 15 16  2  0  0  0  0
 15 17  2  0  0  0  0
 18 27  1  0  0  0  0
 18 28  1  0  0  0  0
 18 29  1  0  0  0  0
M  END
> <Potency[nM] Carbonic anhydrase I>
10900

> <Potency[nM] Carbonic anhydrase II>
3800

> <Potency[nM] Carbonic anhydrase IX>
139

> <Potency[nM] Carbonic anhydrase XII>
108

> <Name>
Cpd65

$$$$
Cpd66
  SciTegic04261111113D

 33 34  0  0  0  0            999 V2000
   -0.0150    1.0750    0.0320 C   0  0  0  0  0  0  0  0  0  0  0  0
    1.0040    1.7770   -0.5860 C   0  0  0  0  0  0  0  0  0  0  0  0
    0.9860    3.1580   -0.5960 C   0  0  0  0  0  0  0  0  0  0  0  0
   -0.0510    3.8420    0.0250 C   0  0  0  0  0  0  0  0  0  0  0  0
   -1.0700    3.1340    0.6500 C   0  0  0  0  0  0  0  0  0  0  0  0
   -1.0490    1.7540    0.6510 C   0  0  0  0  0  0  0  0  0  0  0  0
   -0.0690    5.2410    0.0220 N   0  0  0  0  0  0  0  0  0  0  0  0
   -1.2420    5.9000   -0.0580 C   0  0  0  0  0  0  0  0  0  0  0  0
   -2.2890    5.2820   -0.0430 O   0  0  0  0  0  0  0  0  0  0  0  0
   -1.2540    7.2440   -0.1550 N   0  0  0  0  0  0  0  0  0  0  0  0
   -2.4710    7.9360   -0.1400 C   0  0  0  0  0  0  0  0  0  0  0  0
   -3.5950    7.3790   -0.7380 C   0  0  0  0  0  0  0  0  0  0  0  0
   -4.7950    8.0620   -0.7170 C   0  0  0  0  0  0  0  0  0  0  0  0
   -4.8770    9.3020   -0.1110 C   0  0  0  0  0  0  0  0  0  0  0  0
   -3.7590    9.8610    0.4800 C   0  0  0  0  0  0  0  0  0  0  0  0
   -2.5560    9.1810    0.4670 C   0  0  0  0  0  0  0  0  0  0  0  0
   -3.8680   11.4420    1.2500 S   0  0  0  0  0  0  0  0  0  0  0  0
   -5.2310   11.6280    1.6040 O   0  0  0  0  0  0  0  0  0  0  0  0
   -2.8170   11.5020    2.2050 O   0  0  0  0  0  0  0  0  0  0  0  0
   -3.5210   12.5750    0.0930 N   0  0  0  0  0  0  0  0  0  0  0  0
   -0.0010   -0.0040    0.0350 H   0  0  0  0  0  0  0  0  0  0  0  0
    1.8120    1.2440   -1.0650 H   0  0  0  0  0  0  0  0  0  0  0  0
    1.7800    3.7050   -1.0830 H   0  0  0  0  0  0  0  0  0  0  0  0
   -1.8780    3.6640    1.1330 H   0  0  0  0  0  0  0  0  0  0  0  0
   -1.8410    1.2030    1.1370 H   0  0  0  0  0  0  0  0  0  0  0  0
    0.7630    5.7370    0.0780 H   0  0  0  0  0  0  0  0  0  0  0  0
   -0.4200    7.7330   -0.2350 H   0  0  0  0  0  0  0  0  0  0  0  0
   -3.5300    6.4130   -1.2150 H   0  0  0  0  0  0  0  0  0  0  0  0
   -5.6700    7.6280   -1.1790 H   0  0  0  0  0  0  0  0  0  0  0  0
   -5.8160    9.8350   -0.1000 H   0  0  0  0  0  0  0  0  0  0  0  0
   -1.6830    9.6180    0.9290 H   0  0  0  0  0  0  0  0  0  0  0  0
   -3.3100   12.2960   -0.8120 H   0  0  0  0  0  0  0  0  0  0  0  0
   -3.5280   13.5180    0.3200 H   0  0  0  0  0  0  0  0  0  0  0  0
  1  2  1  0  0  0  0
  1  6  2  0  0  0  0
  1 21  1  0  0  0  0
  2  3  2  0  0  0  0
  2 22  1  0  0  0  0
  3  4  1  0  0  0  0
  3 23  1  0  0  0  0
  4  5  2  0  0  0  0
  4  7  1  0  0  0  0
  5  6  1  0  0  0  0
  5 24  1  0  0  0  0
  6 25  1  0  0  0  0
  7  8  1  0  0  0  0
  7 26  1  0  0  0  0
  8  9  2  0  0  0  0
  8 10  1  0  0  0  0
 10 11  1  0  0  0  0
 10 27  1  0  0  0  0
 11 12  1  0  0  0  0
 11 16  2  0  0  0  0
 12 13  2  0  0  0  0
 12 28  1  0  0  0  0
 13 14  1  0  0  0  0
 13 29  1  0  0  0  0
 14 15  2  0  0  0  0
 14 30  1  0  0  0  0
 15 16  1  0  0  0  0
 15 17  1  0  0  0  0
 16 31  1  0  0  0  0
 17 18  2  0  0  0  0
 17 19  2  0  0  0  0
 17 20  1  0  0  0  0
 20 32  1  0  0  0  0
 20 33  1  0  0  0  0
M  END
> <Potency[nM] Carbonic anhydrase I>
1500

> <Potency[nM] Carbonic anhydrase II>
150

> <Potency[nM] Carbonic anhydrase IX>
14

> <Potency[nM] Carbonic anhydrase XII>
10

> <Name>
Cpd66

$$$$
Cpd67
  SciTegic04261111113D

 95102  0  0  1  0            999 V2000
    4.9790   -7.0040    0.0000 Zn  0  0  0  0  0  0  0  0  0  0  0  0
    6.4670   -6.1290    0.0000 O   0  0  0  0  0  0  0  0  0  0  0  0
    3.6290   -7.6880    0.0000 O   0  0  0  0  0  0  0  0  0  0  0  0
    2.8040   -6.2040    0.0000 N   0  0  0  0  0  0  0  0  0  0  0  0
    6.4170   -7.5540    0.0000 N   0  0  0  0  0  0  0  0  0  0  0  0
    2.1290   -7.4920    0.0000 C   0  0  0  0  0  0  0  0  0  0  0  0
    7.6790   -6.8790    0.0000 C   0  0  0  0  0  0  0  0  0  0  0  0
    1.9670   -1.6620    0.0000 S   0  0  0  0  0  0  0  0  0  0  0  0
    6.9790  -12.0790    0.0000 S   0  0  0  0  0  0  0  0  0  0  0  0
    2.8290   -7.9040    0.0000 C   0  0  2  0  0  0  0  0  0  0  0  0
    7.2920   -6.1540    0.0000 C   0  0  2  0  0  0  0  0  0  0  0  0
    7.7290   -5.4540    0.0000 C   0  0  0  0  0  0  0  0  0  0  0  0
    2.8290   -8.7290    0.0000 C   0  0  0  0  0  0  0  0  0  0  0  0
    7.2420   -7.5880    0.0000 C   0  0  0  0  0  0  0  0  0  0  0  0
    2.1290   -6.6750    0.0000 C   0  0  0  0  0  0  0  0  0  0  0  0
    1.4040   -7.9000    0.0000 C   0  0  0  0  0  0  0  0  0  0  0  0
    8.5040   -6.9120    0.0000 C   0  0  0  0  0  0  0  0  0  0  0  0
    1.4040   -8.7170    0.0000 O   0  0  0  0  0  0  0  0  0  0  0  0
    8.9420   -6.2040    0.0000 O   0  0  0  0  0  0  0  0  0  0  0  0
    8.5540   -5.4790    0.0000 C   0  0  0  0  0  0  0  0  0  0  0  0
    2.1170   -9.1380    0.0000 C   0  0  0  0  0  0  0  0  0  0  0  0
    2.0040   -2.4880    0.0000 C   0  0  0  0  0  0  0  0  0  0  0  0
    7.0290  -11.2540    0.0000 C   0  0  0  0  0  0  0  0  0  0  0  0
    4.9790   -6.1790    0.0000 Cl  0  0  0  0  0  0  0  0  0  0  0  0
    4.9790   -7.8290    0.0000 Cl  0  0  0  0  0  0  0  0  0  0  0  0
    2.7920   -1.6290    0.0000 O   0  0  0  0  0  0  0  0  0  0  0  0
    1.1420   -1.6920    0.0000 O   0  0  0  0  0  0  0  0  0  0  0  0
    6.1620  -12.0170    0.0000 O   0  0  0  0  0  0  0  0  0  0  0  0
    7.8000  -12.1170    0.0000 O   0  0  0  0  0  0  0  0  0  0  0  0
    7.3420   -4.7290    0.0000 C   0  0  0  0  0  0  0  0  0  0  0  0
    3.5420   -9.1380    0.0000 C   0  0  0  0  0  0  0  0  0  0  0  0
    6.4170   -8.3790    0.0000 C   0  0  0  0  0  0  0  0  0  0  0  0
    2.8040   -5.3790    0.0000 C   0  0  0  0  0  0  0  0  0  0  0  0
    1.9380   -0.8380    0.0000 N   0  0  0  0  0  0  0  0  0  0  0  0
    6.9290  -12.8920    0.0000 N   0  0  0  0  0  0  0  0  0  0  0  0
    2.1040   -9.9540    0.0000 C   0  0  0  0  0  0  0  0  0  0  0  0
    8.9920   -4.7790    0.0000 C   0  0  0  0  0  0  0  0  0  0  0  0
    2.7380   -2.8670    0.0000 C   0  0  0  0  0  0  0  0  0  0  0  0
    1.3170   -2.9290    0.0000 C   0  0  0  0  0  0  0  0  0  0  0  0
    6.3420  -10.8040    0.0000 C   0  0  0  0  0  0  0  0  0  0  0  0
    7.7750  -10.8790    0.0000 C   0  0  0  0  0  0  0  0  0  0  0  0
    3.5420   -9.9620    0.0000 C   0  0  0  0  0  0  0  0  0  0  0  0
    7.7670   -4.0290    0.0000 C   0  0  0  0  0  0  0  0  0  0  0  0
    2.0920   -4.1420    0.0000 C   0  0  0  0  0  0  0  0  0  0  0  0
    7.1290   -9.6170    0.0000 C   0  0  0  0  0  0  0  0  0  0  0  0
    7.1290   -8.7920    0.0000 C   0  0  0  0  0  0  0  0  0  0  0  0
    2.0920   -4.9670    0.0000 C   0  0  0  0  0  0  0  0  0  0  0  0
    8.5920   -4.0540    0.0000 C   0  0  0  0  0  0  0  0  0  0  0  0
    2.8170  -10.3750    0.0000 C   0  0  0  0  0  0  0  0  0  0  0  0
    2.7750   -3.6920    0.0000 C   0  0  0  0  0  0  0  0  0  0  0  0
    1.3540   -3.7670    0.0000 C   0  0  0  0  0  0  0  0  0  0  0  0
    6.3920   -9.9750    0.0000 C   0  0  0  0  0  0  0  0  0  0  0  0
    7.8250  -10.0620    0.0000 C   0  0  0  0  0  0  0  0  0  0  0  0
    4.2540  -10.3750    0.0000 C   0  0  0  0  0  0  0  0  0  0  0  0
    7.3790   -3.3040    0.0000 C   0  0  0  0  0  0  0  0  0  0  0  0
    2.8290   -7.9040   -1.0900 H   0  0  0  0  0  0  0  0  0  0  0  0
    7.2920   -6.1540   -1.0900 H   0  0  0  0  0  0  0  0  0  0  0  0
    7.5370   -8.1440   -0.8900 H   0  0  0  0  0  0  0  0  0  0  0  0
    7.5370   -8.1440    0.8900 H   0  0  0  0  0  0  0  0  0  0  0  0
    1.5710   -6.3840   -0.8900 H   0  0  0  0  0  0  0  0  0  0  0  0
    1.5710   -6.3840    0.8900 H   0  0  0  0  0  0  0  0  0  0  0  0
    0.4720   -7.3550    0.0000 H   0  0  0  0  0  0  0  0  0  0  0  0
    9.0110   -7.8660    0.0000 H   0  0  0  0  0  0  0  0  0  0  0  0
    6.2620   -4.6990    0.0000 H   0  0  0  0  0  0  0  0  0  0  0  0
    4.4770   -8.5970    0.0000 H   0  0  0  0  0  0  0  0  0  0  0  0
    5.8720   -8.6930   -0.8900 H   0  0  0  0  0  0  0  0  0  0  0  0
    5.8720   -8.6930    0.8900 H   0  0  0  0  0  0  0  0  0  0  0  0
    3.3490   -5.0650   -0.8900 H   0  0  0  0  0  0  0  0  0  0  0  0
    3.3490   -5.0650    0.8900 H   0  0  0  0  0  0  0  0  0  0  0  0
    2.8780   -0.4680    0.0000 H   0  0  0  0  0  0  0  0  0  0  0  0
    1.4500   -0.5180    0.8250 H   0  0  0  0  0  0  0  0  0  0  0  0
    5.9580  -13.1700    0.0000 H   0  0  0  0  0  0  0  0  0  0  0  0
    7.3840  -13.2570    0.8250 H   0  0  0  0  0  0  0  0  0  0  0  0
    1.1620  -10.4820    0.0000 H   0  0  0  0  0  0  0  0  0  0  0  0
   10.0720   -4.8090    0.0000 H   0  0  0  0  0  0  0  0  0  0  0  0
    3.6480   -2.2850    0.0000 H   0  0  0  0  0  0  0  0  0  0  0  0
    0.3580   -2.4320    0.0000 H   0  0  0  0  0  0  0  0  0  0  0  0
    5.3770  -11.2890    0.0000 H   0  0  0  0  0  0  0  0  0  0  0  0
    8.6770  -11.4740    0.0000 H   0  0  0  0  0  0  0  0  0  0  0  0
    7.6740   -8.4780    0.8900 H   0  0  0  0  0  0  0  0  0  0  0  0
    7.6740   -8.4780   -0.8900 H   0  0  0  0  0  0  0  0  0  0  0  0
    1.5470   -5.2810    0.8900 H   0  0  0  0  0  0  0  0  0  0  0  0
    1.5470   -5.2810   -0.8900 H   0  0  0  0  0  0  0  0  0  0  0  0
    9.1550   -3.1320    0.0000 H   0  0  0  0  0  0  0  0  0  0  0  0
    2.8090  -11.4550    0.0000 H   0  0  0  0  0  0  0  0  0  0  0  0
    3.7370   -4.1830    0.0000 H   0  0  0  0  0  0  0  0  0  0  0  0
    0.4460   -4.3520    0.0000 H   0  0  0  0  0  0  0  0  0  0  0  0
    5.4940   -9.3750    0.0000 H   0  0  0  0  0  0  0  0  0  0  0  0
    8.7880   -9.5720    0.0000 H   0  0  0  0  0  0  0  0  0  0  0  0
    5.0840   -9.6680    0.0000 H   0  0  0  0  0  0  0  0  0  0  0  0
    4.3100  -11.0020   -0.8900 H   0  0  0  0  0  0  0  0  0  0  0  0
    4.3100  -11.0020    0.8900 H   0  0  0  0  0  0  0  0  0  0  0  0
    6.3010   -3.4690    0.0000 H   0  0  0  0  0  0  0  0  0  0  0  0
    7.6610   -2.7410   -0.8900 H   0  0  0  0  0  0  0  0  0  0  0  0
    7.6610   -2.7410    0.8900 H   0  0  0  0  0  0  0  0  0  0  0  0
  1  2  1  0  0  0  0
  1  3  1  0  0  0  0
  1  4  1  0  0  0  0
  1  5  1  0  0  0  0
  1 24  1  0  0  0  0
  1 25  1  0  0  0  0
  2 11  1  0  0  0  0
  3 10  1  0  0  0  0
  4 15  1  0  0  0  0
  4 33  1  0  0  0  0
  5 14  1  0  0  0  0
  5 32  1  0  0  0  0
  6 10  1  0  0  0  0
  6 15  1  0  0  0  0
  6 16  2  0  0  0  0
  7 11  1  0  0  0  0
  7 14  1  0  0  0  0
  7 17  2  0  0  0  0
  8 22  1  0  0  0  0
  8 26  2  0  0  0  0
  8 27  2  0  0  0  0
  8 34  1  0  0  0  0
  9 23  1  0  0  0  0
  9 28  2  0  0  0  0
  9 29  2  0  0  0  0
  9 35  1  0  0  0  0
 10 13  1  0  0  0  0
 10 56  1  0  0  0  0
 11 12  1  0  0  0  0
 11 57  1  0  0  0  0
 12 20  2  0  0  0  0
 12 30  1  0  0  0  0
 13 21  2  0  0  0  0
 13 31  1  0  0  0  0
 14 58  1  0  0  0  0
 14 59  1  0  0  0  0
 15 60  1  0  0  0  0
 15 61  1  0  0  0  0
 16 18  1  0  0  0  0
 16 62  1  0  0  0  0
 17 19  1  0  0  0  0
 17 63  1  0  0  0  0
 18 21  1  0  0  0  0
 19 20  1  0  0  0  0
 20 37  1  0  0  0  0
 21 36  1  0  0  0  0
 22 38  2  0  0  0  0
 22 39  1  0  0  0  0
 23 40  2  0  0  0  0
 23 41  1  0  0  0  0
 30 43  2  0  0  0  0
 30 64  1  0  0  0  0
 31 42  2  0  0  0  0
 31 65  1  0  0  0  0
 32 46  1  0  0  0  0
 32 66  1  0  0  0  0
 32 67  1  0  0  0  0
 33 47  1  0  0  0  0
 33 68  1  0  0  0  0
 33 69  1  0  0  0  0
 34 70  1  0  0  0  0
 34 71  1  0  0  0  0
 35 72  1  0  0  0  0
 35 73  1  0  0  0  0
 36 49  2  0  0  0  0
 36 74  1  0  0  0  0
 37 48  2  0  0  0  0
 37 75  1  0  0  0  0
 38 50  1  0  0  0  0
 38 76  1  0  0  0  0
 39 51  2  0  0  0  0
 39 77  1  0  0  0  0
 40 52  1  0  0  0  0
 40 78  1  0  0  0  0
 41 53  2  0  0  0  0
 41 79  1  0  0  0  0
 42 49  1  0  0  0  0
 42 54  1  0  0  0  0
 43 48  1  0  0  0  0
 43 55  1  0  0  0  0
 44 47  1  0  0  0  0
 44 50  2  0  0  0  0
 44 51  1  0  0  0  0
 45 46  1  0  0  0  0
 45 52  2  0  0  0  0
 45 53  1  0  0  0  0
 46 80  1  0  0  0  0
 46 81  1  0  0  0  0
 47 82  1  0  0  0  0
 47 83  1  0  0  0  0
 48 84  1  0  0  0  0
 49 85  1  0  0  0  0
 50 86  1  0  0  0  0
 51 87  1  0  0  0  0
 52 88  1  0  0  0  0
 53 89  1  0  0  0  0
 54 90  1  0  0  0  0
 54 91  1  0  0  0  0
 54 92  1  0  0  0  0
 55 93  1  0  0  0  0
 55 94  1  0  0  0  0
 55 95  1  0  0  0  0
M  END
> <Potency[nM] Carbonic anhydrase I>
14

> <Potency[nM] Carbonic anhydrase II>
7.8

> <Potency[nM] Carbonic anhydrase IX>
12

> <Potency[nM] Carbonic anhydrase XII>
27

> <Name>
Cpd67

$$$$
Cpd68
  SciTegic04261111113D

 35 35  0  0  1  0            999 V2000
    9.4900  -20.3670    0.0000 C   0  0  0  0  0  0  0  0  0  0  0  0
    9.4890  -21.1940    0.0000 C   0  0  0  0  0  0  0  0  0  0  0  0
   10.2040  -21.6070    0.0000 C   0  0  0  0  0  0  0  0  0  0  0  0
   10.9200  -21.1940    0.0000 C   0  0  0  0  0  0  0  0  0  0  0  0
   10.9180  -20.3630    0.0000 C   0  0  0  0  0  0  0  0  0  0  0  0
   10.2020  -19.9540    0.0000 C   0  0  0  0  0  0  0  0  0  0  0  0
   11.6300  -19.9480    0.0000 S   0  0  0  0  0  0  0  0  0  0  0  0
   12.3420  -19.5290    0.0000 C   0  0  2  0  0  0  0  0  0  0  0  0
   12.0470  -20.6600    0.0000 O   0  0  0  0  0  0  0  0  0  0  0  0
   11.2130  -19.2360    0.0000 O   0  0  0  0  0  0  0  0  0  0  0  0
   13.0600  -19.9360    0.0000 C   0  0  0  0  0  0  0  0  0  0  0  0
   13.0680  -20.7620    0.0000 O   0  0  0  0  0  0  0  0  0  0  0  0
   13.7720  -19.5190    0.0000 N   0  0  0  0  0  0  0  0  0  0  0  0
   11.6360  -21.6050    0.0000 S   0  0  0  0  0  0  0  0  0  0  0  0
   12.2170  -21.0170    0.0000 O   0  0  0  0  0  0  0  0  0  0  0  0
   11.2170  -22.3170    0.0000 O   0  0  0  0  0  0  0  0  0  0  0  0
   12.3670  -21.9860    0.0000 N   0  0  0  0  0  0  0  0  0  0  0  0
    8.7740  -21.6060    0.0000 C   0  0  0  0  0  0  0  0  0  0  0  0
    8.7760  -19.9540    0.0000 Cl  0  0  0  0  0  0  0  0  0  0  0  0
   14.4890  -19.9270    0.0000 N   0  0  0  0  0  0  0  0  0  0  0  0
   12.3350  -18.7040    0.0000 C   0  0  0  0  0  0  0  0  0  0  0  0
   10.2040  -22.6870    0.0000 H   0  0  0  0  0  0  0  0  0  0  0  0
   10.1980  -18.8740    0.0000 H   0  0  0  0  0  0  0  0  0  0  0  0
   12.3420  -19.5290   -1.0900 H   0  0  0  0  0  0  0  0  0  0  0  0
   13.7660  -18.5090    0.0000 H   0  0  0  0  0  0  0  0  0  0  0  0
   13.1060  -21.2970    0.0000 H   0  0  0  0  0  0  0  0  0  0  0  0
   12.4450  -22.5640   -0.8250 H   0  0  0  0  0  0  0  0  0  0  0  0
    7.9460  -20.8970    0.0000 H   0  0  0  0  0  0  0  0  0  0  0  0
    8.7160  -22.2330    0.8900 H   0  0  0  0  0  0  0  0  0  0  0  0
    8.7160  -22.2330   -0.8900 H   0  0  0  0  0  0  0  0  0  0  0  0
   14.3110  -20.9210    0.0000 H   0  0  0  0  0  0  0  0  0  0  0  0
   15.0170  -19.6800    0.8250 H   0  0  0  0  0  0  0  0  0  0  0  0
   12.3320  -18.3410    1.0280 H   0  0  0  0  0  0  0  0  0  0  0  0
   11.4420  -18.3480   -0.5140 H   0  0  0  0  0  0  0  0  0  0  0  0
   13.2220  -18.3330   -0.5140 H   0  0  0  0  0  0  0  0  0  0  0  0
  1  2  1  0  0  0  0
  1  6  2  0  0  0  0
  1 19  1  0  0  0  0
  2  3  2  0  0  0  0
  2 18  1  0  0  0  0
  3  4  1  0  0  0  0
  3 22  1  0  0  0  0
  4  5  2  0  0  0  0
  4 14  1  0  0  0  0
  5  6  1  0  0  0  0
  5  7  1  0  0  0  0
  6 23  1  0  0  0  0
  7  8  1  0  0  0  0
  7  9  2  0  0  0  0
  7 10  2  0  0  0  0
  8 11  1  0  0  0  0
  8 21  1  0  0  0  0
  8 24  1  0  0  0  0
 11 12  2  0  0  0  0
 11 13  1  0  0  0  0
 13 20  1  0  0  0  0
 13 25  1  0  0  0  0
 14 15  2  0  0  0  0
 14 16  2  0  0  0  0
 14 17  1  0  0  0  0
 17 26  1  0  0  0  0
 17 27  1  0  0  0  0
 18 28  1  0  0  0  0
 18 29  1  0  0  0  0
 18 30  1  0  0  0  0
 20 31  1  0  0  0  0
 20 32  1  0  0  0  0
 21 33  1  0  0  0  0
 21 34  1  0  0  0  0
 21 35  1  0  0  0  0
M  END
> <Potency[nM] Carbonic anhydrase I>
14200

> <Potency[nM] Carbonic anhydrase II>
536

> <Potency[nM] Carbonic anhydrase IX>
3415

> <Potency[nM] Carbonic anhydrase XII>
2417

> <Name>
Cpd68

$$$$
Cpd69
  SciTegic04261111113D

 27 28  0  0  1  0            999 V2000
    6.0750   -1.5790    0.0000 C   0  0  0  0  0  0  0  0  0  0  0  0
    3.6000   -2.1290    0.0000 S   0  0  0  0  0  0  0  0  0  0  0  0
    6.7920   -2.0040    0.0000 S   0  0  0  0  0  0  0  0  0  0  0  0
    5.3250   -1.9040    0.0000 S   0  0  0  0  0  0  0  0  0  0  0  0
    4.7670   -1.2920    0.0000 C   0  0  0  0  0  0  0  0  0  0  0  0
    3.9420   -1.3790    0.0000 N   0  0  0  0  0  0  0  0  0  0  0  0
    5.9880   -0.7540    0.0000 N   0  0  0  0  0  0  0  0  0  0  0  0
    5.1750   -0.5790    0.0000 N   0  0  0  0  0  0  0  0  0  0  0  0
    3.2620   -2.8920    0.0000 C   0  0  0  0  0  0  0  0  0  0  0  0
    4.3620   -2.4790    0.0000 O   0  0  0  0  0  0  0  0  0  0  0  0
    2.8420   -1.7920    0.0000 O   0  0  0  0  0  0  0  0  0  0  0  0
    7.2170   -1.2790    0.0000 O   0  0  0  0  0  0  0  0  0  0  0  0
    6.3670   -2.7170    0.0000 O   0  0  0  0  0  0  0  0  0  0  0  0
    7.5120   -2.4290    0.0000 N   0  0  0  0  0  0  0  0  0  0  0  0
    3.7380   -3.5540    0.0000 C   0  0  0  0  0  0  0  0  0  0  0  0
    2.4290   -2.9670    0.0000 C   0  0  0  0  0  0  0  0  0  0  0  0
    2.5670   -4.3920    0.0000 C   0  0  0  0  0  0  0  0  0  0  0  0
    3.4000   -4.3170    0.0000 C   0  0  0  0  0  0  0  0  0  0  0  0
    2.0880   -3.7170    0.0000 C   0  0  0  0  0  0  0  0  0  0  0  0
    2.2290   -5.1420    0.0000 Br  0  0  0  0  0  0  0  0  0  0  0  0
    3.3520   -0.5590    0.0000 H   0  0  0  0  0  0  0  0  0  0  0  0
    8.2860   -1.7800    0.0000 H   0  0  0  0  0  0  0  0  0  0  0  0
    7.5600   -3.0100   -0.8250 H   0  0  0  0  0  0  0  0  0  0  0  0
    4.8120   -3.4430    0.0000 H   0  0  0  0  0  0  0  0  0  0  0  0
    1.8040   -2.0860    0.0000 H   0  0  0  0  0  0  0  0  0  0  0  0
    4.0290   -5.1950    0.0000 H   0  0  0  0  0  0  0  0  0  0  0  0
    1.0130   -3.8200    0.0000 H   0  0  0  0  0  0  0  0  0  0  0  0
  1  3  1  0  0  0  0
  1  4  1  0  0  0  0
  1  7  2  0  0  0  0
  2  6  1  0  0  0  0
  2  9  1  0  0  0  0
  2 10  2  0  0  0  0
  2 11  2  0  0  0  0
  3 12  2  0  0  0  0
  3 13  2  0  0  0  0
  3 14  1  0  0  0  0
  4  5  1  0  0  0  0
  5  6  1  0  0  0  0
  5  8  2  0  0  0  0
  6 21  1  0  0  0  0
  7  8  1  0  0  0  0
  9 15  2  0  0  0  0
  9 16  1  0  0  0  0
 14 22  1  0  0  0  0
 14 23  1  0  0  0  0
 15 18  1  0  0  0  0
 15 24  1  0  0  0  0
 16 19  2  0  0  0  0
 16 25  1  0  0  0  0
 17 18  2  0  0  0  0
 17 19  1  0  0  0  0
 17 20  1  0  0  0  0
 18 26  1  0  0  0  0
 19 27  1  0  0  0  0
M  END
> <Potency[nM] Carbonic anhydrase I>
3

> <Potency[nM] Carbonic anhydrase II>
2

> <Potency[nM] Carbonic anhydrase IX>
21

> <Potency[nM] Carbonic anhydrase XII>
3.3

> <Name>
Cpd69

$$$$
Cpd70
  SciTegic04261111113D

 19 19  0  0  0  0            999 V2000
    1.1740    1.7830    0.0000 C   0  0  0  0  0  0  0  0  0  0  0  0
   -0.0130    1.0760    0.0080 C   0  0  0  0  0  0  0  0  0  0  0  0
   -1.2240    1.7550    0.0170 C   0  0  0  0  0  0  0  0  0  0  0  0
   -1.2380    3.1440    0.0290 C   0  0  0  0  0  0  0  0  0  0  0  0
   -0.0490    3.8450    0.0210 C   0  0  0  0  0  0  0  0  0  0  0  0
    1.1560    3.1660    0.0070 C   0  0  0  0  0  0  0  0  0  0  0  0
   -0.0660    5.6070    0.0300 S   0  0  0  0  0  0  0  0  0  0  0  0
   -1.3100    5.9980    0.5940 O   0  0  0  0  0  0  0  0  0  0  0  0
    1.1800    6.0220    0.5710 O   0  0  0  0  0  0  0  0  0  0  0  0
   -0.0850    6.1040   -1.5500 N   0  0  0  0  0  0  0  0  0  0  0  0
   -2.4260    1.0420    0.0200 N   0  0  0  0  0  0  0  0  0  0  0  0
    2.1160    1.2560   -0.0110 H   0  0  0  0  0  0  0  0  0  0  0  0
    0.0020   -0.0040    0.0020 H   0  0  0  0  0  0  0  0  0  0  0  0
   -2.1790    3.6750    0.0400 H   0  0  0  0  0  0  0  0  0  0  0  0
    2.0850    3.7170    0.0010 H   0  0  0  0  0  0  0  0  0  0  0  0
   -0.0850    5.4480   -2.2650 H   0  0  0  0  0  0  0  0  0  0  0  0
   -0.0960    7.0510   -1.7600 H   0  0  0  0  0  0  0  0  0  0  0  0
   -2.4140    0.0720    0.0150 H   0  0  0  0  0  0  0  0  0  0  0  0
   -3.2710    1.5170    0.0260 H   0  0  0  0  0  0  0  0  0  0  0  0
  1  2  1  0  0  0  0
  1  6  2  0  0  0  0
  1 12  1  0  0  0  0
  2  3  2  0  0  0  0
  2 13  1  0  0  0  0
  3  4  1  0  0  0  0
  3 11  1  0  0  0  0
  4  5  2  0  0  0  0
  4 14  1  0  0  0  0
  5  6  1  0  0  0  0
  5  7  1  0  0  0  0
  6 15  1  0  0  0  0
  7  8  2  0  0  0  0
  7  9  2  0  0  0  0
  7 10  1  0  0  0  0
 10 16  1  0  0  0  0
 10 17  1  0  0  0  0
 11 18  1  0  0  0  0
 11 19  1  0  0  0  0
M  END
> <Potency[nM] Carbonic anhydrase I>
25000

> <Potency[nM] Carbonic anhydrase II>
120120

> <Potency[nM] Carbonic anhydrase IX>
119119

> <Potency[nM] Carbonic anhydrase XII>
125

> <Name>
Cpd70

$$$$
Cpd71
  SciTegic04261111113D

 36 37  0  0  1  0            999 V2000
    1.3815   -0.6177   -0.0543 C   0  0  0  0  0  0  0  0  0  0  0  0
    1.2714    0.7606    0.0321 C   0  0  0  0  0  0  0  0  0  0  0  0
   -0.0083   -1.6689   -0.0976 S   0  0  0  0  0  0  0  0  0  0  0  0
    2.9824   -1.1103   -0.1611 S   0  0  0  0  0  0  0  0  0  0  0  0
   -0.0554    1.4991    0.1339 C   0  0  2  0  0  0  0  0  0  0  0  0
   -0.2439    1.6474    1.2075 H   0  0  0  0  0  0  0  0  0  0  0  0
    2.5104    1.4032    0.0136 C   0  0  0  0  0  0  0  0  0  0  0  0
    2.6521    2.4923    0.0763 H   0  0  0  0  0  0  0  0  0  0  0  0
   -1.4081   -0.6568    0.3861 C   0  0  2  0  0  0  0  0  0  0  0  0
   -2.3487   -1.1832    0.1664 H   0  0  0  0  0  0  0  0  0  0  0  0
    0.1486   -2.8623    0.8264 O   0  0  0  0  0  0  0  0  0  0  0  0
   -0.1974   -2.1570   -1.5229 O   0  0  0  0  0  0  0  0  0  0  0  0
    3.5426    0.4741   -0.0953 C   0  0  0  0  0  0  0  0  0  0  0  0
   -1.2902    0.6767   -0.3885 C   0  0  0  0  0  0  0  0  0  0  0  0
   -2.2084    1.2648   -0.2435 H   0  0  0  0  0  0  0  0  0  0  0  0
   -1.1623    0.4652   -1.4604 H   0  0  0  0  0  0  0  0  0  0  0  0
    0.0364    2.8111   -0.5294 N   0  3  0  0  0  0  0  0  0  0  0  0
    0.8144    3.3484   -0.1209 H   0  0  0  0  0  0  0  0  0  0  0  0
   -1.3531   -0.3464    1.8936 C   0  0  0  0  0  0  0  0  0  0  0  0
   -0.4179    0.1882    2.1160 H   0  0  0  0  0  0  0  0  0  0  0  0
   -1.3708   -1.2919    2.4555 H   0  0  0  0  0  0  0  0  0  0  0  0
   -2.2142    0.2741    2.1822 H   0  0  0  0  0  0  0  0  0  0  0  0
    5.2498    0.9097   -0.1616 S   0  0  0  0  0  0  0  0  0  0  0  0
    0.2722    2.6305   -1.9715 C   0  0  0  0  0  0  0  0  0  0  0  0
   -0.5594    2.0607   -2.4117 H   0  0  0  0  0  0  0  0  0  0  0  0
    1.2134    2.0819   -2.1234 H   0  0  0  0  0  0  0  0  0  0  0  0
    5.6469    1.8439    1.2078 N   0  0  0  0  0  0  0  0  0  0  0  0
    5.0265    1.8421    2.0300 H   0  0  0  0  0  0  0  0  0  0  0  0
    6.5073    2.4101    1.2132 H   0  0  0  0  0  0  0  0  0  0  0  0
    6.0970   -0.3483   -0.1856 O   0  0  0  0  0  0  0  0  0  0  0  0
    5.5109    1.7238   -1.4147 O   0  0  0  0  0  0  0  0  0  0  0  0
    0.3664    4.0080   -2.6529 C   0  0  0  0  0  0  0  0  0  0  0  0
    1.1984    4.5787   -2.2147 H   0  0  0  0  0  0  0  0  0  0  0  0
   -0.5743    4.5578   -2.5020 H   0  0  0  0  0  0  0  0  0  0  0  0
    0.5426    3.8736   -3.7304 H   0  0  0  0  0  0  0  0  0  0  0  0
   -0.8435    3.3278   -0.3892 H   0  0  0  0  0  0  0  0  0  0  0  0
  1  2  2  0  0  0  0
  1  3  1  0  0  0  0
  1  4  1  0  0  0  0
  2  5  1  0  0  0  0
  2  7  1  0  0  0  0
  3  9  1  0  0  0  0
  3 11  2  0  0  0  0
  3 12  2  0  0  0  0
  4 13  1  0  0  0  0
  5  6  1  0  0  0  0
  5 14  1  0  0  0  0
  5 17  1  0  0  0  0
  7  8  1  0  0  0  0
  7 13  2  0  0  0  0
  9 10  1  0  0  0  0
  9 14  1  0  0  0  0
  9 19  1  0  0  0  0
 13 23  1  0  0  0  0
 14 15  1  0  0  0  0
 14 16  1  0  0  0  0
 17 18  1  0  0  0  0
 17 24  1  0  0  0  0
 17 36  1  0  0  0  0
 19 20  1  0  0  0  0
 19 21  1  0  0  0  0
 19 22  1  0  0  0  0
 23 27  1  0  0  0  0
 23 30  2  0  0  0  0
 23 31  2  0  0  0  0
 24 25  1  0  0  0  0
 24 26  1  0  0  0  0
 24 32  1  0  0  0  0
 27 28  1  0  0  0  0
 27 29  1  0  0  0  0
 32 33  1  0  0  0  0
 32 34  1  0  0  0  0
 32 35  1  0  0  0  0
M  CHG  1  17   1
M  END
> <Potency[nM] Carbonic anhydrase I>
50000

> <Potency[nM] Carbonic anhydrase II>
9

> <Potency[nM] Carbonic anhydrase IX>
52

> <Potency[nM] Carbonic anhydrase XII>
3.5

> <Name>
Cpd71

$$$$
Cpd72
  SciTegic04261111113D

 35 36  0  0  0  0            999 V2000
   -1.7910    8.1640   -0.1060 C   0  0  0  0  0  0  0  0  0  0  0  0
   -1.9060    7.7100    1.1950 C   0  0  0  0  0  0  0  0  0  0  0  0
   -0.8980    6.9450    1.7520 C   0  0  0  0  0  0  0  0  0  0  0  0
    0.2250    6.6340    1.0080 C   0  0  0  0  0  0  0  0  0  0  0  0
    0.3420    7.0920   -0.2910 C   0  0  0  0  0  0  0  0  0  0  0  0
   -0.6680    7.8530   -0.8500 C   0  0  0  0  0  0  0  0  0  0  0  0
    1.5100    5.6590    1.7170 S   0  0  0  0  0  0  0  0  0  0  0  0
    1.4090    5.8180    3.1260 O   0  0  0  0  0  0  0  0  0  0  0  0
    2.6960    5.9660    0.9990 O   0  0  0  0  0  0  0  0  0  0  0  0
    1.1570    4.0740    1.3940 N   0  0  0  0  0  0  0  0  0  0  0  0
    1.1500    3.5920    0.0100 C   0  0  0  0  0  0  0  0  0  0  0  0
    1.1710    2.0860    0.0020 C   0  0  0  0  0  0  0  0  0  0  0  0
   -0.0170    1.3780    0.0100 C   0  0  0  0  0  0  0  0  0  0  0  0
    0.0020   -0.0040    0.0020 C   0  0  0  0  0  0  0  0  0  0  0  0
    1.2080   -0.6790   -0.0130 C   0  0  0  0  0  0  0  0  0  0  0  0
    2.3960    0.0280   -0.0210 C   0  0  0  0  0  0  0  0  0  0  0  0
    2.3770    1.4110   -0.0140 C   0  0  0  0  0  0  0  0  0  0  0  0
    1.2320   -2.4410   -0.0220 S   0  0  0  0  0  0  0  0  0  0  0  0
    2.4880   -2.8320    0.5150 O   0  0  0  0  0  0  0  0  0  0  0  0
   -0.0020   -2.8660    0.5400 O   0  0  0  0  0  0  0  0  0  0  0  0
    1.2230   -2.9230   -1.6060 N   0  0  0  0  0  0  0  0  0  0  0  0
   -2.5780    8.7610   -0.5410 H   0  0  0  0  0  0  0  0  0  0  0  0
   -2.7830    7.9540    1.7760 H   0  0  0  0  0  0  0  0  0  0  0  0
   -0.9880    6.5910    2.7680 H   0  0  0  0  0  0  0  0  0  0  0  0
    1.2210    6.8520   -0.8710 H   0  0  0  0  0  0  0  0  0  0  0  0
   -0.5780    8.2070   -1.8660 H   0  0  0  0  0  0  0  0  0  0  0  0
    0.9540    3.4640    2.1200 H   0  0  0  0  0  0  0  0  0  0  0  0
    2.0310    3.9700   -0.5100 H   0  0  0  0  0  0  0  0  0  0  0  0
    0.2510    3.9460   -0.4940 H   0  0  0  0  0  0  0  0  0  0  0  0
   -0.9590    1.9050    0.0170 H   0  0  0  0  0  0  0  0  0  0  0  0
   -0.9260   -0.5570    0.0080 H   0  0  0  0  0  0  0  0  0  0  0  0
    3.3390   -0.4990   -0.0320 H   0  0  0  0  0  0  0  0  0  0  0  0
    3.3050    1.9630   -0.0200 H   0  0  0  0  0  0  0  0  0  0  0  0
    1.2070   -2.2600   -2.3140 H   0  0  0  0  0  0  0  0  0  0  0  0
    1.2340   -3.8680   -1.8250 H   0  0  0  0  0  0  0  0  0  0  0  0
  1  2  1  0  0  0  0
  1  6  2  0  0  0  0
  1 22  1  0  0  0  0
  2  3  2  0  0  0  0
  2 23  1  0  0  0  0
  3  4  1  0  0  0  0
  3 24  1  0  0  0  0
  4  5  2  0  0  0  0
  4  7  1  0  0  0  0
  5  6  1  0  0  0  0
  5 25  1  0  0  0  0
  6 26  1  0  0  0  0
  7  8  2  0  0  0  0
  7  9  2  0  0  0  0
  7 10  1  0  0  0  0
 10 11  1  0  0  0  0
 10 27  1  0  0  0  0
 11 12  1  0  0  0  0
 11 28  1  0  0  0  0
 11 29  1  0  0  0  0
 12 13  1  0  0  0  0
 12 17  2  0  0  0  0
 13 14  2  0  0  0  0
 13 30  1  0  0  0  0
 14 15  1  0  0  0  0
 14 31  1  0  0  0  0
 15 16  2  0  0  0  0
 15 18  1  0  0  0  0
 16 17  1  0  0  0  0
 16 32  1  0  0  0  0
 17 33  1  0  0  0  0
 18 19  2  0  0  0  0
 18 20  2  0  0  0  0
 18 21  1  0  0  0  0
 21 34  1  0  0  0  0
 21 35  1  0  0  0  0
M  END
> <Potency[nM] Carbonic anhydrase I>
81

> <Potency[nM] Carbonic anhydrase II>
40

> <Potency[nM] Carbonic anhydrase IX>
40

> <Potency[nM] Carbonic anhydrase XII>
83

> <Name>
Cpd72

$$$$
Cpd73
  SciTegic04261111113D

 30 30  0  0  0  0            999 V2000
    2.4750   -3.0250   -1.5800 C   0  0  0  0  0  0  0  0  0  0  0  0
    1.1380   -2.2920   -1.4480 C   0  0  0  0  0  0  0  0  0  0  0  0
    1.3570   -0.9600   -0.7280 C   0  0  0  0  0  0  0  0  0  0  0  0
    0.0400   -0.2370   -0.5980 C   0  0  0  0  0  0  0  0  0  0  0  0
   -0.9720   -0.7380   -1.0380 O   0  0  0  0  0  0  0  0  0  0  0  0
   -0.0110    0.9660    0.0070 N   0  0  0  0  0  0  0  0  0  0  0  0
   -1.2150    1.6780    0.0480 C   0  0  0  0  0  0  0  0  0  0  0  0
   -1.2060    3.0640   -0.0300 C   0  0  0  0  0  0  0  0  0  0  0  0
   -2.3970    3.7640    0.0030 C   0  0  0  0  0  0  0  0  0  0  0  0
   -3.5960    3.0860    0.1260 C   0  0  0  0  0  0  0  0  0  0  0  0
   -3.6070    1.7050    0.2100 C   0  0  0  0  0  0  0  0  0  0  0  0
   -2.4210    1.0000    0.1710 C   0  0  0  0  0  0  0  0  0  0  0  0
   -5.1120    3.9820    0.1760 S   0  0  0  0  0  0  0  0  0  0  0  0
   -4.8700    5.2250   -0.4680 O   0  0  0  0  0  0  0  0  0  0  0  0
   -6.1280    3.0860   -0.2530 O   0  0  0  0  0  0  0  0  0  0  0  0
   -5.4250    4.3260    1.7660 N   0  0  0  0  0  0  0  0  0  0  0  0
    2.8860   -3.2120   -0.5880 H   0  0  0  0  0  0  0  0  0  0  0  0
    2.3190   -3.9740   -2.0930 H   0  0  0  0  0  0  0  0  0  0  0  0
    3.1710   -2.4120   -2.1520 H   0  0  0  0  0  0  0  0  0  0  0  0
    0.4420   -2.9050   -0.8750 H   0  0  0  0  0  0  0  0  0  0  0  0
    0.7270   -2.1050   -2.4400 H   0  0  0  0  0  0  0  0  0  0  0  0
    2.0530   -0.3470   -1.3000 H   0  0  0  0  0  0  0  0  0  0  0  0
    1.7680   -1.1460    0.2640 H   0  0  0  0  0  0  0  0  0  0  0  0
    0.7860    1.3360    0.4190 H   0  0  0  0  0  0  0  0  0  0  0  0
   -0.2700    3.5950   -0.1210 H   0  0  0  0  0  0  0  0  0  0  0  0
   -2.3910    4.8420   -0.0630 H   0  0  0  0  0  0  0  0  0  0  0  0
   -4.5450    1.1780    0.3060 H   0  0  0  0  0  0  0  0  0  0  0  0
   -2.4300   -0.0780    0.2350 H   0  0  0  0  0  0  0  0  0  0  0  0
   -4.8100    4.0330    2.4560 H   0  0  0  0  0  0  0  0  0  0  0  0
   -6.2240    4.8200    2.0070 H   0  0  0  0  0  0  0  0  0  0  0  0
  1  2  1  0  0  0  0
  1 17  1  0  0  0  0
  1 18  1  0  0  0  0
  1 19  1  0  0  0  0
  2  3  1  0  0  0  0
  2 20  1  0  0  0  0
  2 21  1  0  0  0  0
  3  4  1  0  0  0  0
  3 22  1  0  0  0  0
  3 23  1  0  0  0  0
  4  5  2  0  0  0  0
  4  6  1  0  0  0  0
  6  7  1  0  0  0  0
  6 24  1  0  0  0  0
  7  8  1  0  0  0  0
  7 12  2  0  0  0  0
  8  9  2  0  0  0  0
  8 25  1  0  0  0  0
  9 10  1  0  0  0  0
  9 26  1  0  0  0  0
 10 11  2  0  0  0  0
 10 13  1  0  0  0  0
 11 12  1  0  0  0  0
 11 27  1  0  0  0  0
 12 28  1  0  0  0  0
 13 14  2  0  0  0  0
 13 15  2  0  0  0  0
 13 16  1  0  0  0  0
 16 29  1  0  0  0  0
 16 30  1  0  0  0  0
M  END
> <Potency[nM] Carbonic anhydrase I>
19300

> <Potency[nM] Carbonic anhydrase II>
227

> <Potency[nM] Carbonic anhydrase IX>
83

> <Potency[nM] Carbonic anhydrase XII>
85

> <Name>
Cpd73

$$$$
Cpd74
  SciTegic04261111113D

 36 37  0  0  1  0            999 V2000
    5.4760   -2.6590    0.9130 C   0  0  0  0  0  0  0  0  0  0  0  0
    5.2570   -1.3420    0.1670 C   0  0  0  0  0  0  0  0  0  0  0  0
    3.7540    0.5420   -0.0690 C   0  0  1  0  0  0  0  0  0  0  0  0
    4.0020    0.3660   -1.1150 H   0  0  0  0  0  0  0  0  0  0  0  0
    4.6000    1.6930    0.4520 C   0  0  0  0  0  0  0  0  0  0  0  0
    4.3810    2.9610   -0.3860 C   0  0  2  0  0  0  0  0  0  0  0  0
    5.1280    3.7120   -0.1270 H   0  0  0  0  0  0  0  0  0  0  0  0
    2.7100    3.5780    0.0160 S   0  0  0  0  0  0  0  0  0  0  0  0
    2.6730    4.0920    1.3410 O   0  0  0  0  0  0  0  0  0  0  0  0
    2.1760    4.3200   -1.0720 O   0  0  0  0  0  0  0  0  0  0  0  0
    1.7740    2.0950    0.0700 C   0  0  0  0  0  0  0  0  0  0  0  0
    2.2640    0.8270    0.0440 C   0  0  0  0  0  0  0  0  0  0  0  0
    1.3090   -0.1930    0.1160 C   0  0  0  0  0  0  0  0  0  0  0  0
   -0.0070    0.1060    0.1950 C   0  0  0  0  0  0  0  0  0  0  0  0
    0.0210    1.8930    0.1770 S   0  0  0  0  0  0  0  0  0  0  0  0
   -1.3900   -0.9820    0.2920 S   0  0  0  0  0  0  0  0  0  0  0  0
   -2.5110   -0.2580   -0.1970 O   0  0  0  0  0  0  0  0  0  0  0  0
   -0.9750   -2.2170   -0.2740 O   0  0  0  0  0  0  0  0  0  0  0  0
   -1.6750   -1.2690    1.8980 N   0  0  0  0  0  0  0  0  0  0  0  0
    4.4720    2.6260   -1.8760 C   0  0  0  0  0  0  0  0  0  0  0  0
    4.6040   -3.3000    0.7830 H   0  0  0  0  0  0  0  0  0  0  0  0
    6.3580   -3.1600    0.5140 H   0  0  0  0  0  0  0  0  0  0  0  0
    5.6230   -2.4560    1.9740 H   0  0  0  0  0  0  0  0  0  0  0  0
    5.1100   -1.5450   -0.8940 H   0  0  0  0  0  0  0  0  0  0  0  0
    6.1290   -0.7010    0.2980 H   0  0  0  0  0  0  0  0  0  0  0  0
    4.3270    1.8970    1.4870 H   0  0  0  0  0  0  0  0  0  0  0  0
    5.6520    1.4120    0.4080 H   0  0  0  0  0  0  0  0  0  0  0  0
    1.6240   -1.2260    0.1080 H   0  0  0  0  0  0  0  0  0  0  0  0
   -1.1140   -0.8550    2.5720 H   0  0  0  0  0  0  0  0  0  0  0  0
   -2.4040   -1.8510    2.1640 H   0  0  0  0  0  0  0  0  0  0  0  0
    3.7080    1.8920   -2.1310 H   0  0  0  0  0  0  0  0  0  0  0  0
    4.3170    3.5310   -2.4630 H   0  0  0  0  0  0  0  0  0  0  0  0
    5.4580    2.2150   -2.0970 H   0  0  0  0  0  0  0  0  0  0  0  0
    4.0630   -0.6700    0.7140 N   0  3  0  0  0  0  0  0  0  0  0  0
    4.2390   -0.4070    1.6900 H   0  0  0  0  0  0  0  0  0  0  0  0
    3.2780   -1.3030    0.6630 H   0  0  0  0  0  0  0  0  0  0  0  0
  1  2  1  0  0  0  0
  1 21  1  0  0  0  0
  1 22  1  0  0  0  0
  1 23  1  0  0  0  0
  2 24  1  0  0  0  0
  2 25  1  0  0  0  0
  2 34  1  0  0  0  0
  3  4  1  0  0  0  0
  3  5  1  0  0  0  0
  3 12  1  0  0  0  0
  3 34  1  0  0  0  0
  5  6  1  0  0  0  0
  5 26  1  0  0  0  0
  5 27  1  0  0  0  0
  6  7  1  0  0  0  0
  6  8  1  0  0  0  0
  6 20  1  0  0  0  0
  8  9  2  0  0  0  0
  8 10  2  0  0  0  0
  8 11  1  0  0  0  0
 11 12  2  0  0  0  0
 11 15  1  0  0  0  0
 12 13  1  0  0  0  0
 13 14  2  0  0  0  0
 13 28  1  0  0  0  0
 14 15  1  0  0  0  0
 14 16  1  0  0  0  0
 16 17  2  0  0  0  0
 16 18  2  0  0  0  0
 16 19  1  0  0  0  0
 19 29  1  0  0  0  0
 19 30  1  0  0  0  0
 20 31  1  0  0  0  0
 20 32  1  0  0  0  0
 20 33  1  0  0  0  0
 34 35  1  0  0  0  0
 34 36  1  0  0  0  0
M  CHG  1  34   1
M  END
> <Potency[nM] Carbonic anhydrase I>
50000

> <Potency[nM] Carbonic anhydrase II>
9

> <Potency[nM] Carbonic anhydrase IX>
52

> <Potency[nM] Carbonic anhydrase XII>
3.5

> <Name>
Cpd74

$$$$
Cpd75
  SciTegic04261111113D

 22 23  0  0  0  0            999 V2000
    1.1886   -0.6783   -0.0002 C   0  0  0  0  0  0  0  0  0  0  0  0
    2.5172   -1.0256   -0.0003 C   0  0  0  0  0  0  0  0  0  0  0  0
    1.1992    0.6844    0.0001 C   0  0  0  0  0  0  0  0  0  0  0  0
    0.0293   -1.4331   -0.0004 C   0  0  0  0  0  0  0  0  0  0  0  0
    0.0489   -2.5329   -0.0007 H   0  0  0  0  0  0  0  0  0  0  0  0
    3.2061    0.1176   -0.0001 N   0  0  0  0  0  0  0  0  0  0  0  0
    3.0828   -2.4098   -0.0001 C   0  0  0  0  0  0  0  0  0  0  0  0
    2.7933   -2.9255   -0.9277 H   0  0  0  0  0  0  0  0  0  0  0  0
    2.6924   -2.9654    0.8653 H   0  0  0  0  0  0  0  0  0  0  0  0
    2.4292    1.0951    0.0002 O   0  0  0  0  0  0  0  0  0  0  0  0
    0.0227    1.4145    0.0002 C   0  0  0  0  0  0  0  0  0  0  0  0
    0.0260    2.5145    0.0005 H   0  0  0  0  0  0  0  0  0  0  0  0
   -1.1658   -0.7143   -0.0003 C   0  0  0  0  0  0  0  0  0  0  0  0
   -2.1230   -1.2562   -0.0004 H   0  0  0  0  0  0  0  0  0  0  0  0
    4.8868   -2.3250    0.1030 S   0  0  0  0  0  0  0  0  0  0  0  0
   -1.1673    0.6857    0.0000 C   0  0  0  0  0  0  0  0  0  0  0  0
   -2.1273    1.2228    0.0002 H   0  0  0  0  0  0  0  0  0  0  0  0
    5.4901   -1.4507   -1.2303 N   0  0  0  0  0  0  0  0  0  0  0  0
    6.2450   -1.8479   -1.8077 H   0  0  0  0  0  0  0  0  0  0  0  0
    5.0998   -0.5252   -1.4585 H   0  0  0  0  0  0  0  0  0  0  0  0
    5.4606   -3.7292    0.0881 O   0  0  0  0  0  0  0  0  0  0  0  0
    5.2881   -1.6282    1.3893 O   0  0  0  0  0  0  0  0  0  0  0  0
  1  2  1  0  0  0  0
  1  3  2  0  0  0  0
  1  4  1  0  0  0  0
  2  6  2  0  0  0  0
  2  7  1  0  0  0  0
  3 10  1  0  0  0  0
  3 11  1  0  0  0  0
  4  5  1  0  0  0  0
  4 13  2  0  0  0  0
  6 10  1  0  0  0  0
  7  8  1  0  0  0  0
  7  9  1  0  0  0  0
  7 15  1  0  0  0  0
 11 12  1  0  0  0  0
 11 16  2  0  0  0  0
 13 14  1  0  0  0  0
 13 16  1  0  0  0  0
 15 18  1  0  0  0  0
 15 21  2  0  0  0  0
 15 22  2  0  0  0  0
 16 17  1  0  0  0  0
 18 19  1  0  0  0  0
 18 20  1  0  0  0  0
M  END
> <Potency[nM] Carbonic anhydrase I>
56

> <Potency[nM] Carbonic anhydrase II>
35.05

> <Potency[nM] Carbonic anhydrase IX>
5.05

> <Potency[nM] Carbonic anhydrase XII>
11000

> <Name>
Cpd75

$$$$
Cpd76
  SciTegic04261111113D

 29 30  0  0  0  0            999 V2000
   -1.1370   -3.4380   -3.8310 C   0  0  0  0  0  0  0  0  0  0  0  0
   -0.4590   -3.6180   -2.6420 C   0  0  0  0  0  0  0  0  0  0  0  0
   -0.7980   -2.8680   -1.5300 C   0  0  0  0  0  0  0  0  0  0  0  0
   -1.8200   -1.9390   -1.6040 C   0  0  0  0  0  0  0  0  0  0  0  0
   -2.4990   -1.7500   -2.7920 C   0  0  0  0  0  0  0  0  0  0  0  0
   -2.1610   -2.5020   -3.9110 C   0  0  0  0  0  0  0  0  0  0  0  0
   -2.8490   -2.3170   -5.1120 N   0  0  0  0  0  0  0  0  0  0  0  0
    0.0700   -3.1000   -0.0150 S   0  0  0  0  0  0  0  0  0  0  0  0
    0.6110   -4.4140   -0.0540 O   0  0  0  0  0  0  0  0  0  0  0  0
   -0.8000   -2.6660    1.0220 O   0  0  0  0  0  0  0  0  0  0  0  0
    1.3560   -2.0580   -0.0220 N   0  0  0  0  0  0  0  0  0  0  0  0
    1.1390   -0.6880   -0.0120 C   0  0  0  0  0  0  0  0  0  0  0  0
    0.0020   -0.0040    0.0020 N   0  0  0  0  0  0  0  0  0  0  0  0
   -0.0150    1.2570    0.0090 N   0  0  0  0  0  0  0  0  0  0  0  0
    1.0900    1.9740    0.0020 C   0  0  0  0  0  0  0  0  0  0  0  0
    2.3120    0.6650   -0.0160 S   0  0  0  0  0  0  0  0  0  0  0  0
    1.3050    3.7230    0.0100 S   0  0  0  0  0  0  0  0  0  0  0  0
    2.5850    3.9780   -0.5530 O   0  0  0  0  0  0  0  0  0  0  0  0
    0.1130    4.2810   -0.5260 O   0  0  0  0  0  0  0  0  0  0  0  0
    1.3800    4.2010    1.5940 N   0  0  0  0  0  0  0  0  0  0  0  0
   -0.8720   -4.0240   -4.6980 H   0  0  0  0  0  0  0  0  0  0  0  0
    0.3370   -4.3450   -2.5790 H   0  0  0  0  0  0  0  0  0  0  0  0
   -2.0860   -1.3590   -0.7340 H   0  0  0  0  0  0  0  0  0  0  0  0
   -3.2940   -1.0220   -2.8510 H   0  0  0  0  0  0  0  0  0  0  0  0
   -2.6110   -2.8430   -5.8920 H   0  0  0  0  0  0  0  0  0  0  0  0
   -3.5630   -1.6640   -5.1670 H   0  0  0  0  0  0  0  0  0  0  0  0
    2.2620   -2.4050   -0.0330 H   0  0  0  0  0  0  0  0  0  0  0  0
    1.3070    3.5420    2.3020 H   0  0  0  0  0  0  0  0  0  0  0  0
    1.4980    5.1380    1.8120 H   0  0  0  0  0  0  0  0  0  0  0  0
  1  2  1  0  0  0  0
  1  6  2  0  0  0  0
  1 21  1  0  0  0  0
  2  3  2  0  0  0  0
  2 22  1  0  0  0  0
  3  4  1  0  0  0  0
  3  8  1  0  0  0  0
  4  5  2  0  0  0  0
  4 23  1  0  0  0  0
  5  6  1  0  0  0  0
  5 24  1  0  0  0  0
  6  7  1  0  0  0  0
  7 25  1  0  0  0  0
  7 26  1  0  0  0  0
  8  9  2  0  0  0  0
  8 10  2  0  0  0  0
  8 11  1  0  0  0  0
 11 12  1  0  0  0  0
 11 27  1  0  0  0  0
 12 13  2  0  0  0  0
 12 16  1  0  0  0  0
 13 14  1  0  0  0  0
 14 15  2  0  0  0  0
 15 16  1  0  0  0  0
 15 17  1  0  0  0  0
 17 18  2  0  0  0  0
 17 19  2  0  0  0  0
 17 20  1  0  0  0  0
 20 28  1  0  0  0  0
 20 29  1  0  0  0  0
M  END
> <Potency[nM] Carbonic anhydrase I>
6

> <Potency[nM] Carbonic anhydrase II>
2

> <Potency[nM] Carbonic anhydrase IX>
38

> <Potency[nM] Carbonic anhydrase XII>
85

> <Name>
Cpd76

$$$$
Cpd77
  SciTegic04261111113D

 30 30  0  0  0  0            999 V2000
   -3.4290   -0.5540   -1.2810 C   0  0  0  0  0  0  0  0  0  0  0  0
   -2.1820   -0.0310   -0.5650 C   0  0  0  0  0  0  0  0  0  0  0  0
   -0.9310   -0.5270   -1.2930 C   0  0  0  0  0  0  0  0  0  0  0  0
   -2.1980    1.4760   -0.5640 C   0  0  0  0  0  0  0  0  0  0  0  0
   -3.1170    2.0730   -1.0840 O   0  0  0  0  0  0  0  0  0  0  0  0
   -1.1950    2.1610    0.0200 N   0  0  0  0  0  0  0  0  0  0  0  0
   -1.1590    3.5570   -0.0630 C   0  0  0  0  0  0  0  0  0  0  0  0
    0.0590    4.2180   -0.1560 C   0  0  0  0  0  0  0  0  0  0  0  0
    0.0900    5.5960   -0.2440 C   0  0  0  0  0  0  0  0  0  0  0  0
   -1.0890    6.3180   -0.2280 C   0  0  0  0  0  0  0  0  0  0  0  0
   -2.3030    5.6630   -0.1300 C   0  0  0  0  0  0  0  0  0  0  0  0
   -2.3420    4.2850   -0.0480 C   0  0  0  0  0  0  0  0  0  0  0  0
   -1.0440    8.0760   -0.3330 S   0  0  0  0  0  0  0  0  0  0  0  0
    0.1820    8.4150   -0.9650 O   0  0  0  0  0  0  0  0  0  0  0  0
   -2.3050    8.4850   -0.8470 O   0  0  0  0  0  0  0  0  0  0  0  0
   -0.9550    8.6570    1.2150 N   0  0  0  0  0  0  0  0  0  0  0  0
   -3.4380   -0.1900   -2.3080 H   0  0  0  0  0  0  0  0  0  0  0  0
   -3.4170   -1.6440   -1.2810 H   0  0  0  0  0  0  0  0  0  0  0  0
   -4.3200   -0.2000   -0.7620 H   0  0  0  0  0  0  0  0  0  0  0  0
   -2.1730   -0.3950    0.4620 H   0  0  0  0  0  0  0  0  0  0  0  0
   -0.9190   -1.6160   -1.2940 H   0  0  0  0  0  0  0  0  0  0  0  0
   -0.9400   -0.1630   -2.3210 H   0  0  0  0  0  0  0  0  0  0  0  0
   -0.0420   -0.1540   -0.7840 H   0  0  0  0  0  0  0  0  0  0  0  0
   -0.4970    1.6850    0.4970 H   0  0  0  0  0  0  0  0  0  0  0  0
    0.9800    3.6550   -0.1630 H   0  0  0  0  0  0  0  0  0  0  0  0
    1.0370    6.1100   -0.3210 H   0  0  0  0  0  0  0  0  0  0  0  0
   -3.2220    6.2300   -0.1180 H   0  0  0  0  0  0  0  0  0  0  0  0
   -3.2900    3.7740    0.0280 H   0  0  0  0  0  0  0  0  0  0  0  0
   -0.9370    8.0410    1.9640 H   0  0  0  0  0  0  0  0  0  0  0  0
   -0.9200    9.6140    1.3730 H   0  0  0  0  0  0  0  0  0  0  0  0
  1  2  1  0  0  0  0
  1 17  1  0  0  0  0
  1 18  1  0  0  0  0
  1 19  1  0  0  0  0
  2  3  1  0  0  0  0
  2  4  1  0  0  0  0
  2 20  1  0  0  0  0
  3 21  1  0  0  0  0
  3 22  1  0  0  0  0
  3 23  1  0  0  0  0
  4  5  2  0  0  0  0
  4  6  1  0  0  0  0
  6  7  1  0  0  0  0
  6 24  1  0  0  0  0
  7  8  1  0  0  0  0
  7 12  2  0  0  0  0
  8  9  2  0  0  0  0
  8 25  1  0  0  0  0
  9 10  1  0  0  0  0
  9 26  1  0  0  0  0
 10 11  2  0  0  0  0
 10 13  1  0  0  0  0
 11 12  1  0  0  0  0
 11 27  1  0  0  0  0
 12 28  1  0  0  0  0
 13 14  2  0  0  0  0
 13 15  2  0  0  0  0
 13 16  1  0  0  0  0
 16 29  1  0  0  0  0
 16 30  1  0  0  0  0
M  END
> <Potency[nM] Carbonic anhydrase I>
23500

> <Potency[nM] Carbonic anhydrase II>
258

> <Potency[nM] Carbonic anhydrase IX>
139

> <Potency[nM] Carbonic anhydrase XII>
138

> <Name>
Cpd77

$$$$
Cpd78
  SciTegic04261111113D

 44 45  0  0  1  0            999 V2000
   11.6610  -18.5000    0.0000 C   0  0  0  0  0  0  0  0  0  0  0  0
   11.6600  -19.3270    0.0000 C   0  0  0  0  0  0  0  0  0  0  0  0
   12.3750  -19.7400    0.0000 C   0  0  0  0  0  0  0  0  0  0  0  0
   13.0910  -19.3270    0.0000 C   0  0  0  0  0  0  0  0  0  0  0  0
   13.0880  -18.4960    0.0000 C   0  0  0  0  0  0  0  0  0  0  0  0
   12.3730  -18.0870    0.0000 C   0  0  0  0  0  0  0  0  0  0  0  0
   12.3700  -17.2620    0.0000 O   0  0  0  0  0  0  0  0  0  0  0  0
   11.6550  -16.8520    0.0000 C   0  0  0  0  0  0  0  0  0  0  0  0
   12.3740  -20.5650    0.0000 S   0  0  0  0  0  0  0  0  0  0  0  0
   12.3670  -21.3880    0.0000 N   0  0  0  0  0  0  0  0  0  0  0  0
   13.2000  -20.5690    0.0000 O   0  0  0  0  0  0  0  0  0  0  0  0
   11.5500  -20.5640    0.0000 O   0  0  0  0  0  0  0  0  0  0  0  0
   13.8010  -18.0810    0.0000 C   0  0  0  0  0  0  0  0  0  0  0  0
   14.5170  -18.4910    0.0000 N   0  0  0  0  0  0  0  0  0  0  0  0
   13.7980  -17.2560    0.0000 O   0  0  0  0  0  0  0  0  0  0  0  0
   15.2300  -18.0760    0.0000 C   0  0  0  0  0  0  0  0  0  0  0  0
   15.9460  -18.4860    0.0000 C   0  0  2  0  0  0  0  0  0  0  0  0
   16.0380  -19.3050    0.0000 N   0  3  0  0  0  0  0  0  0  0  0  0
   16.8460  -19.4740    0.0000 C   0  0  0  0  0  0  0  0  0  0  0  0
   17.2550  -18.7570    0.0000 C   0  0  0  0  0  0  0  0  0  0  0  0
   16.7010  -18.1460    0.0000 C   0  0  0  0  0  0  0  0  0  0  0  0
   15.4280  -19.8600    0.0000 C   0  0  0  0  0  0  0  0  0  0  0  0
   10.7250  -17.9600    0.0000 H   0  0  0  0  0  0  0  0  0  0  0  0
   10.7240  -19.8660    0.0000 H   0  0  0  0  0  0  0  0  0  0  0  0
   14.0270  -19.8650    0.0000 H   0  0  0  0  0  0  0  0  0  0  0  0
   11.8510  -15.7800    0.0000 H   0  0  0  0  0  0  0  0  0  0  0  0
   11.0840  -17.1170    0.8900 H   0  0  0  0  0  0  0  0  0  0  0  0
   11.0840  -17.1170   -0.8900 H   0  0  0  0  0  0  0  0  0  0  0  0
   13.3160  -21.7330    0.0000 H   0  0  0  0  0  0  0  0  0  0  0  0
   11.8880  -21.7210   -0.8250 H   0  0  0  0  0  0  0  0  0  0  0  0
   14.5210  -19.5010    0.0000 H   0  0  0  0  0  0  0  0  0  0  0  0
   15.2280  -17.4470    0.8900 H   0  0  0  0  0  0  0  0  0  0  0  0
   15.2280  -17.4470   -0.8900 H   0  0  0  0  0  0  0  0  0  0  0  0
   15.9460  -18.4860   -1.0900 H   0  0  0  0  0  0  0  0  0  0  0  0
   16.0380  -19.3050    1.0100 H   0  0  0  0  0  0  0  0  0  0  0  0
   17.1040  -20.0480   -0.8900 H   0  0  0  0  0  0  0  0  0  0  0  0
   17.1040  -20.0480    0.8900 H   0  0  0  0  0  0  0  0  0  0  0  0
   17.8810  -18.6890   -0.8900 H   0  0  0  0  0  0  0  0  0  0  0  0
   17.8810  -18.6890    0.8900 H   0  0  0  0  0  0  0  0  0  0  0  0
   16.8290  -17.5300    0.8900 H   0  0  0  0  0  0  0  0  0  0  0  0
   16.8290  -17.5300   -0.8900 H   0  0  0  0  0  0  0  0  0  0  0  0
   15.1590  -20.1040   -1.0280 H   0  0  0  0  0  0  0  0  0  0  0  0
   14.5600  -19.4460    0.5140 H   0  0  0  0  0  0  0  0  0  0  0  0
   15.7580  -20.7630    0.5140 H   0  0  0  0  0  0  0  0  0  0  0  0
  1  2  1  0  0  0  0
  1  6  2  0  0  0  0
  1 23  1  0  0  0  0
  2  3  2  0  0  0  0
  2 24  1  0  0  0  0
  3  4  1  0  0  0  0
  3  9  1  0  0  0  0
  4  5  2  0  0  0  0
  4 25  1  0  0  0  0
  5  6  1  0  0  0  0
  5 13  1  0  0  0  0
  6  7  1  0  0  0  0
  7  8  1  0  0  0  0
  8 26  1  0  0  0  0
  8 27  1  0  0  0  0
  8 28  1  0  0  0  0
  9 10  1  0  0  0  0
  9 11  2  0  0  0  0
  9 12  2  0  0  0  0
 10 29  1  0  0  0  0
 10 30  1  0  0  0  0
 13 14  1  0  0  0  0
 13 15  2  0  0  0  0
 14 16  1  0  0  0  0
 14 31  1  0  0  0  0
 16 17  1  0  0  0  0
 16 32  1  0  0  0  0
 16 33  1  0  0  0  0
 17 18  1  0  0  0  0
 17 21  1  0  0  0  0
 17 34  1  0  0  0  0
 18 19  1  0  0  0  0
 18 22  1  0  0  0  0
 18 35  1  0  0  0  0
 19 20  1  0  0  0  0
 19 36  1  0  0  0  0
 19 37  1  0  0  0  0
 20 21  1  0  0  0  0
 20 38  1  0  0  0  0
 20 39  1  0  0  0  0
 21 40  1  0  0  0  0
 21 41  1  0  0  0  0
 22 42  1  0  0  0  0
 22 43  1  0  0  0  0
 22 44  1  0  0  0  0
M  CHG  1  18   1
M  END
> <Potency[nM] Carbonic anhydrase I>
1200

> <Potency[nM] Carbonic anhydrase II>
40

> <Potency[nM] Carbonic anhydrase IX>
31

> <Potency[nM] Carbonic anhydrase XII>
3.9

> <Name>
Cpd78

$$$$
Cpd79
  SciTegic04261111113D

 32 33  0  0  0  0            999 V2000
    2.7080  -26.1900    0.0000 C   0  0  0  0  0  0  0  0  0  0  0  0
    3.4240  -25.7770    0.0000 C   0  0  0  0  0  0  0  0  0  0  0  0
    3.4220  -24.9460    0.0000 C   0  0  0  0  0  0  0  0  0  0  0  0
    2.7060  -24.5370    0.0000 C   0  0  0  0  0  0  0  0  0  0  0  0
    4.1350  -24.5310    0.0000 S   0  0  0  0  0  0  0  0  0  0  0  0
    4.1400  -26.1880    0.0000 S   0  0  0  0  0  0  0  0  0  0  0  0
    3.7210  -26.9000    0.0000 O   0  0  0  0  0  0  0  0  0  0  0  0
    4.8710  -26.5690    0.0000 N   0  0  0  0  0  0  0  0  0  0  0  0
    4.5590  -25.4780    0.0000 O   0  0  0  0  0  0  0  0  0  0  0  0
    1.9900  -25.7760    0.0000 C   0  0  0  0  0  0  0  0  0  0  0  0
    1.9880  -24.9580    0.0000 C   0  0  0  0  0  0  0  0  0  0  0  0
    1.2760  -24.5470    0.0000 Cl  0  0  0  0  0  0  0  0  0  0  0  0
    1.2760  -26.1900    0.0000 C   0  0  0  0  0  0  0  0  0  0  0  0
    0.5610  -25.7790    0.0000 N   0  0  0  0  0  0  0  0  0  0  0  0
    1.2770  -27.0150    0.0000 O   0  0  0  0  0  0  0  0  0  0  0  0
    0.4690  -24.9610    0.0000 C   0  0  0  0  0  0  0  0  0  0  0  0
   -0.3380  -24.7910    0.0000 C   0  0  0  0  0  0  0  0  0  0  0  0
   -0.7490  -25.5060    0.0000 C   0  0  0  0  0  0  0  0  0  0  0  0
   -0.1960  -26.1180    0.0000 C   0  0  0  0  0  0  0  0  0  0  0  0
    2.7080  -27.2700    0.0000 H   0  0  0  0  0  0  0  0  0  0  0  0
    2.7000  -23.4570    0.0000 H   0  0  0  0  0  0  0  0  0  0  0  0
    5.1530  -25.3960    0.0000 H   0  0  0  0  0  0  0  0  0  0  0  0
    4.7290  -27.5690    0.0000 H   0  0  0  0  0  0  0  0  0  0  0  0
    5.3900  -26.3020    0.8250 H   0  0  0  0  0  0  0  0  0  0  0  0
    0.9350  -24.5380   -0.8900 H   0  0  0  0  0  0  0  0  0  0  0  0
    0.9350  -24.5380    0.8900 H   0  0  0  0  0  0  0  0  0  0  0  0
   -0.5950  -24.2170   -0.8900 H   0  0  0  0  0  0  0  0  0  0  0  0
   -0.5950  -24.2170    0.8900 H   0  0  0  0  0  0  0  0  0  0  0  0
   -1.3750  -25.5730   -0.8900 H   0  0  0  0  0  0  0  0  0  0  0  0
   -1.3750  -25.5730    0.8900 H   0  0  0  0  0  0  0  0  0  0  0  0
   -0.3260  -26.7340    0.8900 H   0  0  0  0  0  0  0  0  0  0  0  0
   -0.3260  -26.7340   -0.8900 H   0  0  0  0  0  0  0  0  0  0  0  0
  1  2  2  0  0  0  0
  1 10  1  0  0  0  0
  1 20  1  0  0  0  0
  2  3  1  0  0  0  0
  2  6  1  0  0  0  0
  3  4  2  0  0  0  0
  3  5  1  0  0  0  0
  4 11  1  0  0  0  0
  4 21  1  0  0  0  0
  5 22  1  0  0  0  0
  6  7  2  0  0  0  0
  6  8  1  0  0  0  0
  6  9  2  0  0  0  0
  8 23  1  0  0  0  0
  8 24  1  0  0  0  0
 10 11  2  0  0  0  0
 10 13  1  0  0  0  0
 11 12  1  0  0  0  0
 13 14  1  0  0  0  0
 13 15  2  0  0  0  0
 14 16  1  0  0  0  0
 14 19  1  0  0  0  0
 16 17  1  0  0  0  0
 16 25  1  0  0  0  0
 16 26  1  0  0  0  0
 17 18  1  0  0  0  0
 17 27  1  0  0  0  0
 17 28  1  0  0  0  0
 18 19  1  0  0  0  0
 18 29  1  0  0  0  0
 18 30  1  0  0  0  0
 19 31  1  0  0  0  0
 19 32  1  0  0  0  0
M  END
> <Potency[nM] Carbonic anhydrase I>
2600

> <Potency[nM] Carbonic anhydrase II>
19.6

> <Potency[nM] Carbonic anhydrase IX>
14.5

> <Potency[nM] Carbonic anhydrase XII>
20

> <Name>
Cpd79

$$$$
Cpd80
  SciTegic04261111113D

 44 46  0  0  1  0            999 V2000
   -2.2140   -0.0050    0.6780 C   0  0  0  0  0  0  0  0  0  0  0  0
   -1.1460   -2.2590    1.2120 C   0  0  1  0  0  0  0  0  0  0  0  0
   -0.9960   -0.9210    0.4840 C   0  0  2  0  0  0  0  0  0  0  0  0
    0.1260   -0.3460    1.1450 O   0  0  0  0  0  0  0  0  0  0  0  0
   -0.7650   -1.9060    2.5310 O   0  0  0  0  0  0  0  0  0  0  0  0
    1.6430   -1.6190    2.5320 C   0  0  0  0  0  0  0  0  0  0  0  0
    0.2730   -0.9350    2.4370 C   0  0  0  0  0  0  0  0  0  0  0  0
    0.1100    0.1140    3.5430 C   0  0  0  0  0  0  0  0  0  0  0  0
   -3.4200   -0.7180    0.4280 O   0  0  0  0  0  0  0  0  0  0  0  0
   -2.5500   -2.8760    1.1430 C   0  0  2  0  0  0  0  0  0  0  0  0
   -4.7570   -2.5680    0.6310 O   0  0  0  0  0  0  0  0  0  0  0  0
   -2.8080   -3.4650   -0.1230 O   0  0  0  0  0  0  0  0  0  0  0  0
   -4.5170   -2.9520   -1.7550 C   0  0  0  0  0  0  0  0  0  0  0  0
   -4.2160   -3.4590   -0.3400 C   0  0  0  0  0  0  0  0  0  0  0  0
   -4.7900   -4.8630   -0.1180 C   0  0  0  0  0  0  0  0  0  0  0  0
   -3.6910   -1.8580    1.2440 C   0  0  2  0  0  0  0  0  0  0  0  0
   -4.0430   -1.4550    2.6870 C   0  0  0  0  0  0  0  0  0  0  0  0
   -4.5330   -4.2020    5.4890 O   0  0  0  0  0  0  0  0  0  0  0  0
   -3.4540   -1.5680    5.6480 O   0  0  0  0  0  0  0  0  0  0  0  0
   -3.7430   -2.9490    4.9160 S   0  0  0  0  0  0  0  0  0  0  0  0
   -2.2250   -3.5180    4.4930 N   0  0  0  0  0  0  0  0  0  0  0  0
   -4.4660   -2.5710    3.4480 N   0  0  0  0  0  0  0  0  0  0  0  0
   -2.1440    0.8330   -0.0160 H   0  0  0  0  0  0  0  0  0  0  0  0
   -2.2290    0.3880    1.6940 H   0  0  0  0  0  0  0  0  0  0  0  0
   -0.4210   -2.9710    0.8150 H   0  0  0  0  0  0  0  0  0  0  0  0
   -0.7990   -1.0750   -0.5780 H   0  0  0  0  0  0  0  0  0  0  0  0
    1.7360   -2.1230    3.4940 H   0  0  0  0  0  0  0  0  0  0  0  0
    1.7440   -2.3520    1.7320 H   0  0  0  0  0  0  0  0  0  0  0  0
    2.4320   -0.8730    2.4360 H   0  0  0  0  0  0  0  0  0  0  0  0
    0.2210   -0.3610    4.5180 H   0  0  0  0  0  0  0  0  0  0  0  0
    0.8700    0.8870    3.4280 H   0  0  0  0  0  0  0  0  0  0  0  0
   -0.8780    0.5680    3.4780 H   0  0  0  0  0  0  0  0  0  0  0  0
   -2.6570   -3.6450    1.9080 H   0  0  0  0  0  0  0  0  0  0  0  0
   -4.0760   -3.6260   -2.4890 H   0  0  0  0  0  0  0  0  0  0  0  0
   -5.5960   -2.9050   -1.9060 H   0  0  0  0  0  0  0  0  0  0  0  0
   -4.0930   -1.9560   -1.8810 H   0  0  0  0  0  0  0  0  0  0  0  0
   -4.3490   -5.5580   -0.8330 H   0  0  0  0  0  0  0  0  0  0  0  0
   -4.5590   -5.1940    0.8950 H   0  0  0  0  0  0  0  0  0  0  0  0
   -5.8720   -4.8430   -0.2510 H   0  0  0  0  0  0  0  0  0  0  0  0
   -3.1760   -0.9980    3.1630 H   0  0  0  0  0  0  0  0  0  0  0  0
   -4.8540   -0.7260    2.6570 H   0  0  0  0  0  0  0  0  0  0  0  0
   -1.5340   -2.8930    4.2240 H   0  0  0  0  0  0  0  0  0  0  0  0
   -2.0390   -4.4680    4.5290 H   0  0  0  0  0  0  0  0  0  0  0  0
   -5.2070   -3.1100    3.1310 H   0  0  0  0  0  0  0  0  0  0  0  0
  1  3  1  0  0  0  0
  1  9  1  0  0  0  0
  1 23  1  0  0  0  0
  1 24  1  0  0  0  0
  2  3  1  0  0  0  0
  2  5  1  0  0  0  0
  2 10  1  0  0  0  0
  2 25  1  0  0  0  0
  3  4  1  0  0  0  0
  3 26  1  0  0  0  0
  4  7  1  0  0  0  0
  5  7  1  0  0  0  0
  6  7  1  0  0  0  0
  6 27  1  0  0  0  0
  6 28  1  0  0  0  0
  6 29  1  0  0  0  0
  7  8  1  0  0  0  0
  8 30  1  0  0  0  0
  8 31  1  0  0  0  0
  8 32  1  0  0  0  0
  9 16  1  0  0  0  0
 10 12  1  0  0  0  0
 10 16  1  0  0  0  0
 10 33  1  0  0  0  0
 11 14  1  0  0  0  0
 11 16  1  0  0  0  0
 12 14  1  0  0  0  0
 13 14  1  0  0  0  0
 13 34  1  0  0  0  0
 13 35  1  0  0  0  0
 13 36  1  0  0  0  0
 14 15  1  0  0  0  0
 15 37  1  0  0  0  0
 15 38  1  0  0  0  0
 15 39  1  0  0  0  0
 16 17  1  0  0  0  0
 17 22  1  0  0  0  0
 17 40  1  0  0  0  0
 17 41  1  0  0  0  0
 18 20  2  0  0  0  0
 19 20  2  0  0  0  0
 20 21  1  0  0  0  0
 20 22  1  0  0  0  0
 21 42  1  0  0  0  0
 21 43  1  0  0  0  0
 22 44  1  0  0  0  0
M  END
> <Potency[nM] Carbonic anhydrase I>
3450

> <Potency[nM] Carbonic anhydrase II>
330711.666666667

> <Potency[nM] Carbonic anhydrase IX>
4580

> <Potency[nM] Carbonic anhydrase XII>
1875

> <Name>
Cpd80

$$$$
Cpd81
  SciTegic04261111113D

 35 36  0  0  1  0            999 V2000
   -0.0330   -0.5670    0.0000 C   0  0  0  0  0  0  0  0  0  0  0  0
   -0.7460   -0.9790    0.0000 S   0  0  0  0  0  0  0  0  0  0  0  0
   -0.0330    0.2580    0.0000 C   0  0  0  0  0  0  0  0  0  0  0  0
    0.7540   -0.8170    0.0000 S   0  0  0  0  0  0  0  0  0  0  0  0
    1.2380   -0.1540    0.0000 C   0  0  0  0  0  0  0  0  0  0  0  0
    0.7540    0.5080    0.0000 N   0  0  0  0  0  0  0  0  0  0  0  0
    2.0540   -0.1420    0.0000 S   0  0  0  0  0  0  0  0  0  0  0  0
   -1.4580   -0.5670    0.0000 C   0  0  2  0  0  0  0  0  0  0  0  0
   -0.7460    0.6710    0.0000 C   0  0  1  0  0  0  0  0  0  0  0  0
   -1.4580    0.2580    0.0000 C   0  0  0  0  0  0  0  0  0  0  0  0
   -0.1580   -1.5670    0.0000 O   0  0  0  0  0  0  0  0  0  0  0  0
   -1.4580   -1.3920    0.0000 O   0  0  0  0  0  0  0  0  0  0  0  0
    2.0540    0.6830    0.0000 O   0  0  0  0  0  0  0  0  0  0  0  0
    2.0540   -0.9670    0.0000 O   0  0  0  0  0  0  0  0  0  0  0  0
    2.8790   -0.1420    0.0000 N   0  0  0  0  0  0  0  0  0  0  0  0
   -0.7500    1.4960    0.0000 N   0  3  0  0  0  0  0  0  0  0  0  0
   -2.0960   -1.1000    0.0000 C   0  0  0  0  0  0  0  0  0  0  0  0
   -1.4710    1.8960    0.0000 C   0  0  0  0  0  0  0  0  0  0  0  0
   -1.4710    2.7210    0.0000 C   0  0  0  0  0  0  0  0  0  0  0  0
   -1.4580   -0.5670   -1.0900 H   0  0  0  0  0  0  0  0  0  0  0  0
   -0.7460    0.6710   -1.0900 H   0  0  0  0  0  0  0  0  0  0  0  0
   -2.0030    0.5720   -0.8900 H   0  0  0  0  0  0  0  0  0  0  0  0
   -2.0030    0.5720    0.8900 H   0  0  0  0  0  0  0  0  0  0  0  0
    3.2160    0.8100    0.0000 H   0  0  0  0  0  0  0  0  0  0  0  0
    3.2160   -0.6180   -0.8250 H   0  0  0  0  0  0  0  0  0  0  0  0
   -0.2480    1.7930    0.8250 H   0  0  0  0  0  0  0  0  0  0  0  0
   -0.2480    1.7930   -0.8250 H   0  0  0  0  0  0  0  0  0  0  0  0
   -2.3750   -1.3330    1.0280 H   0  0  0  0  0  0  0  0  0  0  0  0
   -1.8040   -2.0160   -0.5140 H   0  0  0  0  0  0  0  0  0  0  0  0
   -2.9450   -0.6500   -0.5140 H   0  0  0  0  0  0  0  0  0  0  0  0
   -2.0130    1.5770   -0.8900 H   0  0  0  0  0  0  0  0  0  0  0  0
   -2.0130    1.5770    0.8900 H   0  0  0  0  0  0  0  0  0  0  0  0
   -0.9360    3.0840   -0.8780 H   0  0  0  0  0  0  0  0  0  0  0  0
   -0.9780    3.0840    0.9020 H   0  0  0  0  0  0  0  0  0  0  0  0
   -2.4980    3.0840   -0.0240 H   0  0  0  0  0  0  0  0  0  0  0  0
  1  2  1  0  0  0  0
  1  3  2  0  0  0  0
  1  4  1  0  0  0  0
  2  8  1  0  0  0  0
  2 11  2  0  0  0  0
  2 12  2  0  0  0  0
  3  6  1  0  0  0  0
  3  9  1  0  0  0  0
  4  5  1  0  0  0  0
  5  6  2  0  0  0  0
  5  7  1  0  0  0  0
  7 13  2  0  0  0  0
  7 14  2  0  0  0  0
  7 15  1  0  0  0  0
  8 10  1  0  0  0  0
  8 17  1  0  0  0  0
  8 20  1  0  0  0  0
  9 10  1  0  0  0  0
  9 16  1  0  0  0  0
  9 21  1  0  0  0  0
 10 22  1  0  0  0  0
 10 23  1  0  0  0  0
 15 24  1  0  0  0  0
 15 25  1  0  0  0  0
 16 18  1  0  0  0  0
 16 26  1  0  0  0  0
 16 27  1  0  0  0  0
 17 28  1  0  0  0  0
 17 29  1  0  0  0  0
 17 30  1  0  0  0  0
 18 19  1  0  0  0  0
 18 31  1  0  0  0  0
 18 32  1  0  0  0  0
 19 33  1  0  0  0  0
 19 34  1  0  0  0  0
 19 35  1  0  0  0  0
M  CHG  1  16   1
M  END
> <Potency[nM] Carbonic anhydrase I>
33350000

> <Potency[nM] Carbonic anhydrase II>
3006

> <Potency[nM] Carbonic anhydrase IX>
52000

> <Potency[nM] Carbonic anhydrase XII>
3.5

> <Name>
Cpd81

$$$$
Cpd82
  SciTegic04261111113D

 39 40  0  0  0  0            999 V2000
   -1.5540    1.7530   -8.5200 C   0  0  0  0  0  0  0  0  0  0  0  0
   -1.1230    2.8070   -7.7350 C   0  0  0  0  0  0  0  0  0  0  0  0
   -0.5780    2.5640   -6.4890 C   0  0  0  0  0  0  0  0  0  0  0  0
   -0.4640    1.2600   -6.0250 C   0  0  0  0  0  0  0  0  0  0  0  0
   -0.8930    0.2040   -6.8180 C   0  0  0  0  0  0  0  0  0  0  0  0
   -1.4410    0.4540   -8.0600 C   0  0  0  0  0  0  0  0  0  0  0  0
    0.0870    1.0110   -4.7640 N   0  0  0  0  0  0  0  0  0  0  0  0
   -0.2950    1.7510   -3.7030 C   0  0  0  0  0  0  0  0  0  0  0  0
   -1.3720    3.0640   -3.9190 S   0  0  0  0  0  0  0  0  0  0  0  0
    0.1710    1.4560   -2.4740 N   0  0  0  0  0  0  0  0  0  0  0  0
   -0.2440    2.2600   -1.3210 C   0  0  0  0  0  0  0  0  0  0  0  0
    0.4240    1.7180   -0.0550 C   0  0  0  0  0  0  0  0  0  0  0  0
   -0.0040    2.5450    1.1300 C   0  0  0  0  0  0  0  0  0  0  0  0
    0.7330    3.6540    1.5010 C   0  0  0  0  0  0  0  0  0  0  0  0
    0.3390    4.4150    2.5860 C   0  0  0  0  0  0  0  0  0  0  0  0
   -0.7870    4.0610    3.3060 C   0  0  0  0  0  0  0  0  0  0  0  0
   -1.5210    2.9490    2.9380 C   0  0  0  0  0  0  0  0  0  0  0  0
   -1.1290    2.1900    1.8510 C   0  0  0  0  0  0  0  0  0  0  0  0
   -1.2870    5.0280    4.6910 S   0  0  0  0  0  0  0  0  0  0  0  0
   -0.7450    6.3270    4.4970 O   0  0  0  0  0  0  0  0  0  0  0  0
   -2.6800    4.8020    4.8630 O   0  0  0  0  0  0  0  0  0  0  0  0
   -0.5370    4.3970    6.0250 N   0  0  0  0  0  0  0  0  0  0  0  0
   -1.9800    1.9450   -9.4940 H   0  0  0  0  0  0  0  0  0  0  0  0
   -1.2120    3.8210   -8.0970 H   0  0  0  0  0  0  0  0  0  0  0  0
   -0.2410    3.3880   -5.8770 H   0  0  0  0  0  0  0  0  0  0  0  0
   -0.8010   -0.8110   -6.4620 H   0  0  0  0  0  0  0  0  0  0  0  0
   -1.7790   -0.3670   -8.6760 H   0  0  0  0  0  0  0  0  0  0  0  0
    0.7440    0.3070   -4.6520 H   0  0  0  0  0  0  0  0  0  0  0  0
    0.7820    0.7120   -2.3510 H   0  0  0  0  0  0  0  0  0  0  0  0
   -1.3270    2.2060   -1.2120 H   0  0  0  0  0  0  0  0  0  0  0  0
    0.0550    3.2960   -1.4740 H   0  0  0  0  0  0  0  0  0  0  0  0
    0.1250    0.6820    0.0980 H   0  0  0  0  0  0  0  0  0  0  0  0
    1.5070    1.7720   -0.1640 H   0  0  0  0  0  0  0  0  0  0  0  0
    1.6150    3.9290    0.9410 H   0  0  0  0  0  0  0  0  0  0  0  0
    0.9120    5.2840    2.8730 H   0  0  0  0  0  0  0  0  0  0  0  0
   -2.4000    2.6720    3.5000 H   0  0  0  0  0  0  0  0  0  0  0  0
   -1.7020    1.3210    1.5640 H   0  0  0  0  0  0  0  0  0  0  0  0
    0.0500    3.6300    5.9340 H   0  0  0  0  0  0  0  0  0  0  0  0
   -0.6840    4.7940    6.8980 H   0  0  0  0  0  0  0  0  0  0  0  0
  1  2  1  0  0  0  0
  1  6  2  0  0  0  0
  1 23  1  0  0  0  0
  2  3  2  0  0  0  0
  2 24  1  0  0  0  0
  3  4  1  0  0  0  0
  3 25  1  0  0  0  0
  4  5  2  0  0  0  0
  4  7  1  0  0  0  0
  5  6  1  0  0  0  0
  5 26  1  0  0  0  0
  6 27  1  0  0  0  0
  7  8  1  0  0  0  0
  7 28  1  0  0  0  0
  8  9  2  0  0  0  0
  8 10  1  0  0  0  0
 10 11  1  0  0  0  0
 10 29  1  0  0  0  0
 11 12  1  0  0  0  0
 11 30  1  0  0  0  0
 11 31  1  0  0  0  0
 12 13  1  0  0  0  0
 12 32  1  0  0  0  0
 12 33  1  0  0  0  0
 13 14  1  0  0  0  0
 13 18  2  0  0  0  0
 14 15  2  0  0  0  0
 14 34  1  0  0  0  0
 15 16  1  0  0  0  0
 15 35  1  0  0  0  0
 16 17  2  0  0  0  0
 16 19  1  0  0  0  0
 17 18  1  0  0  0  0
 17 36  1  0  0  0  0
 18 37  1  0  0  0  0
 19 20  2  0  0  0  0
 19 21  2  0  0  0  0
 19 22  1  0  0  0  0
 22 38  1  0  0  0  0
 22 39  1  0  0  0  0
M  END
> <Potency[nM] Carbonic anhydrase I>
50

> <Potency[nM] Carbonic anhydrase II>
53

> <Potency[nM] Carbonic anhydrase IX>
21

> <Potency[nM] Carbonic anhydrase XII>
24

> <Name>
Cpd82

$$$$
Cpd83
  SciTegic04261111113D

 27 27  0  0  0  0            999 V2000
    1.1380   -2.2920   -1.4480 C   0  0  0  0  0  0  0  0  0  0  0  0
    1.3570   -0.9600   -0.7280 C   0  0  0  0  0  0  0  0  0  0  0  0
    0.0400   -0.2370   -0.5980 C   0  0  0  0  0  0  0  0  0  0  0  0
   -0.9720   -0.7380   -1.0380 O   0  0  0  0  0  0  0  0  0  0  0  0
   -0.0110    0.9660    0.0070 N   0  0  0  0  0  0  0  0  0  0  0  0
   -1.2150    1.6780    0.0480 C   0  0  0  0  0  0  0  0  0  0  0  0
   -1.2060    3.0640   -0.0300 C   0  0  0  0  0  0  0  0  0  0  0  0
   -2.3970    3.7640    0.0030 C   0  0  0  0  0  0  0  0  0  0  0  0
   -3.5960    3.0860    0.1260 C   0  0  0  0  0  0  0  0  0  0  0  0
   -3.6070    1.7050    0.2100 C   0  0  0  0  0  0  0  0  0  0  0  0
   -2.4210    1.0000    0.1710 C   0  0  0  0  0  0  0  0  0  0  0  0
   -5.1120    3.9820    0.1760 S   0  0  0  0  0  0  0  0  0  0  0  0
   -4.8700    5.2250   -0.4680 O   0  0  0  0  0  0  0  0  0  0  0  0
   -6.1280    3.0860   -0.2530 O   0  0  0  0  0  0  0  0  0  0  0  0
   -5.4250    4.3260    1.7660 N   0  0  0  0  0  0  0  0  0  0  0  0
    0.4420   -2.9050   -0.8750 H   0  0  0  0  0  0  0  0  0  0  0  0
    0.7270   -2.1050   -2.4400 H   0  0  0  0  0  0  0  0  0  0  0  0
    2.0900   -2.8140   -1.5420 H   0  0  0  0  0  0  0  0  0  0  0  0
    2.0530   -0.3470   -1.3000 H   0  0  0  0  0  0  0  0  0  0  0  0
    1.7680   -1.1460    0.2640 H   0  0  0  0  0  0  0  0  0  0  0  0
    0.7860    1.3360    0.4190 H   0  0  0  0  0  0  0  0  0  0  0  0
   -0.2700    3.5950   -0.1210 H   0  0  0  0  0  0  0  0  0  0  0  0
   -2.3910    4.8420   -0.0630 H   0  0  0  0  0  0  0  0  0  0  0  0
   -4.5450    1.1780    0.3060 H   0  0  0  0  0  0  0  0  0  0  0  0
   -2.4300   -0.0780    0.2350 H   0  0  0  0  0  0  0  0  0  0  0  0
   -5.9180    5.1280    2.0010 H   0  0  0  0  0  0  0  0  0  0  0  0
   -5.1160    3.7250    2.4620 H   0  0  0  0  0  0  0  0  0  0  0  0
  1  2  1  0  0  0  0
  1 16  1  0  0  0  0
  1 17  1  0  0  0  0
  1 18  1  0  0  0  0
  2  3  1  0  0  0  0
  2 19  1  0  0  0  0
  2 20  1  0  0  0  0
  3  4  2  0  0  0  0
  3  5  1  0  0  0  0
  5  6  1  0  0  0  0
  5 21  1  0  0  0  0
  6  7  1  0  0  0  0
  6 11  2  0  0  0  0
  7  8  2  0  0  0  0
  7 22  1  0  0  0  0
  8  9  1  0  0  0  0
  8 23  1  0  0  0  0
  9 10  2  0  0  0  0
  9 12  1  0  0  0  0
 10 11  1  0  0  0  0
 10 24  1  0  0  0  0
 11 25  1  0  0  0  0
 12 13  2  0  0  0  0
 12 14  2  0  0  0  0
 12 15  1  0  0  0  0
 15 26  1  0  0  0  0
 15 27  1  0  0  0  0
M  END
> <Potency[nM] Carbonic anhydrase I>
19700

> <Potency[nM] Carbonic anhydrase II>
232

> <Potency[nM] Carbonic anhydrase IX>
106

> <Potency[nM] Carbonic anhydrase XII>
56

> <Name>
Cpd83

$$$$
Cpd84
  SciTegic04261111113D

 32 32  0  0  0  0            999 V2000
    2.4400  -20.2150    0.0000 C   0  0  0  0  0  0  0  0  0  0  0  0
    2.4390  -21.0430    0.0000 C   0  0  0  0  0  0  0  0  0  0  0  0
    3.1540  -21.4560    0.0000 C   0  0  0  0  0  0  0  0  0  0  0  0
    3.8700  -21.0420    0.0000 C   0  0  0  0  0  0  0  0  0  0  0  0
    3.8670  -20.2120    0.0000 C   0  0  0  0  0  0  0  0  0  0  0  0
    3.1520  -19.8030    0.0000 C   0  0  0  0  0  0  0  0  0  0  0  0
    4.5800  -19.7960    0.0000 S   0  0  0  0  0  0  0  0  0  0  0  0
    5.2910  -19.3780    0.0000 C   0  0  0  0  0  0  0  0  0  0  0  0
    4.9970  -20.5080    0.0000 O   0  0  0  0  0  0  0  0  0  0  0  0
    4.1630  -19.0850    0.0000 O   0  0  0  0  0  0  0  0  0  0  0  0
    6.0090  -19.7840    0.0000 C   0  0  0  0  0  0  0  0  0  0  0  0
    6.0170  -20.6110    0.0000 O   0  0  0  0  0  0  0  0  0  0  0  0
    6.7210  -19.3670    0.0000 N   0  0  0  0  0  0  0  0  0  0  0  0
    4.5850  -21.4540    0.0000 S   0  0  0  0  0  0  0  0  0  0  0  0
    5.1660  -20.8650    0.0000 O   0  0  0  0  0  0  0  0  0  0  0  0
    4.1660  -22.1650    0.0000 O   0  0  0  0  0  0  0  0  0  0  0  0
    5.3170  -21.8350    0.0000 N   0  0  0  0  0  0  0  0  0  0  0  0
    1.7240  -21.4540    0.0000 C   0  0  0  0  0  0  0  0  0  0  0  0
    1.7260  -19.8030    0.0000 Cl  0  0  0  0  0  0  0  0  0  0  0  0
    7.4380  -19.7750    0.0000 N   0  0  0  0  0  0  0  0  0  0  0  0
    3.1540  -22.5360    0.0000 H   0  0  0  0  0  0  0  0  0  0  0  0
    3.1490  -18.7230    0.0000 H   0  0  0  0  0  0  0  0  0  0  0  0
    5.2860  -18.7490    0.8900 H   0  0  0  0  0  0  0  0  0  0  0  0
    5.2860  -18.7490   -0.8900 H   0  0  0  0  0  0  0  0  0  0  0  0
    6.7150  -18.3570    0.0000 H   0  0  0  0  0  0  0  0  0  0  0  0
    6.0550  -21.1460    0.0000 H   0  0  0  0  0  0  0  0  0  0  0  0
    5.3960  -22.4130   -0.8250 H   0  0  0  0  0  0  0  0  0  0  0  0
    0.8970  -20.7440    0.0000 H   0  0  0  0  0  0  0  0  0  0  0  0
    1.6650  -22.0810    0.8900 H   0  0  0  0  0  0  0  0  0  0  0  0
    1.6650  -22.0810   -0.8900 H   0  0  0  0  0  0  0  0  0  0  0  0
    7.2600  -20.7690    0.0000 H   0  0  0  0  0  0  0  0  0  0  0  0
    7.9660  -19.5280    0.8250 H   0  0  0  0  0  0  0  0  0  0  0  0
  1  2  1  0  0  0  0
  1  6  2  0  0  0  0
  1 19  1  0  0  0  0
  2  3  2  0  0  0  0
  2 18  1  0  0  0  0
  3  4  1  0  0  0  0
  3 21  1  0  0  0  0
  4  5  2  0  0  0  0
  4 14  1  0  0  0  0
  5  6  1  0  0  0  0
  5  7  1  0  0  0  0
  6 22  1  0  0  0  0
  7  8  1  0  0  0  0
  7  9  2  0  0  0  0
  7 10  2  0  0  0  0
  8 11  1  0  0  0  0
  8 23  1  0  0  0  0
  8 24  1  0  0  0  0
 11 12  2  0  0  0  0
 11 13  1  0  0  0  0
 13 20  1  0  0  0  0
 13 25  1  0  0  0  0
 14 15  2  0  0  0  0
 14 16  2  0  0  0  0
 14 17  1  0  0  0  0
 17 26  1  0  0  0  0
 17 27  1  0  0  0  0
 18 28  1  0  0  0  0
 18 29  1  0  0  0  0
 18 30  1  0  0  0  0
 20 31  1  0  0  0  0
 20 32  1  0  0  0  0
M  END
> <Potency[nM] Carbonic anhydrase I>
7700

> <Potency[nM] Carbonic anhydrase II>
9.2

> <Potency[nM] Carbonic anhydrase IX>
1440

> <Potency[nM] Carbonic anhydrase XII>
1390

> <Name>
Cpd84

$$$$
Cpd85
  SciTegic04261111113D

 45 46  0  0  1  0            999 V2000
   -2.8650   -2.2200    1.0270 C   0  0  0  0  0  0  0  0  0  0  0  0
   -1.6030   -1.7970    0.2730 C   0  0  0  0  0  0  0  0  0  0  0  0
    0.1260   -0.1060    0.1490 C   0  0  1  0  0  0  0  0  0  0  0  0
    0.1060   -0.4120   -0.8970 H   0  0  0  0  0  0  0  0  0  0  0  0
    1.2700   -0.8230    0.8470 C   0  0  0  0  0  0  0  0  0  0  0  0
    2.5750   -0.4380    0.2760 N   0  0  0  0  0  0  0  0  0  0  0  0
    3.0090    1.1640    0.5160 S   0  0  0  0  0  0  0  0  0  0  0  0
    3.4270    1.2910    1.8690 O   0  0  0  0  0  0  0  0  0  0  0  0
    3.8200    1.5510   -0.5840 O   0  0  0  0  0  0  0  0  0  0  0  0
    1.4760    2.0040    0.3610 C   0  0  0  0  0  0  0  0  0  0  0  0
    0.2600    1.4070    0.2160 C   0  0  0  0  0  0  0  0  0  0  0  0
   -0.8300    2.2770    0.1300 C   0  0  0  0  0  0  0  0  0  0  0  0
   -0.6430    3.6170    0.1780 C   0  0  0  0  0  0  0  0  0  0  0  0
    1.1320    3.7340    0.3590 S   0  0  0  0  0  0  0  0  0  0  0  0
   -1.8380    4.9080    0.0860 S   0  0  0  0  0  0  0  0  0  0  0  0
   -1.1510    6.0640   -0.3740 O   0  0  0  0  0  0  0  0  0  0  0  0
   -2.9650    4.3720   -0.5930 O   0  0  0  0  0  0  0  0  0  0  0  0
   -2.3280    5.2340    1.6340 N   0  0  0  0  0  0  0  0  0  0  0  0
    3.4270   -1.3860   -0.4460 C   0  0  0  0  0  0  0  0  0  0  0  0
    2.9940   -1.4470   -1.9120 C   0  0  0  0  0  0  0  0  0  0  0  0
    3.8840   -2.4360   -2.6670 C   0  0  0  0  0  0  0  0  0  0  0  0
    3.4790   -2.4930   -4.0360 O   0  0  0  0  0  0  0  0  0  0  0  0
    4.2510   -3.3930   -4.8340 C   0  0  0  0  0  0  0  0  0  0  0  0
   -3.2080   -3.1830    0.6490 H   0  0  0  0  0  0  0  0  0  0  0  0
   -2.6410   -2.3060    2.0900 H   0  0  0  0  0  0  0  0  0  0  0  0
   -3.6440   -1.4730    0.8790 H   0  0  0  0  0  0  0  0  0  0  0  0
   -1.8260   -1.7110   -0.7900 H   0  0  0  0  0  0  0  0  0  0  0  0
   -0.8230   -2.5440    0.4210 H   0  0  0  0  0  0  0  0  0  0  0  0
    1.2560   -0.5700    1.9070 H   0  0  0  0  0  0  0  0  0  0  0  0
    1.1360   -1.9000    0.7380 H   0  0  0  0  0  0  0  0  0  0  0  0
   -1.8280    1.8780    0.0240 H   0  0  0  0  0  0  0  0  0  0  0  0
   -2.6150    6.1290    1.8740 H   0  0  0  0  0  0  0  0  0  0  0  0
   -2.3280    4.5290    2.3010 H   0  0  0  0  0  0  0  0  0  0  0  0
    4.4650   -1.0580   -0.3880 H   0  0  0  0  0  0  0  0  0  0  0  0
    3.3330   -2.3740    0.0020 H   0  0  0  0  0  0  0  0  0  0  0  0
    1.9560   -1.7740   -1.9710 H   0  0  0  0  0  0  0  0  0  0  0  0
    3.0880   -0.4580   -2.3600 H   0  0  0  0  0  0  0  0  0  0  0  0
    4.9220   -2.1080   -2.6080 H   0  0  0  0  0  0  0  0  0  0  0  0
    3.7900   -3.4250   -2.2180 H   0  0  0  0  0  0  0  0  0  0  0  0
    4.1640   -4.4020   -4.4300 H   0  0  0  0  0  0  0  0  0  0  0  0
    3.8810   -3.3780   -5.8590 H   0  0  0  0  0  0  0  0  0  0  0  0
    5.2970   -3.0840   -4.8200 H   0  0  0  0  0  0  0  0  0  0  0  0
   -1.1450   -0.4930    0.7900 N   0  3  0  0  0  0  0  0  0  0  0  0
   -1.0050   -0.5620    1.8050 H   0  0  0  0  0  0  0  0  0  0  0  0
   -1.8440    0.2070    0.5830 H   0  0  0  0  0  0  0  0  0  0  0  0
  1  2  1  0  0  0  0
  1 24  1  0  0  0  0
  1 25  1  0  0  0  0
  1 26  1  0  0  0  0
  2 27  1  0  0  0  0
  2 28  1  0  0  0  0
  2 43  1  0  0  0  0
  3  4  1  0  0  0  0
  3  5  1  0  0  0  0
  3 11  1  0  0  0  0
  3 43  1  0  0  0  0
  5  6  1  0  0  0  0
  5 29  1  0  0  0  0
  5 30  1  0  0  0  0
  6  7  1  0  0  0  0
  6 19  1  0  0  0  0
  7  8  2  0  0  0  0
  7  9  2  0  0  0  0
  7 10  1  0  0  0  0
 10 11  2  0  0  0  0
 10 14  1  0  0  0  0
 11 12  1  0  0  0  0
 12 13  2  0  0  0  0
 12 31  1  0  0  0  0
 13 14  1  0  0  0  0
 13 15  1  0  0  0  0
 15 16  2  0  0  0  0
 15 17  2  0  0  0  0
 15 18  1  0  0  0  0
 18 32  1  0  0  0  0
 18 33  1  0  0  0  0
 19 20  1  0  0  0  0
 19 34  1  0  0  0  0
 19 35  1  0  0  0  0
 20 21  1  0  0  0  0
 20 36  1  0  0  0  0
 20 37  1  0  0  0  0
 21 22  1  0  0  0  0
 21 38  1  0  0  0  0
 21 39  1  0  0  0  0
 22 23  1  0  0  0  0
 23 40  1  0  0  0  0
 23 41  1  0  0  0  0
 23 42  1  0  0  0  0
 43 44  1  0  0  0  0
 43 45  1  0  0  0  0
M  CHG  1  43   1
M  END
> <Potency[nM] Carbonic anhydrase I>
45000

> <Potency[nM] Carbonic anhydrase II>
3

> <Potency[nM] Carbonic anhydrase IX>
37

> <Potency[nM] Carbonic anhydrase XII>
3

> <Name>
Cpd85

$$$$
Cpd86
  SciTegic04261111113D

 36 37  0  0  1  0            999 V2000
    0.2920    0.7480    0.0000 C   0  0  0  0  0  0  0  0  0  0  0  0
   -1.0030    1.5130    0.0000 S   0  0  0  0  0  0  0  0  0  0  0  0
    0.2920   -0.7480    0.0000 C   0  0  0  0  0  0  0  0  0  0  0  0
    1.7140    1.2030    0.0000 S   0  0  0  0  0  0  0  0  0  0  0  0
    2.5890    0.0180    0.0000 C   0  0  0  0  0  0  0  0  0  0  0  0
    4.0870    0.0350    0.0000 S   0  0  0  0  0  0  0  0  0  0  0  0
    1.7140   -1.2030    0.0000 C   0  0  0  0  0  0  0  0  0  0  0  0
   -2.3160    0.7480    0.0000 C   0  0  2  0  0  0  0  0  0  0  0  0
   -1.0030   -1.5130    0.0000 C   0  0  2  0  0  0  0  0  0  0  0  0
   -2.3160   -0.7480    0.0000 C   0  0  0  0  0  0  0  0  0  0  0  0
    0.0520    2.0860    0.0000 O   0  0  0  0  0  0  0  0  0  0  0  0
   -2.0540    2.0930    0.0000 O   0  0  0  0  0  0  0  0  0  0  0  0
    4.6760    1.0810    0.0000 O   0  0  0  0  0  0  0  0  0  0  0  0
    4.6990   -0.9970    0.0000 O   0  0  0  0  0  0  0  0  0  0  0  0
    5.2870    0.0480    0.0000 N   0  0  0  0  0  0  0  0  0  0  0  0
   -0.9970   -3.0140    0.0000 N   0  3  0  0  0  0  0  0  0  0  0  0
   -3.3560    1.3450    0.0000 C   0  0  0  0  0  0  0  0  0  0  0  0
   -2.2940   -3.7700    0.0000 C   0  0  0  0  0  0  0  0  0  0  0  0
   -2.2890   -4.9700    0.0000 C   0  0  0  0  0  0  0  0  0  0  0  0
    2.0530   -2.2280    0.0000 H   0  0  0  0  0  0  0  0  0  0  0  0
   -2.3160    0.7480    1.0900 H   0  0  0  0  0  0  0  0  0  0  0  0
   -1.0030   -1.5130   -1.0900 H   0  0  0  0  0  0  0  0  0  0  0  0
   -2.8620   -1.0620   -0.8900 H   0  0  0  0  0  0  0  0  0  0  0  0
   -2.8620   -1.0620    0.8900 H   0  0  0  0  0  0  0  0  0  0  0  0
    5.6130    1.0040    0.0000 H   0  0  0  0  0  0  0  0  0  0  0  0
    5.6290   -0.4240   -0.8250 H   0  0  0  0  0  0  0  0  0  0  0  0
   -0.4910   -3.3040    0.8250 H   0  0  0  0  0  0  0  0  0  0  0  0
   -0.4910   -3.3040   -0.8250 H   0  0  0  0  0  0  0  0  0  0  0  0
   -3.6710    1.5260   -1.0280 H   0  0  0  0  0  0  0  0  0  0  0  0
   -3.2280    2.2980    0.5140 H   0  0  0  0  0  0  0  0  0  0  0  0
   -4.1140    0.7540    0.5140 H   0  0  0  0  0  0  0  0  0  0  0  0
   -2.8400   -3.4580   -0.8900 H   0  0  0  0  0  0  0  0  0  0  0  0
   -2.8400   -3.4580    0.8900 H   0  0  0  0  0  0  0  0  0  0  0  0
   -1.7510   -5.3310   -0.8760 H   0  0  0  0  0  0  0  0  0  0  0  0
   -3.3150   -5.3380   -0.0270 H   0  0  0  0  0  0  0  0  0  0  0  0
   -1.7970   -5.3310    0.9030 H   0  0  0  0  0  0  0  0  0  0  0  0
  1  2  1  0  0  0  0
  1  3  2  0  0  0  0
  1  4  1  0  0  0  0
  2  8  1  0  0  0  0
  2 11  2  0  0  0  0
  2 12  2  0  0  0  0
  3  7  1  0  0  0  0
  3  9  1  0  0  0  0
  4  5  1  0  0  0  0
  5  6  1  0  0  0  0
  5  7  2  0  0  0  0
  6 13  2  0  0  0  0
  6 14  2  0  0  0  0
  6 15  1  0  0  0  0
  7 20  1  0  0  0  0
  8 10  1  0  0  0  0
  8 17  1  0  0  0  0
  8 21  1  0  0  0  0
  9 10  1  0  0  0  0
  9 16  1  0  0  0  0
  9 22  1  0  0  0  0
 10 23  1  0  0  0  0
 10 24  1  0  0  0  0
 15 25  1  0  0  0  0
 15 26  1  0  0  0  0
 16 18  1  0  0  0  0
 16 27  1  0  0  0  0
 16 28  1  0  0  0  0
 17 29  1  0  0  0  0
 17 30  1  0  0  0  0
 17 31  1  0  0  0  0
 18 19  1  0  0  0  0
 18 32  1  0  0  0  0
 18 33  1  0  0  0  0
 19 34  1  0  0  0  0
 19 35  1  0  0  0  0
 19 36  1  0  0  0  0
M  CHG  1  16   1
M  END
> <Potency[nM] Carbonic anhydrase I>
50000

> <Potency[nM] Carbonic anhydrase II>
9

> <Potency[nM] Carbonic anhydrase IX>
52

> <Potency[nM] Carbonic anhydrase XII>
3.5

> <Name>
Cpd86

$$$$
Cpd87
  SciTegic04261111113D

 29 30  0  0  0  0            999 V2000
    1.2800   -0.9790    0.0970 C   0  0  0  0  0  0  0  0  0  0  0  0
    1.3360   -2.3560    0.1870 C   0  0  0  0  0  0  0  0  0  0  0  0
    2.5580   -2.9960    0.2770 C   0  0  0  0  0  0  0  0  0  0  0  0
    3.7290   -2.2600    0.2700 C   0  0  0  0  0  0  0  0  0  0  0  0
    3.6810   -0.8830    0.1740 C   0  0  0  0  0  0  0  0  0  0  0  0
    2.4540   -0.2380    0.0840 C   0  0  0  0  0  0  0  0  0  0  0  0
    2.4020    1.1560   -0.0140 N   0  0  0  0  0  0  0  0  0  0  0  0
    1.3440    1.8510    0.5510 C   0  0  0  0  0  0  0  0  0  0  0  0
    1.2170    3.2290    0.3570 C   0  0  0  0  0  0  0  0  0  0  0  0
    0.1500    3.8810    0.9430 C   0  0  0  0  0  0  0  0  0  0  0  0
   -0.7210    3.1850    1.6580 N   0  0  0  0  0  0  0  0  0  0  0  0
   -0.5760    1.8790    1.8250 C   0  0  0  0  0  0  0  0  0  0  0  0
    0.4360    1.2170    1.2850 N   0  0  0  0  0  0  0  0  0  0  0  0
   -1.5060    1.1880    2.5840 N   0  0  0  0  0  0  0  0  0  0  0  0
    2.6240   -4.7520    0.4000 S   0  0  0  0  0  0  0  0  0  0  0  0
    1.4160   -5.2440   -0.1640 O   0  0  0  0  0  0  0  0  0  0  0  0
    3.9040   -5.1450   -0.0780 O   0  0  0  0  0  0  0  0  0  0  0  0
    2.5840   -5.1320    2.0110 N   0  0  0  0  0  0  0  0  0  0  0  0
    0.3250   -0.4800    0.0320 H   0  0  0  0  0  0  0  0  0  0  0  0
    0.4230   -2.9340    0.1920 H   0  0  0  0  0  0  0  0  0  0  0  0
    4.6820   -2.7630    0.3400 H   0  0  0  0  0  0  0  0  0  0  0  0
    4.5960   -0.3100    0.1680 H   0  0  0  0  0  0  0  0  0  0  0  0
    3.1060    1.6360   -0.4780 H   0  0  0  0  0  0  0  0  0  0  0  0
    1.9390    3.7720   -0.2350 H   0  0  0  0  0  0  0  0  0  0  0  0
    0.0260    4.9460    0.8160 H   0  0  0  0  0  0  0  0  0  0  0  0
   -1.4110    0.2320    2.7140 H   0  0  0  0  0  0  0  0  0  0  0  0
   -2.2510    1.6610    2.9860 H   0  0  0  0  0  0  0  0  0  0  0  0
    2.5330   -4.4270    2.6750 H   0  0  0  0  0  0  0  0  0  0  0  0
    2.6110   -6.0600    2.2910 H   0  0  0  0  0  0  0  0  0  0  0  0
  1  2  1  0  0  0  0
  1  6  2  0  0  0  0
  1 19  1  0  0  0  0
  2  3  2  0  0  0  0
  2 20  1  0  0  0  0
  3  4  1  0  0  0  0
  3 15  1  0  0  0  0
  4  5  2  0  0  0  0
  4 21  1  0  0  0  0
  5  6  1  0  0  0  0
  5 22  1  0  0  0  0
  6  7  1  0  0  0  0
  7  8  1  0  0  0  0
  7 23  1  0  0  0  0
  8  9  1  0  0  0  0
  8 13  2  0  0  0  0
  9 10  2  0  0  0  0
  9 24  1  0  0  0  0
 10 11  1  0  0  0  0
 10 25  1  0  0  0  0
 11 12  2  0  0  0  0
 12 13  1  0  0  0  0
 12 14  1  0  0  0  0
 14 26  1  0  0  0  0
 14 27  1  0  0  0  0
 15 16  2  0  0  0  0
 15 17  2  0  0  0  0
 15 18  1  0  0  0  0
 18 28  1  0  0  0  0
 18 29  1  0  0  0  0
M  END
> <Potency[nM] Carbonic anhydrase I>
109

> <Potency[nM] Carbonic anhydrase II>
33

> <Potency[nM] Carbonic anhydrase IX>
16

> <Potency[nM] Carbonic anhydrase XII>
3.4

> <Name>
Cpd87

$$$$
Cpd88
  SciTegic04261111113D

 87 94  0  0  1  0            999 V2000
    8.2670   -3.3000    0.0000 Zn  0  0  0  0  0  0  0  0  0  0  0  0
    6.0920   -2.5000    0.0000 N   0  3  0  0  0  0  0  0  0  0  0  0
    9.7040   -3.8500    0.0000 N   0  3  0  0  0  0  0  0  0  0  0  0
    9.7540   -2.4250    0.0000 O   0  0  0  0  0  0  0  0  0  0  0  0
    6.9120   -3.9790    0.0000 O   0  0  0  0  0  0  0  0  0  0  0  0
    5.4120   -3.7880    0.0000 C   0  0  0  0  0  0  0  0  0  0  0  0
   10.9670   -3.1750    0.0000 C   0  0  0  0  0  0  0  0  0  0  0  0
    6.2790    2.1000    0.0000 S   0  0  0  0  0  0  0  0  0  0  0  0
    9.9170   -8.4790    0.0000 S   0  0  0  0  0  0  0  0  0  0  0  0
   10.5790   -2.4500    0.0000 C   0  0  2  0  0  0  0  0  0  0  0  0
    6.1170   -4.1920    0.0000 C   0  0  2  0  0  0  0  0  0  0  0  0
   10.5290   -3.8750    0.0000 C   0  0  0  0  0  0  0  0  0  0  0  0
    5.4170   -2.9620    0.0000 C   0  0  0  0  0  0  0  0  0  0  0  0
    6.1120   -5.0170    0.0000 C   0  0  0  0  0  0  0  0  0  0  0  0
   11.0120   -1.7420    0.0000 C   0  0  0  0  0  0  0  0  0  0  0  0
   11.7920   -3.2000    0.0000 C   0  0  0  0  0  0  0  0  0  0  0  0
    4.6920   -4.1880    0.0000 C   0  0  0  0  0  0  0  0  0  0  0  0
   12.2290   -2.4920    0.0000 O   0  0  0  0  0  0  0  0  0  0  0  0
    4.6880   -5.0120    0.0000 O   0  0  0  0  0  0  0  0  0  0  0  0
    6.3620    1.2830    0.0000 C   0  0  0  0  0  0  0  0  0  0  0  0
    9.9420   -7.6540    0.0000 C   0  0  0  0  0  0  0  0  0  0  0  0
    8.2670   -4.1250    0.0000 Cl  0  0  0  0  0  0  0  0  0  0  0  0
    8.2670   -2.4750    0.0000 Cl  0  0  0  0  0  0  0  0  0  0  0  0
   11.8380   -1.7750    0.0000 C   0  0  0  0  0  0  0  0  0  0  0  0
    5.3920   -5.4250    0.0000 C   0  0  0  0  0  0  0  0  0  0  0  0
    7.1040    2.1830    0.0000 O   0  0  0  0  0  0  0  0  0  0  0  0
    5.4540    2.0210    0.0000 O   0  0  0  0  0  0  0  0  0  0  0  0
    9.0920   -8.4500    0.0000 O   0  0  0  0  0  0  0  0  0  0  0  0
   10.7420   -8.4920    0.0000 O   0  0  0  0  0  0  0  0  0  0  0  0
    5.9880   -1.6790    0.0000 C   0  0  0  0  0  0  0  0  0  0  0  0
    9.5420   -4.6540    0.0000 C   0  0  0  0  0  0  0  0  0  0  0  0
    6.2040    2.9120    0.0000 N   0  0  0  0  0  0  0  0  0  0  0  0
    9.9000   -9.3040    0.0000 N   0  0  0  0  0  0  0  0  0  0  0  0
    7.1170    0.9500    0.0000 C   0  0  0  0  0  0  0  0  0  0  0  0
    5.7000    0.7960    0.0000 C   0  0  0  0  0  0  0  0  0  0  0  0
    9.2420   -7.2170    0.0000 C   0  0  0  0  0  0  0  0  0  0  0  0
   10.6670   -7.2620    0.0000 C   0  0  0  0  0  0  0  0  0  0  0  0
    9.9920   -6.0120    0.0000 C   0  0  0  0  0  0  0  0  0  0  0  0
    6.5420   -0.3620    0.0000 C   0  0  0  0  0  0  0  0  0  0  0  0
    6.6420   -1.1790    0.0000 C   0  0  0  0  0  0  0  0  0  0  0  0
   10.1540   -5.2040    0.0000 C   0  0  0  0  0  0  0  0  0  0  0  0
    7.2040    0.1250    0.0000 C   0  0  0  0  0  0  0  0  0  0  0  0
    5.7920   -0.0290    0.0000 C   0  0  0  0  0  0  0  0  0  0  0  0
    9.2750   -6.3920    0.0000 C   0  0  0  0  0  0  0  0  0  0  0  0
   10.7000   -6.4380    0.0000 C   0  0  0  0  0  0  0  0  0  0  0  0
    6.8170   -5.4290    0.0000 C   0  0  0  0  0  0  0  0  0  0  0  0
   10.6250   -1.0250    0.0000 C   0  0  0  0  0  0  0  0  0  0  0  0
   12.2670   -1.0670    0.0000 C   0  0  0  0  0  0  0  0  0  0  0  0
    5.3920   -6.2500    0.0000 C   0  0  0  0  0  0  0  0  0  0  0  0
   11.0540   -0.3170    0.0000 C   0  0  0  0  0  0  0  0  0  0  0  0
    6.8170   -6.2500    0.0000 C   0  0  0  0  0  0  0  0  0  0  0  0
    6.1040   -6.6620    0.0000 C   0  0  0  0  0  0  0  0  0  0  0  0
   11.8790   -0.3420    0.0000 C   0  0  0  0  0  0  0  0  0  0  0  0
   10.5790   -2.4500   -1.0900 H   0  0  0  0  0  0  0  0  0  0  0  0
    6.1170   -4.1920   -1.0900 H   0  0  0  0  0  0  0  0  0  0  0  0
   11.0380   -4.8280    0.0000 H   0  0  0  0  0  0  0  0  0  0  0  0
    4.4630   -2.4550    0.0000 H   0  0  0  0  0  0  0  0  0  0  0  0
   12.3040   -4.1510    0.0000 H   0  0  0  0  0  0  0  0  0  0  0  0
    3.7630   -3.6380    0.0000 H   0  0  0  0  0  0  0  0  0  0  0  0
    5.4070   -1.4360    0.8900 H   0  0  0  0  0  0  0  0  0  0  0  0
    5.4070   -1.4360   -0.8900 H   0  0  0  0  0  0  0  0  0  0  0  0
    8.9450   -4.8520   -0.8900 H   0  0  0  0  0  0  0  0  0  0  0  0
    8.9450   -4.8520    0.8900 H   0  0  0  0  0  0  0  0  0  0  0  0
    7.1210    3.3350    0.0000 H   0  0  0  0  0  0  0  0  0  0  0  0
    5.6990    3.2030    0.8250 H   0  0  0  0  0  0  0  0  0  0  0  0
    8.9410   -9.6210    0.0000 H   0  0  0  0  0  0  0  0  0  0  0  0
   10.3690   -9.6500    0.8250 H   0  0  0  0  0  0  0  0  0  0  0  0
    7.9900    1.5860    0.0000 H   0  0  0  0  0  0  0  0  0  0  0  0
    4.7110    1.2290    0.0000 H   0  0  0  0  0  0  0  0  0  0  0  0
    8.2870   -7.7220    0.0000 H   0  0  0  0  0  0  0  0  0  0  0  0
   11.5830   -7.8330    0.0000 H   0  0  0  0  0  0  0  0  0  0  0  0
    7.2220   -1.4230   -0.8900 H   0  0  0  0  0  0  0  0  0  0  0  0
    7.2220   -1.4230    0.8900 H   0  0  0  0  0  0  0  0  0  0  0  0
   10.7510   -5.0060    0.8900 H   0  0  0  0  0  0  0  0  0  0  0  0
   10.7510   -5.0060   -0.8900 H   0  0  0  0  0  0  0  0  0  0  0  0
    8.1920   -0.3110    0.0000 H   0  0  0  0  0  0  0  0  0  0  0  0
    4.9210   -0.6670    0.0000 H   0  0  0  0  0  0  0  0  0  0  0  0
    8.3610   -5.8170    0.0000 H   0  0  0  0  0  0  0  0  0  0  0  0
   11.6510   -5.9250    0.0000 H   0  0  0  0  0  0  0  0  0  0  0  0
    7.7540   -4.8910    0.0000 H   0  0  0  0  0  0  0  0  0  0  0  0
    9.5450   -0.9980    0.0000 H   0  0  0  0  0  0  0  0  0  0  0  0
   13.3470   -1.0960    0.0000 H   0  0  0  0  0  0  0  0  0  0  0  0
    4.4560   -6.7900    0.0000 H   0  0  0  0  0  0  0  0  0  0  0  0
   10.5380    0.6320    0.0000 H   0  0  0  0  0  0  0  0  0  0  0  0
    7.7520   -6.7900    0.0000 H   0  0  0  0  0  0  0  0  0  0  0  0
    6.1040   -7.7420    0.0000 H   0  0  0  0  0  0  0  0  0  0  0  0
   12.4480    0.5760    0.0000 H   0  0  0  0  0  0  0  0  0  0  0  0
  1  2  1  0  0  0  0
  1  3  1  0  0  0  0
  1  4  1  0  0  0  0
  1  5  1  0  0  0  0
  1 22  1  0  0  0  0
  1 23  1  0  0  0  0
  2 13  2  0  0  0  0
  2 30  1  0  0  0  0
  3 12  2  0  0  0  0
  3 31  1  0  0  0  0
  4 10  1  0  0  0  0
  5 11  1  0  0  0  0
  6 11  1  0  0  0  0
  6 13  1  0  0  0  0
  6 17  2  0  0  0  0
  7 10  1  0  0  0  0
  7 12  1  0  0  0  0
  7 16  2  0  0  0  0
  8 20  1  0  0  0  0
  8 26  2  0  0  0  0
  8 27  2  0  0  0  0
  8 32  1  0  0  0  0
  9 21  1  0  0  0  0
  9 28  2  0  0  0  0
  9 29  2  0  0  0  0
  9 33  1  0  0  0  0
 10 15  1  0  0  0  0
 10 54  1  0  0  0  0
 11 14  1  0  0  0  0
 11 55  1  0  0  0  0
 12 56  1  0  0  0  0
 13 57  1  0  0  0  0
 14 25  2  0  0  0  0
 14 46  1  0  0  0  0
 15 24  2  0  0  0  0
 15 47  1  0  0  0  0
 16 18  1  0  0  0  0
 16 58  1  0  0  0  0
 17 19  1  0  0  0  0
 17 59  1  0  0  0  0
 18 24  1  0  0  0  0
 19 25  1  0  0  0  0
 20 34  2  0  0  0  0
 20 35  1  0  0  0  0
 21 36  2  0  0  0  0
 21 37  1  0  0  0  0
 24 48  1  0  0  0  0
 25 49  1  0  0  0  0
 30 40  1  0  0  0  0
 30 60  1  0  0  0  0
 30 61  1  0  0  0  0
 31 41  1  0  0  0  0
 31 62  1  0  0  0  0
 31 63  1  0  0  0  0
 32 64  1  0  0  0  0
 32 65  1  0  0  0  0
 33 66  1  0  0  0  0
 33 67  1  0  0  0  0
 34 42  1  0  0  0  0
 34 68  1  0  0  0  0
 35 43  2  0  0  0  0
 35 69  1  0  0  0  0
 36 44  1  0  0  0  0
 36 70  1  0  0  0  0
 37 45  2  0  0  0  0
 37 71  1  0  0  0  0
 38 41  1  0  0  0  0
 38 44  2  0  0  0  0
 38 45  1  0  0  0  0
 39 40  1  0  0  0  0
 39 42  2  0  0  0  0
 39 43  1  0  0  0  0
 40 72  1  0  0  0  0
 40 73  1  0  0  0  0
 41 74  1  0  0  0  0
 41 75  1  0  0  0  0
 42 76  1  0  0  0  0
 43 77  1  0  0  0  0
 44 78  1  0  0  0  0
 45 79  1  0  0  0  0
 46 51  2  0  0  0  0
 46 80  1  0  0  0  0
 47 50  2  0  0  0  0
 47 81  1  0  0  0  0
 48 53  2  0  0  0  0
 48 82  1  0  0  0  0
 49 52  2  0  0  0  0
 49 83  1  0  0  0  0
 50 53  1  0  0  0  0
 50 84  1  0  0  0  0
 51 52  1  0  0  0  0
 51 85  1  0  0  0  0
 52 86  1  0  0  0  0
 53 87  1  0  0  0  0
M  CHG  2   2   1   3   1
M  END
> <Potency[nM] Carbonic anhydrase I>
13

> <Potency[nM] Carbonic anhydrase II>
3.6

> <Potency[nM] Carbonic anhydrase IX>
6.3

> <Potency[nM] Carbonic anhydrase XII>
5.9

> <Name>
Cpd88

$$$$
Cpd89
  SciTegic04261111113D

 36 37  0  0  1  0            999 V2000
    6.8170   -0.5920    0.0000 S   0  0  0  0  0  0  0  0  0  0  0  0
    6.8170   -1.4170    0.0000 C   0  0  0  0  0  0  0  0  0  0  0  0
    5.9920   -0.5920    0.0000 O   0  0  0  0  0  0  0  0  0  0  0  0
    7.6420   -0.5920    0.0000 O   0  0  0  0  0  0  0  0  0  0  0  0
    3.2540   -5.1290    0.0000 C   0  0  0  0  0  0  0  0  0  0  0  0
    3.9670   -5.5420    0.0000 N   0  0  0  0  0  0  0  0  0  0  0  0
    6.8170    0.2330    0.0000 N   0  0  0  0  0  0  0  0  0  0  0  0
    6.8290   -3.8920    0.0000 N   0  0  0  0  0  0  0  0  0  0  0  0
    3.2540   -4.3040    0.0000 O   0  0  0  0  0  0  0  0  0  0  0  0
    6.1040   -1.8420    0.0000 C   0  0  0  0  0  0  0  0  0  0  0  0
    7.5420   -1.8290    0.0000 C   0  0  0  0  0  0  0  0  0  0  0  0
    4.6790   -5.1290    0.0000 C   0  0  0  0  0  0  0  0  0  0  0  0
    6.8170   -3.0790    0.0000 C   0  0  0  0  0  0  0  0  0  0  0  0
    6.1040   -4.3040    0.0000 C   0  0  0  0  0  0  0  0  0  0  0  0
    7.5420   -2.6670    0.0000 C   0  0  0  0  0  0  0  0  0  0  0  0
    6.1040   -2.6670    0.0000 C   0  0  0  0  0  0  0  0  0  0  0  0
    6.1170   -5.1290    0.0000 C   0  0  0  0  0  0  0  0  0  0  0  0
    4.6790   -4.3040    0.0000 C   0  0  0  0  0  0  0  0  0  0  0  0
    5.4040   -3.8920    0.0000 C   0  0  0  0  0  0  0  0  0  0  0  0
    5.4040   -5.5420    0.0000 C   0  0  0  0  0  0  0  0  0  0  0  0
    2.5420   -5.5540    0.0000 C   0  0  0  0  0  0  0  0  0  0  0  0
    3.9670   -6.5520    0.0000 H   0  0  0  0  0  0  0  0  0  0  0  0
    5.8650    0.5700    0.0000 H   0  0  0  0  0  0  0  0  0  0  0  0
    7.2930    0.5700   -0.8250 H   0  0  0  0  0  0  0  0  0  0  0  0
    7.7060   -4.3940    0.0000 H   0  0  0  0  0  0  0  0  0  0  0  0
    5.1650   -1.3090    0.0000 H   0  0  0  0  0  0  0  0  0  0  0  0
    8.4750   -1.2860    0.0000 H   0  0  0  0  0  0  0  0  0  0  0  0
    8.4750   -3.2100    0.0000 H   0  0  0  0  0  0  0  0  0  0  0  0
    5.1690   -3.2070    0.0000 H   0  0  0  0  0  0  0  0  0  0  0  0
    7.0570   -5.6610    0.0000 H   0  0  0  0  0  0  0  0  0  0  0  0
    3.7460   -3.7610    0.0000 H   0  0  0  0  0  0  0  0  0  0  0  0
    5.4120   -2.8120    0.0000 H   0  0  0  0  0  0  0  0  0  0  0  0
    5.4080   -6.6220    0.0000 H   0  0  0  0  0  0  0  0  0  0  0  0
    2.7570   -6.6230    0.0000 H   0  0  0  0  0  0  0  0  0  0  0  0
    1.9670   -5.2990   -0.8900 H   0  0  0  0  0  0  0  0  0  0  0  0
    1.9670   -5.2990    0.8900 H   0  0  0  0  0  0  0  0  0  0  0  0
  1  2  1  0  0  0  0
  1  3  2  0  0  0  0
  1  4  2  0  0  0  0
  1  7  1  0  0  0  0
  2 10  2  0  0  0  0
  2 11  1  0  0  0  0
  5  6  1  0  0  0  0
  5  9  2  0  0  0  0
  5 21  1  0  0  0  0
  6 12  1  0  0  0  0
  6 22  1  0  0  0  0
  7 23  1  0  0  0  0
  7 24  1  0  0  0  0
  8 13  1  0  0  0  0
  8 14  1  0  0  0  0
  8 25  1  0  0  0  0
 10 16  1  0  0  0  0
 10 26  1  0  0  0  0
 11 15  2  0  0  0  0
 11 27  1  0  0  0  0
 12 18  2  0  0  0  0
 12 20  1  0  0  0  0
 13 15  1  0  0  0  0
 13 16  2  0  0  0  0
 14 17  1  0  0  0  0
 14 19  2  0  0  0  0
 15 28  1  0  0  0  0
 16 29  1  0  0  0  0
 17 20  2  0  0  0  0
 17 30  1  0  0  0  0
 18 19  1  0  0  0  0
 18 31  1  0  0  0  0
 19 32  1  0  0  0  0
 20 33  1  0  0  0  0
 21 34  1  0  0  0  0
 21 35  1  0  0  0  0
 21 36  1  0  0  0  0
M  END
> <Potency[nM] Carbonic anhydrase I>
245

> <Potency[nM] Carbonic anhydrase II>
82

> <Potency[nM] Carbonic anhydrase IX>
37

> <Potency[nM] Carbonic anhydrase XII>
76

> <Name>
Cpd89

$$$$
Cpd90
  SciTegic04261111113D

 41 43  0  0  0  0            999 V2000
   10.0040    1.7210    0.0000 S   0  0  0  0  0  0  0  0  0  0  0  0
    4.9620   -1.1170    0.0000 C   0  0  0  0  0  0  0  0  0  0  0  0
    4.2420   -0.7040    0.0000 C   0  0  0  0  0  0  0  0  0  0  0  0
    3.5290   -1.1170    0.0000 C   0  0  0  0  0  0  0  0  0  0  0  0
    4.9620   -1.9420    0.0000 C   0  0  0  0  0  0  0  0  0  0  0  0
    4.2420   -2.3540    0.0000 O   0  0  0  0  0  0  0  0  0  0  0  0
    9.2790    1.3210    0.0000 C   0  0  0  0  0  0  0  0  0  0  0  0
    3.5290   -1.9420    0.0000 C   0  0  0  0  0  0  0  0  0  0  0  0
   10.4120    0.9960    0.0000 O   0  0  0  0  0  0  0  0  0  0  0  0
    9.6000    2.4580    0.0000 O   0  0  0  0  0  0  0  0  0  0  0  0
   10.7380    2.1250    0.0000 N   0  0  0  0  0  0  0  0  0  0  0  0
    4.2420    0.1210    0.0000 O   0  0  0  0  0  0  0  0  0  0  0  0
    5.6790   -0.7040    0.0000 C   0  0  0  0  0  0  0  0  0  0  0  0
    5.6880    0.1210    0.0000 N   0  0  0  0  0  0  0  0  0  0  0  0
    9.2620    0.4880    0.0000 C   0  0  0  0  0  0  0  0  0  0  0  0
    8.5670    1.7460    0.0000 C   0  0  0  0  0  0  0  0  0  0  0  0
    8.5380    0.0960    0.0000 C   0  0  0  0  0  0  0  0  0  0  0  0
    7.8500    1.3460    0.0000 C   0  0  0  0  0  0  0  0  0  0  0  0
    7.8290    0.5210    0.0000 C   0  0  0  0  0  0  0  0  0  0  0  0
    2.8170   -0.7040    0.0000 C   0  0  0  0  0  0  0  0  0  0  0  0
    6.4040    0.5330    0.0000 C   0  0  0  0  0  0  0  0  0  0  0  0
    2.8170   -2.3540    0.0000 C   0  0  0  0  0  0  0  0  0  0  0  0
    7.1170    0.1120    0.0000 C   0  0  0  0  0  0  0  0  0  0  0  0
    2.1040   -1.1170    0.0000 C   0  0  0  0  0  0  0  0  0  0  0  0
    2.1040   -1.9420    0.0000 C   0  0  0  0  0  0  0  0  0  0  0  0
    5.8960   -2.4840    0.0000 H   0  0  0  0  0  0  0  0  0  0  0  0
   11.4920    1.4530    0.0000 H   0  0  0  0  0  0  0  0  0  0  0  0
   10.8030    2.7040    0.8250 H   0  0  0  0  0  0  0  0  0  0  0  0
    6.6110   -1.2500    0.0000 H   0  0  0  0  0  0  0  0  0  0  0  0
   10.1840   -0.0740    0.0000 H   0  0  0  0  0  0  0  0  0  0  0  0
    8.5830    2.8260    0.0000 H   0  0  0  0  0  0  0  0  0  0  0  0
    8.5140   -0.9840    0.0000 H   0  0  0  0  0  0  0  0  0  0  0  0
    6.9260    1.9050    0.0000 H   0  0  0  0  0  0  0  0  0  0  0  0
    2.8170    0.3760    0.0000 H   0  0  0  0  0  0  0  0  0  0  0  0
    6.4080    1.1620   -0.8900 H   0  0  0  0  0  0  0  0  0  0  0  0
    6.4080    1.1620    0.8900 H   0  0  0  0  0  0  0  0  0  0  0  0
    2.8170   -3.4340    0.0000 H   0  0  0  0  0  0  0  0  0  0  0  0
    7.1130   -0.5170    0.8900 H   0  0  0  0  0  0  0  0  0  0  0  0
    7.1130   -0.5170   -0.8900 H   0  0  0  0  0  0  0  0  0  0  0  0
    1.1680   -0.5780    0.0000 H   0  0  0  0  0  0  0  0  0  0  0  0
    1.1690   -2.4820    0.0000 H   0  0  0  0  0  0  0  0  0  0  0  0
  1  7  1  0  0  0  0
  1  9  2  0  0  0  0
  1 10  2  0  0  0  0
  1 11  1  0  0  0  0
  2  3  1  0  0  0  0
  2  5  2  0  0  0  0
  2 13  1  0  0  0  0
  3  4  1  0  0  0  0
  3 12  2  0  0  0  0
  4  8  2  0  0  0  0
  4 20  1  0  0  0  0
  5  6  1  0  0  0  0
  5 26  1  0  0  0  0
  6  8  1  0  0  0  0
  7 15  2  0  0  0  0
  7 16  1  0  0  0  0
  8 22  1  0  0  0  0
 11 27  1  0  0  0  0
 11 28  1  0  0  0  0
 13 14  2  0  0  0  0
 13 29  1  0  0  0  0
 14 21  1  0  0  0  0
 15 17  1  0  0  0  0
 15 30  1  0  0  0  0
 16 18  2  0  0  0  0
 16 31  1  0  0  0  0
 17 19  2  0  0  0  0
 17 32  1  0  0  0  0
 18 19  1  0  0  0  0
 18 33  1  0  0  0  0
 19 23  1  0  0  0  0
 20 24  2  0  0  0  0
 20 34  1  0  0  0  0
 21 23  1  0  0  0  0
 21 35  1  0  0  0  0
 21 36  1  0  0  0  0
 22 25  2  0  0  0  0
 22 37  1  0  0  0  0
 23 38  1  0  0  0  0
 23 39  1  0  0  0  0
 24 25  1  0  0  0  0
 24 40  1  0  0  0  0
 25 41  1  0  0  0  0
M  END
> <Potency[nM] Carbonic anhydrase I>
35

> <Potency[nM] Carbonic anhydrase II>
21

> <Potency[nM] Carbonic anhydrase IX>
26

> <Potency[nM] Carbonic anhydrase XII>
33

> <Name>
Cpd90

$$$$
Cpd91
  SciTegic04261111113D

 43 45  0  0  1  0            999 V2000
    1.0507   -0.8763    0.2715 C   0  0  2  0  0  0  0  0  0  0  0  0
    1.2664    0.5839   -0.0742 C   0  0  2  0  0  0  0  0  0  0  0  0
    2.0982    1.0953    0.4323 H   0  0  0  0  0  0  0  0  0  0  0  0
    2.1723   -1.4606   -0.3660 O   0  0  0  0  0  0  0  0  0  0  0  0
   -0.1748   -1.3751   -0.3442 O   0  0  0  0  0  0  0  0  0  0  0  0
    1.0393   -1.1214    1.7872 C   0  0  0  0  0  0  0  0  0  0  0  0
    1.8750   -1.7828    2.0593 H   0  0  0  0  0  0  0  0  0  0  0  0
    0.0885   -1.5934    2.0755 H   0  0  0  0  0  0  0  0  0  0  0  0
    0.0312    1.4270   -0.7960 C   0  0  1  0  0  0  0  0  0  0  0  0
    0.0323    1.4788   -1.8948 H   0  0  0  0  0  0  0  0  0  0  0  0
    1.4275    0.4750   -1.4675 O   0  0  0  0  0  0  0  0  0  0  0  0
    2.3234   -0.6688   -1.5953 C   0  0  0  0  0  0  0  0  0  0  0  0
   -1.3386   -0.6328    0.0933 C   0  0  0  0  0  0  0  0  0  0  0  0
   -1.4080   -0.6560    1.1908 H   0  0  0  0  0  0  0  0  0  0  0  0
   -2.2458   -1.0554   -0.3632 H   0  0  0  0  0  0  0  0  0  0  0  0
    1.1777    0.1246    2.4701 O   0  0  0  0  0  0  0  0  0  0  0  0
   -1.1432    0.8036   -0.3811 C   0  0  2  0  0  0  0  0  0  0  0  0
   -1.1165    0.6929   -1.4752 H   0  0  0  0  0  0  0  0  0  0  0  0
    0.0040    2.7327   -0.1065 O   0  0  0  0  0  0  0  0  0  0  0  0
    3.7822   -0.1902   -1.7018 C   0  0  0  0  0  0  0  0  0  0  0  0
    4.4572   -1.0579   -1.7406 H   0  0  0  0  0  0  0  0  0  0  0  0
    4.0341    0.4340   -0.8318 H   0  0  0  0  0  0  0  0  0  0  0  0
    3.9029    0.4034   -2.6199 H   0  0  0  0  0  0  0  0  0  0  0  0
    1.9572   -1.4896   -2.8442 C   0  0  0  0  0  0  0  0  0  0  0  0
    0.9142   -1.8263   -2.7500 H   0  0  0  0  0  0  0  0  0  0  0  0
    2.6148   -2.3701   -2.8912 H   0  0  0  0  0  0  0  0  0  0  0  0
    2.0768   -0.8799   -3.7520 H   0  0  0  0  0  0  0  0  0  0  0  0
    1.1154   -0.1509    4.1426 S   0  0  0  0  0  0  0  0  0  0  0  0
   -2.1122    1.7266    0.0171 O   0  0  0  0  0  0  0  0  0  0  0  0
   -1.4317    2.9686   -0.3406 C   0  0  0  0  0  0  0  0  0  0  0  0
    2.3644   -1.2228    4.5856 N   0  0  0  0  0  0  0  0  0  0  0  0
    2.5022   -1.4720    5.5754 H   0  0  0  0  0  0  0  0  0  0  0  0
    2.9813   -1.6213    3.8635 H   0  0  0  0  0  0  0  0  0  0  0  0
    1.2888    1.1638    4.8805 O   0  0  0  0  0  0  0  0  0  0  0  0
   -0.2256   -0.7607    4.5009 O   0  0  0  0  0  0  0  0  0  0  0  0
   -1.9649    4.1578    0.4763 C   0  0  0  0  0  0  0  0  0  0  0  0
   -1.3940    5.0550    0.1950 H   0  0  0  0  0  0  0  0  0  0  0  0
   -1.7956    3.9489    1.5430 H   0  0  0  0  0  0  0  0  0  0  0  0
   -3.0368    4.3117    0.2832 H   0  0  0  0  0  0  0  0  0  0  0  0
   -1.6373    3.2397   -1.8418 C   0  0  0  0  0  0  0  0  0  0  0  0
   -1.3096    2.3702   -2.4306 H   0  0  0  0  0  0  0  0  0  0  0  0
   -1.0668    4.1296   -2.1461 H   0  0  0  0  0  0  0  0  0  0  0  0
   -2.7063    3.4177   -2.0305 H   0  0  0  0  0  0  0  0  0  0  0  0
  1  2  1  0  0  0  0
  1  4  1  0  0  0  0
  1  5  1  0  0  0  0
  1  6  1  0  0  0  0
  2  3  1  0  0  0  0
  2  9  1  0  0  0  0
  2 11  1  0  0  0  0
  4 12  1  0  0  0  0
  5 13  1  0  0  0  0
  6  7  1  0  0  0  0
  6  8  1  0  0  0  0
  6 16  1  0  0  0  0
  9 10  1  0  0  0  0
  9 17  1  0  0  0  0
  9 19  1  0  0  0  0
 11 12  1  0  0  0  0
 12 20  1  0  0  0  0
 12 24  1  0  0  0  0
 13 14  1  0  0  0  0
 13 15  1  0  0  0  0
 13 17  1  0  0  0  0
 16 28  1  0  0  0  0
 17 18  1  0  0  0  0
 17 29  1  0  0  0  0
 19 30  1  0  0  0  0
 20 21  1  0  0  0  0
 20 22  1  0  0  0  0
 20 23  1  0  0  0  0
 24 25  1  0  0  0  0
 24 26  1  0  0  0  0
 24 27  1  0  0  0  0
 28 31  1  0  0  0  0
 28 34  2  0  0  0  0
 28 35  2  0  0  0  0
 29 30  1  0  0  0  0
 30 36  1  0  0  0  0
 30 40  1  0  0  0  0
 31 32  1  0  0  0  0
 31 33  1  0  0  0  0
 36 37  1  0  0  0  0
 36 38  1  0  0  0  0
 36 39  1  0  0  0  0
 40 41  1  0  0  0  0
 40 42  1  0  0  0  0
 40 43  1  0  0  0  0
M  END
> <Potency[nM] Carbonic anhydrase I>
203

> <Potency[nM] Carbonic anhydrase II>
1662.63636363636

> <Potency[nM] Carbonic anhydrase IX>
824

> <Potency[nM] Carbonic anhydrase XII>
1269.1

> <Name>
Cpd91

$$$$
Cpd92
  SciTegic04261111113D

 39 40  0  0  0  0            999 V2000
   -1.5540    1.7540   -8.5200 C   0  0  0  0  0  0  0  0  0  0  0  0
   -1.6890    2.6890   -7.5120 C   0  0  0  0  0  0  0  0  0  0  0  0
   -1.1460    2.4460   -6.2650 C   0  0  0  0  0  0  0  0  0  0  0  0
   -0.4640    1.2610   -6.0250 C   0  0  0  0  0  0  0  0  0  0  0  0
   -0.3250    0.3250   -7.0420 C   0  0  0  0  0  0  0  0  0  0  0  0
   -0.8750    0.5720   -8.2850 C   0  0  0  0  0  0  0  0  0  0  0  0
    0.0870    1.0110   -4.7640 N   0  0  0  0  0  0  0  0  0  0  0  0
   -0.5440    1.4440   -3.6550 C   0  0  0  0  0  0  0  0  0  0  0  0
   -1.5480    2.1240   -3.7530 O   0  0  0  0  0  0  0  0  0  0  0  0
   -0.0630    1.1250   -2.4370 N   0  0  0  0  0  0  0  0  0  0  0  0
   -0.7500    1.5960   -1.2310 C   0  0  0  0  0  0  0  0  0  0  0  0
   -0.0040    1.0970    0.0080 C   0  0  0  0  0  0  0  0  0  0  0  0
   -0.7110    1.5810    1.2480 C   0  0  0  0  0  0  0  0  0  0  0  0
   -0.3600    2.7920    1.8150 C   0  0  0  0  0  0  0  0  0  0  0  0
   -1.0110    3.2380    2.9500 C   0  0  0  0  0  0  0  0  0  0  0  0
   -2.0060    2.4700    3.5230 C   0  0  0  0  0  0  0  0  0  0  0  0
   -2.3540    1.2560    2.9590 C   0  0  0  0  0  0  0  0  0  0  0  0
   -1.7060    0.8120    1.8220 C   0  0  0  0  0  0  0  0  0  0  0  0
   -2.8330    3.0360    4.9720 S   0  0  0  0  0  0  0  0  0  0  0  0
   -2.7010    4.4510    4.9880 O   0  0  0  0  0  0  0  0  0  0  0  0
   -4.0980    2.3890    4.9970 O   0  0  0  0  0  0  0  0  0  0  0  0
   -1.9840    2.4660    6.2750 N   0  0  0  0  0  0  0  0  0  0  0  0
   -1.9780    1.9460   -9.4950 H   0  0  0  0  0  0  0  0  0  0  0  0
   -2.2200    3.6110   -7.6980 H   0  0  0  0  0  0  0  0  0  0  0  0
   -1.2520    3.1780   -5.4770 H   0  0  0  0  0  0  0  0  0  0  0  0
    0.2080   -0.5960   -6.8610 H   0  0  0  0  0  0  0  0  0  0  0  0
   -0.7710   -0.1570   -9.0750 H   0  0  0  0  0  0  0  0  0  0  0  0
    0.9240    0.5270   -4.6870 H   0  0  0  0  0  0  0  0  0  0  0  0
    0.7370    0.5830   -2.3580 H   0  0  0  0  0  0  0  0  0  0  0  0
   -1.7700    1.2110   -1.2210 H   0  0  0  0  0  0  0  0  0  0  0  0
   -0.7720    2.6850   -1.2280 H   0  0  0  0  0  0  0  0  0  0  0  0
    0.0180    0.0070    0.0050 H   0  0  0  0  0  0  0  0  0  0  0  0
    1.0160    1.4810   -0.0030 H   0  0  0  0  0  0  0  0  0  0  0  0
    0.4210    3.3910    1.3700 H   0  0  0  0  0  0  0  0  0  0  0  0
   -0.7400    4.1860    3.3900 H   0  0  0  0  0  0  0  0  0  0  0  0
   -3.1320    0.6560    3.4070 H   0  0  0  0  0  0  0  0  0  0  0  0
   -1.9770   -0.1360    1.3810 H   0  0  0  0  0  0  0  0  0  0  0  0
   -1.1900    1.9270    6.1380 H   0  0  0  0  0  0  0  0  0  0  0  0
   -2.2820    2.6720    7.1750 H   0  0  0  0  0  0  0  0  0  0  0  0
  1  2  1  0  0  0  0
  1  6  2  0  0  0  0
  1 23  1  0  0  0  0
  2  3  2  0  0  0  0
  2 24  1  0  0  0  0
  3  4  1  0  0  0  0
  3 25  1  0  0  0  0
  4  5  2  0  0  0  0
  4  7  1  0  0  0  0
  5  6  1  0  0  0  0
  5 26  1  0  0  0  0
  6 27  1  0  0  0  0
  7  8  1  0  0  0  0
  7 28  1  0  0  0  0
  8  9  2  0  0  0  0
  8 10  1  0  0  0  0
 10 11  1  0  0  0  0
 10 29  1  0  0  0  0
 11 12  1  0  0  0  0
 11 30  1  0  0  0  0
 11 31  1  0  0  0  0
 12 13  1  0  0  0  0
 12 32  1  0  0  0  0
 12 33  1  0  0  0  0
 13 14  1  0  0  0  0
 13 18  2  0  0  0  0
 14 15  2  0  0  0  0
 14 34  1  0  0  0  0
 15 16  1  0  0  0  0
 15 35  1  0  0  0  0
 16 17  2  0  0  0  0
 16 19  1  0  0  0  0
 17 18  1  0  0  0  0
 17 36  1  0  0  0  0
 18 37  1  0  0  0  0
 19 20  2  0  0  0  0
 19 21  2  0  0  0  0
 19 22  1  0  0  0  0
 22 38  1  0  0  0  0
 22 39  1  0  0  0  0
M  END
> <Potency[nM] Carbonic anhydrase I>
430

> <Potency[nM] Carbonic anhydrase II>
75

> <Potency[nM] Carbonic anhydrase IX>
18

> <Potency[nM] Carbonic anhydrase XII>
13

> <Name>
Cpd92

$$$$
Cpd93
  SciTegic04261111113D

 36 37  0  0  1  0            999 V2000
    0.2920    0.7480    0.0000 C   0  0  0  0  0  0  0  0  0  0  0  0
   -1.0030    1.5130    0.0000 S   0  0  0  0  0  0  0  0  0  0  0  0
    0.2920   -0.7480    0.0000 C   0  0  0  0  0  0  0  0  0  0  0  0
    1.7140    1.2030    0.0000 S   0  0  0  0  0  0  0  0  0  0  0  0
    2.5890    0.0180    0.0000 C   0  0  0  0  0  0  0  0  0  0  0  0
    4.0870    0.0350    0.0000 S   0  0  0  0  0  0  0  0  0  0  0  0
    1.7140   -1.2030    0.0000 C   0  0  0  0  0  0  0  0  0  0  0  0
   -2.3160    0.7480    0.0000 C   0  0  2  0  0  0  0  0  0  0  0  0
   -1.0030   -1.5130    0.0000 C   0  0  1  0  0  0  0  0  0  0  0  0
   -2.3160   -0.7480    0.0000 C   0  0  0  0  0  0  0  0  0  0  0  0
    0.0520    2.0860    0.0000 O   0  0  0  0  0  0  0  0  0  0  0  0
   -2.0540    2.0930    0.0000 O   0  0  0  0  0  0  0  0  0  0  0  0
    4.6760    1.0810    0.0000 O   0  0  0  0  0  0  0  0  0  0  0  0
    4.6990   -0.9970    0.0000 O   0  0  0  0  0  0  0  0  0  0  0  0
    5.2870    0.0480    0.0000 N   0  0  0  0  0  0  0  0  0  0  0  0
   -0.9970   -3.0140    0.0000 N   0  3  0  0  0  0  0  0  0  0  0  0
   -3.3560    1.3450    0.0000 C   0  0  0  0  0  0  0  0  0  0  0  0
   -2.2940   -3.7700    0.0000 C   0  0  0  0  0  0  0  0  0  0  0  0
   -2.2890   -4.9700    0.0000 C   0  0  0  0  0  0  0  0  0  0  0  0
    2.0530   -2.2280    0.0000 H   0  0  0  0  0  0  0  0  0  0  0  0
   -2.3160    0.7480    1.0900 H   0  0  0  0  0  0  0  0  0  0  0  0
   -1.0030   -1.5130    1.0900 H   0  0  0  0  0  0  0  0  0  0  0  0
   -2.8620   -1.0620    0.8900 H   0  0  0  0  0  0  0  0  0  0  0  0
   -2.8620   -1.0620   -0.8900 H   0  0  0  0  0  0  0  0  0  0  0  0
    5.6130    1.0040    0.0000 H   0  0  0  0  0  0  0  0  0  0  0  0
    5.6290   -0.4240   -0.8250 H   0  0  0  0  0  0  0  0  0  0  0  0
   -0.4910   -3.3040   -0.8250 H   0  0  0  0  0  0  0  0  0  0  0  0
   -0.4910   -3.3040    0.8250 H   0  0  0  0  0  0  0  0  0  0  0  0
   -3.6710    1.5260   -1.0280 H   0  0  0  0  0  0  0  0  0  0  0  0
   -3.2280    2.2980    0.5140 H   0  0  0  0  0  0  0  0  0  0  0  0
   -4.1140    0.7540    0.5140 H   0  0  0  0  0  0  0  0  0  0  0  0
   -2.8400   -3.4580    0.8900 H   0  0  0  0  0  0  0  0  0  0  0  0
   -2.8400   -3.4580   -0.8900 H   0  0  0  0  0  0  0  0  0  0  0  0
   -1.7510   -5.3310    0.8760 H   0  0  0  0  0  0  0  0  0  0  0  0
   -1.7970   -5.3310   -0.9030 H   0  0  0  0  0  0  0  0  0  0  0  0
   -3.3150   -5.3380    0.0270 H   0  0  0  0  0  0  0  0  0  0  0  0
  1  2  1  0  0  0  0
  1  3  2  0  0  0  0
  1  4  1  0  0  0  0
  2  8  1  0  0  0  0
  2 11  2  0  0  0  0
  2 12  2  0  0  0  0
  3  7  1  0  0  0  0
  3  9  1  0  0  0  0
  4  5  1  0  0  0  0
  5  6  1  0  0  0  0
  5  7  2  0  0  0  0
  6 13  2  0  0  0  0
  6 14  2  0  0  0  0
  6 15  1  0  0  0  0
  7 20  1  0  0  0  0
  8 10  1  0  0  0  0
  8 17  1  0  0  0  0
  8 21  1  0  0  0  0
  9 10  1  0  0  0  0
  9 16  1  0  0  0  0
  9 22  1  0  0  0  0
 10 23  1  0  0  0  0
 10 24  1  0  0  0  0
 15 25  1  0  0  0  0
 15 26  1  0  0  0  0
 16 18  1  0  0  0  0
 16 27  1  0  0  0  0
 16 28  1  0  0  0  0
 17 29  1  0  0  0  0
 17 30  1  0  0  0  0
 17 31  1  0  0  0  0
 18 19  1  0  0  0  0
 18 32  1  0  0  0  0
 18 33  1  0  0  0  0
 19 34  1  0  0  0  0
 19 35  1  0  0  0  0
 19 36  1  0  0  0  0
M  CHG  1  16   1
M  END
> <Potency[nM] Carbonic anhydrase I>
50000

> <Potency[nM] Carbonic anhydrase II>
9

> <Potency[nM] Carbonic anhydrase IX>
52

> <Potency[nM] Carbonic anhydrase XII>
3.5

> <Name>
Cpd93

$$$$
Cpd94
  SciTegic04261111113D

 32 32  0  0  0  0            999 V2000
    8.6810  -15.0320    0.0000 C   0  0  0  0  0  0  0  0  0  0  0  0
    8.6800  -15.8590    0.0000 C   0  0  0  0  0  0  0  0  0  0  0  0
    9.3950  -16.2720    0.0000 C   0  0  0  0  0  0  0  0  0  0  0  0
   10.1110  -15.8590    0.0000 C   0  0  0  0  0  0  0  0  0  0  0  0
   10.1080  -15.0280    0.0000 C   0  0  0  0  0  0  0  0  0  0  0  0
    9.3930  -14.6190    0.0000 C   0  0  0  0  0  0  0  0  0  0  0  0
   10.8210  -14.6130    0.0000 S   0  0  0  0  0  0  0  0  0  0  0  0
   11.5320  -14.1950    0.0000 C   0  0  0  0  0  0  0  0  0  0  0  0
   11.2380  -15.3250    0.0000 O   0  0  0  0  0  0  0  0  0  0  0  0
   10.4040  -13.9020    0.0000 O   0  0  0  0  0  0  0  0  0  0  0  0
   12.2500  -14.6010    0.0000 C   0  0  0  0  0  0  0  0  0  0  0  0
   12.2580  -15.4280    0.0000 O   0  0  0  0  0  0  0  0  0  0  0  0
   12.9620  -14.1840    0.0000 O   0  0  0  0  0  0  0  0  0  0  0  0
   10.8260  -16.2700    0.0000 S   0  0  0  0  0  0  0  0  0  0  0  0
   11.4070  -15.6820    0.0000 O   0  0  0  0  0  0  0  0  0  0  0  0
   10.4070  -16.9820    0.0000 O   0  0  0  0  0  0  0  0  0  0  0  0
   11.5580  -16.6510    0.0000 N   0  0  0  0  0  0  0  0  0  0  0  0
    7.9650  -16.2710    0.0000 C   0  0  0  0  0  0  0  0  0  0  0  0
    7.9670  -14.6200    0.0000 Cl  0  0  0  0  0  0  0  0  0  0  0  0
   13.6790  -14.5920    0.0000 C   0  0  0  0  0  0  0  0  0  0  0  0
    9.3950  -17.3520    0.0000 H   0  0  0  0  0  0  0  0  0  0  0  0
    9.3900  -13.5390    0.0000 H   0  0  0  0  0  0  0  0  0  0  0  0
   11.5270  -13.5660    0.8900 H   0  0  0  0  0  0  0  0  0  0  0  0
   11.5270  -13.5660   -0.8900 H   0  0  0  0  0  0  0  0  0  0  0  0
   12.2960  -15.9620    0.0000 H   0  0  0  0  0  0  0  0  0  0  0  0
   11.6370  -17.2290   -0.8250 H   0  0  0  0  0  0  0  0  0  0  0  0
    7.1370  -15.5620    0.0000 H   0  0  0  0  0  0  0  0  0  0  0  0
    7.9070  -16.8980    0.8900 H   0  0  0  0  0  0  0  0  0  0  0  0
    7.9070  -16.8980   -0.8900 H   0  0  0  0  0  0  0  0  0  0  0  0
   14.5030  -13.8780    0.0000 H   0  0  0  0  0  0  0  0  0  0  0  0
   13.7410  -15.2180   -0.8900 H   0  0  0  0  0  0  0  0  0  0  0  0
   13.7410  -15.2180    0.8900 H   0  0  0  0  0  0  0  0  0  0  0  0
  1  2  1  0  0  0  0
  1  6  2  0  0  0  0
  1 19  1  0  0  0  0
  2  3  2  0  0  0  0
  2 18  1  0  0  0  0
  3  4  1  0  0  0  0
  3 21  1  0  0  0  0
  4  5  2  0  0  0  0
  4 14  1  0  0  0  0
  5  6  1  0  0  0  0
  5  7  1  0  0  0  0
  6 22  1  0  0  0  0
  7  8  1  0  0  0  0
  7  9  2  0  0  0  0
  7 10  2  0  0  0  0
  8 11  1  0  0  0  0
  8 23  1  0  0  0  0
  8 24  1  0  0  0  0
 11 12  2  0  0  0  0
 11 13  1  0  0  0  0
 13 20  1  0  0  0  0
 14 15  2  0  0  0  0
 14 16  2  0  0  0  0
 14 17  1  0  0  0  0
 17 25  1  0  0  0  0
 17 26  1  0  0  0  0
 18 27  1  0  0  0  0
 18 28  1  0  0  0  0
 18 29  1  0  0  0  0
 20 30  1  0  0  0  0
 20 31  1  0  0  0  0
 20 32  1  0  0  0  0
M  END
> <Potency[nM] Carbonic anhydrase I>
5100

> <Potency[nM] Carbonic anhydrase II>
9.6

> <Potency[nM] Carbonic anhydrase IX>
1840

> <Potency[nM] Carbonic anhydrase XII>
1348

> <Name>
Cpd94

$$$$
Cpd95
  SciTegic04261111113D

 35 37  0  0  0  0            999 V2000
    2.4060    0.0160   -0.0220 C   0  0  0  0  0  0  0  0  0  0  0  0
    1.2040   -0.6780   -0.0140 C   0  0  0  0  0  0  0  0  0  0  0  0
    0.0020   -0.0040    0.0020 C   0  0  0  0  0  0  0  0  0  0  0  0
   -0.0170    1.3870    0.0100 C   0  0  0  0  0  0  0  0  0  0  0  0
    1.2000    2.0870    0.0020 C   0  0  0  0  0  0  0  0  0  0  0  0
    2.4100    1.3940   -0.0140 C   0  0  0  0  0  0  0  0  0  0  0  0
    1.1650    3.5620    0.0100 C   0  0  0  0  0  0  0  0  0  0  0  0
    2.1870    4.2260    0.0040 O   0  0  0  0  0  0  0  0  0  0  0  0
   -0.1690    4.1950    0.0260 C   0  0  0  0  0  0  0  0  0  0  0  0
   -1.2800    3.3820    0.0320 C   0  0  0  0  0  0  0  0  0  0  0  0
   -1.1890    2.0520    0.0190 O   0  0  0  0  0  0  0  0  0  0  0  0
   -0.3070    5.6560    0.0350 C   0  0  0  0  0  0  0  0  0  0  0  0
    0.7560    6.4130    0.0280 N   0  0  0  0  0  0  0  0  0  0  0  0
    0.6270    7.7750    0.0360 C   0  0  0  0  0  0  0  0  0  0  0  0
   -0.2940    8.3980   -0.8100 C   0  0  0  0  0  0  0  0  0  0  0  0
   -0.4220    9.7710   -0.7930 C   0  0  0  0  0  0  0  0  0  0  0  0
    0.3660   10.5320    0.0520 C   0  0  0  0  0  0  0  0  0  0  0  0
    1.2840    9.9230    0.8890 C   0  0  0  0  0  0  0  0  0  0  0  0
    1.4190    8.5500    0.8860 C   0  0  0  0  0  0  0  0  0  0  0  0
    0.2000   12.2860    0.0620 S   0  0  0  0  0  0  0  0  0  0  0  0
   -1.1070   12.5740   -0.4160 O   0  0  0  0  0  0  0  0  0  0  0  0
    0.6630   12.7310    1.3290 O   0  0  0  0  0  0  0  0  0  0  0  0
    1.2570   12.8850   -1.0640 N   0  0  0  0  0  0  0  0  0  0  0  0
    3.3400   -0.5250   -0.0350 H   0  0  0  0  0  0  0  0  0  0  0  0
    1.2120   -1.7580   -0.0200 H   0  0  0  0  0  0  0  0  0  0  0  0
   -0.9260   -0.5560    0.0080 H   0  0  0  0  0  0  0  0  0  0  0  0
    3.3460    1.9340   -0.0210 H   0  0  0  0  0  0  0  0  0  0  0  0
   -2.2590    3.8370    0.0440 H   0  0  0  0  0  0  0  0  0  0  0  0
   -1.2890    6.1060    0.0460 H   0  0  0  0  0  0  0  0  0  0  0  0
   -0.9060    7.8050   -1.4730 H   0  0  0  0  0  0  0  0  0  0  0  0
   -1.1370   10.2530   -1.4430 H   0  0  0  0  0  0  0  0  0  0  0  0
    1.8950   10.5230    1.5460 H   0  0  0  0  0  0  0  0  0  0  0  0
    2.1350    8.0760    1.5400 H   0  0  0  0  0  0  0  0  0  0  0  0
    1.0520   13.7100   -1.5310 H   0  0  0  0  0  0  0  0  0  0  0  0
    2.0800   12.4100   -1.2570 H   0  0  0  0  0  0  0  0  0  0  0  0
  1  2  1  0  0  0  0
  1  6  2  0  0  0  0
  1 24  1  0  0  0  0
  2  3  2  0  0  0  0
  2 25  1  0  0  0  0
  3  4  1  0  0  0  0
  3 26  1  0  0  0  0
  4  5  2  0  0  0  0
  4 11  1  0  0  0  0
  5  6  1  0  0  0  0
  5  7  1  0  0  0  0
  6 27  1  0  0  0  0
  7  8  2  0  0  0  0
  7  9  1  0  0  0  0
  9 10  2  0  0  0  0
  9 12  1  0  0  0  0
 10 11  1  0  0  0  0
 10 28  1  0  0  0  0
 12 13  2  0  0  0  0
 12 29  1  0  0  0  0
 13 14  1  0  0  0  0
 14 15  1  0  0  0  0
 14 19  2  0  0  0  0
 15 16  2  0  0  0  0
 15 30  1  0  0  0  0
 16 17  1  0  0  0  0
 16 31  1  0  0  0  0
 17 18  2  0  0  0  0
 17 20  1  0  0  0  0
 18 19  1  0  0  0  0
 18 32  1  0  0  0  0
 19 33  1  0  0  0  0
 20 21  2  0  0  0  0
 20 22  2  0  0  0  0
 20 23  1  0  0  0  0
 23 34  1  0  0  0  0
 23 35  1  0  0  0  0
M  END
> <Potency[nM] Carbonic anhydrase I>
100

> <Potency[nM] Carbonic anhydrase II>
28

> <Potency[nM] Carbonic anhydrase IX>
37

> <Potency[nM] Carbonic anhydrase XII>
39

> <Name>
Cpd95

$$$$
Cpd96
  SciTegic04261111113D

 25 25  0  0  0  0            999 V2000
    1.4660    2.4320   -1.8140 C   0  0  0  0  0  0  0  0  0  0  0  0
    1.4150    1.8160   -0.1080 S   0  0  0  0  0  0  0  0  0  0  0  0
    1.2800    2.9010    0.8000 O   0  0  0  0  0  0  0  0  0  0  0  0
    2.4180    0.8290    0.0860 O   0  0  0  0  0  0  0  0  0  0  0  0
   -0.0170    0.9920    0.0030 N   0  0  0  0  0  0  0  0  0  0  0  0
   -1.2260    1.6590   -0.2070 C   0  0  0  0  0  0  0  0  0  0  0  0
   -1.4530    2.8920    0.3920 C   0  0  0  0  0  0  0  0  0  0  0  0
   -2.6480    3.5510    0.1780 C   0  0  0  0  0  0  0  0  0  0  0  0
   -3.6210    2.9810   -0.6220 C   0  0  0  0  0  0  0  0  0  0  0  0
   -3.4000    1.7510   -1.2140 C   0  0  0  0  0  0  0  0  0  0  0  0
   -2.2060    1.0890   -1.0100 C   0  0  0  0  0  0  0  0  0  0  0  0
   -5.1460    3.8230   -0.8860 S   0  0  0  0  0  0  0  0  0  0  0  0
   -4.8920    5.2030   -0.6640 O   0  0  0  0  0  0  0  0  0  0  0  0
   -5.6730    3.3330   -2.1120 O   0  0  0  0  0  0  0  0  0  0  0  0
   -6.1880    3.3360    0.3050 N   0  0  0  0  0  0  0  0  0  0  0  0
    0.6530    3.1420   -1.9690 H   0  0  0  0  0  0  0  0  0  0  0  0
    2.4200    2.9280   -1.9920 H   0  0  0  0  0  0  0  0  0  0  0  0
    1.3560    1.5970   -2.5050 H   0  0  0  0  0  0  0  0  0  0  0  0
   -0.0160    0.0440    0.2100 H   0  0  0  0  0  0  0  0  0  0  0  0
   -0.6950    3.3360    1.0200 H   0  0  0  0  0  0  0  0  0  0  0  0
   -2.8240    4.5120    0.6400 H   0  0  0  0  0  0  0  0  0  0  0  0
   -4.1620    1.3090   -1.8390 H   0  0  0  0  0  0  0  0  0  0  0  0
   -2.0330    0.1290   -1.4730 H   0  0  0  0  0  0  0  0  0  0  0  0
   -5.8950    2.6960    0.9740 H   0  0  0  0  0  0  0  0  0  0  0  0
   -7.0900    3.6900    0.3350 H   0  0  0  0  0  0  0  0  0  0  0  0
  1  2  1  0  0  0  0
  1 16  1  0  0  0  0
  1 17  1  0  0  0  0
  1 18  1  0  0  0  0
  2  3  2  0  0  0  0
  2  4  2  0  0  0  0
  2  5  1  0  0  0  0
  5  6  1  0  0  0  0
  5 19  1  0  0  0  0
  6  7  1  0  0  0  0
  6 11  2  0  0  0  0
  7  8  2  0  0  0  0
  7 20  1  0  0  0  0
  8  9  1  0  0  0  0
  8 21  1  0  0  0  0
  9 10  2  0  0  0  0
  9 12  1  0  0  0  0
 10 11  1  0  0  0  0
 10 22  1  0  0  0  0
 11 23  1  0  0  0  0
 12 13  2  0  0  0  0
 12 14  2  0  0  0  0
 12 15  1  0  0  0  0
 15 24  1  0  0  0  0
 15 25  1  0  0  0  0
M  END
> <Potency[nM] Carbonic anhydrase I>
125

> <Potency[nM] Carbonic anhydrase II>
64

> <Potency[nM] Carbonic anhydrase IX>
113

> <Potency[nM] Carbonic anhydrase XII>
33

> <Name>
Cpd96

$$$$
