# Supplementary material for: On the validity versus utility of activity landscapes: are all activity cliffs statistically significant?
Source: J Cheminform. 2014 Apr 2;6:11. doi: 10.1186/1758-2946-6-11 (PMC4021161; doi:10.1186/1758-2946-6-11)
Supplement: Additional file 1 — Code and data to reproduce figures. The ZIP file contains the R code and datasets required to perform the calculations and generate the figures for this article. It assumes you have R installed and are working on a Unix-like system. In addition you should have the ggplot2, grid, multicore and fingerprint R packages installed. To run the scripts execute run.sh from the command line. [file 1758-2946-6-11-S1.zip › si/bajorath/MT_Activity_Ki_pKis.txt]

Potency[nM] Norepinephrine transporter	Potency[nM] Serotonin transporter	Potency[nM] Dopamine transporter
4.6999998	870	2.9000001
23	0.95999998	1.7
1270	5200	8.6000004
280	441	11.7
680	6	360
1910	3590	234
190.7	1.03	532
82700	690	9350
75	14	9200
268	440	79
524	305	621
439000	185000	222000
5.8699999	0.090000004	8.4799995
1480	166	157
500	1650	170
191	1.9400001	698
3.2	1.4	210
2100	6	120
215000	841000	264000
440	0.72000003	1900
560	58	2.2
4.0999999	55.900002	36.200001
94	13	1600
10	1347	1.05
587000	573000	231000
1250	5	240
22	4	1.1
2700	70	1500
1.46	1030	6
960	10	90
69.800003	6700	61
18400	9600	240500
8450	32000	1405
4000	2940	105
62000	1040000	884000
880	31	540
25.5	98.309998	13.25
22	5	6.5
3290	5700	35
361	82	0.40000001
48	23	400
1630	1720	61
388	19	31
4.9000001	39	3.7
5007	710	2659
76.099998	80.300003	8.6999998
17.280001	7.77	40.990002
1431.5	383.42856	581
4.6700001	9.04	10.09
2.9400001	0.28	41.919998
52000	706000	8600
624500	75850	7275000
1390	7710	529
2210	870	12
270	9	270
605000	1180000	24000
330	43	0.80000001
3910	71.300003	4426
2530	1500	39
310	301	81.400002
308	227	150
41500	3770	21900
1100	13	1300
390	0.56	290
269	1.12	962
110	530	90
9860	149000	937.5
102.2	0.2	29.9
57	0.97000003	97
2110000	5020000	1050000
1100000	2250000	605000
5090	1430	1800
310	240	90
68000	532000	392000
79	220	110
42	87	34
640	390	108.6
550	178	23
2020	16100	67000
1.9	77	87.099998
2000	2	90
2540.5	460	173
2350	2460	144
682	66	3.4000001
28.25	6.9250002	1775
359	136	1.4
789000	1460000	302000
30	438	122
1060	94	150
604	556	54
97100	63900	130000
4.9499998	1.59	279
627	705	436
1500	31	420
1250	5	270
855	287	323
4.9000001	50	45
4.8400002	0.81999999	12.25
2020000	4710000	590000
4720	1060	163500
190	52.5	1.7
85000	463000	12890
650	5	220
970000	2690000	73150
1160	290	390
23	210	18
4600	0.37	2100
670	1400	109
29	1400	30
20300	60	16700
23000	670	7220
103	53	0.89999998
1360000	1510000	975000
2600	4080	329
271	518	385.5
980	1	20
22	18	11000
245	5.9499998	12.8
440	3	450
177	1490	49.5
2900	2	830
770	1	90
158000	35400	543
550	178	23
1760	590	510
630	2090	73
25	15	2300
37.52	83.43	969
1.73	1990	10.3
370	550	30
3700	7540	1083
825	3	310
4168	296	756
440	22	0.89999998
194	1530	322
235500	3660	353000
19	6	870
194	392	40
381	11	754
1.86	3.45	2.26
37	0.82999998	80
12.53	5.6300001	2.9400001
46700	620000	4060
9600	30	5100
1.8	0.30000001	190
7552	70.199997	2121
9261	224	2082
13.03	18.75	4.54
719000	605000	1180000
60	3	55
14	9.5	1400
6.9000001	26	23
920	10	29
876	69	297
545.20001	0.685	3608
1.78	42.799999	6.4200001
370	3320	460
1820	50	2240
377500	2240000	18650
540	5	100
3630	3670	53
450	340	89
3449	117	251
485	450	1.4
5000	25	3300
121000	28700	239000
509	1060	39.900002
1400	1.9	130
112.55	180.39999	14.05
782500	2427000	498000
36	23	1.7
262	810	28.799999
675000	9120000	766000
51000	73000	313000
41.5	44.5	22
2.2	5.8000002	120
497	212	609
1230	217	855
36300	46700	17400
5	38.099998	23.1
200	4200	4900
410	2	170
2150	358	432
66300	2520	3980
3.3	1.5	240
2884000	3800000	2649000
1800	7	1100
1.4	1.6	83
785	286	6.9000001
2690	2460	266
2870	1320	212
45500	109000	6750
658000	390000	830000
920000	266000	2814000
109	2220	18.1
3733	397.29999	120185
0.62	25.6	2.55
95	3.5	119
95	3330	105
111000	1141000	6540
190	890	87
4200	54	1400
4240	1870	130
22	0.38	1.3
2.8	1760	1070
2300	2710	66
736	38	1.6
2500	217	922
32500	417000	5550
82	12	970
1840	2670	18
2000	25	6000
6430	1710	9240
1520	513	70
82	125	28
210	230	2.0999999
443000	728500	192000
3823	80.900002	2908
41	320	70
1052	328	931
2.7	4.3000002	160
39	42	32
9100	65	12900
5	12	1.25
20	50	3.8
545	523	51
2100	6	2500
990	580	14
257	572	96
90	0.039999999	400
94000	1800000	1140000
671.5	148.5	14.5
15	0.0425	6
6980	6144	407.39999
2540000	4680000	1660000
22	270	28
9450	228000	1362.5
78	1.9	200
150	350	100
594.5	152	9.6499996
11500	7	920
3200	3	100
3956	72.599998	603
4200	5080	520
4440	30	5296
261	770	26
2	0.95999998	230
195	3770	21.4
503	63	13.9
31.700001	0.2	32.599998
10000	3000	20600
317	49	651
19500	785000	3700
2510	740	7.6999998
37.799999	199	11.5
1390	40	451
299000	2840000	10050
653500	1860000	42794.5
947	16	0.5
152	9	76
1700	653	12
216	5900	51
1970	1640	140
844	351	54
43	127	1.1
4.8800001	136.28999	11.47
1379	5465	1224
3360	14.5	757
62600	2570	16800
259	2870	13.7
35200	27000	8510
2100	24	3600
710	1230	160
255000	381000	26500
1.98	4.1599998	2.25
269.5	16	1.75
7050	114	1430
310	290	375
22755	7825	29861
991000	1910000	569000
2300	2810	1250
386	830	51
760	4	250
1140	3650	360
150	2.2	98
1025.5	0.54149997	840
425	3720	59.700001
136	33.099998	20.1
20	3.0999999	580
2700	2390	28
233	18	219
270	112	5.9000001
2500000	668000	630000
690	0.47999999	201
1150	8	290
477	1150	61
120	55	160
180	2160	83
2270	1820	6.0999999
