# Supplementary material for: On the validity versus utility of activity landscapes: are all activity cliffs statistically significant?
Source: J Cheminform. 2014 Apr 2;6:11. doi: 10.1186/1758-2946-6-11 (PMC4021161; doi:10.1186/1758-2946-6-11)
Supplement: Additional file 1 — Code and data to reproduce figures. The ZIP file contains the R code and datasets required to perform the calculations and generate the figures for this article. It assumes you have R installed and are working on a Unix-like system. In addition you should have the ggplot2, grid, multicore and fingerprint R packages installed. To run the scripts execute run.sh from the command line. [file 1758-2946-6-11-S1.zip › si/bajorath/MT_simmtx_Atompairs.txt]

1	0.125	0.231373	0.159794	0.234694	0.225694	0.208092	0.159509	0.170213	0.221622	0.0747922	0.15508	0.0960452	0.0863095	0.099631	0.209302	0.125628	0.216814	0.257485	0.208791	0.113725	0.496774	0.176166	0.588652	0.209877	0.236842	0.159794	0.201613	0.816176	0.175373	0.127551	0.195122	0.257485	0.19697	0.245509	0.220183	0.176768	0.125	0.203252	0.101504	0.113095	0.182186	0.0969529	0.628788	0.0794521	0.125	0.114943	0.160976	0.123762	0.0960452
0.125	1	0.266094	0.760684	0.192513	0.232472	0.144578	0.307692	0.210843	0.254545	0.135385	0.459259	0.346154	0.164983	0.341346	0.118343	0.213018	0.196262	0.317241	0.264151	0.162281	0.139037	0.223529	0.0962567	0.351145	0.234742	0.760684	0.172269	0.128713	0.160784	0.2625	0.215054	0.317241	0.242678	0.321678	0.199029	0.380645	0.760684	0.282407	0.146444	0.217391	0.269767	0.122024	0.107345	0.136364	1	0.377953	0.422078	0.507246	0.470588
0.231373	0.266094	1	0.334842	0.248	0.831169	0.187234	0.295	0.255411	0.179283	0.156566	0.186722	0.205479	0.185286	0.251701	0.153527	0.171315	0.241007	0.212121	0.223629	0.204082	0.212851	0.227273	0.185484	0.166667	0.28	0.334842	0.214521	0.238281	0.210692	0.182927	0.285714	0.212121	0.615063	0.177966	0.235294	0.257261	0.266094	0.71831	0.190164	0.212264	0.60177	0.142157	0.197479	0.165829	0.266094	0.222222	0.26749	0.222222	0.205479
0.159794	0.760684	0.334842	1	0.252809	0.289575	0.144578	0.307692	0.240741	0.254545	0.135385	0.459259	0.346154	0.164983	0.341346	0.118343	0.213018	0.24878	0.317241	0.264151	0.162281	0.139037	0.253012	0.138889	0.351145	0.289216	1	0.218341	0.163265	0.203252	0.2625	0.215054	0.317241	0.274678	0.321678	0.253807	0.380645	0.760684	0.325359	0.146444	0.217391	0.269767	0.122024	0.146199	0.136364	0.760684	0.377953	0.422078	0.507246	0.346154
0.234694	0.192513	0.248	0.252809	1	0.227273	0.196532	0.272109	0.313253	0.237569	0.0997151	0.169399	0.177914	0.116923	0.174603	0.271605	0.174603	0.596491	0.216374	0.197802	0.15102	0.15	0.331361	0.261364	0.227848	0.573034	0.252809	0.525773	0.231156	0.483412	0.171123	0.342541	0.216374	0.281633	0.183908	0.609756	0.215789	0.192513	0.261803	0.136719	0.193548	0.223629	0.106742	0.196629	0.107345	0.192513	0.192547	0.162562	0.229508	0.177914
0.225694	0.232472	0.831169	0.289575	0.227273	1	0.177778	0.246862	0.223048	0.187943	0.161215	0.164875	0.174419	0.193955	0.233333	0.144404	0.148276	0.22293	0.222222	0.218519	0.194529	0.200704	0.2	0.164336	0.159696	0.269481	0.289575	0.20059	0.227586	0.207977	0.182796	0.273381	0.222222	0.59176	0.169742	0.217532	0.248175	0.232472	0.607143	0.175439	0.179283	0.530534	0.147727	0.173913	0.172494	0.232472	0.188235	0.252708	0.19573	0.174419
0.208092	0.144578	0.187234	0.144578	0.196532	0.177778	1	0.294118	0.20915	0.224359	0.110063	0.117284	0.160584	0.130137	0.128755	0.696078	0.173913	0.182266	0.241135	0.25	0.152778	0.20122	0.230769	0.159509	0.201493	0.17619	0.144578	0.163717	0.204545	0.157025	0.207792	0.213873	0.241135	0.206009	0.244604	0.178571	0.245283	0.144578	0.191781	0.126638	0.206349	0.22381	0.103976	0.176471	0.121875	0.144578	0.21374	0.153409	0.122807	0.160584
0.159509	0.307692	0.295	0.307692	0.272109	0.246862	0.294118	1	0.32	0.230216	0.164336	0.229008	0.336538	0.183206	0.233503	0.233871	0.3	0.242938	0.24	0.27907	0.224599	0.187919	0.323077	0.14966	0.215517	0.227027	0.307692	0.20297	0.163636	0.214953	0.267176	0.283784	0.24	0.298507	0.224	0.233918	0.348485	0.307692	0.31694	0.226804	0.346939	0.338983	0.136667	0.176471	0.160959	0.307692	0.39	0.345588	0.264706	0.336538
0.170213	0.210843	0.255411	0.240741	0.313253	0.223048	0.20915	0.32	1	0.239264	0.12	0.170732	0.278196	0.129139	0.175966	0.194805	0.298701	0.261307	0.192308	0.225	0.176471	0.162011	0.650406	0.234568	0.162162	0.252427	0.240741	0.234234	0.18617	0.24359	0.223602	0.277457	0.192308	0.280702	0.15	0.280423	0.266667	0.210843	0.276995	0.185022	0.495413	0.258216	0.107143	0.224359	0.12462	0.210843	0.278196	0.18232	0.208333	0.278196
0.221622	0.254545	0.179283	0.254545	0.237569	0.187943	0.224359	0.230216	0.239264	1	0.149068	0.285714	0.142857	0.19244	0.25	0.283784	0.218935	0.253659	0.586777	0.202381	0.161572	0.251462	0.251497	0.157303	0.459016	0.294118	0.254545	0.222707	0.218085	0.247899	0.237805	0.335294	0.586777	0.177866	0.439394	0.271795	0.287425	0.254545	0.172996	0.145833	0.270677	0.191304	0.155963	0.186747	0.153374	0.254545	0.157895	0.309524	0.357143	0.142857
0.0747922	0.135385	0.156566	0.135385	0.0997151	0.161215	0.110063	0.164336	0.12	0.149068	1	0.118012	0.119205	0.755172	0.210959	0.0897833	0.121951	0.126344	0.153094	0.10303	0.251462	0.0898551	0.148607	0.0666667	0.129568	0.129973	0.135385	0.11335	0.0801105	0.173913	0.16242	0.105114	0.153094	0.167513	0.139159	0.123288	0.156442	0.135385	0.154856	0.241477	0.137457	0.191257	0.578947	0.0748503	0.68652	0.135385	0.134228	0.168196	0.120846	0.119205
0.15508	0.459259	0.186722	0.459259	0.169399	0.164875	0.117284	0.229008	0.170732	0.285714	0.118012	1	0.238806	0.146259	0.255814	0.118012	0.306667	0.165094	0.368421	0.381295	0.142857	0.179191	0.184524	0.132948	0.411765	0.198113	0.459259	0.144068	0.15873	0.148	0.245161	0.21229	0.368421	0.16129	0.5	0.172414	0.265432	0.459259	0.170306	0.122881	0.169118	0.178571	0.118541	0.147239	0.115854	0.459259	0.24812	0.26506	0.452555	0.238806
0.0960452	0.346154	0.205479	0.346154	0.177914	0.174419	0.160584	0.336538	0.278196	0.142857	0.119205	0.238806	1	0.129032	0.221675	0.128571	0.225352	0.147959	0.15942	0.231884	0.17	0.116564	0.291971	0.115385	0.177419	0.148515	0.346154	0.13242	0.100559	0.12766	0.212766	0.181818	0.15942	0.20362	0.161765	0.15508	0.355556	0.470588	0.223881	0.179612	0.292453	0.228426	0.101911	0.130137	0.124183	0.346154	0.714286	0.197452	0.264286	0.714286
0.0863095	0.164983	0.185286	0.164983	0.116923	0.193955	0.130137	0.183206	0.129139	0.19244	0.755172	0.146259	0.129032	1	0.239645	0.107744	0.153846	0.157895	0.194946	0.121711	0.285714	0.106583	0.16	0.0714286	0.156934	0.16474	0.164983	0.144809	0.0919881	0.20442	0.195804	0.133127	0.194946	0.203857	0.170819	0.141593	0.195946	0.164983	0.174648	0.258359	0.149254	0.232836	0.625786	0.0803858	0.751701	0.164983	0.153846	0.204698	0.152318	0.129032
0.099631	0.341346	0.251701	0.341346	0.174603	0.233333	0.128755	0.233503	0.175966	0.25	0.210959	0.255814	0.221675	0.239645	1	0.110169	0.188034	0.196364	0.233645	0.217778	0.202847	0.130435	0.190678	0.0944882	0.219512	0.230769	0.341346	0.185185	0.118959	0.234114	0.200873	0.200803	0.233645	0.237458	0.224299	0.212121	0.316514	0.341346	0.245552	0.209059	0.193069	0.253623	0.193634	0.106996	0.23416	0.341346	0.227723	0.303571	0.277273	0.221675
0.209302	0.118343	0.153527	0.118343	0.271605	0.144404	0.696078	0.233871	0.194805	0.283784	0.0897833	0.118012	0.128571	0.107744	0.110169	1	0.146341	0.244792	0.242857	0.187097	0.127273	0.202454	0.216561	0.160494	0.203008	0.236181	0.118343	0.212963	0.205714	0.207792	0.15625	0.27439	0.242857	0.166667	0.23741	0.236559	0.208589	0.118343	0.155556	0.103004	0.179688	0.185185	0.104294	0.177632	0.0981595	0.118343	0.179104	0.122222	0.143713	0.128571
0.125628	0.213018	0.171315	0.213018	0.174603	0.148276	0.173913	0.3	0.298701	0.218935	0.121951	0.306667	0.225352	0.153846	0.188034	0.146341	1	0.153846	0.17284	0.265823	0.168142	0.139785	0.29375	0.114754	0.173333	0.154185	0.213018	0.144033	0.129353	0.161417	0.248447	0.229508	0.17284	0.174603	0.212903	0.15493	0.217143	0.213018	0.184549	0.161702	0.368852	0.192982	0.105882	0.140351	0.126506	0.213018	0.234043	0.211111	0.224852	0.225352
0.216814	0.196262	0.241007	0.24878	0.596491	0.22293	0.182266	0.242938	0.261307	0.253659	0.126344	0.165094	0.147959	0.157895	0.196364	0.244792	0.153846	1	0.217172	0.167442	0.145455	0.148472	0.277228	0.220096	0.182292	0.673797	0.24878	0.788043	0.213974	0.491379	0.17757	0.266055	0.217172	0.280443	0.201005	0.579787	0.263158	0.196262	0.243346	0.121107	0.159574	0.223485	0.132626	0.165877	0.142473	0.196262	0.184211	0.211712	0.240385	0.147959
0.257485	0.317241	0.212121	0.317241	0.216374	0.222222	0.241135	0.24	0.192308	0.586777	0.153094	0.368421	0.15942	0.194946	0.233645	0.242857	0.17284	0.217172	1	0.231788	0.173709	0.261146	0.221519	0.1875	0.60396	0.271795	0.317241	0.19457	0.245614	0.221739	0.238411	0.271084	1	0.2	0.539823	0.240642	0.275641	0.317241	0.18552	0.151111	0.204724	0.211268	0.167742	0.214765	0.172638	0.317241	0.176471	0.291139	0.321918	0.15942
0.208791	0.264151	0.223629	0.264151	0.197802	0.218519	0.25	0.27907	0.225	0.202381	0.10303	0.381295	0.231884	0.121711	0.217778	0.187097	0.265823	0.167442	0.231788	1	0.176471	0.209302	0.253086	0.156069	0.194444	0.2	0.264151	0.156118	0.205405	0.141176	0.186747	0.331325	0.231788	0.216667	0.251701	0.186275	0.244048	0.264151	0.219731	0.159483	0.234848	0.229358	0.0877193	0.179012	0.107784	0.264151	0.231884	0.229885	0.201183	0.231884
0.113725	0.162281	0.204082	0.162281	0.15102	0.194529	0.152778	0.224599	0.176471	0.161572	0.251462	0.142857	0.17	0.285714	0.202847	0.127273	0.168142	0.145455	0.173709	0.176471	1	0.138075	0.224771	0.109244	0.12381	0.145907	0.162281	0.130435	0.112403	0.163934	0.180995	0.158537	0.173709	0.215017	0.137615	0.133333	0.213333	0.162281	0.2	0.656716	0.201058	0.25283	0.217877	0.123348	0.25072	0.162281	0.193878	0.168067	0.150862	0.17
0.496774	0.139037	0.212851	0.139037	0.15	0.200704	0.20122	0.187919	0.162011	0.251462	0.0898551	0.179191	0.116564	0.106583	0.130435	0.202454	0.139785	0.148472	0.261146	0.209302	0.138075	1	0.155914	0.452055	0.202614	0.189427	0.139037	0.153226	0.546053	0.134831	0.148352	0.213542	0.261146	0.182879	0.25641	0.139013	0.214286	0.139037	0.183333	0.128514	0.143791	0.196581	0.113043	0.611111	0.0914286	0.139037	0.1375	0.170984	0.155914	0.116564
0.176166	0.223529	0.227273	0.253012	0.331361	0.2	0.230769	0.323077	0.650406	0.251497	0.148607	0.184524	0.291971	0.16	0.190678	0.216561	0.29375	0.277228	0.221519	0.253086	0.224771	0.155914	1	0.217647	0.169935	0.274038	0.253012	0.248889	0.179487	0.257384	0.221557	0.295455	0.221519	0.245833	0.157576	0.303665	0.278107	0.223529	0.245536	0.232143	0.465517	0.255708	0.141566	0.207317	0.16358	0.223529	0.291971	0.194595	0.22093	0.291971
0.588652	0.0962567	0.185484	0.138889	0.261364	0.164336	0.159509	0.14966	0.234568	0.157303	0.0666667	0.132948	0.115385	0.0714286	0.0944882	0.160494	0.114754	0.220096	0.1875	0.156069	0.109244	0.452055	0.217647	1	0.157895	0.212963	0.138889	0.22467	0.621429	0.184739	0.104396	0.147959	0.1875	0.208163	0.175	0.23	0.139037	0.0962567	0.2	0.114286	0.120805	0.157447	0.0867052	0.695652	0.0716332	0.0962567	0.115385	0.0954774	0.101064	0.115385
0.209877	0.351145	0.166667	0.351145	0.227848	0.159696	0.201493	0.215517	0.162162	0.459016	0.129568	0.411765	0.177419	0.156934	0.219512	0.203008	0.173333	0.182292	0.60396	0.194444	0.12381	0.202614	0.169935	0.157895	1	0.21875	0.351145	0.157407	0.198795	0.16087	0.244604	0.270968	0.60396	0.140426	0.616162	0.197802	0.258503	0.351145	0.148148	0.103604	0.168067	0.156398	0.12987	0.167832	0.127036	0.351145	0.196721	0.24183	0.335821	0.177419
0.236842	0.234742	0.28	0.289216	0.573034	0.269481	0.17619	0.227027	0.252427	0.294118	0.129973	0.198113	0.148515	0.16474	0.230769	0.236181	0.154185	0.673797	0.271795	0.2	0.145907	0.189427	0.274038	0.212963	0.21875	1	0.289216	0.655172	0.25	0.452675	0.171946	0.298165	0.271795	0.287273	0.23	0.57513	0.321951	0.234742	0.250936	0.122034	0.159794	0.226766	0.139108	0.165899	0.148936	0.234742	0.177665	0.277778	0.286408	0.148515
0.159794	0.760684	0.334842	1	0.252809	0.289575	0.144578	0.307692	0.240741	0.254545	0.135385	0.459259	0.346154	0.164983	0.341346	0.118343	0.213018	0.24878	0.317241	0.264151	0.162281	0.139037	0.253012	0.138889	0.351145	0.289216	1	0.218341	0.163265	0.203252	0.2625	0.215054	0.317241	0.274678	0.321678	0.253807	0.380645	0.760684	0.325359	0.146444	0.217391	0.269767	0.122024	0.146199	0.136364	0.760684	0.377953	0.422078	0.507246	0.346154
0.201613	0.172269	0.214521	0.218341	0.525773	0.20059	0.163717	0.20297	0.234234	0.222707	0.11335	0.144068	0.13242	0.144809	0.185185	0.212963	0.144033	0.788043	0.19457	0.156118	0.130435	0.153226	0.248889	0.22467	0.157407	0.655172	0.218341	1	0.21371	0.452756	0.150628	0.240664	0.19457	0.254237	0.174888	0.516588	0.23176	0.172269	0.219512	0.112179	0.14218	0.201389	0.12782	0.169565	0.128463	0.172269	0.158879	0.186992	0.211207	0.13242
0.816176	0.128713	0.238281	0.163265	0.231156	0.227586	0.204545	0.163636	0.18617	0.218085	0.0801105	0.15873	0.100559	0.0919881	0.118959	0.205714	0.129353	0.213974	0.245614	0.205405	0.112403	0.546053	0.179487	0.621429	0.198795	0.25	0.163265	0.21371	1	0.173432	0.12	0.198068	0.245614	0.203774	0.248521	0.217195	0.19797	0.128713	0.205645	0.104478	0.117647	0.184739	0.10221	0.639098	0.0846995	0.128713	0.119318	0.14218	0.127451	0.100559
0.175373	0.160784	0.210692	0.203252	0.483412	0.207977	0.157025	0.214953	0.24359	0.247899	0.173913	0.148	0.12766	0.20442	0.234114	0.207792	0.161417	0.491379	0.221739	0.141176	0.163934	0.134831	0.257384	0.184739	0.16087	0.452675	0.203252	0.452756	0.173432	1	0.15873	0.234375	0.221739	0.273026	0.182203	0.446352	0.192157	0.160784	0.215232	0.141066	0.162162	0.20598	0.179293	0.153226	0.195373	0.160784	0.157205	0.148699	0.192	0.12766
0.127551	0.2625	0.182927	0.2625	0.171123	0.182796	0.207792	0.267176	0.223602	0.237805	0.16242	0.245161	0.212766	0.195804	0.200873	0.15625	0.248447	0.17757	0.238411	0.186747	0.180995	0.148352	0.221557	0.104396	0.244604	0.171946	0.2625	0.150628	0.12	0.15873	1	0.180851	0.238411	0.181452	0.258503	0.173913	0.22093	0.2625	0.186957	0.144068	0.251908	0.195556	0.140673	0.122807	0.166667	0.2625	0.23913	0.25731	0.214286	0.212766
0.195122	0.215054	0.285714	0.215054	0.342541	0.273381	0.213873	0.283784	0.277457	0.335294	0.105114	0.21229	0.181818	0.133127	0.200803	0.27439	0.229508	0.266055	0.271084	0.331325	0.158537	0.213542	0.295455	0.147959	0.270968	0.298165	0.215054	0.240664	0.198068	0.234375	0.180851	1	0.271084	0.268	0.215116	0.277512	0.231579	0.215054	0.285714	0.148438	0.27027	0.29646	0.112045	0.167568	0.109551	0.215054	0.189024	0.251309	0.280899	0.181818
0.257485	0.317241	0.212121	0.317241	0.216374	0.222222	0.241135	0.24	0.192308	0.586777	0.153094	0.368421	0.15942	0.194946	0.233645	0.242857	0.17284	0.217172	1	0.231788	0.173709	0.261146	0.221519	0.1875	0.60396	0.271795	0.317241	0.19457	0.245614	0.221739	0.238411	0.271084	1	0.2	0.539823	0.240642	0.275641	0.317241	0.18552	0.151111	0.204724	0.211268	0.167742	0.214765	0.172638	0.317241	0.176471	0.291139	0.321918	0.15942
0.19697	0.242678	0.615063	0.274678	0.281633	0.59176	0.206009	0.298507	0.280702	0.177866	0.167513	0.16129	0.20362	0.203857	0.237458	0.166667	0.174603	0.280443	0.2	0.216667	0.215017	0.182879	0.245833	0.208163	0.140426	0.287273	0.274678	0.254237	0.203774	0.273026	0.181452	0.268	0.2	1	0.152263	0.265918	0.281513	0.242678	0.642857	0.196721	0.21028	0.693023	0.152709	0.195833	0.176768	0.242678	0.266667	0.25	0.200803	0.20362
0.245509	0.321678	0.177966	0.321678	0.183908	0.169742	0.244604	0.224	0.15	0.439394	0.139159	0.5	0.161765	0.170819	0.224299	0.23741	0.212903	0.201005	0.539823	0.251701	0.137615	0.25641	0.157576	0.175	0.616162	0.23	0.321678	0.174888	0.248521	0.182203	0.258503	0.215116	0.539823	0.152263	1	0.19171	0.270968	0.321678	0.150442	0.0982906	0.152672	0.16895	0.139241	0.18543	0.136508	0.321678	0.206107	0.239264	0.308219	0.161765
0.220183	0.199029	0.235294	0.253807	0.609756	0.217532	0.178571	0.233918	0.280423	0.271795	0.123288	0.172414	0.15508	0.141593	0.212121	0.236559	0.15493	0.579787	0.240642	0.186275	0.133333	0.139013	0.303665	0.23	0.197802	0.57513	0.253807	0.516588	0.217195	0.446352	0.173913	0.277512	0.240642	0.265918	0.19171	1	0.243902	0.199029	0.251969	0.125	0.180791	0.212355	0.13587	0.190955	0.146006	0.199029	0.167568	0.214953	0.238806	0.15508
0.176768	0.380645	0.257261	0.380645	0.215789	0.248175	0.245283	0.348485	0.266667	0.287425	0.156442	0.265432	0.355556	0.195946	0.316514	0.208589	0.217143	0.263158	0.275641	0.244048	0.213333	0.214286	0.278107	0.139037	0.258503	0.321951	0.380645	0.23176	0.19797	0.192157	0.22093	0.231579	0.275641	0.281513	0.270968	0.243902	1	0.380645	0.25	0.194915	0.257143	0.313084	0.142433	0.146067	0.174847	0.380645	0.475806	0.36747	0.333333	0.355556
0.125	0.760684	0.266094	0.760684	0.192513	0.232472	0.144578	0.307692	0.210843	0.254545	0.135385	0.459259	0.470588	0.164983	0.341346	0.118343	0.213018	0.196262	0.317241	0.264151	0.162281	0.139037	0.223529	0.0962567	0.351145	0.234742	0.760684	0.172269	0.128713	0.160784	0.2625	0.215054	0.317241	0.242678	0.321678	0.199029	0.380645	1	0.253394	0.146444	0.217391	0.269767	0.122024	0.107345	0.136364	0.760684	0.377953	0.422078	0.507246	0.346154
0.203252	0.282407	0.71831	0.325359	0.261803	0.607143	0.191781	0.31694	0.276995	0.172996	0.154856	0.170306	0.223881	0.174648	0.245552	0.155556	0.184549	0.243346	0.18552	0.219731	0.2	0.183333	0.245536	0.2	0.148148	0.250936	0.325359	0.219512	0.205645	0.215232	0.186957	0.285714	0.18552	0.642857	0.150442	0.251969	0.25	0.253394	1	0.202091	0.231959	0.630332	0.139949	0.213636	0.161458	0.282407	0.236181	0.26087	0.207792	0.255102
0.101504	0.146444	0.190164	0.146444	0.136719	0.175439	0.126638	0.226804	0.185022	0.145833	0.241477	0.122881	0.179612	0.258359	0.209059	0.103004	0.161702	0.121107	0.151111	0.159483	0.656716	0.128514	0.232143	0.114286	0.103604	0.122034	0.146444	0.112179	0.104478	0.141066	0.144068	0.148438	0.151111	0.196721	0.0982906	0.125	0.194915	0.146444	0.202091	1	0.216495	0.235507	0.205962	0.137931	0.240896	0.146444	0.179612	0.157258	0.135802	0.179612
0.113095	0.217391	0.212264	0.217391	0.193548	0.179283	0.206349	0.346939	0.495413	0.270677	0.137457	0.169118	0.292453	0.149254	0.193069	0.179688	0.368852	0.159574	0.204724	0.234848	0.201058	0.143791	0.465517	0.120805	0.168067	0.159794	0.217391	0.14218	0.117647	0.162162	0.251908	0.27027	0.204724	0.21028	0.152672	0.180791	0.257143	0.217391	0.231959	0.216495	1	0.236842	0.118812	0.161765	0.142373	0.217391	0.292453	0.231293	0.214286	0.292453
0.182186	0.269767	0.60177	0.269767	0.223629	0.530534	0.22381	0.338983	0.258216	0.191304	0.191257	0.178571	0.228426	0.232836	0.253623	0.185185	0.192982	0.223485	0.211268	0.229358	0.25283	0.196581	0.255708	0.157447	0.156398	0.226766	0.269767	0.201389	0.184739	0.20598	0.195556	0.29646	0.211268	0.693023	0.16895	0.212355	0.313084	0.269767	0.630332	0.235507	0.236842	1	0.180851	0.174107	0.197832	0.269767	0.301075	0.276786	0.222222	0.228426
0.0969529	0.122024	0.142157	0.122024	0.106742	0.147727	0.103976	0.136667	0.107143	0.155963	0.578947	0.118541	0.101911	0.625786	0.193634	0.104294	0.105882	0.132626	0.167742	0.0877193	0.217877	0.113043	0.141566	0.0867052	0.12987	0.139108	0.122024	0.12782	0.10221	0.179293	0.140673	0.112045	0.167742	0.152709	0.139241	0.13587	0.142433	0.122024	0.139949	0.205962	0.118812	0.180851	1	0.0988024	0.615385	0.122024	0.116129	0.147059	0.124629	0.101911
0.628788	0.107345	0.197479	0.146199	0.196629	0.173913	0.176471	0.176471	0.224359	0.186747	0.0748503	0.147239	0.130137	0.0803858	0.106996	0.177632	0.140351	0.165877	0.214765	0.179012	0.123348	0.611111	0.207317	0.695652	0.167832	0.165899	0.146199	0.169565	0.639098	0.153226	0.122807	0.167568	0.214765	0.195833	0.18543	0.190955	0.146067	0.107345	0.213636	0.137931	0.161765	0.174107	0.0988024	1	0.0766962	0.107345	0.130137	0.111702	0.11236	0.130137
0.0794521	0.136364	0.165829	0.136364	0.107345	0.172494	0.121875	0.160959	0.12462	0.153374	0.68652	0.115854	0.124183	0.751701	0.23416	0.0981595	0.126506	0.142473	0.172638	0.107784	0.25072	0.0914286	0.16358	0.0716332	0.127036	0.148936	0.136364	0.128463	0.0846995	0.195373	0.166667	0.109551	0.172638	0.176768	0.136508	0.146006	0.174847	0.136364	0.161458	0.240896	0.142373	0.197832	0.615385	0.0766962	1	0.136364	0.139073	0.182927	0.122024	0.124183
0.125	1	0.266094	0.760684	0.192513	0.232472	0.144578	0.307692	0.210843	0.254545	0.135385	0.459259	0.346154	0.164983	0.341346	0.118343	0.213018	0.196262	0.317241	0.264151	0.162281	0.139037	0.223529	0.0962567	0.351145	0.234742	0.760684	0.172269	0.128713	0.160784	0.2625	0.215054	0.317241	0.242678	0.321678	0.199029	0.380645	0.760684	0.282407	0.146444	0.217391	0.269767	0.122024	0.107345	0.136364	1	0.377953	0.422078	0.507246	0.470588
0.114943	0.377953	0.222222	0.377953	0.192547	0.188235	0.21374	0.39	0.278196	0.157895	0.134228	0.24812	0.714286	0.153846	0.227723	0.179104	0.234043	0.184211	0.176471	0.231884	0.193878	0.1375	0.291971	0.115385	0.196721	0.177665	0.377953	0.158879	0.119318	0.157205	0.23913	0.189024	0.176471	0.266667	0.206107	0.167568	0.475806	0.377953	0.236181	0.179612	0.292453	0.301075	0.116129	0.130137	0.139073	0.377953	1	0.228758	0.282609	0.714286
0.160976	0.422078	0.26749	0.422078	0.162562	0.252708	0.153409	0.345588	0.18232	0.309524	0.168196	0.26506	0.197452	0.204698	0.303571	0.122222	0.211111	0.211712	0.291139	0.229885	0.168067	0.170984	0.194595	0.0954774	0.24183	0.277778	0.422078	0.186992	0.14218	0.148699	0.25731	0.251309	0.291139	0.25	0.239264	0.214953	0.36747	0.422078	0.26087	0.157258	0.231293	0.276786	0.147059	0.111702	0.182927	0.422078	0.228758	1	0.347561	0.197452
0.123762	0.507246	0.222222	0.507246	0.229508	0.19573	0.122807	0.264706	0.208333	0.357143	0.120846	0.452555	0.264286	0.152318	0.277273	0.143713	0.224852	0.240385	0.321918	0.201183	0.150862	0.155914	0.22093	0.101064	0.335821	0.286408	0.507246	0.211207	0.127451	0.192	0.214286	0.280899	0.321918	0.200803	0.308219	0.238806	0.333333	0.507246	0.207792	0.135802	0.214286	0.222222	0.124629	0.11236	0.122024	0.507246	0.282609	0.347561	1	0.264286
0.0960452	0.470588	0.205479	0.346154	0.177914	0.174419	0.160584	0.336538	0.278196	0.142857	0.119205	0.238806	0.714286	0.129032	0.221675	0.128571	0.225352	0.147959	0.15942	0.231884	0.17	0.116564	0.291971	0.115385	0.177419	0.148515	0.346154	0.13242	0.100559	0.12766	0.212766	0.181818	0.15942	0.20362	0.161765	0.15508	0.355556	0.346154	0.255102	0.179612	0.292453	0.228426	0.101911	0.130137	0.124183	0.470588	0.714286	0.197452	0.264286	1
0.272727	0.351145	0.209091	0.46281	0.25974	0.196078	0.201493	0.215517	0.211268	0.459016	0.129568	0.411765	0.177419	0.156934	0.219512	0.203008	0.173333	0.247253	0.60396	0.194444	0.12381	0.202614	0.217687	0.239437	0.701149	0.285714	0.46281	0.213592	0.259494	0.213636	0.244604	0.216049	0.60396	0.175439	0.616162	0.267442	0.258503	0.351145	0.192308	0.103604	0.168067	0.156398	0.12987	0.237037	0.127036	0.351145	0.196721	0.24183	0.335821	0.177419
0.195349	0.20202	0.272374	0.20202	0.335079	0.266436	0.2	0.246914	0.239362	0.291892	0.0986301	0.192708	0.176136	0.121662	0.196154	0.255682	0.19697	0.263158	0.252809	0.308989	0.146718	0.20098	0.276596	0.144928	0.251497	0.29386	0.20202	0.234127	0.198157	0.223881	0.175879	0.816901	0.252809	0.260536	0.194595	0.268182	0.23	0.20202	0.266393	0.137546	0.219512	0.276151	0.108401	0.163265	0.108992	0.20202	0.182857	0.218447	0.25	0.176136
0.203509	0.250965	0.699588	0.250965	0.196491	0.837398	0.198444	0.263158	0.212928	0.199262	0.170673	0.175373	0.181452	0.21466	0.244514	0.162879	0.157706	0.202572	0.236	0.226923	0.215873	0.212454	0.189781	0.133333	0.170635	0.24918	0.250965	0.185075	0.205575	0.2	0.19403	0.283582	0.236	0.602317	0.185328	0.185065	0.296875	0.250965	0.507634	0.180723	0.186722	0.615702	0.156542	0.145985	0.182254	0.250965	0.236287	0.271698	0.211896	0.181452
0.177165	0.290323	0.5375	0.261261	0.217213	0.505535	0.222222	0.333333	0.25	0.200855	0.175066	0.17316	0.220588	0.213873	0.242958	0.179372	0.187234	0.217712	0.226852	0.238739	0.237226	0.205882	0.226087	0.157676	0.146119	0.225455	0.261261	0.20068	0.184314	0.213115	0.189655	0.287554	0.226852	0.65625	0.15859	0.206767	0.309091	0.261261	0.60274	0.208333	0.234694	0.676328	0.153453	0.179039	0.184697	0.290323	0.290155	0.273913	0.215517	0.251256
0.230435	0.2	0.24735	0.251185	0.569832	0.22884	0.180952	0.225806	0.251208	0.25	0.12963	0.169725	0.147783	0.164265	0.203571	0.235	0.15859	0.670213	0.226601	0.177273	0.14539	0.178261	0.272727	0.246445	0.180905	0.763736	0.251185	0.84153	0.243478	0.45082	0.171171	0.267857	0.226601	0.286232	0.199029	0.572165	0.265116	0.2	0.25	0.121622	0.158974	0.225926	0.150794	0.192488	0.148541	0.2	0.176768	0.220264	0.242991	0.147783
0.257862	0.292857	0.189427	0.340741	0.261146	0.183908	0.20438	0.239316	0.230769	0.467742	0.131579	0.34375	0.153846	0.154676	0.209524	0.205882	0.184211	0.248649	0.537037	0.189189	0.126761	0.212903	0.22	0.216216	0.583333	0.272727	0.340741	0.209524	0.245399	0.226244	0.237762	0.218182	0.537037	0.182609	0.53271	0.283237	0.294521	0.292857	0.17757	0.106667	0.181818	0.158879	0.128205	0.212766	0.129032	0.292857	0.181102	0.302013	0.27972	0.153846
0.113725	0.142241	0.183946	0.142241	0.137097	0.169643	0.126697	0.21164	0.176471	0.151515	0.226361	0.127753	0.17	0.242331	0.194346	0.102222	0.147826	0.120996	0.157407	0.165919	0.78022	0.142857	0.224771	0.128205	0.107981	0.121951	0.142241	0.111842	0.116732	0.134185	0.144737	0.149194	0.157407	0.190635	0.102222	0.125	0.181818	0.142241	0.19573	0.716495	0.201058	0.22963	0.194521	0.153846	0.225989	0.142241	0.17	0.14876	0.13617	0.17
0.180905	0.119171	0.177606	0.119171	0.226316	0.166102	0.470588	0.25	0.219653	0.307229	0.117994	0.137363	0.134969	0.130159	0.142292	0.644628	0.168478	0.209091	0.25625	0.185393	0.150628	0.211957	0.238636	0.155914	0.198718	0.202643	0.119171	0.184426	0.18408	0.2	0.164835	0.248677	0.25625	0.189922	0.213415	0.206573	0.204301	0.119171	0.18107	0.140562	0.219178	0.204255	0.131579	0.190751	0.125731	0.119171	0.178344	0.150754	0.153439	0.134969
0.202381	0.273543	0.621739	0.314815	0.259414	0.578544	0.196429	0.312169	0.268182	0.1875	0.164063	0.165254	0.216346	0.191011	0.231034	0.155844	0.179167	0.237037	0.206278	0.234513	0.207746	0.192623	0.243478	0.199153	0.138393	0.249084	0.314815	0.21843	0.209486	0.222222	0.181435	0.2827	0.206278	0.609442	0.141026	0.25	0.247863	0.245614	0.731707	0.205479	0.23	0.553097	0.143216	0.217778	0.173575	0.273543	0.228155	0.258475	0.201681	0.246305
0.118644	0.306569	0.180617	0.306569	0.166667	0.158491	0.189781	0.3	0.26087	0.258741	0.159322	0.287879	0.321429	0.194757	0.205742	0.140845	0.280576	0.168367	0.271318	0.208333	0.18408	0.141104	0.256944	0.119497	0.282051	0.168317	0.306569	0.145455	0.122905	0.139831	0.576577	0.191617	0.271318	0.189427	0.255814	0.176471	0.238411	0.376923	0.196172	0.159624	0.305556	0.205882	0.136364	0.141892	0.16388	0.306569	0.275862	0.28	0.248276	0.254237
0.115578	0.149201	0.168254	0.178506	0.11973	0.179604	0.0804795	0.0969479	0.0974359	0.12305	0.218045	0.123239	0.0826011	0.249206	0.216216	0.0696095	0.0986395	0.140753	0.132616	0.0955631	0.151713	0.0991597	0.105622	0.0949153	0.0976909	0.155993	0.178506	0.148325	0.116861	0.186795	0.101027	0.0898693	0.132616	0.162205	0.122995	0.133443	0.153169	0.149201	0.146965	0.151369	0.0759717	0.136943	0.228228	0.0907534	0.245802	0.149201	0.0941385	0.135972	0.126736	0.0826011
0.230337	0.257862	0.273128	0.257862	0.205556	0.237736	0.226667	0.413793	0.242038	0.22561	0.134375	0.208861	0.251852	0.156463	0.202643	0.188312	0.259494	0.184834	0.25	0.266234	0.215962	0.285714	0.239264	0.228395	0.1875	0.184332	0.257862	0.166667	0.240223	0.169355	0.209877	0.25	0.25	0.276316	0.211921	0.187192	0.253012	0.257862	0.296651	0.229358	0.275591	0.308824	0.110778	0.266667	0.135385	0.257862	0.261194	0.260355	0.216867	0.251852
0.226852	0.182692	0.240741	0.236181	0.593939	0.222222	0.243243	0.25	0.28877	0.241206	0.120548	0.156098	0.162162	0.138643	0.194757	0.323699	0.15566	0.6	0.209424	0.181373	0.142322	0.144796	0.312169	0.231156	0.166667	0.594737	0.236181	0.526316	0.218182	0.435897	0.186275	0.272727	0.209424	0.266917	0.174359	0.649425	0.257426	0.182692	0.252964	0.129496	0.188571	0.213178	0.14876	0.191919	0.162465	0.182692	0.181319	0.215962	0.209756	0.162162
0.163366	0.213483	0.28692	0.213483	0.226316	0.255474	0.298701	0.395349	0.263473	0.198895	0.141566	0.162921	0.217105	0.167213	0.194215	0.236025	0.228571	0.20362	0.210843	0.219653	0.180258	0.205405	0.224719	0.162162	0.183544	0.202643	0.213483	0.1893	0.178218	0.186047	0.239766	0.229167	0.210843	0.289916	0.198795	0.195349	0.237569	0.213483	0.298643	0.178423	0.219178	0.316279	0.105714	0.177143	0.142433	0.213483	0.225166	0.231183	0.178378	0.217105
0.18617	0.133333	0.181452	0.133333	0.181818	0.173145	0.724771	0.253731	0.213415	0.213018	0.102102	0.107955	0.161074	0.120521	0.121457	0.520325	0.166667	0.159817	0.235294	0.236025	0.143478	0.172222	0.22619	0.146893	0.182432	0.16	0.133333	0.149378	0.177083	0.152941	0.183432	0.217391	0.235294	0.184739	0.198718	0.166667	0.191011	0.133333	0.190476	0.128631	0.211679	0.199115	0.0932945	0.161677	0.113433	0.133333	0.176871	0.154255	0.157303	0.161074
0.0977444	0.181818	0.231293	0.181818	0.137255	0.215152	0.173516	0.274194	0.191111	0.165957	0.242165	0.147826	0.169082	0.282609	0.222615	0.127753	0.192982	0.137324	0.183486	0.175439	0.544186	0.111111	0.227679	0.0923695	0.134884	0.130137	0.181818	0.119741	0.0966543	0.152381	0.200893	0.158103	0.183486	0.233898	0.137778	0.129496	0.195745	0.181818	0.232975	0.502203	0.21134	0.283019	0.2	0.114407	0.238095	0.181818	0.186275	0.181818	0.145833	0.169082
0.254545	0.323944	0.204348	0.424242	0.28125	0.19697	0.194444	0.206349	0.211921	0.442748	0.128617	0.376923	0.162963	0.15493	0.213953	0.195804	0.161491	0.272727	0.544643	0.180645	0.117647	0.203704	0.217949	0.246667	0.622449	0.303191	0.424242	0.231132	0.242604	0.241071	0.234899	0.209302	0.544643	0.192308	0.568807	0.293785	0.264516	0.323944	0.188073	0.0987124	0.153846	0.153846	0.128931	0.219178	0.126183	0.323944	0.189394	0.248447	0.310345	0.162963
0.156098	0.406452	0.228	0.406452	0.243386	0.205575	0.147727	0.309353	0.231214	0.403846	0.130564	0.375	0.238411	0.158576	0.270742	0.182353	0.24	0.252336	0.318182	0.210227	0.173729	0.190476	0.22905	0.118557	0.294521	0.285047	0.406452	0.217573	0.153846	0.212598	0.20904	0.314917	0.318182	0.211765	0.280255	0.263415	0.369697	0.434211	0.219409	0.157895	0.241379	0.233766	0.130814	0.136612	0.131579	0.406452	0.238411	0.408537	0.594203	0.214286
0.163366	0.213483	0.28692	0.213483	0.226316	0.255474	0.298701	0.395349	0.263473	0.198895	0.141566	0.162921	0.217105	0.167213	0.194215	0.236025	0.228571	0.20362	0.210843	0.219653	0.180258	0.205405	0.224719	0.162162	0.183544	0.202643	0.213483	0.1893	0.178218	0.186047	0.239766	0.229167	0.210843	0.289916	0.198795	0.195349	0.237569	0.213483	0.298643	0.178423	0.219178	0.316279	0.105714	0.177143	0.142433	0.213483	0.225166	0.231183	0.178378	0.217105
0.234286	0.262821	0.153226	0.262821	0.163043	0.152482	0.183007	0.210526	0.156627	0.414286	0.125	0.446154	0.136986	0.146259	0.19469	0.184211	0.289474	0.165094	0.467742	0.263158	0.117904	0.228916	0.150289	0.166667	0.5	0.186916	0.262821	0.139241	0.223464	0.157258	0.213836	0.198895	0.467742	0.133858	0.565217	0.19	0.265432	0.262821	0.140426	0.0995851	0.160584	0.147826	0.121951	0.183544	0.122699	0.262821	0.160839	0.272727	0.251572	0.136986
0.245509	0.321678	0.177966	0.321678	0.183908	0.169742	0.244604	0.224	0.15	0.439394	0.139159	0.5	0.161765	0.170819	0.224299	0.23741	0.212903	0.201005	0.539823	0.251701	0.137615	0.25641	0.157576	0.175	0.616162	0.23	0.321678	0.174888	0.248521	0.182203	0.258503	0.215116	0.539823	0.152263	1	0.19171	0.270968	0.321678	0.150442	0.0982906	0.152672	0.16895	0.139241	0.18543	0.136508	0.321678	0.206107	0.239264	0.308219	0.161765
0.151659	0.0911215	0.170526	0.0911215	0.0900901	0.199597	0.11358	0.0856423	0.084507	0.16129	0.181989	0.0956938	0.0506024	0.22379	0.158798	0.100244	0.0862471	0.114224	0.177083	0.110577	0.123932	0.1477	0.0831409	0.0964706	0.120205	0.144105	0.0911215	0.106557	0.153302	0.146091	0.107656	0.104308	0.177083	0.15528	0.159794	0.114035	0.141827	0.0911215	0.125523	0.10766	0.0698254	0.148387	0.177122	0.0985577	0.202268	0.0911215	0.0686275	0.118881	0.0831409	0.0506024
0.194915	0.174107	0.213793	0.223256	0.573034	0.199387	0.193237	0.213904	0.252427	0.222222	0.115183	0.149321	0.142857	0.132022	0.183099	0.255102	0.144105	0.809249	0.198068	0.162162	0.129825	0.125	0.267943	0.212963	0.164179	0.6	0.223256	0.714286	0.192469	0.452675	0.161435	0.246696	0.198068	0.242105	0.165877	0.558974	0.209821	0.174107	0.223443	0.118243	0.153846	0.191336	0.139108	0.16055	0.148936	0.174107	0.154229	0.179487	0.210046	0.142857
0.253086	0.333333	0.213333	0.333333	0.210843	0.204633	0.263158	0.275862	0.193333	0.681818	0.141447	0.388889	0.167939	0.178182	0.253659	0.265152	0.188312	0.231579	0.742268	0.226027	0.157143	0.308219	0.207792	0.180645	0.648936	0.28877	0.333333	0.200935	0.240964	0.207048	0.25	0.291139	0.742268	0.185345	0.590476	0.25	0.352113	0.333333	0.197183	0.135135	0.216667	0.206731	0.148867	0.208333	0.146104	0.333333	0.195313	0.387324	0.367647	0.167939
0.092	0.149321	0.182759	0.149321	0.16309	0.164634	0.133333	0.260116	0.220588	0.186047	0.237389	0.134259	0.18617	0.254777	0.193431	0.139423	0.182243	0.142857	0.160194	0.163551	0.483412	0.115385	0.261084	0.1	0.119403	0.139194	0.149321	0.131488	0.0952381	0.166102	0.141553	0.175966	0.160194	0.185567	0.112676	0.152344	0.18018	0.149321	0.194853	0.490741	0.255814	0.225191	0.203966	0.124424	0.233236	0.149321	0.18617	0.141026	0.158371	0.18617
0.104603	0.195122	0.237037	0.195122	0.149123	0.214984	0.168367	0.30625	0.20603	0.177033	0.196481	0.156863	0.188889	0.230032	0.247059	0.128713	0.21393	0.143411	0.19171	0.230769	0.407407	0.115044	0.210784	0.0941704	0.142857	0.139623	0.195122	0.12766	0.107884	0.155172	0.181373	0.177778	0.19171	0.239852	0.14	0.139442	0.204762	0.195122	0.239216	0.403587	0.239521	0.258065	0.155556	0.113744	0.193084	0.195122	0.195531	0.183486	0.154206	0.188889
0.132653	0.780702	0.280702	0.780702	0.202186	0.244361	0.183544	0.346774	0.214724	0.259259	0.147335	0.469697	0.354331	0.178694	0.352941	0.15528	0.216867	0.216346	0.323944	0.269231	0.18018	0.160221	0.227545	0.0978261	0.359375	0.256039	0.780702	0.189655	0.142132	0.186235	0.283871	0.225275	0.323944	0.295154	0.357664	0.207921	0.465278	0.780702	0.262673	0.148305	0.222222	0.330049	0.133333	0.109195	0.148148	0.780702	0.482759	0.44	0.518519	0.354331
0.147541	0.720721	0.272727	0.720721	0.209302	0.236434	0.166667	0.383929	0.248322	0.28	0.145631	0.433071	0.322314	0.173759	0.333333	0.12987	0.25	0.205	0.323308	0.300699	0.184834	0.151163	0.245161	0.0982659	0.338843	0.233831	0.720721	0.178571	0.145161	0.170833	0.272109	0.233918	0.323308	0.253333	0.308271	0.221053	0.401408	0.720721	0.2657	0.166667	0.285714	0.283582	0.124224	0.117284	0.146497	0.720721	0.355932	0.533835	0.484615	0.322314
0.163043	0.234177	0.245614	0.234177	0.239766	0.209738	0.243056	0.472222	0.25	0.248408	0.147436	0.207792	0.242424	0.171329	0.191111	0.244755	0.251613	0.218905	0.267606	0.233766	0.203791	0.202381	0.254777	0.147929	0.211679	0.211538	0.234177	0.191111	0.172973	0.197479	0.224359	0.295181	0.267606	0.243478	0.219178	0.216495	0.26875	0.234177	0.260664	0.195455	0.276423	0.271845	0.14375	0.178344	0.148265	0.234177	0.271318	0.253012	0.238994	0.242424
0.462585	0.107345	0.158537	0.107345	0.183333	0.140845	0.176471	0.176471	0.179012	0.186747	0.0748503	0.147239	0.130137	0.0803858	0.106996	0.177632	0.140351	0.118182	0.214765	0.179012	0.123348	0.611111	0.171598	0.511628	0.237037	0.119469	0.107345	0.125523	0.472973	0.108527	0.122807	0.227273	0.214765	0.161943	0.18543	0.133971	0.146067	0.107345	0.171053	0.137931	0.161765	0.174107	0.0988024	0.706422	0.0766962	0.107345	0.130137	0.111702	0.11236	0.130137
0.217778	0.197183	0.241877	0.25	0.6	0.223642	0.183168	0.244318	0.262626	0.254902	0.126685	0.165877	0.148718	0.158358	0.19708	0.246073	0.154545	0.763006	0.218274	0.168224	0.145985	0.149123	0.278607	0.221154	0.183246	0.677419	0.25	0.615764	0.214912	0.455696	0.178404	0.267281	0.218274	0.281481	0.20202	0.582888	0.264423	0.197183	0.244275	0.121528	0.160428	0.224335	0.132979	0.166667	0.142857	0.197183	0.185185	0.21267	0.241546	0.148718
0.125	0.760684	0.266094	0.760684	0.192513	0.232472	0.144578	0.307692	0.210843	0.254545	0.15674	0.459259	0.346154	0.189003	0.341346	0.118343	0.213018	0.196262	0.317241	0.264151	0.193694	0.139037	0.283951	0.0962567	0.351145	0.234742	0.760684	0.172269	0.128713	0.160784	0.2625	0.215054	0.317241	0.242678	0.321678	0.199029	0.380645	0.760684	0.253394	0.175966	0.217391	0.3	0.142424	0.107345	0.157407	0.760684	0.377953	0.422078	0.507246	0.346154
0.146597	0.282051	0.240343	0.360544	0.247126	0.210332	0.187097	0.312	0.3	0.264151	0.178571	0.264901	0.224638	0.218638	0.235294	0.136646	0.267516	0.262626	0.258503	0.189024	0.199074	0.137363	0.311688	0.184524	0.257353	0.253659	0.360544	0.224215	0.15625	0.239316	0.496183	0.195652	0.258503	0.25974	0.253425	0.26178	0.245509	0.282051	0.260465	0.175439	0.265625	0.219178	0.152174	0.180124	0.186495	0.282051	0.251852	0.283133	0.239264	0.224638
0.101504	0.146444	0.190164	0.146444	0.136719	0.175439	0.126638	0.226804	0.185022	0.145833	0.241477	0.122881	0.179612	0.258359	0.209059	0.103004	0.161702	0.121107	0.151111	0.159483	0.656716	0.128514	0.232143	0.114286	0.103604	0.122034	0.146444	0.112179	0.104478	0.141066	0.144068	0.148438	0.151111	0.196721	0.0982906	0.125	0.194915	0.146444	0.202091	1	0.216495	0.235507	0.205962	0.137931	0.240896	0.146444	0.179612	0.157258	0.135802	0.179612
0.172414	0.233333	0.2287	0.267123	0.346667	0.194656	0.233577	0.366972	0.836735	0.265306	0.126214	0.189189	0.316239	0.136364	0.18894	0.217391	0.333333	0.284153	0.214286	0.25	0.190244	0.156627	0.747664	0.226667	0.181818	0.273684	0.267123	0.252427	0.176136	0.261468	0.248276	0.305732	0.214286	0.243243	0.166667	0.306358	0.295302	0.233333	0.24878	0.199052	0.580645	0.229268	0.1125	0.223776	0.13099	0.233333	0.316239	0.2	0.230263	0.316239
0.0941176	0.165919	0.207612	0.165919	0.149378	0.190184	0.12963	0.230769	0.191589	0.154867	0.247788	0.140909	0.198953	0.265823	0.224265	0.104545	0.166667	0.131387	0.161137	0.175115	0.762431	0.117155	0.241706	0.111588	0.110577	0.132143	0.165919	0.121212	0.0972763	0.143791	0.158371	0.161826	0.161137	0.214533	0.104545	0.135849	0.207207	0.165919	0.221402	0.842697	0.226519	0.257692	0.210674	0.126126	0.247093	0.165919	0.198953	0.171674	0.154185	0.198953
0.220859	0.276596	0.164502	0.276596	0.186747	0.157895	0.233083	0.210084	0.136364	0.392308	0.120915	0.436975	0.137405	0.146953	0.199052	0.225564	0.193333	0.197917	0.486486	0.232394	0.111628	0.238411	0.1375	0.162338	0.556701	0.234375	0.276596	0.176744	0.239264	0.173913	0.213793	0.204819	0.486486	0.133891	0.895349	0.188172	0.245033	0.276596	0.135747	0.0829694	0.136	0.148837	0.121406	0.172414	0.11859	0.276596	0.173228	0.20625	0.263889	0.137405
0.115385	0.180488	0.208029	0.180488	0.15625	0.197411	0.202128	0.2875	0.203046	0.215	0.187683	0.153465	0.172222	0.232258	0.240157	0.159794	0.193069	0.15415	0.22043	0.227979	0.374429	0.142202	0.207921	0.100457	0.151351	0.15444	0.180488	0.145455	0.128205	0.169014	0.18408	0.190909	0.22043	0.228782	0.159794	0.145749	0.213592	0.180488	0.208494	0.359649	0.228916	0.240964	0.153631	0.126214	0.184438	0.180488	0.19209	0.169725	0.14554	0.172222
0.118774	0.358209	0.248276	0.358209	0.16	0.237654	0.137168	0.227979	0.170306	0.245455	0.175202	0.263158	0.21608	0.214706	0.55157	0.113043	0.20354	0.191882	0.228571	0.21267	0.22963	0.171548	0.180258	0.101215	0.207921	0.226766	0.358209	0.205575	0.143411	0.19802	0.24537	0.191057	0.228571	0.233898	0.242718	0.180451	0.350962	0.358209	0.224199	0.200704	0.205128	0.25	0.171504	0.114407	0.191375	0.358209	0.247423	0.324074	0.29108	0.21608
0.0968992	0.128205	0.149837	0.128205	0.156379	0.139535	0.117117	0.175258	0.21028	0.238318	0.30581	0.143498	0.131068	0.328947	0.207885	0.148837	0.148472	0.154412	0.214634	0.116379	0.404348	0.119835	0.272727	0.114407	0.151961	0.158845	0.128205	0.142373	0.1	0.183946	0.130435	0.183333	0.214634	0.156352	0.143519	0.168582	0.177489	0.128205	0.15917	0.383333	0.202128	0.190647	0.302395	0.128889	0.312121	0.128205	0.131068	0.126016	0.156522	0.131068
0.195122	0.215054	0.285714	0.215054	0.342541	0.273381	0.213873	0.283784	0.277457	0.335294	0.105114	0.21229	0.181818	0.133127	0.200803	0.27439	0.229508	0.266055	0.271084	0.331325	0.158537	0.213542	0.295455	0.147959	0.270968	0.298165	0.215054	0.240664	0.198068	0.234375	0.180851	1	0.271084	0.268	0.215116	0.277512	0.231579	0.215054	0.285714	0.148438	0.27027	0.29646	0.112045	0.167568	0.109551	0.215054	0.189024	0.251309	0.280899	0.181818
0.173653	0.141935	0.182222	0.141935	0.182927	0.164122	0.788889	0.342857	0.23741	0.202703	0.0967742	0.112583	0.15873	0.112281	0.116071	0.553398	0.197279	0.164103	0.218045	0.228571	0.134615	0.171975	0.234483	0.142857	0.193548	0.152709	0.141935	0.146789	0.163743	0.145923	0.21831	0.20122	0.218045	0.175439	0.212121	0.159574	0.193548	0.141935	0.192308	0.118721	0.219298	0.196078	0.0841122	0.159722	0.105431	0.141935	0.177419	0.158537	0.111801	0.15873
0.0657277	0.102978	0.125432	0.122475	0.0863309	0.132517	0.0505415	0.06625	0.066345	0.0920245	0.156044	0.0784314	0.0566502	0.177346	0.154862	0.0443114	0.0571429	0.125899	0.0952381	0.0612245	0.104895	0.0566038	0.0722022	0.0571429	0.068323	0.120853	0.122475	0.130435	0.0667447	0.155844	0.0753341	0.0694118	0.0952381	0.117446	0.0725707	0.116447	0.10468	0.102978	0.108545	0.103806	0.0519159	0.097589	0.15847	0.0526946	0.174251	0.102978	0.0605686	0.109471	0.0919118	0.0566502
0.223684	0.209302	0.246429	0.262136	0.573864	0.227848	0.184466	0.230769	0.262376	0.279412	0.152589	0.178404	0.145	0.186944	0.242537	0.239796	0.151111	0.631579	0.243655	0.175115	0.139286	0.150862	0.284314	0.215962	0.203125	0.60101	0.262136	0.534562	0.220779	0.502146	0.179724	0.272727	0.243655	0.281022	0.215	0.691011	0.27619	0.209302	0.253788	0.119454	0.168421	0.224719	0.164865	0.179245	0.178571	0.209302	0.174359	0.235294	0.253589	0.145
0.183267	0.172996	0.215232	0.219298	0.528497	0.201183	0.159292	0.20398	0.235294	0.223684	0.142487	0.144681	0.133028	0.177465	0.21875	0.213953	0.139918	0.79235	0.195455	0.151899	0.130872	0.130952	0.25	0.199134	0.15814	0.658416	0.219298	0.781726	0.190476	0.579399	0.151261	0.241667	0.195455	0.255102	0.170404	0.519048	0.232759	0.172996	0.22028	0.11254	0.142857	0.202091	0.148338	0.150215	0.164063	0.172996	0.159624	0.187755	0.212121	0.133028
0.123711	0.631148	0.230769	0.631148	0.180328	0.202206	0.150943	0.273438	0.204969	0.273885	0.13125	0.507937	0.38843	0.164948	0.307692	0.116564	0.214724	0.174528	0.352941	0.293333	0.172727	0.138122	0.210843	0.0939227	0.393443	0.207547	0.631148	0.152542	0.127551	0.156	0.282895	0.216667	0.352941	0.20332	0.358209	0.182266	0.318471	0.809091	0.216216	0.145923	0.210526	0.225806	0.117825	0.105263	0.128834	0.631148	0.3125	0.358974	0.425532	0.292308
0.674797	0.1	0.189655	0.140244	0.2	0.162362	0.17931	0.161538	0.213333	0.167702	0.0638298	0.141026	0.122302	0.0686275	0.092437	0.180556	0.127273	0.167488	0.194444	0.189542	0.108108	0.552	0.196203	0.738318	0.161765	0.167464	0.140244	0.171171	0.672	0.139918	0.10241	0.162921	0.194444	0.177966	0.180556	0.193717	0.140351	0.1	0.205607	0.118421	0.146154	0.165138	0.0848485	0.903226	0.0658683	0.1	0.122302	0.0989011	0.105263	0.122302
0.134503	0.346154	0.269231	0.470588	0.23871	0.226721	0.160584	0.336538	0.317829	0.142857	0.119205	0.238806	0.714286	0.129032	0.221675	0.128571	0.225352	0.196809	0.15942	0.231884	0.17	0.116564	0.330827	0.167785	0.177419	0.195876	0.470588	0.175355	0.138728	0.167401	0.212766	0.181818	0.15942	0.237209	0.161765	0.206704	0.355556	0.346154	0.294737	0.179612	0.292453	0.228426	0.101911	0.178571	0.124183	0.346154	0.714286	0.197452	0.264286	0.714286
0.219653	0.315068	0.156379	0.315068	0.167598	0.151079	0.181208	0.19084	0.147239	0.408759	0.123418	0.663636	0.158273	0.148789	0.204545	0.182432	0.248366	0.169082	0.525862	0.307692	0.115556	0.213415	0.154762	0.171779	0.598039	0.202899	0.315068	0.147186	0.20904	0.15102	0.220779	0.19774	0.525862	0.132	0.732673	0.182741	0.234568	0.315068	0.138528	0.0970464	0.149254	0.146018	0.123839	0.181818	0.121118	0.315068	0.175182	0.220238	0.302013	0.158273
0.199005	0.2	0.269388	0.2	0.335196	0.258993	0.204678	0.265306	0.261628	0.296512	0.1	0.189944	0.179012	0.120743	0.194332	0.257669	0.20765	0.265116	0.254545	0.307229	0.151639	0.205263	0.287356	0.151042	0.245161	0.285714	0.2	0.23431	0.196078	0.223529	0.184783	0.716312	0.254545	0.257028	0.19883	0.270531	0.229947	0.2	0.268398	0.141732	0.243243	0.273128	0.107042	0.171271	0.110795	0.2	0.186335	0.230366	0.251397	0.179012
0.113725	0.162281	0.204082	0.162281	0.15102	0.194529	0.152778	0.224599	0.176471	0.161572	0.251462	0.142857	0.17	0.285714	0.202847	0.127273	0.168142	0.145455	0.173709	0.176471	1	0.138075	0.224771	0.109244	0.12381	0.145907	0.162281	0.130435	0.112403	0.163934	0.180995	0.158537	0.173709	0.215017	0.137615	0.133333	0.213333	0.162281	0.2	0.656716	0.201058	0.25283	0.217877	0.123348	0.25072	0.162281	0.193878	0.168067	0.150862	0.17
0.257862	0.292857	0.189427	0.340741	0.261146	0.183908	0.20438	0.239316	0.230769	0.467742	0.131579	0.34375	0.153846	0.154676	0.209524	0.205882	0.184211	0.248649	0.537037	0.189189	0.126761	0.212903	0.22	0.216216	0.583333	0.272727	0.340741	0.209524	0.245399	0.226244	0.237762	0.218182	0.537037	0.182609	0.53271	0.283237	0.294521	0.292857	0.17757	0.106667	0.181818	0.158879	0.128205	0.212766	0.129032	0.292857	0.181102	0.302013	0.27972	0.153846
0.227848	0.157447	0.303249	0.20354	0.545455	0.290323	0.163636	0.229167	0.328358	0.207965	0.101266	0.138528	0.14218	0.116531	0.157718	0.220096	0.15812	0.463636	0.200935	0.176211	0.141379	0.167364	0.292453	0.25463	0.146226	0.455752	0.20354	0.419753	0.240506	0.403101	0.145299	0.269565	0.200935	0.349442	0.148649	0.476415	0.176471	0.157447	0.314176	0.129568	0.187817	0.274436	0.110276	0.207373	0.113636	0.157447	0.15311	0.153846	0.196507	0.14218
0.221519	0.288889	0.184685	0.288889	0.19375	0.179688	0.234375	0.221239	0.141892	0.422764	0.123333	0.341463	0.144	0.150183	0.216749	0.23622	0.153333	0.204301	0.514286	0.198582	0.114833	0.248276	0.142857	0.138158	0.593407	0.269231	0.288889	0.17619	0.25641	0.178571	0.223022	0.227848	0.514286	0.137339	0.670213	0.194444	0.29078	0.288889	0.139535	0.0852018	0.142857	0.15311	0.123778	0.146853	0.120915	0.288889	0.181818	0.238411	0.275362	0.144
0.09319	0.324074	0.258389	0.324074	0.165385	0.246988	0.120332	0.22549	0.170833	0.253275	0.240331	0.242152	0.208531	0.271642	0.7343	0.102459	0.182573	0.183099	0.231818	0.206009	0.219081	0.140078	0.180328	0.0877863	0.206573	0.225	0.324074	0.173203	0.115942	0.232787	0.2103	0.190661	0.231818	0.236066	0.217195	0.202206	0.318386	0.324074	0.243902	0.22069	0.198068	0.251773	0.218667	0.0996016	0.27095	0.324074	0.214286	0.305677	0.263158	0.208531
0.0932203	0.154589	0.179856	0.154589	0.163636	0.161392	0.137755	0.237805	0.271739	0.2	0.182353	0.133005	0.195402	0.195584	0.209302	0.14433	0.214286	0.142292	0.166667	0.17	0.386046	0.118182	0.275132	0.101852	0.122995	0.138462	0.154589	0.130435	0.0966387	0.166667	0.157635	0.188073	0.166667	0.182796	0.115578	0.152263	0.1875	0.154589	0.192308	0.401826	0.313726	0.195313	0.158192	0.128079	0.179191	0.154589	0.195402	0.130045	0.158654	0.195402
0.121212	0.253086	0.275109	0.253086	0.202186	0.2397	0.263514	0.346774	0.253165	0.159091	0.126154	0.2125	0.255474	0.147157	0.215859	0.2	0.239264	0.182243	0.167702	0.253165	0.164444	0.166667	0.205882	0.128492	0.167785	0.176471	0.253086	0.164557	0.142132	0.153543	0.292208	0.238889	0.167702	0.272727	0.177215	0.178744	0.233918	0.253086	0.298578	0.168103	0.231343	0.304348	0.0935673	0.14881	0.127273	0.253086	0.264706	0.227273	0.213018	0.255474
0.127072	0.330935	0.201754	0.330935	0.181287	0.172285	0.215827	0.366972	0.276596	0.273973	0.171717	0.294118	0.350877	0.203704	0.228571	0.158621	0.295775	0.186869	0.278196	0.22449	0.196078	0.149701	0.289655	0.121951	0.289256	0.174757	0.330935	0.156951	0.131148	0.165254	0.483607	0.213018	0.278196	0.20524	0.272727	0.202128	0.278146	0.401515	0.219048	0.176744	0.324324	0.229268	0.144695	0.143791	0.17608	0.330935	0.305085	0.302632	0.272109	0.272727
0.112971	0.1875	0.221818	0.1875	0.162996	0.209677	0.190722	0.31875	0.21	0.203883	0.202346	0.144231	0.19337	0.248387	0.254902	0.15	0.2	0.155642	0.202073	0.222222	0.40367	0.133929	0.214634	0.0982143	0.135417	0.155894	0.1875	0.146953	0.120833	0.178322	0.179612	0.181416	0.202073	0.251852	0.144279	0.152	0.225962	0.1875	0.232558	0.4	0.236686	0.266129	0.161111	0.123223	0.198847	0.1875	0.213483	0.192661	0.147465	0.19337
0.226852	0.182692	0.240741	0.236181	0.593939	0.222222	0.185567	0.25	0.28877	0.241206	0.120548	0.156098	0.162162	0.138643	0.194757	0.251366	0.15566	0.6	0.209424	0.181373	0.142322	0.144796	0.312169	0.231156	0.166667	0.594737	0.236181	0.526316	0.218182	0.435897	0.186275	0.272727	0.209424	0.266917	0.174359	0.805031	0.257426	0.182692	0.252964	0.129496	0.188571	0.213178	0.133152	0.191919	0.14011	0.182692	0.181319	0.215962	0.209756	0.162162
0.180233	0.333333	0.351485	0.333333	0.272152	0.3	0.322835	0.644444	0.356061	0.293706	0.172297	0.223776	0.330435	0.2	0.247573	0.265152	0.27972	0.244681	0.330709	0.306569	0.259067	0.232258	0.347826	0.173077	0.25	0.235897	0.333333	0.212264	0.190751	0.223214	0.285714	0.324675	0.330709	0.35468	0.246269	0.243094	0.352113	0.333333	0.378378	0.253731	0.417476	0.402235	0.148867	0.2	0.172757	0.333333	0.366071	0.340136	0.273973	0.330435
0.0973783	0.161017	0.218121	0.161017	0.159363	0.207207	0.156951	0.226804	0.185022	0.160338	0.248571	0.137339	0.179612	0.301887	0.226148	0.132159	0.19214	0.148936	0.177273	0.169565	0.716495	0.115079	0.232143	0.100806	0.123853	0.157343	0.161017	0.145215	0.100372	0.166667	0.173913	0.15748	0.177273	0.212625	0.132159	0.141304	0.215517	0.161017	0.206294	0.8	0.216495	0.253676	0.212534	0.113924	0.251412	0.161017	0.191176	0.166667	0.15	0.179612
0.1625	0.491071	0.196262	0.491071	0.194805	0.170635	0.143939	0.29703	0.227273	0.344	0.122449	0.564356	0.259259	0.149813	0.269841	0.145038	0.220588	0.179348	0.420561	0.265625	0.153061	0.175676	0.215827	0.114094	0.452632	0.204301	0.491071	0.153846	0.159509	0.162896	0.273438	0.238411	0.420561	0.172727	0.401869	0.202312	0.315789	0.491071	0.18408	0.135266	0.240385	0.193878	0.119205	0.137681	0.12	0.491071	0.271028	0.353383	0.482456	0.259259
0.166667	0.317241	0.222707	0.317241	0.168539	0.203774	0.215278	0.291667	0.24	0.263158	0.18	0.3	0.230769	0.216912	0.227907	0.167785	0.266667	0.187192	0.284672	0.231788	0.207729	0.229814	0.237179	0.111111	0.296	0.233831	0.317241	0.162996	0.189944	0.156379	0.571429	0.212644	0.284672	0.205128	0.338462	0.171717	0.300654	0.317241	0.190909	0.151111	0.275	0.222749	0.15655	0.13125	0.184211	0.317241	0.290323	0.324675	0.261438	0.230769
0.147541	0.720721	0.272727	0.720721	0.209302	0.236434	0.166667	0.383929	0.248322	0.28	0.145631	0.433071	0.322314	0.173759	0.333333	0.12987	0.25	0.205	0.323308	0.300699	0.184834	0.151163	0.245161	0.0982659	0.338843	0.233831	0.720721	0.178571	0.145161	0.170833	0.272109	0.233918	0.323308	0.253333	0.308271	0.221053	0.401408	0.720721	0.2657	0.166667	0.285714	0.283582	0.124224	0.117284	0.146497	0.720721	0.355932	0.533835	0.484615	0.322314
0.253659	0.18408	0.248092	0.239583	0.666667	0.232323	0.193548	0.286624	0.323864	0.271277	0.126404	0.162437	0.169492	0.148936	0.200772	0.262857	0.209184	0.556757	0.232044	0.182741	0.183267	0.177885	0.340782	0.274194	0.180791	0.528497	0.239583	0.488038	0.244019	0.54717	0.181818	0.29	0.232044	0.300395	0.181818	0.558659	0.217822	0.18408	0.261224	0.186047	0.219512	0.229839	0.132964	0.225806	0.133705	0.18408	0.189655	0.167442	0.22449	0.169492
0.22905	0.248447	0.26087	0.248447	0.274854	0.241509	0.284722	0.386555	0.51938	0.337748	0.1375	0.22293	0.278196	0.159864	0.223214	0.277778	0.333333	0.255	0.265306	0.298013	0.203704	0.230769	0.481752	0.136364	0.23741	0.30303	0.248447	0.223214	0.232044	0.222689	0.262821	0.355828	0.265306	0.226891	0.260274	0.241026	0.412162	0.248447	0.230769	0.185022	0.495413	0.252336	0.123867	0.157576	0.141975	0.248447	0.307692	0.266272	0.26087	0.278196
0.125	0.760684	0.266094	0.760684	0.192513	0.232472	0.144578	0.307692	0.210843	0.254545	0.135385	0.459259	0.470588	0.164983	0.341346	0.118343	0.213018	0.196262	0.317241	0.264151	0.162281	0.139037	0.223529	0.0962567	0.351145	0.234742	0.760684	0.172269	0.128713	0.160784	0.2625	0.215054	0.317241	0.242678	0.321678	0.199029	0.380645	1	0.253394	0.146444	0.217391	0.269767	0.122024	0.107345	0.136364	0.760684	0.377953	0.422078	0.507246	0.346154
0.205128	0.200913	0.248227	0.252381	0.573034	0.22956	0.17619	0.227027	0.252427	0.251185	0.163934	0.170507	0.148515	0.202985	0.244444	0.236181	0.154185	0.673797	0.227723	0.172727	0.145907	0.148936	0.274038	0.212963	0.181818	0.767956	0.252381	0.655172	0.212766	0.575893	0.171946	0.269058	0.227723	0.287273	0.194175	0.57513	0.266355	0.200913	0.250936	0.122034	0.159794	0.226766	0.172973	0.165899	0.190083	0.200913	0.177665	0.221239	0.244131	0.148515
0.0620609	0.101737	0.115297	0.121212	0.0864346	0.127636	0.0544135	0.0703518	0.0664251	0.0948276	0.149891	0.0732601	0.0567201	0.168182	0.164848	0.046875	0.0546968	0.12201	0.0898876	0.0651387	0.0897583	0.0591716	0.0709988	0.0559524	0.0657568	0.115702	0.121212	0.126612	0.0643275	0.158768	0.0767357	0.0707547	0.0898876	0.115034	0.0700246	0.115246	0.0966952	0.101737	0.106113	0.0900798	0.0506799	0.093929	0.151087	0.0527578	0.166667	0.101737	0.0606436	0.105521	0.0840438	0.0567201
0.212963	0.173913	0.22963	0.227273	0.64557	0.212418	0.176166	0.239521	0.27957	0.21393	0.0943396	0.152709	0.15847	0.110145	0.161765	0.241758	0.157895	0.534031	0.193717	0.178218	0.139623	0.136364	0.296296	0.234694	0.163043	0.515152	0.227273	0.476636	0.210046	0.441558	0.154589	0.270531	0.193717	0.260377	0.164948	0.543478	0.195238	0.173913	0.241107	0.126812	0.171429	0.206226	0.101064	0.176768	0.101604	0.173913	0.171271	0.147982	0.206897	0.15847
0.194915	0.174107	0.213793	0.223256	0.573034	0.199387	0.193237	0.213904	0.252427	0.222222	0.115183	0.149321	0.142857	0.132022	0.183099	0.255102	0.144105	0.809249	0.198068	0.162162	0.129825	0.125	0.267943	0.212963	0.164179	0.6	0.223256	0.714286	0.192469	0.452675	0.161435	0.246696	0.198068	0.242105	0.165877	0.558974	0.209821	0.174107	0.223443	0.118243	0.153846	0.191336	0.139108	0.16055	0.148936	0.174107	0.154229	0.179487	0.210046	0.142857
0.195266	0.236486	0.242009	0.236486	0.219512	0.205426	0.192857	0.633333	0.236111	0.171975	0.130719	0.191781	0.256198	0.14539	0.201878	0.152778	0.272727	0.194872	0.174825	0.236111	0.192118	0.217949	0.241611	0.189542	0.149254	0.188119	0.236486	0.16895	0.19883	0.171674	0.217687	0.237805	0.174825	0.245455	0.160839	0.191489	0.256579	0.236486	0.263682	0.22439	0.26087	0.27551	0.10625	0.21831	0.128205	0.236486	0.277311	0.298013	0.217105	0.256198
0.147541	0.720721	0.272727	0.720721	0.209302	0.236434	0.166667	0.383929	0.248322	0.28	0.145631	0.433071	0.322314	0.173759	0.333333	0.12987	0.25	0.205	0.323308	0.300699	0.184834	0.151163	0.245161	0.0982659	0.338843	0.233831	0.720721	0.178571	0.145161	0.170833	0.272109	0.233918	0.323308	0.253333	0.308271	0.221053	0.401408	0.720721	0.2657	0.166667	0.285714	0.283582	0.124224	0.117284	0.146497	0.720721	0.355932	0.533835	0.484615	0.322314
0.0962963	0.121457	0.147335	0.103586	0.122137	0.140845	0.115385	0.158654	0.142857	0.14876	0.282799	0.107438	0.113122	0.303125	0.178451	0.11588	0.0909091	0.127586	0.174888	0.123967	0.292308	0.109375	0.197425	0.104	0.112108	0.136054	0.103586	0.118211	0.0992647	0.15047	0.0963855	0.146718	0.174888	0.157233	0.106383	0.148014	0.158537	0.103586	0.175676	0.296992	0.149038	0.182131	0.283668	0.117155	0.300292	0.121457	0.113122	0.124031	0.116	0.133641
0.105769	0.165746	0.181102	0.165746	0.128713	0.164948	0.174699	0.286765	0.240964	0.184358	0.198718	0.147727	0.216216	0.214533	0.208511	0.134503	0.173184	0.110638	0.195122	0.204678	0.467391	0.135417	0.245614	0.117021	0.144654	0.107438	0.165746	0.100775	0.109524	0.131579	0.176136	0.160804	0.195122	0.188976	0.134503	0.12	0.203297	0.165746	0.194915	0.484043	0.281481	0.198276	0.157576	0.148571	0.194969	0.165746	0.216216	0.142857	0.139037	0.216216
0.183246	0.210526	0.233333	0.246988	0.333333	0.200717	0.232258	0.315385	0.683333	0.260606	0.141975	0.171598	0.275362	0.152824	0.186441	0.217949	0.2875	0.278607	0.21519	0.231707	0.220183	0.163043	0.756303	0.22619	0.178808	0.275362	0.246988	0.25	0.186529	0.258475	0.215569	0.297143	0.21519	0.246862	0.165644	0.305263	0.279762	0.210526	0.252252	0.227679	0.495575	0.251142	0.135135	0.23125	0.149847	0.210526	0.275362	0.189189	0.208092	0.275362
0.174699	0.113924	0.142241	0.113924	0.253247	0.130112	0.553398	0.261261	0.230216	0.273381	0.0796178	0.113333	0.124031	0.0934256	0.0969163	0.786517	0.174497	0.221622	0.219697	0.171233	0.113744	0.173077	0.219178	0.143791	0.195122	0.207254	0.113924	0.191388	0.164706	0.192825	0.170068	0.264516	0.219697	0.13617	0.204545	0.21229	0.157233	0.113924	0.148837	0.0990991	0.2	0.151659	0.084375	0.160839	0.0849057	0.113924	0.141732	0.118343	0.141026	0.124031
0.714286	0.169312	0.23506	0.220994	0.208122	0.228873	0.184971	0.149068	0.167568	0.226519	0.0756303	0.204545	0.104651	0.0906344	0.130769	0.186047	0.134021	0.199115	0.271605	0.213483	0.111111	0.530201	0.15544	0.538462	0.263158	0.230089	0.220994	0.185484	0.664384	0.156134	0.142105	0.199005	0.271605	0.181818	0.299363	0.196347	0.174359	0.169312	0.201646	0.0988593	0.115854	0.170732	0.0949721	0.635659	0.0773481	0.169312	0.12426	0.141463	0.167539	0.104651
0.122951	0.169725	0.207018	0.169725	0.152542	0.212025	0.225641	0.303571	0.201923	0.207547	0.244048	0.144186	0.160622	0.29085	0.184116	0.166667	0.181395	0.150943	0.212121	0.207729	0.427273	0.134199	0.241546	0.0995671	0.147208	0.142857	0.169725	0.134948	0.116935	0.169492	0.218447	0.185345	0.212121	0.235714	0.149758	0.142857	0.206422	0.169725	0.216418	0.404348	0.21229	0.277778	0.20339	0.123853	0.239766	0.169725	0.185185	0.175439	0.142222	0.160622
0.138122	0.335714	0.159664	0.335714	0.221557	0.153846	0.13245	0.279661	0.221477	0.424242	0.132686	0.358779	0.209302	0.159574	0.27451	0.172414	0.215686	0.215385	0.30303	0.197368	0.15493	0.134503	0.211538	0.100592	0.316667	0.232323	0.335714	0.187215	0.142077	0.209607	0.253425	0.246988	0.30303	0.16318	0.307692	0.232432	0.27451	0.335714	0.162162	0.143498	0.241667	0.181395	0.129338	0.120253	0.133758	0.335714	0.238095	0.290323	0.421053	0.209302
0.270115	0.209581	0.270742	0.278481	0.780488	0.245283	0.24	0.31746	0.368056	0.26087	0.102719	0.184049	0.204225	0.121311	0.180258	0.330935	0.189349	0.615385	0.238411	0.23125	0.16	0.174157	0.378378	0.264151	0.201389	0.598765	0.278481	0.536313	0.258427	0.489796	0.185629	0.337349	0.238411	0.302222	0.201299	0.664384	0.235294	0.209581	0.287736	0.144068	0.242424	0.24537	0.110119	0.246753	0.107463	0.209581	0.221429	0.187845	0.243902	0.204225
0.0884956	0.155116	0.189702	0.155116	0.115502	0.197995	0.132203	0.180451	0.127451	0.185811	0.721476	0.140468	0.127208	0.952191	0.236842	0.11	0.148026	0.156069	0.187943	0.116505	0.302548	0.105263	0.157895	0.0705521	0.150538	0.162857	0.155116	0.143243	0.0909091	0.205479	0.193103	0.128049	0.187943	0.201635	0.168421	0.133333	0.193333	0.155116	0.172702	0.270517	0.147059	0.230089	0.598159	0.0793651	0.718543	0.155116	0.151625	0.194079	0.14658	0.127208
0.113725	0.142241	0.183946	0.142241	0.137097	0.169643	0.126697	0.21164	0.176471	0.151515	0.226361	0.127753	0.17	0.242331	0.194346	0.102222	0.147826	0.120996	0.157407	0.165919	0.78022	0.142857	0.224771	0.128205	0.107981	0.121951	0.142241	0.111842	0.116732	0.134185	0.144737	0.149194	0.157407	0.190635	0.102222	0.125	0.181818	0.142241	0.19573	0.716495	0.201058	0.22963	0.194521	0.153846	0.225989	0.142241	0.17	0.14876	0.13617	0.17
0.122807	0.19697	0.225564	0.19697	0.165138	0.208609	0.214286	0.313726	0.21466	0.220513	0.190476	0.15736	0.177143	0.236066	0.230159	0.164021	0.204082	0.161943	0.226519	0.208333	0.402844	0.140187	0.219388	0.102804	0.162011	0.15748	0.19697	0.148148	0.121212	0.172043	0.213542	0.189815	0.226519	0.233083	0.164021	0.153527	0.212871	0.19697	0.227092	0.386364	0.24375	0.251029	0.159091	0.129353	0.187135	0.19697	0.197674	0.184834	0.149038	0.177143
0.211454	0.21327	0.277778	0.21327	0.325243	0.292929	0.212121	0.22905	0.218447	0.311224	0.108466	0.199029	0.159794	0.13467	0.196364	0.26455	0.180556	0.26971	0.281915	0.287179	0.162362	0.246445	0.252427	0.133333	0.254144	0.349138	0.21327	0.250951	0.213974	0.244604	0.194313	0.662651	0.281915	0.257246	0.231959	0.26383	0.269231	0.21327	0.252874	0.12892	0.197802	0.271654	0.117801	0.149533	0.118421	0.21327	0.184211	0.239631	0.258537	0.159794
0.196721	0.219512	0.284444	0.219512	0.323171	0.266409	0.218543	0.333333	0.326531	0.348993	0.106707	0.216561	0.190141	0.133333	0.202643	0.27972	0.259494	0.282051	0.275862	0.335616	0.166667	0.217647	0.311688	0.156977	0.230216	0.29798	0.219512	0.252294	0.193548	0.244635	0.195122	0.788618	0.275862	0.265217	0.228188	0.28877	0.238095	0.219512	0.290476	0.155172	0.317073	0.296117	0.107463	0.17284	0.108108	0.219512	0.198582	0.275449	0.294872	0.190141
0.0676328	0.106138	0.119718	0.126302	0.0875462	0.128409	0.0533499	0.068299	0.0696517	0.0962025	0.15376	0.0808081	0.0597205	0.175439	0.160891	0.0469136	0.0588235	0.128237	0.0996119	0.0630408	0.0973872	0.0608273	0.0756824	0.0588235	0.0717949	0.123021	0.126302	0.13285	0.0686747	0.160389	0.0789474	0.070133	0.0996119	0.112922	0.0761421	0.117139	0.107868	0.106138	0.105077	0.0963572	0.0535032	0.0938967	0.15625	0.054254	0.172336	0.106138	0.0637755	0.108586	0.0933165	0.0597205
0.086351	0.155763	0.182519	0.155763	0.118156	0.19378	0.126984	0.167247	0.126154	0.180952	0.695238	0.134796	0.125828	0.899628	0.250704	0.102804	0.149068	0.166205	0.202703	0.119266	0.268437	0.102041	0.165625	0.0724638	0.143813	0.175824	0.155763	0.153247	0.0916667	0.216359	0.183871	0.130058	0.202703	0.203125	0.156863	0.157303	0.203175	0.155763	0.172414	0.243626	0.14433	0.226891	0.594118	0.0776119	0.843003	0.155763	0.148649	0.207547	0.144172	0.125828
0.114833	0.486111	0.192913	0.486111	0.209424	0.171233	0.106145	0.219178	0.180791	0.295181	0.135542	0.433566	0.253425	0.138264	0.253275	0.125714	0.189944	0.211009	0.292208	0.1875	0.128099	0.133333	0.19337	0.0923077	0.321429	0.248848	0.486111	0.18595	0.118483	0.173745	0.26506	0.238095	0.292208	0.173077	0.296053	0.214286	0.290698	0.486111	0.177686	0.114625	0.173333	0.190678	0.112717	0.102703	0.113372	0.486111	0.270833	0.282486	0.61194	0.253425
0.163366	0.213483	0.28692	0.213483	0.226316	0.255474	0.298701	0.395349	0.263473	0.198895	0.141566	0.162921	0.217105	0.167213	0.194215	0.236025	0.228571	0.20362	0.210843	0.219653	0.180258	0.205405	0.224719	0.162162	0.183544	0.202643	0.213483	0.1893	0.178218	0.186047	0.239766	0.229167	0.210843	0.289916	0.198795	0.195349	0.237569	0.213483	0.298643	0.178423	0.219178	0.316279	0.105714	0.177143	0.142433	0.213483	0.225166	0.231183	0.178378	0.217105
0.158654	0.45098	0.248996	0.353659	0.201005	0.22807	0.211765	0.328571	0.254335	0.259887	0.149254	0.245614	0.335664	0.175325	0.30531	0.178161	0.201087	0.242009	0.246988	0.225989	0.200855	0.205263	0.265537	0.133333	0.237179	0.303738	0.353659	0.219008	0.184466	0.177358	0.197802	0.21608	0.246988	0.247012	0.25	0.228972	0.811024	0.353659	0.273913	0.188525	0.243243	0.273128	0.135838	0.139785	0.167164	0.45098	0.404412	0.342857	0.309942	0.44697
0.238411	0.2	0.173516	0.2	0.178344	0.179283	0.245902	0.168142	0.124138	0.420168	0.0852459	0.204545	0.0703125	0.103943	0.147619	0.247934	0.0705128	0.211111	0.443396	0.198529	0.0861244	0.268116	0.125828	0.128378	0.376238	0.293103	0.2	0.187192	0.217949	0.156951	0.15493	0.253333	0.443396	0.131004	0.36036	0.229412	0.230769	0.2	0.143541	0.0678733	0.111111	0.146341	0.0935484	0.144928	0.0906149	0.2	0.0873016	0.292857	0.223022	0.0703125
0.204167	0.179039	0.246528	0.227273	0.551351	0.236025	0.181395	0.251337	0.280193	0.278302	0.154667	0.16	0.154589	0.178161	0.225	0.246305	0.190265	0.5311	0.25	0.177778	0.170819	0.144628	0.31401	0.211712	0.17561	0.535211	0.227273	0.465812	0.196721	0.525424	0.192825	0.277533	0.25	0.298561	0.182243	0.57868	0.230089	0.179039	0.258303	0.161512	0.195876	0.225455	0.166667	0.181818	0.186486	0.179039	0.17734	0.189076	0.214286	0.154589
0.12844	0.207447	0.17037	0.207447	0.178744	0.152597	0.165746	0.256579	0.247191	0.206349	0.160714	0.289941	0.209877	0.199346	0.2	0.141304	0.751938	0.158996	0.177778	0.240223	0.191667	0.147059	0.308571	0.124378	0.178571	0.159184	0.207447	0.149425	0.131818	0.165441	0.238889	0.210784	0.177778	0.177778	0.213873	0.160173	0.205128	0.207447	0.18254	0.184739	0.285714	0.214876	0.140401	0.148148	0.164706	0.207447	0.217391	0.176471	0.21164	0.209877
0.195652	0.142045	0.188525	0.142045	0.267442	0.179211	0.554622	0.269231	0.217391	0.320261	0.11315	0.142857	0.133333	0.13289	0.156118	0.769231	0.169591	0.248756	0.273973	0.187879	0.145374	0.230769	0.237805	0.162791	0.228571	0.240385	0.142045	0.217778	0.198925	0.222689	0.193939	0.284884	0.273973	0.201646	0.243243	0.241026	0.222222	0.142045	0.198238	0.125523	0.207407	0.223744	0.127273	0.19375	0.121212	0.142045	0.180556	0.150538	0.166667	0.133333
0.105714	0.157233	0.16285	0.157233	0.119186	0.169811	0.106918	0.144828	0.110092	0.201954	0.594595	0.150641	0.104918	0.763889	0.228412	0.107256	0.122324	0.174157	0.213058	0.0966767	0.234104	0.126126	0.145511	0.0890208	0.156997	0.187151	0.157233	0.176	0.111111	0.208443	0.159236	0.131195	0.213058	0.176923	0.17	0.15864	0.18612	0.157233	0.152231	0.211111	0.122449	0.208333	0.727564	0.101538	0.622356	0.157233	0.12709	0.194357	0.167192	0.104918
0.199005	0.353659	0.312236	0.45098	0.26455	0.282051	0.211765	0.328571	0.291667	0.259887	0.149254	0.245614	0.335664	0.175325	0.30531	0.178161	0.201087	0.31401	0.246988	0.225989	0.200855	0.205263	0.294798	0.188172	0.237179	0.38806	0.45098	0.282609	0.226131	0.223529	0.197802	0.21608	0.246988	0.288066	0.25	0.295566	0.811024	0.353659	0.308036	0.188525	0.243243	0.273128	0.135838	0.184358	0.167164	0.353659	0.404412	0.342857	0.309942	0.335664
0.151515	0.431507	0.187251	0.431507	0.158974	0.16609	0.109195	0.20979	0.159091	0.26506	0.113772	0.612903	0.219178	0.140523	0.258929	0.109827	0.253012	0.15625	0.337931	0.316129	0.135593	0.186813	0.172222	0.112299	0.374046	0.214612	0.431507	0.137097	0.166667	0.141221	0.227545	0.21164	0.337931	0.153846	0.391304	0.162791	0.284024	0.431507	0.161826	0.116935	0.155405	0.169492	0.11437	0.130682	0.111765	0.431507	0.227586	0.261364	0.425676	0.219178
0.183267	0.158333	0.215232	0.203463	0.528497	0.201183	0.159292	0.20398	0.235294	0.218341	0.145455	0.135021	0.133028	0.180791	0.214533	0.213953	0.139918	0.615764	0.195455	0.151899	0.130872	0.130952	0.25	0.199134	0.147465	0.565421	0.203463	0.588235	0.190476	0.579399	0.146444	0.241667	0.195455	0.255102	0.16	0.490654	0.217021	0.158333	0.22028	0.11254	0.142857	0.202091	0.154242	0.150215	0.167102	0.158333	0.159624	0.164	0.191489	0.133028
0.144444	0.230263	0.215859	0.230263	0.299363	0.184211	0.257353	0.385321	0.516667	0.27027	0.136364	0.202703	0.310924	0.147368	0.203704	0.240876	0.309859	0.19697	0.228571	0.263889	0.205882	0.175758	0.536585	0.15528	0.244094	0.196078	0.230263	0.176471	0.148352	0.188841	0.236486	0.408163	0.228571	0.213974	0.172414	0.219251	0.308725	0.230263	0.23445	0.214286	0.552083	0.239024	0.122257	0.195946	0.141026	0.230263	0.310924	0.204819	0.227273	0.310924
0.447761	0.166667	0.257143	0.223776	0.28	0.216867	0.195489	0.263636	0.307692	0.181208	0.0868167	0.185714	0.210084	0.09375	0.137615	0.19697	0.122581	0.229508	0.212121	0.223022	0.152709	0.358209	0.282609	0.5	0.177419	0.227513	0.223776	0.227723	0.448529	0.188341	0.155405	0.226415	0.212121	0.237209	0.161765	0.263158	0.211921	0.166667	0.28125	0.146226	0.212389	0.228426	0.11254	0.586538	0.0886076	0.166667	0.210084	0.146341	0.172185	0.210084
0.204167	0.179039	0.246528	0.227273	0.551351	0.236025	0.215311	0.251337	0.280193	0.278302	0.154667	0.16	0.154589	0.178161	0.225	0.290816	0.190265	0.5311	0.25	0.177778	0.170819	0.144628	0.31401	0.211712	0.17561	0.535211	0.227273	0.465812	0.196721	0.525424	0.192825	0.277533	0.25	0.298561	0.182243	0.52451	0.230089	0.179039	0.258303	0.161512	0.195876	0.225455	0.179144	0.181818	0.216066	0.179039	0.17734	0.189076	0.214286	0.154589
0.0833333	0.140127	0.173228	0.140127	0.106195	0.176755	0.121311	0.175182	0.135048	0.165584	0.725166	0.122186	0.143357	0.791367	0.220963	0.1	0.126183	0.13649	0.170648	0.117089	0.267477	0.0993976	0.165049	0.0720721	0.134483	0.143251	0.140127	0.122396	0.0888252	0.182058	0.168317	0.121662	0.170648	0.184697	0.144295	0.133523	0.165605	0.140127	0.172131	0.252941	0.163636	0.214286	0.607903	0.0841122	0.727869	0.140127	0.159574	0.185304	0.142857	0.143357
0.227027	0.136612	0.188	0.136612	0.190476	0.183099	0.699115	0.274074	0.215569	0.229412	0.114114	0.117978	0.149351	0.12987	0.146939	0.503937	0.182857	0.167421	0.253247	0.237805	0.155844	0.214689	0.235294	0.189655	0.193333	0.162281	0.136612	0.151639	0.216931	0.159533	0.207101	0.212766	0.253247	0.191235	0.208861	0.174528	0.2	0.136612	0.197425	0.15	0.223022	0.20614	0.111437	0.207317	0.128743	0.136612	0.164474	0.163158	0.117021	0.149351
0.147619	0.470199	0.224409	0.470199	0.244792	0.202749	0.163842	0.273973	0.198895	0.351515	0.163142	0.42	0.24026	0.194719	0.277056	0.19186	0.20765	0.253456	0.326923	0.192308	0.185654	0.180412	0.244444	0.116162	0.359155	0.291667	0.470199	0.224066	0.156398	0.228346	0.238636	0.273684	0.326923	0.232283	0.357616	0.252381	0.377246	0.470199	0.205761	0.155378	0.194805	0.273128	0.162722	0.12766	0.16369	0.470199	0.326389	0.327684	0.577465	0.24026
0.142857	0.28125	0.25641	0.28125	0.193548	0.233333	0.211538	0.3	0.257862	0.337662	0.18328	0.248408	0.234043	0.227758	0.235556	0.167702	0.251534	0.197183	0.338028	0.212121	0.233645	0.164835	0.254545	0.139665	0.248227	0.201835	0.28125	0.177966	0.146465	0.184739	0.467153	0.256983	0.338028	0.275862	0.228758	0.217822	0.283133	0.28125	0.277778	0.207965	0.294574	0.301435	0.160494	0.160714	0.187302	0.28125	0.251799	0.337423	0.254545	0.234043
0.0852941	0.136364	0.167553	0.136364	0.105422	0.171569	0.120805	0.17603	0.127451	0.154605	0.721476	0.121711	0.127208	0.781818	0.222543	0.0990099	0.125806	0.133144	0.15917	0.105769	0.282132	0.101852	0.157895	0.0738462	0.134276	0.136872	0.136364	0.119048	0.0877193	0.185984	0.172881	0.107784	0.15917	0.176	0.148276	0.123563	0.166124	0.136364	0.162983	0.310345	0.147059	0.201729	0.593272	0.086262	0.707237	0.136364	0.143369	0.170968	0.124601	0.127208
0.237179	0.270073	0.179372	0.318182	0.256579	0.175097	0.215385	0.221239	0.207143	0.422764	0.119601	0.309524	0.153226	0.137681	0.1875	0.217054	0.161074	0.237569	0.485981	0.190141	0.109524	0.206667	0.197279	0.20979	0.542553	0.269231	0.318182	0.204878	0.240506	0.211009	0.205674	0.2125	0.485981	0.167401	0.495238	0.272189	0.28169	0.270073	0.166667	0.0950226	0.162393	0.14218	0.116505	0.19708	0.117264	0.270073	0.172131	0.263514	0.257143	0.153226
0.17193	0.153846	0.198813	0.193182	0.443478	0.19086	0.141221	0.172269	0.206226	0.210728	0.171569	0.137546	0.12253	0.191099	0.231746	0.187251	0.121429	0.622222	0.195219	0.139706	0.161491	0.125874	0.223938	0.184906	0.148594	0.482072	0.193182	0.57085	0.174216	0.511194	0.156134	0.209386	0.195219	0.234043	0.159533	0.441296	0.1875	0.153846	0.20625	0.160606	0.130612	0.182663	0.176755	0.146617	0.192118	0.153846	0.136	0.159011	0.182836	0.12253
0.208661	0.285714	0.821256	0.285714	0.215139	0.711934	0.214286	0.3125	0.241228	0.19917	0.165375	0.197425	0.212264	0.212465	0.262238	0.178261	0.18107	0.220217	0.235294	0.235808	0.221831	0.224066	0.213389	0.148	0.177273	0.259124	0.285714	0.199336	0.215686	0.203822	0.193277	0.299578	0.235294	0.647826	0.193833	0.20073	0.315556	0.285714	0.588496	0.194631	0.219512	0.723301	0.153266	0.16318	0.174807	0.285714	0.278607	0.286325	0.239316	0.212264
0.191837	0.166667	0.231293	0.213333	0.542553	0.218845	0.178899	0.240838	0.270142	0.268519	0.147368	0.142857	0.141509	0.190202	0.222615	0.236715	0.187773	0.560386	0.228571	0.160173	0.173145	0.142857	0.285047	0.20354	0.161905	0.578947	0.213333	0.537778	0.194332	0.551282	0.174672	0.262931	0.228571	0.29078	0.174312	0.502392	0.237885	0.166667	0.23741	0.152027	0.180905	0.223022	0.15625	0.168889	0.169312	0.166667	0.174757	0.181818	0.20614	0.141509
0.0833333	0.146179	0.179348	0.146179	0.110429	0.1825	0.122867	0.183908	0.129568	0.157191	0.733788	0.123746	0.137681	0.796296	0.251497	0.100671	0.135314	0.138329	0.161972	0.107492	0.303226	0.0965732	0.160535	0.0716511	0.136691	0.142045	0.146179	0.123656	0.0857988	0.191781	0.175862	0.109422	0.161972	0.188011	0.150877	0.128655	0.176667	0.146179	0.175141	0.306962	0.149813	0.218935	0.602484	0.0806452	0.719064	0.146179	0.154412	0.181518	0.130293	0.137681
0.107296	0.165854	0.192727	0.165854	0.132743	0.176282	0.137755	0.26875	0.21875	0.153846	0.210843	0.138614	0.209302	0.226537	0.204633	0.11	0.18408	0.11583	0.160622	0.187817	0.46798	0.138889	0.217172	0.11215	0.117021	0.116981	0.165854	0.106383	0.110638	0.138408	0.163366	0.161435	0.160622	0.2	0.11	0.124498	0.199029	0.165854	0.206226	0.715084	0.25625	0.209486	0.171429	0.150754	0.207101	0.165854	0.209302	0.16129	0.147619	0.209302
0.219298	0.193548	0.247312	0.245192	0.559322	0.228571	0.185366	0.238889	0.27	0.244019	0.156164	0.162791	0.151515	0.191045	0.238806	0.247423	0.151786	0.617801	0.21393	0.175926	0.148014	0.156522	0.292079	0.216981	0.173469	0.637306	0.245192	0.558685	0.227074	0.524017	0.180556	0.268182	0.21393	0.291513	0.192118	0.612903	0.289855	0.193548	0.254753	0.123711	0.175532	0.234848	0.168478	0.180095	0.179063	0.193548	0.1875	0.225225	0.225352	0.151515
0.19337	0.262821	0.153226	0.262821	0.163043	0.152482	0.183007	0.210526	0.156627	0.414286	0.125	0.305556	0.136986	0.146259	0.19469	0.184211	0.166667	0.165094	0.467742	0.170732	0.117904	0.192982	0.150289	0.132948	0.5	0.186916	0.262821	0.139241	0.183784	0.157258	0.213836	0.198895	0.467742	0.133858	0.463415	0.19	0.265432	0.262821	0.140426	0.0995851	0.160584	0.147826	0.121951	0.147239	0.122699	0.262821	0.160839	0.272727	0.251572	0.136986
0.170213	0.22561	0.213389	0.288462	0.260116	0.187726	0.193548	0.299213	0.370629	0.209581	0.151899	0.22293	0.29771	0.163823	0.191304	0.135802	0.204819	0.248756	0.231788	0.202454	0.181818	0.149171	0.371622	0.234568	0.202797	0.252427	0.288462	0.223214	0.173684	0.207469	0.340136	0.188172	0.231788	0.226891	0.187097	0.267016	0.251497	0.22561	0.230769	0.174672	0.253846	0.191111	0.134146	0.232258	0.15625	0.22561	0.29771	0.244186	0.222892	0.29771
0.0962963	0.338164	0.262069	0.338164	0.171315	0.25	0.125	0.235897	0.177489	0.257919	0.242938	0.252336	0.217822	0.275229	0.767677	0.106383	0.189655	0.193431	0.235849	0.214286	0.217391	0.145161	0.187234	0.0909091	0.215686	0.241636	0.338164	0.182432	0.11985	0.23569	0.21875	0.197581	0.235849	0.243243	0.226415	0.209125	0.331776	0.338164	0.251799	0.219081	0.207071	0.260073	0.220708	0.103306	0.267045	0.338164	0.223881	0.318182	0.273973	0.217822
0.159794	0.760684	0.334842	1	0.252809	0.289575	0.144578	0.307692	0.240741	0.254545	0.135385	0.459259	0.346154	0.164983	0.341346	0.118343	0.213018	0.24878	0.317241	0.264151	0.162281	0.139037	0.253012	0.138889	0.351145	0.289216	1	0.218341	0.163265	0.203252	0.2625	0.215054	0.317241	0.274678	0.321678	0.253807	0.380645	0.760684	0.325359	0.146444	0.217391	0.269767	0.122024	0.146199	0.136364	0.760684	0.377953	0.422078	0.507246	0.346154
0.198758	0.270073	0.153509	0.270073	0.179012	0.152672	0.305785	0.221239	0.157534	0.422764	0.119601	0.309524	0.153226	0.137681	0.1875	0.308333	0.161074	0.172775	0.485981	0.190141	0.109524	0.206667	0.150327	0.145695	0.542553	0.203125	0.270073	0.148837	0.202454	0.157895	0.205674	0.2125	0.485981	0.12766	0.495238	0.201117	0.28169	0.270073	0.139535	0.0950226	0.162393	0.14218	0.127451	0.15493	0.128289	0.270073	0.172131	0.263514	0.257143	0.153226
0.132653	0.780702	0.280702	0.780702	0.202186	0.244361	0.183544	0.346774	0.214724	0.259259	0.147335	0.469697	0.354331	0.178694	0.352941	0.15528	0.216867	0.216346	0.323944	0.269231	0.18018	0.160221	0.227545	0.0978261	0.359375	0.256039	0.780702	0.189655	0.142132	0.186235	0.283871	0.225275	0.323944	0.295154	0.357664	0.207921	0.465278	0.780702	0.262673	0.148305	0.222222	0.330049	0.133333	0.109195	0.148148	0.780702	0.482759	0.44	0.518519	0.354331
0.161111	0.258278	0.223684	0.328671	0.269939	0.204545	0.208333	0.327586	0.312057	0.24026	0.165017	0.248276	0.242188	0.195652	0.200913	0.153333	0.251656	0.263158	0.25	0.185897	0.169014	0.132184	0.324138	0.196203	0.257813	0.260204	0.328671	0.228972	0.152174	0.217391	0.453125	0.179775	0.25	0.237885	0.253623	0.276243	0.2375	0.258278	0.242857	0.151786	0.256198	0.200935	0.142405	0.192053	0.169381	0.258278	0.261905	0.27673	0.207547	0.242188
0.17033	0.480916	0.199153	0.480916	0.178771	0.175182	0.155844	0.244094	0.173913	0.3	0.129747	0.745283	0.244275	0.167832	0.271429	0.149351	0.245161	0.190244	0.376923	0.303448	0.171296	0.210843	0.187879	0.135294	0.422414	0.230392	0.480916	0.176211	0.186813	0.173554	0.266667	0.215909	0.376923	0.182573	0.654206	0.175	0.311688	0.480916	0.172566	0.124464	0.172932	0.202765	0.130031	0.15	0.127329	0.480916	0.293651	0.277778	0.473684	0.244275
0.198925	0.446809	0.279476	0.446809	0.241573	0.267176	0.18239	0.302326	0.228395	0.433566	0.161392	0.511628	0.235714	0.207018	0.288372	0.183544	0.215569	0.23301	0.718182	0.275641	0.223256	0.226744	0.263804	0.16	0.422764	0.285714	0.446809	0.209607	0.202128	0.235294	0.273885	0.302326	0.718182	0.266094	0.385185	0.25	0.300613	0.446809	0.255708	0.198238	0.22963	0.28436	0.175549	0.182927	0.18038	0.446809	0.244604	0.373418	0.482014	0.235714
0.0652921	0.132296	0.137725	0.132296	0.128205	0.132432	0.1	0.169725	0.167347	0.186992	0.343195	0.137097	0.130435	0.368254	0.205298	0.127572	0.164659	0.13289	0.164557	0.0916031	0.202749	0.0797101	0.176707	0.0740741	0.134199	0.140984	0.132296	0.123457	0.0682594	0.194357	0.18595	0.156134	0.164557	0.147147	0.127572	0.136986	0.145594	0.132296	0.14557	0.221088	0.187793	0.147436	0.33913	0.0849421	0.337209	0.132296	0.130435	0.142857	0.167331	0.130435
0.118721	0.208556	0.171004	0.208556	0.179612	0.153094	0.166667	0.258278	0.248588	0.207447	0.150888	0.291667	0.21118	0.188312	0.200803	0.142077	0.541096	0.159664	0.178771	0.255682	0.1875	0.136585	0.302857	0.119403	0.179641	0.159836	0.208556	0.15	0.122172	0.166052	0.240223	0.211823	0.178771	0.178439	0.229412	0.16087	0.206186	0.208556	0.183267	0.180723	0.287671	0.205761	0.131054	0.136842	0.154971	0.208556	0.21875	0.17734	0.212766	0.21118
0.0809249	0.141479	0.162304	0.141479	0.103858	0.166667	0.115132	0.172794	0.125402	0.155844	0.732441	0.123377	0.125	0.793478	0.226361	0.0938511	0.127389	0.131285	0.16041	0.107595	0.269939	0.100304	0.15534	0.0727273	0.135889	0.134986	0.141479	0.117493	0.0864553	0.180371	0.17	0.109467	0.16041	0.173684	0.145763	0.128205	0.163462	0.141479	0.160763	0.285714	0.144404	0.198864	0.603659	0.0849057	0.718033	0.141479	0.140845	0.175719	0.126183	0.125
0.0852273	0.130841	0.174026	0.130841	0.104651	0.177458	0.122977	0.172043	0.132911	0.159236	0.691318	0.116719	0.140893	0.752613	0.217877	0.101911	0.120743	0.134615	0.16388	0.111801	0.278788	0.0979228	0.16242	0.0710059	0.128378	0.141304	0.130841	0.120823	0.0875706	0.182768	0.165584	0.116618	0.16388	0.182292	0.141914	0.125348	0.163009	0.130841	0.169811	0.26393	0.160714	0.211268	0.579882	0.0828221	0.694268	0.130841	0.156794	0.175	0.137072	0.140893
0.152542	0.622807	0.234234	0.622807	0.188235	0.203846	0.190141	0.318584	0.241379	0.300699	0.137255	0.478992	0.294118	0.169065	0.30303	0.142857	0.234899	0.175	0.36	0.343284	0.184466	0.149701	0.230263	0.101796	0.392857	0.19802	0.622807	0.151786	0.15	0.155462	0.292857	0.227545	0.36	0.210526	0.354839	0.195767	0.34965	0.622807	0.22488	0.16055	0.267241	0.235294	0.115987	0.11465	0.134615	0.622807	0.316239	0.434783	0.416667	0.294118
0.644928	0.0890052	0.178571	0.124324	0.196809	0.154639	0.163636	0.139073	0.187135	0.154696	0.0753623	0.124294	0.10625	0.0807453	0.0849421	0.164634	0.112903	0.167421	0.184049	0.166667	0.117155	0.462585	0.22807	0.669355	0.147436	0.167401	0.124324	0.170833	0.619718	0.141762	0.0967742	0.151515	0.184049	0.167969	0.164634	0.191388	0.125	0.0890052	0.192308	0.126531	0.125828	0.180258	0.0985507	0.721739	0.0802292	0.0890052	0.10625	0.0940594	0.09375	0.10625
0.157895	0.25625	0.183673	0.25625	0.135417	0.175	0.185897	0.240602	0.180723	0.174419	0.123457	0.22293	0.197183	0.152027	0.191304	0.135802	0.212121	0.146119	0.192308	0.195122	0.203704	0.238095	0.187135	0.111111	0.194444	0.167421	0.25625	0.122951	0.18617	0.136719	0.287582	0.169312	0.192308	0.177419	0.234899	0.115207	0.27439	0.25625	0.157447	0.174672	0.207407	0.191111	0.110448	0.143713	0.121212	0.25625	0.259259	0.195531	0.215569	0.197183
0.213636	0.198068	0.243542	0.252525	0.625767	0.224756	0.221053	0.239766	0.272251	0.251256	0.129121	0.171569	0.160428	0.147929	0.202247	0.290503	0.159624	0.674157	0.226316	0.185366	0.141264	0.138393	0.295337	0.228856	0.183784	0.694444	0.252525	0.597015	0.210762	0.450644	0.184466	0.27619	0.226316	0.274436	0.184615	0.623595	0.236715	0.198068	0.255906	0.128571	0.173184	0.216216	0.160665	0.178218	0.171348	0.198068	0.172973	0.208333	0.237624	0.160428
0.139013	0.358382	0.2607	0.358382	0.150685	0.264808	0.123077	0.292208	0.15	0.311111	0.156977	0.276836	0.186047	0.190476	0.321888	0.10101	0.187817	0.207627	0.317365	0.236559	0.152941	0.180488	0.173267	0.0833333	0.248485	0.286344	0.358382	0.184615	0.142222	0.156584	0.203125	0.237864	0.317365	0.244275	0.252874	0.2	0.365169	0.358382	0.238866	0.143396	0.20122	0.263598	0.140449	0.102941	0.177843	0.358382	0.214286	0.631579	0.331461	0.186047
0.233918	0.246753	0.265766	0.246753	0.208092	0.226054	0.230769	0.485714	0.246667	0.20625	0.141479	0.203947	0.248062	0.160839	0.199095	0.182432	0.308219	0.186275	0.22069	0.272109	0.200957	0.275641	0.251613	0.224359	0.181159	0.185714	0.246753	0.167401	0.244186	0.165289	0.212903	0.254438	0.22069	0.263393	0.206897	0.188776	0.242236	0.246753	0.289216	0.220657	0.294118	0.295	0.113497	0.263889	0.142405	0.246753	0.257813	0.297468	0.2125	0.248062
0.119565	0.263514	0.20524	0.263514	0.214286	0.175373	0.230216	0.385321	0.338235	0.253333	0.140065	0.210884	0.258065	0.184783	0.214953	0.197183	0.631579	0.215385	0.202797	0.205298	0.211823	0.134503	0.330986	0.0941176	0.206107	0.20197	0.263514	0.181818	0.12973	0.193966	0.297872	0.262195	0.202797	0.219298	0.231884	0.181347	0.3	0.263514	0.205607	0.175115	0.432692	0.245098	0.122257	0.113208	0.144695	0.263514	0.322034	0.257862	0.268456	0.258065
0.196629	0.251613	0.150407	0.251613	0.159341	0.15	0.155844	0.161765	0.125	0.344828	0.105263	0.390977	0.124138	0.124579	0.181416	0.156863	0.198758	0.156398	0.432	0.26	0.0905172	0.210843	0.126437	0.135294	0.486486	0.218447	0.251613	0.141026	0.213483	0.140562	0.17284	0.188889	0.432	0.108949	0.525862	0.169154	0.224242	0.251613	0.118143	0.0781893	0.122302	0.120172	0.106061	0.15	0.103343	0.251613	0.131944	0.196532	0.240506	0.124138
0.240741	0.191388	0.233577	0.245	0.573964	0.216129	0.182741	0.238372	0.277487	0.243781	0.125683	0.15942	0.153439	0.154303	0.188192	0.240642	0.158879	0.625	0.21875	0.178744	0.144981	0.153153	0.300518	0.215686	0.176471	0.602094	0.245	0.54067	0.237443	0.43038	0.177885	0.257009	0.21875	0.263941	0.189744	0.620112	0.259804	0.191388	0.235521	0.120141	0.178771	0.215385	0.138211	0.189055	0.142077	0.191388	0.184783	0.212963	0.218447	0.153439
0.124324	0.235294	0.213974	0.285714	0.263804	0.182836	0.193103	0.342105	0.426357	0.24183	0.128205	0.2	0.253968	0.162544	0.201835	0.162162	0.62069	0.225641	0.191781	0.194805	0.180952	0.113636	0.414815	0.13253	0.19403	0.223881	0.285714	0.207373	0.128342	0.223684	0.275862	0.251497	0.191781	0.212121	0.194444	0.229947	0.238994	0.235294	0.232227	0.173516	0.424528	0.207547	0.111111	0.140127	0.132911	0.235294	0.264	0.231707	0.248366	0.253968
0.107296	0.165854	0.192727	0.165854	0.132743	0.176282	0.137755	0.26875	0.21875	0.153846	0.210843	0.138614	0.209302	0.226537	0.204633	0.11	0.18408	0.11583	0.160622	0.187817	0.46798	0.138889	0.217172	0.11215	0.117021	0.116981	0.165854	0.106383	0.110638	0.138408	0.163366	0.161435	0.160622	0.2	0.11	0.124498	0.199029	0.165854	0.206226	0.715084	0.25625	0.209486	0.171429	0.150754	0.207101	0.165854	0.209302	0.16129	0.147619	0.209302
0.109948	0.278146	0.170124	0.278146	0.153846	0.150538	0.172185	0.266129	0.236842	0.235669	0.152104	0.260274	0.227273	0.185053	0.192825	0.128205	0.254902	0.157143	0.244755	0.189873	0.172093	0.129944	0.234177	0.109827	0.251908	0.157407	0.278146	0.136752	0.11399	0.132	0.512	0.176796	0.244755	0.178423	0.230769	0.164179	0.218182	0.278146	0.183857	0.14978	0.270492	0.192661	0.130435	0.12963	0.15655	0.278146	0.246154	0.256098	0.226415	0.227273
0.206612	0.269767	0.668203	0.3	0.266376	0.59127	0.22381	0.338983	0.294686	0.191304	0.165775	0.178571	0.228426	0.204082	0.253623	0.185185	0.192982	0.266667	0.211268	0.229358	0.220588	0.196581	0.255708	0.192982	0.156398	0.274131	0.3	0.240143	0.209016	0.243151	0.195556	0.29646	0.211268	0.876289	0.16895	0.250996	0.313084	0.269767	0.70297	0.204947	0.236842	0.780105	0.153247	0.200913	0.172414	0.269767	0.301075	0.276786	0.222222	0.228426
0.253086	0.333333	0.213333	0.333333	0.210843	0.204633	0.263158	0.275862	0.193333	0.681818	0.141447	0.388889	0.167939	0.178182	0.253659	0.265152	0.188312	0.231579	0.742268	0.226027	0.157143	0.308219	0.207792	0.180645	0.648936	0.28877	0.333333	0.200935	0.240964	0.207048	0.25	0.291139	0.742268	0.185345	0.590476	0.25	0.352113	0.333333	0.197183	0.135135	0.216667	0.206731	0.148867	0.208333	0.146104	0.333333	0.195313	0.387324	0.367647	0.167939
0.198925	0.446809	0.279476	0.446809	0.241573	0.267176	0.18239	0.302326	0.228395	0.433566	0.161392	0.511628	0.235714	0.207018	0.288372	0.183544	0.215569	0.23301	0.718182	0.275641	0.223256	0.226744	0.263804	0.16	0.422764	0.285714	0.446809	0.209607	0.202128	0.235294	0.273885	0.302326	0.718182	0.266094	0.385185	0.25	0.300613	0.446809	0.255708	0.198238	0.22963	0.28436	0.175549	0.182927	0.18038	0.446809	0.244604	0.373418	0.482014	0.235714
0.227679	0.21327	0.292135	0.21327	0.318841	0.324138	0.212121	0.235955	0.218447	0.311224	0.111406	0.199029	0.159794	0.137931	0.196364	0.26455	0.180556	0.275	0.302703	0.287179	0.158088	0.240566	0.252427	0.133333	0.254144	0.320675	0.21327	0.241509	0.219298	0.244604	0.2	0.735849	0.302703	0.257246	0.231959	0.26383	0.233645	0.21327	0.252874	0.12892	0.197802	0.271654	0.120735	0.149533	0.121372	0.21327	0.17801	0.233945	0.252427	0.159794
0.126437	0.320896	0.1875	0.320896	0.168675	0.164122	0.229008	0.317757	0.264706	0.271429	0.180556	0.292308	0.258621	0.228682	0.219512	0.176471	0.284672	0.188482	0.275591	0.211268	0.204082	0.164557	0.260563	0.121019	0.286957	0.187817	0.320896	0.162791	0.143678	0.155844	0.601852	0.193939	0.275591	0.223744	0.300813	0.184783	0.293706	0.320896	0.198068	0.161137	0.311321	0.244898	0.156146	0.143836	0.184932	0.320896	0.33945	0.292517	0.260563	0.258621
0.196721	0.219512	0.284444	0.219512	0.323171	0.266409	0.218543	0.333333	0.326531	0.348993	0.106707	0.216561	0.190141	0.133333	0.202643	0.27972	0.259494	0.282051	0.275862	0.335616	0.166667	0.217647	0.311688	0.156977	0.230216	0.29798	0.219512	0.252294	0.193548	0.244635	0.195122	0.788618	0.275862	0.265217	0.228188	0.28877	0.238095	0.219512	0.290476	0.155172	0.317073	0.296117	0.107463	0.17284	0.108108	0.219512	0.198582	0.275449	0.294872	0.190141
0.5125	0.120603	0.2	0.120603	0.132075	0.197952	0.162921	0.161491	0.178378	0.258427	0.0812325	0.156757	0.116279	0.0868263	0.142857	0.163842	0.138462	0.114286	0.260606	0.20442	0.128	0.678832	0.165803	0.460526	0.197531	0.166667	0.120603	0.129771	0.550633	0.109929	0.111675	0.20297	0.260606	0.167286	0.211765	0.128205	0.178571	0.120603	0.176	0.145669	0.15625	0.178862	0.103641	0.566176	0.0828729	0.120603	0.116279	0.168317	0.136364	0.116279
0.0859873	0.141844	0.154494	0.141844	0.141414	0.156812	0.104693	0.167347	0.152727	0.200743	0.689895	0.138182	0.119231	0.75	0.219136	0.12963	0.150538	0.169811	0.180769	0.0931034	0.253289	0.104027	0.191176	0.0771812	0.153543	0.173375	0.141844	0.151604	0.0920635	0.222552	0.169118	0.155405	0.180769	0.16338	0.164122	0.167203	0.161972	0.141844	0.152493	0.238095	0.159184	0.193252	0.671186	0.087108	0.675768	0.141844	0.136719	0.167247	0.157143	0.119231
0.142857	0.28125	0.225	0.28125	0.193548	0.206522	0.211538	0.3	0.257862	0.337662	0.18328	0.248408	0.234043	0.227758	0.235556	0.167702	0.251534	0.197183	0.338028	0.212121	0.233645	0.164835	0.254545	0.139665	0.248227	0.201835	0.28125	0.177966	0.146465	0.184739	0.467153	0.222826	0.338028	0.243697	0.228758	0.217822	0.283133	0.28125	0.243243	0.207965	0.294574	0.265116	0.160494	0.160714	0.187302	0.28125	0.251799	0.337423	0.254545	0.234043
0.16763	0.270833	0.142857	0.270833	0.169591	0.139194	0.167832	0.176	0.133758	0.362963	0.108974	0.318182	0.134328	0.129371	0.179724	0.169014	0.1375	0.165	0.473684	0.163399	0.0950226	0.17284	0.134969	0.130435	0.54	0.20603	0.270833	0.147982	0.171429	0.147059	0.18543	0.187135	0.473684	0.113821	0.482143	0.178947	0.208861	0.270833	0.123894	0.0818966	0.132813	0.126126	0.109718	0.138158	0.106918	0.270833	0.142857	0.187879	0.258503	0.134328
0.0901961	0.140969	0.183673	0.140969	0.145228	0.165663	0.130233	0.252809	0.209524	0.181818	0.233918	0.131222	0.175258	0.250784	0.194245	0.13615	0.18894	0.127737	0.156398	0.159817	0.514286	0.112971	0.248804	0.0978723	0.116505	0.128571	0.140969	0.117845	0.0933852	0.151815	0.148649	0.167364	0.156398	0.186441	0.110092	0.136364	0.171053	0.140969	0.195652	0.513889	0.248588	0.230189	0.201117	0.121622	0.229885	0.140969	0.175258	0.142857	0.154867	0.175258
0.239631	0.190476	0.232727	0.243781	0.570588	0.215434	0.181818	0.236994	0.276042	0.242574	0.125341	0.158654	0.152632	0.153846	0.1875	0.239362	0.15814	0.764706	0.217617	0.177885	0.144444	0.152466	0.298969	0.214634	0.175532	0.598958	0.243781	0.647959	0.236364	0.465517	0.177033	0.255814	0.217617	0.262963	0.188776	0.616667	0.258537	0.190476	0.234615	0.119718	0.177778	0.214559	0.137838	0.188119	0.141689	0.190476	0.183784	0.211982	0.217391	0.152632
0.182186	0.3	0.60177	0.269767	0.223629	0.530534	0.22381	0.338983	0.258216	0.191304	0.165775	0.178571	0.228426	0.204082	0.253623	0.185185	0.192982	0.223485	0.211268	0.229358	0.220588	0.196581	0.227679	0.157447	0.156398	0.226766	0.269767	0.201389	0.184739	0.20598	0.195556	0.29646	0.211268	0.693023	0.16895	0.212355	0.313084	0.269767	0.801047	0.204947	0.236842	0.780105	0.153247	0.174107	0.172414	0.3	0.301075	0.276786	0.222222	0.260417
0.125	0.760684	0.266094	0.760684	0.192513	0.232472	0.144578	0.307692	0.210843	0.254545	0.135385	0.459259	0.470588	0.164983	0.341346	0.118343	0.213018	0.196262	0.317241	0.264151	0.162281	0.139037	0.223529	0.0962567	0.351145	0.234742	0.760684	0.172269	0.128713	0.160784	0.2625	0.215054	0.317241	0.242678	0.321678	0.199029	0.380645	1	0.253394	0.146444	0.217391	0.269767	0.122024	0.107345	0.136364	0.760684	0.377953	0.422078	0.507246	0.346154
0.456693	0.0993377	0.138393	0.0993377	0.12963	0.117871	0.162791	0.192661	0.201493	0.151724	0.0612903	0.129496	0.125	0.0662021	0.081448	0.164063	0.145833	0.107692	0.179688	0.175182	0.102941	0.530973	0.158621	0.513761	0.151261	0.10396	0.0993377	0.111628	0.457364	0.0940171	0.109589	0.15528	0.179688	0.137168	0.164063	0.118919	0.122581	0.0993377	0.150485	0.114286	0.153153	0.153465	0.0698413	0.625	0.0601266	0.0993377	0.125	0.0914634	0.0980392	0.125
0.207031	0.239316	0.676991	0.306306	0.300847	0.626459	0.191304	0.295918	0.295455	0.173387	0.161538	0.161157	0.21028	0.184573	0.238908	0.151899	0.174797	0.283019	0.190476	0.223176	0.199313	0.178571	0.258621	0.229787	0.139738	0.289963	0.306306	0.256055	0.214008	0.258278	0.181818	0.27572	0.190476	0.858537	0.142259	0.287938	0.241667	0.239316	0.735577	0.201342	0.217391	0.600897	0.143921	0.217391	0.170918	0.239316	0.221698	0.246914	0.196721	0.21028
0.103704	0.134146	0.175719	0.134146	0.129771	0.159544	0.123932	0.221106	0.17094	0.138211	0.227778	0.115702	0.164319	0.243323	0.197279	0.10084	0.158333	0.115254	0.142857	0.151261	0.536364	0.117188	0.221739	0.112	0.101322	0.116279	0.134146	0.106918	0.102564	0.131902	0.127049	0.145594	0.142857	0.178344	0.0962343	0.118881	0.18107	0.134146	0.186441	0.78866	0.199005	0.21831	0.190476	0.125523	0.230769	0.134146	0.164319	0.15415	0.133065	0.164319
0.236559	0.248521	0.181102	0.327044	0.317919	0.185315	0.174699	0.190476	0.248485	0.65625	0.136778	0.278481	0.139241	0.17	0.218884	0.220126	0.186441	0.305	0.430657	0.170455	0.125	0.178378	0.252941	0.213873	0.444444	0.320197	0.327044	0.262222	0.232804	0.297414	0.232143	0.248649	0.430657	0.198413	0.426471	0.326316	0.223464	0.248521	0.175	0.111554	0.193103	0.14876	0.136905	0.210843	0.134328	0.248521	0.153846	0.210811	0.298781	0.139241
0.238994	0.29927	0.202703	0.29927	0.21875	0.195313	0.265625	0.279279	0.193103	0.627273	0.129139	0.352	0.15748	0.160584	0.236453	0.267717	0.18	0.232432	0.680412	0.22695	0.139423	0.312057	0.2	0.18	0.602151	0.298343	0.29927	0.206731	0.242236	0.207207	0.225352	0.294118	0.680412	0.169565	0.548077	0.251429	0.338129	0.29927	0.185714	0.123288	0.206897	0.18932	0.136808	0.208633	0.133987	0.29927	0.176	0.35461	0.333333	0.15748
0.171429	0.231788	0.233184	0.265306	0.353333	0.198473	0.223022	0.351351	0.792079	0.263514	0.125806	0.187919	0.313559	0.135889	0.193548	0.207143	0.321429	0.289617	0.212766	0.239726	0.18932	0.155689	0.709091	0.233333	0.189394	0.278947	0.265306	0.257282	0.175141	0.260274	0.246575	0.303797	0.212766	0.253394	0.173611	0.312139	0.284768	0.231788	0.253659	0.192488	0.557895	0.234146	0.11215	0.222222	0.130573	0.231788	0.313559	0.198795	0.228758	0.313559
0.224215	0.282828	0.706468	0.365591	0.290476	0.598326	0.214286	0.371069	0.303665	0.20283	0.16156	0.18932	0.252809	0.186747	0.248092	0.173267	0.204762	0.261411	0.225641	0.257576	0.217899	0.213953	0.28	0.222222	0.159794	0.27459	0.365591	0.238636	0.226667	0.232975	0.201923	0.317308	0.225641	0.635071	0.161765	0.277056	0.278049	0.282828	0.775956	0.215094	0.270588	0.621212	0.142473	0.244898	0.171745	0.282828	0.267045	0.296117	0.230769	0.252809
0.209945	0.212121	0.184426	0.212121	0.254335	0.179856	0.187097	0.233083	0.226415	0.25625	0.0803571	0.384058	0.181818	0.0967742	0.176724	0.244898	0.267516	0.213592	0.233333	0.756757	0.135965	0.210526	0.254658	0.156977	0.195804	0.247573	0.212121	0.19214	0.206522	0.178862	0.166667	0.428571	0.233333	0.173387	0.244898	0.235897	0.202312	0.212121	0.178261	0.121339	0.208955	0.186667	0.0879765	0.180124	0.0852941	0.212121	0.181818	0.189944	0.246914	0.181818
0.174699	0.323308	0.331658	0.323308	0.269737	0.277311	0.333333	0.772152	0.346457	0.264286	0.177083	0.227941	0.330275	0.201521	0.245	0.261905	0.315789	0.241758	0.288	0.315385	0.243386	0.22	0.348485	0.15894	0.235294	0.232804	0.323308	0.208738	0.185629	0.214612	0.283582	0.315436	0.288	0.328358	0.242188	0.24	0.343066	0.323308	0.357143	0.238579	0.42268	0.372881	0.145215	0.194245	0.177474	0.323308	0.367925	0.369565	0.262411	0.330275
0.107692	0.351759	0.25614	0.351759	0.181818	0.23676	0.129464	0.245989	0.183857	0.261682	0.234286	0.262136	0.226804	0.266254	0.8	0.110132	0.196429	0.199248	0.257426	0.222222	0.219331	0.140496	0.199115	0.0983607	0.22449	0.239544	0.351759	0.1875	0.132296	0.242215	0.226852	0.204167	0.257426	0.241379	0.235294	0.225296	0.338164	0.351759	0.25	0.221014	0.209424	0.258427	0.218837	0.106838	0.258621	0.351759	0.233161	0.323944	0.28436	0.226804
0.10084	0.114679	0.136986	0.114679	0.187215	0.124242	0.123762	0.189655	0.226804	0.232323	0.190616	0.125	0.139785	0.204403	0.17037	0.170984	0.163462	0.162698	0.181347	0.122642	0.517588	0.126126	0.296296	0.12037	0.126316	0.158301	0.114679	0.149091	0.104167	0.180851	0.127358	0.195455	0.181347	0.139932	0.118812	0.168724	0.162037	0.114679	0.145985	0.52451	0.25	0.174242	0.189655	0.136585	0.190751	0.114679	0.139785	0.113043	0.15566	0.139785
0.121076	0.160804	0.189591	0.160804	0.13242	0.173203	0.137566	0.25	0.208556	0.16	0.197568	0.14433	0.197605	0.212418	0.1875	0.108808	0.167513	0.115079	0.167568	0.195767	0.542553	0.15534	0.207254	0.127451	0.122222	0.116279	0.160804	0.105455	0.124444	0.130282	0.164103	0.162037	0.167568	0.197026	0.114583	0.123967	0.183168	0.160804	0.203187	0.533333	0.237179	0.206478	0.16185	0.169312	0.19403	0.160804	0.197605	0.150943	0.147783	0.197605
0.218182	0.28169	0.168103	0.28169	0.198795	0.165414	0.24812	0.206612	0.134615	0.418605	0.153846	0.330769	0.143939	0.192593	0.225962	0.25	0.14557	0.240642	0.546296	0.187919	0.115741	0.211538	0.15	0.14557	0.561224	0.271277	0.28169	0.20283	0.236364	0.198238	0.244755	0.216867	0.546296	0.147059	0.633663	0.225275	0.292517	0.28169	0.13964	0.0869565	0.133858	0.163551	0.161184	0.146667	0.158416	0.28169	0.188976	0.234177	0.268966	0.143939
0.175879	0.108247	0.169231	0.108247	0.21466	0.158784	0.474074	0.234483	0.213873	0.278107	0.105263	0.113514	0.142857	0.116352	0.125	0.65	0.144385	0.199095	0.242236	0.160221	0.127572	0.2	0.225989	0.150538	0.184713	0.192982	0.108247	0.17551	0.179104	0.191406	0.140541	0.25	0.242236	0.186047	0.2	0.196262	0.192513	0.108247	0.176955	0.118577	0.204082	0.205128	0.122093	0.178161	0.116279	0.108247	0.187097	0.134328	0.154255	0.142857
0.0932203	0.143541	0.175627	0.143541	0.158371	0.161392	0.14359	0.26087	0.231579	0.2	0.192878	0.133005	0.181818	0.207006	0.204633	0.138462	0.19598	0.137795	0.166667	0.17	0.386046	0.118182	0.235897	0.101852	0.122995	0.1341	0.143541	0.126354	0.0966387	0.162544	0.151961	0.177273	0.166667	0.182796	0.115578	0.147541	0.17619	0.143541	0.187739	0.401826	0.272152	0.190661	0.158192	0.128079	0.189504	0.143541	0.181818	0.145455	0.164251	0.181818
0.0762712	0.14557	0.171429	0.14557	0.104956	0.17506	0.11254	0.172662	0.122642	0.152381	0.715686	0.135048	0.129693	0.773852	0.235795	0.0917722	0.149682	0.131868	0.156667	0.119122	0.271903	0.091716	0.151899	0.0680473	0.132653	0.135501	0.14557	0.118252	0.0816901	0.180157	0.166124	0.107246	0.156667	0.182768	0.142384	0.128852	0.167192	0.14557	0.17027	0.275964	0.140845	0.211864	0.591045	0.0764526	0.701923	0.14557	0.145329	0.179245	0.126935	0.129693
0.13	0.182857	0.147287	0.182857	0.166667	0.127946	0.171779	0.248175	0.286624	0.216374	0.107784	0.277419	0.189189	0.137705	0.157025	0.144578	0.791304	0.147321	0.170732	0.246914	0.136752	0.150538	0.282209	0.119565	0.171053	0.142857	0.182857	0.138211	0.133663	0.146718	0.230303	0.22043	0.170732	0.150579	0.233766	0.148148	0.187845	0.182857	0.158333	0.131687	0.352	0.165957	0.0924855	0.152047	0.112426	0.182857	0.197279	0.176471	0.194286	0.189189
0.0965517	0.145594	0.168675	0.145594	0.153285	0.169863	0.118577	0.190045	0.171315	0.219512	0.545151	0.146245	0.130802	0.59058	0.23588	0.146341	0.168627	0.183051	0.193277	0.0970149	0.247387	0.112727	0.180392	0.0836364	0.163793	0.186667	0.145594	0.1625	0.0993151	0.242812	0.184739	0.168498	0.193277	0.174699	0.179916	0.172414	0.176245	0.145594	0.163522	0.231544	0.186364	0.176849	0.530945	0.094697	0.534426	0.145594	0.150215	0.177358	0.175781	0.130802
0.156997	0.142857	0.188953	0.180812	0.415966	0.178947	0.134328	0.173554	0.197719	0.206767	0.147268	0.118705	0.111538	0.179487	0.205521	0.178988	0.119298	0.554622	0.173077	0.125	0.114706	0.116041	0.210526	0.168498	0.132296	0.514056	0.180812	0.529183	0.163265	0.501832	0.136691	0.205674	0.173077	0.223214	0.147727	0.569565	0.214815	0.142857	0.192073	0.0991501	0.119048	0.176292	0.155294	0.127273	0.172662	0.142857	0.137795	0.176678	0.170909	0.111538
0.182692	0.644928	0.344681	0.830645	0.311828	0.305147	0.165746	0.317241	0.261364	0.273743	0.150442	0.406452	0.298013	0.180064	0.339286	0.135135	0.208556	0.306604	0.31677	0.247191	0.167347	0.164179	0.272222	0.183246	0.346939	0.339623	0.830645	0.265823	0.185714	0.257937	0.267045	0.228856	0.31677	0.31405	0.329114	0.313726	0.382353	0.644928	0.336323	0.152344	0.211538	0.283843	0.133903	0.172973	0.151163	0.644928	0.333333	0.437126	0.440252	0.298013
0.104651	0.371134	0.263345	0.371134	0.1841	0.242902	0.136364	0.25	0.186364	0.277512	0.232759	0.278607	0.236842	0.264798	0.872928	0.116592	0.199095	0.206107	0.255	0.231132	0.221805	0.142259	0.201794	0.0995851	0.240838	0.242308	0.371134	0.193662	0.125	0.253521	0.230047	0.211864	0.255	0.248252	0.251256	0.223108	0.343137	0.371134	0.257463	0.223443	0.212766	0.26616	0.213889	0.113043	0.257225	0.371134	0.243386	0.328571	0.300971	0.236842
0.0905797	0.123506	0.124242	0.123506	0.145594	0.117166	0.108333	0.160377	0.183761	0.214592	0.286127	0.1375	0.120536	0.306502	0.207483	0.137339	0.128514	0.136986	0.191964	0.108	0.375	0.111538	0.240175	0.106299	0.144796	0.137584	0.123506	0.126984	0.0935252	0.188498	0.130081	0.161538	0.191964	0.130303	0.137339	0.157706	0.16	0.123506	0.13141	0.388889	0.184466	0.155629	0.283286	0.119342	0.295977	0.123506	0.120536	0.121673	0.140562	0.120536
0.213043	0.160714	0.211806	0.209302	0.530387	0.197531	0.21393	0.217391	0.262376	0.213953	0.110236	0.135747	0.145	0.126761	0.172535	0.278947	0.135965	0.648936	0.18932	0.164384	0.127208	0.131356	0.284314	0.204651	0.149254	0.524038	0.209302	0.578199	0.205128	0.422764	0.158371	0.238938	0.18932	0.235915	0.151659	0.575916	0.218182	0.160714	0.221402	0.115646	0.168421	0.189091	0.134211	0.179245	0.144	0.160714	0.156566	0.186957	0.18552	0.145
0.161871	0.235772	0.488636	0.235772	0.197761	0.464407	0.2	0.294686	0.22541	0.182171	0.164589	0.156863	0.197368	0.2	0.224026	0.161943	0.169884	0.2	0.204167	0.215447	0.218121	0.187023	0.204724	0.143396	0.131687	0.207358	0.235772	0.185535	0.168459	0.197568	0.171875	0.2607	0.204167	0.592742	0.143426	0.189655	0.278689	0.235772	0.5	0.192308	0.209091	0.606061	0.144578	0.162055	0.173697	0.235772	0.258065	0.248031	0.195313	0.197368
0.0925373	0.160535	0.197802	0.160535	0.126935	0.205584	0.145329	0.205426	0.128713	0.179661	0.728814	0.138047	0.128571	0.851711	0.246291	0.118644	0.149502	0.157434	0.189964	0.13245	0.301282	0.10625	0.159468	0.0712074	0.148014	0.164265	0.160535	0.144414	0.0949555	0.22409	0.195122	0.136223	0.189964	0.213296	0.166078	0.144543	0.183333	0.160535	0.1875	0.273006	0.148699	0.239521	0.598765	0.0801282	0.714286	0.160535	0.149091	0.204013	0.136808	0.128571
0.148649	0.210256	0.221805	0.210256	0.216346	0.242321	0.111111	0.204819	0.235294	0.281081	0.146552	0.213904	0.184971	0.156923	0.256098	0.146597	0.180905	0.186722	0.277457	0.203125	0.229167	0.173913	0.314917	0.113744	0.189655	0.246809	0.210256	0.170455	0.151786	0.181159	0.154229	0.312821	0.277457	0.193431	0.177419	0.204348	0.232323	0.210256	0.194553	0.230769	0.261146	0.221774	0.152975	0.135678	0.167147	0.210256	0.184971	0.226601	0.27957	0.184971
0.17033	0.480916	0.199153	0.480916	0.178771	0.175182	0.155844	0.244094	0.173913	0.3	0.129747	0.745283	0.244275	0.167832	0.271429	0.149351	0.245161	0.190244	0.376923	0.303448	0.171296	0.210843	0.187879	0.135294	0.422414	0.230392	0.480916	0.176211	0.186813	0.173554	0.266667	0.215909	0.376923	0.182573	0.654206	0.175	0.311688	0.480916	0.172566	0.124464	0.172932	0.202765	0.130031	0.15	0.127329	0.480916	0.293651	0.277778	0.473684	0.244275
0.0851852	0.146444	0.190164	0.146444	0.136719	0.175439	0.126638	0.226804	0.185022	0.145833	0.241477	0.122881	0.179612	0.258359	0.209059	0.103004	0.161702	0.121107	0.151111	0.159483	0.656716	0.106299	0.232143	0.100806	0.103604	0.122034	0.146444	0.112179	0.0882353	0.141066	0.144068	0.148438	0.151111	0.196721	0.0982906	0.125	0.194915	0.146444	0.202091	0.8	0.216495	0.235507	0.205962	0.113924	0.240896	0.146444	0.179612	0.157258	0.135802	0.179612
0.128571	0.472973	0.237903	0.472973	0.223958	0.20979	0.128492	0.263889	0.210227	0.403846	0.127219	0.421769	0.272109	0.162338	0.270742	0.148571	0.225989	0.240741	0.362416	0.196629	0.163866	0.17801	0.22905	0.101523	0.3125	0.303318	0.472973	0.217573	0.132075	0.198444	0.20904	0.300546	0.362416	0.216535	0.288462	0.239234	0.313953	0.503448	0.224576	0.148594	0.232877	0.23913	0.134111	0.124324	0.134897	0.472973	0.263514	0.383234	0.692308	0.246667
0.137821	0.138983	0.177285	0.138983	0.0861538	0.183673	0.122807	0.132075	0.118243	0.174216	0.208232	0.131488	0.09319	0.24282	0.165242	0.0924658	0.105611	0.0997151	0.193309	0.122034	0.189759	0.166667	0.108197	0.105611	0.1673	0.119658	0.138983	0.111413	0.166124	0.112272	0.156794	0.109034	0.193309	0.157182	0.181481	0.0927536	0.170068	0.138983	0.136872	0.150997	0.11194	0.154728	0.195755	0.120275	0.22276	0.138983	0.113139	0.12945	0.119205	0.09319
0.218579	0.291139	0.162698	0.291139	0.157068	0.160839	0.167702	0.174825	0.137143	0.385135	0.118902	0.433824	0.145695	0.142857	0.204348	0.16875	0.215569	0.159817	0.476563	0.267516	0.109705	0.226744	0.144444	0.146893	0.535088	0.213953	0.291139	0.139918	0.221622	0.143969	0.204819	0.197861	0.476563	0.125954	0.571429	0.172249	0.247059	0.291139	0.131687	0.0923695	0.136986	0.138655	0.119403	0.161677	0.116766	0.291139	0.161074	0.225989	0.279503	0.145695
0.122093	0.318182	0.264423	0.380952	0.264901	0.222672	0.179104	0.42268	0.3	0.15894	0.123333	0.25	0.324074	0.150183	0.222772	0.121429	0.300752	0.230769	0.169118	0.261194	0.207254	0.124224	0.294118	0.138158	0.178862	0.215789	0.380952	0.199029	0.126437	0.19457	0.278196	0.220126	0.169118	0.267943	0.180451	0.228571	0.3	0.318182	0.289474	0.19802	0.307692	0.268421	0.0987261	0.146853	0.12459	0.318182	0.361905	0.280822	0.266187	0.324074
0.254545	0.323944	0.204348	0.424242	0.28125	0.19697	0.194444	0.206349	0.211921	0.442748	0.128617	0.376923	0.162963	0.15493	0.213953	0.195804	0.161491	0.272727	0.544643	0.180645	0.117647	0.203704	0.217949	0.246667	0.622449	0.303191	0.424242	0.231132	0.242604	0.241071	0.234899	0.209302	0.544643	0.192308	0.568807	0.293785	0.264516	0.323944	0.188073	0.0987124	0.153846	0.153846	0.128931	0.219178	0.126183	0.323944	0.189394	0.248447	0.310345	0.162963
0.0855615	0.243243	0.166667	0.243243	0.182353	0.147059	0.166667	0.286957	0.278571	0.217105	0.160535	0.215278	0.264463	0.204461	0.212264	0.143836	0.487805	0.158416	0.198582	0.177632	0.208955	0.116959	0.357664	0.0892857	0.20155	0.15311	0.243243	0.147321	0.0899471	0.165957	0.258741	0.214286	0.198582	0.175214	0.192857	0.159794	0.23871	0.243243	0.180556	0.205742	0.351852	0.218447	0.137821	0.115385	0.165017	0.243243	0.275	0.186747	0.248322	0.264463
0.0901961	0.140969	0.179661	0.140969	0.154812	0.162162	0.135514	0.232044	0.257426	0.192661	0.223188	0.131222	0.169231	0.23913	0.189964	0.130841	0.222749	0.136029	0.156398	0.149321	0.5	0.112971	0.292079	0.0978723	0.116505	0.136691	0.140969	0.125424	0.0933852	0.159468	0.169725	0.187234	0.156398	0.182432	0.110092	0.145038	0.165939	0.140969	0.191336	0.5	0.277457	0.220974	0.201117	0.121622	0.219373	0.140969	0.169231	0.133333	0.16	0.169231
0.0851852	0.146444	0.190164	0.146444	0.136719	0.175439	0.126638	0.226804	0.185022	0.145833	0.241477	0.122881	0.179612	0.258359	0.209059	0.103004	0.161702	0.121107	0.151111	0.159483	0.656716	0.106299	0.232143	0.100806	0.103604	0.122034	0.146444	0.112179	0.0882353	0.141066	0.144068	0.148438	0.151111	0.196721	0.0982906	0.125	0.194915	0.146444	0.202091	0.8	0.216495	0.235507	0.205962	0.113924	0.240896	0.146444	0.179612	0.157258	0.135802	0.179612
0.245536	0.192661	0.246429	0.244019	0.55618	0.227848	0.190244	0.237569	0.268657	0.242857	0.125	0.162037	0.150754	0.152738	0.202166	0.246154	0.15625	0.614583	0.212871	0.180556	0.147482	0.181416	0.29064	0.251208	0.172589	0.634021	0.244019	0.673367	0.258929	0.440329	0.179724	0.266968	0.212871	0.290441	0.197044	0.609626	0.288462	0.192661	0.253788	0.123288	0.174603	0.233962	0.152406	0.207729	0.144	0.192661	0.186529	0.224215	0.224299	0.150754
0.213953	0.174757	0.230483	0.228426	0.649682	0.213115	0.215054	0.240964	0.281081	0.215	0.109589	0.153465	0.159341	0.110465	0.162362	0.285714	0.158654	0.536842	0.194737	0.179104	0.140152	0.136986	0.297872	0.235897	0.163934	0.517766	0.228426	0.478873	0.211009	0.443478	0.18408	0.271845	0.194737	0.261364	0.165803	0.546448	0.196172	0.174757	0.242063	0.127273	0.172414	0.207031	0.119241	0.177665	0.116848	0.174757	0.172222	0.148649	0.207921	0.159341
0.182353	0.309353	0.341584	0.309353	0.251572	0.291667	0.296875	0.717647	0.372093	0.228188	0.161616	0.21831	0.313043	0.179487	0.231884	0.231343	0.302158	0.227513	0.246269	0.282609	0.211055	0.227273	0.314286	0.183007	0.224	0.213198	0.309353	0.191589	0.207101	0.198238	0.271429	0.278481	0.246269	0.338235	0.231343	0.218579	0.319444	0.309353	0.367568	0.207729	0.358491	0.383333	0.135048	0.211268	0.162252	0.309353	0.348214	0.308725	0.251701	0.313043
0.161616	0.241176	0.22449	0.310559	0.333333	0.202128	0.153846	0.286765	0.256098	0.325	0.157895	0.246914	0.168831	0.202055	0.218884	0.204969	0.22807	0.366492	0.248408	0.177143	0.173913	0.141361	0.260355	0.173184	0.238095	0.360406	0.310559	0.32093	0.170854	0.30303	0.361842	0.248649	0.248408	0.263598	0.24359	0.340426	0.230337	0.241176	0.242291	0.148148	0.20979	0.213974	0.154079	0.168605	0.158537	0.241176	0.2	0.265537	0.260355	0.168831
0.197605	0.117284	0.148936	0.117284	0.178571	0.131868	0.633663	0.25	0.165563	0.22973	0.0886076	0.116883	0.136364	0.0993151	0.10917	0.64	0.118012	0.166667	0.238806	0.173333	0.116279	0.205128	0.180645	0.168831	0.206349	0.160976	0.117284	0.144144	0.201183	0.14346	0.134615	0.203593	0.238806	0.162393	0.223881	0.168421	0.211538	0.117284	0.155963	0.106667	0.162602	0.180952	0.103448	0.1875	0.0971787	0.117284	0.190476	0.127907	0.122699	0.136364
0.117647	0.133028	0.154639	0.133028	0.142857	0.153846	0.155	0.233918	0.152381	0.186603	0.195335	0.122642	0.13089	0.228571	0.167883	0.121951	0.138889	0.129278	0.183673	0.180488	0.561224	0.118943	0.208738	0.108108	0.117949	0.125926	0.133028	0.118881	0.11157	0.150171	0.157143	0.16087	0.183673	0.1777	0.116505	0.129412	0.175115	0.133028	0.164835	0.465116	0.167598	0.212355	0.161111	0.117925	0.195402	0.133028	0.142857	0.160714	0.121622	0.13089
0.138462	0.237805	0.237288	0.318182	0.309524	0.208029	0.191083	0.304688	0.365517	0.236364	0.140187	0.204969	0.246377	0.178694	0.221239	0.1625	0.496296	0.265	0.205128	0.185629	0.18018	0.129032	0.375839	0.16092	0.208333	0.262136	0.318182	0.243243	0.142132	0.262931	0.275641	0.238889	0.205128	0.245763	0.207792	0.270833	0.233918	0.237805	0.256881	0.17316	0.341463	0.210762	0.11976	0.176829	0.144615	0.237805	0.255474	0.2	0.242424	0.246377
0.126437	0.320896	0.1875	0.320896	0.168675	0.164122	0.229008	0.317757	0.264706	0.271429	0.180556	0.292308	0.258621	0.228682	0.219512	0.176471	0.284672	0.188482	0.275591	0.211268	0.204082	0.164557	0.260563	0.121019	0.286957	0.187817	0.320896	0.162791	0.143678	0.155844	0.601852	0.193939	0.275591	0.223744	0.300813	0.184783	0.293706	0.320896	0.198068	0.161137	0.311321	0.244898	0.156146	0.143836	0.184932	0.320896	0.33945	0.292517	0.260563	0.258621
0.125	0.760684	0.266094	0.760684	0.192513	0.232472	0.144578	0.307692	0.210843	0.254545	0.15674	0.459259	0.346154	0.189003	0.341346	0.118343	0.213018	0.196262	0.317241	0.264151	0.193694	0.139037	0.283951	0.0962567	0.351145	0.234742	0.760684	0.172269	0.128713	0.160784	0.2625	0.215054	0.317241	0.242678	0.321678	0.199029	0.380645	0.760684	0.253394	0.175966	0.217391	0.3	0.142424	0.107345	0.157407	0.760684	0.377953	0.422078	0.507246	0.346154
0.156098	0.434211	0.228	0.406452	0.243386	0.205575	0.147727	0.309353	0.231214	0.403846	0.130564	0.375	0.214286	0.158576	0.270742	0.182353	0.24	0.252336	0.318182	0.210227	0.173729	0.190476	0.22905	0.118557	0.294521	0.285047	0.406452	0.217573	0.153846	0.212598	0.20904	0.314917	0.318182	0.211765	0.280255	0.263415	0.369697	0.406452	0.240343	0.157895	0.241379	0.233766	0.130814	0.136612	0.131579	0.434211	0.238411	0.408537	0.594203	0.238411
0.167488	0.217877	0.141264	0.217877	0.180905	0.141914	0.16763	0.189542	0.183333	0.610294	0.130564	0.236686	0.126506	0.162338	0.202479	0.218182	0.179348	0.185841	0.371622	0.151351	0.121457	0.165803	0.182796	0.118557	0.379562	0.195652	0.217877	0.159363	0.165049	0.184615	0.20904	0.239583	0.371622	0.131868	0.367347	0.204651	0.221622	0.217877	0.137795	0.108527	0.192053	0.144578	0.127536	0.130435	0.12828	0.217877	0.140244	0.228723	0.271676	0.126506
0.0798817	0.145695	0.16622	0.145695	0.106707	0.17037	0.118644	0.178707	0.129139	0.160535	0.755172	0.138514	0.129032	0.820225	0.225146	0.0966667	0.146179	0.13467	0.165493	0.121711	0.269592	0.0962733	0.16	0.0714286	0.140288	0.138418	0.145695	0.120321	0.0855457	0.184783	0.175258	0.112462	0.165493	0.177898	0.15035	0.131579	0.168317	0.145695	0.164804	0.258359	0.149254	0.204082	0.62069	0.0803858	0.739865	0.145695	0.145455	0.180921	0.12987	0.129032
0.226994	0.283688	0.189427	0.371212	0.294118	0.183908	0.18705	0.198347	0.205479	0.4	0.116883	0.333333	0.145038	0.138298	0.192488	0.188406	0.146497	0.276243	0.495495	0.173333	0.100917	0.197452	0.203947	0.232877	0.56701	0.314917	0.371212	0.239024	0.230303	0.243119	0.204082	0.203593	0.495495	0.177489	0.518519	0.298246	0.243421	0.283688	0.172093	0.0873362	0.144	0.137615	0.11746	0.204225	0.11465	0.283688	0.162791	0.220126	0.270833	0.145038
0.184783	0.222222	0.562992	0.283333	0.235741	0.529825	0.177419	0.276995	0.241803	0.170455	0.154412	0.15	0.193966	0.178947	0.213376	0.141176	0.162879	0.217687	0.186235	0.212	0.191558	0.175373	0.220472	0.180769	0.125	0.228956	0.283333	0.201893	0.191336	0.206061	0.164751	0.256705	0.186235	0.552529	0.127907	0.228873	0.224806	0.222222	0.605932	0.189873	0.205357	0.5	0.135071	0.196787	0.163415	0.222222	0.204348	0.234615	0.183206	0.193966
0.152174	0.295302	0.236842	0.378571	0.257485	0.206767	0.195946	0.308333	0.305556	0.251613	0.167213	0.277778	0.236641	0.202166	0.209091	0.142857	0.263158	0.259067	0.262411	0.197452	0.183099	0.142857	0.317568	0.192547	0.271318	0.25	0.378571	0.220183	0.155914	0.219828	0.524194	0.196629	0.262411	0.251101	0.257143	0.264865	0.240741	0.295302	0.257143	0.16	0.270492	0.214953	0.141066	0.188312	0.171521	0.295302	0.265625	0.279503	0.242038	0.236641
0.0830861	0.145695	0.16622	0.145695	0.106707	0.17037	0.118644	0.178707	0.129139	0.160535	0.755172	0.12709	0.129032	0.820225	0.225146	0.0966667	0.131148	0.13467	0.165493	0.110749	0.269592	0.103125	0.16	0.0747664	0.140288	0.138418	0.145695	0.120321	0.0887574	0.184783	0.175258	0.112462	0.165493	0.177898	0.15035	0.131579	0.168317	0.145695	0.164804	0.29375	0.149254	0.204082	0.62069	0.0873786	0.739865	0.145695	0.145455	0.180921	0.12987	0.129032
0.236842	0.3	0.18894	0.396694	0.265306	0.178571	0.186047	0.198198	0.19708	0.404959	0.114094	0.355932	0.15	0.136029	0.192118	0.1875	0.150685	0.244318	0.54	0.179856	0.101449	0.189189	0.195804	0.217391	0.627907	0.291429	0.396694	0.21608	0.24026	0.21028	0.20438	0.203822	0.54	0.155556	0.55102	0.26506	0.229167	0.3	0.170732	0.087156	0.149123	0.134615	0.114754	0.21374	0.111842	0.3	0.159664	0.205298	0.285714	0.15
0.272727	0.351145	0.209091	0.46281	0.25974	0.196078	0.201493	0.215517	0.211268	0.459016	0.129568	0.411765	0.177419	0.156934	0.219512	0.203008	0.173333	0.247253	0.60396	0.194444	0.12381	0.202614	0.217687	0.239437	0.701149	0.285714	0.46281	0.213592	0.259494	0.213636	0.244604	0.216049	0.60396	0.175439	0.616162	0.267442	0.258503	0.351145	0.192308	0.103604	0.168067	0.156398	0.12987	0.237037	0.127036	0.351145	0.196721	0.24183	0.335821	0.177419
0.0941176	0.165919	0.207612	0.165919	0.149378	0.190184	0.12963	0.230769	0.191589	0.154867	0.247788	0.140909	0.198953	0.265823	0.224265	0.104545	0.166667	0.131387	0.161137	0.175115	0.762431	0.117155	0.241706	0.111588	0.110577	0.132143	0.165919	0.121212	0.0972763	0.143791	0.158371	0.161826	0.161137	0.214533	0.104545	0.135849	0.207207	0.165919	0.221402	0.842697	0.226519	0.257692	0.210674	0.126126	0.247093	0.165919	0.198953	0.171674	0.154185	0.198953
0.137931	0.366412	0.307317	0.366412	0.240506	0.258197	0.244275	0.537634	0.279412	0.25	0.155405	0.287879	0.37037	0.199248	0.253731	0.182482	0.308824	0.218085	0.261538	0.298507	0.265957	0.192308	0.283688	0.141026	0.229508	0.210256	0.366412	0.194313	0.142045	0.190265	0.30597	0.300654	0.261538	0.317073	0.227273	0.208791	0.355072	0.366412	0.336898	0.253807	0.317757	0.359116	0.125402	0.165517	0.156146	0.366412	0.409524	0.352113	0.330882	0.37037
0.203252	0.253394	0.71831	0.325359	0.261803	0.607143	0.191781	0.31694	0.276995	0.172996	0.179625	0.170306	0.223881	0.201729	0.245552	0.155556	0.184549	0.243346	0.18552	0.219731	0.230769	0.183333	0.273973	0.2	0.148148	0.250936	0.325359	0.219512	0.205645	0.215232	0.186957	0.285714	0.18552	0.642857	0.150442	0.251969	0.25	0.253394	0.784615	0.232143	0.231959	0.801047	0.166667	0.213636	0.18617	0.253394	0.236181	0.26087	0.207792	0.223881
0.148571	0.338235	0.215247	0.338235	0.206061	0.187739	0.276923	0.403846	0.282609	0.297872	0.185567	0.300752	0.279661	0.224335	0.243902	0.213235	0.302158	0.221053	0.294574	0.229167	0.217172	0.173913	0.295775	0.124224	0.307692	0.213198	0.338235	0.191589	0.159091	0.187773	0.521368	0.216867	0.294574	0.235294	0.330645	0.218579	0.347518	0.338235	0.222222	0.179245	0.333333	0.263959	0.157377	0.146667	0.189831	0.338235	0.372727	0.308725	0.277778	0.279661
0.166667	0.243697	0.546185	0.243697	0.203846	0.487719	0.201717	0.3	0.233051	0.173913	0.156171	0.161943	0.204545	0.191257	0.234114	0.167364	0.175299	0.205575	0.190678	0.207469	0.20339	0.178988	0.206478	0.143411	0.141026	0.208904	0.243697	0.186495	0.169118	0.191358	0.177419	0.269076	0.190678	0.62605	0.152893	0.195035	0.2827	0.243697	0.568376	0.189542	0.211268	0.696262	0.144608	0.157895	0.1625	0.243697	0.267943	0.251012	0.201613	0.204545
0.0902256	0.115226	0.142857	0.115226	0.14741	0.133523	0.108696	0.163366	0.192825	0.219731	0.299401	0.12931	0.121495	0.321543	0.207018	0.139013	0.139241	0.146429	0.196262	0.108333	0.358025	0.112	0.252294	0.106557	0.13615	0.150877	0.115226	0.135314	0.0932836	0.175896	0.126582	0.168675	0.196262	0.149206	0.128889	0.164179	0.172269	0.115226	0.151515	0.356	0.188776	0.181818	0.296188	0.120172	0.305638	0.115226	0.121495	0.126984	0.142259	0.121495
0.0984849	0.138655	0.192053	0.138655	0.13834	0.180473	0.159091	0.230366	0.198198	0.162393	0.272727	0.124464	0.176471	0.292453	0.207018	0.118943	0.168831	0.122378	0.16895	0.166667	0.666667	0.120968	0.252294	0.115702	0.12037	0.123288	0.138655	0.113269	0.101504	0.142405	0.150862	0.150198	0.16895	0.202658	0.114035	0.126354	0.197425	0.138655	0.204225	0.712121	0.207254	0.238095	0.231198	0.12987	0.27907	0.138655	0.176471	0.149798	0.13278	0.176471
0.136842	0.563492	0.222222	0.563492	0.244186	0.194853	0.160256	0.288	0.2	0.337838	0.132075	0.492063	0.286822	0.162069	0.279621	0.184211	0.209877	0.253807	0.338235	0.207547	0.153153	0.165714	0.213415	0.101124	0.377049	0.295918	0.563492	0.221719	0.146597	0.221277	0.253247	0.269006	0.338235	0.230769	0.374046	0.246073	0.394558	0.563492	0.201794	0.122881	0.195489	0.257143	0.132308	0.113095	0.133127	0.563492	0.394958	0.329114	0.700855	0.286822
0.107246	0.156051	0.170984	0.156051	0.127596	0.177458	0.112179	0.163701	0.111801	0.197368	0.603659	0.149351	0.106667	0.682274	0.235127	0.11254	0.124224	0.183381	0.204152	0.0981595	0.244838	0.131498	0.147799	0.0903614	0.155709	0.183099	0.156051	0.172043	0.10951	0.224324	0.165584	0.133136	0.204152	0.191601	0.172881	0.16763	0.185304	0.156051	0.166667	0.214085	0.124567	0.225071	0.739414	0.103125	0.617021	0.156051	0.133106	0.197452	0.16242	0.106667
0.182857	0.323944	0.319048	0.323944	0.273292	0.289796	0.323077	0.52	0.345588	0.303448	0.185811	0.217687	0.319328	0.214815	0.285714	0.266667	0.246667	0.239583	0.351563	0.297872	0.286458	0.234177	0.338028	0.176101	0.251969	0.237374	0.323944	0.213953	0.2	0.241071	0.295775	0.308176	0.351563	0.347826	0.257353	0.244565	0.351724	0.323944	0.341969	0.273632	0.401869	0.378378	0.161812	0.210884	0.186047	0.323944	0.365217	0.288462	0.24183	0.319328
0.21164	0.320755	0.261603	0.25	0.233696	0.224638	0.197531	0.513043	0.23494	0.185393	0.133739	0.196429	0.260563	0.151316	0.214592	0.162651	0.236686	0.209302	0.189024	0.23494	0.185022	0.232955	0.247059	0.208092	0.160256	0.202703	0.25	0.1841	0.21466	0.185771	0.211765	0.25	0.189024	0.264706	0.176829	0.206731	0.267442	0.25	0.319249	0.213974	0.228571	0.294393	0.110787	0.226994	0.134731	0.320755	0.278571	0.274286	0.225434	0.335821
0.119565	0.345324	0.215859	0.345324	0.192982	0.193182	0.221429	0.348214	0.263889	0.236842	0.19863	0.280576	0.289256	0.243346	0.256039	0.164384	0.328571	0.209184	0.255474	0.213333	0.23	0.154762	0.268456	0.113772	0.264	0.207921	0.345324	0.187215	0.13587	0.183761	0.525	0.210526	0.255474	0.252252	0.287879	0.212766	0.326531	0.345324	0.228571	0.180556	0.295652	0.276382	0.17377	0.134615	0.210884	0.345324	0.368421	0.333333	0.285714	0.289256
0.152542	0.622807	0.234234	0.622807	0.188235	0.203846	0.190141	0.318584	0.241379	0.300699	0.137255	0.478992	0.294118	0.169065	0.30303	0.142857	0.234899	0.175	0.36	0.343284	0.184466	0.149701	0.230263	0.101796	0.392857	0.19802	0.622807	0.151786	0.15	0.155462	0.292857	0.227545	0.36	0.210526	0.354839	0.195767	0.34965	0.622807	0.22488	0.16055	0.267241	0.235294	0.115987	0.11465	0.134615	0.622807	0.316239	0.434783	0.416667	0.294118
0.156997	0.142857	0.188953	0.180812	0.415966	0.178947	0.178295	0.173554	0.197719	0.206767	0.147268	0.118705	0.111538	0.179487	0.205521	0.231707	0.119298	0.554622	0.173077	0.125	0.114706	0.116041	0.210526	0.168498	0.132296	0.514056	0.180812	0.529183	0.163265	0.501832	0.136691	0.205674	0.173077	0.223214	0.147727	0.461538	0.214815	0.142857	0.192073	0.0991501	0.119048	0.176292	0.169048	0.127273	0.192683	0.142857	0.137795	0.176678	0.170909	0.111538
0.10687	0.361809	0.258741	0.361809	0.185185	0.250784	0.143498	0.243386	0.182222	0.271028	0.229462	0.271845	0.230769	0.268519	0.849462	0.118943	0.19469	0.211321	0.254902	0.237209	0.213235	0.134694	0.197368	0.097561	0.234694	0.247148	0.361809	0.198606	0.126923	0.249135	0.208145	0.2125	0.254902	0.256944	0.239024	0.228346	0.341346	0.361809	0.252747	0.219424	0.201031	0.265918	0.20765	0.110638	0.253561	0.361809	0.237113	0.314815	0.293839	0.230769
0.273973	0.192857	0.201878	0.255639	0.383459	0.175299	0.290598	0.29703	0.327869	0.292308	0.1	0.215385	0.182609	0.124542	0.148325	0.293103	0.194245	0.323171	0.369369	0.191176	0.153061	0.216783	0.310078	0.349593	0.352941	0.294798	0.255639	0.269841	0.268456	0.272277	0.225564	0.222222	0.369369	0.23445	0.327434	0.324841	0.241135	0.192857	0.220513	0.140777	0.216981	0.193878	0.100977	0.308333	0.0980392	0.192857	0.225225	0.16129	0.190141	0.182609
0.123711	0.542636	0.205021	0.542636	0.227273	0.180505	0.115854	0.244275	0.197531	0.324503	0.117284	0.484375	0.38843	0.14527	0.271028	0.1375	0.207317	0.226601	0.323741	0.204969	0.136564	0.144444	0.210843	0.1	0.36	0.267327	0.542636	0.198238	0.127551	0.184426	0.226415	0.258621	0.323741	0.183673	0.328467	0.230769	0.318471	0.715517	0.189427	0.121849	0.192593	0.20362	0.117825	0.111765	0.118541	0.542636	0.302326	0.308642	0.689076	0.282443
0.103704	0.134146	0.175719	0.134146	0.129771	0.159544	0.123932	0.221106	0.17094	0.138211	0.227778	0.115702	0.164319	0.243323	0.197279	0.10084	0.158333	0.115254	0.142857	0.151261	0.536364	0.117188	0.221739	0.112	0.101322	0.116279	0.134146	0.106918	0.102564	0.131902	0.127049	0.145594	0.142857	0.178344	0.0962343	0.118881	0.18107	0.134146	0.186441	0.78866	0.199005	0.21831	0.190476	0.125523	0.230769	0.134146	0.164319	0.15415	0.133065	0.164319
0.11811	0.152174	0.156863	0.152174	0.123506	0.149123	0.15814	0.192708	0.187215	0.214612	0.247813	0.147982	0.164179	0.265625	0.202847	0.122172	0.147826	0.129032	0.207729	0.150442	0.514019	0.142857	0.247664	0.133047	0.145631	0.141844	0.152174	0.134228	0.121094	0.137821	0.175676	0.144578	0.207729	0.167213	0.137615	0.137546	0.213333	0.152174	0.166667	0.486607	0.201058	0.198556	0.271137	0.153846	0.265306	0.152174	0.164179	0.158333	0.145923	0.164179
0.194915	0.174107	0.213793	0.223256	0.573034	0.199387	0.193237	0.213904	0.252427	0.222222	0.115183	0.149321	0.142857	0.132022	0.183099	0.255102	0.144105	0.809249	0.198068	0.162162	0.129825	0.125	0.267943	0.212963	0.164179	0.6	0.223256	0.714286	0.192469	0.452675	0.161435	0.246696	0.198068	0.242105	0.165877	0.558974	0.209821	0.174107	0.223443	0.118243	0.153846	0.191336	0.139108	0.16055	0.148936	0.174107	0.154229	0.179487	0.210046	0.142857
0.172414	0.553191	0.299578	0.697674	0.296703	0.266423	0.17341	0.27972	0.258824	0.28655	0.143713	0.438356	0.261745	0.177049	0.309417	0.134831	0.211111	0.280952	0.342105	0.266272	0.172996	0.158974	0.262857	0.172043	0.376812	0.308057	0.697674	0.242553	0.17561	0.251012	0.279762	0.231959	0.342105	0.270492	0.355705	0.293532	0.327485	0.553191	0.288889	0.148	0.206667	0.243478	0.127168	0.161111	0.144543	0.553191	0.287671	0.380952	0.38125	0.261745
0.17801	0.391892	0.199187	0.391892	0.192513	0.180212	0.137725	0.259259	0.196429	0.310127	0.12844	0.601626	0.215278	0.153333	0.262443	0.138554	0.339869	0.185185	0.34507	0.288462	0.152174	0.20339	0.195402	0.138889	0.361538	0.200913	0.391892	0.157676	0.181347	0.174603	0.231707	0.234973	0.34507	0.178571	0.4	0.204878	0.312883	0.391892	0.188841	0.136929	0.208633	0.197368	0.125373	0.159763	0.129518	0.391892	0.232394	0.335366	0.386667	0.215278
0.123711	0.631148	0.230769	0.631148	0.180328	0.202206	0.150943	0.273438	0.204969	0.273885	0.13125	0.507937	0.38843	0.164948	0.307692	0.116564	0.214724	0.174528	0.352941	0.293333	0.172727	0.138122	0.210843	0.0939227	0.393443	0.207547	0.631148	0.152542	0.127551	0.156	0.282895	0.216667	0.352941	0.20332	0.358209	0.182266	0.318471	0.809091	0.216216	0.145923	0.210526	0.225806	0.117825	0.105263	0.128834	0.631148	0.3125	0.358974	0.425532	0.292308
0.118644	0.376923	0.180617	0.306569	0.166667	0.158491	0.189781	0.3	0.26087	0.258741	0.159322	0.287879	0.254237	0.194757	0.205742	0.140845	0.280576	0.168367	0.271318	0.208333	0.18408	0.141104	0.256944	0.119497	0.282051	0.168317	0.306569	0.145455	0.122905	0.139831	0.576577	0.191617	0.271318	0.189427	0.255814	0.176471	0.238411	0.306569	0.22549	0.159624	0.305556	0.205882	0.136364	0.141892	0.16388	0.376923	0.275862	0.28	0.248276	0.321429
0.227848	0.157447	0.303249	0.20354	0.545455	0.290323	0.163636	0.229167	0.328358	0.207965	0.101266	0.138528	0.14218	0.116531	0.157718	0.220096	0.15812	0.463636	0.200935	0.176211	0.141379	0.167364	0.292453	0.25463	0.146226	0.455752	0.20354	0.419753	0.240506	0.403101	0.145299	0.269565	0.200935	0.349442	0.148649	0.476415	0.176471	0.157447	0.314176	0.129568	0.187817	0.274436	0.110276	0.207373	0.113636	0.157447	0.15311	0.153846	0.196507	0.14218
0.175258	0.30625	0.226337	0.30625	0.183246	0.252788	0.213836	0.253623	0.214286	0.280488	0.188498	0.273885	0.219178	0.233216	0.253333	0.163636	0.238095	0.193548	0.293333	0.214286	0.191111	0.19337	0.212644	0.106383	0.294964	0.231481	0.30625	0.165289	0.155	0.191235	0.589147	0.21164	0.293333	0.2	0.306122	0.190476	0.307229	0.30625	0.201717	0.149378	0.248175	0.215859	0.165644	0.124294	0.192429	0.30625	0.244755	0.337349	0.248521	0.219178
0.112903	0.261745	0.199134	0.261745	0.19883	0.174721	0.23741	0.345133	0.307143	0.243421	0.135922	0.201342	0.276423	0.179856	0.225352	0.230216	0.558333	0.19598	0.201389	0.196078	0.216749	0.140351	0.319444	0.0935673	0.204545	0.20098	0.261745	0.186364	0.122995	0.193133	0.277778	0.253012	0.201389	0.223684	0.23913	0.168367	0.333333	0.261745	0.204651	0.190698	0.401869	0.25	0.11838	0.1125	0.140575	0.261745	0.365217	0.233129	0.258278	0.276423
0.19337	0.138728	0.172131	0.138728	0.188889	0.164875	0.77451	0.257813	0.2	0.207317	0.097561	0.112426	0.202899	0.112211	0.120332	0.551724	0.166667	0.165094	0.22973	0.23871	0.137778	0.172414	0.220859	0.152941	0.191489	0.159817	0.138728	0.148936	0.183784	0.148	0.191358	0.198895	0.22973	0.17551	0.208054	0.172414	0.19883	0.179641	0.180617	0.122881	0.195489	0.189189	0.0919881	0.16875	0.109091	0.138728	0.169014	0.141304	0.111732	0.152778
0.149425	0.350746	0.216216	0.350746	0.2	0.188462	0.240602	0.35514	0.294118	0.3	0.174061	0.283582	0.271186	0.215909	0.245098	0.188406	0.323529	0.215789	0.286822	0.230769	0.20603	0.153374	0.27972	0.111111	0.299145	0.19598	0.350746	0.170507	0.153409	0.168103	0.5	0.210843	0.286822	0.219731	0.312	0.213115	0.321678	0.350746	0.217391	0.169014	0.361905	0.246231	0.150327	0.13245	0.182432	0.350746	0.327434	0.328767	0.270833	0.271186
0.153005	0.352113	0.265766	0.352113	0.222222	0.230769	0.275362	0.471698	0.298611	0.378571	0.211604	0.316547	0.277778	0.262357	0.25	0.19863	0.308219	0.234694	0.372093	0.255034	0.248756	0.198795	0.310811	0.150602	0.314516	0.232673	0.352113	0.204545	0.156757	0.2103	0.528455	0.277108	0.372093	0.274775	0.296296	0.245989	0.315789	0.352113	0.289216	0.226415	0.350877	0.301508	0.174757	0.174194	0.215488	0.352113	0.308943	0.40411	0.319728	0.277778
0.104478	0.237805	0.186992	0.237805	0.202186	0.165493	0.191083	0.304688	0.285714	0.236364	0.176849	0.204969	0.246377	0.220641	0.221239	0.1625	0.496296	0.176744	0.205128	0.185629	0.218605	0.129032	0.375839	0.103825	0.208333	0.176471	0.237805	0.164557	0.108374	0.181452	0.275641	0.238889	0.205128	0.195122	0.207792	0.178744	0.233918	0.237805	0.201754	0.209821	0.341463	0.238532	0.154321	0.128655	0.180952	0.237805	0.255474	0.2	0.242424	0.246377
0.21097	0.264151	0.75	0.34	0.289593	0.62963	0.2	0.333333	0.308458	0.179825	0.158602	0.177273	0.234375	0.179191	0.253676	0.162037	0.191964	0.272	0.193396	0.228972	0.206642	0.190476	0.267606	0.219178	0.154589	0.279528	0.34	0.244526	0.213389	0.238754	0.19457	0.297297	0.193396	0.759804	0.156682	0.276859	0.260274	0.264151	0.822581	0.208633	0.243243	0.658416	0.143229	0.222749	0.165333	0.264151	0.247368	0.271493	0.216216	0.234375
0.0886076	0.132404	0.156425	0.132404	0.14	0.158568	0.107527	0.165323	0.151079	0.194139	0.659864	0.132616	0.117871	0.715867	0.217125	0.132353	0.144876	0.168224	0.174242	0.0884354	0.263158	0.10299	0.189091	0.076412	0.147287	0.171779	0.132404	0.150289	0.091195	0.224189	0.167273	0.15	0.174242	0.162011	0.162264	0.158228	0.160279	0.132404	0.151163	0.247619	0.161943	0.191489	0.642384	0.0862069	0.646667	0.132404	0.135135	0.157534	0.151408	0.117871
0.0973783	0.161017	0.218121	0.161017	0.159363	0.207207	0.156951	0.226804	0.185022	0.160338	0.248571	0.137339	0.179612	0.301887	0.226148	0.132159	0.19214	0.148936	0.177273	0.169565	0.716495	0.115079	0.232143	0.100806	0.123853	0.157343	0.161017	0.145215	0.100372	0.166667	0.173913	0.15748	0.177273	0.212625	0.132159	0.141304	0.215517	0.161017	0.206294	0.8	0.216495	0.253676	0.212534	0.113924	0.251412	0.161017	0.191176	0.166667	0.15	0.179612
0.217687	0.333333	0.152778	0.333333	0.172185	0.14741	0.2	0.252525	0.174242	0.477064	0.121528	0.385321	0.172727	0.145038	0.207254	0.201681	0.195489	0.166667	0.593407	0.210938	0.123077	0.201439	0.165468	0.135714	0.658228	0.198895	0.333333	0.142157	0.197368	0.152074	0.238095	0.208054	0.593407	0.130631	0.571429	0.196429	0.282443	0.333333	0.137931	0.101449	0.184466	0.146465	0.118243	0.162791	0.119048	0.333333	0.194444	0.281481	0.317073	0.172727
0.0873786	0.220238	0.176	0.220238	0.168421	0.152249	0.203822	0.290076	0.273885	0.204678	0.125382	0.180723	0.242857	0.15	0.198276	0.189873	0.489051	0.153846	0.17284	0.176471	0.178571	0.109948	0.285714	0.0851064	0.173333	0.149123	0.220238	0.139344	0.0913462	0.161417	0.296774	0.229508	0.17284	0.179283	0.175	0.149533	0.245614	0.220238	0.189655	0.176724	0.346774	0.198238	0.105882	0.101695	0.129909	0.220238	0.26087	0.197802	0.224852	0.242857
0.220183	0.199029	0.235294	0.253807	0.609756	0.217532	0.235294	0.233918	0.280423	0.271795	0.123288	0.172414	0.15508	0.141593	0.212121	0.299435	0.15493	0.579787	0.240642	0.186275	0.133333	0.139013	0.303665	0.23	0.197802	0.57513	0.253807	0.516588	0.217195	0.446352	0.173913	0.277512	0.240642	0.265918	0.19171	0.745455	0.243902	0.199029	0.251969	0.125	0.180791	0.212355	0.154696	0.190955	0.168539	0.199029	0.167568	0.214953	0.238806	0.15508
0.093633	0.128099	0.13125	0.128099	0.155378	0.123249	0.112554	0.167488	0.196429	0.223214	0.267442	0.142857	0.125581	0.286604	0.205575	0.137778	0.138075	0.149466	0.2	0.112033	0.418803	0.115538	0.255708	0.110204	0.150943	0.149826	0.128099	0.138158	0.0966543	0.186275	0.135021	0.172	0.2	0.1375	0.142857	0.162963	0.165975	0.128099	0.139073	0.451064	0.205128	0.164384	0.264957	0.123932	0.284884	0.128099	0.125581	0.121569	0.155462	0.125581
0.0948276	0.140777	0.178182	0.140777	0.155963	0.159744	0.140625	0.275641	0.229947	0.191919	0.191617	0.135678	0.179191	0.205788	0.189189	0.135417	0.193878	0.135458	0.157895	0.185567	0.386792	0.110092	0.234375	0.0985916	0.119565	0.136187	0.140777	0.124088	0.093617	0.156584	0.143564	0.186047	0.157895	0.181159	0.112245	0.145228	0.173913	0.140777	0.190661	0.402778	0.270968	0.193676	0.156695	0.119403	0.188235	0.140777	0.179191	0.153488	0.167488	0.179191
0.0925926	0.154255	0.172414	0.154255	0.164179	0.157718	0.148571	0.256944	0.300613	0.211111	0.17284	0.136612	0.207792	0.186047	0.174089	0.149425	0.241379	0.141026	0.16763	0.171271	0.359606	0.114428	0.295858	0.0964467	0.119048	0.141667	0.154255	0.128405	0.0913242	0.158491	0.17033	0.203046	0.16763	0.180077	0.111111	0.151786	0.196809	0.154255	0.185185	0.370192	0.306569	0.188285	0.154762	0.125	0.173252	0.154255	0.207792	0.138614	0.177419	0.207792
0.185874	0.229508	0.648305	0.293103	0.238281	0.556364	0.173554	0.281553	0.25	0.157692	0.14604	0.154762	0.200893	0.164021	0.226974	0.141129	0.167969	0.223776	0.168033	0.199187	0.184818	0.1673	0.222672	0.181818	0.133891	0.231034	0.293103	0.203226	0.188192	0.2	0.16996	0.259843	0.168033	0.582996	0.136546	0.231047	0.227092	0.229508	0.701835	0.187097	0.207373	0.568376	0.132212	0.193416	0.152334	0.229508	0.211712	0.237154	0.188976	0.200893
[truncated: 249 more columns]
