# Supplementary material for: On the validity versus utility of activity landscapes: are all activity cliffs statistically significant?
Source: J Cheminform. 2014 Apr 2;6:11. doi: 10.1186/1758-2946-6-11 (PMC4021161; doi:10.1186/1758-2946-6-11)
Supplement: Additional file 1 — Code and data to reproduce figures. The ZIP file contains the R code and datasets required to perform the calculations and generate the figures for this article. It assumes you have R installed and are working on a Unix-like system. In addition you should have the ggplot2, grid, multicore and fingerprint R packages installed. To run the scripts execute run.sh from the command line. [file 1758-2946-6-11-S1.zip › si/bajorath/MT_simmtx_MACCS.txt]

1.000	0.456	0.507	0.478	0.413	0.534	0.236	0.379	0.400	0.338	0.416	0.258	0.409	0.400	0.474	0.200	0.347	0.308	0.222	0.388	0.391	0.857	0.406	0.873	0.266	0.369	0.478	0.318	1.000	0.337	0.348	0.397	0.219	0.437	0.191	0.365	0.448	0.456	0.423	0.414	0.358	0.403	0.442	0.821	0.420	0.456	0.385	0.403	0.379	0.409
0.456	1.000	0.690	0.957	0.455	0.661	0.250	0.640	0.413	0.483	0.471	0.408	0.556	0.471	0.561	0.210	0.438	0.409	0.360	0.400	0.500	0.439	0.419	0.424	0.333	0.600	0.957	0.373	0.456	0.360	0.474	0.365	0.380	0.661	0.358	0.540	0.692	0.957	0.673	0.475	0.390	0.673	0.457	0.431	0.432	1.000	0.528	0.769	0.708	0.585
0.507	0.690	1.000	0.719	0.517	0.914	0.294	0.579	0.492	0.362	0.440	0.283	0.484	0.442	0.542	0.258	0.429	0.423	0.267	0.415	0.484	0.493	0.455	0.478	0.290	0.492	0.719	0.405	0.507	0.375	0.415	0.424	0.283	0.870	0.250	0.441	0.524	0.690	0.852	0.441	0.406	0.852	0.429	0.507	0.407	0.690	0.459	0.613	0.500	0.484
0.478	0.957	0.719	1.000	0.481	0.689	0.250	0.640	0.435	0.483	0.471	0.408	0.556	0.471	0.561	0.210	0.438	0.431	0.360	0.400	0.500	0.439	0.443	0.446	0.333	0.633	1.000	0.392	0.478	0.378	0.474	0.365	0.380	0.691	0.358	0.571	0.692	0.957	0.673	0.475	0.390	0.673	0.457	0.453	0.432	0.957	0.528	0.769	0.708	0.556
0.413	0.455	0.517	0.481	1.000	0.500	0.321	0.412	0.362	0.333	0.343	0.311	0.321	0.348	0.329	0.354	0.367	0.537	0.289	0.423	0.351	0.349	0.368	0.400	0.348	0.750	0.481	0.453	0.413	0.484	0.254	0.462	0.283	0.456	0.216	0.763	0.322	0.455	0.439	0.356	0.286	0.414	0.353	0.383	0.333	0.455	0.291	0.390	0.412	0.321
0.534	0.661	0.914	0.689	0.500	1.000	0.310	0.557	0.478	0.356	0.430	0.281	0.448	0.450	0.547	0.257	0.419	0.432	0.266	0.386	0.449	0.521	0.443	0.466	0.288	0.500	0.689	0.432	0.534	0.386	0.386	0.435	0.281	0.828	0.269	0.452	0.507	0.661	0.780	0.431	0.377	0.780	0.420	0.493	0.400	0.661	0.424	0.591	0.484	0.448
0.236	0.250	0.294	0.250	0.321	0.310	1.000	0.286	0.411	0.288	0.385	0.135	0.254	0.409	0.292	0.857	0.491	0.361	0.160	0.423	0.328	0.250	0.418	0.235	0.127	0.321	0.250	0.409	0.236	0.373	0.345	0.382	0.157	0.339	0.170	0.288	0.300	0.250	0.302	0.290	0.412	0.323	0.373	0.221	0.371	0.250	0.291	0.242	0.220	0.254
0.379	0.640	0.579	0.640	0.412	0.557	0.286	1.000	0.421	0.444	0.373	0.220	0.652	0.377	0.508	0.241	0.424	0.349	0.333	0.310	0.436	0.426	0.429	0.365	0.280	0.412	0.640	0.319	0.379	0.306	0.462	0.322	0.356	0.667	0.280	0.408	0.667	0.640	0.647	0.390	0.480	0.647	0.362	0.393	0.342	0.640	0.738	0.585	0.574	0.652
0.400	0.413	0.492	0.435	0.362	0.478	0.411	0.421	1.000	0.441	0.571	0.193	0.482	0.545	0.417	0.370	0.655	0.296	0.175	0.361	0.593	0.362	0.933	0.453	0.145	0.339	0.435	0.308	0.400	0.365	0.482	0.308	0.172	0.559	0.127	0.333	0.381	0.413	0.542	0.618	0.800	0.517	0.554	0.460	0.591	0.413	0.429	0.338	0.328	0.482
0.338	0.483	0.362	0.483	0.333	0.356	0.288	0.444	0.441	1.000	0.433	0.327	0.455	0.435	0.435	0.315	0.419	0.271	0.455	0.379	0.537	0.379	0.448	0.324	0.388	0.434	0.483	0.253	0.338	0.307	0.455	0.464	0.444	0.328	0.360	0.404	0.615	0.483	0.333	0.509	0.472	0.333	0.420	0.328	0.417	0.483	0.510	0.443	0.625	0.455
0.416	0.471	0.440	0.471	0.343	0.430	0.385	0.373	0.571	0.433	1.000	0.274	0.424	0.915	0.527	0.349	0.619	0.321	0.219	0.424	0.590	0.400	0.607	0.425	0.224	0.364	0.471	0.361	0.416	0.418	0.567	0.315	0.215	0.431	0.188	0.338	0.441	0.471	0.417	0.613	0.559	0.457	0.898	0.431	0.871	0.471	0.400	0.457	0.353	0.424
0.258	0.408	0.283	0.408	0.311	0.281	0.135	0.220	0.193	0.327	0.274	1.000	0.189	0.281	0.242	0.149	0.291	0.263	0.679	0.313	0.294	0.233	0.218	0.217	0.594	0.439	0.408	0.242	0.258	0.246	0.189	0.204	0.655	0.241	0.594	0.436	0.314	0.408	0.246	0.278	0.151	0.268	0.266	0.200	0.250	0.408	0.176	0.315	0.386	0.189
0.409	0.556	0.484	0.556	0.321	0.448	0.254	0.652	0.482	0.455	0.424	0.189	1.000	0.406	0.386	0.211	0.458	0.279	0.216	0.322	0.473	0.369	0.491	0.443	0.200	0.321	0.556	0.260	0.409	0.297	0.472	0.290	0.235	0.526	0.200	0.315	0.708	0.585	0.536	0.474	0.490	0.536	0.412	0.450	0.389	0.556	0.875	0.433	0.520	0.950
0.400	0.471	0.442	0.471	0.348	0.450	0.409	0.377	0.545	0.435	0.915	0.281	0.406	1.000	0.526	0.354	0.641	0.325	0.227	0.426	0.587	0.385	0.578	0.408	0.232	0.368	0.471	0.381	0.400	0.420	0.565	0.320	0.224	0.432	0.214	0.343	0.423	0.471	0.419	0.585	0.532	0.458	0.855	0.413	0.831	0.471	0.382	0.458	0.338	0.406
0.474	0.561	0.542	0.561	0.329	0.547	0.292	0.508	0.417	0.435	0.527	0.242	0.386	0.526	1.000	0.257	0.400	0.293	0.266	0.347	0.471	0.521	0.423	0.427	0.269	0.348	0.561	0.318	0.474	0.322	0.448	0.456	0.281	0.514	0.232	0.343	0.507	0.561	0.522	0.471	0.484	0.522	0.494	0.452	0.526	0.561	0.424	0.641	0.484	0.386
0.200	0.210	0.258	0.210	0.354	0.257	0.857	0.241	0.370	0.315	0.349	0.149	0.211	0.354	0.257	1.000	0.426	0.368	0.178	0.353	0.286	0.212	0.377	0.197	0.140	0.354	0.210	0.354	0.200	0.381	0.302	0.420	0.174	0.300	0.140	0.319	0.259	0.210	0.262	0.250	0.367	0.283	0.338	0.182	0.338	0.210	0.245	0.203	0.241	0.211
0.347	0.438	0.429	0.438	0.367	0.419	0.491	0.424	0.655	0.419	0.619	0.291	0.458	0.641	0.400	0.426	1.000	0.338	0.186	0.483	0.561	0.366	0.667	0.371	0.175	0.367	0.438	0.382	0.347	0.425	0.536	0.313	0.183	0.484	0.213	0.339	0.429	0.438	0.446	0.533	0.615	0.492	0.600	0.397	0.588	0.438	0.456	0.382	0.355	0.458
0.308	0.409	0.423	0.431	0.537	0.432	0.361	0.349	0.296	0.271	0.321	0.263	0.279	0.325	0.293	0.368	0.338	1.000	0.224	0.318	0.268	0.256	0.300	0.293	0.190	0.596	0.431	0.828	0.308	0.750	0.225	0.309	0.220	0.455	0.210	0.569	0.300	0.409	0.418	0.257	0.232	0.418	0.329	0.280	0.313	0.409	0.254	0.338	0.328	0.279
0.222	0.360	0.267	0.360	0.289	0.266	0.160	0.333	0.175	0.455	0.219	0.679	0.216	0.227	0.266	0.178	0.186	0.224	1.000	0.216	0.250	0.237	0.179	0.180	0.786	0.415	0.360	0.191	0.222	0.194	0.192	0.231	0.958	0.224	0.724	0.410	0.404	0.360	0.228	0.236	0.176	0.228	0.212	0.164	0.200	0.360	0.255	0.321	0.429	0.216
0.388	0.400	0.415	0.400	0.423	0.386	0.423	0.310	0.361	0.379	0.424	0.313	0.322	0.426	0.347	0.353	0.483	0.318	0.216	1.000	0.620	0.369	0.390	0.333	0.245	0.396	0.400	0.347	0.388	0.371	0.418	0.569	0.212	0.318	0.222	0.340	0.390	0.400	0.303	0.500	0.357	0.344	0.391	0.338	0.408	0.400	0.316	0.410	0.288	0.322
0.391	0.500	0.484	0.500	0.351	0.449	0.328	0.436	0.593	0.537	0.590	0.294	0.473	0.587	0.471	0.286	0.561	0.268	0.250	0.620	1.000	0.373	0.635	0.379	0.232	0.351	0.500	0.266	0.391	0.303	0.588	0.456	0.245	0.429	0.190	0.321	0.466	0.500	0.435	0.813	0.580	0.459	0.547	0.406	0.561	0.500	0.444	0.459	0.362	0.473
0.857	0.439	0.493	0.439	0.349	0.521	0.250	0.426	0.362	0.379	0.400	0.233	0.369	0.385	0.521	0.212	0.366	0.256	0.237	0.369	0.373	1.000	0.348	0.737	0.283	0.308	0.439	0.271	0.857	0.289	0.369	0.422	0.233	0.420	0.203	0.302	0.476	0.439	0.406	0.397	0.381	0.406	0.427	0.815	0.387	0.439	0.410	0.448	0.426	0.369
0.406	0.419	0.455	0.443	0.368	0.443	0.418	0.429	0.933	0.448	0.607	0.218	0.491	0.578	0.423	0.377	0.667	0.300	0.179	0.390	0.635	0.348	1.000	0.460	0.148	0.345	0.443	0.312	0.406	0.370	0.491	0.313	0.175	0.517	0.129	0.339	0.387	0.419	0.500	0.660	0.818	0.500	0.587	0.444	0.625	0.419	0.436	0.343	0.333	0.491
0.873	0.424	0.478	0.446	0.400	0.466	0.235	0.365	0.453	0.324	0.425	0.217	0.443	0.408	0.427	0.197	0.371	0.293	0.180	0.333	0.379	0.737	0.460	1.000	0.206	0.333	0.446	0.305	0.873	0.325	0.354	0.304	0.177	0.448	0.152	0.350	0.394	0.424	0.433	0.403	0.387	0.412	0.452	0.902	0.429	0.424	0.393	0.371	0.344	0.443
0.266	0.333	0.290	0.333	0.348	0.288	0.127	0.280	0.145	0.388	0.224	0.594	0.200	0.232	0.269	0.140	0.175	0.190	0.786	0.245	0.232	0.283	0.148	0.206	1.000	0.348	0.333	0.164	0.266	0.167	0.200	0.283	0.759	0.190	0.636	0.341	0.373	0.333	0.194	0.241	0.143	0.194	0.217	0.190	0.205	0.333	0.235	0.370	0.391	0.200
0.369	0.600	0.492	0.633	0.750	0.500	0.321	0.412	0.339	0.434	0.364	0.439	0.321	0.368	0.348	0.354	0.367	0.596	0.415	0.396	0.351	0.308	0.345	0.333	0.348	1.000	0.633	0.500	0.369	0.508	0.276	0.382	0.405	0.482	0.348	0.914	0.444	0.600	0.439	0.333	0.263	0.439	0.373	0.317	0.352	0.600	0.291	0.464	0.532	0.321
0.478	0.957	0.719	1.000	0.481	0.689	0.250	0.640	0.435	0.483	0.471	0.408	0.556	0.471	0.561	0.210	0.438	0.431	0.360	0.400	0.500	0.439	0.443	0.446	0.333	0.633	1.000	0.392	0.478	0.378	0.474	0.365	0.380	0.691	0.358	0.571	0.692	0.957	0.673	0.475	0.390	0.673	0.457	0.453	0.432	0.957	0.528	0.769	0.708	0.556
0.318	0.373	0.405	0.392	0.453	0.432	0.409	0.319	0.308	0.253	0.361	0.242	0.260	0.381	0.318	0.354	0.382	0.828	0.191	0.347	0.266	0.271	0.312	0.305	0.164	0.500	0.392	1.000	0.318	0.797	0.228	0.286	0.188	0.432	0.214	0.475	0.278	0.373	0.400	0.256	0.250	0.400	0.353	0.293	0.352	0.373	0.237	0.313	0.284	0.260
1.000	0.456	0.507	0.478	0.413	0.534	0.236	0.379	0.400	0.338	0.416	0.258	0.409	0.400	0.474	0.200	0.347	0.308	0.222	0.388	0.391	0.857	0.406	0.873	0.266	0.369	0.478	0.318	1.000	0.337	0.348	0.397	0.219	0.437	0.191	0.365	0.448	0.456	0.423	0.414	0.358	0.403	0.442	0.821	0.420	0.456	0.385	0.403	0.379	0.409
0.337	0.360	0.375	0.378	0.484	0.386	0.373	0.306	0.365	0.307	0.418	0.246	0.297	0.420	0.322	0.381	0.425	0.750	0.194	0.371	0.303	0.289	0.370	0.325	0.167	0.508	0.378	0.797	0.337	1.000	0.263	0.342	0.191	0.400	0.183	0.483	0.316	0.360	0.368	0.308	0.306	0.368	0.425	0.313	0.405	0.360	0.274	0.300	0.288	0.297
0.348	0.474	0.415	0.474	0.254	0.386	0.345	0.462	0.482	0.455	0.567	0.189	0.472	0.565	0.448	0.302	0.536	0.225	0.192	0.418	0.588	0.369	0.491	0.354	0.200	0.276	0.474	0.228	0.348	0.263	1.000	0.379	0.189	0.403	0.200	0.246	0.547	0.474	0.387	0.556	0.583	0.410	0.500	0.359	0.515	0.474	0.531	0.483	0.407	0.472
0.397	0.365	0.424	0.365	0.462	0.435	0.382	0.322	0.308	0.464	0.315	0.204	0.290	0.320	0.456	0.420	0.313	0.309	0.231	0.569	0.456	0.422	0.313	0.304	0.283	0.382	0.365	0.286	0.397	0.342	0.379	1.000	0.226	0.328	0.172	0.352	0.400	0.365	0.333	0.433	0.345	0.333	0.307	0.309	0.325	0.365	0.328	0.419	0.418	0.290
0.219	0.380	0.283	0.380	0.283	0.281	0.157	0.356	0.172	0.444	0.215	0.655	0.235	0.224	0.281	0.174	0.183	0.220	0.958	0.212	0.245	0.233	0.175	0.177	0.759	0.405	0.380	0.188	0.219	0.191	0.189	0.226	1.000	0.241	0.759	0.400	0.426	0.380	0.246	0.232	0.173	0.246	0.209	0.161	0.197	0.380	0.277	0.340	0.452	0.235
0.437	0.661	0.870	0.691	0.456	0.828	0.339	0.667	0.559	0.328	0.431	0.241	0.526	0.432	0.514	0.300	0.484	0.455	0.224	0.318	0.429	0.420	0.517	0.448	0.190	0.482	0.691	0.432	0.437	0.400	0.403	0.328	0.241	1.000	0.210	0.455	0.492	0.661	0.939	0.388	0.441	0.939	0.419	0.477	0.397	0.661	0.500	0.532	0.466	0.526
0.191	0.358	0.250	0.358	0.216	0.269	0.170	0.280	0.127	0.360	0.188	0.594	0.200	0.214	0.232	0.140	0.213	0.210	0.724	0.222	0.190	0.203	0.129	0.152	0.636	0.348	0.358	0.214	0.191	0.183	0.200	0.172	0.759	0.210	1.000	0.311	0.400	0.358	0.194	0.180	0.123	0.213	0.183	0.136	0.173	0.358	0.235	0.321	0.391	0.200
0.365	0.540	0.441	0.571	0.763	0.452	0.288	0.408	0.333	0.404	0.338	0.436	0.315	0.343	0.343	0.319	0.339	0.569	0.410	0.340	0.321	0.302	0.339	0.350	0.341	0.914	0.571	0.475	0.365	0.483	0.246	0.352	0.400	0.455	0.311	1.000	0.389	0.540	0.436	0.305	0.255	0.411	0.348	0.333	0.329	0.540	0.283	0.411	0.500	0.315
0.448	0.692	0.524	0.692	0.322	0.507	0.300	0.667	0.381	0.615	0.441	0.314	0.708	0.423	0.507	0.259	0.429	0.300	0.404	0.390	0.466	0.476	0.387	0.394	0.373	0.444	0.692	0.278	0.448	0.316	0.547	0.400	0.426	0.492	0.400	0.389	1.000	0.692	0.475	0.467	0.455	0.500	0.429	0.400	0.405	0.692	0.795	0.636	0.702	0.708
0.456	0.957	0.690	0.957	0.455	0.661	0.250	0.640	0.413	0.483	0.471	0.408	0.585	0.471	0.561	0.210	0.438	0.409	0.360	0.400	0.500	0.439	0.419	0.424	0.333	0.600	0.957	0.373	0.456	0.360	0.474	0.365	0.380	0.661	0.358	0.540	0.692	1.000	0.643	0.475	0.390	0.673	0.457	0.431	0.432	0.957	0.528	0.769	0.708	0.556
0.423	0.673	0.852	0.673	0.439	0.780	0.302	0.647	0.542	0.333	0.417	0.246	0.536	0.419	0.522	0.262	0.446	0.418	0.228	0.303	0.435	0.406	0.500	0.433	0.194	0.439	0.673	0.400	0.423	0.368	0.387	0.333	0.246	0.939	0.194	0.436	0.475	0.643	1.000	0.394	0.448	0.918	0.405	0.462	0.385	0.673	0.509	0.516	0.474	0.564
0.414	0.475	0.441	0.475	0.356	0.431	0.290	0.390	0.618	0.509	0.613	0.278	0.474	0.585	0.471	0.250	0.533	0.257	0.236	0.500	0.813	0.397	0.660	0.403	0.241	0.333	0.475	0.256	0.414	0.308	0.556	0.433	0.232	0.388	0.180	0.305	0.467	0.475	0.394	1.000	0.640	0.415	0.569	0.431	0.631	0.475	0.421	0.438	0.367	0.474
0.358	0.390	0.406	0.390	0.286	0.377	0.412	0.480	0.800	0.472	0.559	0.151	0.490	0.532	0.484	0.367	0.615	0.232	0.176	0.357	0.580	0.381	0.818	0.387	0.143	0.263	0.390	0.250	0.358	0.306	0.583	0.345	0.173	0.441	0.123	0.255	0.455	0.390	0.448	0.640	1.000	0.448	0.541	0.393	0.581	0.390	0.521	0.377	0.370	0.490
0.403	0.673	0.852	0.673	0.414	0.780	0.323	0.647	0.517	0.333	0.457	0.268	0.536	0.458	0.522	0.283	0.492	0.418	0.228	0.344	0.459	0.406	0.500	0.412	0.194	0.439	0.673	0.400	0.403	0.368	0.410	0.333	0.246	0.939	0.213	0.411	0.500	0.673	0.918	0.415	0.448	1.000	0.444	0.439	0.421	0.673	0.509	0.541	0.474	0.536
0.442	0.457	0.429	0.457	0.353	0.420	0.373	0.362	0.554	0.420	0.898	0.266	0.412	0.855	0.494	0.338	0.600	0.329	0.212	0.391	0.547	0.427	0.587	0.452	0.217	0.373	0.457	0.353	0.442	0.425	0.500	0.307	0.209	0.419	0.183	0.348	0.429	0.457	0.405	0.569	0.541	0.444	1.000	0.458	0.844	0.457	0.388	0.444	0.362	0.412
0.821	0.431	0.507	0.453	0.383	0.493	0.221	0.393	0.460	0.328	0.431	0.200	0.450	0.413	0.452	0.182	0.397	0.280	0.164	0.338	0.406	0.815	0.444	0.902	0.190	0.317	0.453	0.293	0.821	0.313	0.359	0.309	0.161	0.477	0.136	0.333	0.400	0.431	0.462	0.431	0.393	0.439	0.458	1.000	0.416	0.431	0.400	0.377	0.349	0.450
0.420	0.432	0.407	0.432	0.333	0.400	0.371	0.342	0.591	0.417	0.871	0.250	0.389	0.831	0.526	0.338	0.588	0.313	0.200	0.408	0.561	0.387	0.625	0.429	0.205	0.352	0.432	0.352	0.420	0.405	0.515	0.325	0.197	0.397	0.173	0.329	0.405	0.432	0.385	0.631	0.581	0.421	0.844	0.416	1.000	0.432	0.366	0.459	0.342	0.389
0.456	1.000	0.690	0.957	0.455	0.661	0.250	0.640	0.413	0.483	0.471	0.408	0.556	0.471	0.561	0.210	0.438	0.409	0.360	0.400	0.500	0.439	0.419	0.424	0.333	0.600	0.957	0.373	0.456	0.360	0.474	0.365	0.380	0.661	0.358	0.540	0.692	0.957	0.673	0.475	0.390	0.673	0.457	0.431	0.432	1.000	0.528	0.769	0.708	0.585
0.385	0.528	0.459	0.528	0.291	0.424	0.291	0.738	0.429	0.510	0.400	0.176	0.875	0.382	0.424	0.245	0.456	0.254	0.255	0.316	0.444	0.410	0.436	0.393	0.235	0.291	0.528	0.237	0.385	0.274	0.531	0.328	0.277	0.500	0.235	0.283	0.795	0.528	0.509	0.421	0.521	0.509	0.388	0.400	0.366	0.528	1.000	0.482	0.587	0.875
0.403	0.769	0.613	0.769	0.390	0.591	0.242	0.585	0.338	0.443	0.457	0.315	0.433	0.458	0.641	0.203	0.382	0.338	0.321	0.410	0.459	0.448	0.343	0.371	0.370	0.464	0.769	0.313	0.403	0.300	0.483	0.419	0.340	0.532	0.321	0.411	0.636	0.769	0.516	0.438	0.377	0.541	0.444	0.377	0.459	0.769	0.482	1.000	0.647	0.433
0.379	0.708	0.500	0.708	0.412	0.484	0.220	0.574	0.328	0.625	0.353	0.386	0.520	0.338	0.484	0.241	0.355	0.328	0.429	0.288	0.362	0.426	0.333	0.344	0.391	0.532	0.708	0.284	0.379	0.288	0.407	0.418	0.452	0.466	0.391	0.500	0.702	0.708	0.474	0.367	0.370	0.474	0.362	0.349	0.342	0.708	0.587	0.647	1.000	0.520
0.409	0.585	0.484	0.556	0.321	0.448	0.254	0.652	0.482	0.455	0.424	0.189	0.950	0.406	0.386	0.211	0.458	0.279	0.216	0.322	0.473	0.369	0.491	0.443	0.200	0.321	0.556	0.260	0.409	0.297	0.472	0.290	0.235	0.526	0.200	0.315	0.708	0.556	0.564	0.474	0.490	0.536	0.412	0.450	0.389	0.585	0.875	0.433	0.520	1.000
0.250	0.420	0.317	0.449	0.326	0.313	0.109	0.286	0.207	0.367	0.227	0.667	0.275	0.235	0.235	0.120	0.197	0.254	0.750	0.204	0.259	0.188	0.211	0.210	0.656	0.452	0.449	0.217	0.250	0.221	0.182	0.175	0.786	0.276	0.710	0.450	0.380	0.420	0.281	0.246	0.125	0.259	0.221	0.194	0.208	0.420	0.240	0.304	0.400	0.275
0.389	0.358	0.414	0.358	0.473	0.465	0.397	0.317	0.343	0.450	0.329	0.207	0.269	0.333	0.444	0.434	0.329	0.324	0.232	0.518	0.419	0.412	0.348	0.319	0.304	0.397	0.358	0.300	0.389	0.355	0.349	0.891	0.228	0.343	0.177	0.368	0.369	0.358	0.329	0.422	0.339	0.329	0.321	0.306	0.354	0.358	0.302	0.431	0.407	0.269
0.479	0.623	0.845	0.623	0.435	0.931	0.328	0.596	0.420	0.377	0.397	0.258	0.409	0.418	0.577	0.273	0.403	0.378	0.283	0.368	0.412	0.552	0.386	0.411	0.306	0.435	0.623	0.383	0.479	0.337	0.409	0.462	0.300	0.759	0.286	0.387	0.540	0.623	0.712	0.394	0.400	0.741	0.387	0.437	0.369	0.623	0.452	0.629	0.517	0.409
0.403	0.704	0.852	0.673	0.414	0.780	0.323	0.647	0.517	0.333	0.437	0.246	0.536	0.438	0.522	0.283	0.469	0.418	0.228	0.323	0.435	0.406	0.475	0.412	0.194	0.439	0.673	0.400	0.403	0.368	0.410	0.333	0.246	0.939	0.213	0.411	0.500	0.673	0.958	0.394	0.448	0.958	0.425	0.439	0.403	0.704	0.509	0.541	0.474	0.564
0.418	0.509	0.492	0.536	0.617	0.500	0.462	0.444	0.417	0.323	0.455	0.275	0.356	0.478	0.414	0.365	0.467	0.534	0.255	0.429	0.361	0.358	0.424	0.429	0.214	0.689	0.536	0.597	0.418	0.508	0.333	0.302	0.250	0.534	0.259	0.659	0.377	0.509	0.492	0.323	0.345	0.492	0.441	0.413	0.457	0.509	0.328	0.397	0.368	0.356
0.270	0.420	0.317	0.449	0.356	0.313	0.130	0.286	0.228	0.396	0.246	0.724	0.275	0.254	0.235	0.143	0.217	0.276	0.815	0.226	0.283	0.206	0.232	0.230	0.710	0.488	0.449	0.235	0.270	0.239	0.182	0.196	0.786	0.276	0.656	0.487	0.380	0.420	0.281	0.268	0.145	0.259	0.239	0.213	0.225	0.420	0.240	0.304	0.400	0.275
0.435	0.500	0.441	0.500	0.356	0.431	0.290	0.390	0.589	0.536	0.613	0.278	0.474	0.585	0.493	0.250	0.559	0.257	0.236	0.527	0.813	0.418	0.630	0.424	0.241	0.333	0.500	0.256	0.435	0.308	0.527	0.458	0.232	0.388	0.180	0.305	0.467	0.500	0.394	0.915	0.608	0.415	0.569	0.453	0.582	0.500	0.421	0.460	0.390	0.474
0.239	0.254	0.299	0.254	0.408	0.296	0.643	0.291	0.500	0.415	0.459	0.208	0.304	0.438	0.314	0.730	0.528	0.390	0.188	0.377	0.407	0.235	0.540	0.258	0.151	0.380	0.254	0.373	0.239	0.400	0.352	0.415	0.184	0.344	0.130	0.375	0.283	0.254	0.328	0.386	0.479	0.350	0.444	0.242	0.439	0.254	0.321	0.227	0.291	0.304
0.423	0.673	0.852	0.673	0.439	0.780	0.302	0.647	0.542	0.333	0.417	0.246	0.536	0.419	0.522	0.262	0.446	0.418	0.228	0.303	0.435	0.406	0.500	0.433	0.194	0.439	0.673	0.400	0.423	0.368	0.387	0.333	0.246	0.939	0.194	0.436	0.475	0.643	1.000	0.394	0.448	0.918	0.405	0.462	0.385	0.673	0.509	0.516	0.474	0.564
0.397	0.509	0.446	0.509	0.310	0.414	0.310	0.444	0.545	0.439	0.574	0.226	0.569	0.597	0.435	0.268	0.544	0.254	0.185	0.429	0.660	0.358	0.556	0.406	0.193	0.310	0.509	0.253	0.397	0.289	0.860	0.367	0.182	0.435	0.172	0.304	0.500	0.536	0.443	0.623	0.560	0.443	0.531	0.413	0.545	0.509	0.510	0.443	0.393	0.538
0.554	0.538	0.488	0.558	0.341	0.511	0.358	0.455	0.526	0.487	0.585	0.269	0.462	0.583	0.602	0.296	0.488	0.337	0.289	0.390	0.463	0.506	0.532	0.531	0.275	0.410	0.558	0.385	0.554	0.404	0.425	0.349	0.303	0.482	0.342	0.372	0.553	0.538	0.452	0.500	0.474	0.452	0.590	0.519	0.619	0.538	0.442	0.506	0.455	0.462
0.463	0.648	0.617	0.648	0.491	0.569	0.254	0.688	0.375	0.393	0.394	0.259	0.482	0.397	0.594	0.213	0.422	0.333	0.264	0.431	0.483	0.516	0.381	0.453	0.291	0.386	0.648	0.308	0.463	0.312	0.456	0.466	0.283	0.559	0.268	0.382	0.554	0.648	0.569	0.483	0.446	0.569	0.384	0.484	0.382	0.648	0.538	0.685	0.558	0.482
0.391	0.455	0.443	0.481	0.750	0.431	0.346	0.412	0.386	0.333	0.406	0.311	0.321	0.409	0.388	0.383	0.390	0.537	0.289	0.321	0.305	0.328	0.393	0.400	0.240	0.750	0.481	0.500	0.391	0.533	0.254	0.333	0.283	0.482	0.216	0.763	0.322	0.455	0.464	0.290	0.309	0.439	0.415	0.383	0.412	0.455	0.291	0.344	0.412	0.321
0.357	0.536	0.541	0.536	0.407	0.500	0.382	0.733	0.417	0.414	0.412	0.204	0.538	0.414	0.478	0.315	0.492	0.348	0.306	0.356	0.383	0.379	0.400	0.343	0.259	0.407	0.536	0.375	0.357	0.342	0.455	0.344	0.300	0.589	0.283	0.377	0.585	0.536	0.571	0.365	0.472	0.600	0.380	0.348	0.378	0.536	0.604	0.492	0.472	0.538
0.233	0.246	0.290	0.246	0.315	0.288	0.919	0.304	0.404	0.305	0.379	0.132	0.293	0.382	0.288	0.833	0.482	0.355	0.180	0.415	0.322	0.246	0.411	0.232	0.145	0.315	0.246	0.382	0.233	0.368	0.339	0.375	0.176	0.333	0.167	0.283	0.317	0.246	0.297	0.286	0.404	0.317	0.368	0.217	0.366	0.246	0.333	0.239	0.259	0.293
0.405	0.508	0.537	0.508	0.393	0.500	0.349	0.450	0.593	0.468	0.591	0.298	0.435	0.612	0.521	0.311	0.644	0.289	0.259	0.561	0.840	0.408	0.603	0.375	0.242	0.371	0.508	0.301	0.405	0.354	0.561	0.444	0.254	0.485	0.203	0.344	0.453	0.508	0.492	0.792	0.582	0.516	0.551	0.420	0.586	0.508	0.410	0.470	0.359	0.435
0.266	0.412	0.311	0.440	0.348	0.328	0.127	0.306	0.224	0.360	0.224	0.645	0.269	0.232	0.232	0.140	0.213	0.271	0.724	0.200	0.255	0.203	0.228	0.226	0.636	0.476	0.440	0.232	0.266	0.235	0.179	0.172	0.759	0.293	0.688	0.475	0.373	0.412	0.276	0.241	0.123	0.254	0.217	0.210	0.205	0.412	0.235	0.298	0.391	0.269
0.394	0.729	0.517	0.729	0.431	0.500	0.217	0.563	0.344	0.612	0.368	0.409	0.540	0.352	0.477	0.236	0.371	0.344	0.419	0.305	0.379	0.419	0.350	0.359	0.383	0.553	0.729	0.297	0.394	0.301	0.400	0.411	0.442	0.483	0.383	0.522	0.688	0.766	0.491	0.383	0.364	0.491	0.377	0.365	0.356	0.729	0.542	0.635	0.923	0.510
0.357	0.536	0.541	0.536	0.407	0.500	0.382	0.733	0.417	0.414	0.412	0.204	0.538	0.414	0.478	0.315	0.492	0.348	0.306	0.356	0.383	0.379	0.400	0.343	0.259	0.407	0.536	0.375	0.357	0.342	0.455	0.344	0.300	0.589	0.283	0.377	0.585	0.536	0.571	0.365	0.472	0.600	0.380	0.348	0.378	0.536	0.604	0.492	0.472	0.538
0.246	0.385	0.270	0.385	0.292	0.269	0.127	0.280	0.183	0.388	0.262	0.889	0.245	0.269	0.232	0.140	0.276	0.250	0.786	0.294	0.278	0.222	0.207	0.206	0.688	0.409	0.385	0.232	0.246	0.235	0.179	0.193	0.759	0.230	0.688	0.405	0.373	0.385	0.233	0.263	0.143	0.254	0.254	0.190	0.239	0.385	0.235	0.298	0.391	0.245
0.209	0.358	0.250	0.358	0.240	0.269	0.192	0.280	0.145	0.388	0.206	0.645	0.200	0.232	0.232	0.163	0.233	0.230	0.786	0.245	0.211	0.222	0.148	0.169	0.688	0.378	0.358	0.232	0.209	0.200	0.200	0.193	0.759	0.210	0.929	0.341	0.400	0.358	0.194	0.200	0.143	0.213	0.200	0.154	0.189	0.358	0.235	0.321	0.391	0.200
0.489	0.453	0.478	0.453	0.322	0.533	0.353	0.376	0.442	0.407	0.534	0.238	0.308	0.568	0.643	0.294	0.512	0.267	0.226	0.434	0.452	0.529	0.414	0.433	0.259	0.337	0.453	0.327	0.489	0.343	0.451	0.424	0.224	0.422	0.259	0.302	0.430	0.453	0.396	0.453	0.427	0.411	0.522	0.438	0.584	0.453	0.333	0.549	0.376	0.308
0.313	0.351	0.385	0.370	0.500	0.395	0.343	0.314	0.303	0.247	0.341	0.254	0.253	0.345	0.314	0.349	0.342	0.839	0.200	0.288	0.244	0.265	0.307	0.300	0.171	0.500	0.370	0.883	0.313	0.867	0.190	0.297	0.197	0.411	0.171	0.500	0.256	0.351	0.397	0.250	0.243	0.378	0.349	0.287	0.333	0.351	0.230	0.291	0.296	0.253
0.234	0.400	0.300	0.400	0.304	0.297	0.154	0.378	0.169	0.467	0.212	0.633	0.255	0.221	0.297	0.170	0.180	0.237	0.920	0.208	0.241	0.250	0.172	0.194	0.733	0.429	0.400	0.203	0.234	0.206	0.185	0.245	0.960	0.259	0.733	0.425	0.447	0.400	0.263	0.228	0.170	0.263	0.206	0.177	0.194	0.400	0.298	0.358	0.476	0.255
0.397	0.453	0.485	0.453	0.383	0.452	0.361	0.393	0.673	0.483	0.635	0.241	0.475	0.606	0.472	0.322	0.667	0.280	0.203	0.475	0.765	0.400	0.685	0.406	0.190	0.361	0.453	0.293	0.397	0.346	0.554	0.391	0.200	0.433	0.154	0.333	0.444	0.453	0.439	0.824	0.667	0.462	0.615	0.455	0.652	0.453	0.424	0.418	0.371	0.475
0.378	0.476	0.507	0.476	0.383	0.472	0.407	0.491	0.559	0.483	0.561	0.241	0.403	0.582	0.559	0.368	0.638	0.280	0.268	0.500	0.731	0.441	0.542	0.347	0.250	0.361	0.476	0.293	0.378	0.346	0.611	0.459	0.263	0.455	0.210	0.333	0.492	0.476	0.462	0.691	0.635	0.462	0.522	0.391	0.557	0.476	0.448	0.508	0.393	0.403
0.412	0.891	0.638	0.891	0.400	0.639	0.283	0.681	0.365	0.509	0.426	0.375	0.500	0.449	0.587	0.220	0.413	0.364	0.383	0.373	0.448	0.460	0.371	0.379	0.353	0.540	0.891	0.351	0.412	0.320	0.500	0.383	0.404	0.607	0.408	0.480	0.735	0.891	0.589	0.426	0.411	0.618	0.414	0.385	0.392	0.891	0.560	0.816	0.756	0.500
0.418	0.911	0.649	0.911	0.407	0.623	0.267	0.696	0.371	0.519	0.433	0.383	0.509	0.435	0.597	0.224	0.419	0.369	0.391	0.379	0.456	0.468	0.377	0.385	0.360	0.551	0.911	0.338	0.418	0.324	0.509	0.390	0.413	0.618	0.388	0.490	0.750	0.911	0.600	0.433	0.418	0.630	0.420	0.391	0.397	0.911	0.571	0.833	0.773	0.509
0.400	0.508	0.492	0.534	0.362	0.478	0.362	0.688	0.467	0.441	0.375	0.259	0.537	0.397	0.417	0.321	0.468	0.333	0.314	0.383	0.458	0.403	0.475	0.409	0.268	0.362	0.534	0.325	0.400	0.347	0.431	0.349	0.333	0.559	0.291	0.357	0.526	0.508	0.542	0.369	0.421	0.517	0.347	0.415	0.346	0.508	0.569	0.444	0.421	0.537
0.789	0.388	0.443	0.388	0.339	0.472	0.239	0.393	0.394	0.348	0.411	0.180	0.381	0.395	0.514	0.200	0.377	0.231	0.183	0.318	0.343	0.922	0.379	0.764	0.230	0.258	0.388	0.247	0.789	0.280	0.359	0.391	0.180	0.391	0.154	0.270	0.422	0.388	0.377	0.409	0.417	0.377	0.438	0.846	0.397	0.388	0.400	0.397	0.371	0.381
0.297	0.426	0.462	0.450	0.604	0.449	0.400	0.386	0.323	0.277	0.311	0.245	0.306	0.316	0.282	0.412	0.348	0.875	0.226	0.328	0.292	0.243	0.328	0.300	0.190	0.638	0.450	0.724	0.297	0.650	0.246	0.317	0.222	0.500	0.190	0.609	0.308	0.426	0.459	0.261	0.254	0.459	0.320	0.286	0.304	0.426	0.279	0.328	0.339	0.306
0.456	0.957	0.690	0.957	0.455	0.661	0.250	0.640	0.413	0.483	0.493	0.438	0.556	0.493	0.561	0.210	0.460	0.409	0.360	0.424	0.526	0.439	0.443	0.424	0.333	0.600	0.957	0.373	0.456	0.360	0.474	0.365	0.380	0.661	0.358	0.540	0.692	0.957	0.643	0.500	0.390	0.704	0.478	0.431	0.452	0.957	0.528	0.769	0.708	0.556
0.406	0.517	0.477	0.544	0.393	0.464	0.368	0.455	0.673	0.500	0.633	0.264	0.519	0.656	0.423	0.327	0.636	0.319	0.222	0.439	0.700	0.368	0.686	0.438	0.228	0.393	0.544	0.312	0.406	0.351	0.745	0.333	0.218	0.492	0.186	0.389	0.483	0.517	0.475	0.660	0.600	0.452	0.587	0.444	0.600	0.517	0.491	0.452	0.404	0.519
0.414	0.475	0.441	0.475	0.356	0.431	0.290	0.390	0.618	0.509	0.613	0.278	0.474	0.585	0.471	0.250	0.533	0.257	0.236	0.500	0.813	0.397	0.660	0.403	0.241	0.333	0.475	0.256	0.414	0.308	0.556	0.433	0.232	0.388	0.180	0.305	0.467	0.475	0.394	1.000	0.640	0.415	0.569	0.431	0.631	0.475	0.421	0.438	0.367	0.474
0.412	0.426	0.462	0.450	0.375	0.449	0.426	0.436	0.955	0.456	0.590	0.200	0.500	0.563	0.429	0.385	0.648	0.304	0.182	0.373	0.615	0.353	0.977	0.468	0.150	0.351	0.450	0.316	0.412	0.375	0.500	0.317	0.179	0.525	0.131	0.345	0.393	0.426	0.508	0.642	0.837	0.483	0.571	0.452	0.609	0.426	0.444	0.348	0.339	0.500
0.406	0.517	0.500	0.517	0.368	0.464	0.300	0.429	0.611	0.556	0.607	0.314	0.519	0.578	0.443	0.259	0.552	0.282	0.269	0.519	0.848	0.388	0.654	0.438	0.250	0.368	0.517	0.278	0.406	0.316	0.547	0.377	0.264	0.444	0.207	0.339	0.483	0.517	0.452	0.833	0.600	0.475	0.563	0.444	0.576	0.517	0.463	0.452	0.404	0.519
0.212	0.365	0.254	0.365	0.220	0.273	0.173	0.286	0.111	0.367	0.174	0.563	0.204	0.200	0.217	0.143	0.197	0.213	0.690	0.226	0.172	0.226	0.113	0.172	0.606	0.356	0.365	0.217	0.212	0.186	0.204	0.196	0.667	0.213	0.893	0.318	0.408	0.365	0.197	0.164	0.105	0.217	0.169	0.156	0.160	0.365	0.240	0.327	0.400	0.204
0.333	0.403	0.439	0.403	0.375	0.408	0.426	0.386	0.458	0.431	0.470	0.269	0.328	0.493	0.471	0.385	0.561	0.286	0.300	0.588	0.647	0.373	0.441	0.300	0.278	0.375	0.403	0.299	0.333	0.356	0.558	0.482	0.294	0.385	0.255	0.321	0.441	0.403	0.369	0.611	0.519	0.391	0.435	0.324	0.471	0.403	0.368	0.435	0.317	0.328
0.452	0.644	0.567	0.644	0.338	0.549	0.338	0.561	0.455	0.500	0.507	0.267	0.444	0.528	0.803	0.302	0.478	0.299	0.293	0.444	0.567	0.500	0.462	0.423	0.274	0.403	0.644	0.310	0.452	0.313	0.569	0.453	0.310	0.538	0.274	0.377	0.610	0.644	0.523	0.516	0.534	0.547	0.473	0.449	0.487	0.644	0.492	0.678	0.534	0.444
0.400	0.348	0.329	0.348	0.362	0.325	0.295	0.246	0.544	0.491	0.547	0.308	0.339	0.522	0.437	0.321	0.444	0.260	0.264	0.431	0.593	0.343	0.582	0.388	0.246	0.386	0.348	0.275	0.400	0.347	0.431	0.417	0.259	0.278	0.203	0.357	0.359	0.348	0.282	0.679	0.528	0.300	0.530	0.373	0.641	0.348	0.290	0.319	0.350	0.339
0.397	0.365	0.424	0.365	0.462	0.435	0.382	0.322	0.308	0.464	0.315	0.204	0.290	0.320	0.456	0.420	0.313	0.309	0.231	0.569	0.456	0.422	0.313	0.304	0.283	0.382	0.365	0.286	0.397	0.342	0.379	1.000	0.226	0.328	0.172	0.352	0.400	0.365	0.333	0.433	0.345	0.333	0.307	0.309	0.325	0.365	0.328	0.419	0.418	0.290
0.239	0.254	0.299	0.254	0.327	0.296	0.971	0.291	0.418	0.293	0.391	0.137	0.259	0.394	0.296	0.882	0.500	0.367	0.163	0.431	0.333	0.254	0.426	0.239	0.130	0.327	0.254	0.394	0.239	0.379	0.352	0.389	0.160	0.344	0.151	0.294	0.305	0.254	0.306	0.295	0.420	0.328	0.379	0.224	0.377	0.254	0.296	0.246	0.224	0.259
0.457	0.426	0.448	0.440	0.301	0.467	0.314	0.360	0.402	0.386	0.481	0.218	0.353	0.495	0.495	0.277	0.377	0.455	0.220	0.327	0.369	0.419	0.406	0.423	0.235	0.327	0.440	0.539	0.457	0.545	0.353	0.321	0.230	0.413	0.235	0.297	0.420	0.426	0.390	0.385	0.360	0.390	0.486	0.413	0.509	0.426	0.337	0.417	0.347	0.353
0.385	0.473	0.459	0.500	0.732	0.446	0.365	0.404	0.379	0.328	0.422	0.304	0.316	0.424	0.382	0.404	0.407	0.556	0.283	0.339	0.300	0.323	0.386	0.393	0.235	0.775	0.500	0.516	0.385	0.550	0.271	0.328	0.277	0.500	0.235	0.744	0.339	0.473	0.456	0.286	0.304	0.456	0.431	0.377	0.426	0.473	0.286	0.361	0.404	0.316
0.310	0.365	0.397	0.384	0.492	0.407	0.358	0.310	0.299	0.244	0.354	0.250	0.250	0.357	0.310	0.365	0.355	0.857	0.197	0.301	0.241	0.262	0.303	0.296	0.169	0.517	0.384	0.900	0.310	0.883	0.203	0.293	0.194	0.425	0.186	0.492	0.269	0.365	0.392	0.247	0.240	0.392	0.361	0.284	0.345	0.365	0.227	0.304	0.292	0.250
0.414	0.731	0.531	0.731	0.379	0.515	0.333	0.464	0.508	0.593	0.538	0.408	0.500	0.561	0.493	0.293	0.533	0.348	0.360	0.527	0.673	0.397	0.517	0.382	0.333	0.509	0.731	0.338	0.414	0.360	0.527	0.410	0.353	0.500	0.333	0.453	0.600	0.765	0.484	0.579	0.464	0.508	0.500	0.388	0.493	0.731	0.446	0.586	0.519	0.474
0.889	0.409	0.464	0.431	0.383	0.452	0.221	0.371	0.438	0.309	0.411	0.200	0.450	0.395	0.432	0.182	0.357	0.280	0.164	0.338	0.385	0.750	0.444	0.980	0.190	0.317	0.431	0.293	0.889	0.313	0.359	0.309	0.161	0.433	0.136	0.333	0.400	0.409	0.418	0.409	0.393	0.397	0.438	0.920	0.416	0.409	0.400	0.357	0.328	0.450
0.431	0.556	0.508	0.585	0.345	0.470	0.254	0.652	0.509	0.455	0.424	0.189	0.950	0.406	0.386	0.211	0.458	0.299	0.216	0.322	0.473	0.369	0.519	0.467	0.200	0.345	0.585	0.276	0.431	0.315	0.472	0.290	0.235	0.554	0.200	0.340	0.708	0.556	0.564	0.474	0.490	0.536	0.412	0.475	0.389	0.556	0.875	0.433	0.520	0.950
0.246	0.385	0.270	0.385	0.292	0.269	0.127	0.280	0.183	0.388	0.262	0.889	0.245	0.269	0.232	0.140	0.276	0.250	0.786	0.294	0.278	0.222	0.207	0.206	0.688	0.409	0.385	0.232	0.246	0.235	0.179	0.193	0.759	0.230	0.688	0.405	0.373	0.385	0.233	0.263	0.143	0.254	0.254	0.190	0.239	0.385	0.235	0.298	0.391	0.245
0.397	0.365	0.424	0.365	0.462	0.435	0.382	0.322	0.308	0.464	0.315	0.204	0.290	0.320	0.456	0.420	0.313	0.309	0.231	0.569	0.456	0.422	0.313	0.304	0.283	0.382	0.365	0.286	0.397	0.342	0.379	1.000	0.226	0.328	0.172	0.352	0.400	0.365	0.333	0.433	0.345	0.333	0.307	0.309	0.325	0.365	0.328	0.419	0.418	0.290
0.391	0.500	0.484	0.500	0.351	0.449	0.328	0.436	0.593	0.537	0.590	0.294	0.473	0.587	0.471	0.286	0.561	0.268	0.250	0.620	1.000	0.373	0.635	0.379	0.232	0.351	0.500	0.266	0.391	0.303	0.588	0.456	0.245	0.429	0.190	0.321	0.466	0.500	0.435	0.813	0.580	0.459	0.547	0.406	0.561	0.500	0.444	0.459	0.362	0.473
0.250	0.420	0.317	0.449	0.326	0.313	0.109	0.286	0.207	0.367	0.227	0.667	0.275	0.235	0.235	0.120	0.197	0.254	0.750	0.204	0.259	0.188	0.211	0.210	0.656	0.452	0.449	0.217	0.250	0.221	0.182	0.175	0.786	0.276	0.710	0.450	0.380	0.420	0.281	0.246	0.125	0.259	0.221	0.194	0.208	0.420	0.240	0.304	0.400	0.275
0.423	0.484	0.563	0.508	0.519	0.544	0.323	0.500	0.492	0.275	0.378	0.203	0.387	0.382	0.382	0.305	0.403	0.484	0.186	0.284	0.328	0.366	0.452	0.433	0.156	0.519	0.508	0.479	0.423	0.465	0.303	0.294	0.183	0.638	0.138	0.519	0.343	0.484	0.621	0.296	0.377	0.593	0.387	0.418	0.385	0.484	0.361	0.382	0.377	0.387
0.250	0.365	0.317	0.365	0.298	0.313	0.130	0.286	0.111	0.367	0.209	0.515	0.204	0.217	0.254	0.143	0.159	0.194	0.690	0.250	0.193	0.267	0.113	0.190	0.828	0.356	0.365	0.167	0.250	0.169	0.226	0.264	0.667	0.213	0.656	0.318	0.408	0.365	0.197	0.183	0.105	0.217	0.203	0.175	0.192	0.365	0.240	0.404	0.400	0.204
0.479	0.597	0.529	0.597	0.348	0.534	0.271	0.542	0.400	0.418	0.514	0.258	0.409	0.514	0.931	0.235	0.384	0.291	0.283	0.348	0.455	0.529	0.406	0.431	0.286	0.369	0.597	0.302	0.479	0.321	0.431	0.418	0.300	0.500	0.246	0.365	0.540	0.597	0.507	0.456	0.468	0.507	0.500	0.457	0.513	0.597	0.452	0.683	0.517	0.409
0.352	0.403	0.439	0.403	0.305	0.408	0.351	0.411	0.623	0.537	0.540	0.200	0.421	0.515	0.493	0.309	0.589	0.216	0.226	0.446	0.714	0.415	0.604	0.358	0.211	0.283	0.403	0.235	0.352	0.286	0.588	0.431	0.222	0.385	0.169	0.254	0.466	0.403	0.391	0.776	0.717	0.391	0.523	0.406	0.561	0.403	0.444	0.435	0.386	0.421
0.333	0.431	0.444	0.431	0.304	0.412	0.521	0.471	0.439	0.362	0.409	0.170	0.426	0.433	0.391	0.447	0.518	0.265	0.196	0.375	0.379	0.354	0.421	0.338	0.161	0.304	0.431	0.297	0.333	0.338	0.510	0.362	0.192	0.483	0.204	0.273	0.473	0.431	0.466	0.361	0.471	0.491	0.377	0.323	0.375	0.431	0.480	0.393	0.364	0.426
0.397	0.509	0.446	0.509	0.310	0.414	0.310	0.444	0.545	0.439	0.574	0.226	0.569	0.597	0.435	0.268	0.544	0.254	0.185	0.429	0.660	0.358	0.556	0.406	0.193	0.310	0.509	0.253	0.397	0.289	0.860	0.367	0.182	0.435	0.172	0.304	0.500	0.536	0.443	0.623	0.560	0.443	0.531	0.413	0.545	0.509	0.510	0.443	0.393	0.538
0.378	0.476	0.507	0.476	0.383	0.472	0.407	0.491	0.559	0.483	0.561	0.241	0.403	0.582	0.559	0.368	0.638	0.280	0.268	0.500	0.731	0.441	0.542	0.347	0.250	0.361	0.476	0.293	0.378	0.346	0.611	0.459	0.263	0.455	0.210	0.333	0.492	0.476	0.462	0.691	0.635	0.462	0.522	0.391	0.557	0.476	0.448	0.508	0.393	0.403
0.365	0.540	0.441	0.571	0.763	0.452	0.288	0.408	0.333	0.404	0.338	0.436	0.315	0.343	0.343	0.319	0.339	0.569	0.410	0.340	0.321	0.302	0.339	0.350	0.341	0.914	0.571	0.475	0.365	0.483	0.246	0.352	0.400	0.455	0.311	1.000	0.389	0.540	0.436	0.305	0.255	0.411	0.348	0.333	0.329	0.540	0.283	0.411	0.500	0.315
0.364	0.653	0.589	0.653	0.392	0.541	0.268	0.973	0.404	0.453	0.379	0.224	0.667	0.382	0.516	0.222	0.407	0.333	0.341	0.316	0.444	0.410	0.411	0.349	0.286	0.392	0.653	0.306	0.364	0.292	0.471	0.328	0.364	0.647	0.286	0.388	0.681	0.653	0.660	0.397	0.490	0.660	0.368	0.377	0.347	0.653	0.756	0.596	0.587	0.667
0.406	0.517	0.500	0.517	0.368	0.464	0.322	0.455	0.582	0.527	0.607	0.314	0.491	0.629	0.485	0.281	0.607	0.282	0.269	0.577	0.932	0.388	0.623	0.394	0.250	0.368	0.517	0.278	0.406	0.316	0.608	0.424	0.264	0.444	0.207	0.339	0.483	0.517	0.452	0.833	0.600	0.475	0.563	0.422	0.576	0.517	0.463	0.475	0.379	0.491
0.217	0.391	0.263	0.391	0.286	0.262	0.149	0.244	0.167	0.364	0.213	0.792	0.160	0.222	0.262	0.167	0.200	0.218	0.826	0.208	0.245	0.232	0.170	0.172	0.704	0.421	0.391	0.185	0.217	0.188	0.208	0.224	0.792	0.218	0.643	0.417	0.348	0.391	0.222	0.231	0.167	0.222	0.206	0.155	0.194	0.391	0.196	0.347	0.436	0.160
0.441	0.534	0.492	0.534	0.317	0.478	0.339	0.446	0.443	0.491	0.523	0.259	0.431	0.545	0.500	0.298	0.492	0.243	0.264	0.509	0.593	0.469	0.450	0.368	0.315	0.339	0.534	0.244	0.441	0.278	0.844	0.491	0.259	0.394	0.268	0.288	0.611	0.534	0.379	0.589	0.528	0.400	0.485	0.373	0.500	0.534	0.481	0.569	0.473	0.431
0.418	0.911	0.649	0.911	0.407	0.623	0.267	0.696	0.371	0.519	0.433	0.383	0.509	0.435	0.597	0.224	0.419	0.369	0.391	0.379	0.456	0.468	0.377	0.385	0.360	0.551	0.911	0.338	0.418	0.324	0.509	0.390	0.413	0.618	0.388	0.490	0.750	0.911	0.600	0.433	0.418	0.630	0.420	0.391	0.397	0.911	0.571	0.833	0.773	0.509
0.364	0.446	0.435	0.473	0.821	0.424	0.392	0.404	0.429	0.426	0.379	0.304	0.364	0.382	0.343	0.435	0.431	0.527	0.283	0.415	0.418	0.303	0.436	0.371	0.260	0.732	0.473	0.446	0.364	0.550	0.293	0.453	0.277	0.448	0.212	0.744	0.362	0.446	0.431	0.421	0.352	0.407	0.388	0.355	0.366	0.446	0.333	0.339	0.404	0.364
0.464	0.460	0.538	0.460	0.439	0.522	0.439	0.474	0.717	0.517	0.545	0.268	0.387	0.544	0.522	0.400	0.593	0.284	0.296	0.483	0.618	0.492	0.731	0.433	0.321	0.367	0.460	0.296	0.464	0.351	0.536	0.467	0.291	0.462	0.233	0.339	0.475	0.460	0.446	0.614	0.750	0.446	0.529	0.418	0.565	0.460	0.431	0.492	0.424	0.387
0.456	0.957	0.690	0.957	0.455	0.661	0.250	0.640	0.413	0.483	0.471	0.408	0.585	0.471	0.561	0.210	0.438	0.409	0.360	0.400	0.500	0.439	0.419	0.424	0.333	0.600	0.957	0.373	0.456	0.360	0.474	0.365	0.380	0.661	0.358	0.540	0.692	1.000	0.643	0.475	0.390	0.673	0.457	0.431	0.432	0.957	0.528	0.769	0.708	0.556
0.385	0.473	0.459	0.500	0.732	0.446	0.365	0.404	0.379	0.328	0.422	0.304	0.316	0.424	0.382	0.404	0.407	0.556	0.283	0.339	0.300	0.323	0.386	0.393	0.235	0.775	0.500	0.516	0.385	0.550	0.271	0.328	0.277	0.500	0.235	0.744	0.339	0.473	0.456	0.286	0.304	0.456	0.431	0.377	0.426	0.473	0.286	0.361	0.404	0.316
0.435	0.431	0.453	0.446	0.308	0.472	0.308	0.366	0.368	0.392	0.472	0.225	0.346	0.500	0.529	0.272	0.383	0.461	0.228	0.333	0.388	0.411	0.371	0.402	0.243	0.333	0.446	0.544	0.435	0.549	0.359	0.327	0.238	0.419	0.243	0.304	0.412	0.431	0.396	0.404	0.327	0.396	0.477	0.406	0.500	0.431	0.330	0.437	0.340	0.346
0.361	0.435	0.426	0.459	0.580	0.437	0.339	0.397	0.354	0.288	0.375	0.259	0.317	0.378	0.342	0.321	0.358	0.614	0.241	0.317	0.303	0.306	0.359	0.348	0.203	0.612	0.459	0.594	0.361	0.578	0.239	0.288	0.236	0.460	0.183	0.617	0.318	0.435	0.444	0.290	0.286	0.422	0.403	0.333	0.364	0.435	0.290	0.358	0.350	0.317
0.313	0.351	0.385	0.370	0.500	0.395	0.343	0.314	0.303	0.247	0.341	0.254	0.253	0.345	0.314	0.349	0.342	0.839	0.200	0.288	0.244	0.265	0.307	0.300	0.171	0.500	0.370	0.883	0.313	0.867	0.190	0.297	0.197	0.411	0.171	0.500	0.256	0.351	0.397	0.250	0.243	0.378	0.349	0.287	0.333	0.351	0.230	0.291	0.296	0.253
0.478	0.636	0.607	0.636	0.509	0.585	0.270	0.708	0.391	0.387	0.389	0.255	0.474	0.392	0.585	0.230	0.438	0.348	0.259	0.424	0.475	0.532	0.397	0.469	0.286	0.404	0.636	0.321	0.478	0.325	0.448	0.458	0.278	0.576	0.263	0.400	0.544	0.636	0.559	0.475	0.439	0.559	0.378	0.500	0.377	0.636	0.528	0.673	0.547	0.474
0.418	0.911	0.649	0.911	0.407	0.623	0.267	0.696	0.371	0.519	0.433	0.383	0.509	0.435	0.597	0.224	0.419	0.369	0.391	0.379	0.456	0.468	0.377	0.385	0.360	0.551	0.911	0.338	0.418	0.324	0.509	0.390	0.413	0.618	0.388	0.490	0.750	0.911	0.600	0.433	0.418	0.630	0.420	0.391	0.397	0.911	0.571	0.833	0.773	0.509
0.397	0.323	0.288	0.303	0.333	0.286	0.246	0.219	0.417	0.414	0.455	0.250	0.311	0.435	0.356	0.268	0.333	0.236	0.231	0.404	0.482	0.338	0.448	0.385	0.214	0.357	0.303	0.237	0.397	0.324	0.333	0.367	0.226	0.236	0.172	0.352	0.333	0.303	0.257	0.564	0.393	0.257	0.441	0.369	0.522	0.323	0.262	0.275	0.300	0.333
0.391	0.403	0.439	0.403	0.283	0.408	0.328	0.411	0.654	0.509	0.540	0.200	0.421	0.515	0.515	0.286	0.508	0.200	0.226	0.446	0.714	0.415	0.667	0.400	0.211	0.262	0.403	0.220	0.391	0.269	0.588	0.407	0.222	0.385	0.169	0.233	0.466	0.403	0.391	0.813	0.795	0.391	0.500	0.406	0.585	0.403	0.444	0.435	0.362	0.421
0.406	0.419	0.455	0.443	0.368	0.443	0.418	0.429	0.933	0.448	0.607	0.218	0.491	0.578	0.423	0.377	0.667	0.300	0.179	0.390	0.635	0.348	1.000	0.460	0.148	0.345	0.443	0.312	0.406	0.370	0.491	0.313	0.175	0.517	0.129	0.339	0.387	0.419	0.500	0.660	0.818	0.500	0.587	0.444	0.625	0.419	0.436	0.343	0.333	0.491
0.203	0.194	0.242	0.194	0.362	0.243	0.829	0.245	0.377	0.321	0.333	0.152	0.214	0.338	0.261	0.967	0.407	0.351	0.182	0.333	0.291	0.215	0.385	0.200	0.143	0.333	0.194	0.338	0.203	0.365	0.283	0.429	0.178	0.283	0.120	0.326	0.241	0.194	0.267	0.254	0.375	0.267	0.323	0.185	0.324	0.194	0.250	0.188	0.245	0.214
0.982	0.449	0.500	0.471	0.406	0.527	0.233	0.373	0.394	0.333	0.410	0.254	0.403	0.395	0.468	0.197	0.342	0.304	0.219	0.382	0.386	0.842	0.400	0.857	0.262	0.364	0.471	0.314	0.982	0.333	0.343	0.391	0.215	0.431	0.188	0.359	0.441	0.449	0.417	0.408	0.353	0.397	0.436	0.807	0.415	0.449	0.379	0.417	0.373	0.403
0.394	0.429	0.441	0.429	0.379	0.411	0.404	0.344	0.561	0.433	0.538	0.302	0.377	0.537	0.431	0.364	0.533	0.292	0.259	0.647	0.776	0.338	0.600	0.362	0.241	0.379	0.429	0.304	0.394	0.360	0.527	0.458	0.255	0.388	0.220	0.328	0.419	0.429	0.373	0.731	0.547	0.415	0.500	0.348	0.582	0.429	0.350	0.394	0.302	0.377
0.343	0.500	0.348	0.500	0.315	0.343	0.268	0.377	0.455	0.750	0.468	0.333	0.415	0.469	0.469	0.294	0.482	0.254	0.341	0.364	0.560	0.387	0.463	0.308	0.313	0.420	0.500	0.221	0.343	0.292	0.563	0.426	0.333	0.313	0.286	0.388	0.580	0.500	0.317	0.558	0.553	0.317	0.476	0.333	0.448	0.500	0.469	0.482	0.622	0.415
0.323	0.460	0.446	0.490	0.800	0.433	0.340	0.477	0.385	0.327	0.317	0.300	0.367	0.323	0.284	0.381	0.389	0.583	0.275	0.340	0.321	0.258	0.392	0.328	0.222	0.800	0.490	0.483	0.323	0.491	0.241	0.327	0.268	0.520	0.196	0.818	0.315	0.460	0.500	0.281	0.300	0.471	0.328	0.310	0.309	0.460	0.333	0.339	0.413	0.367
0.410	0.485	0.453	0.485	0.358	0.443	0.400	0.388	0.563	0.448	0.914	0.290	0.418	0.966	0.520	0.365	0.661	0.333	0.234	0.439	0.607	0.395	0.597	0.419	0.221	0.379	0.485	0.373	0.410	0.430	0.583	0.329	0.231	0.444	0.203	0.354	0.435	0.485	0.431	0.603	0.550	0.471	0.852	0.425	0.828	0.485	0.394	0.451	0.348	0.418
0.435	0.500	0.441	0.500	0.356	0.431	0.290	0.390	0.589	0.536	0.613	0.278	0.474	0.585	0.493	0.250	0.559	0.257	0.236	0.527	0.813	0.418	0.630	0.424	0.241	0.333	0.500	0.256	0.435	0.308	0.527	0.458	0.232	0.388	0.180	0.305	0.467	0.500	0.394	0.915	0.608	0.415	0.569	0.453	0.582	0.500	0.421	0.460	0.390	0.474
0.333	0.403	0.439	0.403	0.375	0.408	0.426	0.386	0.458	0.431	0.470	0.269	0.328	0.493	0.471	0.385	0.561	0.286	0.300	0.588	0.647	0.373	0.441	0.300	0.278	0.375	0.403	0.299	0.333	0.356	0.558	0.482	0.294	0.385	0.255	0.321	0.441	0.403	0.369	0.611	0.519	0.391	0.435	0.324	0.471	0.403	0.368	0.435	0.317	0.328
0.389	0.379	0.435	0.379	0.473	0.486	0.421	0.317	0.324	0.450	0.347	0.207	0.269	0.351	0.444	0.462	0.348	0.343	0.232	0.545	0.419	0.412	0.328	0.319	0.304	0.421	0.379	0.316	0.389	0.373	0.371	0.891	0.228	0.362	0.197	0.368	0.391	0.379	0.329	0.400	0.317	0.348	0.338	0.306	0.354	0.379	0.302	0.453	0.407	0.269
0.358	0.367	0.452	0.367	0.440	0.418	0.385	0.345	0.306	0.472	0.296	0.196	0.310	0.301	0.418	0.426	0.313	0.308	0.224	0.617	0.491	0.381	0.311	0.303	0.255	0.385	0.367	0.284	0.358	0.324	0.407	0.902	0.220	0.349	0.164	0.353	0.404	0.367	0.355	0.390	0.345	0.355	0.288	0.308	0.307	0.367	0.352	0.424	0.423	0.310
0.453	0.422	0.443	0.436	0.298	0.463	0.311	0.356	0.398	0.382	0.476	0.216	0.350	0.491	0.505	0.275	0.374	0.451	0.218	0.337	0.379	0.415	0.402	0.419	0.233	0.324	0.436	0.534	0.453	0.539	0.350	0.330	0.228	0.410	0.233	0.294	0.416	0.422	0.387	0.394	0.356	0.387	0.481	0.410	0.519	0.422	0.333	0.427	0.343	0.350
0.390	0.458	0.430	0.458	0.338	0.439	0.397	0.366	0.529	0.403	0.885	0.273	0.394	0.934	0.532	0.343	0.621	0.317	0.221	0.435	0.594	0.375	0.561	0.397	0.225	0.357	0.458	0.372	0.390	0.410	0.547	0.329	0.217	0.421	0.208	0.333	0.411	0.458	0.408	0.615	0.516	0.446	0.828	0.403	0.891	0.458	0.371	0.486	0.329	0.394
0.385	0.723	0.508	0.723	0.420	0.492	0.224	0.553	0.333	0.604	0.379	0.395	0.471	0.343	0.492	0.245	0.361	0.333	0.405	0.293	0.368	0.433	0.339	0.349	0.370	0.543	0.723	0.288	0.385	0.292	0.442	0.426	0.429	0.474	0.370	0.511	0.681	0.723	0.482	0.373	0.377	0.482	0.368	0.355	0.347	0.723	0.532	0.660	0.921	0.471
0.357	0.536	0.541	0.536	0.407	0.500	0.382	0.733	0.417	0.414	0.412	0.204	0.538	0.414	0.478	0.315	0.492	0.348	0.306	0.356	0.383	0.379	0.400	0.343	0.259	0.407	0.536	0.375	0.357	0.342	0.455	0.344	0.300	0.589	0.283	0.377	0.585	0.536	0.571	0.365	0.472	0.600	0.380	0.348	0.378	0.536	0.604	0.492	0.472	0.538
0.493	0.750	0.547	0.717	0.373	0.529	0.266	0.627	0.429	0.582	0.464	0.346	0.771	0.444	0.486	0.226	0.431	0.324	0.380	0.393	0.517	0.455	0.435	0.439	0.352	0.473	0.717	0.300	0.493	0.338	0.491	0.381	0.400	0.516	0.352	0.444	0.894	0.717	0.550	0.517	0.431	0.525	0.451	0.446	0.427	0.750	0.745	0.576	0.660	0.809
0.246	0.319	0.228	0.319	0.333	0.250	0.209	0.227	0.130	0.349	0.161	0.519	0.120	0.154	0.210	0.237	0.123	0.250	0.600	0.217	0.180	0.264	0.132	0.200	0.467	0.486	0.319	0.210	0.246	0.213	0.120	0.261	0.577	0.204	0.419	0.485	0.304	0.319	0.185	0.170	0.102	0.185	0.156	0.182	0.147	0.319	0.152	0.280	0.385	0.120
0.354	0.519	0.426	0.549	0.725	0.438	0.302	0.392	0.345	0.415	0.348	0.415	0.304	0.353	0.353	0.333	0.350	0.547	0.390	0.377	0.357	0.292	0.351	0.339	0.326	0.865	0.549	0.460	0.354	0.492	0.259	0.389	0.381	0.439	0.298	0.941	0.375	0.519	0.421	0.339	0.268	0.397	0.358	0.323	0.357	0.519	0.273	0.421	0.479	0.304
0.360	0.453	0.443	0.453	0.383	0.432	0.482	0.417	0.673	0.413	0.635	0.286	0.475	0.656	0.395	0.418	0.979	0.352	0.183	0.475	0.579	0.361	0.685	0.386	0.172	0.383	0.453	0.395	0.360	0.438	0.526	0.309	0.180	0.500	0.210	0.356	0.422	0.453	0.462	0.550	0.604	0.508	0.615	0.412	0.603	0.453	0.448	0.377	0.349	0.475
0.197	0.206	0.254	0.206	0.347	0.254	0.737	0.236	0.389	0.358	0.365	0.122	0.207	0.369	0.271	0.848	0.418	0.362	0.149	0.321	0.304	0.209	0.396	0.212	0.115	0.347	0.206	0.348	0.197	0.375	0.321	0.385	0.146	0.295	0.115	0.313	0.233	0.206	0.258	0.267	0.388	0.279	0.354	0.197	0.353	0.206	0.241	0.200	0.214	0.207
0.418	0.451	0.423	0.451	0.329	0.432	0.348	0.357	0.500	0.394	0.852	0.281	0.386	0.902	0.526	0.294	0.567	0.309	0.227	0.386	0.538	0.403	0.530	0.427	0.232	0.348	0.451	0.349	0.418	0.402	0.492	0.286	0.224	0.413	0.214	0.343	0.403	0.451	0.400	0.561	0.484	0.438	0.825	0.432	0.859	0.451	0.362	0.479	0.319	0.386
0.515	0.717	0.571	0.750	0.397	0.552	0.266	0.627	0.452	0.582	0.464	0.346	0.771	0.444	0.486	0.226	0.431	0.343	0.380	0.393	0.517	0.455	0.459	0.462	0.352	0.500	0.750	0.316	0.515	0.355	0.491	0.381	0.400	0.541	0.352	0.472	0.894	0.717	0.550	0.517	0.431	0.525	0.451	0.469	0.427	0.717	0.745	0.576	0.660	0.771
0.302	0.377	0.328	0.377	0.370	0.323	0.125	0.204	0.180	0.302	0.297	0.857	0.175	0.303	0.265	0.137	0.271	0.246	0.594	0.367	0.296	0.279	0.203	0.242	0.719	0.400	0.377	0.229	0.302	0.232	0.196	0.255	0.576	0.226	0.528	0.395	0.291	0.377	0.230	0.281	0.140	0.250	0.288	0.226	0.271	0.377	0.164	0.364	0.354	0.175
0.317	0.375	0.390	0.394	0.508	0.400	0.328	0.319	0.307	0.250	0.380	0.258	0.257	0.383	0.333	0.333	0.365	0.789	0.203	0.310	0.247	0.268	0.311	0.304	0.174	0.534	0.394	0.836	0.317	0.914	0.208	0.284	0.200	0.417	0.191	0.509	0.276	0.375	0.384	0.253	0.247	0.384	0.387	0.291	0.369	0.375	0.233	0.312	0.300	0.257
0.433	0.381	0.462	0.381	0.375	0.429	0.375	0.411	0.720	0.482	0.540	0.179	0.421	0.515	0.493	0.333	0.534	0.216	0.204	0.446	0.615	0.460	0.735	0.444	0.255	0.262	0.381	0.235	0.433	0.286	0.558	0.456	0.200	0.385	0.150	0.254	0.441	0.381	0.391	0.673	0.837	0.391	0.523	0.452	0.561	0.381	0.444	0.413	0.362	0.421
0.667	0.373	0.413	0.397	0.315	0.403	0.268	0.404	0.509	0.283	0.358	0.176	0.500	0.343	0.324	0.222	0.361	0.273	0.157	0.271	0.368	0.536	0.519	0.735	0.125	0.315	0.397	0.270	0.667	0.292	0.339	0.242	0.154	0.474	0.105	0.333	0.386	0.373	0.456	0.350	0.431	0.431	0.388	0.680	0.347	0.373	0.440	0.277	0.281	0.500
0.379	0.439	0.429	0.464	0.714	0.418	0.358	0.396	0.397	0.345	0.415	0.298	0.310	0.418	0.397	0.396	0.400	0.518	0.277	0.357	0.339	0.318	0.404	0.387	0.231	0.714	0.464	0.484	0.379	0.541	0.267	0.368	0.271	0.466	0.208	0.725	0.311	0.439	0.448	0.323	0.321	0.424	0.424	0.371	0.441	0.439	0.281	0.355	0.396	0.310
0.410	0.464	0.434	0.464	0.338	0.425	0.379	0.388	0.563	0.448	0.947	0.270	0.462	0.900	0.520	0.344	0.609	0.316	0.234	0.418	0.581	0.395	0.597	0.419	0.239	0.358	0.464	0.357	0.410	0.412	0.532	0.311	0.231	0.425	0.203	0.333	0.456	0.464	0.411	0.603	0.550	0.451	0.883	0.425	0.857	0.464	0.438	0.451	0.388	0.462
0.306	0.288	0.329	0.288	0.364	0.324	0.829	0.283	0.424	0.373	0.418	0.164	0.254	0.420	0.361	0.750	0.500	0.354	0.189	0.436	0.414	0.324	0.431	0.309	0.175	0.339	0.288	0.380	0.306	0.366	0.386	0.421	0.185	0.333	0.175	0.309	0.339	0.288	0.299	0.393	0.426	0.318	0.406	0.294	0.403	0.288	0.288	0.279	0.262	0.254
0.439	0.792	0.567	0.792	0.490	0.571	0.246	0.529	0.393	0.547	0.433	0.444	0.509	0.414	0.456	0.268	0.443	0.413	0.362	0.356	0.431	0.422	0.424	0.406	0.333	0.652	0.792	0.356	0.439	0.361	0.404	0.390	0.383	0.561	0.360	0.587	0.647	0.792	0.517	0.433	0.345	0.571	0.441	0.413	0.417	0.792	0.481	0.630	0.814	0.509
0.386	0.443	0.500	0.443	0.279	0.464	0.368	0.481	0.500	0.474	0.508	0.196	0.464	0.530	0.507	0.327	0.475	0.264	0.222	0.390	0.574	0.409	0.509	0.394	0.207	0.279	0.443	0.262	0.386	0.282	0.822	0.448	0.218	0.492	0.186	0.271	0.509	0.443	0.500	0.544	0.600	0.500	0.471	0.400	0.486	0.443	0.519	0.429	0.404	0.464
0.430	0.444	0.418	0.444	0.362	0.410	0.343	0.352	0.561	0.449	0.869	0.277	0.400	0.828	0.560	0.309	0.559	0.289	0.224	0.420	0.629	0.416	0.594	0.440	0.246	0.343	0.444	0.330	0.430	0.381	0.508	0.351	0.221	0.390	0.178	0.338	0.417	0.444	0.395	0.733	0.548	0.413	0.813	0.446	0.875	0.444	0.377	0.452	0.352	0.400
0.274	0.429	0.322	0.458	0.333	0.317	0.111	0.292	0.190	0.375	0.212	0.633	0.280	0.221	0.221	0.122	0.180	0.259	0.714	0.208	0.241	0.210	0.193	0.233	0.625	0.463	0.458	0.221	0.274	0.224	0.185	0.200	0.690	0.281	0.625	0.462	0.388	0.429	0.286	0.228	0.107	0.263	0.206	0.217	0.194	0.429	0.245	0.309	0.409	0.280
0.341	0.314	0.344	0.329	0.451	0.355	0.355	0.265	0.366	0.313	0.398	0.243	0.259	0.400	0.370	0.361	0.386	0.681	0.197	0.338	0.341	0.297	0.370	0.330	0.203	0.431	0.329	0.726	0.341	0.812	0.259	0.363	0.195	0.349	0.173	0.429	0.276	0.314	0.337	0.395	0.313	0.322	0.404	0.318	0.433	0.314	0.238	0.292	0.265	0.259
0.444	0.638	0.907	0.638	0.441	0.862	0.328	0.611	0.424	0.379	0.400	0.254	0.435	0.421	0.565	0.270	0.406	0.361	0.281	0.391	0.438	0.515	0.388	0.414	0.305	0.417	0.638	0.367	0.444	0.321	0.435	0.444	0.298	0.782	0.283	0.367	0.550	0.638	0.764	0.397	0.426	0.796	0.390	0.441	0.370	0.638	0.483	0.644	0.526	0.435
0.307	0.413	0.426	0.435	0.580	0.417	0.411	0.373	0.375	0.328	0.356	0.236	0.317	0.378	0.325	0.423	0.422	0.736	0.218	0.431	0.387	0.253	0.381	0.310	0.183	0.612	0.435	0.645	0.307	0.683	0.317	0.393	0.214	0.460	0.183	0.583	0.318	0.413	0.422	0.328	0.306	0.422	0.347	0.296	0.364	0.413	0.290	0.338	0.328	0.317
0.427	0.463	0.432	0.463	0.354	0.423	0.375	0.385	0.590	0.446	0.929	0.283	0.438	0.881	0.521	0.339	0.613	0.312	0.226	0.415	0.610	0.411	0.627	0.437	0.212	0.354	0.463	0.354	0.427	0.410	0.533	0.324	0.222	0.423	0.176	0.349	0.433	0.463	0.429	0.633	0.579	0.449	0.864	0.443	0.839	0.463	0.413	0.429	0.364	0.438
0.377	0.433	0.403	0.433	0.310	0.394	0.310	0.418	0.574	0.547	0.548	0.226	0.429	0.523	0.500	0.268	0.492	0.219	0.255	0.455	0.729	0.422	0.585	0.364	0.259	0.288	0.433	0.222	0.377	0.273	0.600	0.464	0.250	0.348	0.193	0.259	0.500	0.433	0.354	0.911	0.696	0.354	0.508	0.391	0.569	0.433	0.453	0.467	0.393	0.429
0.385	0.473	0.459	0.500	0.732	0.446	0.365	0.404	0.379	0.328	0.422	0.304	0.316	0.424	0.382	0.404	0.407	0.556	0.283	0.339	0.300	0.323	0.386	0.393	0.235	0.775	0.500	0.516	0.385	0.550	0.271	0.328	0.277	0.500	0.235	0.744	0.339	0.473	0.456	0.286	0.304	0.456	0.431	0.377	0.426	0.473	0.286	0.361	0.404	0.316
0.250	0.365	0.270	0.365	0.267	0.269	0.226	0.322	0.197	0.344	0.297	0.413	0.250	0.303	0.320	0.203	0.239	0.309	0.524	0.212	0.239	0.264	0.200	0.216	0.511	0.357	0.365	0.303	0.250	0.289	0.231	0.188	0.512	0.236	0.447	0.352	0.400	0.365	0.239	0.229	0.200	0.239	0.307	0.203	0.291	0.365	0.283	0.397	0.368	0.250
0.412	0.500	0.462	0.526	0.351	0.449	0.305	0.463	0.623	0.431	0.565	0.222	0.588	0.538	0.408	0.263	0.534	0.286	0.204	0.373	0.585	0.353	0.635	0.468	0.211	0.351	0.526	0.282	0.412	0.320	0.723	0.317	0.200	0.475	0.190	0.345	0.491	0.500	0.459	0.611	0.549	0.435	0.523	0.452	0.537	0.500	0.529	0.435	0.436	0.588
0.479	0.597	0.529	0.597	0.348	0.534	0.271	0.542	0.400	0.418	0.514	0.258	0.409	0.514	0.931	0.235	0.384	0.291	0.283	0.348	0.455	0.529	0.406	0.431	0.286	0.369	0.597	0.302	0.479	0.321	0.431	0.418	0.300	0.500	0.246	0.365	0.540	0.597	0.507	0.456	0.468	0.507	0.500	0.457	0.513	0.597	0.452	0.683	0.517	0.409
0.478	0.957	0.719	1.000	0.481	0.689	0.250	0.640	0.435	0.483	0.471	0.408	0.556	0.471	0.561	0.210	0.438	0.431	0.360	0.400	0.500	0.439	0.443	0.446	0.333	0.633	1.000	0.392	0.478	0.378	0.474	0.365	0.380	0.691	0.358	0.571	0.692	0.957	0.673	0.475	0.390	0.673	0.457	0.453	0.432	0.957	0.528	0.769	0.708	0.556
0.242	0.431	0.306	0.431	0.370	0.303	0.260	0.383	0.200	0.468	0.258	0.486	0.288	0.265	0.303	0.289	0.250	0.288	0.645	0.218	0.228	0.258	0.203	0.203	0.571	0.500	0.431	0.246	0.242	0.250	0.264	0.278	0.625	0.267	0.571	0.500	0.479	0.431	0.271	0.217	0.204	0.271	0.269	0.188	0.254	0.431	0.333	0.389	0.548	0.288
0.412	0.891	0.638	0.891	0.400	0.639	0.283	0.681	0.365	0.509	0.426	0.375	0.500	0.449	0.587	0.220	0.413	0.364	0.383	0.373	0.448	0.460	0.371	0.379	0.353	0.540	0.891	0.351	0.412	0.320	0.500	0.383	0.404	0.607	0.408	0.480	0.735	0.891	0.589	0.426	0.411	0.618	0.414	0.385	0.392	0.891	0.560	0.816	0.756	0.500
0.426	0.544	0.500	0.571	0.393	0.485	0.322	0.481	0.611	0.448	0.581	0.264	0.519	0.603	0.443	0.281	0.579	0.319	0.222	0.390	0.604	0.368	0.623	0.460	0.228	0.393	0.571	0.312	0.426	0.351	0.783	0.333	0.218	0.517	0.207	0.389	0.483	0.544	0.500	0.600	0.538	0.475	0.538	0.444	0.552	0.544	0.491	0.475	0.404	0.519
0.219	0.380	0.262	0.380	0.255	0.281	0.204	0.220	0.153	0.327	0.215	0.714	0.145	0.242	0.242	0.174	0.246	0.241	0.679	0.260	0.222	0.233	0.155	0.177	0.594	0.405	0.380	0.242	0.219	0.209	0.212	0.204	0.655	0.220	0.821	0.366	0.340	0.380	0.203	0.211	0.151	0.224	0.209	0.161	0.197	0.380	0.176	0.340	0.386	0.145
0.230	0.404	0.298	0.404	0.302	0.295	0.167	0.289	0.182	0.378	0.226	0.731	0.176	0.234	0.295	0.186	0.193	0.232	0.833	0.224	0.260	0.246	0.185	0.186	0.655	0.436	0.404	0.197	0.230	0.200	0.200	0.240	0.875	0.255	0.655	0.432	0.362	0.404	0.259	0.245	0.184	0.259	0.219	0.169	0.206	0.404	0.213	0.360	0.450	0.176
0.324	0.328	0.310	0.328	0.316	0.289	0.339	0.351	0.500	0.473	0.667	0.208	0.386	0.633	0.441	0.373	0.526	0.239	0.212	0.295	0.439	0.364	0.509	0.348	0.175	0.316	0.328	0.256	0.324	0.347	0.463	0.328	0.208	0.313	0.155	0.309	0.407	0.328	0.318	0.466	0.604	0.318	0.672	0.375	0.629	0.328	0.407	0.318	0.400	0.386
0.360	0.453	0.443	0.453	0.383	0.432	0.482	0.417	0.673	0.413	0.635	0.286	0.475	0.656	0.395	0.418	0.979	0.352	0.183	0.475	0.579	0.361	0.685	0.386	0.172	0.383	0.453	0.395	0.360	0.438	0.526	0.309	0.180	0.500	0.210	0.356	0.422	0.453	0.462	0.550	0.604	0.508	0.615	0.412	0.603	0.453	0.448	0.377	0.349	0.475
0.438	0.472	0.425	0.472	0.352	0.417	0.352	0.342	0.522	0.457	0.871	0.269	0.389	0.831	0.566	0.319	0.588	0.298	0.217	0.449	0.609	0.423	0.552	0.447	0.239	0.352	0.472	0.337	0.438	0.388	0.493	0.360	0.214	0.397	0.189	0.329	0.425	0.472	0.385	0.656	0.508	0.421	0.815	0.453	0.848	0.472	0.366	0.500	0.361	0.389
0.421	0.456	0.427	0.456	0.348	0.418	0.369	0.400	0.581	0.462	0.912	0.279	0.476	0.867	0.514	0.333	0.603	0.308	0.242	0.409	0.600	0.405	0.617	0.431	0.227	0.348	0.456	0.349	0.421	0.405	0.525	0.319	0.238	0.417	0.191	0.344	0.448	0.456	0.423	0.623	0.569	0.443	0.850	0.437	0.825	0.456	0.452	0.423	0.400	0.476
0.377	0.686	0.492	0.686	0.333	0.478	0.357	0.500	0.466	0.640	0.500	0.383	0.429	0.523	0.523	0.315	0.517	0.309	0.391	0.509	0.627	0.422	0.474	0.343	0.360	0.462	0.686	0.303	0.377	0.324	0.569	0.439	0.383	0.459	0.360	0.404	0.647	0.686	0.443	0.536	0.500	0.467	0.463	0.348	0.457	0.686	0.481	0.630	0.560	0.429
0.873	0.403	0.457	0.424	0.377	0.446	0.217	0.365	0.431	0.304	0.425	0.217	0.443	0.408	0.427	0.179	0.371	0.276	0.161	0.354	0.400	0.737	0.460	0.960	0.188	0.313	0.424	0.289	0.873	0.309	0.354	0.304	0.159	0.426	0.134	0.328	0.394	0.403	0.412	0.424	0.387	0.412	0.452	0.902	0.429	0.403	0.393	0.352	0.323	0.443
0.400	0.391	0.368	0.391	0.303	0.397	0.365	0.313	0.377	0.415	0.432	0.250	0.324	0.453	0.434	0.286	0.508	0.253	0.233	0.552	0.525	0.443	0.382	0.316	0.300	0.265	0.391	0.282	0.400	0.317	0.475	0.508	0.230	0.286	0.279	0.221	0.446	0.391	0.273	0.548	0.443	0.289	0.403	0.338	0.418	0.391	0.359	0.441	0.354	0.324
0.391	0.455	0.443	0.481	0.750	0.431	0.346	0.412	0.386	0.333	0.406	0.311	0.321	0.409	0.388	0.383	0.390	0.537	0.289	0.321	0.305	0.328	0.393	0.400	0.240	0.750	0.481	0.500	0.391	0.533	0.254	0.333	0.283	0.482	0.216	0.763	0.322	0.455	0.464	0.290	0.309	0.439	0.415	0.383	0.412	0.455	0.291	0.344	0.412	0.321
0.400	0.714	0.576	0.714	0.365	0.603	0.229	0.544	0.319	0.415	0.452	0.316	0.406	0.453	0.627	0.191	0.380	0.320	0.298	0.406	0.431	0.443	0.324	0.351	0.345	0.433	0.714	0.313	0.400	0.301	0.475	0.415	0.316	0.500	0.300	0.383	0.593	0.714	0.485	0.433	0.354	0.508	0.440	0.356	0.474	0.714	0.450	0.885	0.600	0.406
0.471	0.655	0.623	0.655	0.528	0.600	0.286	0.694	0.406	0.403	0.403	0.273	0.466	0.405	0.576	0.246	0.453	0.362	0.278	0.417	0.467	0.524	0.413	0.484	0.304	0.421	0.655	0.333	0.471	0.338	0.441	0.450	0.296	0.593	0.281	0.418	0.534	0.655	0.576	0.468	0.431	0.576	0.392	0.492	0.390	0.655	0.519	0.691	0.566	0.466
0.307	0.435	0.426	0.435	0.362	0.437	0.549	0.473	0.630	0.441	0.547	0.193	0.431	0.594	0.437	0.451	0.857	0.314	0.196	0.407	0.536	0.362	0.611	0.329	0.183	0.362	0.435	0.360	0.307	0.384	0.566	0.349	0.193	0.484	0.224	0.333	0.450	0.435	0.444	0.483	0.653	0.468	0.530	0.353	0.522	0.435	0.481	0.422	0.373	0.431
0.292	0.364	0.317	0.364	0.327	0.313	0.102	0.264	0.138	0.340	0.250	0.688	0.232	0.257	0.239	0.111	0.222	0.219	0.606	0.327	0.241	0.270	0.159	0.234	0.727	0.354	0.364	0.205	0.292	0.208	0.190	0.246	0.588	0.219	0.583	0.348	0.352	0.364	0.222	0.230	0.098	0.242	0.243	0.219	0.230	0.364	0.222	0.351	0.367	0.232
0.297	0.426	0.462	0.450	0.604	0.449	0.400	0.386	0.323	0.277	0.311	0.245	0.306	0.316	0.282	0.412	0.348	0.875	0.226	0.328	0.292	0.243	0.328	0.300	0.190	0.638	0.450	0.724	0.297	0.650	0.246	0.317	0.222	0.500	0.190	0.609	0.308	0.426	0.459	0.261	0.254	0.459	0.320	0.286	0.304	0.426	0.279	0.328	0.339	0.306
0.370	0.468	0.478	0.492	0.421	0.465	0.500	0.431	0.731	0.426	0.603	0.228	0.491	0.625	0.405	0.434	0.898	0.362	0.190	0.417	0.571	0.352	0.712	0.397	0.177	0.421	0.492	0.387	0.370	0.431	0.545	0.318	0.186	0.541	0.197	0.393	0.435	0.468	0.500	0.542	0.627	0.500	0.585	0.424	0.574	0.468	0.464	0.388	0.361	0.491
0.377	0.433	0.403	0.433	0.310	0.394	0.310	0.418	0.574	0.547	0.548	0.226	0.429	0.523	0.500	0.268	0.492	0.219	0.255	0.455	0.729	0.422	0.585	0.364	0.259	0.288	0.433	0.222	0.377	0.273	0.600	0.464	0.250	0.348	0.193	0.259	0.500	0.433	0.354	0.911	0.696	0.354	0.508	0.391	0.569	0.433	0.453	0.467	0.393	0.429
0.342	0.386	0.346	0.386	0.225	0.341	0.318	0.369	0.412	0.388	0.551	0.169	0.379	0.571	0.467	0.281	0.456	0.266	0.172	0.319	0.469	0.360	0.418	0.329	0.197	0.243	0.386	0.294	0.342	0.329	0.685	0.329	0.169	0.333	0.162	0.235	0.439	0.386	0.338	0.470	0.483	0.338	0.535	0.333	0.527	0.386	0.419	0.435	0.348	0.379
0.423	0.673	0.887	0.704	0.439	0.810	0.323	0.647	0.542	0.333	0.437	0.246	0.536	0.438	0.522	0.283	0.469	0.439	0.228	0.323	0.435	0.406	0.500	0.433	0.194	0.464	0.704	0.419	0.423	0.387	0.410	0.333	0.246	0.979	0.213	0.436	0.500	0.673	0.958	0.394	0.448	0.958	0.425	0.462	0.403	0.673	0.509	0.541	0.474	0.536
0.238	0.380	0.283	0.380	0.311	0.281	0.157	0.356	0.172	0.477	0.215	0.655	0.235	0.224	0.281	0.174	0.183	0.241	0.958	0.212	0.245	0.254	0.175	0.197	0.759	0.439	0.380	0.206	0.238	0.209	0.189	0.250	0.920	0.241	0.700	0.436	0.426	0.380	0.246	0.232	0.173	0.246	0.209	0.180	0.197	0.380	0.277	0.340	0.452	0.235
0.233	0.383	0.281	0.383	0.310	0.279	0.170	0.267	0.185	0.386	0.230	0.760	0.157	0.238	0.279	0.190	0.196	0.236	0.870	0.229	0.265	0.250	0.189	0.190	0.679	0.447	0.383	0.200	0.233	0.203	0.204	0.245	0.833	0.236	0.621	0.444	0.340	0.383	0.241	0.250	0.188	0.241	0.222	0.172	0.209	0.383	0.191	0.340	0.425	0.157
0.389	0.379	0.435	0.379	0.473	0.486	0.421	0.317	0.324	0.450	0.347	0.207	0.269	0.351	0.444	0.462	0.348	0.343	0.232	0.545	0.419	0.412	0.328	0.319	0.304	0.421	0.379	0.316	0.389	0.373	0.371	0.891	0.228	0.362	0.197	0.368	0.391	0.379	0.329	0.400	0.317	0.348	0.338	0.306	0.354	0.379	0.302	0.453	0.407	0.269
0.353	0.482	0.422	0.482	0.259	0.391	0.352	0.471	0.491	0.463	0.550	0.192	0.481	0.574	0.455	0.308	0.545	0.229	0.196	0.426	0.600	0.375	0.500	0.359	0.204	0.281	0.482	0.231	0.353	0.267	0.974	0.386	0.192	0.410	0.204	0.250	0.558	0.482	0.393	0.566	0.596	0.417	0.508	0.365	0.523	0.482	0.542	0.491	0.415	0.481
0.358	0.367	0.452	0.367	0.440	0.418	0.385	0.345	0.306	0.472	0.296	0.196	0.310	0.301	0.418	0.426	0.313	0.308	0.224	0.617	0.491	0.381	0.311	0.303	0.255	0.385	0.367	0.284	0.358	0.324	0.407	0.902	0.220	0.349	0.164	0.353	0.404	0.367	0.355	0.390	0.345	0.355	0.288	0.308	0.307	0.367	0.352	0.424	0.423	0.310
0.710	0.386	0.419	0.386	0.299	0.447	0.208	0.369	0.352	0.368	0.390	0.188	0.358	0.375	0.528	0.171	0.338	0.220	0.190	0.300	0.343	0.821	0.338	0.712	0.254	0.261	0.386	0.236	0.710	0.253	0.338	0.329	0.188	0.370	0.162	0.273	0.418	0.386	0.356	0.386	0.369	0.356	0.416	0.786	0.378	0.386	0.375	0.414	0.369	0.358
0.392	0.403	0.378	0.403	0.377	0.372	0.333	0.323	0.500	0.452	0.857	0.281	0.397	0.814	0.466	0.362	0.574	0.329	0.220	0.375	0.517	0.375	0.533	0.380	0.226	0.400	0.403	0.338	0.392	0.432	0.467	0.343	0.217	0.366	0.188	0.373	0.415	0.403	0.352	0.541	0.509	0.391	0.860	0.406	0.803	0.403	0.371	0.391	0.387	0.397
0.412	0.475	0.439	0.475	0.283	0.429	0.328	0.491	0.509	0.509	0.540	0.222	0.473	0.563	0.515	0.286	0.483	0.250	0.250	0.397	0.585	0.438	0.518	0.400	0.232	0.305	0.475	0.250	0.412	0.286	0.841	0.407	0.245	0.429	0.211	0.298	0.545	0.475	0.435	0.582	0.612	0.435	0.500	0.406	0.515	0.475	0.529	0.459	0.436	0.473
0.253	0.371	0.274	0.371	0.250	0.273	0.210	0.328	0.167	0.328	0.267	0.362	0.254	0.273	0.307	0.186	0.208	0.294	0.465	0.197	0.206	0.268	0.169	0.219	0.457	0.339	0.371	0.289	0.253	0.276	0.234	0.191	0.455	0.239	0.426	0.333	0.407	0.371	0.243	0.197	0.167	0.243	0.276	0.205	0.262	0.371	0.288	0.403	0.375	0.254
0.389	0.444	0.478	0.444	0.350	0.444	0.328	0.383	0.667	0.500	0.603	0.250	0.466	0.576	0.465	0.288	0.632	0.253	0.211	0.491	0.796	0.391	0.679	0.397	0.197	0.328	0.444	0.268	0.389	0.321	0.545	0.403	0.207	0.424	0.159	0.300	0.435	0.444	0.431	0.857	0.660	0.453	0.585	0.446	0.621	0.444	0.414	0.409	0.361	0.466
0.308	0.409	0.423	0.431	0.537	0.432	0.361	0.349	0.296	0.271	0.321	0.263	0.279	0.325	0.293	0.368	0.338	1.000	0.224	0.318	0.268	0.256	0.300	0.293	0.190	0.596	0.431	0.828	0.308	0.750	0.225	0.309	0.220	0.455	0.210	0.569	0.300	0.409	0.418	0.257	0.232	0.418	0.329	0.280	0.313	0.409	0.254	0.338	0.328	0.279
0.403	0.704	0.852	0.673	0.414	0.780	0.323	0.647	0.517	0.333	0.437	0.246	0.536	0.438	0.522	0.283	0.469	0.418	0.228	0.323	0.435	0.406	0.475	0.412	0.194	0.439	0.673	0.400	0.403	0.368	0.410	0.333	0.246	0.939	0.213	0.411	0.500	0.673	0.958	0.394	0.448	0.958	0.425	0.439	0.403	0.704	0.509	0.541	0.474	0.564
0.456	0.957	0.690	0.957	0.455	0.661	0.250	0.640	0.413	0.483	0.471	0.408	0.585	0.471	0.561	0.210	0.438	0.409	0.360	0.400	0.500	0.439	0.419	0.424	0.333	0.600	0.957	0.373	0.456	0.360	0.474	0.365	0.380	0.661	0.358	0.540	0.692	1.000	0.643	0.475	0.390	0.673	0.457	0.431	0.432	0.957	0.528	0.769	0.708	0.556
0.815	0.369	0.406	0.369	0.317	0.397	0.234	0.397	0.375	0.328	0.375	0.172	0.407	0.360	0.457	0.194	0.338	0.227	0.175	0.317	0.344	0.808	0.381	0.898	0.203	0.254	0.369	0.244	0.815	0.262	0.383	0.328	0.172	0.373	0.145	0.267	0.426	0.369	0.358	0.369	0.421	0.358	0.403	0.840	0.382	0.369	0.429	0.379	0.350	0.407
0.443	0.643	0.852	0.673	0.464	0.810	0.323	0.680	0.569	0.333	0.417	0.246	0.536	0.419	0.522	0.283	0.469	0.439	0.228	0.303	0.435	0.426	0.525	0.455	0.194	0.464	0.673	0.419	0.443	0.387	0.387	0.333	0.246	0.979	0.194	0.463	0.475	0.643	0.958	0.394	0.448	0.918	0.405	0.484	0.385	0.643	0.509	0.516	0.474	0.536
0.414	0.475	0.441	0.475	0.356	0.431	0.290	0.390	0.618	0.509	0.613	0.278	0.474	0.585	0.471	0.250	0.533	0.257	0.236	0.500	0.813	0.397	0.660	0.403	0.241	0.333	0.475	0.256	0.414	0.308	0.556	0.433	0.232	0.388	0.180	0.305	0.467	0.475	0.394	1.000	0.640	0.415	0.569	0.431	0.631	0.475	0.421	0.438	0.367	0.474
0.380	0.508	0.386	0.534	0.386	0.397	0.274	0.397	0.517	0.848	0.456	0.360	0.482	0.457	0.378	0.298	0.468	0.314	0.396	0.383	0.564	0.343	0.526	0.368	0.365	0.491	0.534	0.291	0.380	0.347	0.431	0.393	0.388	0.373	0.340	0.462	0.554	0.508	0.358	0.534	0.421	0.338	0.443	0.373	0.438	0.508	0.455	0.400	0.558	0.482
0.258	0.408	0.305	0.408	0.311	0.302	0.157	0.386	0.153	0.477	0.197	0.600	0.260	0.206	0.281	0.174	0.164	0.241	0.880	0.212	0.222	0.276	0.155	0.217	0.700	0.439	0.408	0.206	0.258	0.209	0.189	0.275	0.846	0.263	0.645	0.436	0.457	0.408	0.268	0.211	0.151	0.268	0.191	0.200	0.181	0.408	0.304	0.365	0.488	0.260
0.412	0.426	0.462	0.450	0.375	0.449	0.426	0.436	0.955	0.456	0.590	0.200	0.500	0.563	0.429	0.385	0.648	0.304	0.182	0.373	0.615	0.353	0.977	0.468	0.150	0.351	0.450	0.316	0.412	0.375	0.500	0.317	0.179	0.525	0.131	0.345	0.393	0.426	0.508	0.642	0.837	0.483	0.571	0.452	0.609	0.426	0.444	0.348	0.339	0.500
0.429	0.655	0.868	0.685	0.446	0.793	0.306	0.660	0.552	0.338	0.423	0.250	0.545	0.425	0.529	0.267	0.453	0.424	0.232	0.308	0.443	0.412	0.508	0.439	0.197	0.446	0.685	0.405	0.429	0.373	0.393	0.338	0.250	0.958	0.197	0.444	0.483	0.655	0.979	0.400	0.456	0.938	0.411	0.469	0.390	0.655	0.519	0.525	0.482	0.545
0.348	0.333	0.354	0.333	0.489	0.329	0.346	0.263	0.339	0.434	0.364	0.341	0.276	0.368	0.310	0.383	0.414	0.317	0.234	0.850	0.571	0.328	0.368	0.292	0.265	0.429	0.333	0.310	0.348	0.373	0.345	0.652	0.229	0.258	0.192	0.396	0.322	0.333	0.262	0.455	0.333	0.281	0.353	0.297	0.371	0.333	0.268	0.344	0.333	0.276
0.373	0.660	0.596	0.660	0.431	0.574	0.304	0.974	0.439	0.463	0.388	0.240	0.638	0.391	0.500	0.259	0.441	0.365	0.356	0.305	0.429	0.419	0.446	0.381	0.300	0.431	0.660	0.333	0.373	0.319	0.453	0.317	0.378	0.686	0.300	0.429	0.653	0.660	0.667	0.383	0.471	0.667	0.377	0.387	0.356	0.660	0.721	0.604	0.596	0.638
0.479	0.597	0.529	0.597	0.348	0.534	0.271	0.542	0.400	0.418	0.514	0.258	0.409	0.514	0.931	0.235	0.384	0.291	0.283	0.348	0.455	0.529	0.406	0.431	0.286	0.369	0.597	0.302	0.479	0.321	0.431	0.418	0.300	0.500	0.246	0.365	0.540	0.597	0.507	0.456	0.468	0.507	0.500	0.457	0.513	0.597	0.452	0.683	0.517	0.409
0.314	0.317	0.358	0.317	0.404	0.333	0.304	0.250	0.519	0.463	0.476	0.292	0.351	0.455	0.352	0.333	0.518	0.265	0.245	0.481	0.633	0.294	0.528	0.318	0.226	0.377	0.317	0.263	0.314	0.338	0.426	0.436	0.240	0.303	0.182	0.346	0.328	0.317	0.308	0.694	0.500	0.328	0.462	0.344	0.500	0.317	0.298	0.288	0.316	0.351
0.397	0.458	0.403	0.458	0.310	0.394	0.310	0.418	0.545	0.577	0.548	0.226	0.429	0.523	0.523	0.268	0.517	0.219	0.255	0.481	0.729	0.444	0.556	0.385	0.259	0.288	0.458	0.222	0.397	0.273	0.569	0.491	0.250	0.348	0.193	0.259	0.500	0.458	0.354	0.830	0.660	0.354	0.508	0.413	0.522	0.458	0.453	0.492	0.418	0.429
0.215	0.373	0.279	0.373	0.250	0.277	0.132	0.292	0.113	0.375	0.231	0.531	0.208	0.239	0.258	0.146	0.161	0.217	0.714	0.208	0.196	0.230	0.115	0.175	0.733	0.364	0.373	0.186	0.215	0.188	0.231	0.222	0.690	0.217	0.677	0.326	0.417	0.373	0.200	0.186	0.107	0.220	0.224	0.159	0.211	0.373	0.245	0.412	0.409	0.208
0.200	0.172	0.221	0.172	0.327	0.222	0.711	0.241	0.396	0.365	0.349	0.125	0.255	0.333	0.257	0.818	0.400	0.322	0.178	0.278	0.286	0.212	0.404	0.215	0.140	0.300	0.172	0.313	0.200	0.338	0.278	0.365	0.174	0.258	0.118	0.292	0.237	0.172	0.242	0.271	0.396	0.242	0.338	0.200	0.338	0.172	0.294	0.167	0.264	0.255
0.352	0.403	0.439	0.403	0.305	0.408	0.351	0.411	0.623	0.537	0.540	0.200	0.421	0.515	0.493	0.309	0.589	0.216	0.226	0.446	0.714	0.415	0.604	0.358	0.211	0.283	0.403	0.235	0.352	0.286	0.588	0.431	0.222	0.385	0.169	0.254	0.466	0.403	0.391	0.776	0.717	0.391	0.523	0.406	0.561	0.403	0.444	0.435	0.386	0.421
0.421	0.478	0.446	0.478	0.348	0.436	0.391	0.379	0.581	0.439	0.982	0.279	0.431	0.931	0.534	0.355	0.629	0.325	0.222	0.431	0.600	0.405	0.617	0.431	0.227	0.369	0.478	0.366	0.421	0.423	0.550	0.319	0.219	0.437	0.191	0.344	0.448	0.478	0.423	0.623	0.569	0.464	0.914	0.437	0.885	0.478	0.406	0.464	0.358	0.431
0.338	0.424	0.417	0.424	0.355	0.427	0.500	0.410	0.632	0.406	0.600	0.281	0.443	0.646	0.390	0.411	0.959	0.329	0.180	0.467	0.542	0.356	0.643	0.361	0.169	0.355	0.424	0.390	0.338	0.413	0.517	0.304	0.177	0.470	0.246	0.328	0.415	0.424	0.433	0.516	0.593	0.477	0.582	0.386	0.571	0.424	0.441	0.371	0.344	0.443
0.366	0.354	0.333	0.354	0.345	0.329	0.345	0.356	0.475	0.500	0.750	0.241	0.367	0.712	0.485	0.377	0.525	0.282	0.245	0.323	0.466	0.409	0.483	0.353	0.228	0.345	0.354	0.295	0.366	0.389	0.491	0.377	0.241	0.319	0.186	0.339	0.433	0.354	0.324	0.492	0.569	0.324	0.754	0.379	0.705	0.354	0.411	0.385	0.429	0.367
0.329	0.405	0.366	0.425	0.469	0.376	0.288	0.280	0.272	0.282	0.373	0.297	0.225	0.376	0.376	0.290	0.325	0.698	0.242	0.307	0.232	0.282	0.275	0.317	0.229	0.541	0.425	0.746	0.329	0.813	0.195	0.282	0.239	0.372	0.229	0.542	0.291	0.405	0.342	0.238	0.215	0.342	0.381	0.305	0.379	0.405	0.203	0.377	0.333	0.225
0.493	0.936	0.707	0.978	0.500	0.705	0.266	0.660	0.452	0.475	0.464	0.400	0.545	0.465	0.552	0.226	0.453	0.446	0.353	0.393	0.492	0.455	0.459	0.462	0.327	0.653	0.978	0.405	0.493	0.392	0.466	0.359	0.373	0.709	0.352	0.592	0.679	0.936	0.661	0.468	0.383	0.661	0.451	0.469	0.427	0.936	0.519	0.755	0.694	0.545
0.479	0.597	0.529	0.597	0.348	0.534	0.271	0.542	0.400	0.418	0.514	0.258	0.409	0.514	0.931	0.235	0.384	0.291	0.283	0.348	0.455	0.529	0.406	0.431	0.286	0.369	0.597	0.302	0.479	0.321	0.431	0.418	0.300	0.500	0.246	0.365	0.540	0.597	0.507	0.456	0.468	0.507	0.500	0.457	0.513	0.597	0.452	0.683	0.517	0.409
0.406	0.375	0.352	0.375	0.393	0.347	0.300	0.270	0.500	0.500	0.581	0.314	0.367	0.554	0.464	0.327	0.475	0.282	0.269	0.439	0.604	0.368	0.536	0.394	0.250	0.418	0.375	0.295	0.406	0.370	0.464	0.424	0.264	0.300	0.207	0.389	0.387	0.375	0.304	0.692	0.509	0.324	0.563	0.400	0.625	0.375	0.317	0.343	0.379	0.367
0.313	0.351	0.385	0.370	0.500	0.395	0.343	0.314	0.303	0.247	0.341	0.254	0.253	0.345	0.314	0.349	0.342	0.839	0.200	0.288	0.244	0.265	0.307	0.300	0.171	0.500	0.370	0.883	0.313	0.867	0.190	0.297	0.197	0.411	0.171	0.500	0.256	0.351	0.397	0.250	0.243	0.378	0.349	0.287	0.333	0.351	0.230	0.291	0.296	0.253
0.354	0.545	0.667	0.545	0.333	0.643	0.314	0.541	0.384	0.324	0.418	0.209	0.391	0.420	0.533	0.279	0.387	0.438	0.231	0.263	0.338	0.408	0.351	0.342	0.200	0.373	0.545	0.438	0.354	0.407	0.371	0.324	0.246	0.694	0.217	0.348	0.471	0.545	0.677	0.325	0.382	0.705	0.425	0.364	0.388	0.545	0.431	0.529	0.446	0.391
0.423	0.522	0.486	0.522	0.394	0.474	0.415	0.424	0.554	0.420	0.898	0.306	0.412	0.917	0.554	0.381	0.651	0.364	0.250	0.477	0.623	0.408	0.587	0.413	0.235	0.415	0.522	0.402	0.423	0.462	0.548	0.361	0.246	0.479	0.217	0.391	0.449	0.522	0.465	0.594	0.541	0.507	0.839	0.419	0.815	0.522	0.388	0.486	0.362	0.412
0.472	0.492	0.479	0.492	0.426	0.507	0.243	0.369	0.477	0.603	0.466	0.288	0.444	0.447	0.467	0.262	0.435	0.299	0.250	0.422	0.541	0.457	0.508	0.464	0.295	0.426	0.492	0.279	0.472	0.329	0.400	0.476	0.246	0.408	0.197	0.400	0.462	0.492	0.394	0.565	0.435	0.414	0.453	0.471	0.449	0.492	0.397	0.478	0.508	0.444
0.200	0.380	0.262	0.380	0.229	0.281	0.180	0.220	0.133	0.300	0.197	0.655	0.145	0.224	0.242	0.149	0.224	0.220	0.621	0.235	0.200	0.213	0.136	0.159	0.545	0.372	0.380	0.224	0.200	0.191	0.212	0.182	0.655	0.220	0.889	0.333	0.340	0.380	0.203	0.190	0.130	0.224	0.191	0.143	0.181	0.380	0.176	0.340	0.386	0.145
0.429	0.468	0.478	0.468	0.373	0.444	0.350	0.407	0.731	0.500	0.629	0.250	0.491	0.600	0.486	0.310	0.603	0.270	0.211	0.491	0.796	0.391	0.780	0.439	0.197	0.350	0.468	0.284	0.429	0.338	0.545	0.403	0.207	0.424	0.159	0.322	0.459	0.468	0.431	0.857	0.766	0.453	0.609	0.446	0.672	0.468	0.439	0.431	0.383	0.491
0.394	0.729	0.517	0.729	0.431	0.500	0.217	0.563	0.344	0.612	0.368	0.409	0.540	0.352	0.477	0.236	0.371	0.344	0.419	0.305	0.379	0.419	0.350	0.359	0.383	0.553	0.729	0.297	0.394	0.301	0.400	0.411	0.442	0.483	0.383	0.522	0.688	0.766	0.491	0.383	0.364	0.491	0.377	0.365	0.356	0.729	0.542	0.635	0.923	0.510
0.538	0.462	0.488	0.462	0.333	0.494	0.316	0.377	0.449	0.447	0.632	0.257	0.333	0.628	0.587	0.286	0.468	0.300	0.260	0.403	0.442	0.587	0.436	0.475	0.297	0.351	0.462	0.351	0.538	0.385	0.459	0.375	0.257	0.410	0.231	0.312	0.455	0.462	0.398	0.462	0.472	0.415	0.636	0.481	0.646	0.462	0.364	0.526	0.395	0.333
0.288	0.357	0.313	0.357	0.347	0.309	0.119	0.259	0.172	0.358	0.284	0.774	0.228	0.290	0.254	0.130	0.258	0.234	0.688	0.346	0.281	0.266	0.194	0.231	0.813	0.375	0.357	0.219	0.288	0.222	0.186	0.241	0.667	0.215	0.611	0.370	0.345	0.357	0.219	0.267	0.133	0.238	0.275	0.215	0.260	0.357	0.218	0.345	0.360	0.228
0.338	0.444	0.410	0.472	0.360	0.379	0.478	0.373	0.510	0.396	0.443	0.326	0.469	0.444	0.300	0.400	0.538	0.328	0.273	0.500	0.531	0.277	0.520	0.344	0.250	0.388	0.472	0.338	0.338	0.364	0.469	0.321	0.267	0.446	0.277	0.354	0.434	0.444	0.429	0.444	0.429	0.429	0.406	0.328	0.403	0.444	0.438	0.333	0.321	0.469
0.286	0.412	0.311	0.440	0.378	0.328	0.148	0.306	0.246	0.388	0.242	0.700	0.269	0.250	0.232	0.163	0.233	0.293	0.786	0.222	0.278	0.222	0.250	0.246	0.688	0.512	0.440	0.250	0.286	0.254	0.179	0.193	0.759	0.293	0.636	0.513	0.373	0.412	0.276	0.263	0.143	0.254	0.235	0.230	0.222	0.412	0.235	0.298	0.391	0.269
0.342	0.459	0.448	0.459	0.362	0.417	0.463	0.421	0.660	0.417	0.623	0.236	0.509	0.645	0.417	0.396	0.896	0.314	0.175	0.456	0.623	0.343	0.673	0.348	0.164	0.362	0.459	0.342	0.342	0.384	0.566	0.328	0.172	0.484	0.183	0.333	0.450	0.459	0.468	0.589	0.653	0.517	0.603	0.394	0.591	0.459	0.481	0.379	0.350	0.509
0.389	0.444	0.478	0.444	0.350	0.444	0.328	0.383	0.667	0.500	0.603	0.250	0.466	0.576	0.465	0.288	0.632	0.253	0.211	0.491	0.796	0.391	0.679	0.397	0.197	0.328	0.444	0.268	0.389	0.321	0.545	0.403	0.207	0.424	0.159	0.300	0.435	0.444	0.431	0.857	0.660	0.453	0.585	0.446	0.621	0.444	0.414	0.409	0.361	0.466
0.429	0.468	0.478	0.468	0.373	0.444	0.350	0.407	0.731	0.500	0.629	0.250	0.491	0.600	0.486	0.310	0.603	0.270	0.211	0.491	0.796	0.391	0.780	0.439	0.197	0.350	0.468	0.284	0.429	0.338	0.545	0.403	0.207	0.424	0.159	0.322	0.459	0.468	0.431	0.857	0.766	0.453	0.609	0.446	0.672	0.468	0.439	0.431	0.383	0.491
0.418	0.509	0.492	0.536	0.617	0.500	0.462	0.444	0.417	0.323	0.455	0.275	0.356	0.478	0.414	0.365	0.467	0.534	0.255	0.429	0.361	0.358	0.424	0.429	0.214	0.689	0.536	0.597	0.418	0.508	0.333	0.302	0.250	0.534	0.259	0.659	0.377	0.509	0.492	0.323	0.345	0.492	0.441	0.413	0.457	0.509	0.328	0.397	0.368	0.356
0.333	0.442	0.456	0.471	0.757	0.443	0.354	0.457	0.396	0.315	0.328	0.286	0.353	0.333	0.294	0.395	0.400	0.560	0.262	0.327	0.309	0.270	0.404	0.339	0.213	0.757	0.471	0.492	0.333	0.500	0.232	0.315	0.256	0.529	0.188	0.771	0.304	0.442	0.510	0.271	0.314	0.481	0.338	0.322	0.319	0.442	0.320	0.328	0.396	0.353
0.382	0.604	0.632	0.604	0.389	0.581	0.293	0.878	0.474	0.421	0.397	0.208	0.612	0.400	0.556	0.250	0.426	0.313	0.313	0.295	0.414	0.429	0.456	0.369	0.264	0.364	0.604	0.307	0.382	0.311	0.436	0.328	0.333	0.692	0.264	0.358	0.627	0.604	0.706	0.393	0.540	0.706	0.386	0.397	0.365	0.604	0.689	0.554	0.540	0.612
0.290	0.404	0.375	0.429	0.489	0.368	0.346	0.309	0.463	0.407	0.452	0.283	0.370	0.476	0.274	0.383	0.491	0.383	0.234	0.423	0.481	0.232	0.472	0.313	0.240	0.522	0.429	0.329	0.290	0.415	0.574	0.357	0.229	0.383	0.240	0.489	0.368	0.404	0.344	0.429	0.385	0.344	0.460	0.297	0.455	0.404	0.340	0.344	0.358	0.370
0.194	0.183	0.234	0.183	0.356	0.235	0.743	0.235	0.373	0.314	0.328	0.136	0.226	0.313	0.235	0.867	0.377	0.345	0.167	0.275	0.259	0.206	0.380	0.210	0.128	0.326	0.183	0.313	0.194	0.361	0.250	0.367	0.163	0.276	0.104	0.318	0.232	0.183	0.259	0.246	0.370	0.259	0.339	0.194	0.318	0.183	0.265	0.177	0.235	0.226
0.408	0.444	0.435	0.444	0.373	0.425	0.397	0.339	0.552	0.450	0.554	0.321	0.371	0.552	0.444	0.357	0.525	0.306	0.278	0.635	0.760	0.352	0.589	0.357	0.259	0.397	0.444	0.316	0.408	0.373	0.518	0.475	0.273	0.382	0.237	0.345	0.435	0.444	0.368	0.750	0.537	0.409	0.515	0.343	0.597	0.444	0.344	0.409	0.317	0.371
0.370	0.468	0.478	0.492	0.421	0.465	0.500	0.431	0.731	0.426	0.603	0.228	0.491	0.625	0.405	0.434	0.898	0.362	0.190	0.417	0.571	0.352	0.712	0.397	0.177	0.421	0.492	0.387	0.370	0.431	0.545	0.318	0.186	0.541	0.197	0.393	0.435	0.468	0.500	0.542	0.627	0.500	0.585	0.424	0.574	0.468	0.464	0.388	0.361	0.491
0.353	0.482	0.422	0.482	0.259	0.391	0.352	0.471	0.491	0.463	0.550	0.192	0.481	0.574	0.455	0.308	0.545	0.229	0.196	0.426	0.600	0.375	0.500	0.359	0.204	0.281	0.482	0.231	0.353	0.267	0.974	0.386	0.192	0.410	0.204	0.250	0.558	0.482	0.393	0.566	0.596	0.417	0.508	0.365	0.523	0.482	0.542	0.491	0.415	0.481
0.456	0.957	0.690	0.957	0.455	0.661	0.250	0.640	0.413	0.483	0.493	0.438	0.556	0.493	0.561	0.210	0.460	0.409	0.360	0.424	0.526	0.439	0.443	0.424	0.333	0.600	0.957	0.373	0.456	0.360	0.474	0.365	0.380	0.661	0.358	0.540	0.692	0.957	0.643	0.500	0.390	0.704	0.478	0.431	0.452	0.957	0.528	0.769	0.708	0.556
0.394	0.766	0.517	0.729	0.431	0.500	0.217	0.563	0.344	0.612	0.368	0.409	0.510	0.352	0.477	0.236	0.371	0.344	0.419	0.305	0.379	0.419	0.350	0.359	0.383	0.553	0.729	0.297	0.394	0.301	0.400	0.411	0.442	0.483	0.383	0.522	0.688	0.729	0.518	0.383	0.364	0.491	0.377	0.365	0.356	0.766	0.542	0.635	0.923	0.540
0.321	0.417	0.325	0.417	0.260	0.322	0.314	0.362	0.403	0.661	0.474	0.246	0.391	0.474	0.438	0.299	0.425	0.296	0.311	0.315	0.435	0.354	0.408	0.309	0.313	0.333	0.417	0.322	0.321	0.357	0.412	0.324	0.306	0.296	0.273	0.309	0.515	0.417	0.300	0.417	0.424	0.300	0.481	0.313	0.475	0.417	0.431	0.444	0.469	0.391
0.421	0.478	0.446	0.478	0.348	0.436	0.391	0.379	0.581	0.439	0.982	0.279	0.431	0.931	0.534	0.355	0.629	0.325	0.222	0.431	0.600	0.405	0.617	0.431	0.227	0.369	0.478	0.366	0.421	0.423	0.550	0.319	0.219	0.437	0.191	0.344	0.448	0.478	0.423	0.623	0.569	0.464	0.914	0.437	0.885	0.478	0.406	0.464	0.358	0.431
0.290	0.420	0.317	0.449	0.356	0.333	0.130	0.313	0.207	0.367	0.209	0.613	0.275	0.217	0.217	0.143	0.197	0.276	0.690	0.204	0.236	0.226	0.211	0.250	0.606	0.488	0.449	0.235	0.290	0.239	0.182	0.196	0.667	0.298	0.606	0.487	0.380	0.420	0.281	0.224	0.105	0.259	0.203	0.233	0.192	0.420	0.240	0.304	0.400	0.275
0.407	0.567	0.712	0.591	0.397	0.686	0.284	0.516	0.444	0.312	0.438	0.235	0.435	0.439	0.513	0.250	0.390	0.479	0.221	0.269	0.378	0.392	0.411	0.397	0.192	0.418	0.591	0.475	0.407	0.444	0.338	0.312	0.235	0.742	0.192	0.415	0.431	0.567	0.754	0.364	0.366	0.726	0.444	0.421	0.407	0.567	0.412	0.486	0.426	0.435
0.426	0.517	0.477	0.544	0.368	0.464	0.345	0.455	0.611	0.448	0.581	0.241	0.519	0.603	0.423	0.304	0.579	0.300	0.200	0.414	0.635	0.368	0.623	0.460	0.207	0.368	0.544	0.295	0.426	0.333	0.822	0.355	0.196	0.492	0.186	0.364	0.483	0.517	0.475	0.600	0.538	0.452	0.538	0.444	0.552	0.517	0.491	0.452	0.404	0.519
0.420	0.452	0.425	0.452	0.352	0.417	0.352	0.342	0.544	0.437	0.871	0.269	0.389	0.831	0.545	0.319	0.565	0.298	0.217	0.429	0.609	0.405	0.576	0.429	0.239	0.352	0.452	0.337	0.420	0.388	0.515	0.342	0.214	0.397	0.189	0.329	0.425	0.452	0.385	0.710	0.531	0.421	0.815	0.434	0.906	0.452	0.366	0.479	0.342	0.389
0.274	0.429	0.322	0.458	0.333	0.317	0.111	0.292	0.190	0.375	0.212	0.633	0.280	0.221	0.221	0.122	0.180	0.259	0.714	0.208	0.241	0.210	0.193	0.233	0.625	0.463	0.458	0.221	0.274	0.224	0.185	0.200	0.690	0.281	0.625	0.462	0.388	0.429	0.286	0.228	0.107	0.263	0.206	0.217	0.194	0.429	0.245	0.309	0.409	0.280
0.270	0.420	0.317	0.449	0.356	0.313	0.130	0.286	0.228	0.396	0.246	0.724	0.275	0.254	0.235	0.143	0.217	0.276	0.815	0.226	0.283	0.206	0.232	0.230	0.710	0.488	0.449	0.235	0.270	0.239	0.182	0.196	0.786	0.276	0.656	0.487	0.380	0.420	0.281	0.268	0.145	0.259	0.239	0.213	0.225	0.420	0.240	0.304	0.400	0.275
0.406	0.517	0.500	0.517	0.368	0.464	0.300	0.429	0.611	0.556	0.607	0.314	0.519	0.578	0.443	0.259	0.552	0.282	0.269	0.519	0.848	0.388	0.654	0.438	0.250	0.368	0.517	0.278	0.406	0.316	0.547	0.377	0.264	0.444	0.207	0.339	0.483	0.517	0.452	0.833	0.600	0.475	0.563	0.444	0.576	0.517	0.463	0.452	0.404	0.519
0.313	0.415	0.383	0.415	0.300	0.354	0.548	0.457	0.423	0.449	0.393	0.256	0.438	0.397	0.333	0.463	0.481	0.279	0.293	0.500	0.469	0.333	0.431	0.317	0.239	0.327	0.415	0.294	0.313	0.318	0.500	0.392	0.286	0.418	0.267	0.292	0.490	0.415	0.400	0.389	0.457	0.426	0.359	0.300	0.358	0.415	0.500	0.375	0.367	0.438
0.423	0.643	0.852	0.673	0.439	0.780	0.302	0.647	0.542	0.333	0.437	0.268	0.536	0.438	0.522	0.262	0.469	0.418	0.228	0.323	0.459	0.406	0.525	0.433	0.194	0.439	0.673	0.400	0.423	0.368	0.387	0.333	0.246	0.939	0.194	0.436	0.475	0.643	0.958	0.415	0.448	0.958	0.425	0.462	0.403	0.643	0.509	0.516	0.474	0.536
0.353	0.482	0.422	0.482	0.259	0.391	0.352	0.471	0.491	0.463	0.550	0.192	0.481	0.574	0.455	0.308	0.545	0.229	0.196	0.426	0.600	0.375	0.500	0.359	0.204	0.281	0.482	0.231	0.353	0.267	0.974	0.386	0.192	0.410	0.204	0.250	0.558	0.482	0.393	0.566	0.596	0.417	0.508	0.365	0.523	0.482	0.542	0.491	0.415	0.481
0.354	0.545	0.667	0.545	0.333	0.643	0.314	0.541	0.384	0.324	0.418	0.209	0.391	0.420	0.533	0.279	0.387	0.438	0.231	0.263	0.338	0.408	0.351	0.342	0.200	0.373	0.545	0.438	0.354	0.407	0.371	0.324	0.246	0.694	0.217	0.348	0.471	0.545	0.677	0.325	0.382	0.705	0.425	0.364	0.388	0.545	0.431	0.529	0.446	0.391
0.400	0.348	0.329	0.348	0.362	0.325	0.295	0.246	0.544	0.491	0.547	0.308	0.339	0.522	0.437	0.321	0.444	0.260	0.264	0.431	0.593	0.343	0.582	0.388	0.246	0.386	0.348	0.275	0.400	0.347	0.431	0.417	0.259	0.278	0.203	0.357	0.359	0.348	0.282	0.679	0.528	0.300	0.530	0.373	0.641	0.348	0.290	0.319	0.350	0.339
0.414	0.475	0.463	0.475	0.356	0.451	0.290	0.519	0.589	0.593	0.563	0.255	0.585	0.537	0.451	0.250	0.533	0.274	0.283	0.500	0.813	0.397	0.630	0.424	0.263	0.356	0.475	0.272	0.414	0.308	0.527	0.387	0.278	0.431	0.220	0.328	0.544	0.475	0.415	0.800	0.577	0.438	0.522	0.453	0.536	0.475	0.528	0.438	0.390	0.585
0.385	0.761	0.534	0.761	0.420	0.516	0.246	0.553	0.333	0.604	0.379	0.395	0.471	0.362	0.492	0.269	0.383	0.355	0.405	0.316	0.368	0.433	0.339	0.349	0.370	0.578	0.761	0.306	0.385	0.310	0.442	0.426	0.429	0.500	0.400	0.511	0.717	0.761	0.482	0.373	0.377	0.509	0.388	0.355	0.366	0.761	0.532	0.694	0.921	0.471
0.423	0.478	0.447	0.478	0.353	0.456	0.353	0.382	0.507	0.380	0.867	0.286	0.391	0.885	0.533	0.299	0.576	0.329	0.231	0.391	0.547	0.408	0.538	0.432	0.235	0.373	0.478	0.369	0.423	0.425	0.477	0.289	0.227	0.438	0.217	0.369	0.408	0.478	0.425	0.545	0.492	0.465	0.839	0.438	0.844	0.478	0.368	0.486	0.324	0.391
0.379	0.640	0.579	0.640	0.412	0.557	0.286	1.000	0.421	0.444	0.373	0.220	0.652	0.377	0.508	0.241	0.424	0.349	0.333	0.310	0.436	0.426	0.429	0.365	0.280	0.412	0.640	0.319	0.379	0.306	0.462	0.322	0.356	0.667	0.280	0.408	0.667	0.640	0.647	0.390	0.480	0.647	0.362	0.393	0.342	0.640	0.738	0.585	0.574	0.652
0.515	0.709	0.645	0.679	0.556	0.621	0.254	0.654	0.431	0.364	0.425	0.281	0.517	0.427	0.551	0.215	0.455	0.386	0.241	0.443	0.517	0.500	0.438	0.508	0.267	0.448	0.679	0.354	0.515	0.359	0.419	0.429	0.259	0.617	0.246	0.446	0.508	0.679	0.627	0.516	0.410	0.600	0.413	0.540	0.410	0.709	0.491	0.627	0.509	0.544
0.348	0.474	0.415	0.474	0.254	0.406	0.396	0.462	0.482	0.429	0.541	0.189	0.472	0.565	0.448	0.302	0.564	0.225	0.192	0.444	0.588	0.369	0.491	0.354	0.200	0.276	0.474	0.260	0.348	0.263	0.902	0.379	0.189	0.403	0.245	0.246	0.547	0.474	0.387	0.556	0.583	0.410	0.500	0.359	0.515	0.474	0.531	0.483	0.407	0.472
0.377	0.686	0.492	0.686	0.333	0.478	0.357	0.500	0.466	0.640	0.500	0.383	0.429	0.523	0.523	0.315	0.517	0.309	0.391	0.509	0.627	0.422	0.474	0.343	0.360	0.462	0.686	0.303	0.377	0.324	0.569	0.439	0.383	0.459	0.360	0.404	0.647	0.686	0.443	0.536	0.500	0.467	0.463	0.348	0.457	0.686	0.481	0.630	0.560	0.429
0.337	0.377	0.373	0.395	0.455	0.384	0.297	0.289	0.296	0.259	0.398	0.250	0.235	0.400	0.384	0.300	0.367	0.703	0.200	0.299	0.226	0.306	0.284	0.325	0.189	0.500	0.395	0.750	0.337	0.815	0.205	0.275	0.197	0.397	0.189	0.476	0.268	0.377	0.367	0.233	0.225	0.367	0.405	0.329	0.402	0.377	0.213	0.333	0.307	0.235
0.486	0.578	0.535	0.578	0.358	0.541	0.264	0.525	0.389	0.406	0.521	0.250	0.397	0.520	0.900	0.229	0.373	0.284	0.274	0.357	0.463	0.536	0.394	0.438	0.297	0.358	0.578	0.295	0.486	0.314	0.439	0.426	0.290	0.486	0.239	0.354	0.523	0.578	0.493	0.464	0.453	0.493	0.507	0.465	0.539	0.578	0.438	0.717	0.500	0.397
0.213	0.275	0.259	0.300	0.341	0.258	0.146	0.326	0.280	0.271	0.210	0.467	0.311	0.219	0.147	0.163	0.264	0.259	0.536	0.157	0.240	0.148	0.286	0.232	0.469	0.341	0.300	0.219	0.213	0.222	0.157	0.109	0.517	0.308	0.424	0.368	0.235	0.275	0.288	0.204	0.163	0.264	0.203	0.214	0.191	0.275	0.273	0.175	0.239	0.311
0.431	0.787	0.559	0.787	0.480	0.540	0.213	0.520	0.383	0.569	0.403	0.432	0.560	0.386	0.470	0.232	0.387	0.381	0.378	0.322	0.421	0.413	0.390	0.397	0.347	0.609	0.787	0.329	0.431	0.333	0.393	0.404	0.400	0.526	0.347	0.578	0.640	0.826	0.536	0.424	0.357	0.536	0.412	0.403	0.389	0.787	0.500	0.623	0.854	0.529
0.414	0.475	0.441	0.475	0.356	0.431	0.290	0.390	0.618	0.509	0.613	0.278	0.474	0.585	0.471	0.250	0.533	0.257	0.236	0.500	0.813	0.397	0.660	0.403	0.241	0.333	0.475	0.256	0.414	0.308	0.556	0.433	0.232	0.388	0.180	0.305	0.467	0.475	0.394	1.000	0.640	0.415	0.569	0.431	0.631	0.475	0.421	0.438	0.367	0.474
0.500	0.477	0.486	0.477	0.323	0.473	0.303	0.354	0.638	0.508	0.656	0.293	0.429	0.627	0.557	0.266	0.508	0.253	0.254	0.475	0.722	0.464	0.679	0.515	0.258	0.344	0.477	0.282	0.500	0.317	0.525	0.373	0.250	0.414	0.200	0.317	0.446	0.477	0.420	0.745	0.600	0.441	0.612	0.500	0.697	0.477	0.381	0.463	0.375	0.429
0.313	0.351	0.385	0.370	0.500	0.395	0.343	0.314	0.303	0.247	0.341	0.254	0.253	0.345	0.314	0.349	0.342	0.839	0.200	0.288	0.244	0.265	0.307	0.300	0.171	0.500	0.370	0.883	0.313	0.867	0.190	0.297	0.197	0.411	0.171	0.500	0.256	0.351	0.397	0.250	0.243	0.378	0.349	0.287	0.333	0.351	0.230	0.291	0.296	0.253
0.449	0.717	0.547	0.750	0.421	0.552	0.350	0.482	0.552	0.582	0.530	0.400	0.466	0.552	0.486	0.310	0.550	0.382	0.353	0.518	0.660	0.412	0.561	0.418	0.327	0.558	0.750	0.368	0.449	0.392	0.518	0.403	0.346	0.541	0.327	0.500	0.589	0.717	0.500	0.569	0.456	0.500	0.493	0.424	0.486	0.717	0.439	0.576	0.509	0.466
0.258	0.408	0.283	0.408	0.311	0.281	0.135	0.220	0.193	0.327	0.274	1.000	0.189	0.281	0.242	0.149	0.291	0.263	0.679	0.313	0.294	0.233	0.218	0.217	0.594	0.439	0.408	0.242	0.258	0.246	0.189	0.204	0.655	0.241	0.594	0.436	0.314	0.408	0.246	0.278	0.151	0.268	0.266	0.200	0.250	0.408	0.176	0.315	0.386	0.189
0.414	0.731	0.531	0.731	0.379	0.515	0.333	0.464	0.508	0.593	0.538	0.408	0.500	0.561	0.493	0.293	0.533	0.348	0.360	0.527	0.673	0.397	0.517	0.382	0.333	0.509	0.731	0.338	0.414	0.360	0.527	0.410	0.353	0.500	0.333	0.453	0.600	0.765	0.484	0.579	0.464	0.508	0.500	0.388	0.493	0.731	0.446	0.586	0.519	0.474
0.397	0.536	0.446	0.509	0.310	0.414	0.310	0.444	0.545	0.439	0.574	0.226	0.538	0.597	0.435	0.268	0.544	0.254	0.185	0.429	0.660	0.358	0.556	0.406	0.193	0.310	0.509	0.253	0.397	0.289	0.860	0.367	0.182	0.435	0.172	0.304	0.500	0.509	0.467	0.623	0.560	0.443	0.531	0.413	0.545	0.536	0.510	0.443	0.393	0.569
0.435	0.500	0.581	0.525	0.538	0.561	0.333	0.519	0.508	0.284	0.389	0.211	0.400	0.392	0.392	0.316	0.415	0.476	0.193	0.292	0.338	0.377	0.467	0.446	0.161	0.538	0.525	0.471	0.435	0.457	0.313	0.303	0.190	0.661	0.143	0.540	0.354	0.500	0.643	0.304	0.390	0.614	0.397	0.431	0.395	0.500	0.373	0.394	0.390	0.400
0.394	0.552	0.441	0.552	0.270	0.431	0.333	0.439	0.435	0.509	0.563	0.278	0.424	0.585	0.537	0.293	0.484	0.257	0.283	0.448	0.582	0.418	0.443	0.343	0.309	0.356	0.552	0.256	0.394	0.291	0.826	0.433	0.278	0.388	0.286	0.305	0.630	0.552	0.373	0.579	0.519	0.394	0.522	0.348	0.536	0.552	0.473	0.614	0.491	0.424
0.301	0.410	0.403	0.410	0.310	0.394	0.520	0.444	0.604	0.439	0.548	0.182	0.455	0.597	0.435	0.420	0.833	0.271	0.185	0.404	0.537	0.358	0.585	0.304	0.172	0.310	0.410	0.320	0.301	0.342	0.600	0.344	0.182	0.435	0.214	0.281	0.474	0.410	0.419	0.509	0.696	0.443	0.531	0.348	0.522	0.410	0.510	0.397	0.368	0.455
0.278	0.297	0.338	0.297	0.377	0.333	0.872	0.271	0.464	0.274	0.431	0.170	0.328	0.433	0.280	0.789	0.518	0.410	0.151	0.453	0.379	0.239	0.473	0.279	0.121	0.377	0.297	0.433	0.278	0.418	0.328	0.362	0.148	0.387	0.140	0.346	0.286	0.317	0.349	0.339	0.389	0.371	0.418	0.265	0.414	0.297	0.276	0.232	0.210	0.305
0.362	0.491	0.431	0.491	0.293	0.420	0.389	0.481	0.527	0.473	0.557	0.208	0.463	0.581	0.441	0.346	0.582	0.257	0.212	0.411	0.577	0.385	0.537	0.391	0.218	0.316	0.491	0.256	0.362	0.293	0.927	0.373	0.208	0.443	0.218	0.286	0.537	0.491	0.403	0.545	0.571	0.426	0.516	0.375	0.530	0.491	0.520	0.500	0.426	0.463
0.403	0.491	0.453	0.491	0.316	0.420	0.364	0.540	0.527	0.528	0.557	0.208	0.519	0.581	0.508	0.321	0.526	0.257	0.235	0.436	0.640	0.429	0.537	0.413	0.218	0.316	0.491	0.256	0.403	0.293	0.881	0.446	0.231	0.443	0.175	0.309	0.566	0.491	0.450	0.604	0.638	0.450	0.516	0.419	0.530	0.491	0.583	0.500	0.453	0.519
0.351	0.468	0.456	0.468	0.397	0.444	0.500	0.431	0.698	0.426	0.629	0.250	0.491	0.651	0.405	0.434	0.938	0.343	0.190	0.441	0.600	0.352	0.712	0.377	0.177	0.397	0.468	0.368	0.351	0.411	0.545	0.318	0.186	0.516	0.197	0.368	0.435	0.468	0.476	0.569	0.627	0.525	0.609	0.403	0.597	0.468	0.464	0.388	0.361	0.491
0.429	0.655	0.868	0.685	0.446	0.793	0.306	0.660	0.552	0.338	0.423	0.250	0.545	0.425	0.529	0.267	0.453	0.424	0.232	0.308	0.443	0.412	0.508	0.439	0.197	0.446	0.685	0.405	0.429	0.373	0.393	0.338	0.250	0.958	0.197	0.444	0.483	0.655	0.979	0.400	0.456	0.938	0.411	0.469	0.390	0.655	0.519	0.525	0.482	0.545
0.403	0.394	0.370	0.394	0.390	0.364	0.323	0.333	0.517	0.467	0.821	0.291	0.410	0.780	0.458	0.351	0.567	0.319	0.228	0.365	0.534	0.386	0.552	0.391	0.213	0.390	0.394	0.329	0.403	0.425	0.458	0.354	0.224	0.357	0.175	0.386	0.406	0.394	0.362	0.559	0.527	0.382	0.825	0.418	0.770	0.394	0.383	0.362	0.400	0.410
0.406	0.517	0.500	0.517	0.368	0.464	0.322	0.455	0.582	0.527	0.607	0.314	0.491	0.629	0.485	0.281	0.607	0.282	0.269	0.577	0.932	0.388	0.623	0.394	0.250	0.368	0.517	0.278	0.406	0.316	0.608	0.424	0.264	0.444	0.207	0.339	0.483	0.517	0.452	0.833	0.600	0.475	0.563	0.422	0.576	0.517	0.463	0.475	0.379	0.491
0.206	0.367	0.250	0.367	0.267	0.250	0.140	0.311	0.158	0.432	0.203	0.704	0.220	0.212	0.250	0.156	0.190	0.207	0.957	0.196	0.231	0.220	0.161	0.164	0.815	0.390	0.367	0.176	0.206	0.179	0.196	0.212	0.917	0.207	0.750	0.385	0.413	0.367	0.211	0.218	0.157	0.211	0.197	0.148	0.186	0.367	0.261	0.327	0.439	0.220
0.301	0.410	0.403	0.410	0.310	0.375	0.490	0.444	0.604	0.439	0.548	0.182	0.455	0.571	0.435	0.420	0.833	0.271	0.185	0.404	0.537	0.358	0.585	0.304	0.172	0.310	0.410	0.303	0.301	0.342	0.600	0.344	0.182	0.435	0.193	0.281	0.474	0.410	0.419	0.509	0.696	0.443	0.531	0.348	0.522	0.410	0.510	0.397	0.368	0.455
0.391	0.455	0.443	0.481	0.750	0.431	0.346	0.412	0.386	0.333	0.406	0.311	0.321	0.409	0.388	0.383	0.390	0.537	0.289	0.321	0.305	0.328	0.393	0.400	0.240	0.750	0.481	0.500	0.391	0.533	0.254	0.333	0.283	0.482	0.216	0.763	0.322	0.455	0.464	0.290	0.309	0.439	0.415	0.383	0.412	0.455	0.291	0.344	0.412	0.321
0.380	0.348	0.347	0.348	0.386	0.342	0.295	0.246	0.492	0.466	0.547	0.308	0.339	0.522	0.437	0.321	0.492	0.278	0.264	0.431	0.564	0.362	0.500	0.368	0.246	0.411	0.348	0.291	0.380	0.365	0.431	0.417	0.259	0.296	0.203	0.382	0.359	0.348	0.300	0.648	0.473	0.319	0.530	0.394	0.591	0.348	0.290	0.319	0.350	0.339
0.361	0.413	0.448	0.413	0.339	0.417	0.386	0.421	0.630	0.518	0.571	0.193	0.431	0.545	0.500	0.345	0.625	0.243	0.218	0.431	0.686	0.424	0.611	0.368	0.203	0.317	0.413	0.259	0.361	0.312	0.596	0.417	0.214	0.394	0.164	0.288	0.475	0.413	0.400	0.745	0.723	0.400	0.554	0.415	0.591	0.413	0.455	0.444	0.397	0.431
0.361	0.413	0.448	0.413	0.339	0.417	0.386	0.421	0.630	0.518	0.571	0.193	0.431	0.545	0.500	0.345	0.625	0.243	0.218	0.431	0.686	0.424	0.611	0.368	0.203	0.317	0.413	0.259	0.361	0.312	0.596	0.417	0.214	0.394	0.164	0.288	0.475	0.413	0.400	0.745	0.723	0.400	0.554	0.415	0.591	0.413	0.455	0.444	0.397	0.431
0.407	0.567	0.712	0.591	0.397	0.686	0.284	0.516	0.444	0.312	0.438	0.235	0.435	0.439	0.513	0.250	0.390	0.479	0.221	0.269	0.378	0.392	0.411	0.397	0.192	0.418	0.591	0.475	0.407	0.444	0.338	0.312	0.235	0.742	0.192	0.415	0.431	0.567	0.754	0.364	0.366	0.726	0.444	0.421	0.407	0.567	0.412	0.486	0.426	0.435
[truncated: 249 more columns]
