# Supplementary material for: On the validity versus utility of activity landscapes: are all activity cliffs statistically significant?
Source: J Cheminform. 2014 Apr 2;6:11. doi: 10.1186/1758-2946-6-11 (PMC4021161; doi:10.1186/1758-2946-6-11)
Supplement: Additional file 1 — Code and data to reproduce figures. The ZIP file contains the R code and datasets required to perform the calculations and generate the figures for this article. It assumes you have R installed and are working on a Unix-like system. In addition you should have the ggplot2, grid, multicore and fingerprint R packages installed. To run the scripts execute run.sh from the command line. [file 1758-2946-6-11-S1.zip › si/bajorath/MT_simmtx_piDAPH3.txt]

1.000	0.000	0.332	0.000	0.273	0.451	0.285	0.000	0.250	0.268	0.000	0.000	0.000	0.000	0.000	0.285	0.000	0.270	0.000	0.273	0.000	0.717	0.000	0.747	0.000	0.347	0.000	0.268	0.864	0.254	0.000	0.342	0.366	0.328	0.304	0.342	0.000	0.000	0.335	0.000	0.000	0.292	0.000	0.786	0.000	0.000	0.000	0.000	0.375	0.000
0.000	1.000	0.723	0.837	0.300	0.620	0.000	0.513	0.471	0.429	0.432	0.437	0.405	0.406	0.545	0.000	0.437	0.295	0.357	0.300	0.340	0.000	0.382	0.000	0.342	0.300	0.737	0.372	0.000	0.273	0.581	0.375	0.538	0.709	0.532	0.433	0.533	0.724	0.749	0.000	0.624	0.737	0.380	0.000	0.442	0.952	0.397	0.484	0.794	0.405
0.332	0.723	1.000	0.647	0.361	0.876	0.000	0.478	0.476	0.393	0.455	0.265	0.324	0.422	0.500	0.000	0.453	0.357	0.270	0.313	0.336	0.245	0.399	0.372	0.265	0.361	0.607	0.393	0.387	0.340	0.506	0.357	0.540	0.944	0.518	0.427	0.462	0.531	0.886	0.236	0.550	0.980	0.409	0.245	0.439	0.702	0.320	0.485	0.657	0.324
0.000	0.837	0.647	1.000	0.295	0.675	0.000	0.504	0.386	0.288	0.430	0.550	0.397	0.420	0.500	0.000	0.432	0.290	0.000	0.433	0.335	0.000	0.375	0.301	0.000	0.295	0.693	0.365	0.000	0.270	0.671	0.513	0.610	0.637	0.617	0.472	0.433	0.822	0.706	0.000	0.611	0.659	0.377	0.000	0.425	0.812	0.389	0.477	0.681	0.397
0.273	0.300	0.361	0.295	1.000	0.344	0.342	0.000	0.409	0.000	0.251	0.375	0.437	0.246	0.000	0.342	0.258	0.747	0.000	0.405	0.354	0.000	0.405	0.361	0.000	0.769	0.306	0.667	0.263	0.665	0.000	0.312	0.281	0.425	0.428	0.747	0.318	0.312	0.364	0.290	0.309	0.366	0.000	0.312	0.000	0.309	0.425	0.000	0.290	0.437
0.451	0.620	0.876	0.675	0.344	1.000	0.000	0.456	0.412	0.295	0.445	0.364	0.307	0.425	0.429	0.000	0.437	0.340	0.000	0.380	0.323	0.340	0.380	0.493	0.000	0.380	0.540	0.375	0.461	0.327	0.534	0.407	0.567	0.874	0.561	0.483	0.344	0.545	0.819	0.227	0.523	0.856	0.398	0.376	0.430	0.613	0.304	0.464	0.577	0.307
0.285	0.000	0.000	0.000	0.342	0.000	1.000	0.000	0.000	0.000	0.000	0.000	0.000	0.197	0.000	1.000	0.000	0.333	0.000	0.342	0.000	0.000	0.000	0.255	0.000	0.342	0.000	0.329	0.273	0.300	0.000	0.000	0.000	0.000	0.000	0.333	0.000	0.000	0.000	0.000	0.000	0.000	0.000	0.333	0.000	0.000	0.000	0.000	0.000	0.000
0.000	0.513	0.478	0.504	0.000	0.456	0.000	1.000	0.271	0.437	0.434	0.000	0.415	0.409	0.590	0.000	0.500	0.000	0.000	0.306	0.440	0.300	0.306	0.353	0.000	0.000	0.481	0.000	0.000	0.000	0.494	0.382	0.481	0.471	0.452	0.000	0.389	0.533	0.457	0.412	0.528	0.486	0.383	0.300	0.414	0.528	0.405	0.492	0.624	0.415
0.250	0.471	0.476	0.386	0.409	0.412	0.000	0.271	1.000	0.273	0.242	0.000	0.429	0.300	0.394	0.000	0.471	0.403	0.318	0.409	0.322	0.275	0.492	0.336	0.309	0.409	0.397	0.481	0.243	0.377	0.237	0.349	0.324	0.491	0.309	0.403	0.409	0.446	0.481	0.000	0.546	0.483	0.213	0.275	0.328	0.443	0.422	0.420	0.423	0.429
0.268	0.429	0.393	0.288	0.000	0.295	0.000	0.437	0.273	1.000	0.363	0.000	0.329	0.244	0.295	0.000	0.322	0.000	0.375	0.000	0.273	0.000	0.000	0.309	0.357	0.000	0.485	0.000	0.327	0.000	0.366	0.000	0.349	0.387	0.329	0.000	0.393	0.000	0.397	0.283	0.000	0.399	0.000	0.303	0.247	0.441	0.322	0.000	0.460	0.329
0.000	0.432	0.455	0.430	0.251	0.445	0.000	0.434	0.242	0.363	1.000	0.000	0.000	0.729	0.382	0.000	0.508	0.250	0.000	0.288	0.477	0.000	0.199	0.293	0.000	0.318	0.401	0.197	0.237	0.244	0.527	0.250	0.391	0.452	0.468	0.317	0.199	0.403	0.457	0.395	0.341	0.446	0.690	0.000	0.709	0.436	0.201	0.441	0.470	0.000
0.000	0.437	0.265	0.550	0.375	0.364	0.000	0.000	0.000	0.000	0.000	1.000	0.425	0.000	0.000	0.000	0.000	0.362	0.000	0.375	0.000	0.000	0.000	0.265	0.000	0.375	0.352	0.357	0.000	0.318	0.349	0.362	0.312	0.260	0.422	0.464	0.481	0.606	0.340	0.000	0.000	0.270	0.000	0.000	0.000	0.357	0.405	0.000	0.000	0.425
0.000	0.405	0.324	0.397	0.437	0.307	0.000	0.415	0.429	0.329	0.000	0.425	1.000	0.000	0.322	0.000	0.000	0.425	0.000	0.342	0.292	0.000	0.000	0.000	0.000	0.437	0.415	0.487	0.000	0.382	0.335	0.333	0.375	0.318	0.403	0.425	0.620	0.425	0.327	0.000	0.329	0.329	0.000	0.000	0.200	0.420	0.941	0.000	0.306	1.000
0.000	0.406	0.422	0.420	0.246	0.425	0.197	0.409	0.300	0.244	0.729	0.000	0.000	1.000	0.438	0.197	0.518	0.244	0.000	0.336	0.478	0.000	0.194	0.311	0.000	0.246	0.308	0.193	0.184	0.239	0.506	0.244	0.428	0.431	0.502	0.244	0.282	0.411	0.397	0.403	0.333	0.424	0.637	0.000	0.655	0.393	0.196	0.539	0.432	0.000
0.000	0.545	0.500	0.500	0.000	0.429	0.000	0.590	0.394	0.295	0.382	0.000	0.322	0.438	1.000	0.000	0.405	0.000	0.000	0.000	0.342	0.000	0.000	0.241	0.000	0.000	0.372	0.000	0.000	0.000	0.401	0.000	0.440	0.492	0.415	0.000	0.495	0.528	0.454	0.279	0.523	0.508	0.353	0.000	0.429	0.561	0.315	0.523	0.527	0.322
0.285	0.000	0.000	0.000	0.342	0.000	1.000	0.000	0.000	0.000	0.000	0.000	0.000	0.197	0.000	1.000	0.000	0.333	0.000	0.342	0.000	0.000	0.000	0.255	0.000	0.342	0.000	0.329	0.273	0.300	0.000	0.000	0.000	0.000	0.000	0.333	0.000	0.000	0.000	0.000	0.000	0.000	0.000	0.333	0.000	0.000	0.000	0.000	0.000	0.000
0.000	0.437	0.453	0.432	0.258	0.437	0.000	0.500	0.471	0.322	0.508	0.000	0.000	0.518	0.405	0.000	1.000	0.255	0.000	0.327	0.559	0.000	0.484	0.221	0.000	0.258	0.442	0.254	0.000	0.243	0.574	0.255	0.419	0.448	0.454	0.255	0.258	0.447	0.457	0.427	0.600	0.458	0.437	0.000	0.391	0.444	0.265	0.425	0.483	0.000
0.270	0.295	0.357	0.290	0.747	0.340	0.333	0.000	0.403	0.000	0.250	0.362	0.425	0.244	0.000	0.333	0.255	1.000	0.000	0.397	0.349	0.000	0.397	0.357	0.000	0.747	0.300	0.847	0.260	0.785	0.000	0.000	0.277	0.421	0.423	0.727	0.312	0.306	0.361	0.285	0.303	0.362	0.000	0.306	0.000	0.303	0.415	0.000	0.285	0.425
0.000	0.357	0.270	0.000	0.000	0.000	0.000	0.000	0.318	0.375	0.000	0.000	0.000	0.000	0.000	0.000	0.000	0.000	1.000	0.000	0.000	0.000	0.000	0.000	0.630	0.000	0.368	0.000	0.000	0.000	0.000	0.000	0.000	0.265	0.000	0.000	0.397	0.000	0.273	0.000	0.000	0.275	0.000	0.000	0.000	0.375	0.000	0.000	0.338	0.000
0.273	0.300	0.313	0.433	0.405	0.380	0.342	0.306	0.409	0.000	0.288	0.375	0.342	0.336	0.000	0.342	0.327	0.397	0.000	1.000	0.279	0.000	0.318	0.313	0.000	0.469	0.306	0.454	0.263	0.362	0.412	0.638	0.412	0.309	0.428	0.511	0.318	0.557	0.317	0.290	0.309	0.318	0.000	0.312	0.249	0.309	0.425	0.509	0.290	0.342
0.000	0.340	0.336	0.335	0.354	0.323	0.000	0.440	0.322	0.273	0.477	0.000	0.292	0.478	0.342	0.000	0.559	0.349	0.000	0.279	1.000	0.000	0.409	0.231	0.000	0.354	0.397	0.273	0.000	0.327	0.490	0.275	0.373	0.367	0.393	0.349	0.279	0.403	0.339	0.752	0.347	0.340	0.341	0.000	0.304	0.347	0.365	0.379	0.382	0.292
0.717	0.000	0.245	0.000	0.000	0.340	0.000	0.300	0.275	0.000	0.000	0.000	0.000	0.000	0.000	0.000	0.000	0.000	0.000	0.000	0.000	1.000	0.000	0.595	0.000	0.312	0.000	0.000	0.683	0.000	0.000	0.389	0.352	0.000	0.261	0.000	0.000	0.000	0.000	0.000	0.000	0.000	0.000	0.827	0.000	0.000	0.000	0.000	0.000	0.000
0.000	0.382	0.399	0.375	0.405	0.380	0.000	0.306	0.492	0.000	0.199	0.000	0.000	0.194	0.000	0.000	0.484	0.397	0.000	0.318	0.409	0.000	1.000	0.247	0.000	0.405	0.500	0.454	0.000	0.362	0.324	0.312	0.281	0.425	0.265	0.397	0.000	0.397	0.403	0.000	0.591	0.405	0.000	0.000	0.197	0.393	0.000	0.288	0.368	0.000
0.747	0.000	0.372	0.301	0.361	0.493	0.255	0.353	0.336	0.309	0.293	0.265	0.000	0.311	0.241	0.255	0.221	0.357	0.000	0.313	0.231	0.595	0.247	1.000	0.000	0.399	0.000	0.355	0.724	0.340	0.318	0.310	0.456	0.454	0.500	0.395	0.000	0.245	0.400	0.000	0.000	0.376	0.253	0.689	0.230	0.000	0.000	0.000	0.464	0.000
0.000	0.342	0.265	0.000	0.000	0.000	0.000	0.000	0.309	0.357	0.000	0.000	0.000	0.000	0.000	0.000	0.000	0.000	0.630	0.000	0.000	0.000	0.000	0.000	1.000	0.000	0.352	0.000	0.000	0.000	0.000	0.000	0.000	0.260	0.000	0.000	0.375	0.000	0.268	0.000	0.000	0.270	0.000	0.000	0.000	0.357	0.000	0.000	0.325	0.000
0.347	0.300	0.361	0.295	0.769	0.380	0.342	0.000	0.409	0.000	0.318	0.375	0.437	0.246	0.000	0.342	0.258	0.747	0.000	0.469	0.354	0.312	0.405	0.399	0.000	1.000	0.306	0.667	0.333	0.665	0.000	0.000	0.357	0.425	0.464	0.782	0.318	0.312	0.364	0.290	0.309	0.366	0.000	0.312	0.000	0.309	0.425	0.000	0.290	0.437
0.000	0.737	0.607	0.693	0.306	0.540	0.000	0.481	0.397	0.485	0.401	0.352	0.415	0.308	0.372	0.000	0.442	0.300	0.368	0.306	0.397	0.000	0.500	0.000	0.352	0.306	1.000	0.378	0.000	0.277	0.544	0.382	0.400	0.597	0.417	0.382	0.389	0.644	0.634	0.000	0.528	0.618	0.354	0.000	0.359	0.763	0.405	0.453	0.652	0.415
0.268	0.372	0.393	0.365	0.667	0.375	0.329	0.000	0.481	0.000	0.197	0.357	0.487	0.193	0.000	0.329	0.254	0.847	0.000	0.454	0.273	0.000	0.454	0.355	0.000	0.667	0.378	1.000	0.258	0.700	0.000	0.303	0.275	0.447	0.420	0.651	0.309	0.385	0.397	0.000	0.382	0.399	0.000	0.303	0.195	0.382	0.475	0.000	0.360	0.487
0.864	0.000	0.387	0.000	0.263	0.461	0.273	0.000	0.243	0.327	0.237	0.000	0.000	0.184	0.000	0.273	0.000	0.260	0.000	0.263	0.000	0.683	0.000	0.724	0.000	0.333	0.000	0.258	1.000	0.246	0.000	0.329	0.355	0.321	0.296	0.260	0.000	0.000	0.327	0.000	0.000	0.285	0.261	0.746	0.235	0.000	0.000	0.000	0.362	0.000
0.254	0.273	0.340	0.270	0.665	0.327	0.300	0.000	0.377	0.000	0.244	0.318	0.382	0.239	0.000	0.300	0.243	0.785	0.000	0.362	0.327	0.000	0.362	0.340	0.000	0.665	0.277	0.700	0.246	1.000	0.000	0.000	0.260	0.402	0.399	0.652	0.285	0.281	0.344	0.266	0.279	0.345	0.000	0.281	0.000	0.279	0.375	0.000	0.266	0.382
0.000	0.581	0.506	0.671	0.000	0.534	0.000	0.494	0.237	0.366	0.527	0.349	0.335	0.506	0.401	0.000	0.574	0.000	0.000	0.412	0.490	0.000	0.324	0.318	0.000	0.000	0.544	0.000	0.000	0.000	1.000	0.368	0.556	0.500	0.601	0.320	0.447	0.574	0.527	0.243	0.469	0.512	0.397	0.000	0.432	0.570	0.423	0.421	0.547	0.335
0.342	0.375	0.357	0.513	0.312	0.407	0.000	0.382	0.349	0.000	0.250	0.362	0.333	0.244	0.000	0.000	0.255	0.000	0.000	0.638	0.275	0.389	0.312	0.310	0.000	0.000	0.382	0.303	0.329	0.000	0.368	1.000	0.405	0.352	0.382	0.389	0.000	0.450	0.361	0.285	0.303	0.362	0.000	0.389	0.196	0.385	0.325	0.360	0.362	0.333
0.366	0.538	0.540	0.610	0.281	0.567	0.000	0.481	0.324	0.349	0.391	0.312	0.375	0.428	0.440	0.000	0.419	0.277	0.000	0.412	0.373	0.352	0.281	0.456	0.000	0.357	0.400	0.275	0.355	0.260	0.556	0.405	1.000	0.532	0.828	0.405	0.357	0.555	0.505	0.000	0.446	0.528	0.370	0.352	0.369	0.550	0.368	0.490	0.576	0.375
0.328	0.709	0.944	0.637	0.425	0.874	0.000	0.471	0.491	0.387	0.452	0.260	0.318	0.431	0.492	0.000	0.448	0.421	0.265	0.309	0.367	0.000	0.425	0.454	0.260	0.425	0.597	0.447	0.321	0.402	0.500	0.352	0.532	1.000	0.546	0.476	0.454	0.523	0.907	0.233	0.541	0.961	0.387	0.306	0.423	0.689	0.315	0.479	0.662	0.318
0.304	0.532	0.518	0.617	0.428	0.561	0.000	0.452	0.309	0.329	0.468	0.422	0.403	0.502	0.415	0.000	0.454	0.423	0.000	0.428	0.393	0.261	0.265	0.500	0.000	0.464	0.417	0.420	0.296	0.399	0.601	0.382	0.828	0.546	1.000	0.490	0.497	0.597	0.485	0.000	0.420	0.525	0.424	0.331	0.395	0.543	0.477	0.464	0.588	0.403
0.342	0.433	0.427	0.472	0.747	0.483	0.333	0.000	0.403	0.000	0.317	0.464	0.425	0.244	0.000	0.333	0.255	0.727	0.000	0.511	0.349	0.000	0.397	0.395	0.000	0.782	0.382	0.651	0.260	0.652	0.320	0.389	0.405	0.476	0.490	1.000	0.312	0.389	0.432	0.285	0.303	0.434	0.000	0.306	0.196	0.445	0.415	0.000	0.418	0.425
0.000	0.533	0.462	0.433	0.318	0.344	0.000	0.389	0.409	0.393	0.199	0.481	0.620	0.282	0.495	0.000	0.258	0.312	0.397	0.318	0.279	0.000	0.000	0.000	0.375	0.318	0.389	0.309	0.000	0.285	0.447	0.000	0.357	0.454	0.497	0.312	1.000	0.459	0.467	0.000	0.000	0.469	0.000	0.000	0.249	0.454	0.693	0.000	0.368	0.620
0.000	0.724	0.531	0.822	0.312	0.545	0.000	0.533	0.446	0.000	0.403	0.606	0.425	0.411	0.528	0.000	0.447	0.306	0.000	0.557	0.403	0.000	0.397	0.245	0.000	0.312	0.644	0.385	0.000	0.281	0.574	0.450	0.555	0.523	0.597	0.389	0.459	1.000	0.602	0.000	0.651	0.540	0.323	0.000	0.399	0.718	0.481	0.500	0.636	0.425
0.335	0.749	0.886	0.706	0.364	0.819	0.000	0.457	0.481	0.397	0.457	0.340	0.327	0.397	0.454	0.000	0.457	0.361	0.273	0.317	0.339	0.000	0.403	0.400	0.268	0.364	0.634	0.397	0.327	0.344	0.527	0.361	0.505	0.907	0.485	0.432	0.467	0.602	1.000	0.238	0.557	0.901	0.392	0.313	0.415	0.711	0.324	0.413	0.647	0.327
0.000	0.000	0.236	0.000	0.290	0.227	0.000	0.412	0.000	0.283	0.395	0.000	0.000	0.403	0.279	0.000	0.427	0.285	0.000	0.290	0.752	0.000	0.000	0.000	0.000	0.290	0.000	0.000	0.000	0.266	0.243	0.285	0.000	0.233	0.000	0.285	0.000	0.000	0.238	1.000	0.000	0.239	0.273	0.000	0.192	0.000	0.000	0.340	0.270	0.000
0.000	0.624	0.550	0.611	0.309	0.523	0.000	0.528	0.546	0.000	0.341	0.000	0.329	0.333	0.523	0.000	0.600	0.303	0.000	0.309	0.347	0.000	0.591	0.000	0.000	0.309	0.528	0.382	0.000	0.279	0.469	0.303	0.446	0.541	0.420	0.303	0.000	0.651	0.557	0.000	1.000	0.560	0.280	0.000	0.360	0.644	0.322	0.412	0.600	0.329
0.292	0.737	0.980	0.659	0.366	0.856	0.000	0.486	0.483	0.399	0.446	0.270	0.329	0.424	0.508	0.000	0.458	0.362	0.275	0.318	0.340	0.000	0.405	0.376	0.270	0.366	0.618	0.399	0.285	0.345	0.512	0.362	0.528	0.961	0.525	0.434	0.469	0.540	0.901	0.239	0.560	1.000	0.393	0.249	0.429	0.716	0.325	0.492	0.668	0.329
0.000	0.380	0.409	0.377	0.000	0.398	0.000	0.383	0.213	0.000	0.690	0.000	0.000	0.637	0.353	0.000	0.437	0.000	0.000	0.000	0.341	0.000	0.000	0.253	0.000	0.000	0.354	0.000	0.261	0.000	0.397	0.000	0.370	0.387	0.424	0.000	0.000	0.323	0.392	0.273	0.280	0.393	1.000	0.000	0.709	0.356	0.000	0.373	0.422	0.000
0.786	0.000	0.245	0.000	0.312	0.376	0.333	0.300	0.275	0.303	0.000	0.000	0.000	0.000	0.000	0.333	0.000	0.306	0.000	0.312	0.000	0.827	0.000	0.689	0.000	0.312	0.000	0.303	0.746	0.281	0.000	0.389	0.352	0.306	0.331	0.306	0.000	0.000	0.313	0.000	0.000	0.249	0.000	1.000	0.000	0.000	0.000	0.000	0.285	0.000
0.000	0.442	0.439	0.425	0.000	0.430	0.000	0.414	0.328	0.247	0.709	0.000	0.200	0.655	0.429	0.000	0.391	0.000	0.000	0.249	0.304	0.000	0.197	0.230	0.000	0.000	0.359	0.195	0.235	0.000	0.432	0.196	0.369	0.423	0.395	0.196	0.249	0.399	0.415	0.192	0.360	0.429	0.709	0.000	1.000	0.431	0.199	0.422	0.438	0.200
0.000	0.952	0.702	0.812	0.309	0.613	0.000	0.528	0.443	0.441	0.436	0.357	0.420	0.393	0.561	0.000	0.444	0.303	0.375	0.309	0.347	0.000	0.393	0.000	0.357	0.309	0.763	0.382	0.000	0.279	0.570	0.385	0.550	0.689	0.543	0.445	0.454	0.718	0.711	0.000	0.644	0.716	0.356	0.000	0.431	1.000	0.410	0.496	0.820	0.420
0.000	0.397	0.320	0.389	0.425	0.304	0.000	0.405	0.422	0.322	0.201	0.405	0.941	0.196	0.315	0.000	0.265	0.415	0.000	0.425	0.365	0.000	0.000	0.000	0.000	0.425	0.405	0.475	0.000	0.375	0.423	0.325	0.368	0.315	0.477	0.415	0.693	0.481	0.324	0.000	0.322	0.325	0.000	0.000	0.199	0.410	1.000	0.000	0.300	0.941
0.000	0.484	0.485	0.477	0.000	0.464	0.000	0.492	0.420	0.000	0.441	0.000	0.000	0.539	0.523	0.000	0.425	0.000	0.000	0.509	0.379	0.000	0.288	0.000	0.000	0.000	0.453	0.000	0.000	0.000	0.421	0.360	0.490	0.479	0.464	0.000	0.000	0.500	0.413	0.340	0.412	0.492	0.373	0.000	0.422	0.496	0.000	1.000	0.534	0.000
0.375	0.794	0.657	0.681	0.290	0.577	0.000	0.624	0.423	0.460	0.470	0.000	0.306	0.432	0.527	0.000	0.483	0.285	0.338	0.290	0.382	0.000	0.368	0.464	0.325	0.290	0.652	0.360	0.362	0.266	0.547	0.362	0.576	0.662	0.588	0.418	0.368	0.636	0.647	0.270	0.600	0.668	0.422	0.285	0.438	0.820	0.300	0.534	1.000	0.306
0.000	0.405	0.324	0.397	0.437	0.307	0.000	0.415	0.429	0.329	0.000	0.425	1.000	0.000	0.322	0.000	0.000	0.425	0.000	0.342	0.292	0.000	0.000	0.000	0.000	0.437	0.415	0.487	0.000	0.382	0.335	0.333	0.375	0.318	0.403	0.425	0.620	0.425	0.327	0.000	0.329	0.329	0.000	0.000	0.200	0.420	0.941	0.000	0.306	1.000
0.250	0.562	0.518	0.653	0.354	0.564	0.000	0.477	0.322	0.273	0.422	0.454	0.429	0.466	0.437	0.000	0.445	0.349	0.000	0.453	0.410	0.275	0.279	0.476	0.000	0.409	0.440	0.347	0.243	0.327	0.609	0.403	0.866	0.530	0.926	0.446	0.527	0.635	0.481	0.000	0.443	0.525	0.368	0.275	0.368	0.575	0.509	0.455	0.547	0.429
0.366	0.394	0.373	0.500	0.000	0.413	0.000	0.400	0.324	0.000	0.192	0.312	0.295	0.188	0.271	0.000	0.000	0.000	0.000	0.496	0.000	0.352	0.357	0.338	0.312	0.000	0.347	0.275	0.355	0.000	0.383	0.613	0.375	0.368	0.357	0.352	0.000	0.450	0.376	0.000	0.349	0.378	0.000	0.352	0.240	0.403	0.290	0.261	0.384	0.295
0.464	0.644	0.737	0.637	0.393	0.717	0.251	0.445	0.548	0.350	0.427	0.260	0.439	0.431	0.492	0.251	0.427	0.389	0.265	0.393	0.397	0.352	0.393	0.454	0.260	0.393	0.578	0.419	0.473	0.372	0.517	0.306	0.550	0.705	0.546	0.421	0.481	0.585	0.732	0.295	0.497	0.711	0.423	0.389	0.436	0.619	0.434	0.431	0.561	0.439
0.292	0.737	0.980	0.659	0.366	0.856	0.000	0.486	0.483	0.399	0.446	0.270	0.329	0.424	0.508	0.000	0.458	0.362	0.275	0.318	0.340	0.000	0.405	0.376	0.270	0.366	0.618	0.399	0.285	0.345	0.512	0.362	0.528	0.961	0.525	0.434	0.469	0.540	0.901	0.239	0.560	1.000	0.393	0.249	0.429	0.716	0.325	0.492	0.668	0.329
0.279	0.309	0.366	0.303	0.807	0.385	0.357	0.000	0.418	0.000	0.253	0.397	0.457	0.284	0.312	0.357	0.263	0.781	0.000	0.487	0.362	0.000	0.420	0.405	0.000	0.849	0.315	0.693	0.268	0.686	0.000	0.000	0.365	0.432	0.474	0.819	0.329	0.322	0.370	0.297	0.318	0.373	0.000	0.322	0.000	0.318	0.443	0.295	0.297	0.457
0.000	0.567	0.386	0.425	0.375	0.250	0.000	0.000	0.393	0.357	0.000	0.693	0.425	0.000	0.000	0.000	0.000	0.362	0.630	0.000	0.000	0.000	0.000	0.000	0.523	0.375	0.450	0.357	0.000	0.318	0.275	0.000	0.000	0.379	0.288	0.362	0.630	0.464	0.434	0.000	0.000	0.394	0.000	0.000	0.000	0.457	0.405	0.000	0.325	0.425
0.000	0.000	0.000	0.000	0.300	0.000	0.000	0.425	0.000	0.292	0.381	0.000	0.000	0.372	0.288	0.000	0.364	0.295	0.000	0.300	0.756	0.000	0.300	0.240	0.000	0.300	0.290	0.000	0.000	0.273	0.000	0.295	0.000	0.000	0.000	0.295	0.000	0.000	0.000	0.819	0.000	0.000	0.219	0.000	0.194	0.000	0.000	0.349	0.277	0.000
0.266	0.000	0.243	0.000	0.306	0.294	0.794	0.000	0.271	0.000	0.249	0.000	0.000	0.279	0.000	0.794	0.408	0.300	0.000	0.389	0.000	0.000	0.306	0.243	0.000	0.306	0.295	0.297	0.257	0.277	0.317	0.000	0.000	0.303	0.258	0.300	0.306	0.000	0.245	0.000	0.297	0.246	0.000	0.300	0.000	0.000	0.318	0.000	0.000	0.000
0.368	0.727	0.917	0.651	0.434	0.804	0.257	0.454	0.540	0.395	0.444	0.266	0.415	0.423	0.503	0.257	0.455	0.430	0.271	0.362	0.373	0.246	0.401	0.421	0.266	0.434	0.611	0.483	0.360	0.409	0.508	0.312	0.502	0.902	0.521	0.486	0.464	0.534	0.842	0.300	0.553	0.934	0.391	0.359	0.427	0.707	0.410	0.488	0.660	0.415
0.000	0.608	0.538	0.703	0.266	0.578	0.000	0.455	0.245	0.261	0.481	0.472	0.352	0.471	0.327	0.000	0.520	0.263	0.000	0.467	0.508	0.000	0.389	0.327	0.000	0.266	0.543	0.331	0.000	0.249	0.856	0.461	0.557	0.531	0.606	0.425	0.500	0.601	0.543	0.318	0.423	0.545	0.384	0.000	0.425	0.597	0.443	0.467	0.547	0.352
0.197	0.550	0.607	0.521	0.301	0.554	0.211	0.378	0.405	0.438	0.572	0.215	0.339	0.521	0.354	0.211	0.440	0.299	0.218	0.301	0.405	0.206	0.359	0.327	0.215	0.332	0.579	0.329	0.246	0.291	0.547	0.299	0.456	0.611	0.473	0.357	0.359	0.421	0.572	0.255	0.356	0.612	0.469	0.206	0.533	0.530	0.336	0.460	0.505	0.339
0.268	0.590	0.505	0.579	0.393	0.481	0.000	0.528	0.443	0.300	0.384	0.000	0.000	0.375	0.523	0.000	0.444	0.385	0.000	0.309	0.347	0.000	0.454	0.355	0.000	0.393	0.485	0.441	0.258	0.354	0.405	0.303	0.519	0.541	0.516	0.385	0.000	0.616	0.511	0.360	0.609	0.514	0.280	0.303	0.360	0.609	0.000	0.412	0.630	0.000
0.309	0.329	0.420	0.257	0.620	0.379	0.357	0.000	0.432	0.000	0.385	0.295	0.357	0.422	0.331	0.357	0.234	0.610	0.000	0.437	0.313	0.266	0.342	0.420	0.000	0.693	0.263	0.554	0.300	0.570	0.232	0.000	0.315	0.460	0.469	0.635	0.394	0.266	0.367	0.254	0.265	0.425	0.362	0.338	0.345	0.265	0.352	0.320	0.254	0.357
0.000	0.000	0.000	0.000	0.329	0.000	0.000	0.315	0.000	0.318	0.253	0.000	0.000	0.247	0.000	0.000	0.000	0.322	0.000	0.000	0.285	0.000	0.000	0.251	0.000	0.329	0.000	0.000	0.000	0.292	0.000	0.000	0.288	0.000	0.270	0.322	0.000	0.000	0.000	0.297	0.000	0.000	0.000	0.000	0.198	0.000	0.000	0.000	0.297	0.000
0.279	0.000	0.251	0.000	0.000	0.239	0.595	0.000	0.000	0.000	0.000	0.000	0.000	0.000	0.000	0.595	0.000	0.000	0.000	0.000	0.000	0.000	0.000	0.251	0.000	0.000	0.000	0.000	0.268	0.000	0.000	0.000	0.000	0.247	0.000	0.000	0.000	0.000	0.254	0.000	0.000	0.255	0.000	0.000	0.000	0.000	0.000	0.000	0.297	0.000
0.000	0.349	0.342	0.344	0.000	0.328	0.000	0.409	0.379	0.281	0.244	0.000	0.385	0.303	0.277	0.000	0.355	0.283	0.000	0.422	0.455	0.000	0.365	0.000	0.000	0.000	0.354	0.281	0.000	0.265	0.389	0.415	0.000	0.338	0.000	0.000	0.288	0.360	0.345	0.391	0.412	0.347	0.215	0.000	0.306	0.357	0.378	0.000	0.340	0.385
0.239	0.643	0.582	0.613	0.384	0.559	0.000	0.450	0.353	0.327	0.466	0.418	0.400	0.445	0.478	0.000	0.452	0.379	0.000	0.384	0.423	0.260	0.263	0.413	0.000	0.425	0.481	0.377	0.233	0.359	0.582	0.260	0.754	0.590	0.834	0.455	0.576	0.568	0.572	0.249	0.417	0.590	0.358	0.260	0.378	0.612	0.474	0.399	0.540	0.400
0.389	0.652	0.587	0.683	0.266	0.606	0.000	0.593	0.357	0.490	0.492	0.290	0.277	0.459	0.452	0.000	0.500	0.263	0.000	0.431	0.395	0.263	0.338	0.462	0.000	0.266	0.516	0.331	0.378	0.249	0.553	0.461	0.618	0.580	0.623	0.425	0.266	0.601	0.577	0.318	0.547	0.579	0.384	0.263	0.425	0.666	0.347	0.544	0.787	0.277
0.000	0.000	0.000	0.000	0.329	0.000	0.000	0.315	0.000	0.318	0.253	0.000	0.000	0.247	0.000	0.000	0.000	0.322	0.000	0.000	0.285	0.000	0.000	0.251	0.000	0.329	0.000	0.000	0.000	0.292	0.000	0.000	0.288	0.000	0.270	0.322	0.000	0.000	0.000	0.297	0.000	0.000	0.000	0.000	0.198	0.000	0.000	0.000	0.297	0.000
0.000	0.342	0.265	0.425	0.375	0.364	0.000	0.000	0.000	0.000	0.206	0.693	0.425	0.000	0.000	0.000	0.000	0.362	0.000	0.561	0.000	0.000	0.000	0.265	0.000	0.481	0.352	0.357	0.000	0.318	0.275	0.362	0.397	0.260	0.422	0.540	0.375	0.464	0.268	0.000	0.000	0.270	0.000	0.000	0.000	0.357	0.405	0.000	0.000	0.425
0.000	0.557	0.408	0.450	0.493	0.304	0.000	0.000	0.422	0.322	0.322	0.523	0.464	0.285	0.000	0.000	0.265	0.481	0.437	0.000	0.468	0.000	0.333	0.253	0.405	0.493	0.469	0.475	0.000	0.433	0.458	0.000	0.472	0.434	0.598	0.481	0.601	0.536	0.447	0.000	0.322	0.415	0.227	0.000	0.199	0.475	0.523	0.000	0.382	0.464
0.284	0.255	0.365	0.292	0.379	0.374	0.335	0.295	0.363	0.296	0.414	0.270	0.335	0.407	0.203	0.335	0.390	0.377	0.000	0.379	0.341	0.204	0.298	0.414	0.000	0.420	0.295	0.397	0.244	0.387	0.370	0.297	0.317	0.380	0.411	0.435	0.260	0.258	0.384	0.320	0.258	0.368	0.379	0.204	0.389	0.258	0.360	0.345	0.200	0.335
0.254	0.347	0.407	0.342	0.636	0.390	0.300	0.000	0.377	0.279	0.280	0.318	0.382	0.302	0.000	0.300	0.353	0.837	0.000	0.362	0.417	0.000	0.362	0.340	0.000	0.636	0.352	0.726	0.246	0.780	0.240	0.000	0.260	0.454	0.361	0.624	0.285	0.281	0.411	0.389	0.279	0.413	0.215	0.281	0.000	0.354	0.375	0.000	0.266	0.382
0.425	0.487	0.506	0.561	0.394	0.537	0.281	0.550	0.313	0.335	0.417	0.295	0.357	0.449	0.423	0.281	0.460	0.389	0.000	0.437	0.399	0.431	0.270	0.506	0.000	0.474	0.384	0.386	0.413	0.366	0.540	0.389	0.848	0.518	0.794	0.467	0.342	0.500	0.423	0.254	0.428	0.493	0.408	0.389	0.382	0.497	0.352	0.550	0.621	0.357
0.000	0.312	0.427	0.309	0.254	0.412	0.000	0.401	0.439	0.000	0.376	0.000	0.000	0.385	0.247	0.000	0.603	0.318	0.000	0.322	0.488	0.000	0.444	0.218	0.000	0.254	0.249	0.317	0.000	0.348	0.413	0.318	0.237	0.422	0.228	0.251	0.000	0.318	0.430	0.476	0.467	0.432	0.325	0.000	0.294	0.317	0.000	0.387	0.352	0.000
0.000	0.434	0.430	0.430	0.257	0.415	0.000	0.439	0.383	0.000	0.409	0.000	0.266	0.415	0.317	0.000	0.560	0.322	0.000	0.375	0.612	0.000	0.509	0.220	0.000	0.257	0.469	0.368	0.000	0.352	0.462	0.370	0.303	0.446	0.335	0.254	0.000	0.444	0.433	0.528	0.472	0.435	0.258	0.000	0.295	0.442	0.263	0.423	0.481	0.266
0.000	1.000	0.723	0.837	0.300	0.620	0.000	0.513	0.471	0.429	0.432	0.437	0.405	0.406	0.545	0.000	0.437	0.295	0.357	0.300	0.340	0.000	0.382	0.000	0.342	0.300	0.737	0.372	0.000	0.273	0.581	0.375	0.538	0.709	0.532	0.433	0.533	0.724	0.749	0.000	0.624	0.737	0.380	0.000	0.442	0.952	0.397	0.484	0.794	0.405
0.000	0.662	0.553	0.765	0.000	0.564	0.000	0.490	0.349	0.000	0.437	0.362	0.333	0.376	0.378	0.000	0.373	0.000	0.000	0.459	0.403	0.000	0.511	0.000	0.000	0.000	0.741	0.303	0.000	0.000	0.617	0.500	0.523	0.544	0.490	0.450	0.312	0.659	0.581	0.000	0.539	0.563	0.357	0.000	0.381	0.685	0.325	0.536	0.665	0.333
0.000	0.475	0.415	0.464	0.347	0.393	0.000	0.683	0.295	0.333	0.395	0.000	0.000	0.364	0.481	0.000	0.437	0.338	0.000	0.000	0.295	0.000	0.000	0.375	0.000	0.347	0.420	0.333	0.000	0.303	0.389	0.000	0.528	0.442	0.523	0.338	0.000	0.500	0.379	0.309	0.493	0.423	0.370	0.000	0.321	0.493	0.000	0.450	0.667	0.000
0.669	0.000	0.000	0.000	0.312	0.296	0.000	0.300	0.275	0.000	0.000	0.000	0.000	0.000	0.000	0.000	0.000	0.000	0.000	0.000	0.000	0.827	0.000	0.595	0.000	0.000	0.000	0.000	0.639	0.000	0.000	0.450	0.277	0.000	0.261	0.000	0.000	0.000	0.000	0.000	0.000	0.000	0.000	0.827	0.000	0.000	0.000	0.000	0.000	0.000
0.279	0.309	0.366	0.303	0.807	0.348	0.357	0.000	0.418	0.000	0.253	0.397	0.457	0.247	0.000	0.357	0.263	0.897	0.000	0.420	0.362	0.000	0.420	0.366	0.000	0.807	0.315	0.806	0.268	0.774	0.000	0.000	0.288	0.432	0.437	0.781	0.329	0.322	0.370	0.297	0.318	0.373	0.000	0.322	0.000	0.318	0.443	0.000	0.297	0.457
0.000	0.754	0.652	0.679	0.000	0.564	0.000	0.533	0.519	0.303	0.385	0.000	0.333	0.426	0.701	0.000	0.447	0.000	0.382	0.397	0.349	0.000	0.397	0.000	0.362	0.000	0.572	0.303	0.000	0.000	0.500	0.306	0.585	0.641	0.547	0.000	0.511	0.693	0.602	0.000	0.651	0.665	0.323	0.000	0.416	0.783	0.325	0.600	0.721	0.333
0.000	0.575	0.535	0.663	0.320	0.572	0.000	0.462	0.235	0.315	0.514	0.344	0.000	0.503	0.430	0.000	0.569	0.317	0.000	0.408	0.567	0.000	0.320	0.316	0.000	0.320	0.514	0.315	0.000	0.301	0.733	0.364	0.510	0.559	0.596	0.403	0.442	0.544	0.555	0.350	0.401	0.541	0.395	0.000	0.430	0.540	0.327	0.471	0.541	0.000
0.000	0.000	0.236	0.000	0.290	0.227	0.000	0.412	0.000	0.283	0.395	0.000	0.000	0.403	0.279	0.000	0.427	0.285	0.000	0.290	0.752	0.000	0.000	0.000	0.000	0.290	0.000	0.000	0.000	0.266	0.243	0.285	0.000	0.233	0.000	0.285	0.000	0.000	0.238	1.000	0.000	0.239	0.273	0.000	0.192	0.000	0.000	0.340	0.270	0.000
0.000	0.300	0.399	0.295	0.405	0.380	0.000	0.000	0.559	0.000	0.199	0.000	0.000	0.194	0.000	0.000	0.484	0.397	0.000	0.000	0.409	0.000	0.806	0.247	0.000	0.405	0.389	0.393	0.000	0.362	0.000	0.000	0.281	0.425	0.265	0.397	0.000	0.312	0.403	0.000	0.591	0.405	0.000	0.000	0.000	0.309	0.000	0.288	0.290	0.000
0.000	0.378	0.312	0.372	0.000	0.297	0.000	0.539	0.352	0.306	0.386	0.000	0.338	0.377	0.382	0.000	0.415	0.000	0.000	0.401	0.744	0.000	0.315	0.000	0.000	0.000	0.303	0.306	0.000	0.000	0.254	0.393	0.279	0.307	0.263	0.000	0.315	0.393	0.315	0.757	0.389	0.317	0.282	0.000	0.314	0.389	0.329	0.362	0.422	0.338
0.000	0.563	0.410	0.454	0.500	0.306	0.000	0.000	0.425	0.325	0.292	0.536	0.472	0.285	0.000	0.000	0.266	0.487	0.450	0.000	0.472	0.000	0.338	0.254	0.415	0.500	0.475	0.481	0.000	0.437	0.461	0.000	0.476	0.437	0.575	0.487	0.610	0.543	0.450	0.000	0.325	0.417	0.228	0.000	0.199	0.481	0.531	0.000	0.385	0.472
0.000	0.450	0.440	0.444	0.000	0.424	0.000	0.420	0.357	0.000	0.347	0.000	0.277	0.358	0.327	0.000	0.500	0.000	0.000	0.389	0.575	0.000	0.467	0.000	0.000	0.000	0.516	0.261	0.000	0.315	0.427	0.384	0.246	0.435	0.236	0.000	0.000	0.461	0.444	0.469	0.490	0.446	0.208	0.000	0.299	0.458	0.273	0.403	0.439	0.277
0.000	0.572	0.591	0.548	0.355	0.531	0.000	0.539	0.332	0.350	0.544	0.260	0.366	0.533	0.575	0.000	0.611	0.352	0.265	0.355	0.530	0.000	0.000	0.213	0.260	0.355	0.539	0.350	0.000	0.336	0.646	0.000	0.532	0.585	0.592	0.352	0.550	0.523	0.583	0.375	0.447	0.598	0.469	0.000	0.448	0.582	0.434	0.479	0.579	0.366
0.000	0.295	0.245	0.000	0.000	0.000	0.000	0.000	0.000	0.385	0.287	0.000	0.000	0.000	0.297	0.000	0.000	0.000	0.000	0.312	0.275	0.000	0.000	0.000	0.000	0.000	0.300	0.000	0.000	0.000	0.000	0.306	0.000	0.241	0.000	0.000	0.000	0.000	0.247	0.285	0.000	0.249	0.281	0.000	0.247	0.303	0.000	0.000	0.285	0.000
0.257	0.352	0.344	0.481	0.290	0.394	0.000	0.412	0.331	0.360	0.245	0.325	0.306	0.240	0.000	0.000	0.245	0.285	0.000	0.513	0.261	0.285	0.290	0.299	0.325	0.290	0.357	0.360	0.249	0.266	0.353	0.693	0.425	0.339	0.403	0.418	0.000	0.418	0.347	0.270	0.283	0.348	0.000	0.285	0.192	0.360	0.300	0.340	0.394	0.306
0.000	0.000	0.000	0.000	0.000	0.000	0.737	0.000	0.000	0.000	0.000	0.000	0.000	0.000	0.000	0.737	0.000	0.000	0.000	0.000	0.000	0.000	0.000	0.000	0.000	0.000	0.000	0.000	0.000	0.000	0.000	0.000	0.000	0.000	0.000	0.000	0.000	0.000	0.000	0.000	0.000	0.000	0.000	0.000	0.000	0.000	0.000	0.000	0.000	0.000
0.177	0.448	0.463	0.499	0.292	0.490	0.185	0.384	0.306	0.291	0.532	0.300	0.234	0.531	0.333	0.185	0.461	0.386	0.000	0.336	0.390	0.182	0.316	0.347	0.000	0.316	0.483	0.413	0.175	0.405	0.561	0.335	0.390	0.479	0.474	0.386	0.316	0.427	0.474	0.287	0.334	0.466	0.436	0.182	0.457	0.426	0.267	0.431	0.444	0.234
0.268	0.372	0.393	0.422	0.737	0.405	0.487	0.000	0.400	0.000	0.363	0.457	0.420	0.280	0.000	0.487	0.254	0.718	0.000	0.454	0.347	0.000	0.393	0.355	0.000	0.737	0.378	0.644	0.258	0.647	0.251	0.385	0.349	0.447	0.455	0.815	0.309	0.385	0.397	0.283	0.300	0.399	0.222	0.303	0.283	0.382	0.410	0.000	0.360	0.420
0.257	0.277	0.344	0.273	0.679	0.329	0.306	0.000	0.382	0.000	0.245	0.325	0.389	0.240	0.000	0.306	0.245	0.885	0.000	0.368	0.331	0.000	0.368	0.344	0.000	0.679	0.281	0.767	0.249	0.816	0.000	0.000	0.263	0.405	0.403	0.665	0.290	0.285	0.347	0.270	0.283	0.348	0.000	0.285	0.000	0.283	0.382	0.000	0.270	0.389
0.000	0.727	0.609	0.644	0.325	0.492	0.000	0.312	0.415	0.401	0.320	0.500	0.450	0.283	0.393	0.000	0.261	0.318	0.415	0.325	0.415	0.000	0.325	0.000	0.389	0.325	0.638	0.401	0.000	0.290	0.513	0.405	0.362	0.598	0.471	0.469	0.673	0.613	0.596	0.000	0.464	0.621	0.000	0.000	0.287	0.684	0.507	0.292	0.596	0.450
0.903	0.000	0.300	0.000	0.292	0.395	0.309	0.000	0.263	0.285	0.000	0.000	0.000	0.000	0.000	0.309	0.000	0.288	0.000	0.292	0.000	0.729	0.000	0.788	0.000	0.292	0.000	0.285	0.855	0.268	0.000	0.365	0.335	0.340	0.318	0.288	0.000	0.000	0.348	0.000	0.000	0.304	0.000	0.868	0.000	0.000	0.000	0.000	0.397	0.000
0.000	0.397	0.320	0.389	0.425	0.304	0.000	0.405	0.422	0.322	0.201	0.405	0.941	0.196	0.315	0.000	0.265	0.415	0.000	0.425	0.365	0.000	0.000	0.000	0.000	0.425	0.405	0.475	0.000	0.375	0.423	0.325	0.368	0.315	0.477	0.415	0.693	0.481	0.324	0.000	0.322	0.325	0.000	0.000	0.199	0.410	1.000	0.000	0.300	0.941
0.000	0.567	0.386	0.425	0.375	0.250	0.000	0.000	0.393	0.357	0.000	0.693	0.425	0.000	0.000	0.000	0.000	0.362	0.630	0.000	0.000	0.000	0.000	0.000	0.523	0.375	0.450	0.357	0.000	0.318	0.275	0.000	0.000	0.379	0.288	0.362	0.630	0.464	0.434	0.000	0.000	0.394	0.000	0.000	0.000	0.457	0.405	0.000	0.325	0.425
0.261	0.360	0.385	0.492	0.000	0.425	0.000	0.365	0.338	0.000	0.247	0.338	0.315	0.241	0.000	0.000	0.249	0.000	0.000	0.603	0.266	0.292	0.297	0.239	0.338	0.000	0.365	0.290	0.253	0.000	0.359	0.774	0.391	0.380	0.370	0.372	0.000	0.429	0.389	0.275	0.290	0.391	0.000	0.292	0.194	0.368	0.309	0.347	0.349	0.315
0.000	0.389	0.370	0.384	0.277	0.356	0.000	0.437	0.320	0.271	0.463	0.000	0.290	0.465	0.340	0.000	0.556	0.273	0.000	0.352	0.948	0.000	0.488	0.230	0.000	0.277	0.437	0.344	0.000	0.257	0.488	0.347	0.370	0.395	0.391	0.273	0.277	0.443	0.373	0.725	0.440	0.375	0.340	0.000	0.327	0.397	0.362	0.377	0.420	0.290
0.244	0.639	0.577	0.608	0.342	0.553	0.000	0.461	0.361	0.335	0.445	0.375	0.357	0.436	0.490	0.000	0.460	0.338	0.000	0.394	0.399	0.266	0.270	0.420	0.000	0.394	0.461	0.335	0.237	0.318	0.576	0.266	0.776	0.585	0.794	0.431	0.538	0.530	0.565	0.254	0.428	0.585	0.362	0.266	0.382	0.606	0.405	0.408	0.554	0.357
0.403	0.391	0.476	0.335	0.647	0.477	0.292	0.344	0.444	0.273	0.331	0.309	0.372	0.237	0.270	0.292	0.239	0.635	0.000	0.409	0.322	0.349	0.354	0.498	0.000	0.802	0.271	0.575	0.391	0.589	0.237	0.000	0.373	0.511	0.454	0.662	0.354	0.349	0.481	0.261	0.347	0.483	0.000	0.349	0.190	0.347	0.365	0.000	0.382	0.372
0.000	0.000	0.000	0.425	0.000	0.317	0.000	0.000	0.000	0.000	0.000	0.693	0.000	0.253	0.000	0.000	0.000	0.000	0.000	0.375	0.000	0.000	0.000	0.265	0.000	0.000	0.000	0.000	0.000	0.000	0.275	0.362	0.312	0.000	0.365	0.362	0.000	0.464	0.000	0.000	0.000	0.000	0.000	0.000	0.000	0.000	0.000	0.000	0.000	0.000
0.000	0.464	0.482	0.493	0.310	0.494	0.000	0.467	0.296	0.267	0.675	0.000	0.218	0.698	0.570	0.000	0.518	0.308	0.000	0.394	0.451	0.000	0.000	0.376	0.000	0.342	0.411	0.307	0.199	0.298	0.614	0.212	0.513	0.491	0.583	0.340	0.394	0.471	0.485	0.300	0.366	0.473	0.593	0.000	0.592	0.469	0.314	0.488	0.505	0.218
0.000	0.377	0.418	0.373	0.340	0.425	0.279	0.382	0.246	0.263	0.384	0.000	0.279	0.376	0.329	0.279	0.458	0.335	0.000	0.268	0.618	0.000	0.434	0.226	0.000	0.340	0.490	0.333	0.000	0.467	0.372	0.265	0.247	0.458	0.300	0.335	0.000	0.386	0.422	0.526	0.425	0.423	0.264	0.000	0.299	0.384	0.275	0.366	0.442	0.279
0.000	0.300	0.247	0.295	0.000	0.236	0.000	0.450	0.279	0.393	0.251	0.000	0.000	0.311	0.000	0.000	0.258	0.000	0.000	0.405	0.279	0.000	0.318	0.247	0.000	0.000	0.306	0.309	0.000	0.000	0.000	0.397	0.281	0.244	0.265	0.000	0.000	0.312	0.250	0.290	0.309	0.251	0.000	0.000	0.249	0.309	0.000	0.288	0.368	0.000
0.000	0.536	0.502	0.600	0.000	0.533	0.000	0.487	0.000	0.331	0.492	0.000	0.000	0.471	0.377	0.000	0.576	0.000	0.000	0.467	0.457	0.000	0.338	0.327	0.000	0.266	0.516	0.000	0.000	0.000	0.885	0.384	0.534	0.496	0.530	0.384	0.338	0.425	0.466	0.251	0.423	0.509	0.333	0.000	0.411	0.547	0.273	0.467	0.523	0.000
0.000	0.474	0.456	0.467	0.281	0.437	0.000	0.481	0.373	0.000	0.408	0.000	0.295	0.414	0.344	0.000	0.562	0.352	0.000	0.412	0.532	0.000	0.457	0.232	0.000	0.281	0.515	0.349	0.000	0.329	0.469	0.405	0.257	0.472	0.310	0.277	0.000	0.488	0.460	0.461	0.519	0.462	0.310	0.000	0.329	0.484	0.290	0.458	0.523	0.295
0.437	0.340	0.429	0.265	0.647	0.435	0.292	0.000	0.444	0.000	0.372	0.309	0.372	0.345	0.342	0.292	0.239	0.635	0.000	0.453	0.322	0.349	0.354	0.429	0.000	0.802	0.271	0.575	0.353	0.589	0.237	0.000	0.324	0.470	0.481	0.687	0.409	0.275	0.375	0.261	0.273	0.435	0.269	0.349	0.275	0.273	0.365	0.329	0.261	0.372
0.290	0.585	0.484	0.570	0.000	0.457	0.000	0.693	0.297	0.431	0.352	0.000	0.389	0.343	0.683	0.000	0.440	0.000	0.000	0.000	0.378	0.000	0.000	0.258	0.000	0.000	0.425	0.000	0.277	0.000	0.434	0.000	0.490	0.475	0.453	0.000	0.352	0.620	0.490	0.312	0.610	0.493	0.292	0.342	0.370	0.610	0.375	0.393	0.598	0.389
0.000	0.488	0.411	0.481	0.368	0.394	0.000	0.496	0.382	0.283	0.442	0.000	0.306	0.432	0.409	0.000	0.483	0.362	0.000	0.368	0.815	0.000	0.472	0.236	0.000	0.368	0.531	0.415	0.000	0.338	0.391	0.362	0.461	0.433	0.494	0.362	0.290	0.540	0.415	0.693	0.500	0.417	0.273	0.000	0.307	0.500	0.382	0.471	0.507	0.306
0.000	0.000	0.000	0.347	0.000	0.254	0.000	0.000	0.000	0.000	0.000	0.630	0.000	0.000	0.000	0.000	0.000	0.000	0.000	0.397	0.000	0.000	0.000	0.000	0.000	0.000	0.000	0.000	0.000	0.000	0.000	0.382	0.322	0.000	0.295	0.382	0.000	0.382	0.000	0.000	0.000	0.000	0.000	0.000	0.000	0.000	0.000	0.000	0.000	0.000
0.000	0.537	0.506	0.634	0.000	0.548	0.000	0.437	0.300	0.251	0.546	0.349	0.265	0.515	0.315	0.000	0.485	0.000	0.000	0.412	0.490	0.000	0.373	0.352	0.000	0.000	0.494	0.251	0.228	0.000	0.807	0.442	0.536	0.500	0.601	0.368	0.373	0.526	0.492	0.307	0.405	0.512	0.434	0.000	0.457	0.547	0.331	0.450	0.526	0.265
0.000	0.754	0.652	0.679	0.000	0.564	0.000	0.533	0.519	0.303	0.385	0.000	0.333	0.426	0.701	0.000	0.447	0.000	0.382	0.397	0.349	0.000	0.397	0.000	0.362	0.000	0.572	0.303	0.000	0.000	0.500	0.306	0.585	0.641	0.547	0.000	0.511	0.693	0.602	0.000	0.651	0.665	0.323	0.000	0.416	0.783	0.325	0.600	0.721	0.333
0.279	0.309	0.366	0.303	0.807	0.348	0.357	0.000	0.418	0.000	0.253	0.397	0.457	0.247	0.000	0.357	0.263	0.781	0.000	0.420	0.362	0.000	0.420	0.405	0.000	0.807	0.315	0.693	0.268	0.686	0.000	0.000	0.288	0.432	0.437	0.781	0.329	0.322	0.370	0.297	0.318	0.373	0.000	0.322	0.000	0.318	0.443	0.000	0.297	0.457
0.000	0.372	0.355	0.468	0.309	0.405	0.000	0.000	0.515	0.000	0.197	0.357	0.000	0.193	0.000	0.000	0.370	0.303	0.000	0.454	0.273	0.000	0.505	0.000	0.000	0.309	0.378	0.382	0.000	0.279	0.318	0.495	0.349	0.350	0.260	0.445	0.000	0.385	0.359	0.000	0.441	0.361	0.000	0.000	0.195	0.382	0.000	0.357	0.360	0.000
0.000	0.904	0.671	0.765	0.312	0.582	0.000	0.533	0.446	0.385	0.452	0.362	0.425	0.411	0.567	0.000	0.447	0.306	0.382	0.312	0.403	0.000	0.397	0.000	0.362	0.312	0.709	0.385	0.000	0.281	0.574	0.389	0.555	0.659	0.572	0.450	0.511	0.761	0.679	0.000	0.651	0.684	0.357	0.000	0.432	0.947	0.481	0.500	0.830	0.425
0.268	0.292	0.355	0.288	0.737	0.375	0.420	0.000	0.400	0.000	0.249	0.357	0.420	0.375	0.295	0.420	0.254	0.718	0.000	0.454	0.347	0.000	0.393	0.393	0.000	0.771	0.297	0.644	0.258	0.647	0.000	0.000	0.349	0.419	0.455	0.751	0.309	0.303	0.359	0.283	0.300	0.361	0.222	0.303	0.247	0.300	0.410	0.281	0.283	0.420
0.161	0.412	0.467	0.390	0.284	0.447	0.210	0.345	0.339	0.301	0.518	0.212	0.210	0.527	0.345	0.210	0.458	0.371	0.169	0.284	0.386	0.207	0.302	0.317	0.168	0.302	0.413	0.393	0.230	0.398	0.486	0.207	0.365	0.486	0.437	0.283	0.347	0.359	0.439	0.259	0.317	0.469	0.424	0.164	0.484	0.382	0.265	0.378	0.399	0.210
0.273	0.382	0.462	0.375	0.769	0.439	0.342	0.389	0.409	0.309	0.251	0.375	0.437	0.246	0.303	0.342	0.258	0.747	0.000	0.405	0.354	0.000	0.405	0.399	0.000	0.769	0.306	0.667	0.263	0.665	0.255	0.000	0.357	0.505	0.464	0.747	0.318	0.397	0.467	0.290	0.393	0.469	0.000	0.312	0.197	0.393	0.425	0.000	0.425	0.437
0.257	0.277	0.344	0.273	0.679	0.329	0.306	0.000	0.382	0.000	0.245	0.325	0.389	0.240	0.000	0.306	0.245	0.885	0.000	0.368	0.331	0.000	0.368	0.344	0.000	0.679	0.281	0.767	0.249	0.816	0.000	0.000	0.263	0.405	0.403	0.665	0.290	0.285	0.347	0.270	0.283	0.348	0.000	0.285	0.000	0.283	0.382	0.000	0.270	0.389
0.304	0.506	0.518	0.500	0.335	0.515	0.000	0.719	0.393	0.329	0.442	0.000	0.000	0.433	0.450	0.000	0.498	0.331	0.000	0.335	0.454	0.331	0.464	0.415	0.000	0.335	0.513	0.329	0.296	0.313	0.450	0.382	0.483	0.546	0.485	0.331	0.000	0.519	0.523	0.494	0.516	0.525	0.383	0.382	0.379	0.516	0.000	0.491	0.609	0.000
0.000	0.693	0.567	0.644	0.000	0.492	0.000	0.511	0.415	0.401	0.408	0.000	0.352	0.313	0.393	0.000	0.382	0.000	0.415	0.325	0.415	0.000	0.536	0.000	0.389	0.000	0.888	0.315	0.000	0.000	0.484	0.405	0.418	0.557	0.391	0.318	0.325	0.654	0.596	0.000	0.563	0.577	0.362	0.000	0.364	0.721	0.342	0.476	0.693	0.352
0.000	0.288	0.241	0.000	0.000	0.000	0.000	0.000	0.270	0.000	0.196	0.000	0.000	0.192	0.368	0.000	0.000	0.000	0.000	0.000	0.270	0.000	0.000	0.000	0.000	0.000	0.000	0.000	0.000	0.000	0.000	0.000	0.000	0.238	0.000	0.000	0.303	0.000	0.244	0.279	0.000	0.245	0.353	0.000	0.282	0.000	0.000	0.000	0.000	0.000
0.000	0.429	0.393	0.422	0.000	0.375	0.000	0.437	0.347	0.000	0.249	0.000	0.329	0.193	0.295	0.000	0.410	0.000	0.000	0.309	0.400	0.000	0.454	0.000	0.000	0.000	0.528	0.300	0.000	0.000	0.405	0.303	0.275	0.387	0.260	0.000	0.000	0.445	0.359	0.283	0.572	0.399	0.222	0.000	0.283	0.441	0.322	0.357	0.460	0.329
0.000	0.300	0.399	0.295	0.405	0.380	0.000	0.000	0.559	0.000	0.199	0.000	0.000	0.194	0.000	0.000	0.452	0.397	0.000	0.000	0.409	0.000	0.806	0.247	0.000	0.405	0.389	0.393	0.000	0.362	0.000	0.000	0.281	0.425	0.265	0.397	0.000	0.312	0.403	0.000	0.591	0.405	0.000	0.000	0.000	0.309	0.000	0.288	0.290	0.000
0.000	0.000	0.000	0.000	0.000	0.000	0.737	0.000	0.000	0.000	0.000	0.000	0.000	0.000	0.000	0.737	0.000	0.000	0.000	0.000	0.000	0.000	0.000	0.000	0.000	0.000	0.000	0.000	0.000	0.000	0.000	0.000	0.000	0.000	0.000	0.000	0.000	0.000	0.000	0.000	0.000	0.000	0.000	0.000	0.000	0.000	0.000	0.000	0.000	0.000
0.833	0.000	0.285	0.255	0.268	0.425	0.279	0.000	0.246	0.263	0.189	0.292	0.000	0.234	0.000	0.279	0.000	0.265	0.000	0.340	0.000	0.653	0.000	0.762	0.000	0.268	0.000	0.263	0.783	0.250	0.231	0.386	0.313	0.358	0.382	0.265	0.000	0.265	0.365	0.000	0.000	0.289	0.209	0.765	0.187	0.000	0.000	0.251	0.368	0.000
0.000	0.333	0.261	0.325	0.000	0.247	0.000	0.000	0.385	0.000	0.000	0.000	0.000	0.000	0.000	0.000	0.275	0.000	0.000	0.362	0.303	0.000	0.362	0.000	0.000	0.000	0.342	0.347	0.000	0.000	0.000	0.352	0.000	0.257	0.000	0.000	0.000	0.352	0.265	0.318	0.443	0.266	0.000	0.000	0.202	0.347	0.000	0.000	0.318	0.000
0.000	0.000	0.000	0.315	0.000	0.000	0.000	0.000	0.000	0.425	0.203	0.000	0.000	0.198	0.000	0.000	0.000	0.000	0.000	0.347	0.000	0.000	0.000	0.000	0.000	0.000	0.000	0.000	0.000	0.000	0.266	0.338	0.297	0.000	0.277	0.338	0.000	0.338	0.000	0.000	0.000	0.000	0.000	0.000	0.201	0.000	0.000	0.306	0.000	0.000
0.285	0.318	0.373	0.312	0.855	0.353	0.375	0.000	0.429	0.000	0.255	0.425	0.481	0.249	0.000	0.375	0.268	0.822	0.000	0.437	0.372	0.000	0.437	0.373	0.000	0.855	0.325	0.725	0.273	0.709	0.000	0.000	0.295	0.439	0.446	0.822	0.342	0.333	0.377	0.306	0.329	0.379	0.000	0.333	0.000	0.329	0.464	0.000	0.306	0.481
0.000	0.437	0.486	0.467	0.264	0.485	0.000	0.402	0.320	0.261	0.730	0.217	0.000	0.738	0.455	0.000	0.483	0.262	0.000	0.209	0.457	0.000	0.209	0.276	0.000	0.264	0.421	0.207	0.195	0.255	0.493	0.000	0.409	0.494	0.432	0.262	0.303	0.424	0.488	0.395	0.331	0.477	0.684	0.000	0.729	0.403	0.000	0.519	0.432	0.000
0.000	0.277	0.236	0.273	0.000	0.227	0.000	0.412	0.261	0.283	0.357	0.000	0.000	0.349	0.279	0.000	0.395	0.000	0.000	0.368	0.688	0.000	0.368	0.236	0.000	0.000	0.357	0.283	0.000	0.000	0.243	0.362	0.000	0.233	0.000	0.000	0.000	0.285	0.238	0.717	0.283	0.239	0.273	0.000	0.307	0.283	0.000	0.340	0.342	0.000
0.000	0.303	0.315	0.297	0.000	0.300	0.000	0.309	0.281	0.000	0.199	0.000	0.000	0.246	0.000	0.000	0.379	0.315	0.000	0.410	0.412	0.000	0.410	0.000	0.000	0.000	0.454	0.312	0.000	0.288	0.325	0.401	0.000	0.310	0.000	0.000	0.000	0.315	0.318	0.429	0.312	0.320	0.225	0.000	0.249	0.312	0.000	0.000	0.292	0.000
0.247	0.386	0.368	0.490	0.000	0.409	0.000	0.391	0.318	0.000	0.241	0.303	0.288	0.299	0.266	0.000	0.000	0.000	0.000	0.484	0.000	0.271	0.349	0.290	0.303	0.000	0.340	0.270	0.240	0.000	0.378	0.598	0.368	0.364	0.389	0.344	0.000	0.440	0.372	0.000	0.342	0.373	0.000	0.271	0.239	0.394	0.283	0.257	0.377	0.288
0.271	0.378	0.359	0.518	0.315	0.409	0.000	0.445	0.352	0.389	0.251	0.368	0.338	0.245	0.000	0.000	0.257	0.309	0.000	0.563	0.277	0.309	0.315	0.312	0.000	0.315	0.385	0.389	0.261	0.283	0.370	0.702	0.453	0.353	0.425	0.454	0.000	0.454	0.362	0.288	0.306	0.364	0.000	0.309	0.196	0.389	0.329	0.362	0.422	0.338
0.190	0.409	0.474	0.415	0.264	0.502	0.195	0.345	0.317	0.334	0.558	0.226	0.195	0.520	0.295	0.195	0.496	0.322	0.000	0.323	0.427	0.194	0.296	0.321	0.000	0.296	0.410	0.322	0.216	0.352	0.501	0.296	0.370	0.501	0.444	0.322	0.281	0.376	0.481	0.319	0.345	0.476	0.426	0.194	0.487	0.393	0.246	0.406	0.406	0.195
0.201	0.476	0.491	0.488	0.000	0.501	0.000	0.445	0.255	0.335	0.725	0.000	0.215	0.652	0.425	0.000	0.416	0.000	0.000	0.211	0.324	0.000	0.211	0.243	0.000	0.211	0.427	0.209	0.249	0.000	0.486	0.265	0.374	0.475	0.403	0.336	0.211	0.429	0.493	0.205	0.386	0.482	0.728	0.000	0.759	0.464	0.214	0.377	0.470	0.215
0.000	0.901	0.685	0.777	0.378	0.601	0.000	0.509	0.431	0.425	0.460	0.338	0.401	0.421	0.540	0.000	0.491	0.372	0.352	0.378	0.431	0.000	0.378	0.000	0.338	0.378	0.729	0.425	0.000	0.344	0.618	0.372	0.534	0.673	0.600	0.476	0.528	0.716	0.693	0.275	0.617	0.698	0.350	0.000	0.426	0.938	0.505	0.481	0.786	0.401
0.000	0.000	0.000	0.000	0.329	0.000	0.000	0.315	0.000	0.318	0.253	0.000	0.000	0.247	0.000	0.000	0.000	0.322	0.000	0.000	0.285	0.000	0.000	0.251	0.000	0.329	0.000	0.000	0.000	0.292	0.000	0.000	0.288	0.000	0.270	0.322	0.000	0.000	0.000	0.297	0.000	0.000	0.000	0.000	0.198	0.000	0.000	0.000	0.297	0.000
0.000	0.533	0.462	0.433	0.318	0.344	0.000	0.389	0.409	0.393	0.199	0.481	0.620	0.282	0.495	0.000	0.258	0.312	0.397	0.318	0.279	0.000	0.000	0.000	0.375	0.318	0.389	0.309	0.000	0.285	0.447	0.000	0.357	0.454	0.497	0.312	1.000	0.459	0.467	0.000	0.000	0.469	0.000	0.000	0.249	0.454	0.693	0.000	0.368	0.620
0.300	0.000	0.265	0.000	0.000	0.364	0.000	0.000	0.000	0.000	0.000	0.000	0.000	0.000	0.000	0.000	0.000	0.000	0.000	0.000	0.000	0.362	0.000	0.265	0.000	0.000	0.000	0.000	0.285	0.000	0.000	0.000	0.312	0.260	0.000	0.000	0.000	0.000	0.268	0.000	0.000	0.270	0.000	0.362	0.000	0.000	0.000	0.000	0.000	0.000
0.320	0.397	0.433	0.434	0.600	0.415	0.378	0.000	0.450	0.277	0.279	0.401	0.437	0.238	0.347	0.378	0.306	0.590	0.000	0.460	0.257	0.279	0.415	0.339	0.000	0.659	0.484	0.641	0.310	0.547	0.348	0.409	0.327	0.474	0.430	0.700	0.283	0.409	0.409	0.000	0.352	0.439	0.000	0.279	0.241	0.405	0.429	0.263	0.386	0.437
0.000	0.434	0.451	0.430	0.375	0.435	0.000	0.497	0.492	0.320	0.518	0.000	0.000	0.517	0.403	0.000	0.890	0.370	0.000	0.375	0.575	0.000	0.481	0.220	0.000	0.375	0.405	0.368	0.000	0.352	0.572	0.254	0.417	0.446	0.495	0.370	0.325	0.475	0.455	0.393	0.574	0.457	0.417	0.000	0.391	0.442	0.333	0.423	0.481	0.000
0.279	0.000	0.251	0.000	0.329	0.239	0.595	0.315	0.362	0.000	0.000	0.000	0.357	0.247	0.000	0.595	0.263	0.322	0.000	0.329	0.000	0.000	0.329	0.251	0.000	0.329	0.315	0.405	0.268	0.292	0.260	0.000	0.000	0.247	0.000	0.322	0.000	0.000	0.254	0.000	0.318	0.255	0.000	0.322	0.000	0.000	0.347	0.000	0.000	0.357
0.000	0.338	0.358	0.408	0.000	0.386	0.000	0.367	0.205	0.341	0.690	0.000	0.000	0.736	0.267	0.000	0.453	0.000	0.000	0.000	0.328	0.000	0.000	0.282	0.000	0.215	0.340	0.000	0.200	0.000	0.493	0.000	0.420	0.375	0.427	0.000	0.215	0.342	0.398	0.263	0.269	0.361	0.693	0.000	0.614	0.341	0.000	0.424	0.405	0.000
0.000	0.533	0.462	0.433	0.318	0.344	0.000	0.389	0.409	0.393	0.199	0.481	0.620	0.282	0.495	0.000	0.258	0.312	0.397	0.318	0.279	0.000	0.000	0.000	0.375	0.318	0.389	0.309	0.000	0.285	0.447	0.000	0.357	0.454	0.497	0.312	1.000	0.459	0.467	0.000	0.000	0.469	0.000	0.000	0.249	0.454	0.693	0.000	0.368	0.620
0.000	0.000	0.000	0.425	0.000	0.317	0.000	0.000	0.000	0.000	0.260	0.693	0.000	0.253	0.000	0.000	0.000	0.000	0.000	0.375	0.000	0.000	0.000	0.265	0.000	0.000	0.000	0.000	0.285	0.000	0.275	0.362	0.312	0.000	0.365	0.362	0.000	0.464	0.000	0.000	0.000	0.000	0.297	0.000	0.257	0.000	0.000	0.000	0.000	0.000
0.249	0.266	0.335	0.263	0.641	0.322	0.368	0.000	0.368	0.000	0.241	0.306	0.368	0.271	0.000	0.368	0.238	0.730	0.000	0.352	0.320	0.000	0.352	0.335	0.000	0.641	0.270	0.723	0.241	0.652	0.000	0.000	0.254	0.395	0.391	0.630	0.277	0.273	0.338	0.260	0.271	0.339	0.000	0.273	0.000	0.271	0.362	0.000	0.260	0.368
0.000	0.292	0.309	0.288	0.505	0.295	0.000	0.000	0.515	0.000	0.000	0.000	0.000	0.000	0.000	0.000	0.370	0.303	0.000	0.309	0.273	0.000	0.505	0.000	0.000	0.309	0.297	0.382	0.000	0.279	0.000	0.303	0.000	0.304	0.000	0.303	0.000	0.303	0.312	0.000	0.441	0.313	0.000	0.000	0.195	0.300	0.000	0.000	0.283	0.000
0.794	0.000	0.312	0.000	0.315	0.409	0.338	0.000	0.277	0.306	0.000	0.000	0.000	0.000	0.000	0.338	0.000	0.309	0.000	0.315	0.000	0.630	0.000	0.693	0.000	0.315	0.000	0.306	0.752	0.283	0.000	0.393	0.354	0.353	0.333	0.309	0.000	0.000	0.362	0.000	0.000	0.317	0.000	0.737	0.000	0.000	0.000	0.000	0.422	0.000
0.268	0.292	0.355	0.288	0.737	0.375	0.329	0.000	0.400	0.000	0.286	0.357	0.420	0.333	0.295	0.329	0.254	0.718	0.000	0.454	0.347	0.000	0.393	0.393	0.000	0.771	0.297	0.644	0.258	0.647	0.000	0.000	0.349	0.419	0.455	0.751	0.309	0.303	0.359	0.283	0.300	0.361	0.222	0.303	0.247	0.300	0.410	0.281	0.283	0.420
0.192	0.403	0.447	0.383	0.292	0.437	0.000	0.439	0.376	0.289	0.606	0.000	0.258	0.713	0.422	0.000	0.491	0.290	0.210	0.254	0.426	0.000	0.348	0.340	0.208	0.292	0.366	0.252	0.275	0.283	0.440	0.200	0.412	0.467	0.403	0.290	0.292	0.368	0.461	0.338	0.367	0.450	0.627	0.000	0.666	0.388	0.257	0.431	0.432	0.258
0.000	0.000	0.000	0.000	0.000	0.000	0.536	0.000	0.306	0.000	0.000	0.000	0.415	0.000	0.000	0.536	0.000	0.000	0.000	0.000	0.000	0.000	0.000	0.000	0.000	0.000	0.000	0.352	0.000	0.000	0.000	0.000	0.000	0.000	0.000	0.000	0.000	0.000	0.000	0.000	0.000	0.000	0.000	0.000	0.000	0.000	0.397	0.000	0.000	0.415
0.000	0.901	0.685	0.777	0.378	0.601	0.000	0.509	0.431	0.425	0.460	0.338	0.401	0.421	0.540	0.000	0.491	0.372	0.352	0.378	0.431	0.000	0.378	0.000	0.338	0.378	0.729	0.425	0.000	0.344	0.618	0.372	0.534	0.673	0.600	0.476	0.528	0.716	0.693	0.275	0.617	0.698	0.350	0.000	0.426	0.938	0.505	0.481	0.786	0.401
0.307	0.565	0.558	0.647	0.000	0.580	0.000	0.458	0.246	0.384	0.482	0.292	0.279	0.472	0.329	0.000	0.502	0.000	0.000	0.434	0.511	0.265	0.391	0.328	0.000	0.000	0.519	0.263	0.299	0.000	0.818	0.464	0.602	0.534	0.572	0.386	0.391	0.526	0.527	0.320	0.425	0.548	0.385	0.265	0.426	0.576	0.349	0.469	0.574	0.279
0.000	0.408	0.376	0.405	0.213	0.367	0.000	0.450	0.296	0.211	0.582	0.000	0.000	0.692	0.429	0.000	0.436	0.212	0.000	0.270	0.376	0.000	0.000	0.280	0.000	0.213	0.338	0.000	0.000	0.206	0.433	0.212	0.377	0.373	0.388	0.212	0.213	0.391	0.378	0.331	0.339	0.379	0.602	0.000	0.669	0.390	0.000	0.457	0.403	0.000
0.000	0.567	0.428	0.425	0.000	0.317	0.000	0.000	0.393	0.457	0.000	0.000	0.000	0.201	0.000	0.000	0.000	0.000	0.630	0.000	0.000	0.000	0.000	0.000	0.523	0.000	0.450	0.000	0.000	0.000	0.000	0.000	0.000	0.420	0.000	0.000	0.481	0.000	0.434	0.000	0.000	0.437	0.235	0.000	0.203	0.457	0.000	0.000	0.325	0.000
0.231	0.309	0.348	0.306	0.523	0.336	0.329	0.000	0.407	0.247	0.185	0.270	0.379	0.181	0.000	0.329	0.324	0.646	0.000	0.366	0.234	0.000	0.366	0.315	0.000	0.523	0.397	0.734	0.226	0.660	0.280	0.249	0.235	0.397	0.364	0.517	0.251	0.315	0.350	0.000	0.313	0.352	0.000	0.249	0.183	0.313	0.375	0.000	0.303	0.379
0.332	0.723	1.000	0.647	0.361	0.876	0.000	0.478	0.476	0.393	0.455	0.265	0.324	0.422	0.500	0.000	0.453	0.357	0.270	0.313	0.336	0.245	0.399	0.372	0.265	0.361	0.607	0.393	0.387	0.340	0.506	0.357	0.540	0.944	0.518	0.427	0.462	0.531	0.886	0.236	0.550	0.980	0.409	0.245	0.439	0.702	0.320	0.485	0.657	0.324
0.279	0.309	0.366	0.303	0.807	0.348	0.357	0.000	0.418	0.000	0.253	0.397	0.457	0.247	0.000	0.357	0.263	0.819	0.000	0.420	0.362	0.000	0.420	0.366	0.000	0.807	0.315	0.806	0.268	0.686	0.000	0.000	0.288	0.432	0.437	0.781	0.329	0.322	0.370	0.297	0.318	0.373	0.000	0.322	0.000	0.318	0.443	0.000	0.297	0.457
0.000	0.380	0.369	0.403	0.224	0.360	0.000	0.453	0.269	0.222	0.629	0.000	0.000	0.669	0.407	0.000	0.485	0.222	0.000	0.224	0.435	0.000	0.000	0.253	0.000	0.325	0.279	0.000	0.000	0.215	0.416	0.222	0.370	0.366	0.404	0.222	0.224	0.357	0.372	0.347	0.356	0.373	0.578	0.000	0.644	0.356	0.000	0.398	0.347	0.000
0.000	0.000	0.239	0.000	0.297	0.229	0.000	0.422	0.000	0.290	0.360	0.000	0.000	0.371	0.285	0.000	0.362	0.292	0.000	0.297	0.727	0.000	0.000	0.000	0.000	0.297	0.000	0.000	0.000	0.271	0.000	0.292	0.000	0.236	0.000	0.292	0.000	0.000	0.241	0.960	0.000	0.243	0.276	0.000	0.194	0.000	0.000	0.347	0.275	0.000
0.318	0.342	0.431	0.266	0.652	0.387	0.375	0.000	0.447	0.000	0.332	0.312	0.375	0.346	0.271	0.375	0.240	0.641	0.000	0.412	0.324	0.277	0.357	0.404	0.000	0.733	0.273	0.580	0.309	0.593	0.000	0.000	0.325	0.472	0.508	0.667	0.412	0.277	0.376	0.263	0.275	0.437	0.310	0.352	0.276	0.275	0.368	0.261	0.263	0.375
0.300	0.342	0.335	0.000	0.000	0.250	0.000	0.000	0.309	0.595	0.000	0.000	0.000	0.000	0.000	0.000	0.000	0.000	0.630	0.000	0.000	0.000	0.000	0.265	0.523	0.000	0.352	0.000	0.362	0.000	0.000	0.000	0.312	0.329	0.288	0.000	0.375	0.000	0.340	0.000	0.000	0.342	0.000	0.362	0.000	0.357	0.000	0.000	0.415	0.000
0.231	0.528	0.500	0.523	0.366	0.514	0.000	0.430	0.407	0.361	0.458	0.342	0.260	0.398	0.427	0.000	0.498	0.362	0.275	0.439	0.340	0.249	0.366	0.401	0.270	0.405	0.486	0.399	0.285	0.345	0.649	0.362	0.409	0.511	0.466	0.464	0.405	0.464	0.486	0.000	0.432	0.506	0.324	0.249	0.402	0.514	0.325	0.415	0.517	0.260
0.000	0.580	0.521	0.510	0.288	0.451	0.000	0.460	0.345	0.390	0.612	0.303	0.339	0.564	0.550	0.000	0.507	0.285	0.243	0.288	0.421	0.000	0.000	0.256	0.239	0.288	0.415	0.284	0.000	0.275	0.558	0.000	0.481	0.516	0.556	0.328	0.509	0.464	0.538	0.219	0.417	0.526	0.534	0.000	0.570	0.538	0.402	0.404	0.506	0.339
0.000	0.837	0.730	0.744	0.295	0.630	0.000	0.504	0.526	0.365	0.379	0.333	0.397	0.449	0.659	0.000	0.432	0.290	0.347	0.375	0.335	0.000	0.375	0.000	0.333	0.295	0.636	0.365	0.000	0.270	0.508	0.290	0.558	0.717	0.574	0.290	0.596	0.679	0.672	0.000	0.611	0.744	0.349	0.000	0.425	0.812	0.389	0.571	0.681	0.397
0.000	0.000	0.000	0.333	0.000	0.250	0.425	0.000	0.000	0.000	0.206	0.523	0.000	0.253	0.000	0.425	0.000	0.000	0.000	0.375	0.000	0.000	0.000	0.000	0.000	0.000	0.000	0.000	0.000	0.000	0.000	0.362	0.312	0.000	0.288	0.362	0.000	0.362	0.000	0.000	0.000	0.000	0.297	0.000	0.257	0.000	0.000	0.000	0.000	0.000
0.000	0.681	0.582	0.763	0.285	0.603	0.000	0.450	0.327	0.354	0.454	0.405	0.382	0.384	0.349	0.000	0.423	0.281	0.000	0.504	0.377	0.000	0.464	0.234	0.000	0.362	0.819	0.354	0.000	0.263	0.672	0.457	0.516	0.573	0.514	0.496	0.362	0.624	0.606	0.000	0.492	0.591	0.344	0.000	0.371	0.700	0.375	0.497	0.610	0.382
0.000	0.630	0.532	0.688	0.349	0.559	0.000	0.434	0.318	0.394	0.487	0.495	0.365	0.452	0.338	0.000	0.512	0.344	0.000	0.484	0.469	0.000	0.403	0.290	0.000	0.349	0.615	0.394	0.000	0.324	0.732	0.477	0.472	0.543	0.565	0.477	0.484	0.625	0.537	0.327	0.394	0.540	0.390	0.000	0.430	0.594	0.460	0.450	0.539	0.365
0.000	0.441	0.313	0.523	0.469	0.411	0.000	0.000	0.279	0.000	0.366	0.630	0.437	0.336	0.385	0.000	0.258	0.459	0.000	0.469	0.453	0.000	0.318	0.399	0.000	0.523	0.389	0.454	0.000	0.418	0.506	0.312	0.531	0.355	0.653	0.557	0.469	0.598	0.364	0.000	0.309	0.318	0.283	0.000	0.249	0.393	0.493	0.288	0.290	0.437
0.331	0.569	0.559	0.674	0.000	0.585	0.000	0.509	0.266	0.368	0.431	0.338	0.401	0.436	0.464	0.000	0.434	0.000	0.000	0.437	0.338	0.292	0.000	0.385	0.000	0.297	0.509	0.000	0.320	0.000	0.598	0.372	0.846	0.530	0.742	0.372	0.378	0.624	0.523	0.000	0.472	0.547	0.404	0.292	0.394	0.585	0.393	0.546	0.608	0.401
0.000	0.462	0.398	0.458	0.000	0.387	0.000	0.466	0.377	0.227	0.537	0.000	0.236	0.612	0.442	0.000	0.447	0.000	0.000	0.291	0.349	0.000	0.230	0.204	0.000	0.000	0.364	0.227	0.000	0.000	0.444	0.228	0.379	0.395	0.391	0.000	0.230	0.470	0.420	0.222	0.422	0.402	0.559	0.000	0.675	0.446	0.234	0.383	0.433	0.236
0.000	0.434	0.402	0.428	0.279	0.386	0.292	0.511	0.370	0.347	0.464	0.000	0.000	0.478	0.394	0.292	0.815	0.275	0.000	0.354	0.503	0.000	0.409	0.231	0.000	0.279	0.477	0.273	0.000	0.258	0.533	0.275	0.412	0.397	0.481	0.275	0.279	0.446	0.405	0.331	0.515	0.407	0.393	0.000	0.368	0.443	0.288	0.455	0.490	0.000
0.000	0.379	0.370	0.377	0.209	0.362	0.000	0.382	0.291	0.000	0.654	0.000	0.000	0.695	0.357	0.000	0.472	0.208	0.000	0.000	0.459	0.000	0.209	0.191	0.000	0.265	0.331	0.000	0.196	0.202	0.411	0.000	0.348	0.368	0.362	0.208	0.000	0.360	0.390	0.375	0.332	0.373	0.609	0.000	0.578	0.383	0.000	0.432	0.396	0.000
0.274	0.429	0.463	0.394	0.286	0.442	0.253	0.431	0.387	0.247	0.547	0.000	0.291	0.678	0.445	0.253	0.483	0.285	0.206	0.286	0.369	0.248	0.363	0.370	0.204	0.316	0.380	0.313	0.298	0.278	0.458	0.196	0.388	0.482	0.411	0.285	0.341	0.382	0.476	0.279	0.381	0.466	0.596	0.248	0.617	0.416	0.289	0.391	0.467	0.291
0.000	0.663	0.561	0.606	0.000	0.454	0.000	0.329	0.375	0.425	0.294	0.000	0.382	0.198	0.415	0.000	0.270	0.000	0.481	0.347	0.375	0.000	0.347	0.000	0.437	0.000	0.639	0.333	0.000	0.000	0.467	0.431	0.378	0.550	0.352	0.431	0.443	0.500	0.543	0.000	0.493	0.572	0.000	0.000	0.291	0.693	0.368	0.306	0.630	0.382
0.903	0.000	0.300	0.000	0.292	0.395	0.309	0.000	0.263	0.285	0.000	0.000	0.000	0.000	0.000	0.309	0.000	0.288	0.000	0.292	0.000	0.729	0.000	0.788	0.000	0.292	0.000	0.285	0.855	0.268	0.000	0.365	0.335	0.340	0.318	0.288	0.000	0.000	0.348	0.000	0.000	0.304	0.000	0.868	0.000	0.000	0.000	0.000	0.397	0.000
0.000	0.300	0.313	0.295	0.318	0.344	0.000	0.306	0.354	0.000	0.251	0.000	0.000	0.194	0.303	0.000	0.377	0.312	0.000	0.318	0.279	0.000	0.405	0.247	0.000	0.523	0.000	0.309	0.000	0.285	0.324	0.000	0.357	0.309	0.335	0.397	0.000	0.312	0.317	0.290	0.393	0.318	0.224	0.000	0.197	0.309	0.000	0.000	0.290	0.000
0.333	0.285	0.350	0.281	0.709	0.370	0.405	0.000	0.391	0.000	0.313	0.342	0.405	0.331	0.000	0.405	0.250	0.693	0.000	0.441	0.340	0.295	0.382	0.387	0.000	0.899	0.290	0.624	0.322	0.630	0.000	0.000	0.342	0.413	0.447	0.724	0.300	0.295	0.353	0.277	0.292	0.355	0.219	0.295	0.194	0.292	0.397	0.000	0.277	0.405
0.000	0.559	0.490	0.550	0.000	0.468	0.000	0.500	0.425	0.000	0.413	0.000	0.000	0.541	0.595	0.000	0.459	0.000	0.000	0.476	0.333	0.000	0.292	0.345	0.000	0.000	0.415	0.000	0.000	0.000	0.454	0.365	0.554	0.483	0.547	0.000	0.292	0.545	0.445	0.271	0.464	0.497	0.315	0.000	0.409	0.574	0.000	0.809	0.542	0.000
0.263	0.574	0.497	0.564	0.300	0.474	0.000	0.679	0.434	0.372	0.399	0.000	0.000	0.390	0.509	0.000	0.494	0.295	0.000	0.382	0.391	0.295	0.441	0.387	0.000	0.300	0.472	0.372	0.254	0.273	0.432	0.433	0.538	0.512	0.506	0.295	0.000	0.596	0.503	0.450	0.590	0.505	0.318	0.295	0.377	0.590	0.000	0.446	0.585	0.000
0.000	0.384	0.397	0.379	0.273	0.382	0.000	0.431	0.467	0.268	0.473	0.000	0.000	0.463	0.335	0.000	0.877	0.270	0.000	0.347	0.520	0.000	0.481	0.228	0.000	0.273	0.431	0.268	0.000	0.254	0.545	0.270	0.405	0.392	0.419	0.270	0.273	0.394	0.400	0.375	0.562	0.402	0.306	0.000	0.347	0.391	0.281	0.373	0.375	0.000
0.000	0.342	0.335	0.333	0.000	0.317	0.000	0.000	0.309	0.357	0.260	0.523	0.000	0.201	0.000	0.000	0.000	0.000	0.630	0.000	0.000	0.000	0.000	0.265	0.523	0.000	0.352	0.000	0.285	0.000	0.275	0.000	0.000	0.260	0.288	0.000	0.375	0.362	0.268	0.000	0.000	0.270	0.297	0.000	0.257	0.357	0.000	0.000	0.325	0.000
0.266	0.290	0.353	0.285	0.727	0.338	0.325	0.000	0.397	0.000	0.249	0.352	0.415	0.243	0.000	0.325	0.253	0.804	0.000	0.389	0.344	0.000	0.389	0.353	0.000	0.727	0.295	0.701	0.257	0.667	0.000	0.000	0.273	0.417	0.417	0.709	0.306	0.300	0.357	0.281	0.297	0.359	0.000	0.300	0.000	0.297	0.405	0.000	0.281	0.415
0.000	0.432	0.469	0.427	0.447	0.453	0.000	0.494	0.512	0.251	0.516	0.000	0.000	0.535	0.401	0.000	0.857	0.442	0.000	0.373	0.626	0.000	0.506	0.277	0.000	0.447	0.403	0.405	0.000	0.419	0.553	0.253	0.469	0.483	0.532	0.442	0.324	0.472	0.473	0.452	0.592	0.475	0.397	0.000	0.357	0.439	0.331	0.421	0.478	0.000
0.000	0.000	0.236	0.000	0.290	0.227	0.000	0.412	0.000	0.283	0.395	0.000	0.000	0.403	0.279	0.000	0.427	0.285	0.000	0.290	0.752	0.000	0.000	0.000	0.000	0.290	0.000	0.000	0.000	0.266	0.243	0.285	0.000	0.233	0.000	0.285	0.000	0.000	0.238	1.000	0.000	0.239	0.273	0.000	0.192	0.000	0.000	0.340	0.270	0.000
0.297	0.540	0.557	0.618	0.257	0.578	0.000	0.497	0.238	0.442	0.507	0.277	0.266	0.486	0.317	0.000	0.506	0.254	0.000	0.415	0.492	0.254	0.375	0.382	0.000	0.257	0.497	0.320	0.290	0.241	0.785	0.444	0.597	0.550	0.571	0.410	0.375	0.503	0.529	0.309	0.408	0.548	0.377	0.254	0.420	0.550	0.333	0.503	0.591	0.266
0.331	0.718	0.956	0.644	0.359	0.882	0.000	0.476	0.474	0.391	0.442	0.263	0.322	0.421	0.497	0.000	0.451	0.355	0.268	0.312	0.335	0.000	0.397	0.418	0.263	0.359	0.604	0.391	0.323	0.339	0.504	0.355	0.518	0.987	0.516	0.425	0.459	0.528	0.917	0.235	0.547	0.974	0.389	0.309	0.425	0.698	0.318	0.483	0.653	0.322
0.300	0.342	0.335	0.000	0.000	0.250	0.000	0.000	0.309	0.595	0.000	0.000	0.000	0.000	0.000	0.000	0.000	0.000	0.630	0.000	0.000	0.000	0.000	0.265	0.523	0.000	0.352	0.000	0.362	0.000	0.000	0.000	0.312	0.329	0.288	0.000	0.375	0.000	0.340	0.000	0.000	0.342	0.000	0.362	0.000	0.357	0.000	0.000	0.415	0.000
0.306	0.000	0.268	0.342	0.000	0.320	0.000	0.000	0.000	0.000	0.000	0.585	0.000	0.000	0.000	0.000	0.000	0.000	0.000	0.389	0.000	0.375	0.000	0.000	0.000	0.000	0.000	0.000	0.290	0.000	0.000	0.375	0.405	0.000	0.292	0.375	0.000	0.375	0.000	0.000	0.000	0.000	0.000	0.000	0.000	0.000	0.000	0.000	0.000	0.000
0.459	0.384	0.397	0.487	0.000	0.451	0.000	0.389	0.317	0.000	0.369	0.300	0.285	0.298	0.335	0.000	0.000	0.000	0.000	0.481	0.000	0.474	0.347	0.448	0.000	0.000	0.338	0.268	0.517	0.000	0.376	0.594	0.366	0.362	0.387	0.342	0.000	0.437	0.370	0.000	0.340	0.372	0.306	0.474	0.325	0.391	0.281	0.255	0.375	0.285
0.000	0.634	0.562	0.721	0.260	0.596	0.000	0.475	0.304	0.255	0.499	0.457	0.342	0.499	0.408	0.000	0.565	0.257	0.000	0.455	0.497	0.000	0.379	0.280	0.000	0.260	0.529	0.324	0.000	0.244	0.890	0.450	0.565	0.555	0.610	0.415	0.487	0.630	0.567	0.312	0.478	0.569	0.379	0.000	0.435	0.626	0.431	0.457	0.578	0.342
0.271	0.378	0.359	0.518	0.315	0.409	0.000	0.445	0.352	0.389	0.251	0.368	0.338	0.245	0.000	0.000	0.257	0.309	0.000	0.563	0.277	0.309	0.315	0.312	0.000	0.315	0.385	0.389	0.261	0.283	0.370	0.702	0.453	0.353	0.425	0.454	0.000	0.454	0.362	0.288	0.306	0.364	0.000	0.309	0.196	0.389	0.329	0.362	0.422	0.338
0.693	0.000	0.225	0.000	0.000	0.376	0.000	0.260	0.245	0.261	0.000	0.000	0.000	0.000	0.000	0.000	0.000	0.000	0.000	0.000	0.000	0.780	0.000	0.538	0.000	0.266	0.000	0.000	0.669	0.000	0.000	0.333	0.359	0.000	0.236	0.263	0.000	0.000	0.000	0.000	0.000	0.000	0.000	0.671	0.000	0.000	0.000	0.000	0.000	0.000
0.000	0.471	0.428	0.468	0.000	0.416	0.000	0.475	0.342	0.222	0.616	0.000	0.230	0.740	0.473	0.000	0.438	0.000	0.000	0.284	0.342	0.000	0.225	0.254	0.000	0.000	0.384	0.222	0.207	0.000	0.484	0.223	0.395	0.424	0.425	0.000	0.284	0.458	0.430	0.217	0.412	0.432	0.670	0.000	0.762	0.457	0.228	0.443	0.464	0.230
0.245	0.547	0.509	0.634	0.000	0.523	0.000	0.497	0.000	0.338	0.508	0.000	0.000	0.485	0.384	0.000	0.548	0.000	0.000	0.397	0.464	0.268	0.344	0.288	0.000	0.000	0.497	0.000	0.238	0.000	0.904	0.391	0.544	0.483	0.495	0.340	0.271	0.471	0.493	0.255	0.431	0.495	0.364	0.000	0.414	0.558	0.000	0.444	0.532	0.000
0.300	0.342	0.335	0.000	0.000	0.250	0.000	0.000	0.309	0.595	0.000	0.000	0.000	0.000	0.000	0.000	0.000	0.000	0.630	0.000	0.000	0.000	0.000	0.265	0.523	0.000	0.352	0.000	0.362	0.000	0.000	0.000	0.312	0.329	0.288	0.000	0.375	0.000	0.340	0.000	0.000	0.342	0.000	0.362	0.000	0.357	0.000	0.000	0.415	0.000
0.000	0.273	0.296	0.270	0.000	0.284	0.000	0.277	0.327	0.354	0.244	0.000	0.300	0.274	0.000	0.000	0.391	0.281	0.000	0.362	0.417	0.000	0.362	0.000	0.000	0.000	0.277	0.354	0.000	0.263	0.240	0.357	0.000	0.292	0.000	0.000	0.285	0.281	0.299	0.431	0.492	0.300	0.000	0.000	0.277	0.279	0.295	0.000	0.266	0.300
0.253	0.271	0.339	0.268	0.659	0.325	0.297	0.000	0.375	0.000	0.243	0.315	0.378	0.238	0.000	0.297	0.241	0.751	0.000	0.360	0.325	0.000	0.360	0.339	0.000	0.659	0.275	0.744	0.245	0.666	0.000	0.000	0.258	0.400	0.397	0.647	0.283	0.279	0.342	0.265	0.277	0.344	0.000	0.279	0.000	0.277	0.372	0.000	0.265	0.378
0.292	0.737	0.980	0.659	0.366	0.856	0.000	0.486	0.483	0.399	0.446	0.270	0.329	0.424	0.508	0.000	0.458	0.362	0.275	0.318	0.340	0.000	0.405	0.376	0.270	0.366	0.618	0.399	0.285	0.345	0.512	0.362	0.528	0.961	0.525	0.434	0.469	0.540	0.901	0.239	0.560	1.000	0.393	0.249	0.429	0.716	0.325	0.492	0.668	0.329
0.000	0.613	0.569	0.656	0.290	0.593	0.000	0.457	0.382	0.283	0.395	0.536	0.389	0.432	0.453	0.000	0.395	0.285	0.000	0.550	0.423	0.000	0.472	0.299	0.000	0.368	0.680	0.360	0.000	0.266	0.588	0.362	0.550	0.561	0.609	0.418	0.513	0.721	0.515	0.000	0.500	0.578	0.314	0.000	0.373	0.600	0.441	0.615	0.567	0.389
0.824	0.000	0.244	0.000	0.000	0.339	0.000	0.000	0.273	0.000	0.000	0.000	0.000	0.000	0.000	0.000	0.000	0.000	0.000	0.000	0.000	0.783	0.000	0.720	0.000	0.000	0.000	0.000	0.780	0.000	0.000	0.385	0.275	0.240	0.260	0.000	0.000	0.000	0.246	0.000	0.000	0.247	0.000	0.783	0.000	0.000	0.000	0.000	0.283	0.000
0.328	0.709	0.944	0.637	0.425	0.874	0.000	0.471	0.491	0.387	0.452	0.260	0.318	0.431	0.492	0.000	0.448	0.421	0.265	0.309	0.367	0.000	0.425	0.454	0.260	0.425	0.597	0.447	0.321	0.402	0.500	0.352	0.532	1.000	0.546	0.476	0.454	0.523	0.907	0.233	0.541	0.961	0.387	0.306	0.423	0.689	0.315	0.479	0.662	0.318
0.000	0.389	0.370	0.384	0.000	0.356	0.000	0.437	0.253	0.271	0.421	0.000	0.290	0.426	0.340	0.000	0.469	0.000	0.000	0.352	0.775	0.000	0.277	0.000	0.000	0.000	0.394	0.271	0.000	0.000	0.411	0.347	0.254	0.365	0.307	0.000	0.277	0.443	0.373	0.849	0.397	0.375	0.308	0.000	0.303	0.397	0.362	0.377	0.420	0.290
0.000	0.579	0.450	0.460	0.445	0.336	0.000	0.292	0.394	0.662	0.339	0.443	0.410	0.278	0.290	0.000	0.318	0.437	0.362	0.000	0.270	0.000	0.303	0.241	0.347	0.445	0.518	0.433	0.000	0.403	0.434	0.000	0.271	0.469	0.415	0.437	0.539	0.378	0.481	0.000	0.000	0.457	0.220	0.000	0.246	0.481	0.401	0.000	0.354	0.410
0.382	0.000	0.335	0.333	0.000	0.403	0.000	0.000	0.000	0.357	0.206	0.523	0.000	0.000	0.000	0.000	0.000	0.000	0.000	0.375	0.000	0.362	0.000	0.335	0.000	0.000	0.352	0.000	0.362	0.000	0.000	0.362	0.397	0.329	0.365	0.362	0.000	0.362	0.340	0.000	0.000	0.342	0.235	0.464	0.203	0.000	0.000	0.000	0.325	0.000
0.000	0.437	0.456	0.431	0.357	0.437	0.000	0.273	0.557	0.446	0.307	0.000	0.000	0.301	0.271	0.000	0.619	0.352	0.000	0.281	0.447	0.000	0.680	0.232	0.000	0.357	0.481	0.403	0.000	0.329	0.415	0.277	0.325	0.472	0.310	0.352	0.000	0.405	0.460	0.000	0.580	0.462	0.270	0.000	0.276	0.446	0.000	0.261	0.384	0.000
0.368	0.727	0.917	0.651	0.434	0.804	0.257	0.454	0.540	0.395	0.444	0.266	0.415	0.423	0.503	0.257	0.455	0.430	0.271	0.362	0.373	0.246	0.401	0.421	0.266	0.434	0.611	0.483	0.360	0.409	0.508	0.312	0.502	0.902	0.521	0.486	0.464	0.534	0.842	0.300	0.553	0.934	0.391	0.359	0.427	0.707	0.410	0.488	0.660	0.415
0.000	0.397	0.320	0.450	0.493	0.387	0.000	0.000	0.422	0.000	0.254	0.523	0.464	0.285	0.000	0.000	0.000	0.481	0.000	0.780	0.288	0.000	0.333	0.253	0.000	0.550	0.405	0.475	0.000	0.433	0.261	0.536	0.368	0.315	0.397	0.585	0.333	0.585	0.324	0.300	0.322	0.325	0.000	0.000	0.251	0.410	0.450	0.378	0.300	0.464
0.000	0.544	0.467	0.533	0.000	0.443	0.000	0.888	0.283	0.401	0.389	0.000	0.450	0.360	0.630	0.000	0.458	0.000	0.000	0.000	0.415	0.000	0.325	0.317	0.000	0.000	0.511	0.000	0.000	0.000	0.484	0.000	0.464	0.459	0.434	0.000	0.415	0.570	0.442	0.375	0.563	0.475	0.362	0.000	0.403	0.563	0.437	0.476	0.662	0.450
0.000	0.545	0.503	0.485	0.339	0.427	0.239	0.472	0.407	0.335	0.523	0.312	0.348	0.530	0.630	0.239	0.432	0.336	0.250	0.295	0.382	0.000	0.233	0.299	0.246	0.339	0.425	0.335	0.000	0.323	0.542	0.000	0.492	0.513	0.540	0.336	0.561	0.476	0.507	0.224	0.427	0.508	0.457	0.000	0.509	0.515	0.413	0.437	0.481	0.348
0.000	0.303	0.315	0.297	0.000	0.300	0.000	0.309	0.281	0.000	0.199	0.000	0.000	0.246	0.000	0.000	0.379	0.315	0.000	0.410	0.412	0.000	0.410	0.000	0.000	0.000	0.454	0.312	0.000	0.288	0.325	0.401	0.000	0.310	0.000	0.000	0.000	0.315	0.318	0.429	0.312	0.320	0.225	0.000	0.249	0.312	0.000	0.000	0.292	0.000
0.000	0.000	0.000	0.000	0.300	0.000	0.000	0.425	0.000	0.292	0.381	0.000	0.000	0.372	0.288	0.000	0.364	0.295	0.000	0.300	0.756	0.000	0.300	0.240	0.000	0.300	0.290	0.000	0.000	0.273	0.000	0.295	0.000	0.000	0.000	0.295	0.000	0.000	0.000	0.819	0.000	0.000	0.219	0.000	0.194	0.000	0.000	0.349	0.277	0.000
0.000	0.352	0.268	0.342	0.000	0.253	0.000	0.000	0.315	0.368	0.000	0.585	0.000	0.000	0.000	0.000	0.000	0.000	0.794	0.000	0.000	0.000	0.000	0.268	0.585	0.000	0.362	0.000	0.000	0.000	0.279	0.000	0.000	0.263	0.292	0.000	0.389	0.375	0.271	0.000	0.000	0.273	0.000	0.000	0.000	0.368	0.000	0.000	0.333	0.000
0.265	0.000	0.000	0.000	0.303	0.000	0.781	0.000	0.000	0.000	0.196	0.000	0.000	0.192	0.000	0.781	0.000	0.297	0.000	0.303	0.000	0.000	0.303	0.306	0.000	0.303	0.000	0.295	0.255	0.275	0.000	0.000	0.000	0.000	0.000	0.297	0.000	0.000	0.000	0.000	0.000	0.000	0.220	0.297	0.194	0.000	0.000	0.000	0.000	0.000
0.000	0.471	0.429	0.464	0.000	0.412	0.000	0.397	0.322	0.273	0.306	0.000	0.372	0.324	0.342	0.000	0.471	0.275	0.000	0.279	0.475	0.000	0.354	0.000	0.000	0.000	0.440	0.347	0.000	0.258	0.413	0.275	0.324	0.423	0.309	0.000	0.279	0.446	0.433	0.423	0.575	0.435	0.000	0.000	0.328	0.481	0.365	0.260	0.423	0.372
0.000	0.458	0.489	0.455	0.211	0.489	0.000	0.444	0.349	0.209	0.747	0.000	0.215	0.738	0.492	0.000	0.487	0.209	0.000	0.266	0.411	0.000	0.266	0.306	0.000	0.211	0.405	0.264	0.249	0.203	0.472	0.209	0.412	0.497	0.465	0.209	0.306	0.447	0.453	0.297	0.407	0.481	0.719	0.000	0.815	0.445	0.213	0.467	0.468	0.215
0.000	0.478	0.515	0.473	0.403	0.497	0.000	0.483	0.458	0.312	0.501	0.000	0.000	0.491	0.393	0.000	0.811	0.399	0.000	0.317	0.542	0.000	0.544	0.314	0.000	0.403	0.508	0.430	0.000	0.380	0.575	0.247	0.435	0.540	0.464	0.399	0.000	0.462	0.502	0.383	0.638	0.521	0.446	0.000	0.415	0.486	0.000	0.413	0.536	0.000
0.000	0.485	0.454	0.481	0.000	0.440	0.000	0.489	0.350	0.228	0.603	0.000	0.237	0.708	0.487	0.000	0.448	0.000	0.000	0.336	0.350	0.000	0.231	0.259	0.000	0.000	0.395	0.228	0.212	0.000	0.479	0.229	0.405	0.450	0.393	0.000	0.292	0.472	0.457	0.222	0.423	0.458	0.648	0.000	0.743	0.470	0.235	0.475	0.477	0.237
0.376	0.287	0.379	0.225	0.520	0.389	0.301	0.000	0.380	0.000	0.327	0.245	0.301	0.339	0.227	0.301	0.211	0.604	0.000	0.338	0.277	0.291	0.294	0.356	0.000	0.627	0.228	0.550	0.309	0.577	0.000	0.000	0.278	0.416	0.437	0.553	0.338	0.230	0.331	0.223	0.229	0.383	0.280	0.291	0.256	0.229	0.299	0.222	0.223	0.301
0.000	0.621	0.582	0.693	0.384	0.601	0.000	0.415	0.353	0.327	0.478	0.362	0.347	0.432	0.373	0.000	0.515	0.379	0.000	0.493	0.452	0.000	0.493	0.282	0.000	0.425	0.734	0.417	0.000	0.359	0.719	0.420	0.528	0.590	0.525	0.516	0.333	0.568	0.587	0.249	0.513	0.590	0.358	0.000	0.378	0.634	0.342	0.489	0.563	0.347
0.000	0.582	0.542	0.536	0.000	0.478	0.000	0.478	0.292	0.425	0.529	0.265	0.324	0.489	0.676	0.000	0.453	0.000	0.270	0.313	0.402	0.000	0.000	0.215	0.265	0.247	0.478	0.000	0.000	0.000	0.599	0.000	0.500	0.536	0.518	0.000	0.514	0.483	0.531	0.299	0.425	0.548	0.443	0.000	0.451	0.571	0.408	0.437	0.510	0.324
0.000	0.283	0.417	0.354	0.000	0.399	0.000	0.422	0.000	0.000	0.398	0.000	0.000	0.306	0.362	0.000	0.249	0.000	0.000	0.297	0.389	0.000	0.297	0.239	0.000	0.297	0.468	0.000	0.000	0.271	0.397	0.292	0.268	0.411	0.254	0.000	0.297	0.292	0.352	0.349	0.290	0.423	0.427	0.000	0.376	0.290	0.000	0.347	0.349	0.000
0.237	0.251	0.322	0.249	0.593	0.311	0.342	0.000	0.387	0.000	0.236	0.281	0.342	0.232	0.000	0.342	0.289	0.693	0.000	0.329	0.350	0.000	0.329	0.322	0.000	0.593	0.254	0.604	0.231	0.720	0.000	0.000	0.241	0.380	0.373	0.585	0.260	0.257	0.324	0.246	0.255	0.325	0.000	0.257	0.000	0.255	0.338	0.000	0.246	0.342
0.332	0.723	0.961	0.647	0.361	0.843	0.000	0.478	0.476	0.425	0.443	0.265	0.324	0.422	0.500	0.000	0.453	0.357	0.270	0.313	0.336	0.245	0.399	0.397	0.265	0.361	0.607	0.393	0.358	0.340	0.506	0.357	0.520	0.944	0.518	0.427	0.462	0.531	0.886	0.236	0.550	0.980	0.390	0.310	0.426	0.702	0.320	0.485	0.657	0.324
0.000	0.433	0.519	0.451	0.227	0.504	0.000	0.437	0.215	0.283	0.668	0.000	0.000	0.634	0.435	0.000	0.423	0.225	0.000	0.000	0.419	0.000	0.000	0.255	0.000	0.227	0.387	0.000	0.209	0.217	0.455	0.225	0.398	0.501	0.408	0.327	0.227	0.327	0.466	0.350	0.325	0.511	0.717	0.000	0.728	0.415	0.000	0.484	0.448	0.000
0.368	0.344	0.405	0.340	0.000	0.460	0.000	0.446	0.325	0.523	0.354	0.000	0.378	0.325	0.273	0.000	0.000	0.000	0.325	0.283	0.257	0.354	0.283	0.405	0.315	0.000	0.403	0.000	0.310	0.000	0.303	0.354	0.258	0.400	0.312	0.279	0.415	0.279	0.409	0.265	0.000	0.411	0.214	0.354	0.276	0.352	0.372	0.263	0.386	0.378
0.000	0.621	0.545	0.719	0.397	0.585	0.000	0.428	0.315	0.266	0.484	0.485	0.415	0.496	0.493	0.000	0.462	0.391	0.000	0.477	0.434	0.000	0.271	0.422	0.000	0.440	0.526	0.389	0.000	0.368	0.678	0.340	0.726	0.555	0.799	0.471	0.542	0.664	0.550	0.255	0.431	0.553	0.388	0.000	0.382	0.610	0.492	0.475	0.506	0.415
0.000	0.342	0.338	0.338	0.281	0.324	0.000	0.400	0.412	0.275	0.373	0.000	0.000	0.365	0.271	0.000	0.520	0.352	0.000	0.357	0.708	0.000	0.624	0.232	0.000	0.281	0.400	0.349	0.000	0.260	0.301	0.352	0.000	0.333	0.000	0.277	0.000	0.352	0.340	0.671	0.484	0.342	0.213	0.000	0.240	0.349	0.000	0.382	0.384	0.000
0.382	0.570	0.607	0.665	0.379	0.622	0.000	0.554	0.387	0.412	0.439	0.357	0.342	0.466	0.500	0.000	0.470	0.375	0.000	0.543	0.387	0.257	0.329	0.475	0.000	0.420	0.529	0.412	0.372	0.355	0.543	0.375	0.659	0.599	0.690	0.450	0.420	0.693	0.582	0.246	0.532	0.600	0.379	0.257	0.407	0.581	0.431	0.575	0.729	0.342
0.318	0.270	0.373	0.431	0.281	0.458	0.000	0.443	0.324	0.275	0.353	0.312	0.295	0.382	0.344	0.000	0.304	0.277	0.000	0.412	0.373	0.277	0.281	0.404	0.000	0.412	0.347	0.000	0.244	0.260	0.415	0.352	0.450	0.368	0.457	0.450	0.357	0.352	0.376	0.333	0.275	0.378	0.000	0.277	0.190	0.275	0.290	0.458	0.263	0.295
0.000	0.342	0.335	0.333	0.000	0.317	0.000	0.000	0.309	0.357	0.260	0.523	0.000	0.201	0.000	0.000	0.000	0.000	0.630	0.000	0.000	0.000	0.000	0.265	0.523	0.000	0.352	0.000	0.285	0.000	0.275	0.000	0.000	0.260	0.288	0.000	0.375	0.362	0.268	0.000	0.000	0.270	0.297	0.000	0.257	0.357	0.000	0.000	0.325	0.000
0.000	0.621	0.481	0.606	0.347	0.454	0.000	0.329	0.295	0.425	0.203	0.437	0.490	0.198	0.325	0.000	0.394	0.338	0.000	0.347	0.375	0.000	0.347	0.000	0.000	0.347	0.766	0.425	0.000	0.303	0.467	0.338	0.297	0.472	0.352	0.338	0.347	0.558	0.487	0.000	0.493	0.490	0.000	0.000	0.253	0.648	0.472	0.306	0.454	0.490
0.000	0.543	0.379	0.410	0.531	0.246	0.000	0.000	0.441	0.342	0.204	0.606	0.397	0.000	0.000	0.000	0.000	0.515	0.523	0.000	0.300	0.000	0.357	0.260	0.464	0.531	0.431	0.507	0.000	0.454	0.270	0.000	0.303	0.412	0.457	0.515	0.595	0.443	0.425	0.000	0.000	0.386	0.000	0.000	0.000	0.437	0.382	0.000	0.315	0.397
0.000	0.519	0.507	0.511	0.288	0.485	0.000	0.492	0.455	0.281	0.426	0.000	0.000	0.445	0.450	0.000	0.754	0.283	0.000	0.288	0.455	0.000	0.545	0.000	0.000	0.288	0.453	0.357	0.000	0.265	0.523	0.283	0.382	0.500	0.401	0.283	0.000	0.536	0.512	0.340	0.680	0.515	0.398	0.000	0.390	0.531	0.000	0.389	0.562	0.000
0.000	0.372	0.309	0.365	0.000	0.295	0.000	0.485	0.347	0.300	0.286	0.000	0.329	0.280	0.375	0.000	0.322	0.000	0.000	0.393	0.481	0.000	0.454	0.000	0.000	0.000	0.378	0.300	0.000	0.354	0.366	0.385	0.275	0.304	0.260	0.000	0.309	0.385	0.312	0.460	0.382	0.313	0.222	0.000	0.313	0.382	0.322	0.000	0.360	0.329
0.000	0.275	0.342	0.271	0.288	0.328	0.000	0.409	0.329	0.281	0.394	0.000	0.000	0.402	0.277	0.000	0.571	0.283	0.000	0.365	0.725	0.000	0.509	0.000	0.000	0.288	0.354	0.357	0.000	0.265	0.352	0.360	0.000	0.338	0.000	0.283	0.000	0.283	0.345	0.756	0.457	0.347	0.272	0.000	0.278	0.281	0.000	0.338	0.340	0.000
0.338	0.368	0.452	0.285	0.727	0.404	0.325	0.000	0.477	0.000	0.340	0.352	0.415	0.308	0.292	0.325	0.253	0.709	0.000	0.450	0.344	0.300	0.389	0.423	0.000	0.827	0.295	0.637	0.325	0.641	0.000	0.000	0.347	0.495	0.539	0.741	0.450	0.300	0.395	0.281	0.297	0.459	0.221	0.382	0.195	0.297	0.405	0.279	0.281	0.415
0.279	0.309	0.366	0.303	0.807	0.348	0.357	0.000	0.418	0.000	0.253	0.397	0.457	0.247	0.000	0.357	0.263	0.897	0.000	0.420	0.362	0.000	0.420	0.366	0.000	0.807	0.315	0.806	0.268	0.774	0.000	0.000	0.288	0.432	0.437	0.781	0.329	0.322	0.370	0.297	0.318	0.373	0.000	0.322	0.000	0.318	0.443	0.000	0.297	0.457
0.000	0.477	0.458	0.471	0.000	0.439	0.000	0.761	0.257	0.405	0.453	0.000	0.297	0.469	0.546	0.000	0.500	0.000	0.000	0.283	0.415	0.000	0.000	0.339	0.000	0.000	0.349	0.000	0.000	0.000	0.417	0.354	0.452	0.452	0.459	0.000	0.283	0.492	0.462	0.386	0.488	0.464	0.395	0.000	0.388	0.488	0.292	0.461	0.581	0.297
0.000	0.536	0.523	0.606	0.310	0.560	0.000	0.447	0.290	0.352	0.526	0.331	0.000	0.506	0.385	0.000	0.555	0.307	0.000	0.427	0.513	0.000	0.357	0.310	0.000	0.310	0.473	0.306	0.000	0.294	0.810	0.353	0.474	0.546	0.564	0.391	0.427	0.478	0.494	0.340	0.352	0.529	0.388	0.000	0.437	0.500	0.317	0.502	0.525	0.000
0.285	0.000	0.000	0.000	0.342	0.000	1.000	0.000	0.000	0.000	0.000	0.000	0.000	0.197	0.000	1.000	0.000	0.333	0.000	0.342	0.000	0.000	0.000	0.255	0.000	0.342	0.000	0.329	0.273	0.300	0.000	0.000	0.000	0.000	0.000	0.333	0.000	0.000	0.000	0.000	0.000	0.000	0.000	0.333	0.000	0.000	0.000	0.000	0.000	0.000
0.000	0.000	0.000	0.000	0.000	0.000	0.000	0.000	0.283	0.000	0.000	0.000	0.000	0.000	0.000	0.000	0.000	0.318	0.000	0.325	0.360	0.000	0.325	0.000	0.000	0.000	0.000	0.315	0.000	0.290	0.000	0.318	0.000	0.000	0.000	0.000	0.000	0.000	0.000	0.375	0.315	0.000	0.000	0.000	0.000	0.000	0.000	0.000	0.000	0.000
0.000	0.462	0.469	0.457	0.373	0.453	0.265	0.494	0.466	0.366	0.516	0.000	0.000	0.515	0.401	0.265	0.871	0.368	0.000	0.373	0.572	0.000	0.478	0.219	0.000	0.373	0.467	0.366	0.000	0.350	0.585	0.253	0.415	0.464	0.493	0.368	0.324	0.472	0.473	0.391	0.547	0.475	0.416	0.000	0.390	0.469	0.331	0.421	0.478	0.000
0.000	0.561	0.483	0.663	0.000	0.517	0.000	0.487	0.000	0.331	0.515	0.368	0.000	0.493	0.377	0.000	0.558	0.000	0.000	0.431	0.483	0.000	0.338	0.327	0.000	0.000	0.487	0.000	0.000	0.000	0.945	0.384	0.511	0.477	0.550	0.333	0.431	0.550	0.506	0.251	0.423	0.489	0.360	0.000	0.411	0.547	0.347	0.437	0.523	0.000
0.000	0.662	0.553	0.765	0.000	0.564	0.000	0.490	0.349	0.000	0.437	0.362	0.333	0.376	0.378	0.000	0.373	0.000	0.000	0.459	0.403	0.000	0.511	0.000	0.000	0.000	0.741	0.303	0.000	0.000	0.617	0.500	0.523	0.544	0.490	0.450	0.312	0.659	0.581	0.000	0.539	0.563	0.357	0.000	0.381	0.685	0.325	0.536	0.665	0.333
0.387	0.647	0.600	0.679	0.265	0.617	0.000	0.612	0.355	0.487	0.502	0.288	0.275	0.458	0.450	0.000	0.498	0.261	0.000	0.428	0.393	0.261	0.335	0.460	0.000	0.265	0.539	0.329	0.376	0.247	0.568	0.458	0.615	0.592	0.620	0.423	0.265	0.597	0.574	0.317	0.543	0.593	0.404	0.261	0.438	0.661	0.344	0.563	0.800	0.275
0.268	0.372	0.425	0.000	0.000	0.375	0.000	0.437	0.273	0.709	0.384	0.000	0.329	0.193	0.295	0.000	0.254	0.000	0.375	0.000	0.273	0.000	0.000	0.309	0.357	0.000	0.437	0.000	0.258	0.000	0.251	0.000	0.275	0.447	0.260	0.000	0.393	0.000	0.486	0.283	0.300	0.432	0.280	0.303	0.283	0.382	0.322	0.000	0.460	0.329
0.000	0.458	0.489	0.455	0.211	0.489	0.000	0.444	0.349	0.209	0.747	0.000	0.215	0.738	0.492	0.000	0.487	0.209	0.000	0.266	0.411	0.000	0.266	0.306	0.000	0.211	0.405	0.264	0.249	0.203	0.472	0.209	0.412	0.497	0.465	0.209	0.306	0.447	0.453	0.297	0.407	0.481	0.719	0.000	0.815	0.445	0.213	0.467	0.468	0.215
0.000	0.593	0.455	0.475	0.457	0.359	0.000	0.000	0.441	0.437	0.204	0.464	0.397	0.251	0.000	0.000	0.273	0.443	0.523	0.000	0.382	0.000	0.357	0.260	0.464	0.457	0.500	0.437	0.000	0.393	0.270	0.000	0.303	0.478	0.357	0.443	0.531	0.347	0.461	0.315	0.000	0.464	0.232	0.000	0.202	0.507	0.382	0.000	0.315	0.397
0.394	0.714	0.902	0.640	0.427	0.794	0.253	0.447	0.532	0.421	0.441	0.261	0.408	0.420	0.495	0.253	0.450	0.423	0.266	0.357	0.368	0.307	0.395	0.437	0.261	0.427	0.601	0.476	0.410	0.404	0.502	0.307	0.495	0.887	0.514	0.478	0.457	0.526	0.829	0.296	0.544	0.917	0.388	0.391	0.424	0.693	0.403	0.481	0.650	0.408
0.000	0.537	0.506	0.615	0.324	0.548	0.000	0.467	0.237	0.318	0.506	0.349	0.000	0.495	0.401	0.000	0.558	0.320	0.000	0.447	0.490	0.000	0.373	0.405	0.000	0.373	0.494	0.318	0.000	0.304	0.887	0.368	0.536	0.517	0.601	0.442	0.447	0.500	0.473	0.243	0.405	0.512	0.353	0.000	0.419	0.523	0.331	0.450	0.503	0.000
0.000	0.435	0.432	0.433	0.000	0.422	0.000	0.438	0.319	0.206	0.657	0.000	0.212	0.646	0.454	0.000	0.411	0.000	0.000	0.263	0.319	0.000	0.208	0.275	0.000	0.000	0.379	0.206	0.246	0.000	0.439	0.207	0.368	0.415	0.398	0.000	0.263	0.423	0.420	0.255	0.380	0.421	0.711	0.000	0.779	0.421	0.211	0.411	0.430	0.212
0.000	0.342	0.265	0.425	0.375	0.364	0.000	0.000	0.000	0.000	0.206	0.693	0.425	0.000	0.000	0.000	0.000	0.362	0.000	0.561	0.000	0.000	0.000	0.265	0.000	0.481	0.352	0.357	0.000	0.318	0.275	0.362	0.397	0.260	0.422	0.540	0.375	0.464	0.268	0.000	0.000	0.270	0.000	0.000	0.000	0.357	0.405	0.000	0.000	0.425
0.000	0.437	0.265	0.550	0.375	0.364	0.000	0.000	0.000	0.000	0.000	1.000	0.425	0.000	0.000	0.000	0.000	0.362	0.000	0.375	0.000	0.000	0.000	0.265	0.000	0.375	0.352	0.357	0.000	0.318	0.349	0.362	0.312	0.260	0.422	0.464	0.481	0.606	0.340	0.000	0.000	0.270	0.000	0.000	0.000	0.357	0.405	0.000	0.000	0.425
0.000	0.372	0.355	0.365	0.309	0.339	0.000	0.567	0.347	0.300	0.384	0.000	0.329	0.375	0.375	0.000	0.410	0.303	0.000	0.454	0.730	0.000	0.393	0.000	0.000	0.309	0.378	0.382	0.000	0.279	0.318	0.385	0.275	0.350	0.260	0.303	0.309	0.385	0.359	0.741	0.382	0.361	0.280	0.000	0.313	0.382	0.322	0.357	0.415	0.329
0.000	0.505	0.469	0.495	0.000	0.445	0.000	0.684	0.285	0.405	0.347	0.000	0.357	0.338	0.459	0.000	0.425	0.000	0.000	0.420	0.362	0.000	0.329	0.318	0.000	0.000	0.464	0.318	0.000	0.000	0.455	0.410	0.422	0.462	0.437	0.000	0.329	0.529	0.444	0.297	0.523	0.478	0.287	0.000	0.343	0.523	0.347	0.481	0.637	0.357
0.292	0.737	0.980	0.659	0.366	0.856	0.000	0.486	0.483	0.399	0.446	0.270	0.329	0.424	0.508	0.000	0.458	0.362	0.275	0.318	0.340	0.000	0.405	0.376	0.270	0.366	0.618	0.399	0.285	0.345	0.512	0.362	0.528	0.961	0.525	0.434	0.469	0.540	0.901	0.239	0.560	1.000	0.393	0.249	0.429	0.716	0.325	0.492	0.668	0.329
0.000	0.529	0.479	0.613	0.000	0.513	0.000	0.481	0.000	0.377	0.512	0.000	0.000	0.491	0.373	0.000	0.571	0.000	0.000	0.461	0.478	0.000	0.333	0.324	0.000	0.263	0.536	0.000	0.000	0.000	0.932	0.379	0.528	0.473	0.545	0.379	0.384	0.487	0.483	0.249	0.417	0.485	0.358	0.000	0.409	0.539	0.342	0.432	0.517	0.000
0.328	0.709	0.944	0.637	0.355	0.874	0.000	0.471	0.470	0.419	0.440	0.260	0.318	0.419	0.492	0.000	0.448	0.352	0.265	0.309	0.332	0.000	0.393	0.415	0.260	0.355	0.597	0.387	0.354	0.336	0.500	0.352	0.513	0.976	0.512	0.421	0.454	0.523	0.907	0.233	0.541	0.961	0.387	0.306	0.423	0.689	0.315	0.479	0.646	0.318
0.000	0.000	0.000	0.000	0.000	0.000	0.000	0.000	0.000	0.000	0.201	0.000	0.000	0.196	0.000	0.000	0.000	0.000	0.000	0.000	0.288	0.000	0.000	0.000	0.000	0.000	0.000	0.000	0.000	0.000	0.000	0.325	0.000	0.000	0.000	0.000	0.000	0.000	0.000	0.300	0.000	0.000	0.000	0.000	0.199	0.000	0.000	0.000	0.000	0.000
0.000	0.000	0.244	0.000	0.000	0.233	0.000	0.567	0.000	0.000	0.341	0.000	0.000	0.333	0.295	0.000	0.410	0.000	0.000	0.309	0.575	0.000	0.309	0.309	0.000	0.000	0.000	0.000	0.000	0.000	0.251	0.303	0.275	0.240	0.260	0.000	0.000	0.000	0.246	0.600	0.000	0.247	0.280	0.000	0.247	0.000	0.000	0.357	0.360	0.000
0.000	0.901	0.685	0.777	0.378	0.601	0.000	0.509	0.431	0.425	0.460	0.338	0.401	0.421	0.540	0.000	0.491	0.372	0.352	0.378	0.431	0.000	0.378	0.000	0.338	0.378	0.729	0.425	0.000	0.344	0.618	0.372	0.534	0.673	0.600	0.476	0.528	0.716	0.693	0.275	0.617	0.698	0.350	0.000	0.426	0.938	0.505	0.481	0.786	0.401
0.000	0.394	0.420	0.417	0.000	0.408	0.000	0.397	0.277	0.290	0.692	0.000	0.000	0.614	0.365	0.000	0.450	0.000	0.000	0.000	0.352	0.000	0.000	0.206	0.000	0.232	0.397	0.000	0.269	0.000	0.428	0.000	0.382	0.397	0.437	0.000	0.000	0.370	0.423	0.282	0.290	0.404	0.791	0.000	0.725	0.368	0.000	0.412	0.437	0.000
0.275	0.539	0.517	0.528	0.322	0.490	0.000	0.771	0.281	0.511	0.424	0.000	0.347	0.397	0.623	0.000	0.420	0.315	0.000	0.000	0.412	0.315	0.000	0.362	0.000	0.322	0.454	0.312	0.265	0.288	0.450	0.000	0.460	0.531	0.467	0.315	0.322	0.563	0.497	0.372	0.557	0.526	0.327	0.401	0.384	0.557	0.338	0.472	0.655	0.347
0.353	0.495	0.537	0.491	0.411	0.545	0.000	0.627	0.357	0.405	0.456	0.250	0.243	0.437	0.402	0.000	0.552	0.407	0.000	0.380	0.435	0.296	0.439	0.444	0.000	0.411	0.500	0.405	0.345	0.390	0.519	0.340	0.458	0.570	0.515	0.407	0.299	0.483	0.540	0.487	0.502	0.542	0.380	0.407	0.377	0.502	0.304	0.442	0.560	0.243
0.000	0.563	0.541	0.638	0.257	0.591	0.000	0.497	0.238	0.253	0.518	0.352	0.000	0.536	0.403	0.000	0.593	0.254	0.000	0.375	0.492	0.000	0.375	0.319	0.000	0.257	0.469	0.253	0.000	0.241	0.825	0.370	0.539	0.565	0.620	0.370	0.450	0.529	0.512	0.309	0.408	0.548	0.377	0.000	0.405	0.550	0.333	0.526	0.571	0.000
0.000	0.475	0.415	0.563	0.000	0.454	0.000	0.329	0.375	0.000	0.203	0.437	0.382	0.287	0.415	0.000	0.270	0.000	0.000	0.630	0.375	0.000	0.347	0.257	0.000	0.347	0.487	0.333	0.000	0.000	0.389	0.431	0.485	0.408	0.450	0.431	0.347	0.659	0.420	0.000	0.493	0.423	0.000	0.000	0.291	0.493	0.368	0.450	0.454	0.382
0.271	0.324	0.396	0.280	0.470	0.364	0.296	0.000	0.400	0.000	0.343	0.240	0.340	0.353	0.224	0.296	0.208	0.577	0.000	0.367	0.216	0.227	0.332	0.352	0.000	0.530	0.284	0.651	0.265	0.521	0.000	0.227	0.274	0.429	0.431	0.487	0.332	0.287	0.354	0.000	0.285	0.399	0.331	0.287	0.356	0.285	0.338	0.219	0.278	0.340
0.000	0.504	0.476	0.497	0.000	0.477	0.000	0.542	0.370	0.273	0.437	0.000	0.292	0.512	0.740	0.000	0.385	0.000	0.000	0.354	0.322	0.000	0.000	0.372	0.000	0.279	0.344	0.000	0.243	0.000	0.413	0.000	0.478	0.448	0.481	0.275	0.409	0.519	0.433	0.261	0.481	0.460	0.435	0.000	0.472	0.481	0.288	0.516	0.458	0.292
0.384	0.362	0.419	0.357	0.533	0.400	0.000	0.368	0.268	0.429	0.284	0.342	0.318	0.242	0.000	0.000	0.364	0.523	0.000	0.382	0.340	0.000	0.300	0.473	0.000	0.533	0.368	0.518	0.370	0.481	0.247	0.000	0.394	0.466	0.557	0.523	0.382	0.295	0.423	0.277	0.000	0.425	0.277	0.295	0.194	0.372	0.397	0.275	0.555	0.318
0.000	0.879	0.663	0.749	0.389	0.576	0.000	0.523	0.440	0.378	0.450	0.352	0.415	0.409	0.556	0.000	0.472	0.382	0.368	0.389	0.397	0.000	0.389	0.000	0.352	0.389	0.693	0.437	0.000	0.352	0.588	0.382	0.546	0.651	0.612	0.490	0.544	0.741	0.671	0.000	0.637	0.675	0.354	0.000	0.430	0.918	0.523	0.492	0.811	0.415
0.000	0.257	0.284	0.254	0.266	0.274	0.000	0.379	0.245	0.261	0.415	0.000	0.277	0.420	0.258	0.000	0.431	0.263	0.000	0.266	0.811	0.000	0.266	0.225	0.000	0.266	0.329	0.000	0.000	0.249	0.400	0.263	0.246	0.281	0.299	0.263	0.266	0.333	0.287	0.806	0.261	0.288	0.263	0.000	0.187	0.261	0.347	0.317	0.318	0.277
0.000	0.415	0.327	0.405	0.000	0.310	0.000	0.000	0.297	0.000	0.257	0.000	0.000	0.000	0.000	0.000	0.000	0.000	0.000	0.352	0.297	0.000	0.352	0.000	0.000	0.352	0.333	0.338	0.277	0.000	0.268	0.342	0.000	0.322	0.000	0.342	0.000	0.342	0.331	0.312	0.338	0.333	0.000	0.000	0.254	0.431	0.000	0.000	0.397	0.000
0.251	0.270	0.338	0.266	0.652	0.324	0.295	0.000	0.412	0.000	0.243	0.312	0.375	0.238	0.000	0.295	0.240	0.794	0.000	0.357	0.373	0.000	0.357	0.338	0.000	0.652	0.273	0.810	0.244	0.766	0.000	0.000	0.257	0.399	0.395	0.641	0.281	0.277	0.340	0.263	0.275	0.342	0.000	0.277	0.000	0.275	0.368	0.000	0.263	0.375
0.000	0.642	0.585	0.600	0.385	0.498	0.000	0.292	0.507	0.375	0.362	0.347	0.410	0.391	0.472	0.000	0.405	0.378	0.362	0.385	0.474	0.000	0.385	0.241	0.347	0.385	0.590	0.433	0.000	0.349	0.491	0.297	0.397	0.594	0.481	0.378	0.578	0.528	0.550	0.279	0.433	0.595	0.278	0.000	0.358	0.596	0.401	0.405	0.453	0.410
0.000	0.342	0.265	0.425	0.000	0.364	0.000	0.000	0.000	0.357	0.206	0.523	0.000	0.201	0.000	0.000	0.000	0.000	0.000	0.481	0.000	0.000	0.000	0.265	0.000	0.375	0.352	0.000	0.000	0.000	0.275	0.362	0.397	0.260	0.365	0.464	0.000	0.362	0.268	0.000	0.000	0.270	0.000	0.000	0.000	0.357	0.000	0.000	0.000	0.000
0.000	0.727	0.609	0.644	0.325	0.492	0.000	0.312	0.415	0.401	0.320	0.500	0.450	0.283	0.393	0.000	0.261	0.318	0.415	0.325	0.415	0.000	0.325	0.000	0.389	0.325	0.638	0.401	0.000	0.290	0.513	0.405	0.362	0.598	0.471	0.469	0.673	0.613	0.596	0.000	0.464	0.621	0.000	0.000	0.287	0.684	0.507	0.292	0.596	0.450
0.000	0.565	0.485	0.668	0.000	0.519	0.000	0.490	0.000	0.333	0.505	0.372	0.000	0.483	0.379	0.000	0.561	0.000	0.000	0.434	0.459	0.000	0.340	0.328	0.000	0.000	0.490	0.000	0.000	0.000	0.937	0.386	0.514	0.479	0.533	0.335	0.391	0.526	0.509	0.253	0.425	0.491	0.361	0.000	0.412	0.550	0.275	0.439	0.526	0.000
0.403	0.391	0.476	0.335	0.647	0.477	0.292	0.344	0.444	0.273	0.331	0.309	0.372	0.237	0.270	0.292	0.239	0.635	0.000	0.409	0.322	0.349	0.354	0.498	0.000	0.802	0.271	0.575	0.391	0.589	0.237	0.000	0.373	0.511	0.454	0.662	0.354	0.349	0.481	0.261	0.347	0.483	0.000	0.349	0.190	0.347	0.365	0.000	0.382	0.372
0.000	0.557	0.518	0.659	0.000	0.561	0.000	0.452	0.244	0.260	0.524	0.365	0.275	0.513	0.325	0.000	0.498	0.000	0.000	0.428	0.505	0.000	0.386	0.360	0.000	0.000	0.513	0.260	0.234	0.000	0.836	0.458	0.553	0.512	0.603	0.382	0.386	0.547	0.504	0.317	0.420	0.525	0.442	0.000	0.463	0.568	0.344	0.464	0.544	0.275
0.000	0.420	0.394	0.415	0.000	0.379	0.000	0.493	0.361	0.335	0.483	0.000	0.000	0.484	0.382	0.000	0.849	0.000	0.000	0.342	0.514	0.000	0.394	0.227	0.000	0.000	0.461	0.000	0.000	0.251	0.576	0.266	0.401	0.389	0.443	0.000	0.270	0.431	0.397	0.370	0.497	0.399	0.408	0.000	0.382	0.428	0.277	0.442	0.475	0.000
0.292	0.000	0.000	0.000	0.457	0.000	0.675	0.000	0.000	0.000	0.000	0.000	0.000	0.199	0.000	0.675	0.000	0.443	0.000	0.357	0.000	0.000	0.000	0.260	0.000	0.457	0.000	0.342	0.279	0.393	0.000	0.000	0.000	0.000	0.000	0.443	0.000	0.000	0.000	0.000	0.000	0.000	0.000	0.347	0.000	0.000	0.000	0.000	0.000	0.000
0.000	0.534	0.486	0.611	0.254	0.517	0.000	0.434	0.000	0.317	0.515	0.273	0.000	0.504	0.361	0.000	0.603	0.251	0.000	0.475	0.439	0.000	0.370	0.276	0.000	0.254	0.434	0.250	0.000	0.239	0.816	0.405	0.533	0.481	0.548	0.405	0.322	0.469	0.490	0.241	0.437	0.492	0.375	0.000	0.418	0.544	0.260	0.419	0.523	0.000
0.232	0.531	0.565	0.607	0.253	0.598	0.000	0.537	0.235	0.362	0.534	0.271	0.261	0.503	0.312	0.000	0.536	0.250	0.000	0.442	0.507	0.250	0.368	0.425	0.000	0.253	0.514	0.315	0.227	0.238	0.772	0.467	0.550	0.573	0.579	0.403	0.368	0.494	0.555	0.350	0.401	0.572	0.414	0.250	0.430	0.540	0.327	0.495	0.601	0.261
0.000	0.484	0.437	0.477	0.000	0.418	0.000	0.527	0.329	0.281	0.455	0.000	0.000	0.471	0.450	0.000	0.754	0.000	0.000	0.000	0.487	0.000	0.468	0.235	0.000	0.000	0.453	0.000	0.000	0.000	0.523	0.000	0.423	0.431	0.434	0.000	0.000	0.500	0.441	0.268	0.624	0.443	0.398	0.000	0.390	0.496	0.000	0.431	0.534	0.000
0.292	0.737	0.980	0.659	0.366	0.856	0.000	0.486	0.483	0.399	0.446	0.270	0.329	0.424	0.508	0.000	0.458	0.362	0.275	0.318	0.340	0.000	0.405	0.376	0.270	0.366	0.618	0.399	0.285	0.345	0.512	0.362	0.528	0.961	0.525	0.434	0.469	0.540	0.901	0.239	0.560	1.000	0.393	0.249	0.429	0.716	0.325	0.492	0.668	0.329
0.000	0.485	0.454	0.481	0.000	0.440	0.000	0.489	0.350	0.228	0.603	0.000	0.237	0.708	0.487	0.000	0.448	0.000	0.000	0.336	0.350	0.000	0.231	0.259	0.000	0.000	0.395	0.228	0.212	0.000	0.479	0.229	0.405	0.450	0.393	0.000	0.292	0.472	0.457	0.222	0.423	0.458	0.648	0.000	0.743	0.470	0.235	0.475	0.477	0.237
0.000	0.474	0.431	0.467	0.357	0.413	0.000	0.481	0.373	0.275	0.478	0.000	0.295	0.480	0.397	0.000	0.562	0.352	0.000	0.357	0.886	0.000	0.457	0.232	0.000	0.357	0.515	0.403	0.000	0.329	0.415	0.352	0.415	0.450	0.457	0.352	0.281	0.523	0.435	0.737	0.484	0.437	0.342	0.000	0.329	0.484	0.368	0.458	0.493	0.295
0.000	0.357	0.270	0.000	0.000	0.000	0.000	0.000	0.318	0.375	0.000	0.000	0.000	0.000	0.000	0.000	0.000	0.000	1.000	0.000	0.000	0.000	0.000	0.000	0.630	0.000	0.368	0.000	0.000	0.000	0.000	0.000	0.000	0.265	0.000	0.000	0.397	0.000	0.273	0.000	0.000	0.275	0.000	0.000	0.000	0.375	0.000	0.000	0.338	0.000
0.000	0.425	0.397	0.420	0.000	0.382	0.000	0.500	0.437	0.268	0.461	0.000	0.000	0.475	0.386	0.000	0.845	0.270	0.000	0.273	0.520	0.000	0.481	0.228	0.000	0.000	0.431	0.340	0.000	0.000	0.525	0.270	0.405	0.392	0.419	0.000	0.000	0.437	0.400	0.325	0.589	0.402	0.389	0.000	0.366	0.434	0.000	0.447	0.481	0.000
0.325	0.405	0.411	0.443	0.617	0.420	0.500	0.000	0.458	0.283	0.335	0.415	0.450	0.240	0.000	0.500	0.357	0.606	0.000	0.472	0.261	0.285	0.425	0.344	0.000	0.648	0.496	0.659	0.315	0.558	0.353	0.418	0.333	0.458	0.437	0.693	0.290	0.418	0.415	0.000	0.360	0.417	0.216	0.285	0.307	0.415	0.441	0.000	0.394	0.450
0.000	0.000	0.245	0.000	0.000	0.234	0.000	0.300	0.275	0.000	0.317	0.000	0.000	0.334	0.297	0.000	0.000	0.000	0.000	0.312	0.349	0.000	0.312	0.000	0.000	0.000	0.382	0.000	0.000	0.281	0.253	0.000	0.000	0.241	0.000	0.000	0.000	0.306	0.247	0.362	0.000	0.249	0.357	0.000	0.381	0.000	0.000	0.283	0.000	0.000
0.000	0.459	0.468	0.454	0.254	0.451	0.000	0.491	0.344	0.250	0.435	0.000	0.263	0.426	0.361	0.000	0.587	0.318	0.000	0.322	0.569	0.000	0.503	0.276	0.000	0.254	0.517	0.364	0.000	0.348	0.516	0.318	0.345	0.481	0.367	0.251	0.000	0.469	0.451	0.450	0.494	0.473	0.396	0.000	0.389	0.467	0.260	0.447	0.523	0.263
0.260	0.457	0.443	0.450	0.295	0.423	0.312	0.464	0.464	0.000	0.337	0.000	0.000	0.329	0.360	0.312	0.489	0.290	0.000	0.481	0.428	0.000	0.433	0.301	0.000	0.295	0.362	0.365	0.251	0.270	0.357	0.425	0.338	0.437	0.320	0.290	0.000	0.472	0.447	0.443	0.509	0.450	0.275	0.290	0.309	0.468	0.000	0.397	0.443	0.000
0.290	0.727	0.968	0.651	0.362	0.847	0.000	0.481	0.479	0.427	0.444	0.266	0.325	0.423	0.503	0.000	0.455	0.359	0.271	0.315	0.338	0.000	0.401	0.373	0.266	0.362	0.611	0.395	0.325	0.342	0.508	0.359	0.523	0.950	0.521	0.430	0.464	0.534	0.891	0.237	0.553	0.986	0.391	0.246	0.427	0.707	0.322	0.488	0.660	0.325
[truncated: 249 more columns]
