# Supplementary material for: On the validity versus utility of activity landscapes: are all activity cliffs statistically significant?
Source: J Cheminform. 2014 Apr 2;6:11. doi: 10.1186/1758-2946-6-11 (PMC4021161; doi:10.1186/1758-2946-6-11)
Supplement: Additional file 1 — Code and data to reproduce figures. The ZIP file contains the R code and datasets required to perform the calculations and generate the figures for this article. It assumes you have R installed and are working on a Unix-like system. In addition you should have the ggplot2, grid, multicore and fingerprint R packages installed. To run the scripts execute run.sh from the command line. [file 1758-2946-6-11-S1.zip › si/bajorath/MT_simmtx_Radial.txt]

1	0.0634921	0.0653595	0.117647	0.0458015	0.0691824	0.0517241	0.0420168	0.0991736	0.0620155	0.0670732	0.0782609	0.0243902	0.0613497	0.0506329	0.0701754	0.0756303	0.0437956	0.0769231	0.0854701	0.062069	0.232143	0.075	0.283019	0.0740741	0.0647482	0.0894309	0.0571429	0.317757	0.0551724	0.042735	0.078125	0.075	0.0382166	0.079646	0.0597015	0.0647482	0.046875	0.0392157	0.062069	0.05	0.0460526	0.0696203	0.27619	0.0674847	0.072	0.0327869	0.0687023	0.072	0.0243902
0.0634921	1	0.0816327	0.112069	0.0555556	0.0779221	0.0442478	0.0434783	0.057377	0.0555556	0.06875	0.132075	0.109091	0.05625	0.0657895	0.0630631	0.0689655	0.0610687	0.0701754	0.0512821	0.0638298	0.0634921	0.0504202	0.0393701	0.0769231	0.0746269	0.12069	0.0588235	0.0620155	0.0719424	0.0727273	0.0634921	0.0683761	0.0671141	0.0727273	0.0615385	0.0992366	0.140351	0.0839161	0.048951	0.0517241	0.0689655	0.0645161	0.04	0.0691824	0.150442	0.079646	0.105691	0.111111	0.109091
0.0653595	0.0816327	1	0.0748299	0.0657895	0.477273	0.027972	0.041958	0.0604027	0.0318471	0.0638298	0.0797101	0.0486111	0.0702703	0.0730337	0.0425532	0.0625	0.0632911	0.0486111	0.0482759	0.0718563	0.0584416	0.0694444	0.0387097	0.0444444	0.0745342	0.104167	0.0679012	0.0709677	0.0658683	0.0425532	0.0584416	0.047619	0.362319	0.0425532	0.0636943	0.0613497	0.0743243	0.559322	0.0591716	0.0413793	0.426357	0.0659341	0.0392157	0.0641711	0.06	0.0559441	0.0714286	0.0671141	0.0486111
0.117647	0.112069	0.0748299	1	0.056	0.0714286	0.0446429	0.0438596	0.103448	0.056	0.0967742	0.0818182	0.0431034	0.0700637	0.0805369	0.0636364	0.0695652	0.0615385	0.0707965	0.0892857	0.0719424	0.0813008	0.0782609	0.0916667	0.0776699	0.075188	0.151786	0.0833333	0.114754	0.0724638	0.0636364	0.0901639	0.0689655	0.0533333	0.0733945	0.0620155	0.0916031	0.121739	0.0547945	0.0719424	0.0521739	0.062069	0.0860927	0.0932203	0.0974026	0.112069	0.0521739	0.0714286	0.102564	0.0431034
0.0458015	0.0555556	0.0657895	0.056	1	0.0628931	0.0521739	0.0423729	0.056	0.030303	0.0481928	0.0695652	0.0504202	0.0552147	0.0377358	0.0521739	0.0672269	0.405941	0.0330578	0.05	0.0774648	0.0300752	0.0756303	0.0465116	0.0648148	0.386792	0.0813008	0.0808824	0.0447761	0.369369	0.0521739	0.0538462	0.0322581	0.0728477	0.034188	0.293578	0.0352113	0.064	0.0604027	0.0551724	0.0416667	0.0675676	0.0566038	0.0390625	0.054878	0.0390625	0.059322	0.0610687	0.0390625	0.0504202
0.0691824	0.0779221	0.477273	0.0714286	0.0628931	1	0.033557	0.04	0.0576923	0.0304878	0.0615385	0.0758621	0.0463576	0.0677083	0.0645161	0.047619	0.0596026	0.0606061	0.0463576	0.0460526	0.0689655	0.0429448	0.0662252	0.0434783	0.0422535	0.0714286	0.0993377	0.0650888	0.0613497	0.0632184	0.0405405	0.0559006	0.0454545	0.363636	0.0405405	0.0609756	0.0588235	0.0709677	0.44697	0.0568182	0.0394737	0.364286	0.0634921	0.0375	0.0618557	0.0573248	0.0533333	0.068323	0.0641026	0.0463576
0.0517241	0.0442478	0.027972	0.0446429	0.0521739	0.033557	1	0.0384615	0.0446429	0.0521739	0.0392157	0.0485437	0.0280374	0.0397351	0.0344828	0.376623	0.0666667	0.0325203	0.0576923	0.0882353	0.0454545	0.0517241	0.0462963	0.0434783	0.0752688	0.03125	0.0442478	0.047619	0.0416667	0.0378788	0.049505	0.0701754	0.0560748	0.05	0.049505	0.05	0.0645161	0.0350877	0.0214286	0.0454545	0.047619	0.0437956	0.0479452	0.0442478	0.0463576	0.0535714	0.0576923	0.0420168	0.0442478	0.0280374
0.0420168	0.0434783	0.041958	0.0438596	0.0423729	0.04	0.0384615	1	0.0530973	0.0423729	0.0387097	0.0280374	0.0566038	0.0460526	0.0555556	0.0384615	0.0654206	0.0403226	0.046729	0.0560748	0.0606061	0.0420168	0.0454545	0.0338983	0.0408163	0.046875	0.0434783	0.0387597	0.0325203	0.0373134	0.0485437	0.0508475	0.0454545	0.041958	0.0384615	0.0578512	0.0387597	0.0619469	0.0431655	0.0526316	0.0566038	0.0431655	0.0402685	0.0434783	0.038961	0.0619469	0.0566038	0.0677966	0.0526316	0.0566038
0.0991736	0.057377	0.0604027	0.103448	0.056	0.0576923	0.0446429	0.0530973	1	0.0645161	0.0691824	0.0530973	0.034188	0.0566038	0.0592105	0.0540541	0.0884956	0.0534351	0.0521739	0.0990991	0.0719424	0.0813008	0.117117	0.0916667	0.0471698	0.0592593	0.0661157	0.0833333	0.088	0.0647482	0.0446429	0.0813008	0.0508475	0.0604027	0.0446429	0.0620155	0.0592593	0.0487805	0.0547945	0.0719424	0.0803571	0.0547945	0.0718954	0.0932203	0.0696203	0.075	0.034188	0.0546875	0.075	0.034188
0.0620155	0.0555556	0.0318471	0.056	0.030303	0.0304878	0.0521739	0.0423729	0.0645161	1	0.0740741	0.0603448	0.0245902	0.081761	0.0576923	0.0614035	0.0762712	0.0364963	0.136364	0.05	0.0408163	0.0620155	0.0666667	0.0384615	0.138614	0.0652174	0.0555556	0.0352113	0.0526316	0.0482759	0.0614035	0.0703125	0.132743	0.0253165	0.130841	0.0601504	0.05	0.0472441	0.0193548	0.0408163	0.0683761	0.025974	0.0769231	0.0472441	0.0745342	0.0555556	0.0330578	0.0775194	0.0555556	0.0245902
0.0670732	0.06875	0.0638298	0.0967742	0.0481928	0.0615385	0.0392157	0.0387097	0.0691824	0.0740741	1	0.0592105	0.0316456	0.22093	0.0740741	0.0460526	0.0645161	0.0526316	0.0653595	0.0512821	0.0730337	0.0542169	0.0779221	0.0613497	0.0699301	0.0755814	0.0822785	0.0632184	0.0722892	0.0614525	0.0529801	0.0479042	0.0641026	0.0526316	0.0671141	0.0654762	0.0571429	0.0555556	0.0481283	0.0852273	0.0653595	0.0594595	0.2875	0.0555556	0.485915	0.0621118	0.0382166	0.0727273	0.0555556	0.0316456
0.0782609	0.132075	0.0797101	0.0818182	0.0695652	0.0758621	0.0485437	0.0280374	0.0530973	0.0603448	0.0592105	1	0.0769231	0.0671141	0.0482759	0.0693069	0.106796	0.075	0.0769231	0.107843	0.0687023	0.0689655	0.0648148	0.0517241	0.0851064	0.0894309	0.111111	0.0634921	0.0762712	0.0859375	0.08	0.0598291	0.0747664	0.0642857	0.102041	0.0756303	0.0894309	0.0909091	0.0583942	0.0526316	0.0566038	0.0661765	0.0616438	0.0526316	0.0596026	0.100917	0.0873786	0.115044	0.111111	0.0769231
0.0243902	0.109091	0.0486111	0.0431034	0.0504202	0.0463576	0.0280374	0.0566038	0.034188	0.0245902	0.0316456	0.0769231	1	0.0254777	0.0405405	0.0280374	0.0357143	0.048	0.027027	0.036036	0.0518519	0.0243902	0.0263158	0.0247934	0.029703	0.0461538	0.0608696	0.0381679	0.0238095	0.0444444	0.047619	0.0327869	0.0263158	0.0486111	0.0280374	0.0483871	0.0542636	0.140187	0.0729927	0.0364963	0.0363636	0.05	0.0261438	0.0252101	0.0318471	0.079646	0.561644	0.0491803	0.0608696	1
0.0613497	0.05625	0.0702703	0.0700637	0.0552147	0.0677083	0.0397351	0.0460526	0.0566038	0.081761	0.22093	0.0671141	0.0254777	1	0.0806452	0.0466667	0.0794702	0.0595238	0.0662252	0.0451613	0.0677966	0.0484848	0.0860927	0.0555556	0.070922	0.0828402	0.0833333	0.0517241	0.0666667	0.0681818	0.0753425	0.0421687	0.0649351	0.0588235	0.0680272	0.0727273	0.0517241	0.0496894	0.0543478	0.08	0.0662252	0.0659341	0.228916	0.0496894	0.222222	0.05625	0.0320513	0.0802469	0.0628931	0.0254777
0.0506329	0.0657895	0.0730337	0.0805369	0.0377358	0.0645161	0.0344828	0.0555556	0.0592105	0.0576923	0.0740741	0.0482759	0.0405405	0.0806452	1	0.0416667	0.0612245	0.0426829	0.062069	0.0544218	0.0520231	0.0573248	0.0536913	0.044586	0.0666667	0.060241	0.0728477	0.0538922	0.05625	0.0523256	0.056338	0.0573248	0.0608108	0.0611111	0.0638298	0.0559006	0.0731707	0.0588235	0.0625	0.0520231	0.047619	0.0625	0.0706522	0.0451613	0.0744681	0.08	0.0405405	0.0769231	0.0728477	0.0405405
0.0701754	0.0630631	0.0425532	0.0636364	0.0521739	0.047619	0.376623	0.0384615	0.0540541	0.0614035	0.0460526	0.0693069	0.0280374	0.0466667	0.0416667	1	0.0666667	0.0325203	0.0784314	0.0571429	0.0454545	0.0701754	0.0560748	0.0434783	0.0989011	0.047619	0.0630631	0.03125	0.059322	0.0538462	0.049505	0.0990991	0.0761905	0.05	0.0707071	0.05	0.0731707	0.0535714	0.0214286	0.0454545	0.0576923	0.0437956	0.0551724	0.0442478	0.0533333	0.0630631	0.0576923	0.0598291	0.0630631	0.0280374
0.0756303	0.0689655	0.0625	0.0695652	0.0672269	0.0596026	0.0666667	0.0654206	0.0884956	0.0762712	0.0645161	0.106796	0.0357143	0.0794702	0.0612245	0.0666667	1	0.064	0.0642202	0.114286	0.0827068	0.0666667	0.122642	0.05	0.06	0.0697674	0.0877193	0.0615385	0.0650406	0.075188	0.0666667	0.0666667	0.0625	0.0551724	0.0666667	0.0731707	0.0697674	0.0598291	0.0492958	0.0909091	0.0943396	0.0567376	0.0671141	0.0598291	0.0649351	0.0782609	0.045045	0.0833333	0.0689655	0.0357143
0.0437956	0.0610687	0.0632911	0.0615385	0.405941	0.0606061	0.0325203	0.0403226	0.0534351	0.0364963	0.0526316	0.075	0.048	0.0595238	0.0426829	0.0325203	0.064	1	0.0396825	0.047619	0.0743243	0.028777	0.072	0.0444444	0.0431034	0.378378	0.0859375	0.108696	0.0428571	0.39823	0.0583333	0.0362319	0.0387597	0.0700637	0.0409836	0.278261	0.0408163	0.0692308	0.0580645	0.0529801	0.0396825	0.0649351	0.0545455	0.0373134	0.0529412	0.0451128	0.0564516	0.0661765	0.0451128	0.048
0.0769231	0.0701754	0.0486111	0.0707965	0.0330578	0.0463576	0.0576923	0.046729	0.0521739	0.136364	0.0653595	0.0769231	0.027027	0.0662252	0.062069	0.0784314	0.0642202	0.0396825	1	0.0550459	0.0441176	0.0862069	0.0540541	0.0420168	0.405405	0.088	0.0701754	0.0381679	0.0661157	0.0522388	0.0679612	0.0677966	0.519481	0.0342466	0.27907	0.0655738	0.0625	0.0608696	0.027972	0.0518519	0.0654206	0.0352113	0.0680272	0.0608696	0.0657895	0.0701754	0.0363636	0.103448	0.0701754	0.027027
0.0854701	0.0512821	0.0482759	0.0892857	0.05	0.0460526	0.0882353	0.0560748	0.0990991	0.05	0.0512821	0.107843	0.036036	0.0451613	0.0544218	0.0571429	0.114286	0.047619	0.0550459	1	0.0671642	0.0762712	0.0630631	0.0683761	0.05	0.0458015	0.0512821	0.096	0.0743802	0.0518519	0.0571429	0.123894	0.0535714	0.0482759	0.0673077	0.0564516	0.0703125	0.0512821	0.0422535	0.0671642	0.0550459	0.0496454	0.0604027	0.0789474	0.0516129	0.0884956	0.0454545	0.057377	0.0789474	0.036036
0.062069	0.0638298	0.0718563	0.0719424	0.0774648	0.0689655	0.0454545	0.0606061	0.0719424	0.0408163	0.0730337	0.0687023	0.0518519	0.0677966	0.0520231	0.0454545	0.0827068	0.0743243	0.0441176	0.0671642	1	0.0405405	0.0820896	0.0482759	0.0393701	0.0789474	0.0869565	0.0718954	0.0536913	0.0833333	0.0454545	0.0547945	0.0431655	0.0591716	0.037594	0.0821918	0.0512821	0.0638298	0.0670732	0.29771	0.0676692	0.0736196	0.0755814	0.056338	0.0734463	0.0638298	0.0518519	0.0540541	0.048951	0.0518519
0.232143	0.0634921	0.0584416	0.0813008	0.0300752	0.0429448	0.0517241	0.0420168	0.0813008	0.0620155	0.0542169	0.0689655	0.0243902	0.0484848	0.0573248	0.0701754	0.0666667	0.028777	0.0862069	0.0762712	0.0405405	1	0.0487805	0.192982	0.0841122	0.0496454	0.0634921	0.0422535	0.247788	0.0408163	0.0517241	0.078125	0.0840336	0.0251572	0.0892857	0.0441176	0.0647482	0.046875	0.0192308	0.0405405	0.05	0.0258065	0.05625	0.54023	0.0545455	0.072	0.0327869	0.0687023	0.072	0.0243902
0.075	0.0504202	0.0694444	0.0782609	0.0756303	0.0662252	0.0462963	0.0454545	0.117117	0.0666667	0.0779221	0.0648148	0.0263158	0.0860927	0.0536913	0.0560748	0.122642	0.072	0.0540541	0.0630631	0.0820896	0.0487805	1	0.0672269	0.0490196	0.0775194	0.0775862	0.0610687	0.0645161	0.0827068	0.0761905	0.057377	0.0526316	0.062069	0.0462963	0.0813008	0.0451128	0.0416667	0.0638298	0.0902256	0.103774	0.0638298	0.0810811	0.0683761	0.0784314	0.0504202	0.0263158	0.0564516	0.0504202	0.0263158
0.283019	0.0393701	0.0387097	0.0916667	0.0465116	0.0434783	0.0434783	0.0338983	0.0916667	0.0384615	0.0613497	0.0517241	0.0247934	0.0555556	0.044586	0.0434783	0.05	0.0444444	0.0420168	0.0683761	0.0482759	0.192982	0.0672269	1	0.0458716	0.0503597	0.0645161	0.0656934	0.349515	0.0486111	0.0344828	0.0461538	0.0409836	0.0454545	0.0526316	0.0526316	0.0428571	0.0232558	0.0397351	0.0482759	0.0333333	0.0397351	0.0636943	0.281553	0.0617284	0.047619	0.0247934	0.037594	0.047619	0.0247934
0.0740741	0.0769231	0.0444444	0.0776699	0.0648148	0.0422535	0.0752688	0.0408163	0.0471698	0.138614	0.0699301	0.0851064	0.029703	0.070922	0.0666667	0.0989011	0.06	0.0431034	0.405405	0.05	0.0393701	0.0841122	0.0490196	0.0458716	1	0.0956522	0.0769231	0.0413223	0.0720721	0.0564516	0.0752688	0.0841122	0.289157	0.0291971	0.315789	0.0714286	0.0677966	0.0666667	0.0223881	0.0393701	0.050505	0.0300752	0.0808824	0.0566038	0.0780142	0.0769231	0.04	0.0925926	0.0769231	0.029703
0.0647482	0.0746269	0.0745342	0.075188	0.386792	0.0714286	0.03125	0.046875	0.0592593	0.0652174	0.0755814	0.0894309	0.0461538	0.0828402	0.060241	0.047619	0.0697674	0.378378	0.088	0.0458015	0.0789474	0.0496454	0.0775194	0.0503597	0.0956522	1	0.0992366	0.0821918	0.0633803	0.358333	0.056	0.0496454	0.0859375	0.0679012	0.0909091	0.288136	0.0533333	0.0827068	0.05625	0.0580645	0.0461538	0.0628931	0.0783133	0.0434783	0.0760234	0.0588235	0.0542636	0.102941	0.0588235	0.0461538
0.0894309	0.12069	0.104167	0.151786	0.0813008	0.0993377	0.0442478	0.0434783	0.0661157	0.0555556	0.0822785	0.111111	0.0608696	0.0833333	0.0728477	0.0630631	0.0877193	0.0859375	0.0701754	0.0512821	0.0869565	0.0634921	0.0775862	0.0645161	0.0769231	0.0992366	1	0.0666667	0.0873016	0.0955882	0.0630631	0.0551181	0.0683761	0.0743243	0.0727273	0.0866142	0.0827068	0.130435	0.0839161	0.0714286	0.0517241	0.0839161	0.0784314	0.0655738	0.0828025	0.0833333	0.0701754	0.114754	0.0743802	0.0608696
0.0571429	0.0588235	0.0679012	0.0833333	0.0808824	0.0650888	0.047619	0.0387597	0.0833333	0.0352113	0.0632184	0.0634921	0.0381679	0.0517241	0.0538922	0.03125	0.0615385	0.108696	0.0381679	0.096	0.0718954	0.0422535	0.0610687	0.0656934	0.0413223	0.0821918	0.0666667	1	0.0633803	0.0939597	0.047619	0.0571429	0.0373134	0.0745342	0.0393701	0.0857143	0.0675676	0.0588235	0.0628931	0.0649351	0.0381679	0.0696203	0.0591716	0.0510949	0.0635838	0.0746269	0.0461538	0.048951	0.0666667	0.0381679
0.317757	0.0620155	0.0709677	0.114754	0.0447761	0.0613497	0.0416667	0.0325203	0.088	0.0526316	0.0722892	0.0762712	0.0238095	0.0666667	0.05625	0.059322	0.0650406	0.0428571	0.0661157	0.0743802	0.0536913	0.247788	0.0645161	0.349515	0.0720721	0.0633803	0.0873016	0.0633803	1	0.0540541	0.0416667	0.0681818	0.0645161	0.0375	0.0775862	0.0507246	0.0633803	0.0458015	0.0384615	0.0536913	0.0403226	0.0451613	0.075	0.280374	0.0727273	0.0703125	0.032	0.0592593	0.0703125	0.0238095
0.0551724	0.0719424	0.0658683	0.0724638	0.369369	0.0632184	0.0378788	0.0373134	0.0647482	0.0482759	0.0614525	0.0859375	0.0444444	0.0681818	0.0523256	0.0538462	0.075188	0.39823	0.0522388	0.0518519	0.0833333	0.0408163	0.0827068	0.0486111	0.0564516	0.358333	0.0955882	0.0939597	0.0540541	1	0.0620155	0.0479452	0.0510949	0.0658683	0.0538462	0.256	0.0516129	0.0719424	0.0545455	0.0628931	0.0601504	0.0609756	0.0635838	0.041958	0.0617978	0.0567376	0.0522388	0.0689655	0.0567376	0.0444444
0.042735	0.0727273	0.0425532	0.0636364	0.0521739	0.0405405	0.049505	0.0485437	0.0446429	0.0614035	0.0529801	0.08	0.047619	0.0753425	0.056338	0.049505	0.0666667	0.0583333	0.0679612	0.0571429	0.0454545	0.0517241	0.0761905	0.0344828	0.0752688	0.056	0.0630631	0.047619	0.0416667	0.0620155	1	0.0517241	0.0660377	0.0425532	0.0707071	0.0588235	0.056	0.0630631	0.0362319	0.0454545	0.047619	0.0437956	0.0479452	0.0442478	0.0463576	0.0825688	0.0576923	0.0782609	0.0825688	0.047619
0.078125	0.0634921	0.0584416	0.0901639	0.0538462	0.0559006	0.0701754	0.0508475	0.0813008	0.0703125	0.0479042	0.0598291	0.0327869	0.0421687	0.0573248	0.0990991	0.0666667	0.0362319	0.0677966	0.123894	0.0547945	0.078125	0.057377	0.0461538	0.0841122	0.0496454	0.0551181	0.0571429	0.0681818	0.0479452	0.0517241	1	0.0661157	0.0448718	0.0608696	0.0518519	0.0724638	0.0634921	0.0392157	0.0547945	0.0588235	0.0460526	0.0628931	0.0551181	0.0545455	0.0894309	0.0413223	0.0687023	0.0894309	0.0327869
0.075	0.0683761	0.047619	0.0689655	0.0322581	0.0454545	0.0560748	0.0454545	0.0508475	0.132743	0.0641026	0.0747664	0.0263158	0.0649351	0.0608108	0.0761905	0.0625	0.0387597	0.519481	0.0535714	0.0431655	0.0840336	0.0526316	0.0409836	0.289157	0.0859375	0.0683761	0.0373134	0.0645161	0.0510949	0.0660377	0.0661157	1	0.033557	0.395062	0.064	0.0610687	0.059322	0.0273973	0.0507246	0.0636364	0.0344828	0.0666667	0.059322	0.0645161	0.0683761	0.0353982	0.10084	0.0683761	0.0263158
0.0382166	0.0671141	0.362319	0.0533333	0.0728477	0.363636	0.05	0.041958	0.0604027	0.0253165	0.0526316	0.0642857	0.0486111	0.0588235	0.0611111	0.05	0.0551724	0.0700637	0.0342466	0.0482759	0.0591716	0.0251572	0.062069	0.0454545	0.0291971	0.0679012	0.0743243	0.0745342	0.0375	0.0658683	0.0425532	0.0448718	0.033557	1	0.027972	0.0705128	0.0613497	0.06	0.362963	0.0467836	0.0342466	0.495935	0.0543478	0.0324675	0.0529101	0.0460526	0.0785714	0.0576923	0.0529801	0.0486111
0.079646	0.0727273	0.0425532	0.0733945	0.034188	0.0405405	0.049505	0.0384615	0.0446429	0.130841	0.0671141	0.102041	0.0280374	0.0680272	0.0638298	0.0707071	0.0666667	0.0409836	0.27907	0.0673077	0.037594	0.0892857	0.0462963	0.0526316	0.315789	0.0909091	0.0727273	0.0393701	0.0775862	0.0538462	0.0707071	0.0608696	0.395062	0.027972	1	0.0588235	0.0645161	0.0630631	0.0214286	0.037594	0.047619	0.028777	0.0699301	0.0630631	0.0675676	0.0727273	0.0377358	0.0877193	0.0727273	0.0280374
0.0597015	0.0615385	0.0636943	0.0620155	0.293578	0.0609756	0.05	0.0578512	0.0620155	0.0601504	0.0654762	0.0756303	0.0483871	0.0727273	0.0559006	0.05	0.0731707	0.278261	0.0655738	0.0564516	0.0821918	0.0441176	0.0813008	0.0526316	0.0714286	0.288136	0.0866142	0.0857143	0.0507246	0.256	0.0588235	0.0518519	0.064	0.0705128	0.0588235	1	0.0410959	0.0697674	0.0584416	0.0604027	0.0483871	0.0653595	0.08125	0.0534351	0.0787879	0.0454545	0.0569106	0.0909091	0.0454545	0.0483871
0.0647482	0.0992366	0.0613497	0.0916031	0.0352113	0.0588235	0.0645161	0.0387597	0.0592593	0.05	0.0571429	0.0894309	0.0542636	0.0517241	0.0731707	0.0731707	0.0697674	0.0408163	0.0625	0.0703125	0.0512821	0.0647482	0.0451128	0.0428571	0.0677966	0.0533333	0.0827068	0.0675676	0.0633803	0.0516129	0.056	0.0724638	0.0610687	0.0613497	0.0645161	0.0410959	1	0.0746269	0.0432099	0.0512821	0.0461538	0.0628931	0.0529412	0.0434783	0.0574713	0.142857	0.0793651	0.0791367	0.116279	0.0542636
0.046875	0.140351	0.0743243	0.121739	0.064	0.0709677	0.0350877	0.0619469	0.0487805	0.0472441	0.0555556	0.0909091	0.140187	0.0496894	0.0588235	0.0535714	0.0598291	0.0692308	0.0608696	0.0512821	0.0638298	0.046875	0.0416667	0.0232558	0.0666667	0.0827068	0.130435	0.0588235	0.0458015	0.0719424	0.0630631	0.0634921	0.059322	0.06	0.0630631	0.0697674	0.0746269	1	0.0763889	0.048951	0.0517241	0.0616438	0.0509554	0.023622	0.0559006	0.111111	0.109091	0.0793651	0.0833333	0.140187
0.0392157	0.0839161	0.559322	0.0547945	0.0604027	0.44697	0.0214286	0.0431655	0.0547945	0.0193548	0.0481283	0.0583942	0.0729927	0.0543478	0.0625	0.0214286	0.0492958	0.0580645	0.027972	0.0422535	0.0670732	0.0192308	0.0638298	0.0397351	0.0223881	0.05625	0.0839161	0.0628931	0.0384615	0.0545455	0.0362319	0.0392157	0.0273973	0.362963	0.0214286	0.0584416	0.0432099	0.0763889	1	0.0542169	0.0352113	0.428571	0.0497238	0.0402685	0.0483871	0.0616438	0.05	0.0522876	0.0472973	0.0729927
0.062069	0.048951	0.0591716	0.0719424	0.0551724	0.0568182	0.0454545	0.0526316	0.0719424	0.0408163	0.0852273	0.0526316	0.0364963	0.08	0.0520231	0.0454545	0.0909091	0.0529801	0.0518519	0.0671642	0.29771	0.0405405	0.0902256	0.0482759	0.0393701	0.0580645	0.0714286	0.0649351	0.0536913	0.0628931	0.0454545	0.0547945	0.0507246	0.0467836	0.037594	0.0604027	0.0512821	0.048951	0.0542169	1	0.109375	0.0606061	0.0882353	0.056338	0.0857143	0.056338	0.0364963	0.0612245	0.048951	0.0364963
0.05	0.0517241	0.0413793	0.0521739	0.0416667	0.0394737	0.047619	0.0566038	0.0803571	0.0683761	0.0653595	0.0566038	0.0363636	0.0662252	0.047619	0.0576923	0.0943396	0.0396825	0.0654206	0.0550459	0.0676692	0.05	0.103774	0.0333333	0.050505	0.0461538	0.0517241	0.0381679	0.0403226	0.0601504	0.047619	0.0588235	0.0636364	0.0342466	0.047619	0.0483871	0.0461538	0.0517241	0.0352113	0.109375	1	0.0352113	0.0753425	0.042735	0.0657895	0.0517241	0.0363636	0.0666667	0.0517241	0.0363636
0.0460526	0.0689655	0.426357	0.062069	0.0675676	0.364286	0.0437956	0.0431655	0.0547945	0.025974	0.0594595	0.0661765	0.05	0.0659341	0.0625	0.0437956	0.0567376	0.0649351	0.0352113	0.0496454	0.0736196	0.0258065	0.0638298	0.0397351	0.0300752	0.0628931	0.0839161	0.0696203	0.0451613	0.0609756	0.0437956	0.0460526	0.0344828	0.495935	0.028777	0.0653595	0.0628931	0.0616438	0.428571	0.0606061	0.0352113	1	0.0614525	0.0402685	0.0597826	0.0472973	0.0808824	0.0592105	0.0544218	0.05
0.0696203	0.0645161	0.0659341	0.0860927	0.0566038	0.0634921	0.0479452	0.0402685	0.0718954	0.0769231	0.2875	0.0616438	0.0261438	0.228916	0.0706522	0.0551724	0.0671141	0.0545455	0.0680272	0.0604027	0.0755814	0.05625	0.0810811	0.0636943	0.0808824	0.0783133	0.0784314	0.0591716	0.075	0.0635838	0.0479452	0.0628931	0.0666667	0.0543478	0.0699301	0.08125	0.0529412	0.0509554	0.0497238	0.0882353	0.0753425	0.0614525	1	0.0576923	0.305732	0.0576923	0.0328947	0.0754717	0.0576923	0.0261438
0.27619	0.04	0.0392157	0.0932203	0.0390625	0.0375	0.0442478	0.0434783	0.0932203	0.0472441	0.0555556	0.0526316	0.0252101	0.0496894	0.0451613	0.0442478	0.0598291	0.0373134	0.0608696	0.0789474	0.056338	0.54023	0.0683761	0.281553	0.0566038	0.0434783	0.0655738	0.0510949	0.280374	0.041958	0.0442478	0.0551181	0.059322	0.0324675	0.0630631	0.0534351	0.0434783	0.023622	0.0402685	0.056338	0.042735	0.0402685	0.0576923	1	0.0559006	0.0483871	0.0252101	0.0461538	0.0483871	0.0252101
0.0674847	0.0691824	0.0641711	0.0974026	0.054878	0.0618557	0.0463576	0.038961	0.0696203	0.0745342	0.485915	0.0596026	0.0318471	0.222222	0.0744681	0.0533333	0.0649351	0.0529412	0.0657895	0.0516129	0.0734463	0.0545455	0.0784314	0.0617284	0.0780142	0.0760234	0.0828025	0.0635838	0.0727273	0.0617978	0.0463576	0.0545455	0.0645161	0.0529101	0.0675676	0.0787879	0.0574713	0.0559006	0.0483871	0.0857143	0.0657895	0.0597826	0.305732	0.0559006	1	0.0625	0.0384615	0.0731707	0.0559006	0.0318471
0.072	0.150442	0.06	0.112069	0.0390625	0.0573248	0.0535714	0.0619469	0.075	0.0555556	0.0621118	0.100917	0.079646	0.05625	0.08	0.0630631	0.0782609	0.0451128	0.0701754	0.0884956	0.0638298	0.072	0.0504202	0.047619	0.0769231	0.0588235	0.0833333	0.0746269	0.0703125	0.0567376	0.0825688	0.0894309	0.0683761	0.0460526	0.0727273	0.0454545	0.142857	0.111111	0.0616438	0.056338	0.0517241	0.0472973	0.0576923	0.0483871	0.0625	1	0.0608696	0.0967742	0.171171	0.079646
0.0327869	0.079646	0.0559441	0.0521739	0.059322	0.0533333	0.0576923	0.0566038	0.034188	0.0330578	0.0382166	0.0873786	0.561644	0.0320513	0.0405405	0.0576923	0.045045	0.0564516	0.0363636	0.0454545	0.0518519	0.0327869	0.0263158	0.0247934	0.04	0.0542636	0.0701754	0.0461538	0.032	0.0522388	0.0576923	0.0413223	0.0353982	0.0785714	0.0377358	0.0569106	0.0793651	0.109091	0.05	0.0364963	0.0363636	0.0808824	0.0328947	0.0252101	0.0384615	0.0608696	1	0.0578512	0.0701754	0.561644
0.0687023	0.105691	0.0714286	0.0714286	0.0610687	0.068323	0.0420168	0.0677966	0.0546875	0.0775194	0.0727273	0.115044	0.0491803	0.0802469	0.0769231	0.0598291	0.0833333	0.0661765	0.103448	0.057377	0.0540541	0.0687023	0.0564516	0.037594	0.0925926	0.102941	0.114754	0.048951	0.0592593	0.0689655	0.0782609	0.0687023	0.10084	0.0576923	0.0877193	0.0909091	0.0791367	0.0793651	0.0522876	0.0612245	0.0666667	0.0592105	0.0754717	0.0461538	0.0731707	0.0967742	0.0578512	1	0.105691	0.0491803
0.072	0.111111	0.0671141	0.102564	0.0390625	0.0641026	0.0442478	0.0526316	0.075	0.0555556	0.0555556	0.111111	0.0608696	0.0628931	0.0728477	0.0630631	0.0689655	0.0451128	0.0701754	0.0789474	0.048951	0.072	0.0504202	0.047619	0.0769231	0.0588235	0.0743802	0.0666667	0.0703125	0.0567376	0.0825688	0.0894309	0.0683761	0.0529801	0.0727273	0.0454545	0.116279	0.0833333	0.0472973	0.048951	0.0517241	0.0544218	0.0576923	0.0483871	0.0559006	0.171171	0.0701754	0.105691	1	0.0608696
0.0243902	0.109091	0.0486111	0.0431034	0.0504202	0.0463576	0.0280374	0.0566038	0.034188	0.0245902	0.0316456	0.0769231	1	0.0254777	0.0405405	0.0280374	0.0357143	0.048	0.027027	0.036036	0.0518519	0.0243902	0.0263158	0.0247934	0.029703	0.0461538	0.0608696	0.0381679	0.0238095	0.0444444	0.047619	0.0327869	0.0263158	0.0486111	0.0280374	0.0483871	0.0542636	0.140187	0.0729927	0.0364963	0.0363636	0.05	0.0261438	0.0252101	0.0318471	0.079646	0.561644	0.0491803	0.0608696	1
0.101852	0.0747664	0.0666667	0.106796	0.0535714	0.0633803	0.0510204	0.039604	0.0654206	0.134615	0.0985916	0.09375	0.0288462	0.1	0.0652174	0.0729167	0.0686275	0.0598291	0.289157	0.0588235	0.0714286	0.0818182	0.0784314	0.0733945	0.328767	0.112069	0.105769	0.057377	0.0990991	0.072	0.0729167	0.0625	0.410256	0.0434783	0.450704	0.0789474	0.0661157	0.0648148	0.0447761	0.0714286	0.0490196	0.0606061	0.102941	0.0849057	0.0992908	0.0747664	0.038835	0.0900901	0.0747664	0.0288462
0.0606061	0.0708661	0.0645161	0.0629921	0.0859375	0.0617284	0.0782609	0.05	0.0546875	0.0692308	0.0411765	0.0769231	0.0491803	0.0479042	0.0434783	0.107143	0.0743802	0.0661765	0.0666667	0.057377	0.0684932	0.0606061	0.0564516	0.0298507	0.0825688	0.0791367	0.0793651	0.0416667	0.0514706	0.0763889	0.0689655	0.138211	0.0650406	0.0509554	0.0598291	0.0827068	0.048951	0.0793651	0.0454545	0.0540541	0.0578512	0.0522876	0.0490798	0.0381679	0.047619	0.0625	0.0578512	0.0676692	0.0625	0.0491803
0.0628931	0.0927152	0.0960452	0.0933333	0.05	0.148571	0.0479452	0.0333333	0.0580645	0.0306748	0.0618557	0.0616438	0.0466667	0.0461538	0.0478723	0.0625	0.0460526	0.0481928	0.0466667	0.0463576	0.0511364	0.05625	0.038961	0.0372671	0.0425532	0.0591716	0.0784314	0.0529412	0.0552147	0.0514286	0.0337838	0.0628931	0.0457516	0.102273	0.0408163	0.0484848	0.0718563	0.0927152	0.0734463	0.0393258	0.0397351	0.0982659	0.0526316	0.03125	0.0621762	0.0645161	0.0753425	0.0555556	0.0576923	0.0466667
0.0316456	0.0890411	0.342857	0.0394737	0.0519481	0.344828	0.057554	0.0492958	0.0463576	0.0318471	0.0416667	0.0567376	0.070922	0.047619	0.0611111	0.057554	0.0551724	0.05	0.0413793	0.0482759	0.0529412	0.0316456	0.047619	0.0254777	0.0291971	0.0484848	0.06	0.054878	0.0246914	0.0470588	0.0425532	0.0516129	0.0405405	0.492063	0.027972	0.056962	0.0613497	0.0816327	0.373134	0.0406977	0.0413793	0.472	0.0430108	0.0258065	0.0418848	0.0671141	0.0785714	0.0645161	0.0529801	0.070922
0.0496454	0.0588235	0.0613497	0.0592593	0.386792	0.0588235	0.047619	0.046875	0.0514706	0.057554	0.0693642	0.072	0.0461538	0.0764706	0.0538922	0.03125	0.0697674	0.378378	0.0625	0.0620155	0.0789474	0.034965	0.0692308	0.0503597	0.0677966	0.449541	0.0827068	0.0972222	0.0486111	0.347107	0.056	0.034965	0.0610687	0.0679012	0.0645161	0.288136	0.0463576	0.0666667	0.05625	0.0580645	0.0381679	0.0628931	0.0718563	0.0434783	0.0697674	0.0510949	0.0542636	0.0869565	0.0434783	0.0461538
0.111111	0.0740741	0.0661765	0.105769	0.0530973	0.0704225	0.0721649	0.049505	0.0747664	0.144231	0.0979021	0.0927835	0.0285714	0.0992908	0.0647482	0.0947368	0.0784314	0.059322	0.301205	0.0686275	0.0708661	0.0909091	0.0882353	0.0825688	0.324324	0.111111	0.104762	0.0569106	0.0982143	0.0714286	0.0721649	0.0714286	0.261364	0.0507246	0.268293	0.0877193	0.0655738	0.0642202	0.0444444	0.0708661	0.0588235	0.0522388	0.10219	0.0943396	0.0985916	0.0740741	0.0384615	0.0990991	0.0740741	0.0285714
0.062069	0.0638298	0.0718563	0.0719424	0.0774648	0.0689655	0.0454545	0.0526316	0.0719424	0.0408163	0.0730337	0.0687023	0.0518519	0.0677966	0.0520231	0.0454545	0.0827068	0.0743243	0.0441176	0.0671642	0.491228	0.0405405	0.0820896	0.0482759	0.0393701	0.0789474	0.0869565	0.0718954	0.0536913	0.0833333	0.0454545	0.0547945	0.0431655	0.0591716	0.037594	0.0821918	0.0512821	0.0638298	0.0670732	0.317829	0.0676692	0.0736196	0.0755814	0.056338	0.0734463	0.056338	0.0518519	0.0540541	0.048951	0.0518519
0.0650406	0.0495868	0.04	0.0588235	0.0569106	0.0448718	0.337209	0.0353982	0.0769231	0.0743802	0.0566038	0.0636364	0.0258621	0.0573248	0.0392157	0.419753	0.0900901	0.0381679	0.0625	0.0619469	0.05	0.0564516	0.079646	0.0487805	0.0792079	0.0444444	0.0583333	0.0367647	0.0551181	0.057971	0.0454545	0.0737705	0.0608696	0.0540541	0.0550459	0.0546875	0.0601504	0.0409836	0.027027	0.05	0.0720721	0.0482759	0.0657895	0.0495868	0.0636943	0.0495868	0.0530973	0.0472441	0.0495868	0.0258621
0.0448718	0.0816327	0.457364	0.0533333	0.0588235	0.466165	0.0352113	0.0492958	0.0604027	0.0253165	0.0526316	0.0567376	0.070922	0.0588235	0.0611111	0.0352113	0.0551724	0.0566038	0.0342466	0.0482759	0.0718563	0.0251572	0.0694444	0.0454545	0.0217391	0.054878	0.0816327	0.0613497	0.0375	0.0532544	0.0352113	0.0448718	0.033557	0.372263	0.0208333	0.0636943	0.0421687	0.0743243	0.508197	0.0591716	0.0413793	0.373134	0.0543478	0.0460526	0.0529101	0.06	0.0486111	0.0576923	0.0460526	0.070922
0.0454545	0.11	0.0447761	0.0679612	0.0555556	0.0425532	0.0531915	0.0520833	0.047619	0.0654206	0.0482759	0.0860215	0.0842105	0.0791367	0.0592593	0.0531915	0.0714286	0.0619469	0.0729167	0.0612245	0.048	0.0550459	0.0816327	0.0366972	0.0813954	0.059322	0.0673077	0.0504202	0.0442478	0.0655738	0.434783	0.0550459	0.0707071	0.0447761	0.076087	0.0625	0.059322	0.0990099	0.0708661	0.048	0.0510204	0.0461538	0.0503597	0.0471698	0.0486111	0.121212	0.0618557	0.0833333	0.0882353	0.0842105
0.0555556	0.08	0.0421456	0.0614035	0.0379747	0.0449438	0.0358744	0.0309735	0.047619	0.0468085	0.0597015	0.0639269	0.0307018	0.0601504	0.0700389	0.0405405	0.0580357	0.0413223	0.0538117	0.0488889	0.0436508	0.0510638	0.0393013	0.0560345	0.056338	0.0576132	0.0657895	0.0619835	0.059322	0.048	0.0452489	0.0466102	0.0530973	0.0421456	0.0645161	0.0502092	0.0708333	0.0429185	0.0307692	0.0436508	0.0262009	0.034749	0.0570342	0.0474138	0.0599251	0.08	0.0352423	0.0686695	0.0752212	0.0307018
0.0393701	0.0491803	0.0328947	0.0495868	0.048	0.0314465	0.0357143	0.0630631	0.0409836	0.0314961	0.0304878	0.0350877	0.0810811	0.0245399	0.038961	0.0357143	0.0517241	0.0458015	0.0714286	0.0521739	0.0422535	0.0393701	0.0512821	0.031746	0.0280374	0.0441176	0.0406504	0.0289855	0.0305344	0.0425532	0.0357143	0.0393701	0.0695652	0.0328947	0.0357143	0.0461538	0.0364963	0.0940171	0.0337838	0.0496454	0.0526316	0.0337838	0.0251572	0.0406504	0.0306748	0.0406504	0.0810811	0.046875	0.0322581	0.0810811
0.0510949	0.0606061	0.0628931	0.0610687	0.324074	0.060241	0.0406504	0.0483871	0.0530303	0.0592593	0.0710059	0.0743802	0.047619	0.0783133	0.0552147	0.0406504	0.0634921	0.307018	0.0645161	0.0472441	0.0738255	0.0359712	0.08	0.0518519	0.079646	0.327586	0.0852713	0.084507	0.05	0.282258	0.0578512	0.0434783	0.0629921	0.0696203	0.0666667	0.333333	0.0405405	0.0687023	0.0576923	0.0526316	0.0393701	0.0645161	0.0869565	0.0447761	0.0843373	0.0447761	0.056	0.0895522	0.0447761	0.047619
0.0444444	0.0458015	0.0573248	0.0461538	0.0526316	0.054878	0.0416667	0.0495868	0.0461538	0.0687023	0.0532544	0.0495868	0.032	0.060241	0.05625	0.0416667	0.0650406	0.0503597	0.0487805	0.0483871	0.0466667	0.0444444	0.056	0.0373134	0.0530973	0.0559441	0.0538462	0.0413793	0.0434783	0.0540541	0.0964912	0.0681818	0.047619	0.0573248	0.0504202	0.0583942	0.0486111	0.0458015	0.0519481	0.0466667	0.0487805	0.0588235	0.0487805	0.0378788	0.0473373	0.0458015	0.0403226	0.0592593	0.0538462	0.032
0.0495868	0.0423729	0.027027	0.042735	0.05	0.0324675	0.441558	0.0366972	0.042735	0.05	0.0379747	0.0462963	0.036036	0.0384615	0.0333333	0.206522	0.0636364	0.03125	0.0550459	0.0841122	0.0437956	0.0495868	0.0442478	0.0416667	0.0714286	0.0300752	0.0423729	0.0458015	0.04	0.0364963	0.0471698	0.0672269	0.0535714	0.0340136	0.0471698	0.048	0.0538462	0.0336134	0.0206897	0.0437956	0.0454545	0.0277778	0.0463576	0.0423729	0.0448718	0.0512821	0.0454545	0.0403226	0.0884956	0.036036
0.0604027	0.047619	0.0578035	0.0699301	0.0536913	0.0555556	0.0441176	0.0588235	0.0699301	0.0397351	0.0655738	0.0510949	0.035461	0.0662983	0.0508475	0.0441176	0.0882353	0.0516129	0.0503597	0.0652174	0.122581	0.0394737	0.0797101	0.0469799	0.0381679	0.0566038	0.0694444	0.0566038	0.0522876	0.0679012	0.0518519	0.0604027	0.0492958	0.0457143	0.0364963	0.0588235	0.05	0.047619	0.0529412	0.137255	0.0814815	0.0591716	0.0677966	0.0547945	0.0659341	0.0694444	0.035461	0.0596026	0.047619	0.035461
0.0884956	0.0720721	0.0571429	0.0925926	0.0608696	0.0616438	0.0594059	0.0380952	0.0727273	0.12963	0.0884354	0.09	0.0277778	0.0896552	0.0633803	0.0808081	0.0660377	0.0666667	0.247191	0.0566038	0.0530303	0.0789474	0.0754717	0.0803571	0.278481	0.117647	0.0917431	0.064	0.0862069	0.078125	0.07	0.0603448	0.280899	0.0647482	0.304878	0.0854701	0.064	0.0625	0.0359712	0.0530303	0.0471698	0.0434783	0.0921986	0.0720721	0.0890411	0.0720721	0.0373832	0.0869565	0.0720721	0.0277778
0.0362319	0.112	0.0700637	0.0534351	0.0441176	0.0670732	0.0241935	0.0487805	0.037594	0.0364963	0.0344828	0.0932203	0.0564516	0.0409357	0.0426829	0.0409836	0.0555556	0.0496454	0.048	0.0393701	0.0529801	0.0362319	0.0307692	0.00714286	0.0431034	0.0625	0.0692308	0.0408163	0.028169	0.0533333	0.0583333	0.0514706	0.046875	0.0566038	0.0409836	0.057554	0.0699301	0.0859375	0.0512821	0.0392157	0.0314961	0.0580645	0.0357143	0.0145985	0.0346821	0.0859375	0.0650406	0.0984849	0.130081	0.0564516
0.0526316	0.0542636	0.0509554	0.0629921	0.0373134	0.0487805	0.0420168	0.05	0.0629921	0.0692308	0.0598802	0.0413223	0.0322581	0.0416667	0.0434783	0.0420168	0.0483871	0.0357143	0.0491803	0.0661157	0.04	0.0526316	0.0396825	0.0454545	0.0535714	0.0416667	0.0461538	0.0416667	0.0514706	0.0402685	0.0689655	0.0852713	0.048	0.0509554	0.0508475	0.0434783	0.048951	0.0461538	0.0454545	0.04	0.0406504	0.0522876	0.0621118	0.0461538	0.0538922	0.0542636	0.0406504	0.0518519	0.0625	0.0322581
0.0964912	0.0707965	0.048951	0.0810811	0.0420168	0.0536913	0.0686275	0.0471698	0.0619469	0.137615	0.08	0.132653	0.0272727	0.0810811	0.0625	0.09	0.105769	0.0483871	0.284091	0.106796	0.0522388	0.0964912	0.0642202	0.0695652	0.303797	0.097561	0.0803571	0.0465116	0.0847458	0.0606061	0.0686275	0.0683761	0.247312	0.0416667	0.282353	0.075	0.0629921	0.0614035	0.028169	0.0522388	0.0560748	0.035461	0.0833333	0.0803571	0.0805369	0.0707965	0.0366972	0.0948276	0.0707965	0.0272727
0.0818182	0.0747664	0.0434783	0.0754717	0.0350877	0.0413793	0.0510204	0.039604	0.0458716	0.134615	0.0684932	0.105263	0.0288462	0.0694444	0.0652174	0.0729167	0.0686275	0.0420168	0.38961	0.0693069	0.0384615	0.0917431	0.047619	0.0540541	0.447761	0.0932203	0.0747664	0.0403226	0.079646	0.0551181	0.0729167	0.0625	0.27907	0.0285714	0.514706	0.0603448	0.0661157	0.0648148	0.0218978	0.0384615	0.0490196	0.0294118	0.0714286	0.0648148	0.0689655	0.0747664	0.038835	0.0900901	0.0747664	0.0288462
0.0621469	0.0454545	0.0390244	0.0457143	0.0218579	0.047619	0.0552147	0.0235294	0.0457143	0.0625	0.056338	0.0545455	0.017341	0.056872	0.0434783	0.0617284	0.0658683	0.0265957	0.0666667	0.0411765	0.030303	0.0621469	0.0406977	0.0391061	0.0709677	0.0531915	0.0454545	0.03125	0.0552486	0.0357143	0.0424242	0.038674	0.0654762	0.0339806	0.081761	0.0378378	0.0531915	0.039548	0.0195122	0.030303	0.0414201	0.0295567	0.057971	0.039548	0.0566038	0.0514286	0.0292398	0.0497238	0.0454545	0.017341
0.0610687	0.0465116	0.0512821	0.0894309	0.0697674	0.0490798	0.0423729	0.0416667	0.0894309	0.037594	0.0538922	0.0504202	0.0325203	0.0481928	0.0503145	0.0423729	0.0487805	0.0909091	0.0409836	0.103448	0.0472973	0.0451128	0.0569106	0.0703125	0.0540541	0.0642857	0.0546875	0.18254	0.0676692	0.0769231	0.0512821	0.0859375	0.04	0.0580645	0.0423729	0.075188	0.0567376	0.0546875	0.0457516	0.0472973	0.0325203	0.0526316	0.0625	0.0546875	0.0606061	0.0714286	0.0409836	0.0522388	0.08	0.0325203
0.072	0.0655738	0.0392157	0.0661157	0.0310078	0.0375	0.0535714	0.0434783	0.0487805	0.33	0.0621118	0.0714286	0.0252101	0.0628931	0.0588235	0.0727273	0.0598291	0.0373134	0.232323	0.0512821	0.0416667	0.0806452	0.0504202	0.0393701	0.244444	0.0827068	0.0655738	0.0359712	0.0620155	0.0492958	0.0630631	0.0806452	0.262626	0.0258065	0.268817	0.0615385	0.0588235	0.0569106	0.0197368	0.0416667	0.0517241	0.0264901	0.0645161	0.0569106	0.0625	0.0655738	0.0338983	0.088	0.0655738	0.0252101
0.0629371	0.0422535	0.0535714	0.0652174	0.0633803	0.0514286	0.0461538	0.0454545	0.0652174	0.0413793	0.0617978	0.0534351	0.0294118	0.0747126	0.0465116	0.0461538	0.0839695	0.0608108	0.0526316	0.0601504	0.127517	0.0410959	0.0833333	0.048951	0.04	0.0657895	0.0724638	0.0519481	0.0544218	0.0774194	0.0461538	0.0482759	0.0514706	0.0411765	0.0381679	0.0684932	0.0451613	0.0422535	0.0484848	0.135135	0.0769231	0.054878	0.0639535	0.0571429	0.0621469	0.0496454	0.0294118	0.062069	0.0422535	0.0294118
0.0472973	0.0633803	0.0465116	0.056338	0.0405405	0.0446927	0.0451128	0.0763359	0.0638298	0.0405405	0.0491803	0.0522388	0.0362319	0.0555556	0.0639535	0.0451128	0.0820896	0.038961	0.0514706	0.0588235	0.11039	0.0472973	0.057971	0.0337838	0.0390625	0.0443038	0.0633803	0.0443038	0.0394737	0.0559006	0.0451128	0.0544218	0.0503597	0.0404624	0.0373134	0.0460526	0.0576923	0.0486111	0.0414201	0.11039	0.0833333	0.0414201	0.0508475	0.0413793	0.0494506	0.070922	0.0362319	0.0753425	0.0559441	0.0362319
0.0725806	0.131579	0.0604027	0.122807	0.0393701	0.0576923	0.0733945	0.0530973	0.0756303	0.056	0.0625	0.101852	0.0521739	0.0566038	0.0805369	0.0833333	0.0789474	0.0454545	0.0707965	0.0892857	0.0567376	0.0725806	0.0508475	0.048	0.0776699	0.0592593	0.0932203	0.075188	0.0708661	0.0571429	0.0833333	0.0901639	0.0689655	0.0604027	0.0733945	0.0458015	0.162602	0.0932203	0.0405405	0.0567376	0.0521739	0.062069	0.0580645	0.0487805	0.0628931	0.216981	0.0803571	0.097561	0.172727	0.0521739
0.0406504	0.137615	0.0625	0.0603448	0.0409836	0.0596026	0.037037	0.0555556	0.0336134	0.0409836	0.0377358	0.0961538	0.0642202	0.0382166	0.0469799	0.046729	0.0630631	0.0472441	0.0545455	0.0446429	0.0746269	0.0406504	0.0258621	0.008	0.049505	0.0615385	0.0877193	0.0454545	0.0314961	0.0514706	0.0566038	0.0491803	0.0530973	0.0479452	0.046729	0.056	0.0952381	0.0877193	0.041958	0.0434783	0.0265487	0.0492958	0.0324675	0.0163934	0.0379747	0.158879	0.0740741	0.101695	0.0877193	0.0642202
0.0472441	0.0487805	0.0394737	0.0578512	0.03125	0.0377358	0.0353982	0.0720721	0.0491803	0.0393701	0.0429448	0.0347826	0.0431034	0.0306748	0.0387097	0.0353982	0.0423729	0.0298507	0.0707965	0.0517241	0.041958	0.0390625	0.0420168	0.0396825	0.0373832	0.0362319	0.0403226	0.0362319	0.0381679	0.0277778	0.0263158	0.0390625	0.0689655	0.0394737	0.0353982	0.0458015	0.0437956	0.0487805	0.0405405	0.0492958	0.0431034	0.0405405	0.0379747	0.0487805	0.0432099	0.0487805	0.0431034	0.0465116	0.032	0.0431034
0.196429	0.04	0.0192308	0.057377	0.0472441	0.0184049	0.0630631	0.0434783	0.075	0.0472441	0.0363636	0.0434783	0.0252101	0.0304878	0.0451613	0.0630631	0.0508475	0.0220588	0.0608696	0.0695652	0.0344828	0.54023	0.0416667	0.2	0.0873786	0.0285714	0.04	0.0359712	0.201754	0.0275862	0.0442478	0.072	0.059322	0.0192308	0.0630631	0.0454545	0.0434783	0.023622	0.0197368	0.0344828	0.042735	0.0197368	0.0443038	0.566265	0.0429448	0.0483871	0.0252101	0.0461538	0.0483871	0.0252101
0.0583942	0.0601504	0.0828025	0.0769231	0.0827068	0.0792683	0.032	0.0396825	0.0852713	0.0285714	0.0581395	0.0650406	0.0472441	0.0465116	0.054878	0.032	0.0546875	0.0791367	0.0310078	0.0806452	0.0733333	0.0431655	0.0625	0.0671642	0.0336134	0.0763889	0.0763359	0.302521	0.0647482	0.0738255	0.0403226	0.0583942	0.030303	0.0897436	0.032	0.0797101	0.0544218	0.0601504	0.0779221	0.0592105	0.0390625	0.0849673	0.0538922	0.0522388	0.0584795	0.0601504	0.0555556	0.05	0.0601504	0.0472441
0.107438	0.12069	0.0816327	0.151786	0.0555556	0.0779221	0.0535714	0.0619469	0.0932203	0.0555556	0.0822785	0.111111	0.0517241	0.0764331	0.08	0.0630631	0.0877193	0.0610687	0.0701754	0.0982143	0.0869565	0.072	0.0775862	0.0819672	0.0769231	0.0746269	0.111111	0.0909091	0.104839	0.0719424	0.0825688	0.0894309	0.0683761	0.06	0.0727273	0.0615385	0.142857	0.0833333	0.0616438	0.0791367	0.0517241	0.0689655	0.0784314	0.0833333	0.0828025	0.547619	0.0608696	0.0967742	0.171171	0.0517241
0.0782609	0.0714286	0.0567376	0.122642	0.0695652	0.0612245	0.0588235	0.047619	0.11215	0.0603448	0.0805369	0.0679612	0.037037	0.0743243	0.0482759	0.0588235	0.0654206	0.075	0.0666667	0.0865385	0.0606061	0.0689655	0.0747664	0.0892857	0.0736842	0.072	0.100917	0.0806452	0.0762712	0.0775194	0.0909091	0.0689655	0.0648148	0.0797101	0.0693069	0.0756303	0.0551181	0.0810811	0.0507246	0.0606061	0.046729	0.0583942	0.0915493	0.0810811	0.0810811	0.0714286	0.046729	0.0588235	0.0714286	0.037037
0.0694444	0.048951	0.0591716	0.0719424	0.0551724	0.0568182	0.0454545	0.0526316	0.0797101	0.0408163	0.0730337	0.0526316	0.0364963	0.0677966	0.0520231	0.0454545	0.0827068	0.0529801	0.0518519	0.0671642	0.29771	0.047619	0.0820896	0.0555556	0.0393701	0.0580645	0.0714286	0.0649351	0.0608108	0.0628931	0.0454545	0.0547945	0.0507246	0.0467836	0.037594	0.0604027	0.0512821	0.048951	0.0542169	0.307692	0.0757576	0.0606061	0.0755814	0.0638298	0.0734463	0.056338	0.0364963	0.0612245	0.048951	0.0364963
0.104348	0.0603448	0.0555556	0.109091	0.0588235	0.0529801	0.0471698	0.0560748	0.435294	0.0677966	0.0718954	0.0560748	0.036036	0.0588235	0.0616438	0.0571429	0.0934579	0.056	0.0550459	0.126214	0.075188	0.0854701	0.12381	0.0964912	0.05	0.0620155	0.0695652	0.0873016	0.092437	0.0676692	0.0471698	0.0854701	0.0535714	0.0555556	0.0471698	0.0650406	0.0620155	0.0512821	0.0496454	0.075188	0.0849057	0.0496454	0.0748299	0.0982143	0.0723684	0.0789474	0.036036	0.057377	0.0789474	0.036036
0.0596026	0.0684932	0.0755814	0.0763889	0.0671141	0.0726257	0.0434783	0.0503597	0.0689655	0.0392157	0.0765027	0.0735294	0.0724638	0.0655738	0.0561798	0.0434783	0.0791367	0.0645161	0.0422535	0.0642857	0.313433	0.038961	0.0785714	0.0463576	0.037594	0.0691824	0.0985916	0.0691824	0.0516129	0.0736196	0.0434783	0.0526316	0.0413793	0.0632184	0.0359712	0.0718954	0.0625	0.0833333	0.0710059	0.284672	0.0647482	0.077381	0.0730337	0.0540541	0.0769231	0.0612245	0.0724638	0.0588235	0.0540541	0.0724638
0.0841122	0.0769231	0.0444444	0.0776699	0.036036	0.0422535	0.0526316	0.0408163	0.0471698	0.138614	0.0699301	0.108696	0.029703	0.070922	0.0666667	0.0752688	0.0707071	0.0431034	0.268293	0.0714286	0.0393701	0.0943396	0.0490196	0.0555556	0.305556	0.0956522	0.0769231	0.0413223	0.0818182	0.0564516	0.0752688	0.0642202	0.258824	0.0291971	0.470588	0.0619469	0.0677966	0.0666667	0.0223881	0.0393701	0.050505	0.0300752	0.0729927	0.0666667	0.0704225	0.0769231	0.04	0.0925926	0.0769231	0.029703
0.0422535	0.0588235	0.0421687	0.0592593	0.0352113	0.0404624	0.047619	0.0551181	0.0592593	0.0425532	0.0451977	0.0551181	0.030303	0.0457143	0.047619	0.047619	0.0697674	0.0337838	0.0542636	0.0620155	0.0933333	0.0422535	0.0610687	0.028169	0.0413223	0.0394737	0.0434783	0.0463576	0.0342466	0.0516129	0.0393701	0.0647482	0.0530303	0.0359281	0.0393701	0.0410959	0.0533333	0.0510949	0.0368098	0.0933333	0.088	0.0368098	0.0467836	0.0359712	0.0454545	0.0746269	0.030303	0.056338	0.0510949	0.030303
0.0538922	0.068323	0.0691489	0.0822785	0.0416667	0.0666667	0.0457516	0.0519481	0.0555556	0.0606061	0.065	0.0519481	0.0379747	0.071066	0.299363	0.038961	0.0709677	0.0462428	0.0718954	0.0714286	0.0549451	0.060241	0.0503145	0.0419162	0.0769231	0.0628571	0.075	0.0689655	0.0529412	0.0552486	0.0666667	0.060241	0.0705128	0.0634921	0.0738255	0.0588235	0.0813954	0.0617284	0.0591398	0.0549451	0.044586	0.0648649	0.0615385	0.0487805	0.0653266	0.0886076	0.044586	0.0787879	0.075	0.0379747
0.0769231	0.0461538	0.0509554	0.08	0.0451128	0.0487805	0.0420168	0.05	0.0887097	0.0944882	0.0925926	0.0588235	0.024	0.09375	0.0632911	0.0508475	0.0833333	0.0507246	0.0847458	0.057377	0.130435	0.0526316	0.10084	0.0615385	0.0727273	0.0714286	0.0708661	0.048951	0.0671642	0.0689655	0.0508475	0.0526316	0.0826446	0.0377358	0.0689655	0.0746269	0.0416667	0.0461538	0.0454545	0.138686	0.103448	0.0522876	0.0961538	0.0708661	0.0931677	0.0542636	0.024	0.0757576	0.0542636	0.024
0.0620155	0.0725806	0.0657895	0.0645161	0.088	0.0628931	0.0707965	0.0512821	0.056	0.0708661	0.0419162	0.0789474	0.0504202	0.0487805	0.0443038	0.1	0.0762712	0.0676692	0.0683761	0.0588235	0.0699301	0.0620155	0.0578512	0.0305344	0.0849057	0.0808824	0.0813008	0.0425532	0.0526316	0.0780142	0.0707965	0.151261	0.0666667	0.0519481	0.0614035	0.0846154	0.05	0.0813008	0.0463576	0.0551724	0.059322	0.0533333	0.05	0.0390625	0.0484848	0.064	0.059322	0.0692308	0.064	0.0504202
0.0540541	0.0462963	0.0289855	0.046729	0.0545455	0.0275862	0.422535	0.040404	0.046729	0.0545455	0.033557	0.0510204	0.0294118	0.0340136	0.0357143	0.202381	0.07	0.0338983	0.0606061	0.0927835	0.0472441	0.0540541	0.0485437	0.036036	0.0795455	0.0325203	0.0462963	0.0495868	0.0434783	0.0393701	0.0520833	0.0733945	0.0588235	0.0289855	0.0520833	0.0521739	0.0495868	0.0366972	0.0222222	0.0472441	0.05	0.0298507	0.0422535	0.0462963	0.0408163	0.0560748	0.039604	0.0438596	0.0462963	0.0294118
0.0319149	0.0669145	0.0604027	0.0553506	0.0545455	0.0625	0.0299625	0.0335821	0.04	0.0394265	0.0479233	0.0572519	0.0410448	0.0482315	0.0459016	0.0338346	0.0446097	0.0647482	0.0295203	0.0332103	0.0586207	0.0246479	0.0367647	0.0284698	0.0346154	0.0598592	0.0669145	0.0673759	0.0315789	0.0662021	0.0416667	0.0505415	0.0291971	0.0604027	0.0299625	0.0573477	0.0487805	0.0669145	0.050505	0.0513699	0.0295203	0.0540541	0.0454545	0.0213523	0.0514469	0.062963	0.0449438	0.0501792	0.0551471	0.0410448
0.0735294	0.0757576	0.0754717	0.0763359	0.27193	0.0722892	0.04	0.056	0.0681818	0.0661765	0.0701754	0.0909091	0.046875	0.077381	0.0609756	0.0569106	0.0793651	0.268908	0.0894309	0.0546875	0.0872483	0.057971	0.0873016	0.0510949	0.0877193	0.322034	0.100775	0.0833333	0.0642857	0.257813	0.0569106	0.057971	0.0873016	0.06875	0.0833333	0.456311	0.0540541	0.0839695	0.056962	0.0657895	0.0551181	0.0636943	0.0727273	0.0518519	0.0705882	0.0597015	0.0551181	0.104478	0.0597015	0.046875
0.0571429	0.0746269	0.0745342	0.075188	0.386792	0.0714286	0.03125	0.0387597	0.0592593	0.0425532	0.0571429	0.0894309	0.0461538	0.0639535	0.047619	0.047619	0.0697674	0.471154	0.0542636	0.0458015	0.0789474	0.0422535	0.0775194	0.0428571	0.0588235	0.385965	0.0992366	0.104895	0.0559441	0.381356	0.056	0.0496454	0.0530303	0.0679012	0.056	0.266667	0.0533333	0.0827068	0.05625	0.0580645	0.0461538	0.0628931	0.0591716	0.0359712	0.0574713	0.0588235	0.0542636	0.0791367	0.0588235	0.0461538
0.0583333	0.205882	0.0935252	0.0701754	0.0588235	0.0890411	0.0571429	0.0366972	0.042735	0.0588235	0.0512821	0.164948	0.105769	0.0588235	0.0616438	0.0673077	0.0833333	0.0645161	0.0747664	0.0545455	0.0671642	0.0583333	0.0535714	0.0330578	0.0824742	0.0787402	0.118182	0.0620155	0.0569106	0.0757576	0.0776699	0.0583333	0.0727273	0.0780142	0.0776699	0.0650406	0.104839	0.12844	0.0962963	0.0514706	0.0550459	0.080292	0.0533333	0.0336134	0.0516129	0.149533	0.0747664	0.131579	0.118182	0.105769
0.111111	0.0327869	0.0472973	0.059322	0.0487805	0.0451613	0.0458716	0.045045	0.059322	0.0487805	0.0503145	0.0545455	0.026087	0.0576923	0.0394737	0.0458716	0.0619469	0.0465116	0.0535714	0.0625	0.057971	0.0833333	0.12037	0.103448	0.0485437	0.0526316	0.0588235	0.037037	0.0991736	0.0507246	0.0555556	0.04	0.0521739	0.0402685	0.0555556	0.072	0.0294118	0.0243902	0.0486111	0.057971	0.0442478	0.0486111	0.0522876	0.115044	0.0506329	0.0327869	0.026087	0.0393701	0.0327869	0.026087
0.05	0.0701754	0.0785714	0.0707965	0.0683761	0.0748299	0.0280374	0.0566038	0.0521739	0.0245902	0.0516129	0.0873786	0.561644	0.0454545	0.0405405	0.0280374	0.045045	0.0650406	0.027027	0.0454545	0.0757576	0.0243902	0.0540541	0.0508475	0.029703	0.0625	0.0990991	0.0542636	0.0487805	0.0601504	0.047619	0.0327869	0.0263158	0.0633803	0.0280374	0.0655738	0.0542636	0.0990991	0.0808824	0.0597015	0.0363636	0.0729927	0.0466667	0.0517241	0.0519481	0.0517241	0.561644	0.0491803	0.0608696	0.561644
0.0909091	0.0740741	0.0507246	0.0849057	0.0438596	0.0482759	0.050505	0.0392157	0.0550459	0.133333	0.0753425	0.152174	0.0285714	0.0763889	0.0647482	0.0721649	0.1	0.0504202	0.384615	0.123711	0.0461538	0.0909091	0.0571429	0.0630631	0.441176	0.101695	0.0841122	0.0483871	0.0884956	0.0629921	0.0721649	0.0619469	0.275862	0.0357143	0.350649	0.0689655	0.0655738	0.0642202	0.0291971	0.0461538	0.0485437	0.0367647	0.0785714	0.0740741	0.0758621	0.0740741	0.0384615	0.0892857	0.0740741	0.0285714
0.0769231	0.0625	0.0576923	0.0887097	0.0610687	0.0552147	0.0689655	0.05	0.08	0.0859375	0.0473373	0.0588235	0.0322581	0.0416667	0.0566038	0.0973451	0.0655738	0.0357143	0.0666667	0.121739	0.0540541	0.0769231	0.0564516	0.0454545	0.0925926	0.048951	0.0542636	0.056338	0.0671642	0.0472973	0.0508475	0.372549	0.0650406	0.0443038	0.0598291	0.0510949	0.0714286	0.0625	0.0387097	0.0540541	0.0578512	0.0454545	0.0621118	0.0542636	0.0538922	0.088	0.0406504	0.0676692	0.088	0.0322581
0.0758621	0.0555556	0.0584795	0.0942029	0.0544218	0.0561798	0.0447761	0.0518519	0.0942029	0.0402685	0.0722222	0.0518519	0.0359712	0.0670391	0.0635838	0.0447761	0.0814815	0.0522876	0.0434783	0.10687	0.34375	0.0540541	0.0808824	0.062069	0.0387597	0.0573248	0.0704225	0.0849673	0.0671141	0.0621118	0.0447761	0.0684932	0.0425532	0.0462428	0.037037	0.0596026	0.0641026	0.0555556	0.0535714	0.293233	0.0666667	0.0598802	0.0747126	0.0704225	0.0726257	0.0704225	0.0359712	0.0533333	0.0704225	0.0359712
0.108108	0.0720721	0.0647482	0.102804	0.0517241	0.0689655	0.07	0.0480769	0.0727273	0.140187	0.0958904	0.09	0.0277778	0.0972222	0.0633803	0.0918367	0.0761905	0.0578512	0.261364	0.0666667	0.0692308	0.0884956	0.0857143	0.0803571	0.278481	0.108333	0.101852	0.0555556	0.0956522	0.0697674	0.07	0.0695652	0.295455	0.0496454	0.304878	0.0854701	0.064	0.0625	0.0434783	0.0692308	0.0571429	0.0510949	0.1	0.0917431	0.0965517	0.0720721	0.0373832	0.0964912	0.0720721	0.0277778
0.041958	0.0507246	0.0674847	0.0510949	0.383178	0.0647059	0.0310078	0.0384615	0.0666667	0.0277778	0.0449438	0.0629921	0.0458015	0.0514286	0.0350877	0.0310078	0.0610687	0.362832	0.0300752	0.0454545	0.0714286	0.0275862	0.0687023	0.0425532	0.0325203	0.347458	0.0740741	0.0743243	0.0410959	0.333333	0.0472441	0.0347222	0.0294118	0.0740741	0.0310078	0.254098	0.0324675	0.0583942	0.0625	0.0509554	0.0378788	0.0691824	0.0465116	0.0357143	0.0451977	0.0357143	0.0538462	0.0559441	0.0357143	0.0458015
0.0857143	0.0784314	0.0775194	0.0792079	0.0366972	0.0503597	0.0537634	0.0416667	0.0480769	0.141414	0.0785714	0.0869565	0.030303	0.0797101	0.0757576	0.0769231	0.0612245	0.0438596	0.275	0.0510204	0.04	0.117647	0.05	0.046729	0.314286	0.0973451	0.0784314	0.0420168	0.0934579	0.057377	0.0769231	0.0654206	0.26506	0.0296296	0.289474	0.0630631	0.0689655	0.0679612	0.0227273	0.04	0.0515464	0.0305344	0.0820896	0.0576923	0.0791367	0.0784314	0.0408163	0.0943396	0.0784314	0.030303
0.0481928	0.0625	0.0698925	0.0764331	0.0359281	0.0618557	0.025974	0.0526316	0.05625	0.054878	0.071066	0.0457516	0.0384615	0.0773196	0.393103	0.0326797	0.0580645	0.0406977	0.0657895	0.0516129	0.0497238	0.0609756	0.0509554	0.0424242	0.0704225	0.0574713	0.0691824	0.0514286	0.0535714	0.05	0.0604027	0.0545455	0.0645161	0.0585106	0.0675676	0.0532544	0.0697674	0.0559006	0.0597826	0.0497238	0.0451613	0.0597826	0.0677083	0.0493827	0.0714286	0.0759494	0.0384615	0.0731707	0.0691824	0.0384615
0.0405405	0.048951	0.0406977	0.0492958	0.0408163	0.0391061	0.0454545	0.0526316	0.0642857	0.0479452	0.0552486	0.0447761	0.0364963	0.05	0.0520231	0.0454545	0.0909091	0.0392157	0.0518519	0.0592593	0.0897436	0.0405405	0.0661765	0.027027	0.0393701	0.044586	0.048951	0.044586	0.0328947	0.05625	0.0534351	0.0547945	0.0507246	0.0346821	0.037594	0.0463576	0.0512821	0.048951	0.035503	0.111111	0.0923077	0.035503	0.0571429	0.0344828	0.0555556	0.056338	0.0364963	0.0612245	0.048951	0.0364963
0.0387597	0.0655738	0.0529801	0.0403226	0.0472441	0.0506329	0.0630631	0.0344828	0.0403226	0.064	0.0426829	0.0619469	0.0338983	0.0432099	0.0384615	0.0442478	0.0689655	0.0451128	0.042735	0.0603448	0.048951	0.0387597	0.0416667	0.03125	0.046729	0.0434783	0.0655738	0.0588235	0.0378788	0.0492958	0.0630631	0.0551181	0.0416667	0.0529801	0.0442478	0.0454545	0.0588235	0.04	0.0472973	0.0416667	0.042735	0.0544218	0.0377358	0.031746	0.0365854	0.0655738	0.042735	0.0461538	0.0483871	0.0338983
0.0530973	0.105769	0.0434783	0.0654206	0.0535714	0.0486111	0.0729167	0.0606061	0.0555556	0.0727273	0.0540541	0.0824742	0.0808081	0.084507	0.057554	0.0729167	0.0792079	0.0598291	0.0808081	0.0693069	0.0546875	0.0625	0.0891089	0.0446429	0.0777778	0.057377	0.0648148	0.0487805	0.042735	0.0634921	0.337662	0.0625	0.0784314	0.0510949	0.0729167	0.0695652	0.057377	0.0952381	0.0606061	0.0546875	0.0594059	0.0447761	0.056338	0.0550459	0.0544218	0.116505	0.0594059	0.0900901	0.0849057	0.0808081
0.0472973	0.0633803	0.0465116	0.056338	0.0405405	0.0446927	0.0451128	0.0763359	0.0638298	0.0405405	0.0491803	0.0522388	0.0362319	0.0555556	0.0639535	0.0451128	0.0820896	0.038961	0.0514706	0.0588235	0.11039	0.0472973	0.057971	0.0337838	0.0390625	0.0443038	0.0633803	0.0443038	0.0394737	0.0559006	0.0451128	0.0544218	0.0503597	0.0404624	0.0373134	0.0460526	0.0576923	0.0486111	0.0414201	0.11039	0.0833333	0.0414201	0.0508475	0.0413793	0.0494506	0.070922	0.0362319	0.0753425	0.0559441	0.0362319
0.0510949	0.0606061	0.0628931	0.0610687	0.324074	0.060241	0.0406504	0.0483871	0.0530303	0.0592593	0.0710059	0.0743802	0.047619	0.0783133	0.0552147	0.0406504	0.0634921	0.307018	0.0645161	0.0472441	0.0738255	0.0359712	0.08	0.0518519	0.079646	0.327586	0.0852713	0.084507	0.05	0.282258	0.0578512	0.0434783	0.0629921	0.0696203	0.0666667	0.333333	0.0405405	0.0687023	0.0576923	0.0526316	0.0393701	0.0645161	0.0869565	0.0447761	0.0843373	0.0447761	0.056	0.0895522	0.0447761	0.047619
0.04	0.0413223	0.0402685	0.0330578	0.032	0.0451613	0.0458716	0.234043	0.0416667	0.0487805	0.04375	0.0265487	0.0535714	0.0509554	0.0463576	0.0458716	0.0526316	0.0305344	0.0925926	0.0438596	0.0503597	0.04	0.034188	0.0406504	0.0485437	0.0447761	0.0413223	0.0294118	0.0310078	0.0283688	0.0363636	0.04	0.0900901	0.0472973	0.0458716	0.046875	0.037037	0.05	0.0413793	0.0503597	0.0535714	0.0413793	0.0454545	0.0413223	0.0440252	0.05	0.0535714	0.0731707	0.0413223	0.0535714
0.062069	0.056338	0.0591716	0.0797101	0.0551724	0.0568182	0.0454545	0.0526316	0.0797101	0.0408163	0.0730337	0.0526316	0.0364963	0.0677966	0.0520231	0.0454545	0.0827068	0.0529801	0.0518519	0.0671642	0.29771	0.0405405	0.0820896	0.0482759	0.0393701	0.0580645	0.0714286	0.0649351	0.0536913	0.0628931	0.0454545	0.0547945	0.0507246	0.0467836	0.037594	0.0604027	0.0512821	0.056338	0.0542169	0.307692	0.0757576	0.0606061	0.0755814	0.056338	0.0734463	0.056338	0.0364963	0.0612245	0.048951	0.0364963
0.0550459	0.121212	0.0606061	0.0576923	0.0458716	0.057554	0.0421053	0.020202	0.0377358	0.0555556	0.0410959	0.383562	0.0618557	0.048951	0.0362319	0.0645161	0.0606061	0.0526316	0.0729167	0.04	0.0650406	0.0550459	0.049505	0.018018	0.0689655	0.0683761	0.0882353	0.0416667	0.0442478	0.0655738	0.0645161	0.0550459	0.0707071	0.0447761	0.0645161	0.0625	0.0775862	0.0776699	0.0381679	0.0396825	0.0510204	0.0461538	0.0428571	0.0277778	0.0413793	0.0882353	0.0729167	0.114286	0.0990099	0.0618557
0.0727273	0.0961538	0.0916031	0.0865385	0.0540541	0.0638298	0.0515464	0.050505	0.0560748	0.0733945	0.0616438	0.106383	0.049505	0.0928571	0.0735294	0.0736842	0.08	0.0603448	0.0927835	0.0594059	0.0551181	0.102804	0.09	0.0357143	0.103448	0.0756303	0.0857143	0.0491803	0.0803571	0.0725806	0.416667	0.0727273	0.09	0.0437956	0.0967742	0.0608696	0.0756303	0.0857143	0.0373134	0.0551181	0.06	0.0451128	0.0642857	0.0458716	0.062069	0.106796	0.06	0.100917	0.106796	0.049505
0.0661157	0.116071	0.047619	0.107143	0.024	0.0454545	0.0462963	0.0454545	0.0689655	0.0491803	0.0506329	0.0849057	0.0353982	0.044586	0.0680272	0.0560748	0.0720721	0.0307692	0.0636364	0.0925926	0.0507246	0.0661157	0.0434783	0.0325203	0.0594059	0.0451128	0.0775862	0.0610687	0.056	0.0434783	0.0660377	0.0840336	0.0619469	0.033557	0.0560748	0.0390625	0.120968	0.0775862	0.0273973	0.0507246	0.0446429	0.0344828	0.0457516	0.0416667	0.0509554	0.201923	0.0446429	0.0916667	0.157407	0.0353982
0.0518519	0.0615385	0.0636943	0.0620155	0.424242	0.0609756	0.05	0.0406504	0.0620155	0.0367647	0.0529412	0.0756303	0.0483871	0.0598802	0.0429448	0.05	0.0731707	0.386792	0.04	0.0564516	0.0821918	0.0364963	0.0813008	0.0526316	0.0526316	0.369369	0.0866142	0.0780142	0.0507246	0.427273	0.0588235	0.0518519	0.0390625	0.0705128	0.0413223	0.280702	0.0410959	0.0615385	0.0584416	0.0604027	0.0569106	0.0653595	0.0613497	0.0454545	0.0595238	0.0454545	0.0569106	0.0588235	0.0454545	0.0483871
0.12069	0.0769231	0.0616438	0.106195	0.0403226	0.0657895	0.0555556	0.0545455	0.25	0.075	0.0636943	0.0642202	0.0350877	0.0509554	0.0604027	0.0754717	0.0909091	0.0384615	0.0727273	0.122642	0.057971	0.111111	0.0803571	0.0666667	0.0693069	0.0526316	0.0677966	0.0687023	0.0991736	0.0507246	0.0555556	0.101695	0.0707965	0.0402685	0.0654206	0.046875	0.0769231	0.0677966	0.0342466	0.057971	0.0825688	0.0413793	0.0662252	0.0769231	0.0641026	0.0956522	0.0442478	0.0731707	0.0956522	0.0350877
0.072	0.150442	0.06	0.112069	0.0390625	0.0573248	0.0535714	0.0619469	0.075	0.0555556	0.0621118	0.100917	0.079646	0.05625	0.08	0.0630631	0.0782609	0.0451128	0.0701754	0.0884956	0.0638298	0.072	0.0504202	0.047619	0.0769231	0.0588235	0.0833333	0.0746269	0.0703125	0.0567376	0.0825688	0.0894309	0.0683761	0.0460526	0.0727273	0.0454545	0.142857	0.111111	0.0616438	0.056338	0.0517241	0.0472973	0.0576923	0.0483871	0.0625	1	0.0608696	0.0967742	0.171171	0.079646
0.0647482	0.0746269	0.0745342	0.075188	0.386792	0.0714286	0.03125	0.046875	0.0592593	0.0652174	0.0755814	0.0894309	0.0461538	0.0828402	0.060241	0.047619	0.0697674	0.378378	0.088	0.0458015	0.0789474	0.0496454	0.0775194	0.0503597	0.0956522	1	0.0992366	0.0821918	0.0633803	0.358333	0.056	0.0496454	0.0859375	0.0679012	0.0909091	0.288136	0.0533333	0.0827068	0.05625	0.0580645	0.0461538	0.0628931	0.0783133	0.0434783	0.0760234	0.0588235	0.0542636	0.102941	0.0588235	0.0461538
0.0408922	0.0337079	0.0338983	0.0658915	0.0371747	0.0365449	0.03125	0.027027	0.0496183	0.0608365	0.0531561	0.0350195	0.0229008	0.057047	0.0547945	0.03125	0.042471	0.0477941	0.0428016	0.03861	0.034965	0.037037	0.0383142	0.0451128	0.0487805	0.0469314	0.0494297	0.0622711	0.0442804	0.0535714	0.0393701	0.0486891	0.0423077	0.037415	0.0434783	0.0479705	0.0431655	0.0574713	0.0273038	0.034965	0.0268199	0.0308219	0.0542373	0.037594	0.0568562	0.0454545	0.0268199	0.0405904	0.0415094	0.0229008
0.0434783	0.0606061	0.0628931	0.0610687	0.415842	0.060241	0.0406504	0.04	0.0530303	0.0362319	0.0523256	0.0743802	0.047619	0.0591716	0.0424242	0.0406504	0.0634921	0.392523	0.0393701	0.0472441	0.0738255	0.0285714	0.0714286	0.0441176	0.0517241	0.375	0.0852713	0.084507	0.0425532	0.358974	0.0578512	0.0434783	0.0384615	0.0696203	0.0406504	0.286957	0.0405405	0.0687023	0.0576923	0.0526316	0.0393701	0.0645161	0.0606061	0.037037	0.0588235	0.0447761	0.056	0.0656934	0.0447761	0.047619
0.0434783	0.0606061	0.0628931	0.0610687	0.415842	0.060241	0.0406504	0.04	0.0530303	0.0362319	0.0523256	0.0743802	0.047619	0.0591716	0.0424242	0.0406504	0.0634921	0.49	0.0393701	0.0472441	0.0738255	0.0285714	0.0714286	0.0441176	0.0517241	0.375	0.0852713	0.107914	0.0425532	0.382609	0.0578512	0.0434783	0.0384615	0.0696203	0.0406504	0.286957	0.0405405	0.0687023	0.0576923	0.0526316	0.0393701	0.0645161	0.0606061	0.037037	0.0588235	0.0447761	0.056	0.0656934	0.0447761	0.047619
0.0420168	0.0526316	0.0347222	0.0530973	0.0336134	0.0331126	0.0384615	0.0891089	0.0438596	0.0336134	0.0320513	0.047619	0.0980392	0.0258065	0.0410959	0.0384615	0.0555556	0.032	0.037037	0.0560748	0.0447761	0.0420168	0.036036	0.0338983	0.030303	0.0307692	0.0434783	0.0307692	0.0325203	0.0296296	0.0384615	0.0420168	0.036036	0.0347222	0.0384615	0.0406504	0.046875	0.111111	0.0357143	0.0447761	0.046729	0.0357143	0.0264901	0.0434783	0.0322581	0.0434783	0.0980392	0.05	0.0434783	0.0980392
0.057377	0.106195	0.062069	0.107143	0.0491803	0.0592105	0.0366972	0.036036	0.0420168	0.0491803	0.0506329	0.0849057	0.0446429	0.0512821	0.0608108	0.0560748	0.0720721	0.0551181	0.0636364	0.0350877	0.0661765	0.057377	0.0434783	0.0241935	0.0594059	0.0692308	0.470588	0.0373134	0.047619	0.0666667	0.0462963	0.0487805	0.0619469	0.047619	0.0560748	0.064	0.0692308	0.116071	0.0416667	0.0431655	0.0446429	0.048951	0.0457516	0.0330578	0.0509554	0.0683761	0.0540541	0.110169	0.059322	0.0446429
0.0652174	0.0671642	0.0487805	0.0757576	0.0428571	0.0467836	0.0314961	0.0390625	0.0676692	0.0656934	0.0823529	0.0555556	0.0465116	0.0833333	0.0542169	0.0396825	0.0620155	0.0482759	0.0629921	0.0461538	0.116438	0.0425532	0.078125	0.0583942	0.0683761	0.0680272	0.0671642	0.0466667	0.0638298	0.0657895	0.048	0.0425532	0.0615385	0.0361446	0.0650406	0.0633803	0.0466667	0.0671642	0.0700637	0.116438	0.0629921	0.05	0.0853659	0.0592593	0.0828402	0.075188	0.0227273	0.0567376	0.0592593	0.0465116
0.0425532	0.0514706	0.0424242	0.0518519	0.0428571	0.0406977	0.048	0.0555556	0.0597015	0.0428571	0.0454545	0.0555556	0.0384615	0.0520231	0.0542169	0.048	0.0787402	0.0410959	0.0546875	0.0625	0.116438	0.0425532	0.0615385	0.0283688	0.0416667	0.0466667	0.0514706	0.0466667	0.0344828	0.0588235	0.048	0.0652174	0.0534351	0.0361446	0.0396825	0.0486111	0.0536913	0.0514706	0.037037	0.116438	0.0887097	0.037037	0.0470588	0.0362319	0.0457143	0.0592593	0.0384615	0.0642857	0.0514706	0.0384615
0.0731707	0.0491803	0.0680272	0.0762712	0.0826446	0.0649351	0.045045	0.0442478	0.114035	0.0650406	0.0764331	0.0630631	0.025641	0.0844156	0.0526316	0.0545455	0.119266	0.0787402	0.0526316	0.0614035	0.080292	0.047619	0.447059	0.0655738	0.047619	0.0839695	0.0756303	0.0597015	0.0629921	0.0888889	0.0740741	0.056	0.0512821	0.0608108	0.045045	0.0793651	0.0441176	0.0406504	0.0625	0.0882353	0.100917	0.0625	0.0794702	0.0666667	0.0769231	0.0491803	0.025641	0.0551181	0.0491803	0.025641
0.0733945	0.0660377	0.0441176	0.0666667	0.0545455	0.041958	0.202381	0.040404	0.0566038	0.0642202	0.0405405	0.0729167	0.0294118	0.0410959	0.0431655	0.422535	0.07	0.0338983	0.0824742	0.06	0.0472441	0.0733945	0.0588235	0.036036	0.104651	0.0495868	0.0660377	0.0325203	0.0619469	0.056	0.0520833	0.103774	0.08	0.0289855	0.0744681	0.0521739	0.0583333	0.0560748	0.0222222	0.0472441	0.0606061	0.0298507	0.0496454	0.0462963	0.0479452	0.0660377	0.039604	0.0625	0.0660377	0.0294118
0.138211	0.0708661	0.0855263	0.08	0.0692308	0.081761	0.0508475	0.05	0.0629921	0.0610687	0.0598802	0.0956522	0.0491803	0.0606061	0.037037	0.0689655	0.0743802	0.0661765	0.0756303	0.0661157	0.0758621	0.111111	0.0826446	0.0952381	0.0727273	0.0869565	0.105691	0.048951	0.125984	0.0763889	0.0420168	0.0606061	0.0737705	0.0509554	0.0782609	0.0909091	0.048951	0.0708661	0.0592105	0.0612245	0.0666667	0.0592105	0.0621118	0.105691	0.060241	0.0542636	0.0578512	0.0597015	0.0542636	0.0491803
0.0652174	0.0592593	0.0617284	0.0839695	0.0503597	0.0591716	0.048	0.0555556	0.0757576	0.0428571	0.0697674	0.0555556	0.0305344	0.0643275	0.0479042	0.048	0.0787402	0.0482759	0.0546875	0.0708661	0.131944	0.0425532	0.0866142	0.0507246	0.0416667	0.0536913	0.0671642	0.0608108	0.056338	0.0657895	0.0396825	0.0652174	0.0534351	0.0487805	0.0396825	0.0559441	0.0536913	0.0514706	0.0566038	0.131944	0.0887097	0.0632911	0.0722892	0.0592593	0.0701754	0.075188	0.0305344	0.0567376	0.0514706	0.0305344
0.0420168	0.100917	0.0492958	0.0625	0.0336134	0.0469799	0.0384615	0.0377358	0.0438596	0.0695652	0.0522876	0.0679612	0.046729	0.0460526	0.0482759	0.0485437	0.0555556	0.0403226	0.0666667	0.0560748	0.0606061	0.0508475	0.036036	0.0166667	0.0625	0.046875	0.0909091	0.0387597	0.0325203	0.0530303	0.0588235	0.0598291	0.0648148	0.041958	0.0588235	0.0491803	0.0634921	0.0810811	0.0357143	0.037037	0.037037	0.0431655	0.0472973	0.0344828	0.0526316	0.0714286	0.0566038	0.0588235	0.0619469	0.046729
0.072	0.0655738	0.0816327	0.0840336	0.0901639	0.0779221	0.0442478	0.0526316	0.102564	0.0390625	0.0621118	0.0714286	0.0517241	0.0496894	0.0519481	0.0442478	0.0689655	0.0859375	0.042735	0.0982143	0.0869565	0.0551181	0.0775862	0.0731707	0.037037	0.0827068	0.0743802	0.333333	0.0703125	0.0797101	0.0442478	0.072	0.0416667	0.0890411	0.0350877	0.0952381	0.0588235	0.0655738	0.0763889	0.0714286	0.0517241	0.0839161	0.0576923	0.0655738	0.0625	0.0655738	0.0608696	0.0542636	0.0655738	0.0517241
0.0727273	0.0745342	0.0687831	0.081761	0.0538922	0.0663265	0.0454545	0.0584416	0.075	0.0864198	0.202247	0.0584416	0.03125	0.191011	0.0789474	0.0522876	0.0844156	0.0581395	0.0714286	0.0573248	0.0782123	0.0598802	0.083871	0.0606061	0.0689655	0.0809249	0.0880503	0.0564972	0.0714286	0.0666667	0.0662252	0.0535714	0.0700637	0.0575916	0.0662252	0.077381	0.0564972	0.054878	0.0531915	0.0903955	0.0714286	0.0645161	0.209302	0.0613497	0.20339	0.0613497	0.0377358	0.0914634	0.0613497	0.03125
0.0833333	0.0482759	0.0584795	0.0863309	0.0544218	0.0561798	0.0447761	0.0518519	0.0942029	0.0402685	0.0722222	0.0518519	0.0359712	0.0670391	0.0635838	0.0447761	0.0814815	0.0522876	0.0434783	0.10687	0.34375	0.0612245	0.0808824	0.0694444	0.0387597	0.0573248	0.0704225	0.0849673	0.0743243	0.0621118	0.0447761	0.0684932	0.0425532	0.0462428	0.037037	0.0596026	0.0641026	0.0482759	0.0535714	0.293233	0.0666667	0.0598802	0.0747126	0.0780142	0.0726257	0.0704225	0.0359712	0.0533333	0.0704225	0.0359712
0.0454545	0.0551181	0.0382166	0.064	0.0300752	0.0365854	0.0517241	0.0508475	0.064	0.0458015	0.0416667	0.0420168	0.0327869	0.0359281	0.0440252	0.0517241	0.0666667	0.028777	0.0588235	0.0672269	0.084507	0.0454545	0.057377	0.030303	0.045045	0.034965	0.0387597	0.0422535	0.0367647	0.0479452	0.042735	0.0697674	0.057377	0.0316456	0.042735	0.0364963	0.0496454	0.0551181	0.0324675	0.0921986	0.0862069	0.0324675	0.0432099	0.0387597	0.0419162	0.0634921	0.0327869	0.0526316	0.0551181	0.0327869
0.0671642	0.0692308	0.0700637	0.0615385	0.0839695	0.0670732	0.0762712	0.0487805	0.0534351	0.0676692	0.0404624	0.075	0.048	0.0470588	0.0426829	0.104348	0.0725806	0.0647482	0.0650406	0.056	0.0671141	0.0671642	0.0551181	0.0291971	0.0803571	0.0774648	0.0775194	0.0408163	0.057971	0.0748299	0.0672269	0.134921	0.0634921	0.05	0.0583333	0.0808824	0.0479452	0.0775194	0.044586	0.0529801	0.0564516	0.0512821	0.0481928	0.0373134	0.0467836	0.0610687	0.0564516	0.0661765	0.0610687	0.048
0.0629921	0.0737705	0.0666667	0.0655738	0.072	0.0636943	0.0530973	0.0521739	0.0569106	0.0894309	0.0424242	0.0803571	0.0512821	0.0493827	0.0448718	0.0818182	0.0775862	0.0687023	0.0695652	0.0598291	0.070922	0.0629921	0.0588235	0.0310078	0.0660377	0.0820896	0.0826446	0.0431655	0.0534351	0.0791367	0.0720721	0.125	0.0677966	0.0526316	0.0625	0.0775194	0.0507246	0.0826446	0.0469799	0.0559441	0.0603448	0.0540541	0.0440252	0.0396825	0.0426829	0.0650406	0.0603448	0.0703125	0.0650406	0.0512821
0.0441176	0.0526316	0.040404	0.0528302	0.0328467	0.0429043	0.0307692	0.0305344	0.0488722	0.0599251	0.052459	0.0546875	0.030303	0.0562914	0.0576271	0.034749	0.0418251	0.0433213	0.0461538	0.0380228	0.0344828	0.040293	0.0338346	0.0444444	0.0522088	0.0462633	0.0486891	0.0613718	0.0474453	0.0491228	0.0428016	0.0557621	0.0456274	0.040404	0.046875	0.0434783	0.057554	0.0408922	0.0304054	0.0344828	0.0225564	0.0338983	0.0535117	0.037037	0.0561056	0.0687023	0.0342205	0.0592593	0.0646388	0.030303
0.068323	0.0700637	0.0648649	0.0986842	0.0490798	0.0625	0.04	0.0394737	0.0705128	0.0754717	0.492857	0.0604027	0.0322581	0.224852	0.0752688	0.0469799	0.0657895	0.0535714	0.0666667	0.0522876	0.0742857	0.0552147	0.0794702	0.0625	0.0714286	0.0769231	0.083871	0.0643275	0.0736196	0.0625	0.0469799	0.0487805	0.0653595	0.0534759	0.0684932	0.0666667	0.0581395	0.0566038	0.048913	0.0867052	0.0666667	0.0604396	0.292994	0.0566038	0.56391	0.0632911	0.038961	0.0740741	0.0566038	0.0322581
0.072	0.111111	0.0671141	0.102564	0.0390625	0.0641026	0.0442478	0.0526316	0.075	0.0555556	0.0754717	0.111111	0.0517241	0.0628931	0.0728477	0.0630631	0.0689655	0.0451128	0.0701754	0.0789474	0.048951	0.072	0.0504202	0.047619	0.0769231	0.0588235	0.0743802	0.0666667	0.0703125	0.0567376	0.102804	0.0894309	0.0683761	0.0529801	0.0727273	0.0454545	0.107692	0.0833333	0.0472973	0.048951	0.0517241	0.0544218	0.0576923	0.0483871	0.0559006	0.171171	0.0608696	0.105691	0.494253	0.0517241
0.0526316	0.0542636	0.0509554	0.0629921	0.0373134	0.0487805	0.0420168	0.05	0.0629921	0.0692308	0.0598802	0.0413223	0.0322581	0.0416667	0.0434783	0.0420168	0.0483871	0.0357143	0.0491803	0.0661157	0.04	0.0526316	0.0396825	0.0454545	0.0535714	0.0416667	0.0461538	0.0416667	0.0514706	0.0402685	0.0689655	0.0852713	0.048	0.0509554	0.0508475	0.0434783	0.048951	0.0461538	0.0454545	0.04	0.0406504	0.0522876	0.0621118	0.0461538	0.0538922	0.0542636	0.0406504	0.0518519	0.0625	0.0322581
0.0642857	0.124031	0.0609756	0.0909091	0.034965	0.0584795	0.0472441	0.0384615	0.0588235	0.0496454	0.0568182	0.0887097	0.0787402	0.0514286	0.0727273	0.0555556	0.0692308	0.0405405	0.0620155	0.0697674	0.0509554	0.0642857	0.0447761	0.0425532	0.0672269	0.0529801	0.0820896	0.0671141	0.0629371	0.0512821	0.0555556	0.0719424	0.0606061	0.0481928	0.064	0.0408163	0.574257	0.0984849	0.0625	0.0509554	0.0458015	0.0493827	0.0526316	0.0431655	0.0571429	0.178862	0.0620155	0.0785714	0.115385	0.0787402
0.0666667	0.0598291	0.0479452	0.0603448	0.0325203	0.0457516	0.046729	0.0654206	0.0423729	0.154545	0.0509554	0.0654206	0.0265487	0.0516129	0.0469799	0.0666667	0.0535714	0.0390625	0.115385	0.0446429	0.0359712	0.0666667	0.0438596	0.0327869	0.104167	0.0866142	0.0598291	0.037594	0.0564516	0.0437956	0.046729	0.0756303	0.11215	0.0337838	0.0980392	0.0645161	0.0534351	0.0598291	0.0275862	0.0359712	0.045045	0.0347222	0.0529801	0.0420168	0.0512821	0.0598291	0.0357143	0.0833333	0.0598291	0.0265487
0.0567376	0.0661765	0.0609756	0.0666667	0.396226	0.0584795	0.0472441	0.0465116	0.0588235	0.0571429	0.0689655	0.08	0.0458015	0.0760234	0.0598802	0.0472441	0.0692308	0.375	0.0620155	0.0534351	0.0784314	0.041958	0.0769231	0.057554	0.0762712	0.382609	0.0902256	0.0816327	0.0555556	0.413793	0.064	0.0492958	0.0606061	0.0674847	0.064	0.307692	0.0460526	0.0661765	0.0559006	0.0576923	0.0538462	0.0625	0.0843373	0.0507246	0.0818713	0.0507246	0.0538462	0.0785714	0.0507246	0.0458015
0.0833333	0.0677966	0.0689655	0.106195	0.057377	0.0728477	0.0654206	0.045045	0.106195	0.0661157	0.0915033	0.0943396	0.0442478	0.0784314	0.0533333	0.0654206	0.153846	0.0546875	0.0535714	0.11215	0.0814815	0.0569106	0.1	0.0756303	0.0588235	0.0606061	0.0862069	0.0687023	0.0813008	0.0661765	0.0555556	0.0655738	0.0521739	0.0616438	0.0654206	0.0551181	0.0687023	0.0677966	0.0559441	0.0814815	0.0727273	0.0633803	0.0878378	0.0677966	0.0921053	0.0862069	0.0535714	0.047619	0.0677966	0.0442478
0.0588235	0.0517241	0.0342466	0.0521739	0.0504202	0.0394737	0.358025	0.037037	0.0614035	0.0869565	0.0448718	0.0566038	0.027027	0.0522876	0.0405405	0.447368	0.0740741	0.0314961	0.0654206	0.0550459	0.0441176	0.0588235	0.0636364	0.0420168	0.0833333	0.0381679	0.0517241	0.030303	0.0487805	0.0522388	0.0576923	0.0769231	0.0636364	0.0486111	0.0576923	0.0483871	0.0625	0.042735	0.0208333	0.0441176	0.0654206	0.0425532	0.0536913	0.042735	0.0519481	0.0517241	0.0555556	0.0491803	0.0517241	0.027027
0.068323	0.0632911	0.0648649	0.0844156	0.0490798	0.0625	0.04	0.0394737	0.0705128	0.0822785	0.282209	0.0604027	0.025641	0.232143	0.0695187	0.0469799	0.0657895	0.0535714	0.0666667	0.0592105	0.0742857	0.0552147	0.0794702	0.0625	0.0714286	0.0769231	0.0769231	0.0581395	0.0736196	0.0625	0.0540541	0.0552147	0.0653595	0.0534759	0.0684932	0.0666667	0.0520231	0.05	0.048913	0.0867052	0.0738255	0.0604396	0.503704	0.0566038	0.283951	0.0566038	0.0322581	0.0740741	0.0566038	0.025641
0.0955882	0.0984849	0.0807453	0.125	0.0496454	0.077381	0.0472441	0.0384615	0.0746269	0.0496454	0.0751445	0.097561	0.0538462	0.0697674	0.0727273	0.0555556	0.0775194	0.0547945	0.0620155	0.078125	0.0714286	0.0642857	0.0687023	0.0729927	0.0672269	0.0671141	0.10687	0.0816327	0.0935252	0.0649351	0.0555556	0.0719424	0.0606061	0.0609756	0.064	0.0551724	0.574257	0.0740741	0.0625	0.0714286	0.0458015	0.0691824	0.0714286	0.0740741	0.0755814	0.141732	0.0620155	0.0785714	0.115385	0.0538462
0.0756303	0.127273	0.0851064	0.0789474	0.0672269	0.0738255	0.046729	0.027027	0.0512821	0.0583333	0.0645161	0.480519	0.0740741	0.0723684	0.0540541	0.0666667	0.0925926	0.0725806	0.0740741	0.0733945	0.0666667	0.0756303	0.0625	0.05	0.0816327	0.0866142	0.107143	0.0615385	0.0826446	0.0833333	0.0769231	0.0578512	0.0720721	0.0625	0.0873786	0.0731707	0.0866142	0.0877193	0.0567376	0.0510949	0.0545455	0.0642857	0.0671141	0.0508475	0.0649351	0.0973451	0.0841122	0.111111	0.107143	0.0740741
0.0496454	0.0666667	0.0745342	0.0671642	0.386792	0.0650888	0.03125	0.0387597	0.0592593	0.0425532	0.0632184	0.0806452	0.0461538	0.0701754	0.0538922	0.0393701	0.0697674	0.416667	0.0461538	0.0458015	0.0789474	0.0422535	0.0775194	0.0428571	0.05	0.373913	0.0909091	0.0972222	0.0559441	0.405172	0.056	0.0422535	0.0451128	0.0679012	0.047619	0.266667	0.0463576	0.0746269	0.05625	0.0580645	0.0461538	0.0628931	0.0654762	0.0359712	0.0635838	0.0510949	0.0542636	0.0714286	0.0510949	0.0461538
0.0491803	0.0508475	0.0479452	0.0512821	0.0762712	0.0526316	0.0769231	0.0458716	0.0789474	0.0672269	0.0714286	0.0555556	0.0265487	0.0794702	0.0540541	0.0873786	0.0925926	0.0472441	0.0545455	0.0540541	0.0588235	0.0491803	0.239583	0.0413223	0.0816327	0.0534351	0.0508475	0.037594	0.0396825	0.0592593	0.0769231	0.0756303	0.0530973	0.0479452	0.046729	0.0645161	0.0454545	0.0420168	0.041958	0.0746269	0.115385	0.041958	0.0816327	0.0420168	0.0789474	0.0508475	0.0265487	0.0569106	0.0508475	0.0265487
0.103448	0.0508475	0.0699301	0.0695652	0.0762712	0.0666667	0.046729	0.0654206	0.0695652	0.0495868	0.0576923	0.0654206	0.0545455	0.0584416	0.04	0.046729	0.0630631	0.0725806	0.0545455	0.0636364	0.0909091	0.0756303	0.0818182	0.0956522	0.049505	0.078125	0.0877193	0.0534351	0.0916667	0.075188	0.046729	0.0491803	0.0530973	0.0551724	0.046729	0.0909091	0.0298507	0.0598291	0.0719424	0.0666667	0.0740741	0.0642857	0.06	0.107143	0.0580645	0.0420168	0.0545455	0.0483871	0.0420168	0.0545455
0.0567376	0.0661765	0.0609756	0.0666667	0.396226	0.0584795	0.0472441	0.0465116	0.0588235	0.0571429	0.0689655	0.08	0.0458015	0.0760234	0.0598802	0.0472441	0.0692308	0.375	0.0620155	0.0534351	0.0784314	0.041958	0.0769231	0.057554	0.0762712	0.382609	0.0902256	0.0816327	0.0555556	0.413793	0.064	0.0492958	0.0606061	0.0674847	0.064	0.307692	0.0460526	0.0661765	0.0559006	0.0576923	0.0538462	0.0625	0.0843373	0.0507246	0.0818713	0.0507246	0.0538462	0.0785714	0.0507246	0.0458015
0.0670732	0.06875	0.0638298	0.0967742	0.0481928	0.0615385	0.0392157	0.0387097	0.0691824	0.0740741	0.482517	0.0592105	0.0382166	0.22093	0.0740741	0.0460526	0.0645161	0.0526316	0.0653595	0.0512821	0.0730337	0.0542169	0.0779221	0.0613497	0.0699301	0.0755814	0.0822785	0.0632184	0.0722892	0.0614525	0.0460526	0.0479042	0.0641026	0.0526316	0.0671141	0.0654762	0.0632184	0.0555556	0.0481283	0.0852273	0.0653595	0.0594595	0.2875	0.0555556	0.485915	0.0621118	0.0448718	0.0727273	0.0754717	0.0382166
0.0504202	0.0431034	0.0273973	0.0434783	0.0508475	0.0328947	0.453333	0.0373832	0.0434783	0.0508475	0.0384615	0.0471698	0.0272727	0.038961	0.0337838	0.211111	0.0648148	0.031746	0.0560748	0.0857143	0.0444444	0.0504202	0.045045	0.0423729	0.0729167	0.0305344	0.0431034	0.0465116	0.0406504	0.0447761	0.0480769	0.0683761	0.0545455	0.0344828	0.0480769	0.0487805	0.0465116	0.034188	0.020979	0.0444444	0.0560748	0.028169	0.0469799	0.0431034	0.0454545	0.0521739	0.0366972	0.0409836	0.0431034	0.0272727
0.088	0.109244	0.0805369	0.119658	0.0629921	0.0769231	0.0526316	0.0517241	0.10084	0.0546875	0.0679012	0.119266	0.0508475	0.0754717	0.0718954	0.0714286	0.0769231	0.0681818	0.0689655	0.0869565	0.0629371	0.0708661	0.0762712	0.0806452	0.0754717	0.0814815	0.0909091	0.0977444	0.0944882	0.0785714	0.0810811	0.088	0.0672269	0.0805369	0.0714286	0.0687023	0.114504	0.0819672	0.0608108	0.0629371	0.0508475	0.0753425	0.0705128	0.0645161	0.068323	0.168142	0.0689655	0.104	0.375	0.0508475
0.0508475	0.0714286	0.0642857	0.0625	0.0512821	0.0612245	0.0588235	0.0576923	0.0530973	0.0695652	0.0454545	0.0784314	0.046729	0.0743243	0.0555556	0.0588235	0.0754717	0.057377	0.0873786	0.0660377	0.0526316	0.0598291	0.0849057	0.0338983	0.0736842	0.0551181	0.0619469	0.046875	0.0409836	0.0610687	0.384615	0.0782609	0.0849057	0.0642857	0.0693069	0.0666667	0.0551181	0.0619469	0.0583942	0.0526316	0.0566038	0.0661765	0.0472973	0.0526316	0.0457516	0.0810811	0.0566038	0.0862069	0.0810811	0.046729
0.0727273	0.0679012	0.0631579	0.0955414	0.0538922	0.0609137	0.0522876	0.0448718	0.075	0.0797546	0.329193	0.0584416	0.03125	0.15847	0.0732984	0.0592105	0.0705128	0.0520231	0.0714286	0.0573248	0.0782123	0.0598802	0.083871	0.0606061	0.0763889	0.0747126	0.08125	0.0625	0.0714286	0.0607735	0.0454545	0.0598802	0.0700637	0.0520833	0.0662252	0.077381	0.0564972	0.054878	0.047619	0.0903955	0.0714286	0.0588235	0.216374	0.0613497	0.339623	0.0613497	0.0377358	0.0783133	0.054878	0.03125
0.114286	0.0761905	0.0676692	0.108911	0.0545455	0.0719424	0.0744681	0.0510204	0.0769231	0.148515	0.1	0.0957447	0.0294118	0.101449	0.0661765	0.0978261	0.0808081	0.0608696	0.25	0.0707071	0.0725806	0.0934579	0.0909091	0.0849057	0.266667	0.114035	0.107843	0.0583333	0.100917	0.0731707	0.0744681	0.0733945	0.241379	0.0518519	0.246914	0.0900901	0.0672269	0.0660377	0.0454545	0.0725806	0.0606061	0.0534351	0.104478	0.0970874	0.100719	0.0761905	0.039604	0.101852	0.0761905	0.0294118
0.0533333	0.0694444	0.0639535	0.0699301	0.365217	0.0614525	0.0441176	0.0359712	0.0699301	0.0536913	0.0655738	0.0827068	0.0428571	0.0722222	0.0508475	0.0518519	0.080292	0.429825	0.0503597	0.05	0.0807453	0.0394737	0.0875912	0.0469799	0.0625	0.344	0.0921986	0.0980392	0.0522876	0.373016	0.0597015	0.0533333	0.0492958	0.0639535	0.0518519	0.255814	0.05	0.0694444	0.0529412	0.0609756	0.057971	0.0591716	0.0738636	0.0405405	0.0718232	0.0547945	0.0503597	0.0666667	0.0547945	0.0428571
0.0451613	0.0821918	0.584746	0.0536913	0.0522876	0.356643	0.0428571	0.0422535	0.0466667	0.0320513	0.0473684	0.0724638	0.048951	0.0534759	0.0734463	0.057971	0.0555556	0.0503145	0.048951	0.0413793	0.0532544	0.0588235	0.0479452	0.0191083	0.0447761	0.0617284	0.0748299	0.0552147	0.0509554	0.0535714	0.0428571	0.0588235	0.0479452	0.460938	0.0428571	0.0506329	0.075	0.0748299	0.386364	0.0409357	0.0416667	0.564103	0.048913	0.0193548	0.047619	0.0604027	0.0791367	0.0718954	0.0675676	0.048951
0.041958	0.0661765	0.0674847	0.0666667	0.383178	0.0647059	0.0310078	0.0465116	0.0588235	0.0277778	0.0508475	0.0629921	0.0538462	0.0514286	0.0411765	0.0310078	0.0610687	0.362832	0.0300752	0.0534351	0.0784314	0.0275862	0.0687023	0.0425532	0.0325203	0.347458	0.0740741	0.0816327	0.0410959	0.333333	0.0472441	0.041958	0.0294118	0.0740741	0.0310078	0.254098	0.0392157	0.0740741	0.0625	0.0576923	0.0378788	0.0691824	0.0526316	0.0357143	0.0511364	0.0431655	0.0620155	0.0559441	0.0431655	0.0538462
0.0731707	0.068323	0.0634921	0.0961538	0.0479042	0.0612245	0.0457516	0.0451613	0.0754717	0.0802469	0.33125	0.0588235	0.0314465	0.159341	0.0736842	0.0526316	0.0709677	0.0523256	0.0718954	0.0576923	0.0786517	0.060241	0.0844156	0.0609756	0.0694444	0.0751445	0.081761	0.0628571	0.0718563	0.0611111	0.0457516	0.0538922	0.0705128	0.052356	0.0666667	0.0714286	0.0568182	0.0552147	0.0478723	0.0909091	0.0718954	0.0591398	0.210526	0.0617284	0.333333	0.0617284	0.0379747	0.0787879	0.0552147	0.0314465
0.041958	0.0507246	0.0419162	0.0510949	0.0422535	0.0402299	0.0472441	0.0546875	0.0588235	0.0422535	0.0628571	0.0465116	0.0378788	0.0574713	0.0535714	0.0472441	0.0859375	0.0405405	0.0538462	0.0615385	0.18705	0.041958	0.0687023	0.027972	0.0409836	0.0460526	0.0507246	0.0529801	0.0340136	0.0512821	0.0472441	0.0567376	0.0526316	0.0357143	0.0390625	0.0479452	0.0529801	0.0507246	0.0365854	0.601942	0.113821	0.0365854	0.0650888	0.0357143	0.0632184	0.0583942	0.0378788	0.0633803	0.0507246	0.0378788
0.0647482	0.0746269	0.0745342	0.075188	0.300885	0.0714286	0.03125	0.046875	0.0592593	0.0652174	0.0755814	0.0894309	0.0461538	0.0828402	0.060241	0.047619	0.0697674	0.29661	0.088	0.0458015	0.0789474	0.0496454	0.0859375	0.0503597	0.0956522	0.373913	0.0992366	0.0821918	0.0633803	0.283465	0.056	0.0496454	0.0859375	0.0679012	0.0909091	0.288136	0.0533333	0.0827068	0.05625	0.0580645	0.0461538	0.0628931	0.0783133	0.0434783	0.0760234	0.0588235	0.0542636	0.102941	0.0588235	0.0461538
0.0769231	0.0701754	0.0413793	0.0707965	0.0416667	0.0463576	0.0784314	0.046729	0.0521739	0.136364	0.0723684	0.0769231	0.027027	0.0733333	0.062069	0.1	0.0642202	0.0396825	0.280899	0.0550459	0.0441176	0.0862069	0.0540541	0.0508475	0.316456	0.088	0.0701754	0.0381679	0.0661157	0.0522388	0.0679612	0.0769231	0.244681	0.0342466	0.25	0.0743802	0.0625	0.0608696	0.0208333	0.0441176	0.0555556	0.027972	0.0827586	0.0608696	0.08	0.0701754	0.0363636	0.0940171	0.0701754	0.027027
0.0526316	0.0642202	0.0507246	0.0747664	0.0720721	0.0555556	0.050505	0.049505	0.0747664	0.0438596	0.0608108	0.0816327	0.0588235	0.0763889	0.0571429	0.050505	0.0679612	0.0775862	0.0588235	0.0582524	0.0625	0.0434783	0.11	0.0727273	0.0652174	0.0743802	0.0740741	0.0655738	0.0512821	0.08	0.209302	0.0434783	0.0571429	0.0740741	0.0612245	0.0782609	0.0569106	0.0545455	0.0522388	0.0625	0.0485437	0.0522388	0.0633803	0.0642202	0.0612245	0.0740741	0.0588235	0.0701754	0.104762	0.0588235
0.0490798	0.0636943	0.0710383	0.0779221	0.0365854	0.0628272	0.0264901	0.0536913	0.0573248	0.0559006	0.0721649	0.0466667	0.0392157	0.078534	0.401408	0.0333333	0.0592105	0.0414201	0.0671141	0.0526316	0.0505618	0.0621118	0.0519481	0.0432099	0.0719424	0.0584795	0.0705128	0.0523256	0.0545455	0.0508475	0.0616438	0.0555556	0.0657895	0.0594595	0.0689655	0.0542169	0.0710059	0.056962	0.0607735	0.0505618	0.0460526	0.0607735	0.0687831	0.0503145	0.0725389	0.0774194	0.0392157	0.0745342	0.0705128	0.0392157
0.107438	0.12069	0.0816327	0.151786	0.0555556	0.0779221	0.0535714	0.0619469	0.0932203	0.0555556	0.0822785	0.111111	0.0517241	0.0764331	0.08	0.0630631	0.0877193	0.0610687	0.0701754	0.0982143	0.0869565	0.072	0.0775862	0.0819672	0.0769231	0.0746269	0.111111	0.0909091	0.104839	0.0719424	0.0825688	0.0894309	0.0683761	0.06	0.0727273	0.0615385	0.142857	0.0833333	0.0616438	0.0791367	0.0517241	0.0689655	0.0784314	0.0833333	0.0828025	0.547619	0.0608696	0.0967742	0.171171	0.0517241
0.0833333	0.0761905	0.0441176	0.0769231	0.0642202	0.0492958	0.0978261	0.0510204	0.0566038	0.148515	0.0769231	0.0842105	0.0294118	0.0780142	0.0661765	0.122222	0.07	0.042735	0.25	0.06	0.0472441	0.0934579	0.0588235	0.0550459	0.319444	0.0948276	0.0761905	0.0409836	0.0714286	0.056	0.0744681	0.0934579	0.241379	0.0364963	0.246914	0.0803571	0.0672269	0.0660377	0.0222222	0.0472441	0.0606061	0.0298507	0.0882353	0.0660377	0.0851064	0.0761905	0.039604	0.101852	0.0761905	0.0294118
0.0634921	0.160714	0.0890411	0.0932203	0.0813008	0.0849673	0.0630631	0.0526316	0.057377	0.0555556	0.06875	0.132075	0.0701754	0.0696203	0.08	0.0825688	0.0877193	0.0859375	0.0701754	0.0512821	0.0714286	0.0634921	0.059322	0.0393701	0.0769231	0.0992366	0.171171	0.0588235	0.0620155	0.0955882	0.0925926	0.0634921	0.0683761	0.104167	0.0727273	0.0866142	0.107692	0.101695	0.0689655	0.056338	0.0608696	0.107143	0.0645161	0.04	0.0691824	0.130435	0.109091	0.172414	0.111111	0.0701754
0.0642202	0.0769231	0.0601504	0.0882353	0.0849057	0.0647482	0.0638298	0.0515464	0.0776699	0.0550459	0.0699301	0.0967742	0.050505	0.0863309	0.0588235	0.0638298	0.0816327	0.0900901	0.0721649	0.0714286	0.0645161	0.0545455	0.114583	0.0754717	0.0804598	0.0862069	0.0873786	0.0769231	0.0625	0.0916667	0.234568	0.0545455	0.07	0.0846154	0.0752688	0.0909091	0.0588235	0.0666667	0.0538462	0.0645161	0.050505	0.0620155	0.0729927	0.0666667	0.0704225	0.0873786	0.0612245	0.0825688	0.0873786	0.050505
0.0695652	0.133333	0.0724638	0.0727273	0.0608696	0.0689655	0.0490196	0.0283019	0.0442478	0.0608696	0.0526316	0.557143	0.0776699	0.0604027	0.0486111	0.07	0.0761905	0.0666667	0.0776699	0.0666667	0.0610687	0.0695652	0.0555556	0.0431034	0.0860215	0.0813008	0.101852	0.0555556	0.0677966	0.078125	0.0808081	0.0603448	0.0754717	0.0571429	0.138298	0.0672269	0.0901639	0.0917431	0.0510949	0.0451128	0.0571429	0.0588235	0.0547945	0.0438596	0.0529801	0.101852	0.0882353	0.116071	0.11215	0.0776699
0.0634921	0.12069	0.0743243	0.0661157	0.0555556	0.0709677	0.0535714	0.0344828	0.0487805	0.064	0.0490798	0.276596	0.0701754	0.05625	0.0451613	0.0727273	0.0689655	0.0610687	0.150943	0.0512821	0.0638298	0.072	0.059322	0.03125	0.0873786	0.0746269	0.092437	0.0510949	0.0538462	0.0719424	0.0825688	0.0634921	0.146789	0.06	0.0825688	0.0697674	0.0827068	0.0833333	0.0544218	0.056338	0.0701754	0.0616438	0.0509554	0.0483871	0.0493827	0.092437	0.079646	0.123967	0.101695	0.0701754
0.0448718	0.0529801	0.0444444	0.0533333	0.0318471	0.0427807	0.0425532	0.0492958	0.0604027	0.0728477	0.136364	0.0492958	0.0272109	0.106145	0.0730337	0.05	0.0625	0.037037	0.070922	0.0629371	0.0591716	0.0516129	0.0694444	0.0387097	0.0601504	0.054878	0.0460526	0.0421687	0.0440252	0.0470588	0.057554	0.0653595	0.0694444	0.038674	0.057554	0.056962	0.0484848	0.0460526	0.0337079	0.0914634	0.110294	0.0337079	0.168675	0.0392157	0.130682	0.0529801	0.0272109	0.0784314	0.0529801	0.0272109
0.0743802	0.0677966	0.0616438	0.0964912	0.0661157	0.0657895	0.0654206	0.045045	0.116071	0.0661157	0.0844156	0.104762	0.0442478	0.0714286	0.0533333	0.0654206	0.142857	0.0629921	0.0535714	0.122642	0.0735294	0.0569106	0.1	0.0756303	0.0588235	0.0687023	0.0769231	0.0769231	0.0725806	0.0740741	0.0555556	0.0655738	0.0521739	0.0689655	0.0754717	0.0634921	0.0687023	0.0677966	0.0486111	0.0735294	0.0727273	0.0559441	0.0805369	0.0588235	0.0849673	0.0862069	0.0535714	0.047619	0.0677966	0.0442478
0.0595238	0.0545455	0.0684211	0.0679012	0.0598802	0.0659898	0.0451613	0.044586	0.054878	0.0727273	0.214689	0.0649351	0.0246914	0.543478	0.078534	0.0519481	0.0769231	0.0578035	0.0641026	0.04375	0.0659341	0.0470588	0.0833333	0.0538922	0.0758621	0.0804598	0.0807453	0.0502793	0.0647059	0.0662983	0.0588235	0.0470588	0.0628931	0.0572917	0.0657895	0.0769231	0.0502793	0.0481928	0.0529101	0.0777778	0.0641026	0.0641711	0.229412	0.0481928	0.222857	0.0545455	0.0310559	0.0778443	0.0609756	0.0246914
0.0722892	0.0674847	0.0628272	0.0949367	0.0473373	0.0606061	0.0451613	0.044586	0.0745342	0.0792683	0.327161	0.0580645	0.0375	0.157609	0.0729167	0.0519481	0.0700637	0.0517241	0.0709677	0.056962	0.0777778	0.0595238	0.0833333	0.060241	0.0684932	0.0742857	0.0807453	0.0621469	0.0710059	0.0604396	0.0451613	0.0532544	0.0696203	0.0518135	0.0657895	0.0705882	0.0621469	0.0545455	0.0473684	0.0898876	0.0709677	0.0585106	0.208092	0.0609756	0.329193	0.0609756	0.0440252	0.0778443	0.0740741	0.0375
0.0608696	0.102804	0.0425532	0.0934579	0.0254237	0.0405405	0.0392157	0.0384615	0.0540541	0.0431034	0.0392157	0.0909091	0.0576923	0.0328947	0.056338	0.049505	0.0566038	0.0325203	0.0576923	0.0776699	0.0454545	0.0608696	0.0272727	0.025641	0.0526316	0.047619	0.0630631	0.056	0.0504202	0.0378788	0.06	0.0701754	0.0560748	0.027972	0.049505	0.0413223	0.109244	0.0925926	0.0214286	0.0454545	0.0280374	0.028777	0.0337838	0.0350877	0.0394737	0.12381	0.0679612	0.0973451	0.12381	0.0576923
0.389474	0.0406504	0.0397351	0.0948276	0.048	0.0379747	0.045045	0.0442478	0.104348	0.048	0.05625	0.0535714	0.025641	0.0503145	0.0457516	0.045045	0.0608696	0.0458015	0.0526316	0.0803571	0.0571429	0.2	0.0789474	0.313131	0.047619	0.0518519	0.0666667	0.0597015	0.285714	0.05	0.0357143	0.056	0.0512821	0.0397351	0.0545455	0.0625	0.0441176	0.024	0.0408163	0.0571429	0.0434783	0.0408163	0.0584416	0.292929	0.0566038	0.0491803	0.025641	0.046875	0.0491803	0.025641
0.0707965	0.0833333	0.0895522	0.0740741	0.0909091	0.0699301	0.0824742	0.0490196	0.0545455	0.0526316	0.0533333	0.0918367	0.0582524	0.0612245	0.0567376	0.0824742	0.0990099	0.0769231	0.0792079	0.0784314	0.0873016	0.1	0.0566038	0.0347826	0.1	0.0916667	0.0934579	0.0650406	0.0782609	0.088	0.0824742	0.0803571	0.0769231	0.0503597	0.0824742	0.0869565	0.0650406	0.0934579	0.0441176	0.0703125	0.0582524	0.0518519	0.0629371	0.0446429	0.0608108	0.0833333	0.0686275	0.0695652	0.0733945	0.0582524
0.0510949	0.0606061	0.0628931	0.0610687	0.415842	0.060241	0.0406504	0.0483871	0.0530303	0.0592593	0.0710059	0.0743802	0.047619	0.0783133	0.0552147	0.0406504	0.0634921	0.392523	0.0645161	0.0472441	0.0738255	0.0359712	0.0714286	0.0518519	0.079646	0.466667	0.0852713	0.084507	0.05	0.358974	0.0578512	0.0434783	0.0629921	0.0696203	0.0666667	0.333333	0.0405405	0.0687023	0.0576923	0.0526316	0.0393701	0.0645161	0.0869565	0.0447761	0.0843373	0.0447761	0.056	0.0895522	0.0447761	0.047619
0.0676692	0.0952381	0.056962	0.0787402	0.0522388	0.0545455	0.05	0.0578512	0.0458015	0.0846154	0.0718563	0.0756303	0.04	0.0925926	0.0897436	0.0677966	0.0819672	0.057554	0.12069	0.048	0.0533333	0.0676692	0.064	0.037037	0.111111	0.101449	0.0952381	0.0410959	0.0583942	0.0680272	0.0677966	0.0597015	0.117647	0.04375	0.105263	0.0814815	0.0780142	0.078125	0.0382166	0.0604027	0.0655738	0.0448718	0.0679012	0.0454545	0.0722892	0.078125	0.0483871	0.125	0.0697674	0.04
0.0396825	0.0495868	0.0331126	0.05	0.04	0.0316456	0.036036	0.0636364	0.0413223	0.031746	0.0306748	0.0353982	0.0818182	0.0246914	0.0392157	0.036036	0.0521739	0.0381679	0.0625	0.0526316	0.0425532	0.0396825	0.0517241	0.032	0.0283019	0.0367647	0.0409836	0.0291971	0.0307692	0.035461	0.036036	0.0396825	0.0608696	0.0331126	0.036036	0.0465116	0.0367647	0.0948276	0.0340136	0.05	0.0530973	0.0340136	0.0253165	0.0409836	0.0308642	0.0409836	0.0818182	0.0472441	0.0325203	0.0818182
0.0608696	0.0727273	0.05	0.0833333	0.0431034	0.047619	0.0816327	0.0588235	0.114286	0.0803571	0.0671141	0.0588235	0.047619	0.0536913	0.056338	0.0816327	0.12	0.0409836	0.0679612	0.0882353	0.0697674	0.0608696	0.0865385	0.0344828	0.0638298	0.047619	0.0630631	0.056	0.0504202	0.0538462	0.06	0.079646	0.0660377	0.05	0.06	0.05	0.0819672	0.0727273	0.0362319	0.0697674	0.0891089	0.0514706	0.0625	0.0442478	0.0675676	0.0925926	0.0679612	0.0598291	0.0727273	0.047619
0.0900901	0.0733945	0.057971	0.0841122	0.0434783	0.0479452	0.05	0.038835	0.0545455	0.132075	0.0821918	0.114583	0.0283019	0.0833333	0.0719424	0.0714286	0.0882353	0.05	0.252874	0.0784314	0.0458015	0.1	0.0566038	0.0625	0.285714	0.10084	0.0833333	0.048	0.0973451	0.0625	0.0714286	0.0614035	0.244444	0.035461	0.280488	0.0683761	0.0650406	0.0636364	0.0289855	0.0458015	0.0480769	0.0364963	0.0857143	0.0733945	0.0827586	0.0733945	0.0380952	0.0884956	0.0733945	0.0283019
0.057554	0.0592593	0.0617284	0.0757576	0.303571	0.0591716	0.0314961	0.0390625	0.0676692	0.028169	0.0454545	0.064	0.0465116	0.0520231	0.0479042	0.0314961	0.0620155	0.288136	0.0305344	0.0625	0.0723684	0.0425532	0.078125	0.0583942	0.0330578	0.276423	0.075188	0.0902778	0.056338	0.265625	0.048	0.05	0.0298507	0.068323	0.0314961	0.258333	0.0466667	0.0671642	0.0566038	0.0516129	0.0384615	0.0632911	0.0470588	0.0514706	0.0457143	0.0514706	0.0546875	0.0567376	0.0514706	0.0465116
0.0789474	0.0720721	0.0647482	0.102804	0.0701754	0.0616438	0.07	0.0582524	0.168317	0.079646	0.0810811	0.0686275	0.0471698	0.0675676	0.0559441	0.07	0.13	0.0666667	0.0673077	0.0980392	0.0859375	0.0603448	0.128713	0.0614035	0.0631579	0.0725806	0.0818182	0.0813008	0.0677966	0.078125	0.0594059	0.0789474	0.0654206	0.0647482	0.0594059	0.0762712	0.0725806	0.0720721	0.0510949	0.0859375	0.0882353	0.0588235	0.0769231	0.0625	0.0816327	0.0917431	0.0571429	0.059322	0.0720721	0.0471698
0.0492958	0.0507246	0.0419162	0.0510949	0.0422535	0.0402299	0.0472441	0.0546875	0.0666667	0.0422535	0.0508475	0.0465116	0.0378788	0.0454545	0.0535714	0.0472441	0.0775194	0.0405405	0.0538462	0.0615385	0.18705	0.0492958	0.0606061	0.0352113	0.0409836	0.0460526	0.0507246	0.0529801	0.0410959	0.0512821	0.0472441	0.0567376	0.0526316	0.0357143	0.0390625	0.0479452	0.0529801	0.0507246	0.0365854	0.195652	0.0787402	0.0365854	0.0526316	0.0431655	0.0511364	0.0583942	0.0378788	0.0633803	0.0507246	0.0378788
0.0434783	0.0740741	0.0431655	0.0648148	0.0625	0.0410959	0.0612245	0.049505	0.0454545	0.0625	0.0466667	0.0816327	0.0485437	0.0763889	0.0571429	0.0612245	0.0679612	0.059322	0.0693069	0.0582524	0.0461538	0.0526316	0.0776699	0.0350877	0.0888889	0.0569106	0.0642202	0.0483871	0.0423729	0.0629921	0.405405	0.0619469	0.0673077	0.0431655	0.0721649	0.0689655	0.0569106	0.0642202	0.0367647	0.0461538	0.0485437	0.0444444	0.0559441	0.045045	0.0540541	0.0841122	0.0588235	0.079646	0.0841122	0.0485437
0.0460526	0.0689655	0.426357	0.062069	0.0675676	0.364286	0.0437956	0.0431655	0.0547945	0.025974	0.0594595	0.0661765	0.05	0.0659341	0.0625	0.0437956	0.0567376	0.0649351	0.0352113	0.0496454	0.0736196	0.0258065	0.0638298	0.0397351	0.0300752	0.0628931	0.0839161	0.0696203	0.0451613	0.0609756	0.0437956	0.0460526	0.0344828	0.495935	0.028777	0.0653595	0.0628931	0.0616438	0.428571	0.0606061	0.0352113	1	0.0614525	0.0402685	0.0597826	0.0472973	0.0808824	0.0592105	0.0544218	0.05
0.0737705	0.0672269	0.04	0.0677966	0.031746	0.0382166	0.0550459	0.0446429	0.05	0.340206	0.0632911	0.0733945	0.0258621	0.0641026	0.06	0.0747664	0.0614035	0.0381679	0.265957	0.0526316	0.0425532	0.0826446	0.0517241	0.0403226	0.282353	0.0846154	0.0672269	0.0367647	0.0634921	0.0503597	0.0648148	0.0826446	0.232323	0.0263158	0.236559	0.0629921	0.0601504	0.0583333	0.0201342	0.0425532	0.0530973	0.027027	0.0657895	0.0583333	0.0636943	0.0672269	0.0347826	0.0901639	0.0672269	0.0258621
0.0655738	0.125	0.0763889	0.0683761	0.057377	0.0728477	0.0555556	0.0357143	0.0504202	0.0661157	0.0503145	0.414634	0.0727273	0.0576923	0.0463576	0.0754717	0.0714286	0.0629921	0.145631	0.0530973	0.0656934	0.0655738	0.0614035	0.0322581	0.08	0.0769231	0.0956522	0.0526316	0.0555556	0.0740741	0.0754717	0.0655738	0.141509	0.0616438	0.0754717	0.072	0.0852713	0.0862069	0.0559441	0.057971	0.0727273	0.0633803	0.0522876	0.0413223	0.0506329	0.0956522	0.0825688	0.128205	0.105263	0.0727273
0.075188	0.0692308	0.0700637	0.0615385	0.0839695	0.0736196	0.0672269	0.0487805	0.0534351	0.0676692	0.0404624	0.075	0.048	0.0470588	0.0426829	0.0948276	0.0725806	0.0647482	0.0650406	0.056	0.0671141	0.0671642	0.0551181	0.0291971	0.0803571	0.0774648	0.0775194	0.0408163	0.057971	0.0748299	0.0672269	0.134921	0.0634921	0.05	0.0583333	0.0808824	0.0479452	0.0775194	0.044586	0.0529801	0.0564516	0.0512821	0.0481928	0.0373134	0.0467836	0.0610687	0.0564516	0.0661765	0.0610687	0.048
0.0458716	0.0784314	0.0451128	0.0686275	0.0560748	0.0428571	0.0769231	0.0526316	0.0480769	0.0660377	0.0486111	0.0869565	0.0515464	0.0797101	0.0597015	0.0769231	0.0721649	0.0625	0.0736842	0.0618557	0.0483871	0.0555556	0.0824742	0.037037	0.0823529	0.0598291	0.0679612	0.0508475	0.0446429	0.0661157	0.441176	0.0555556	0.0714286	0.0610687	0.0769231	0.0630631	0.0782609	0.0679612	0.0384615	0.0483871	0.0515464	0.0629921	0.0507246	0.047619	0.048951	0.0891089	0.0851064	0.0841122	0.0891089	0.0515464
0.08	0.0650406	0.0596026	0.092437	0.0387597	0.056962	0.0530973	0.0521739	0.0833333	0.0894309	0.0487805	0.0614035	0.0336134	0.0429448	0.0584416	0.0818182	0.0683761	0.037037	0.0695652	0.127273	0.0559441	0.08	0.0588235	0.0472441	0.0660377	0.0507246	0.0564516	0.0583942	0.0697674	0.048951	0.0530973	0.363636	0.0677966	0.0457516	0.0625	0.0451128	0.0740741	0.0650406	0.04	0.0559441	0.0603448	0.0469799	0.0573248	0.0564516	0.0490798	0.0916667	0.0423729	0.0703125	0.0916667	0.0336134
0.191667	0.0451128	0.0243902	0.0615385	0.0215827	0.0294118	0.0409836	0.0403226	0.078125	0.0518519	0.0404624	0.0487805	0.0234375	0.0348837	0.0490798	0.0495868	0.0555556	0.0206897	0.0650406	0.0645161	0.0392157	0.361905	0.046875	0.194915	0.0614035	0.0337838	0.0451128	0.0408163	0.206612	0.0326797	0.0409836	0.0592593	0.0634921	0.0181818	0.0672269	0.0352113	0.0479452	0.0296296	0.0186335	0.0392157	0.048	0.0186335	0.0419162	0.362745	0.0406977	0.0530303	0.0234375	0.0507246	0.0530303	0.0234375
0.0653595	0.06	0.0681818	0.0821918	0.0519481	0.0655738	0.0425532	0.041958	0.0675676	0.08	0.290323	0.0642857	0.0272109	0.2375	0.0730337	0.05	0.0699301	0.0566038	0.070922	0.0704225	0.0783133	0.0516129	0.084507	0.0592105	0.0763359	0.08125	0.0743243	0.0613497	0.0709677	0.0658683	0.05	0.0653595	0.0694444	0.0561798	0.0729927	0.0705128	0.054878	0.0529801	0.0514286	0.0914634	0.0785714	0.0635838	0.375887	0.0529801	0.292208	0.06	0.0342466	0.0784314	0.06	0.0272109
0.0508475	0.0714286	0.0567376	0.0625	0.0512821	0.0540541	0.0588235	0.0576923	0.0720721	0.0695652	0.0454545	0.0784314	0.046729	0.0743243	0.0555556	0.0588235	0.0754717	0.057377	0.0873786	0.0660377	0.0526316	0.0598291	0.0849057	0.0338983	0.0736842	0.0551181	0.0619469	0.046875	0.0409836	0.0610687	0.384615	0.0598291	0.0849057	0.0567376	0.0693069	0.0666667	0.0551181	0.0619469	0.0507246	0.0526316	0.0566038	0.0583942	0.0472973	0.0526316	0.0457516	0.0810811	0.0566038	0.0862069	0.0810811	0.046729
0.0727273	0.0754717	0.0437956	0.0761905	0.0446429	0.0416667	0.0625	0.04	0.0462963	0.135922	0.0689655	0.0833333	0.0291262	0.0699301	0.0656934	0.0851064	0.0588235	0.0423729	0.261905	0.0490196	0.0387597	0.0825688	0.0480769	0.045045	0.315068	0.0940171	0.0754717	0.0406504	0.0707965	0.0555556	0.0736842	0.0727273	0.252874	0.028777	0.275	0.0701754	0.0666667	0.0654206	0.0220588	0.0387597	0.049505	0.0296296	0.0797101	0.0555556	0.0769231	0.0754717	0.0392157	0.0909091	0.0754717	0.0291262
0.0612245	0.0482759	0.0584795	0.070922	0.0544218	0.0561798	0.0447761	0.0518519	0.0785714	0.0472973	0.0722222	0.0518519	0.0359712	0.0730337	0.0514286	0.0447761	0.0977444	0.0522876	0.0510949	0.0661765	0.116883	0.04	0.0888889	0.047619	0.0387597	0.0573248	0.0704225	0.0573248	0.0529801	0.06875	0.0526316	0.0612245	0.05	0.0462428	0.037037	0.0596026	0.0506329	0.0482759	0.0535714	0.139073	0.0827068	0.0598802	0.0747126	0.0555556	0.0726257	0.0555556	0.0359712	0.0604027	0.0482759	0.0359712
0.0592593	0.0692308	0.0769231	0.0866142	0.0839695	0.0736196	0.0325203	0.0403226	0.0866142	0.0364963	0.0650888	0.075	0.048	0.0532544	0.0555556	0.0325203	0.0555556	0.129771	0.0396825	0.0819672	0.0743243	0.0437956	0.0634921	0.0681818	0.0431034	0.0851064	0.0775194	0.330435	0.0656934	0.104895	0.0495868	0.0592593	0.0387597	0.083871	0.0409836	0.0888889	0.0625	0.0692308	0.0718954	0.06	0.0396825	0.0789474	0.0609756	0.0530303	0.0654762	0.0692308	0.0564516	0.0507246	0.0692308	0.048
0.0258065	0.0915493	0.393939	0.0405405	0.0533333	0.335664	0.0437956	0.0431655	0.0405405	0.025974	0.037037	0.0583942	0.0729927	0.0430108	0.0625	0.0437956	0.0492958	0.0512821	0.0352113	0.0422535	0.0479042	0.0258065	0.0416667	0.0194805	0.0300752	0.0496894	0.0616438	0.05625	0.0253165	0.0481928	0.0437956	0.0460526	0.0344828	0.472	0.028777	0.0516129	0.0628931	0.0839161	0.565217	0.035503	0.0352113	0.578947	0.0382514	0.0197368	0.037234	0.0689655	0.0808824	0.0592105	0.0544218	0.0729927
0.0629921	0.212963	0.0884354	0.092437	0.0806452	0.0844156	0.0438596	0.0521739	0.0569106	0.0551181	0.068323	0.130841	0.108108	0.0691824	0.0794702	0.0625	0.0869565	0.0852713	0.0695652	0.0508475	0.070922	0.0629921	0.0588235	0.0390625	0.0761905	0.0984849	0.169643	0.0583942	0.0615385	0.0948905	0.0917431	0.0629921	0.0677966	0.0738255	0.0720721	0.0859375	0.0902256	0.13913	0.0909091	0.0559441	0.0603448	0.0758621	0.0641026	0.0396825	0.06875	0.159292	0.0789474	0.17094	0.110169	0.108108
0.223301	0.042735	0.0202703	0.0614035	0.0245902	0.0193548	0.047619	0.046729	0.0803571	0.0504202	0.0382166	0.046729	0.027027	0.0320513	0.047619	0.047619	0.0545455	0.0234375	0.0555556	0.0849057	0.0364963	0.340426	0.0446429	0.252525	0.050505	0.030303	0.042735	0.0381679	0.252427	0.0291971	0.0377358	0.0588235	0.0540541	0.0202703	0.0576923	0.04	0.0461538	0.0252101	0.0208333	0.0364963	0.0458716	0.0208333	0.0397351	0.355556	0.0384615	0.0517241	0.027027	0.0491803	0.0517241	0.027027
0.0387097	0.0608108	0.464567	0.0540541	0.0666667	0.473282	0.0283688	0.0425532	0.0612245	0.0191083	0.0531915	0.057554	0.0492958	0.0594595	0.0617978	0.0283688	0.0486111	0.0641026	0.0275862	0.0416667	0.0662651	0.0189873	0.0704225	0.0529801	0.0220588	0.0621118	0.0827586	0.06875	0.0379747	0.060241	0.0357143	0.0387097	0.027027	0.589744	0.0211268	0.0645161	0.0426829	0.0536913	0.479675	0.0535714	0.0347222	0.378788	0.0549451	0.0397351	0.0534759	0.0397351	0.0492958	0.0516129	0.0466667	0.0492958
0.0608108	0.0479452	0.0581395	0.0704225	0.0540541	0.0558659	0.0444444	0.0514706	0.0704225	0.04	0.0718232	0.0514706	0.0357143	0.0666667	0.0511364	0.0444444	0.0888889	0.0519481	0.0507246	0.0656934	0.291045	0.0397351	0.080292	0.0472973	0.0384615	0.056962	0.0699301	0.0636943	0.0526316	0.068323	0.0444444	0.0536913	0.0496454	0.045977	0.0367647	0.0592105	0.0503145	0.0479452	0.0532544	0.478632	0.124031	0.0595238	0.0742857	0.0551724	0.0722222	0.0551724	0.0357143	0.06	0.0479452	0.0357143
0.0769231	0.0608696	0.0486111	0.0803571	0.059322	0.0533333	0.0576923	0.037037	0.0900901	0.28866	0.101351	0.0769231	0.027027	0.110345	0.062069	0.0679612	0.0841122	0.0650406	0.14	0.0550459	0.0518519	0.0588235	0.0934579	0.0782609	0.155556	0.0967742	0.079646	0.0625	0.075	0.0763359	0.0679612	0.05	0.135922	0.0633803	0.145833	0.0833333	0.0542636	0.0517241	0.0352113	0.0518519	0.0654206	0.0425532	0.105634	0.0608696	0.102041	0.0608696	0.0363636	0.0756303	0.0608696	0.027027
0.0756303	0.0689655	0.0408163	0.0695652	0.0325203	0.038961	0.0566038	0.0458716	0.0512821	0.351064	0.0645161	0.0754717	0.0265487	0.0653595	0.0612245	0.0769231	0.0630631	0.0390625	0.221053	0.0540541	0.0434783	0.0847458	0.0530973	0.0413223	0.232558	0.0866142	0.0689655	0.037594	0.0650406	0.0514706	0.0666667	0.0847458	0.214286	0.0268456	0.217391	0.0645161	0.0615385	0.0598291	0.0205479	0.0434783	0.0545455	0.0275862	0.0671141	0.0598291	0.0649351	0.0689655	0.0357143	0.092437	0.0689655	0.0265487
0.106195	0.0614035	0.056338	0.111111	0.0598291	0.0536913	0.0480769	0.0571429	0.276596	0.0689655	0.0728477	0.0571429	0.0366972	0.0596026	0.0625	0.0582524	0.0952381	0.0569106	0.0560748	0.128713	0.0763359	0.0869565	0.115385	0.0982143	0.0510204	0.0629921	0.0707965	0.0887097	0.0940171	0.0687023	0.0480769	0.0869565	0.0545455	0.056338	0.0480769	0.0661157	0.0629921	0.0521739	0.0503597	0.0763359	0.0865385	0.0503597	0.0758621	0.1	0.0733333	0.0803571	0.0366972	0.0583333	0.0803571	0.0366972
0.0469799	0.0629371	0.508333	0.0559441	0.0616438	0.457364	0.0294118	0.0518519	0.0633803	0.0264901	0.048913	0.0597015	0.0510949	0.0552486	0.0635838	0.0294118	0.057971	0.0592105	0.0510949	0.0507246	0.075	0.0263158	0.0729927	0.0405405	0.0229008	0.0573248	0.0857143	0.0641026	0.0392157	0.0555556	0.037037	0.0469799	0.05	0.371212	0.0218978	0.0666667	0.0440252	0.0555556	0.525862	0.068323	0.0510949	0.404762	0.0505618	0.0482759	0.0491803	0.0410959	0.0510949	0.0675676	0.0482759	0.0510949
0.0854701	0.0789474	0.0704225	0.079646	0.0956522	0.0671141	0.0571429	0.0560748	0.0701754	0.0588235	0.0512821	0.153061	0.0550459	0.0588235	0.0472973	0.0882353	0.125	0.0909091	0.0747664	0.137255	0.108527	0.0762712	0.0727273	0.0504202	0.0714286	0.104839	0.0982143	0.0538462	0.0743802	0.100775	0.0776699	0.0854701	0.0727273	0.0555556	0.0882353	0.10084	0.0538462	0.0884956	0.0496454	0.0671642	0.0648148	0.0571429	0.0533333	0.0603448	0.0516129	0.0695652	0.0648148	0.075	0.0695652	0.0550459
0.0403226	0.0416667	0.0405405	0.0333333	0.0322581	0.0387097	0.0366972	0.263736	0.0420168	0.0406504	0.0310559	0.0267857	0.0540541	0.0379747	0.0466667	0.0366972	0.0530973	0.0307692	0.0733945	0.0442478	0.0507246	0.0403226	0.0344828	0.0325203	0.038835	0.0373134	0.0416667	0.0296296	0.03125	0.0285714	0.0366972	0.0403226	0.0714286	0.0405405	0.0366972	0.0472441	0.0373134	0.0504202	0.0416667	0.0507246	0.0540541	0.0416667	0.0322581	0.0416667	0.03125	0.0504202	0.0540541	0.0650406	0.0416667	0.0540541
0.0506329	0.0657895	0.0730337	0.0805369	0.0377358	0.0645161	0.0273973	0.0555556	0.0592105	0.0576923	0.0740741	0.0482759	0.0405405	0.0806452	0.416058	0.0344828	0.0612245	0.0426829	0.0694444	0.0544218	0.0520231	0.0641026	0.0536913	0.044586	0.0746269	0.060241	0.0728477	0.0538922	0.05625	0.0523256	0.0638298	0.0573248	0.0680272	0.0611111	0.0714286	0.0559006	0.0731707	0.0588235	0.0625	0.0520231	0.047619	0.0625	0.0706522	0.0519481	0.0744681	0.08	0.0405405	0.0769231	0.0728477	0.0405405
0.0697674	0.0387597	0.0516129	0.0725806	0.0458015	0.0493827	0.042735	0.0420168	0.0901639	0.0620155	0.0670732	0.0508475	0.0243902	0.0679012	0.0375	0.0517241	0.0847458	0.0437956	0.0677966	0.0583333	0.132353	0.0534351	0.102564	0.0542636	0.0545455	0.0496454	0.0634921	0.0422535	0.0601504	0.0625	0.0517241	0.0534351	0.0661157	0.0382166	0.0517241	0.0518519	0.034965	0.0387597	0.0460526	0.140741	0.105263	0.0529801	0.0696203	0.072	0.0674847	0.046875	0.0243902	0.0526316	0.046875	0.0243902
0.0629371	0.0496454	0.0411765	0.0652174	0.0413793	0.039548	0.0461538	0.0534351	0.0808824	0.0413793	0.05	0.0454545	0.037037	0.0446927	0.0650888	0.0461538	0.0757576	0.0397351	0.0526316	0.101563	0.208633	0.0629371	0.0592593	0.048951	0.04	0.0451613	0.0496454	0.0728477	0.0544218	0.0503145	0.0461538	0.0704225	0.0514706	0.0350877	0.0381679	0.0469799	0.0657895	0.0496454	0.0359281	0.191489	0.0769231	0.0359281	0.0517241	0.0571429	0.0502793	0.0724638	0.037037	0.062069	0.0724638	0.037037
0.0754717	0.0784314	0.0451128	0.0792079	0.0366972	0.0428571	0.0537634	0.0416667	0.0480769	0.141414	0.0863309	0.0869565	0.030303	0.0875912	0.0676692	0.0769231	0.0612245	0.0438596	0.275	0.0510204	0.04	0.0857143	0.05	0.046729	0.314286	0.0973451	0.0784314	0.0420168	0.0733945	0.057377	0.0769231	0.0654206	0.26506	0.0296296	0.289474	0.0630631	0.0689655	0.0679612	0.0227273	0.04	0.0515464	0.0305344	0.0902256	0.0576923	0.0869565	0.0784314	0.0408163	0.0943396	0.0784314	0.030303
0.056	0.0491803	0.0328947	0.0495868	0.048	0.0379747	0.333333	0.0350877	0.0583333	0.0650406	0.0432099	0.0535714	0.0344828	0.04375	0.038961	0.414634	0.0701754	0.0300752	0.0619469	0.0521739	0.0422535	0.056	0.0603448	0.04	0.0784314	0.0364963	0.0491803	0.0289855	0.0465116	0.05	0.045045	0.0731707	0.0603448	0.0466667	0.0545455	0.0461538	0.0676692	0.0406504	0.02	0.0422535	0.0619469	0.0408163	0.0516129	0.0406504	0.05	0.0491803	0.0619469	0.046875	0.0756303	0.0344828
0.0402685	0.0486111	0.0404624	0.048951	0.0405405	0.0388889	0.0451128	0.0522388	0.0638298	0.047619	0.0491803	0.0444444	0.0362319	0.0497238	0.0517241	0.0451128	0.0902256	0.038961	0.0592593	0.0588235	0.089172	0.0472973	0.0656934	0.0268456	0.0472441	0.0443038	0.0486111	0.0443038	0.0326797	0.0559006	0.0610687	0.0616438	0.057971	0.0344828	0.0451128	0.0460526	0.0509554	0.0486111	0.0352941	0.11039	0.0916031	0.0352941	0.0508475	0.0413793	0.0494506	0.0559441	0.0362319	0.0608108	0.0486111	0.0362319
0.0679012	0.0696203	0.0645161	0.0980392	0.0487805	0.0621762	0.0397351	0.0392157	0.0700637	0.075	0.489362	0.06	0.0320513	0.223529	0.0748663	0.0466667	0.0653595	0.0532544	0.0662252	0.0519481	0.0738636	0.054878	0.0789474	0.0621118	0.070922	0.0764706	0.0833333	0.0639535	0.0731707	0.0621469	0.0466667	0.0484848	0.0649351	0.0531915	0.0680272	0.0662651	0.0578035	0.05625	0.0486486	0.0862069	0.0662252	0.0601093	0.291139	0.05625	0.492857	0.0628931	0.0387097	0.0736196	0.05625	0.0320513
0.0769231	0.0701754	0.0486111	0.0803571	0.0416667	0.0463576	0.0679612	0.046729	0.110092	0.0775862	0.0653595	0.0980392	0.0458716	0.0522876	0.047619	0.0679612	0.16	0.0396825	0.0654206	0.116505	0.0676692	0.0677966	0.0833333	0.0508475	0.0612245	0.0461538	0.0701754	0.0542636	0.0661157	0.0522388	0.047619	0.0677966	0.0636364	0.0413793	0.0784314	0.0483871	0.0708661	0.0608696	0.0352113	0.0676692	0.0754717	0.0425532	0.0608108	0.0608696	0.0657895	0.079646	0.0555556	0.0491803	0.0608696	0.0458716
0.0519481	0.0604027	0.0505618	0.0608108	0.0387097	0.0486486	0.0503597	0.0496454	0.0608108	0.0878378	0.156977	0.0571429	0.0273973	0.132184	0.0734463	0.057971	0.0704225	0.04375	0.0869565	0.070922	0.0595238	0.0588235	0.0699301	0.038961	0.0769231	0.068323	0.0533333	0.0487805	0.0509554	0.0535714	0.0503597	0.0728477	0.0851064	0.0446927	0.0735294	0.0641026	0.0552147	0.0533333	0.0338983	0.0920245	0.111111	0.0397727	0.198758	0.0394737	0.157895	0.0604027	0.0344828	0.0933333	0.0604027	0.0273973
0.0616438	0.0633803	0.0650888	0.0638298	0.316239	0.0685714	0.0373134	0.0444444	0.056338	0.0547945	0.0666667	0.0763359	0.0437956	0.0734463	0.0578035	0.0451128	0.0661765	0.333333	0.0592593	0.0434783	0.0754717	0.0402685	0.0735294	0.0479452	0.0725806	0.32	0.0863309	0.0927152	0.0533333	0.328125	0.0530303	0.0472973	0.057971	0.0650888	0.0610687	0.303279	0.0443038	0.070922	0.0538922	0.0555556	0.0437956	0.060241	0.0813954	0.0413793	0.079096	0.0486111	0.0514706	0.0827586	0.0486111	0.0437956
0.0620155	0.146552	0.0872483	0.0909091	0.0967742	0.0833333	0.0431034	0.0603448	0.0645161	0.0461538	0.0609756	0.118182	0.0775862	0.0617284	0.0576923	0.0521739	0.0762712	0.100775	0.059322	0.0588235	0.0851064	0.0458015	0.0578512	0.0465116	0.0648148	0.113636	0.117647	0.0888889	0.0606061	0.101449	0.0707965	0.0538462	0.0578512	0.08	0.0614035	0.101563	0.105263	0.0991736	0.0675676	0.0625	0.0330578	0.0748299	0.0566038	0.0390625	0.0613497	0.166667	0.0869565	0.103175	0.0991736	0.0775862
0.0512821	0.0666667	0.0738636	0.0816327	0.0382166	0.0652174	0.0277778	0.056338	0.06	0.0584416	0.0748663	0.048951	0.0410959	0.0815217	0.422222	0.034965	0.062069	0.0432099	0.0704225	0.0551724	0.0526316	0.0649351	0.0544218	0.0451613	0.0757576	0.0609756	0.0738255	0.0545455	0.056962	0.0529412	0.0647482	0.0580645	0.0763889	0.0617978	0.080292	0.0566038	0.0740741	0.0596026	0.0632184	0.0526316	0.0482759	0.0632184	0.0714286	0.0526316	0.0752688	0.0810811	0.0410959	0.0779221	0.0738255	0.0410959
0.0729927	0.0437956	0.0487805	0.0757576	0.0428571	0.0467836	0.0396825	0.0472441	0.0839695	0.0895522	0.0887574	0.0555556	0.0227273	0.0898204	0.0606061	0.048	0.0787402	0.0482759	0.0887097	0.0542636	0.124138	0.057554	0.0952381	0.0583942	0.0775862	0.0680272	0.0671642	0.0466667	0.0638298	0.0657895	0.0564516	0.05	0.0866142	0.0361446	0.0737705	0.070922	0.0397351	0.0437956	0.0434783	0.131944	0.097561	0.05	0.0920245	0.075188	0.0892857	0.0514706	0.0227273	0.0719424	0.0514706	0.0227273
0.0434783	0.0606061	0.0628931	0.0610687	0.324074	0.060241	0.0406504	0.04	0.0530303	0.0362319	0.0523256	0.0743802	0.047619	0.0591716	0.0424242	0.0406504	0.0634921	0.342342	0.0393701	0.0472441	0.0738255	0.0285714	0.08	0.0441176	0.0517241	0.294118	0.0852713	0.107914	0.0425532	0.303279	0.0578512	0.0434783	0.0384615	0.0696203	0.0406504	0.286957	0.0405405	0.0687023	0.0576923	0.0526316	0.0393701	0.0645161	0.0606061	0.037037	0.0588235	0.0447761	0.056	0.0656934	0.0447761	0.047619
0.030303	0.0709677	0.326531	0.0443038	0.05625	0.328947	0.062069	0.0469799	0.0443038	0.0368098	0.0454545	0.0612245	0.0463576	0.0512821	0.0645161	0.062069	0.0526316	0.0542169	0.0463576	0.0460526	0.0508475	0.030303	0.0454545	0.0243902	0.0422535	0.0526316	0.0641026	0.0588235	0.0236686	0.0511364	0.047619	0.0559006	0.0454545	0.466165	0.033557	0.0674847	0.0650888	0.0641026	0.326389	0.0391061	0.0394737	0.44697	0.052356	0.0246914	0.0510204	0.0506329	0.0748299	0.068323	0.0573248	0.0463576
0.0759494	0.0779221	0.0714286	0.0855263	0.0496894	0.0687831	0.047619	0.0612245	0.0784314	0.0833333	0.210526	0.0612245	0.025974	0.178161	0.076087	0.0547945	0.0810811	0.0542169	0.0748299	0.06	0.0813954	0.0625	0.0878378	0.0632911	0.0724638	0.0778443	0.0849673	0.0588235	0.0745342	0.0632184	0.047619	0.0559006	0.0733333	0.0597826	0.0694444	0.0740741	0.0588235	0.0506329	0.0552486	0.0877193	0.0748299	0.0670391	0.218182	0.0641026	0.211765	0.0709677	0.0326797	0.0886076	0.0641026	0.025974
0.0671642	0.0775194	0.0980392	0.0615385	0.0676692	0.100629	0.0409836	0.0403226	0.0534351	0.0364963	0.0650888	0.075	0.048	0.0787879	0.0555556	0.0495868	0.0725806	0.0647482	0.0396825	0.0393701	0.0816327	0.0437956	0.072	0.0601504	0.0431034	0.0699301	0.112	0.0479452	0.0656934	0.0748299	0.0409836	0.0362319	0.0387597	0.0700637	0.0409836	0.0652174	0.0479452	0.0530303	0.0860927	0.0671141	0.048	0.0718954	0.0674847	0.0530303	0.0654762	0.0451128	0.048	0.0507246	0.0451128	0.048
0.0672269	0.12844	0.0704225	0.0701754	0.0588235	0.0671141	0.0471698	0.0272727	0.042735	0.0588235	0.0512821	0.345238	0.0747664	0.0588235	0.0472973	0.0673077	0.0733945	0.0645161	0.0849057	0.0642202	0.0592593	0.0762712	0.0535714	0.0416667	0.09375	0.0787402	0.0982143	0.0538462	0.0655738	0.0757576	0.0882353	0.0583333	0.0825688	0.0555556	0.14433	0.0650406	0.0873016	0.0884956	0.0496454	0.0437956	0.0550459	0.0571429	0.0533333	0.0512821	0.0516129	0.0982143	0.0849057	0.112069	0.108108	0.0747664
0.0694444	0.048951	0.0591716	0.0719424	0.0551724	0.0568182	0.0454545	0.0526316	0.0797101	0.0408163	0.0730337	0.0526316	0.0364963	0.0677966	0.0520231	0.0454545	0.0827068	0.0529801	0.0518519	0.0671642	0.29771	0.047619	0.0820896	0.0555556	0.0393701	0.0580645	0.0714286	0.0649351	0.0608108	0.0628931	0.0454545	0.0547945	0.0507246	0.0467836	0.037594	0.0604027	0.0512821	0.048951	0.0542169	0.307692	0.0757576	0.0606061	0.0755814	0.0638298	0.0734463	0.056338	0.0364963	0.0612245	0.048951	0.0364963
0.0534351	0.0634921	0.0382166	0.146552	0.0223881	0.0365854	0.0252101	0.0247934	0.0555556	0.0378788	0.0542169	0.0508475	0.0243902	0.0359281	0.0641026	0.042735	0.0406504	0.028777	0.05	0.0672269	0.033557	0.0534351	0.032	0.030303	0.0545455	0.0422535	0.0806452	0.0496454	0.0522388	0.0408163	0.042735	0.078125	0.0487805	0.0251572	0.0517241	0.0289855	0.080292	0.0894309	0.0192308	0.033557	0.0327869	0.0258065	0.0432099	0.0307692	0.0545455	0.0894309	0.0327869	0.0526316	0.0894309	0.0243902
0.056962	0.0516129	0.0491803	0.0519481	0.0246914	0.0418848	0.0486111	0.0268456	0.0451613	0.0779221	0.0408163	0.0551724	0.0197368	0.0412371	0.037234	0.0559441	0.0536913	0.0299401	0.0689655	0.0469799	0.0397727	0.0705128	0.0394737	0.0248447	0.0661765	0.0411765	0.0516129	0.0350877	0.0559006	0.04	0.0486111	0.0705128	0.0675676	0.026738	0.0633803	0.0363636	0.0535714	0.0448718	0.0217391	0.0397727	0.0402685	0.0273224	0.0421053	0.0382166	0.0410256	0.0584416	0.0264901	0.0496894	0.0516129	0.0197368
0.0877193	0.0714286	0.0567376	0.0818182	0.0423729	0.0469799	0.0485437	0.0377358	0.0530973	0.12844	0.0805369	0.111111	0.0275229	0.0816327	0.0704225	0.0693069	0.0857143	0.0487805	0.365854	0.0761905	0.0447761	0.0973451	0.0550459	0.0608696	0.416667	0.0983607	0.0810811	0.046875	0.0948276	0.0610687	0.0693069	0.0598291	0.263736	0.0347222	0.301205	0.0666667	0.0634921	0.0619469	0.0283688	0.0447761	0.046729	0.0357143	0.0839161	0.0714286	0.0810811	0.0714286	0.037037	0.0862069	0.0714286	0.0275229
0.0833333	0.0588235	0.0763889	0.106195	0.075	0.0728477	0.0654206	0.0642202	0.0964912	0.0403226	0.0705128	0.0642202	0.0727273	0.0645161	0.0675676	0.0458716	0.0909091	0.0714286	0.0442478	0.122642	0.0895522	0.0569106	0.0803571	0.0756303	0.0384615	0.0687023	0.0862069	0.12	0.0813008	0.0661765	0.0555556	0.0743802	0.0431034	0.0689655	0.0363636	0.0806452	0.0852713	0.0862069	0.070922	0.0895522	0.0535714	0.0785714	0.0662252	0.0769231	0.0709677	0.0862069	0.0825688	0.0731707	0.0769231	0.0727273
0.0909091	0.0740741	0.0583942	0.0952381	0.0625	0.0629371	0.0612245	0.0392157	0.0747664	0.133333	0.0902778	0.0927835	0.0285714	0.0915493	0.0647482	0.0833333	0.0679612	0.0683761	0.285714	0.0582524	0.0542636	0.0810811	0.0776699	0.0825688	0.324324	0.12069	0.0943396	0.0655738	0.0884956	0.08	0.0721649	0.0619469	0.247191	0.0661765	0.268293	0.0877193	0.0655738	0.0642202	0.0367647	0.0542636	0.0485437	0.0444444	0.0942029	0.0740741	0.0909091	0.0740741	0.0384615	0.0892857	0.0740741	0.0285714
0.0810811	0.0740741	0.0740741	0.116505	0.0625	0.0704225	0.0612245	0.049505	0.105769	0.0720721	0.0979021	0.0707071	0.0485437	0.0839161	0.0571429	0.0612245	0.122449	0.059322	0.0588235	0.09	0.0967742	0.0526316	0.11	0.0630631	0.0652174	0.0655738	0.0943396	0.0743802	0.0789474	0.0714286	0.0612245	0.0714286	0.0571429	0.0583942	0.0612245	0.0598291	0.0743802	0.0740741	0.0601504	0.0967742	0.08	0.0763359	0.0942029	0.0642202	0.0985916	0.0943396	0.0588235	0.0517241	0.0740741	0.0485437
0.0616438	0.0486111	0.0588235	0.0714286	0.0547945	0.0564972	0.0451128	0.0522388	0.0791367	0.047619	0.0726257	0.0522388	0.0362319	0.0734463	0.0517241	0.0451128	0.0984849	0.0526316	0.0514706	0.0666667	0.117647	0.0402685	0.0895522	0.0479452	0.0390625	0.0576923	0.070922	0.0576923	0.0533333	0.0691824	0.0530303	0.0544218	0.0503597	0.0465116	0.0373134	0.06	0.0509554	0.0486111	0.0538922	0.14	0.0833333	0.060241	0.0751445	0.0559441	0.0730337	0.0559441	0.0362319	0.0608108	0.0486111	0.0362319
0.062069	0.048951	0.0591716	0.0719424	0.0551724	0.0568182	0.0454545	0.0526316	0.0719424	0.0408163	0.0852273	0.0526316	0.0364963	0.08	0.0520231	0.0454545	0.0909091	0.0529801	0.0518519	0.0671642	0.29771	0.0405405	0.0902256	0.0482759	0.0393701	0.0580645	0.0714286	0.0649351	0.0536913	0.0628931	0.0454545	0.0547945	0.0507246	0.0467836	0.037594	0.0604027	0.0512821	0.048951	0.0542169	1	0.109375	0.0606061	0.0882353	0.056338	0.0857143	0.056338	0.0364963	0.0612245	0.048951	0.0364963
0.0496454	0.0588235	0.0613497	0.0592593	0.300885	0.0588235	0.047619	0.046875	0.0514706	0.057554	0.0693642	0.072	0.0461538	0.0764706	0.0538922	0.03125	0.0697674	0.29661	0.0625	0.0620155	0.0789474	0.034965	0.0775194	0.0503597	0.0677966	0.316667	0.0827068	0.0972222	0.0486111	0.273438	0.056	0.034965	0.0610687	0.0679012	0.0645161	0.288136	0.0463576	0.0666667	0.05625	0.0580645	0.0381679	0.0628931	0.0718563	0.0434783	0.0697674	0.0510949	0.0542636	0.0869565	0.0434783	0.0461538
0.0441176	0.0534351	0.0636943	0.0538462	0.41	0.0609756	0.0327869	0.0406504	0.0538462	0.0291971	0.0529412	0.0666667	0.0483871	0.0535714	0.0365854	0.0327869	0.0645161	0.386792	0.031746	0.048	0.0748299	0.0289855	0.0725806	0.0447761	0.0344828	0.369369	0.078125	0.0780142	0.0431655	0.353448	0.0677966	0.0364963	0.0310078	0.0705128	0.0327869	0.269565	0.0340136	0.0615385	0.0584416	0.0533333	0.04	0.0653595	0.0484848	0.037594	0.0470588	0.037594	0.0569106	0.0588235	0.037594	0.0483871
0.032	0.0330578	0.0405405	0.0247934	0.024	0.0387097	0.0272727	0.223404	0.0420168	0.0491803	0.0246914	0.0176991	0.0446429	0.0314465	0.0397351	0.0272727	0.0438596	0.0229008	0.0353982	0.0350877	0.0431655	0.032	0.025641	0.0241935	0.0288462	0.0296296	0.0330578	0.0220588	0.0232558	0.0212766	0.0272727	0.057377	0.0344828	0.0405405	0.0272727	0.0390625	0.0296296	0.0416667	0.0416667	0.0357143	0.0353982	0.0416667	0.025641	0.0330578	0.0248447	0.0416667	0.0446429	0.048	0.0330578	0.0446429
0.059322	0.0614035	0.056338	0.111111	0.0689655	0.0608108	0.0582524	0.0471698	0.0810811	0.0598291	0.0728477	0.0673077	0.0366972	0.0738255	0.0479452	0.0582524	0.0648148	0.0743802	0.0660377	0.0961538	0.0601504	0.0504202	0.0740741	0.0695652	0.0729167	0.0714286	0.0900901	0.08	0.0578512	0.0769231	0.09	0.0775862	0.0642202	0.0791367	0.0686275	0.075	0.0546875	0.0803571	0.0503597	0.0601504	0.0462963	0.057971	0.0833333	0.0614035	0.0733333	0.0707965	0.0462963	0.0583333	0.0707965	0.0366972
0.0540541	0.0462963	0.0289855	0.046729	0.0545455	0.0347222	0.402778	0.040404	0.046729	0.0545455	0.0405405	0.0510204	0.0294118	0.0410959	0.0357143	0.402778	0.0594059	0.0338983	0.0606061	0.06	0.0390625	0.0540541	0.0485437	0.0454545	0.0795455	0.0325203	0.0462963	0.0325203	0.0434783	0.0393701	0.0520833	0.0733945	0.0588235	0.0518519	0.0520833	0.0521739	0.0583333	0.0366972	0.0222222	0.0390625	0.05	0.0454545	0.0496454	0.0462963	0.0479452	0.0462963	0.0606061	0.0438596	0.0462963	0.0294118
0.057554	0.0592593	0.0617284	0.0839695	0.0503597	0.0591716	0.0396825	0.0472441	0.0676692	0.035461	0.0697674	0.0555556	0.0305344	0.0643275	0.0479042	0.0396825	0.0703125	0.0482759	0.0384615	0.0625	0.181159	0.0352113	0.078125	0.0507246	0.0416667	0.0536913	0.0671642	0.0608108	0.056338	0.0588235	0.0396825	0.057554	0.037594	0.0487805	0.0396825	0.0486111	0.0536913	0.0514706	0.0566038	0.172662	0.0546875	0.0632911	0.0722892	0.0514706	0.0701754	0.075188	0.0305344	0.041958	0.0514706	0.0305344
0.0775862	0.0707965	0.0714286	0.111111	0.0689655	0.0753425	0.0686275	0.0471698	0.121495	0.0689655	0.0945946	0.0673077	0.0462963	0.0810811	0.0551724	0.0686275	0.116505	0.0655738	0.0560748	0.0857143	0.0846154	0.0504202	0.115385	0.0789474	0.0618557	0.0714286	0.0900901	0.08	0.0756303	0.0769231	0.0582524	0.0683761	0.0545455	0.0714286	0.0582524	0.0661157	0.0714286	0.0707965	0.057971	0.0846154	0.0761905	0.0656934	0.0909091	0.0614035	0.0952381	0.0900901	0.0560748	0.0495868	0.0707965	0.0462963
0.0458716	0.0784314	0.0451128	0.0686275	0.0560748	0.0428571	0.0769231	0.0526316	0.0480769	0.0660377	0.0486111	0.0869565	0.0515464	0.0797101	0.0597015	0.0769231	0.0721649	0.0625	0.0736842	0.0618557	0.0483871	0.0555556	0.0824742	0.037037	0.0823529	0.0598291	0.0679612	0.0508475	0.0446429	0.0661157	0.441176	0.0555556	0.0714286	0.0610687	0.0769231	0.0630631	0.0782609	0.0679612	0.0384615	0.0483871	0.0515464	0.0629921	0.0507246	0.047619	0.048951	0.0891089	0.0851064	0.0841122	0.0891089	0.0515464
0.0887097	0.159292	0.126761	0.12069	0.0983607	0.120805	0.0438596	0.0521739	0.0743802	0.0551181	0.0886076	0.141509	0.0695652	0.0897436	0.0794702	0.0625	0.0964912	0.102362	0.0695652	0.0598291	0.0942029	0.0629921	0.0862069	0.064	0.0761905	0.115385	0.212963	0.0740741	0.0866142	0.111111	0.0917431	0.0629921	0.0677966	0.0884354	0.0720721	0.103175	0.0902256	0.10084	0.106383	0.0785714	0.0603448	0.0985916	0.0849673	0.0650406	0.089172	0.12931	0.0789474	0.17094	0.110169	0.0695652
0.0362319	0.112	0.0700637	0.0534351	0.0441176	0.0670732	0.0241935	0.0487805	0.037594	0.0364963	0.0344828	0.0932203	0.0564516	0.0409357	0.0426829	0.0409836	0.0555556	0.0496454	0.048	0.0393701	0.0529801	0.0362319	0.0307692	0.00714286	0.0431034	0.0625	0.0692308	0.0408163	0.028169	0.0533333	0.0583333	0.0514706	0.046875	0.0566038	0.0409836	0.057554	0.0699301	0.0859375	0.0512821	0.0392157	0.0314961	0.0580645	0.0357143	0.0145985	0.0346821	0.0859375	0.0650406	0.0984849	0.130081	0.0564516
0.0645161	0.0578512	0.0328947	0.0583333	0.0396825	0.0379747	0.0740741	0.0442478	0.0672269	0.284314	0.0833333	0.0630631	0.025641	0.0915033	0.0596026	0.0841122	0.079646	0.0378788	0.142857	0.0521739	0.0422535	0.0645161	0.0695652	0.0483871	0.157895	0.0676692	0.0578512	0.0364963	0.0546875	0.05	0.0642202	0.0645161	0.138889	0.0328947	0.137255	0.0708661	0.0518519	0.0491803	0.02	0.0422535	0.0714286	0.0268456	0.0939597	0.0491803	0.0909091	0.0578512	0.0344828	0.0806452	0.0578512	0.025641
0.0679012	0.0696203	0.0645161	0.0980392	0.0487805	0.0621762	0.0397351	0.0392157	0.0700637	0.075	0.489362	0.06	0.0320513	0.223529	0.0748663	0.0466667	0.0653595	0.0532544	0.0662252	0.0519481	0.0738636	0.054878	0.0789474	0.0621118	0.070922	0.0764706	0.0833333	0.0639535	0.0731707	0.0621469	0.0466667	0.0484848	0.0649351	0.0531915	0.0680272	0.0662651	0.0578035	0.05625	0.0486486	0.0862069	0.0662252	0.0601093	0.291139	0.05625	0.492857	0.0628931	0.0387097	0.0736196	0.05625	0.0320513
0.0934579	0.0761905	0.0597015	0.0980392	0.0642202	0.0642857	0.0631579	0.040404	0.0769231	0.137255	0.0921986	0.0957447	0.0294118	0.0935252	0.0661765	0.0860215	0.07	0.0701754	0.235294	0.06	0.0555556	0.0833333	0.08	0.0849057	0.266667	0.123894	0.0970874	0.0672269	0.0909091	0.0819672	0.0744681	0.0636364	0.227273	0.0676692	0.246914	0.0900901	0.0672269	0.0660377	0.037594	0.0555556	0.05	0.0454545	0.0962963	0.0761905	0.0928571	0.0761905	0.039604	0.0917431	0.0761905	0.0294118
0.0429448	0.0641026	0.433824	0.0576923	0.0628931	0.442857	0.0405405	0.0469799	0.0576923	0.0304878	0.0561224	0.0612245	0.0463576	0.0621762	0.0645161	0.0405405	0.0526316	0.0606061	0.0394737	0.0460526	0.0689655	0.0240964	0.0662252	0.0434783	0.034965	0.0588235	0.0849673	0.0650888	0.0359281	0.0571429	0.0405405	0.0493827	0.0387097	0.354167	0.0266667	0.0740741	0.0465116	0.0573248	0.44697	0.0568182	0.0394737	0.35461	0.0634921	0.0440252	0.0618557	0.0440252	0.0463576	0.0617284	0.0506329	0.0463576
0.0625	0.0747664	0.0588235	0.0857143	0.0825688	0.0633803	0.0618557	0.05	0.0754717	0.0630631	0.0684932	0.09375	0.0490196	0.1	0.057554	0.0618557	0.0792079	0.0877193	0.07	0.0693069	0.0629921	0.0530973	0.111111	0.0733945	0.0777778	0.0840336	0.0849057	0.075	0.0608696	0.0894309	0.337662	0.0530973	0.0679612	0.0827068	0.0729167	0.0884956	0.057377	0.0648148	0.0526316	0.0629921	0.0490196	0.0606061	0.0714286	0.0648148	0.0689655	0.0849057	0.0594059	0.0803571	0.0849057	0.0490196
0.0674847	0.0691824	0.0641711	0.0974026	0.054878	0.0618557	0.0463576	0.038961	0.0696203	0.0745342	0.485915	0.0596026	0.0318471	0.222222	0.0744681	0.0533333	0.0649351	0.0529412	0.0657895	0.0516129	0.0734463	0.0545455	0.0784314	0.0617284	0.0780142	0.0760234	0.0828025	0.0635838	0.0727273	0.0617978	0.0463576	0.0545455	0.0645161	0.0529101	0.0675676	0.0722892	0.0574713	0.0559006	0.0483871	0.0857143	0.0657895	0.0597826	0.297468	0.0559006	0.5	0.0625	0.0384615	0.0731707	0.0559006	0.0318471
0.107843	0.0792079	0.0697674	0.113402	0.0566038	0.0661765	0.0543478	0.0421053	0.0693069	0.142857	0.102941	0.1	0.0306122	0.104478	0.0681818	0.0777778	0.0729167	0.0630631	0.278481	0.0625	0.075	0.0865385	0.0833333	0.0776699	0.318841	0.118182	0.112245	0.0603448	0.104762	0.0756303	0.0777778	0.0660377	0.268293	0.0454545	0.293333	0.0833333	0.0695652	0.0686275	0.046875	0.075	0.0520833	0.0634921	0.107692	0.09	0.103704	0.0792079	0.0412371	0.0952381	0.0792079	0.0306122
0.104762	0.0769231	0.0681818	0.11	0.0550459	0.0647482	0.0526316	0.0408163	0.0673077	0.138614	0.100719	0.0967742	0.029703	0.10219	0.0666667	0.0752688	0.0707071	0.0614035	0.405405	0.0606061	0.0731707	0.0841122	0.0808081	0.0754717	0.46875	0.115044	0.108911	0.0588235	0.101852	0.0737705	0.0752688	0.0642202	0.289157	0.0444444	0.315789	0.0810811	0.0677966	0.0666667	0.0458015	0.0731707	0.050505	0.0620155	0.105263	0.0873786	0.101449	0.0769231	0.04	0.0925926	0.0769231	0.029703
0.0738255	0.0540541	0.0632184	0.0915493	0.0529801	0.0607735	0.0434783	0.0503597	0.0839161	0.0392157	0.0765027	0.057971	0.0571429	0.0655738	0.0681818	0.0434783	0.0791367	0.0509554	0.0422535	0.0875912	0.284672	0.0526316	0.0785714	0.0604027	0.037594	0.0559006	0.0758621	0.0759494	0.0653595	0.0606061	0.0434783	0.0666667	0.0413793	0.0511364	0.0359712	0.0580645	0.0828025	0.0612245	0.0584795	0.333333	0.0647482	0.0647059	0.0730337	0.0684932	0.0769231	0.0758621	0.0571429	0.0588235	0.0684932	0.0571429
0.0472441	0.0403226	0.025974	0.0756303	0.0232558	0.0248447	0.0540541	0.0347826	0.0666667	0.0731707	0.0365854	0.0258621	0.0254237	0.0243902	0.0454545	0.0353982	0.0512821	0.0222222	0.034188	0.0990991	0.041958	0.0472441	0.0333333	0.0314961	0.0277778	0.0214286	0.032	0.0671642	0.0381679	0.0277778	0.0353982	0.0813008	0.0333333	0.025974	0.0263158	0.0300752	0.0671642	0.0403226	0.0198676	0.041958	0.034188	0.0266667	0.0314465	0.0403226	0.0368098	0.0840336	0.034188	0.0305344	0.057377	0.0254237
0.04	0.0629371	0.573913	0.0559441	0.0616438	0.457364	0.0218978	0.0441176	0.0559441	0.0197368	0.0546448	0.0597015	0.0510949	0.0611111	0.0635838	0.0218978	0.0503597	0.0592105	0.0285714	0.0431655	0.075	0.0196078	0.0652174	0.0405405	0.0229008	0.0573248	0.0857143	0.0641026	0.0392157	0.0555556	0.037037	0.04	0.027972	0.371212	0.0218978	0.0596026	0.0440252	0.0555556	0.594595	0.0617284	0.0359712	0.580357	0.0564972	0.0410959	0.0549451	0.0410959	0.0510949	0.0533333	0.0482759	0.0510949
0.0535714	0.0754717	0.0437956	0.0660377	0.0540541	0.048951	0.0967742	0.0612245	0.0560748	0.0733945	0.0544218	0.0833333	0.049505	0.0851064	0.057971	0.0967742	0.08	0.0603448	0.0816327	0.07	0.0551181	0.0630631	0.09	0.045045	0.0786517	0.0578512	0.0654206	0.0491803	0.0431034	0.064	0.342105	0.0630631	0.0792079	0.0671642	0.0736842	0.0701754	0.0756303	0.0654206	0.0373134	0.0551181	0.06	0.0610687	0.0567376	0.0555556	0.0547945	0.0857143	0.0816327	0.0909091	0.0857143	0.049505
0.0248447	0.0733333	0.376812	0.0457516	0.0580645	0.322148	0.0492958	0.0413793	0.038961	0.0314465	0.0412371	0.0633803	0.0479452	0.0471204	0.0662983	0.0492958	0.0472973	0.0559006	0.0408163	0.0405405	0.0462428	0.0248447	0.04	0.01875	0.0437956	0.0542169	0.0662252	0.0606061	0.0243902	0.0526316	0.0492958	0.0509554	0.04	0.450382	0.0347222	0.0628931	0.0670732	0.0662252	0.377778	0.0342857	0.0337838	0.55	0.0481283	0.0189873	0.046875	0.0522876	0.0774648	0.0636943	0.0592105	0.0479452
0.0692308	0.0465116	0.0512821	0.0806452	0.0454545	0.0490798	0.0336134	0.0416667	0.0806452	0.0866142	0.0931677	0.059322	0.0241935	0.0943396	0.0636943	0.0423729	0.075	0.0510949	0.0672269	0.0491803	0.123188	0.0451128	0.092437	0.0620155	0.0733945	0.0719424	0.0714286	0.0492958	0.0676692	0.0694444	0.0512821	0.0451128	0.0655738	0.0379747	0.0695652	0.0671642	0.041958	0.0465116	0.0457516	0.123188	0.0762712	0.0526316	0.0967742	0.0629921	0.09375	0.0546875	0.0241935	0.0601504	0.0546875	0.0241935
0.0641026	0.0451613	0.0552486	0.0662252	0.0509554	0.0531915	0.056338	0.0555556	0.0662252	0.0509554	0.0740741	0.0482759	0.033557	0.0691489	0.0601093	0.056338	0.0758621	0.0490798	0.0547945	0.0616438	0.318841	0.0440252	0.0753425	0.0512821	0.0510949	0.060241	0.0657895	0.060241	0.05625	0.0584795	0.0416667	0.0506329	0.0536913	0.0437158	0.048951	0.0625	0.0538922	0.0451613	0.0505618	0.272727	0.062069	0.0564972	0.0765027	0.0588235	0.0744681	0.0519481	0.033557	0.0566038	0.0519481	0.033557
0.075	0.116071	0.0694444	0.107143	0.0406504	0.0662252	0.0660377	0.0550459	0.0782609	0.0578512	0.0573248	0.116505	0.0540541	0.0649351	0.0753425	0.0865385	0.0720721	0.046875	0.0733945	0.0825688	0.0507246	0.075	0.0526316	0.0495868	0.0808081	0.0610687	0.0775862	0.0692308	0.0731707	0.0588235	0.0865385	0.0932203	0.0714286	0.0694444	0.0761905	0.0472441	0.139344	0.0869565	0.048951	0.0507246	0.0540541	0.0714286	0.0596026	0.0504202	0.0576923	0.179245	0.0833333	0.110169	0.52439	0.0540541
0.0705128	0.0653595	0.0666667	0.0872483	0.0506329	0.0641711	0.0413793	0.0408163	0.0728477	0.0779221	0.291139	0.0625	0.0264901	0.231707	0.0714286	0.0486111	0.0680272	0.0552147	0.0689655	0.0612245	0.0764706	0.056962	0.0821918	0.0645161	0.0740741	0.0792683	0.0794702	0.0598802	0.0759494	0.0643275	0.0486111	0.056962	0.0675676	0.0549451	0.070922	0.06875	0.0535714	0.0516129	0.0502793	0.0892857	0.0763889	0.0621469	0.523077	0.0584416	0.292994	0.0584416	0.0333333	0.0764331	0.0584416	0.0264901
0.0441176	0.0454545	0.0308642	0.0378788	0.0291971	0.0357143	0.0677966	0.230769	0.0458015	0.0522388	0.0467836	0.0322581	0.0483871	0.0535714	0.0493827	0.0677966	0.056	0.027972	0.0569106	0.048	0.0533333	0.0441176	0.0390625	0.0447761	0.0526316	0.0410959	0.0454545	0.027027	0.0357143	0.0328947	0.0413223	0.0441176	0.0555556	0.0372671	0.05	0.0428571	0.0410959	0.0454545	0.0316456	0.0463576	0.0483871	0.0316456	0.0484848	0.0454545	0.0470588	0.0534351	0.0483871	0.0588235	0.0454545	0.0483871
0.0431655	0.0681818	0.030303	0.0606061	0.0285714	0.0290698	0.032	0.0564516	0.0526316	0.0285714	0.0282486	0.0314961	0.108333	0.0227273	0.0484848	0.032	0.0384615	0.0273973	0.0310078	0.0551181	0.0387097	0.0431655	0.030303	0.0437956	0.025	0.0264901	0.0367647	0.0472973	0.0422535	0.025641	0.032	0.0507246	0.030303	0.030303	0.0238095	0.0347222	0.0544218	0.119048	0.0506329	0.0387097	0.0390625	0.0310559	0.0232558	0.0444444	0.0284091	0.0763359	0.0813008	0.0425532	0.0522388	0.108333
0.0458716	0.0784314	0.0451128	0.0686275	0.0560748	0.0428571	0.0769231	0.0526316	0.0480769	0.0560748	0.0486111	0.0869565	0.0515464	0.0642857	0.0597015	0.0769231	0.0947368	0.0625	0.0736842	0.0618557	0.0483871	0.0555556	0.0824742	0.037037	0.0823529	0.0598291	0.0679612	0.0508475	0.0446429	0.0661157	0.25641	0.0555556	0.0714286	0.0610687	0.0769231	0.0630631	0.0782609	0.0679612	0.0384615	0.0483871	0.0515464	0.0629921	0.0507246	0.047619	0.048951	0.0891089	0.0851064	0.0841122	0.0891089	0.0515464
0.0517241	0.134615	0.0808824	0.0540541	0.0431034	0.0769231	0.049505	0.0285714	0.0353982	0.0521739	0.0392157	0.148936	0.047619	0.0466667	0.048951	0.06	0.0769231	0.0495868	0.0679612	0.0471698	0.0697674	0.0517241	0.0462963	0.0169492	0.0638298	0.0645161	0.102804	0.047619	0.0416667	0.0620155	0.06	0.0517241	0.0660377	0.0652174	0.06	0.0588235	0.0909091	0.0727273	0.0592593	0.0454545	0.047619	0.0671642	0.0408163	0.026087	0.0394737	0.102804	0.0576923	0.127273	0.102804	0.047619
0.0763889	0.0633803	0.0714286	0.0869565	0.084507	0.0747126	0.0373134	0.0444444	0.0869565	0.0547945	0.0786517	0.0681818	0.0362319	0.0674157	0.0701754	0.0451128	0.0583942	0.103448	0.0592593	0.0746269	0.06875	0.0544218	0.0656934	0.0699301	0.0725806	0.1	0.070922	0.309524	0.0748299	0.111111	0.0451128	0.0689655	0.057971	0.0714286	0.0610687	0.119718	0.0645161	0.0633803	0.060241	0.0621118	0.0437956	0.0666667	0.0877193	0.0559441	0.0914286	0.070922	0.0437956	0.0680272	0.070922	0.0362319
0.0512821	0.0666667	0.0738636	0.0816327	0.0382166	0.0652174	0.0277778	0.056338	0.06	0.0584416	0.0748663	0.048951	0.0410959	0.0815217	0.422222	0.034965	0.062069	0.0432099	0.0629371	0.0551724	0.0526316	0.0580645	0.0544218	0.0451613	0.0676692	0.0609756	0.0738255	0.0545455	0.056962	0.0529412	0.0571429	0.0580645	0.0616438	0.0617978	0.0647482	0.0566038	0.0740741	0.0596026	0.0632184	0.0526316	0.0482759	0.0632184	0.0714286	0.0457516	0.0752688	0.0810811	0.0410959	0.0779221	0.0738255	0.0410959
0.0619469	0.0357143	0.0357143	0.0550459	0.0530973	0.0410959	0.050505	0.0392157	0.0648148	0.0625	0.0608108	0.049505	0.0285714	0.0616438	0.0422535	0.050505	0.047619	0.0504202	0.08	0.0480769	0.0461538	0.0526316	0.0673077	0.0825688	0.0888889	0.0655738	0.0545455	0.0483871	0.0603448	0.0546875	0.050505	0.0344828	0.0776699	0.0583942	0.0833333	0.0598291	0.04	0.0265487	0.0367647	0.0461538	0.0384615	0.0367647	0.0633803	0.0740741	0.0612245	0.0357143	0.0285714	0.042735	0.045045	0.0285714
0.0743802	0.145455	0.0689655	0.106195	0.0403226	0.0657895	0.0458716	0.0545455	0.0775862	0.057377	0.056962	0.115385	0.0825688	0.0645161	0.0748299	0.0654206	0.0714286	0.0465116	0.0727273	0.0818182	0.0503597	0.0743802	0.0521739	0.0491803	0.08	0.0606061	0.0769231	0.0687023	0.0725806	0.0583942	0.0857143	0.092437	0.0707965	0.0544218	0.0754717	0.046875	0.111111	0.115044	0.070922	0.0503597	0.0535714	0.0559441	0.0592105	0.05	0.0573248	0.247525	0.0630631	0.109244	0.518072	0.0825688
0.0675676	0.047619	0.0578035	0.0699301	0.0536913	0.0555556	0.0441176	0.0510949	0.0699301	0.0397351	0.0714286	0.0510949	0.035461	0.0662983	0.0508475	0.0441176	0.080292	0.0516129	0.0503597	0.0729927	0.288889	0.0463576	0.0797101	0.0540541	0.0381679	0.0566038	0.0694444	0.0632911	0.0592105	0.0679012	0.0441176	0.0604027	0.0492958	0.0457143	0.0364963	0.0588235	0.05	0.047619	0.0529412	0.298507	0.0895522	0.0591716	0.08	0.062069	0.0718232	0.0547945	0.035461	0.0596026	0.047619	0.035461
0.0714286	0.0503597	0.0542169	0.0740741	0.0567376	0.0520231	0.046875	0.0542636	0.0740741	0.0719424	0.0872093	0.0625	0.0298507	0.0946746	0.0658683	0.046875	0.09375	0.0616438	0.078125	0.0610687	0.144828	0.048951	0.0930233	0.0571429	0.0666667	0.0810811	0.0814815	0.0596026	0.0625	0.0784314	0.0551181	0.048951	0.0763359	0.0416667	0.0634921	0.084507	0.0526316	0.0503597	0.0490798	0.152778	0.112903	0.0555556	0.0903614	0.0656934	0.0877193	0.057971	0.0298507	0.0857143	0.0503597	0.0298507
0.0510949	0.0606061	0.0628931	0.0775194	0.162602	0.060241	0.0406504	0.0483871	0.0692308	0.0362319	0.0523256	0.0655738	0.056	0.0529412	0.0487805	0.0406504	0.0551181	0.18254	0.0393701	0.0813008	0.0810811	0.0359712	0.0546875	0.0597015	0.0517241	0.149254	0.0769231	0.140741	0.057554	0.160584	0.0578512	0.0746269	0.0384615	0.0696203	0.0406504	0.165354	0.047619	0.0852713	0.0576923	0.0596026	0.03125	0.0645161	0.0606061	0.0447761	0.0588235	0.0606061	0.0645161	0.057971	0.0606061	0.056
0.0737705	0.114035	0.0909091	0.0862069	0.111111	0.0866667	0.0550459	0.0540541	0.0677966	0.0569106	0.0632911	0.114286	0.0530973	0.0779221	0.06	0.0648148	0.1	0.114754	0.0720721	0.0619469	0.0970149	0.0564516	0.079646	0.057377	0.0792079	0.128	0.144144	0.0930233	0.072	0.123077	0.0648148	0.0564516	0.0701754	0.0833333	0.0747664	0.115702	0.0846154	0.0854701	0.0704225	0.0729927	0.0530973	0.0780142	0.0657895	0.0495868	0.0636943	0.104348	0.0625	0.0813008	0.0762712	0.0530973
0.0840336	0.126126	0.0769231	0.0782609	0.0756303	0.0733333	0.0560748	0.036036	0.0598291	0.0666667	0.0573248	0.402439	0.0733945	0.0649351	0.0466667	0.0761905	0.11215	0.0806452	0.0833333	0.102804	0.0740741	0.075	0.0714286	0.0495868	0.0808081	0.0944882	0.106195	0.0692308	0.0731707	0.0909091	0.0761905	0.0661157	0.0810811	0.062069	0.0970874	0.0901639	0.0859375	0.0869565	0.056338	0.0583942	0.0636364	0.0638298	0.0596026	0.059322	0.0576923	0.0964912	0.0833333	0.119658	0.106195	0.0733945
0.0756303	0.169811	0.0699301	0.108108	0.0409836	0.0666667	0.0566038	0.0458716	0.0695652	0.0583333	0.0645161	0.117647	0.0841122	0.0584416	0.0985916	0.0666667	0.0825688	0.0472441	0.0740741	0.0833333	0.0588235	0.0756303	0.0530973	0.05	0.0816327	0.0615385	0.107143	0.078125	0.0737705	0.0592593	0.0769231	0.0847458	0.0720721	0.0551724	0.0769231	0.047619	0.131148	0.107143	0.0719424	0.0588235	0.0545455	0.0567376	0.06	0.0508475	0.0649351	0.227723	0.0642202	0.111111	0.148148	0.0841122
0.0454545	0.11	0.0447761	0.0679612	0.0555556	0.0425532	0.0531915	0.0520833	0.047619	0.0654206	0.0482759	0.0860215	0.0842105	0.0791367	0.0592593	0.0531915	0.0714286	0.0619469	0.0729167	0.0612245	0.048	0.0550459	0.0816327	0.0366972	0.0813954	0.059322	0.0673077	0.0504202	0.0442478	0.0655738	0.434783	0.0550459	0.0707071	0.0447761	0.076087	0.0625	0.059322	0.0990099	0.0708661	0.048	0.0510204	0.0461538	0.0503597	0.0471698	0.0486111	0.121212	0.0618557	0.0833333	0.0882353	0.0842105
0.041958	0.0507246	0.0674847	0.0510949	0.383178	0.0647059	0.0310078	0.0384615	0.0666667	0.0277778	0.0449438	0.0629921	0.0458015	0.0514286	0.0350877	0.0310078	0.0610687	0.362832	0.0300752	0.0454545	0.0714286	0.0275862	0.0687023	0.0425532	0.0325203	0.347458	0.0740741	0.0743243	0.0410959	0.333333	0.0472441	0.0347222	0.0294118	0.0740741	0.0310078	0.254098	0.0324675	0.0583942	0.0625	0.0509554	0.0378788	0.0691824	0.0465116	0.0357143	0.0451977	0.0357143	0.0538462	0.0559441	0.0357143	0.0458015
0.0689655	0.0909091	0.0567376	0.0818182	0.0512821	0.0540541	0.0485437	0.0576923	0.0530973	0.0982143	0.0733333	0.1	0.046729	0.104167	0.0780142	0.0693069	0.0754717	0.057377	0.131313	0.0560748	0.0526316	0.0782609	0.0849057	0.042735	0.146067	0.12605	0.0810811	0.046875	0.0672269	0.0692308	0.384615	0.0689655	0.127451	0.041958	0.136842	0.0756303	0.072	0.0810811	0.0357143	0.0526316	0.0566038	0.0431655	0.0763889	0.0526316	0.0738255	0.100917	0.0566038	0.125	0.100917	0.046729
0.0603448	0.0720721	0.0496454	0.0825688	0.042735	0.0544218	0.103093	0.0582524	0.0925926	0.079646	0.0738255	0.0582524	0.0471698	0.0604027	0.0559441	0.103093	0.118812	0.0406504	0.0673077	0.0873786	0.0692308	0.0603448	0.0857143	0.0431034	0.0631579	0.0472441	0.0625	0.0555556	0.05	0.0534351	0.0594059	0.0789474	0.0654206	0.0647482	0.0594059	0.0495868	0.0901639	0.0720721	0.0359712	0.0692308	0.0882353	0.0588235	0.0694444	0.0438596	0.0743243	0.0917431	0.0776699	0.059322	0.0720721	0.0471698
0.0512821	0.0720721	0.0277778	0.0442478	0.0517241	0.0333333	0.465753	0.0380952	0.0442478	0.0517241	0.038961	0.0480769	0.0571429	0.0394737	0.0342466	0.215909	0.0660377	0.0322581	0.0571429	0.0873786	0.0451128	0.0512821	0.0458716	0.0431034	0.0744681	0.0310078	0.0438596	0.0472441	0.0413223	0.037594	0.0490196	0.0695652	0.0555556	0.034965	0.0490196	0.0495868	0.0472441	0.0625	0.0434783	0.0451128	0.0471698	0.0285714	0.047619	0.0438596	0.0460526	0.0818182	0.0373832	0.0416667	0.0438596	0.0571429
0.0540541	0.0761905	0.0441176	0.0666667	0.0545455	0.041958	0.0744681	0.0618557	0.0566038	0.0740741	0.047619	0.0842105	0.05	0.0780142	0.0583942	0.0744681	0.0808081	0.0608696	0.0824742	0.0707071	0.0555556	0.0636364	0.0909091	0.036036	0.0795455	0.0583333	0.0660377	0.0495868	0.0434783	0.0645161	0.311688	0.0636364	0.08	0.0518519	0.0744681	0.0707965	0.0672269	0.0660377	0.037594	0.0555556	0.0606061	0.0534351	0.0496454	0.0560748	0.0479452	0.0865385	0.0714286	0.0917431	0.0865385	0.05
0.0483871	0.0677966	0.0402685	0.059322	0.0487805	0.0384615	0.0555556	0.0545455	0.0504202	0.141593	0.04375	0.0740741	0.0442478	0.0714286	0.0533333	0.0555556	0.0714286	0.0546875	0.0727273	0.0625	0.0503597	0.0569106	0.0803571	0.0322581	0.0693069	0.0526316	0.0588235	0.0447761	0.0390625	0.0583942	0.295455	0.0743802	0.0707965	0.0402685	0.0654206	0.0634921	0.0526316	0.0588235	0.0342466	0.0503597	0.0535714	0.0413793	0.0454545	0.05	0.0440252	0.0769231	0.0535714	0.0819672	0.0769231	0.0442478
0.0775862	0.0707965	0.0714286	0.111111	0.0689655	0.0753425	0.0686275	0.0471698	0.121495	0.0689655	0.0945946	0.0673077	0.0462963	0.0810811	0.0551724	0.0686275	0.116505	0.0655738	0.0560748	0.0857143	0.0846154	0.0504202	0.115385	0.0789474	0.0618557	0.0714286	0.0900901	0.08	0.0756303	0.0769231	0.0582524	0.0683761	0.0545455	0.0714286	0.0582524	0.0661157	0.0714286	0.0707965	0.057971	0.0846154	0.0761905	0.0656934	0.0909091	0.0614035	0.0952381	0.0900901	0.0560748	0.0495868	0.0707965	0.0462963
0.04	0.0629371	0.573913	0.0559441	0.0616438	0.457364	0.0218978	0.0441176	0.0559441	0.0197368	0.0546448	0.0597015	0.0510949	0.0611111	0.0635838	0.0218978	0.0503597	0.0592105	0.0285714	0.0431655	0.075	0.0196078	0.0652174	0.0405405	0.0229008	0.0573248	0.0857143	0.0641026	0.0392157	0.0555556	0.037037	0.04	0.027972	0.371212	0.0218978	0.0596026	0.0440252	0.0555556	0.594595	0.0617284	0.0359712	0.580357	0.0564972	0.0410959	0.0549451	0.0410959	0.0510949	0.0533333	0.0482759	0.0510949
0.0709677	0.0588235	0.0670391	0.0805369	0.0509554	0.0645161	0.048951	0.0482759	0.0733333	0.0855263	0.208333	0.0629371	0.0266667	0.168605	0.0718232	0.056338	0.0758621	0.0555556	0.0769231	0.0763889	0.0833333	0.0573248	0.0902778	0.0580645	0.0746269	0.0797546	0.0728477	0.060241	0.0696203	0.0647059	0.048951	0.0709677	0.0753425	0.0552486	0.0714286	0.0759494	0.0538922	0.0519481	0.0505618	0.0963855	0.084507	0.0625	0.262821	0.0588235	0.209581	0.0588235	0.033557	0.083871	0.0588235	0.0266667
0.062069	0.048951	0.0591716	0.0719424	0.0551724	0.0568182	0.0454545	0.0606061	0.0719424	0.0408163	0.0852273	0.0526316	0.0364963	0.08	0.0520231	0.0454545	0.0909091	0.0529801	0.0518519	0.0671642	0.317829	0.0405405	0.0902256	0.0482759	0.0393701	0.0580645	0.0714286	0.0649351	0.0536913	0.0628931	0.0454545	0.0547945	0.0507246	0.0467836	0.037594	0.0604027	0.0512821	0.048951	0.0542169	0.465517	0.109375	0.0606061	0.0882353	0.056338	0.0857143	0.0638298	0.0364963	0.0612245	0.048951	0.0364963
0.0865385	0.0792079	0.0454545	0.08	0.037037	0.0431655	0.0659341	0.0531915	0.0588235	0.154639	0.0714286	0.0879121	0.0306122	0.0724638	0.0681818	0.0898876	0.0729167	0.0442478	0.383562	0.0625	0.0487805	0.0970874	0.0612245	0.0471698	0.4	0.0982143	0.0792079	0.0423729	0.0740741	0.0578512	0.0777778	0.0761905	0.316456	0.0298507	0.310811	0.0733945	0.0695652	0.0686275	0.0229008	0.057377	0.0744681	0.0307692	0.0746269	0.0686275	0.0719424	0.0792079	0.0412371	0.127451	0.0792079	0.0306122
0.057377	0.0683761	0.047619	0.0782609	0.0406504	0.0522876	0.0761905	0.0550459	0.0877193	0.0756303	0.0779221	0.0550459	0.0446429	0.0580645	0.0536913	0.0761905	0.11215	0.0387597	0.0636364	0.0825688	0.0661765	0.057377	0.0810811	0.0409836	0.0594059	0.0451128	0.059322	0.0530303	0.047619	0.0510949	0.0761905	0.075	0.0619469	0.047619	0.0560748	0.0472441	0.0692308	0.0683761	0.0344828	0.0661765	0.0833333	0.0416667	0.0666667	0.0416667	0.0714286	0.0869565	0.0540541	0.0564516	0.0683761	0.0446429
0.0597015	0.0615385	0.0636943	0.0620155	0.293578	0.0609756	0.05	0.0578512	0.0620155	0.0601504	0.0654762	0.0756303	0.0483871	0.0727273	0.0559006	0.05	0.0731707	0.278261	0.0655738	0.0564516	0.0821918	0.0441176	0.0813008	0.0526316	0.0714286	0.288136	0.0866142	0.0857143	0.0507246	0.256	0.0588235	0.0518519	0.064	0.0705128	0.0588235	1	0.0410959	0.0697674	0.0584416	0.0604027	0.0483871	0.0653595	0.08125	0.0534351	0.0787879	0.0454545	0.0569106	0.0909091	0.0454545	0.0483871
0.0746269	0.0447761	0.0496894	0.0775194	0.0437956	0.047619	0.0406504	0.0483871	0.0859375	0.0916031	0.0903614	0.0569106	0.0232558	0.0914634	0.0617284	0.0491803	0.0806452	0.0492958	0.0909091	0.0555556	0.126761	0.0588235	0.097561	0.0597015	0.079646	0.0694444	0.0687023	0.047619	0.0652174	0.0671141	0.0578512	0.0510949	0.0887097	0.0368098	0.0756303	0.0724638	0.0405405	0.0447761	0.0443038	0.134752	0.1	0.0509554	0.09375	0.0769231	0.0909091	0.0526316	0.0232558	0.0735294	0.0526316	0.0232558
0.0413793	0.0425532	0.0352941	0.0428571	0.048951	0.0338983	0.0465116	0.0458015	0.0503597	0.0416667	0.038674	0.0458015	0.0296296	0.0508475	0.0467836	0.0465116	0.0763359	0.0469799	0.0610687	0.0526316	0.0986842	0.0486111	0.0597015	0.0275862	0.0487805	0.0522876	0.05	0.0387097	0.033557	0.0641026	0.0546875	0.0486111	0.0597015	0.0292398	0.0465116	0.0544218	0.0454545	0.0425532	0.0299401	0.10596	0.0859375	0.0299401	0.04	0.0425532	0.0388889	0.05	0.0296296	0.0625	0.0425532	0.0296296
0.0437956	0.0451128	0.037037	0.0454545	0.0518519	0.035503	0.0495868	0.0487805	0.0615385	0.0518519	0.0526316	0.0487805	0.0314961	0.0658683	0.0490798	0.0495868	0.0991736	0.0496454	0.0564516	0.056	0.0890411	0.0437956	0.072	0.0291971	0.0431034	0.0551724	0.0530303	0.0408163	0.035461	0.0604027	0.0495868	0.0514706	0.0551181	0.0306748	0.0409836	0.057554	0.0479452	0.0451128	0.0314465	0.111888	0.10084	0.0314465	0.0545455	0.0373134	0.0529412	0.0530303	0.0314961	0.0661765	0.0451128	0.0314961
0.0377358	0.0662252	0.532258	0.0596026	0.0649351	0.427536	0.0275862	0.0413793	0.0526316	0.025	0.0520833	0.0633803	0.0479452	0.0582011	0.0662983	0.0275862	0.0472973	0.0625	0.0337838	0.0405405	0.0647059	0.0185185	0.0612245	0.0382166	0.0362319	0.0606061	0.0878378	0.0670732	0.037037	0.0588235	0.041958	0.0443038	0.0331126	0.347518	0.0275862	0.0696203	0.0479042	0.0592105	0.55	0.0523256	0.0337838	0.409091	0.0594595	0.0387097	0.0578947	0.0454545	0.0479452	0.056962	0.0522876	0.0479452
[truncated: 249 more columns]
