# Supplementary material for: On the validity versus utility of activity landscapes: are all activity cliffs statistically significant?
Source: J Cheminform. 2014 Apr 2;6:11. doi: 10.1186/1758-2946-6-11 (PMC4021161; doi:10.1186/1758-2946-6-11)
Supplement: Additional file 1 — Code and data to reproduce figures. The ZIP file contains the R code and datasets required to perform the calculations and generate the figures for this article. It assumes you have R installed and are working on a Unix-like system. In addition you should have the ggplot2, grid, multicore and fingerprint R packages installed. To run the scripts execute run.sh from the command line. [file 1758-2946-6-11-S1.zip › si/bajorath/MT_Structures.SDF]

Cpd1
  SciTegic04261111063D

 37 40  0  0  1  0            999 V2000
    3.3170   -2.3290    0.0000 N   0  0  0  0  0  0  0  0  0  0  0  0
    2.8380   -3.0000    0.0000 C   0  0  0  0  0  0  0  0  0  0  0  0
    2.8250   -1.6620    0.0000 C   0  0  2  0  0  0  0  0  0  0  0  0
    2.0420   -2.7500    0.0000 C   0  0  0  0  0  0  0  0  0  0  0  0
    2.0420   -1.9250    0.0000 C   0  0  0  0  0  0  0  0  0  0  0  0
    3.3290   -3.6620    0.0000 N   0  0  0  0  0  0  0  0  0  0  0  0
    3.5920   -1.3620    0.0000 C   0  0  0  0  0  0  0  0  0  0  0  0
    1.3250   -3.1670    0.0000 C   0  0  0  0  0  0  0  0  0  0  0  0
    2.3290   -1.0040    0.0000 O   0  0  0  0  0  0  0  0  0  0  0  0
    4.1040   -2.5750    0.0000 C   0  0  0  0  0  0  0  0  0  0  0  0
    3.7120   -0.5500    0.0000 C   0  0  0  0  0  0  0  0  0  0  0  0
    4.2380   -1.8790    0.0000 C   0  0  0  0  0  0  0  0  0  0  0  0
    4.1120   -3.4000    0.0000 C   0  0  0  0  0  0  0  0  0  0  0  0
    1.3250   -1.5120    0.0000 C   0  0  0  0  0  0  0  0  0  0  0  0
    5.1290   -0.7620    0.0000 C   0  0  0  0  0  0  0  0  0  0  0  0
    4.4790   -0.2420    0.0000 C   0  0  0  0  0  0  0  0  0  0  0  0
    5.0040   -1.5790    0.0000 C   0  0  0  0  0  0  0  0  0  0  0  0
    5.8920   -0.4540    0.0000 Cl  0  0  0  0  0  0  0  0  0  0  0  0
    1.3290   -3.9920    0.0000 O   0  0  0  0  0  0  0  0  0  0  0  0
    0.6120   -1.9250    0.0000 C   0  0  0  0  0  0  0  0  0  0  0  0
    0.6120   -2.7540    0.0000 C   0  0  0  0  0  0  0  0  0  0  0  0
    0.6120   -4.4040    0.0000 C   0  0  0  0  0  0  0  0  0  0  0  0
    1.4240   -1.3230    0.0000 H   0  0  0  0  0  0  0  0  0  0  0  0
    4.6090   -2.2000    0.8900 H   0  0  0  0  0  0  0  0  0  0  0  0
    4.6090   -2.2000   -0.8900 H   0  0  0  0  0  0  0  0  0  0  0  0
    2.8640    0.1190    0.0000 H   0  0  0  0  0  0  0  0  0  0  0  0
    4.0760   -2.9470    0.0000 H   0  0  0  0  0  0  0  0  0  0  0  0
    4.6250   -3.7650   -0.8900 H   0  0  0  0  0  0  0  0  0  0  0  0
    4.6250   -3.7650    0.8900 H   0  0  0  0  0  0  0  0  0  0  0  0
    1.3240   -0.4320    0.0000 H   0  0  0  0  0  0  0  0  0  0  0  0
    4.6370    0.8260    0.0000 H   0  0  0  0  0  0  0  0  0  0  0  0
    5.8470   -2.2540    0.0000 H   0  0  0  0  0  0  0  0  0  0  0  0
   -0.3240   -1.3860    0.0000 H   0  0  0  0  0  0  0  0  0  0  0  0
   -0.3240   -3.2930    0.0000 H   0  0  0  0  0  0  0  0  0  0  0  0
    0.8090   -5.4760    0.0000 H   0  0  0  0  0  0  0  0  0  0  0  0
    0.0410   -4.1400   -0.8900 H   0  0  0  0  0  0  0  0  0  0  0  0
    0.0410   -4.1400    0.8900 H   0  0  0  0  0  0  0  0  0  0  0  0
  1  2  1  0  0  0  0
  1  3  1  0  0  0  0
  1 10  1  0  0  0  0
  2  4  1  0  0  0  0
  2  6  2  0  0  0  0
  3  5  1  0  0  0  0
  3  7  1  0  0  0  0
  3  9  1  0  0  0  0
  4  5  2  0  0  0  0
  4  8  1  0  0  0  0
  5 14  1  0  0  0  0
  6 13  1  0  0  0  0
  7 11  2  0  0  0  0
  7 12  1  0  0  0  0
  8 19  1  0  0  0  0
  8 21  2  0  0  0  0
  9 23  1  0  0  0  0
 10 13  1  0  0  0  0
 10 24  1  0  0  0  0
 10 25  1  0  0  0  0
 11 16  1  0  0  0  0
 11 26  1  0  0  0  0
 12 17  2  0  0  0  0
 12 27  1  0  0  0  0
 13 28  1  0  0  0  0
 13 29  1  0  0  0  0
 14 20  2  0  0  0  0
 14 30  1  0  0  0  0
 15 16  2  0  0  0  0
 15 17  1  0  0  0  0
 15 18  1  0  0  0  0
 16 31  1  0  0  0  0
 17 32  1  0  0  0  0
 19 22  1  0  0  0  0
 20 21  1  0  0  0  0
 20 33  1  0  0  0  0
 21 34  1  0  0  0  0
 22 35  1  0  0  0  0
 22 36  1  0  0  0  0
 22 37  1  0  0  0  0
M  END
> <Potency[nM] Norepinephrine transporter>
4.7

> <Potency[nM] Serotonin transporter>
870

> <Potency[nM] Dopamine transporter>
2.9

> <Name>
Cpd1

$$$$
Cpd2
  SciTegic04261111063D

 41 43  0  0  1  0            999 V2000
    3.5210   -1.1300    0.0000 C   0  0  1  0  0  0  0  0  0  0  0  0
    4.4880   -2.0720    0.0000 C   0  0  1  0  0  0  0  0  0  0  0  0
    4.0800   -1.5070    0.0000 C   0  0  0  0  0  0  0  0  0  0  0  0
    3.0960   -1.5070    0.0000 C   0  0  2  0  0  0  0  0  0  0  0  0
    2.9560   -0.6830    0.0000 N   0  3  0  0  0  0  0  0  0  0  0  0
    4.4600   -1.1120    0.0000 C   0  0  2  0  0  0  0  0  0  0  0  0
    2.5680   -2.2260    0.0000 C   0  0  0  0  0  0  0  0  0  0  0  0
    3.2000   -1.8460    0.0000 C   0  0  0  0  0  0  0  0  0  0  0  0
    2.5360    0.0260    0.0000 C   0  0  0  0  0  0  0  0  0  0  0  0
    5.1700   -0.6830    0.0000 C   0  0  0  0  0  0  0  0  0  0  0  0
    5.8980   -1.0800    0.0000 O   0  0  0  0  0  0  0  0  0  0  0  0
    5.1540    0.1490    0.0000 O   0  0  0  0  0  0  0  0  0  0  0  0
    6.6010   -0.6510    0.0000 C   0  0  0  0  0  0  0  0  0  0  0  0
    5.2100   -2.4720    0.0000 C   0  0  0  0  0  0  0  0  0  0  0  0
    5.2170   -3.2960    0.0000 C   0  0  0  0  0  0  0  0  0  0  0  0
    5.9360   -3.6970    0.0000 C   0  0  0  0  0  0  0  0  0  0  0  0
    6.6440   -3.2740    0.0000 C   0  0  0  0  0  0  0  0  0  0  0  0
    6.6300   -2.4460    0.0000 C   0  0  0  0  0  0  0  0  0  0  0  0
    5.9100   -2.0490    0.0000 C   0  0  0  0  0  0  0  0  0  0  0  0
    7.3650   -3.6750    0.0000 Br  0  0  0  0  0  0  0  0  0  0  0  0
    3.5210   -1.1300   -1.0900 H   0  0  0  0  0  0  0  0  0  0  0  0
    4.4880   -2.0720   -1.0900 H   0  0  0  0  0  0  0  0  0  0  0  0
    4.3670   -0.9470   -0.8900 H   0  0  0  0  0  0  0  0  0  0  0  0
    4.3670   -0.9470    0.8900 H   0  0  0  0  0  0  0  0  0  0  0  0
    3.0960   -1.5070   -1.0900 H   0  0  0  0  0  0  0  0  0  0  0  0
    2.9560   -0.6830   -1.0100 H   0  0  0  0  0  0  0  0  0  0  0  0
    4.4600   -1.1120   -1.0900 H   0  0  0  0  0  0  0  0  0  0  0  0
    2.1030   -2.6500    0.8900 H   0  0  0  0  0  0  0  0  0  0  0  0
    2.1030   -2.6500   -0.8900 H   0  0  0  0  0  0  0  0  0  0  0  0
    3.6710   -2.2640   -0.8900 H   0  0  0  0  0  0  0  0  0  0  0  0
    3.6710   -2.2640    0.8900 H   0  0  0  0  0  0  0  0  0  0  0  0
    2.3510    0.3390    1.0280 H   0  0  0  0  0  0  0  0  0  0  0  0
    1.5850   -0.1150   -0.5140 H   0  0  0  0  0  0  0  0  0  0  0  0
    3.1170    0.7920   -0.5140 H   0  0  0  0  0  0  0  0  0  0  0  0
    7.4460   -1.3390    0.0000 H   0  0  0  0  0  0  0  0  0  0  0  0
    6.6430   -0.0230    0.8900 H   0  0  0  0  0  0  0  0  0  0  0  0
    6.6430   -0.0230   -0.8900 H   0  0  0  0  0  0  0  0  0  0  0  0
    4.2880   -3.8470    0.0000 H   0  0  0  0  0  0  0  0  0  0  0  0
    5.9520   -4.7770    0.0000 H   0  0  0  0  0  0  0  0  0  0  0  0
    7.5550   -1.8890    0.0000 H   0  0  0  0  0  0  0  0  0  0  0  0
    5.8890   -0.9690    0.0000 H   0  0  0  0  0  0  0  0  0  0  0  0
  1  5  1  0  0  0  0
  1  6  1  0  0  0  0
  1  8  1  0  0  0  0
  1 21  1  0  0  0  0
  2  3  1  0  0  0  0
  2  6  1  0  0  0  0
  2 14  1  0  0  0  0
  2 22  1  0  0  0  0
  3  4  1  0  0  0  0
  3 23  1  0  0  0  0
  3 24  1  0  0  0  0
  4  5  1  0  0  0  0
  4  7  1  0  0  0  0
  4 25  1  0  0  0  0
  5  9  1  0  0  0  0
  5 26  1  0  0  0  0
  6 10  1  0  0  0  0
  6 27  1  0  0  0  0
  7  8  1  0  0  0  0
  7 28  1  0  0  0  0
  7 29  1  0  0  0  0
  8 30  1  0  0  0  0
  8 31  1  0  0  0  0
  9 32  1  0  0  0  0
  9 33  1  0  0  0  0
  9 34  1  0  0  0  0
 10 11  1  0  0  0  0
 10 12  2  0  0  0  0
 11 13  1  0  0  0  0
 13 35  1  0  0  0  0
 13 36  1  0  0  0  0
 13 37  1  0  0  0  0
 14 15  1  0  0  0  0
 14 19  2  0  0  0  0
 15 16  2  0  0  0  0
 15 38  1  0  0  0  0
 16 17  1  0  0  0  0
 16 39  1  0  0  0  0
 17 18  2  0  0  0  0
 17 20  1  0  0  0  0
 18 19  1  0  0  0  0
 18 40  1  0  0  0  0
 19 41  1  0  0  0  0
M  CHG  1   5   1
M  END
> <Potency[nM] Norepinephrine transporter>
23

> <Potency[nM] Serotonin transporter>
0.96

> <Potency[nM] Dopamine transporter>
1.7

> <Name>
Cpd2

$$$$
Cpd3
  SciTegic04261111063D

 55 59  0  0  1  0            999 V2000
   14.9670  -12.3660    0.0480 N   0  3  0  0  0  0  0  0  0  0  0  0
   15.2850  -11.0450    0.6210 C   0  0  2  0  0  0  0  0  0  0  0  0
   14.1120  -12.9480    1.0930 C   0  0  1  0  0  0  0  0  0  0  0  0
   15.5910  -11.3200    2.1050 C   0  0  0  0  0  0  0  0  0  0  0  0
   14.7990  -12.5960    2.4230 C   0  0  0  0  0  0  0  0  0  0  0  0
   16.1760  -13.1740   -0.2010 C   0  0  0  0  0  0  0  0  0  0  0  0
   12.8190  -10.7510    1.1900 C   0  0  1  0  0  0  0  0  0  0  0  0
   12.7260  -12.2810    0.9620 C   0  0  0  0  0  0  0  0  0  0  0  0
   14.0460  -10.1270    0.4570 C   0  0  2  0  0  0  0  0  0  0  0  0
    9.7940   -8.5140    1.7810 C   0  0  0  0  0  0  0  0  0  0  0  0
    9.0680   -8.6820    0.5870 C   0  0  0  0  0  0  0  0  0  0  0  0
    9.5680   -9.5330   -0.4150 C   0  0  0  0  0  0  0  0  0  0  0  0
   10.7850  -10.2090   -0.2230 C   0  0  0  0  0  0  0  0  0  0  0  0
   11.5260  -10.0460    0.9680 C   0  0  0  0  0  0  0  0  0  0  0  0
   11.0100   -9.1920    1.9660 C   0  0  0  0  0  0  0  0  0  0  0  0
    7.6040   -7.8680    0.3590 Cl  0  0  0  0  0  0  0  0  0  0  0  0
   13.8730   -8.5830   -1.4550 N   0  0  0  0  0  0  0  0  0  0  0  0
   13.5270  -11.0560   -2.1630 S   0  0  0  0  0  0  0  0  0  0  0  0
   13.8370   -9.8340   -0.9740 C   0  0  0  0  0  0  0  0  0  0  0  0
   13.6490   -8.5440   -2.7740 C   0  0  0  0  0  0  0  0  0  0  0  0
   13.4300   -9.7960   -3.3490 C   0  0  0  0  0  0  0  0  0  0  0  0
   12.6580  -11.7070   -6.4630 C   0  0  0  0  0  0  0  0  0  0  0  0
   12.5980  -10.6930   -7.4330 C   0  0  0  0  0  0  0  0  0  0  0  0
   12.8190   -9.3590   -7.0370 C   0  0  0  0  0  0  0  0  0  0  0  0
   13.0950   -9.0490   -5.6940 C   0  0  0  0  0  0  0  0  0  0  0  0
   13.1570  -10.0660   -4.7120 C   0  0  0  0  0  0  0  0  0  0  0  0
   12.9340  -11.3990   -5.1200 C   0  0  0  0  0  0  0  0  0  0  0  0
   12.3280  -11.0720   -8.7170 O   0  0  0  0  0  0  0  0  0  0  0  0
   12.2420  -10.1340   -9.7930 C   0  0  0  0  0  0  0  0  0  0  0  0
   16.1530  -10.5940    0.1330 H   0  0  0  0  0  0  0  0  0  0  0  0
   14.0110  -14.0280    0.9760 H   0  0  0  0  0  0  0  0  0  0  0  0
   16.6580  -11.5060    2.2360 H   0  0  0  0  0  0  0  0  0  0  0  0
   15.2830  -10.4890    2.7390 H   0  0  0  0  0  0  0  0  0  0  0  0
   15.4840  -13.3950    2.7110 H   0  0  0  0  0  0  0  0  0  0  0  0
   14.0720  -12.4290    3.2180 H   0  0  0  0  0  0  0  0  0  0  0  0
   15.8830  -14.1540   -0.5780 H   0  0  0  0  0  0  0  0  0  0  0  0
   16.7910  -12.6790   -0.9530 H   0  0  0  0  0  0  0  0  0  0  0  0
   16.7630  -13.3040    0.7090 H   0  0  0  0  0  0  0  0  0  0  0  0
   13.0480  -10.6420    2.2510 H   0  0  0  0  0  0  0  0  0  0  0  0
   12.0490  -12.7170    1.6990 H   0  0  0  0  0  0  0  0  0  0  0  0
   12.3420  -12.4960   -0.0350 H   0  0  0  0  0  0  0  0  0  0  0  0
   14.2710   -9.1800    0.9510 H   0  0  0  0  0  0  0  0  0  0  0  0
    9.4450   -7.8990    2.5180 H   0  0  0  0  0  0  0  0  0  0  0  0
    9.0530   -9.6680   -1.2860 H   0  0  0  0  0  0  0  0  0  0  0  0
   11.1270  -10.8250   -0.9590 H   0  0  0  0  0  0  0  0  0  0  0  0
   11.5260   -9.0570    2.8370 H   0  0  0  0  0  0  0  0  0  0  0  0
   13.6380   -7.6680   -3.2960 H   0  0  0  0  0  0  0  0  0  0  0  0
   12.4990  -12.6780   -6.7350 H   0  0  0  0  0  0  0  0  0  0  0  0
   12.7810   -8.6060   -7.7240 H   0  0  0  0  0  0  0  0  0  0  0  0
   13.2500   -8.0720   -5.4450 H   0  0  0  0  0  0  0  0  0  0  0  0
   12.9680  -12.1640   -4.4440 H   0  0  0  0  0  0  0  0  0  0  0  0
   12.0260  -10.6740  -10.7140 H   0  0  0  0  0  0  0  0  0  0  0  0
   11.4400   -9.4180   -9.6070 H   0  0  0  0  0  0  0  0  0  0  0  0
   13.1890   -9.6030   -9.9090 H   0  0  0  0  0  0  0  0  0  0  0  0
   14.5250  -12.3200   -0.8590 H   0  0  0  0  0  0  0  0  0  0  0  0
  1  2  1  0  0  0  0
  1  3  1  0  0  0  0
  1  6  1  0  0  0  0
  1 55  1  0  0  0  0
  2  4  1  0  0  0  0
  2  9  1  0  0  0  0
  2 30  1  0  0  0  0
  3  5  1  0  0  0  0
  3  8  1  0  0  0  0
  3 31  1  0  0  0  0
  4  5  1  0  0  0  0
  4 32  1  0  0  0  0
  4 33  1  0  0  0  0
  5 34  1  0  0  0  0
  5 35  1  0  0  0  0
  6 36  1  0  0  0  0
  6 37  1  0  0  0  0
  6 38  1  0  0  0  0
  7  8  1  0  0  0  0
  7  9  1  0  0  0  0
  7 14  1  0  0  0  0
  7 39  1  0  0  0  0
  8 40  1  0  0  0  0
  8 41  1  0  0  0  0
  9 19  1  0  0  0  0
  9 42  1  0  0  0  0
 10 11  1  0  0  0  0
 10 15  2  0  0  0  0
 10 43  1  0  0  0  0
 11 12  2  0  0  0  0
 11 16  1  0  0  0  0
 12 13  1  0  0  0  0
 12 44  1  0  0  0  0
 13 14  2  0  0  0  0
 13 45  1  0  0  0  0
 14 15  1  0  0  0  0
 15 46  1  0  0  0  0
 17 19  2  0  0  0  0
 17 20  1  0  0  0  0
 18 19  1  0  0  0  0
 18 21  1  0  0  0  0
 20 21  2  0  0  0  0
 20 47  1  0  0  0  0
 21 26  1  0  0  0  0
 22 23  1  0  0  0  0
 22 27  2  0  0  0  0
 22 48  1  0  0  0  0
 23 24  2  0  0  0  0
 23 28  1  0  0  0  0
 24 25  1  0  0  0  0
 24 49  1  0  0  0  0
 25 26  2  0  0  0  0
 25 50  1  0  0  0  0
 26 27  1  0  0  0  0
 27 51  1  0  0  0  0
 28 29  1  0  0  0  0
 29 52  1  0  0  0  0
 29 53  1  0  0  0  0
 29 54  1  0  0  0  0
M  CHG  1   1   1
M  END
> <Potency[nM] Norepinephrine transporter>
1270

> <Potency[nM] Serotonin transporter>
5200

> <Potency[nM] Dopamine transporter>
8.6

> <Name>
Cpd3

$$$$
Cpd4
  SciTegic04261111063D

 41 43  0  0  1  0            999 V2000
   -1.1960   -1.6040    0.0000 C   0  0  1  0  0  0  0  0  0  0  0  0
   -1.2350   -0.7880    0.0000 N   0  3  0  0  0  0  0  0  0  0  0  0
   -0.3820   -1.9620    0.0000 C   0  0  1  0  0  0  0  0  0  0  0  0
   -1.9420   -2.0090    0.0000 C   0  0  0  0  0  0  0  0  0  0  0  0
   -0.1700   -2.8130    0.0000 C   0  0  1  0  0  0  0  0  0  0  0  0
   -2.1150   -2.8400    0.0000 C   0  0  0  0  0  0  0  0  0  0  0  0
   -1.5430   -2.4320    0.0000 C   0  0  2  0  0  0  0  0  0  0  0  0
   -0.7500   -2.3920    0.0000 C   0  0  0  0  0  0  0  0  0  0  0  0
   -1.1790    0.0340    0.0000 C   0  0  0  0  0  0  0  0  0  0  0  0
    0.2970   -1.3900    0.0000 C   0  0  0  0  0  0  0  0  0  0  0  0
    1.1330   -1.6920    0.0000 O   0  0  0  0  0  0  0  0  0  0  0  0
    0.1410   -0.5150    0.0000 O   0  0  0  0  0  0  0  0  0  0  0  0
    1.8130   -1.1190    0.0000 C   0  0  0  0  0  0  0  0  0  0  0  0
    0.5390   -3.2340    0.0000 C   0  0  0  0  0  0  0  0  0  0  0  0
    0.5250   -4.0560    0.0000 C   0  0  0  0  0  0  0  0  0  0  0  0
    1.2310   -4.4780    0.0000 C   0  0  0  0  0  0  0  0  0  0  0  0
    1.9520   -4.0760    0.0000 C   0  0  0  0  0  0  0  0  0  0  0  0
    1.9610   -3.2480    0.0000 C   0  0  0  0  0  0  0  0  0  0  0  0
    1.2540   -2.8290    0.0000 C   0  0  0  0  0  0  0  0  0  0  0  0
    2.6600   -4.4980    0.0000 Cl  0  0  0  0  0  0  0  0  0  0  0  0
   -0.4870   -1.1860    0.0000 H   0  0  0  0  0  0  0  0  0  0  0  0
   -1.2350   -0.7880   -1.0100 H   0  0  0  0  0  0  0  0  0  0  0  0
   -0.3820   -1.9620    1.0900 H   0  0  0  0  0  0  0  0  0  0  0  0
   -2.4470   -1.6340    0.8900 H   0  0  0  0  0  0  0  0  0  0  0  0
   -2.4470   -1.6340   -0.8900 H   0  0  0  0  0  0  0  0  0  0  0  0
   -0.1700   -2.8130    1.0900 H   0  0  0  0  0  0  0  0  0  0  0  0
   -2.4590   -3.3670   -0.8900 H   0  0  0  0  0  0  0  0  0  0  0  0
   -2.4590   -3.3670    0.8900 H   0  0  0  0  0  0  0  0  0  0  0  0
   -1.5430   -2.4320   -1.0900 H   0  0  0  0  0  0  0  0  0  0  0  0
   -0.5710   -1.7890   -0.8900 H   0  0  0  0  0  0  0  0  0  0  0  0
   -0.5710   -1.7890    0.8900 H   0  0  0  0  0  0  0  0  0  0  0  0
   -1.1540    0.3960    1.0280 H   0  0  0  0  0  0  0  0  0  0  0  0
   -2.0420    0.4570   -0.5140 H   0  0  0  0  0  0  0  0  0  0  0  0
   -0.2660    0.3360   -0.5140 H   0  0  0  0  0  0  0  0  0  0  0  0
    2.7530   -1.6710    0.0000 H   0  0  0  0  0  0  0  0  0  0  0  0
    1.7600   -0.4920    0.8900 H   0  0  0  0  0  0  0  0  0  0  0  0
    1.7600   -0.4920   -0.8900 H   0  0  0  0  0  0  0  0  0  0  0  0
   -0.4190   -4.5810    0.0000 H   0  0  0  0  0  0  0  0  0  0  0  0
    1.2150   -5.5580    0.0000 H   0  0  0  0  0  0  0  0  0  0  0  0
    2.9020   -2.7180    0.0000 H   0  0  0  0  0  0  0  0  0  0  0  0
    1.2650   -1.7490    0.0000 H   0  0  0  0  0  0  0  0  0  0  0  0
  1  2  1  0  0  0  0
  1  3  1  0  0  0  0
  1  4  1  0  0  0  0
  1 21  1  0  0  0  0
  2  7  1  0  0  0  0
  2  9  1  0  0  0  0
  2 22  1  0  0  0  0
  3  5  1  0  0  0  0
  3 10  1  0  0  0  0
  3 23  1  0  0  0  0
  4  6  1  0  0  0  0
  4 24  1  0  0  0  0
  4 25  1  0  0  0  0
  5  8  1  0  0  0  0
  5 14  1  0  0  0  0
  5 26  1  0  0  0  0
  6  7  1  0  0  0  0
  6 27  1  0  0  0  0
  6 28  1  0  0  0  0
  7  8  1  0  0  0  0
  7 29  1  0  0  0  0
  8 30  1  0  0  0  0
  8 31  1  0  0  0  0
  9 32  1  0  0  0  0
  9 33  1  0  0  0  0
  9 34  1  0  0  0  0
 10 11  1  0  0  0  0
 10 12  2  0  0  0  0
 11 13  1  0  0  0  0
 13 35  1  0  0  0  0
 13 36  1  0  0  0  0
 13 37  1  0  0  0  0
 14 15  1  0  0  0  0
 14 19  2  0  0  0  0
 15 16  2  0  0  0  0
 15 38  1  0  0  0  0
 16 17  1  0  0  0  0
 16 39  1  0  0  0  0
 17 18  2  0  0  0  0
 17 20  1  0  0  0  0
 18 19  1  0  0  0  0
 18 40  1  0  0  0  0
 19 41  1  0  0  0  0
M  CHG  1   2   1
M  END
> <Potency[nM] Norepinephrine transporter>
280

> <Potency[nM] Serotonin transporter>
441

> <Potency[nM] Dopamine transporter>
11.7

> <Name>
Cpd4

$$$$
Cpd5
  SciTegic04261111063D

 39 41  0  0  1  0            999 V2000
   -2.9440  -11.1310    0.0000 C   0  0  0  0  0  0  0  0  0  0  0  0
   -2.1130  -11.1490    0.0000 C   0  0  0  0  0  0  0  0  0  0  0  0
   -1.6890  -10.4450    0.0000 C   0  0  0  0  0  0  0  0  0  0  0  0
   -3.3410  -10.4230    0.0000 C   0  0  0  0  0  0  0  0  0  0  0  0
   -2.9190   -9.7100    0.0000 C   0  0  0  0  0  0  0  0  0  0  0  0
   -2.0920   -9.7250    0.0000 C   0  0  0  0  0  0  0  0  0  0  0  0
   -1.6710   -9.0120    0.0000 C   0  0  1  0  0  0  0  0  0  0  0  0
   -2.0640   -8.3040    0.0000 C   0  0  0  0  0  0  0  0  0  0  0  0
   -2.8970   -8.2860    0.0000 C   0  0  0  0  0  0  0  0  0  0  0  0
   -3.3200   -8.9910    0.0000 C   0  0  2  0  0  0  0  0  0  0  0  0
   -4.1440   -8.9730    0.0000 N   0  3  0  0  0  0  0  0  0  0  0  0
   -0.8430   -9.0280    0.0000 C   0  0  0  0  0  0  0  0  0  0  0  0
   -0.4480   -9.7370    0.0000 C   0  0  0  0  0  0  0  0  0  0  0  0
    0.3820   -9.7480    0.0000 C   0  0  0  0  0  0  0  0  0  0  0  0
    0.7970   -9.0490    0.0000 C   0  0  0  0  0  0  0  0  0  0  0  0
    0.3940   -8.3260    0.0000 C   0  0  0  0  0  0  0  0  0  0  0  0
   -0.4170   -8.3140    0.0000 C   0  0  0  0  0  0  0  0  0  0  0  0
    0.8110   -7.6120    0.0000 Cl  0  0  0  0  0  0  0  0  0  0  0  0
    1.6210   -9.0640    0.0000 Cl  0  0  0  0  0  0  0  0  0  0  0  0
   -4.5400   -8.2520    0.0000 C   0  0  0  0  0  0  0  0  0  0  0  0
   -3.3840  -11.8220    0.0000 O   0  0  0  0  0  0  0  0  0  0  0  0
   -1.5920  -12.0950    0.0000 H   0  0  0  0  0  0  0  0  0  0  0  0
   -0.6090  -10.4620    0.0000 H   0  0  0  0  0  0  0  0  0  0  0  0
   -4.4210  -10.4100    0.0000 H   0  0  0  0  0  0  0  0  0  0  0  0
   -1.6710   -9.0120   -1.0900 H   0  0  0  0  0  0  0  0  0  0  0  0
   -1.7390   -7.7650    0.8900 H   0  0  0  0  0  0  0  0  0  0  0  0
   -1.7390   -7.7650   -0.8900 H   0  0  0  0  0  0  0  0  0  0  0  0
   -3.2010   -7.7350   -0.8900 H   0  0  0  0  0  0  0  0  0  0  0  0
   -3.2010   -7.7350    0.8900 H   0  0  0  0  0  0  0  0  0  0  0  0
   -3.3200   -8.9910   -1.0900 H   0  0  0  0  0  0  0  0  0  0  0  0
   -4.4460   -9.4720   -0.8250 H   0  0  0  0  0  0  0  0  0  0  0  0
   -4.4460   -9.4720    0.8250 H   0  0  0  0  0  0  0  0  0  0  0  0
   -1.0010  -10.6650    0.0000 H   0  0  0  0  0  0  0  0  0  0  0  0
    0.9100  -10.6900    0.0000 H   0  0  0  0  0  0  0  0  0  0  0  0
   -0.9430   -7.3710    0.0000 H   0  0  0  0  0  0  0  0  0  0  0  0
   -4.2440   -7.6750   -0.8760 H   0  0  0  0  0  0  0  0  0  0  0  0
   -4.2850   -7.6970    0.9030 H   0  0  0  0  0  0  0  0  0  0  0  0
   -5.6150   -8.4280   -0.0270 H   0  0  0  0  0  0  0  0  0  0  0  0
   -4.3360  -11.6970    0.0000 H   0  0  0  0  0  0  0  0  0  0  0  0
  1  2  2  0  0  0  0
  1  4  1  0  0  0  0
  1 21  1  0  0  0  0
  2  3  1  0  0  0  0
  2 22  1  0  0  0  0
  3  6  2  0  0  0  0
  3 23  1  0  0  0  0
  4  5  2  0  0  0  0
  4 24  1  0  0  0  0
  5  6  1  0  0  0  0
  5 10  1  0  0  0  0
  6  7  1  0  0  0  0
  7  8  1  0  0  0  0
  7 12  1  0  0  0  0
  7 25  1  0  0  0  0
  8  9  1  0  0  0  0
  8 26  1  0  0  0  0
  8 27  1  0  0  0  0
  9 10  1  0  0  0  0
  9 28  1  0  0  0  0
  9 29  1  0  0  0  0
 10 11  1  0  0  0  0
 10 30  1  0  0  0  0
 11 20  1  0  0  0  0
 11 31  1  0  0  0  0
 11 32  1  0  0  0  0
 12 13  1  0  0  0  0
 12 17  2  0  0  0  0
 13 14  2  0  0  0  0
 13 33  1  0  0  0  0
 14 15  1  0  0  0  0
 14 34  1  0  0  0  0
 15 16  2  0  0  0  0
 15 19  1  0  0  0  0
 16 17  1  0  0  0  0
 16 18  1  0  0  0  0
 17 35  1  0  0  0  0
 20 36  1  0  0  0  0
 20 37  1  0  0  0  0
 20 38  1  0  0  0  0
 21 39  1  0  0  0  0
M  CHG  1  11   1
M  END
> <Potency[nM] Norepinephrine transporter>
680

> <Potency[nM] Serotonin transporter>
6

> <Potency[nM] Dopamine transporter>
360

> <Name>
Cpd5

$$$$
Cpd6
  SciTegic04261111063D

 59 63  0  0  1  0            999 V2000
   14.9000  -12.3310   -0.0920 N   0  3  0  0  0  0  0  0  0  0  0  0
   15.2520  -11.0190    0.4820 C   0  0  2  0  0  0  0  0  0  0  0  0
   14.0900  -12.9230    0.9820 C   0  0  1  0  0  0  0  0  0  0  0  0
   15.6250  -11.3180    1.9460 C   0  0  0  0  0  0  0  0  0  0  0  0
   14.8420  -12.5940    2.2830 C   0  0  0  0  0  0  0  0  0  0  0  0
   16.0900  -13.1430   -0.4090 C   0  0  0  0  0  0  0  0  0  0  0  0
   12.8170  -10.7200    1.1700 C   0  0  1  0  0  0  0  0  0  0  0  0
   12.7040  -12.2460    0.9250 C   0  0  0  0  0  0  0  0  0  0  0  0
   14.0110  -10.0940    0.3880 C   0  0  2  0  0  0  0  0  0  0  0  0
    9.8350   -8.4780    1.9360 C   0  0  0  0  0  0  0  0  0  0  0  0
    9.0560   -8.6200    0.7730 C   0  0  0  0  0  0  0  0  0  0  0  0
    9.5060   -9.4550   -0.2660 C   0  0  0  0  0  0  0  0  0  0  0  0
   10.7260  -10.1410   -0.1410 C   0  0  0  0  0  0  0  0  0  0  0  0
   11.5190  -10.0040    1.0190 C   0  0  0  0  0  0  0  0  0  0  0  0
   11.0540   -9.1660    2.0550 C   0  0  0  0  0  0  0  0  0  0  0  0
    7.5880   -7.7940    0.6250 Cl  0  0  0  0  0  0  0  0  0  0  0  0
   13.7480   -8.5270   -1.4960 N   0  0  0  0  0  0  0  0  0  0  0  0
   13.3940  -10.9940   -2.2200 S   0  0  0  0  0  0  0  0  0  0  0  0
   13.7390   -9.7830   -1.0290 C   0  0  0  0  0  0  0  0  0  0  0  0
   13.4800   -8.4750   -2.8060 C   0  0  0  0  0  0  0  0  0  0  0  0
   13.2560   -9.7230   -3.3890 C   0  0  0  0  0  0  0  0  0  0  0  0
   12.4970  -11.6140   -6.5150 C   0  0  0  0  0  0  0  0  0  0  0  0
   12.3770  -10.5840   -7.4620 C   0  0  0  0  0  0  0  0  0  0  0  0
   12.5260   -9.2400   -7.0610 C   0  0  0  0  0  0  0  0  0  0  0  0
   12.8210   -8.9530   -5.7110 C   0  0  0  0  0  0  0  0  0  0  0  0
   12.9590   -9.9820   -4.7500 C   0  0  0  0  0  0  0  0  0  0  0  0
   12.7880  -11.3160   -5.1750 C   0  0  0  0  0  0  0  0  0  0  0  0
   12.3590   -8.2690   -8.0090 O   0  0  0  0  0  0  0  0  0  0  0  0
   12.4680   -6.8720   -7.7220 C   0  0  0  0  0  0  0  0  0  0  0  0
   12.0890  -10.9350   -8.7460 O   0  0  0  0  0  0  0  0  0  0  0  0
   13.0190  -10.6280   -9.7880 C   0  0  0  0  0  0  0  0  0  0  0  0
   16.0980  -10.5660   -0.0390 H   0  0  0  0  0  0  0  0  0  0  0  0
   13.9780  -14.0010    0.8550 H   0  0  0  0  0  0  0  0  0  0  0  0
   16.6960  -11.5100    2.0240 H   0  0  0  0  0  0  0  0  0  0  0  0
   15.3520  -10.4940    2.6050 H   0  0  0  0  0  0  0  0  0  0  0  0
   15.5340  -13.4000    2.5270 H   0  0  0  0  0  0  0  0  0  0  0  0
   14.1530  -12.4350    3.1140 H   0  0  0  0  0  0  0  0  0  0  0  0
   15.7730  -14.1150   -0.7870 H   0  0  0  0  0  0  0  0  0  0  0  0
   16.6740  -12.6410   -1.1810 H   0  0  0  0  0  0  0  0  0  0  0  0
   16.7170  -13.2920    0.4710 H   0  0  0  0  0  0  0  0  0  0  0  0
   13.0960  -10.6280    2.2210 H   0  0  0  0  0  0  0  0  0  0  0  0
   12.0590  -12.6890    1.6850 H   0  0  0  0  0  0  0  0  0  0  0  0
   12.2730  -12.4440   -0.0570 H   0  0  0  0  0  0  0  0  0  0  0  0
   14.2640   -9.1540    0.8820 H   0  0  0  0  0  0  0  0  0  0  0  0
    9.5220   -7.8760    2.6990 H   0  0  0  0  0  0  0  0  0  0  0  0
    8.9520   -9.5700   -1.1160 H   0  0  0  0  0  0  0  0  0  0  0  0
   11.0320  -10.7450   -0.9020 H   0  0  0  0  0  0  0  0  0  0  0  0
   11.6090   -9.0500    2.9040 H   0  0  0  0  0  0  0  0  0  0  0  0
   13.4480   -7.5930   -3.3170 H   0  0  0  0  0  0  0  0  0  0  0  0
   12.3770  -12.5850   -6.8040 H   0  0  0  0  0  0  0  0  0  0  0  0
   12.9300   -7.9790   -5.4320 H   0  0  0  0  0  0  0  0  0  0  0  0
   12.8740  -12.0900   -4.5130 H   0  0  0  0  0  0  0  0  0  0  0  0
   12.2940   -6.3100   -8.6390 H   0  0  0  0  0  0  0  0  0  0  0  0
   11.7220   -6.5790   -6.9820 H   0  0  0  0  0  0  0  0  0  0  0  0
   13.4670   -6.6390   -7.3500 H   0  0  0  0  0  0  0  0  0  0  0  0
   12.6480  -11.0460  -10.7230 H   0  0  0  0  0  0  0  0  0  0  0  0
   13.1290   -9.5500   -9.9080 H   0  0  0  0  0  0  0  0  0  0  0  0
   13.9920  -11.0690   -9.5660 H   0  0  0  0  0  0  0  0  0  0  0  0
   14.4170  -12.2690   -0.9770 H   0  0  0  0  0  0  0  0  0  0  0  0
  1  2  1  0  0  0  0
  1  3  1  0  0  0  0
  1  6  1  0  0  0  0
  1 59  1  0  0  0  0
  2  4  1  0  0  0  0
  2  9  1  0  0  0  0
  2 32  1  0  0  0  0
  3  5  1  0  0  0  0
  3  8  1  0  0  0  0
  3 33  1  0  0  0  0
  4  5  1  0  0  0  0
  4 34  1  0  0  0  0
  4 35  1  0  0  0  0
  5 36  1  0  0  0  0
  5 37  1  0  0  0  0
  6 38  1  0  0  0  0
  6 39  1  0  0  0  0
  6 40  1  0  0  0  0
  7  8  1  0  0  0  0
  7  9  1  0  0  0  0
  7 14  1  0  0  0  0
  7 41  1  0  0  0  0
  8 42  1  0  0  0  0
  8 43  1  0  0  0  0
  9 19  1  0  0  0  0
  9 44  1  0  0  0  0
 10 11  1  0  0  0  0
 10 15  2  0  0  0  0
 10 45  1  0  0  0  0
 11 12  2  0  0  0  0
 11 16  1  0  0  0  0
 12 13  1  0  0  0  0
 12 46  1  0  0  0  0
 13 14  2  0  0  0  0
 13 47  1  0  0  0  0
 14 15  1  0  0  0  0
 15 48  1  0  0  0  0
 17 19  2  0  0  0  0
 17 20  1  0  0  0  0
 18 19  1  0  0  0  0
 18 21  1  0  0  0  0
 20 21  2  0  0  0  0
 20 49  1  0  0  0  0
 21 26  1  0  0  0  0
 22 23  1  0  0  0  0
 22 27  2  0  0  0  0
 22 50  1  0  0  0  0
 23 24  2  0  0  0  0
 23 30  1  0  0  0  0
 24 25  1  0  0  0  0
 24 28  1  0  0  0  0
 25 26  2  0  0  0  0
 25 51  1  0  0  0  0
 26 27  1  0  0  0  0
 27 52  1  0  0  0  0
 28 29  1  0  0  0  0
 29 53  1  0  0  0  0
 29 54  1  0  0  0  0
 29 55  1  0  0  0  0
 30 31  1  0  0  0  0
 31 56  1  0  0  0  0
 31 57  1  0  0  0  0
 31 58  1  0  0  0  0
M  CHG  1   1   1
M  END
> <Potency[nM] Norepinephrine transporter>
1910

> <Potency[nM] Serotonin transporter>
3590

> <Potency[nM] Dopamine transporter>
234

> <Name>
Cpd6

$$$$
Cpd7
  SciTegic04261111063D

 40 41  0  0  0  0            999 V2000
   -1.0970  -18.3370    0.0000 C   0  0  0  0  0  0  0  0  0  0  0  0
   -1.8100  -18.7490    0.0000 C   0  0  0  0  0  0  0  0  0  0  0  0
   -1.8070  -19.5740    0.0000 C   0  0  0  0  0  0  0  0  0  0  0  0
   -1.0900  -19.9850    0.0000 C   0  0  0  0  0  0  0  0  0  0  0  0
   -0.3740  -19.5650    0.0000 C   0  0  0  0  0  0  0  0  0  0  0  0
   -0.3800  -18.7420    0.0000 C   0  0  0  0  0  0  0  0  0  0  0  0
    0.3310  -18.3230    0.0000 S   0  0  0  0  0  0  0  0  0  0  0  0
    1.0500  -18.7290    0.0000 C   0  0  0  0  0  0  0  0  0  0  0  0
    1.0550  -19.5520    0.0000 C   0  0  0  0  0  0  0  0  0  0  0  0
    1.7730  -19.9590    0.0000 C   0  0  0  0  0  0  0  0  0  0  0  0
    2.4860  -19.5400    0.0000 C   0  0  0  0  0  0  0  0  0  0  0  0
    2.4760  -18.7100    0.0000 C   0  0  0  0  0  0  0  0  0  0  0  0
    1.7570  -18.3070    0.0000 C   0  0  0  0  0  0  0  0  0  0  0  0
    1.7460  -17.4810    0.0000 C   0  0  0  0  0  0  0  0  0  0  0  0
    2.4560  -17.0590    0.0000 N   0  3  0  0  0  0  0  0  0  0  0  0
    2.4450  -16.2330    0.0000 C   0  0  0  0  0  0  0  0  0  0  0  0
    3.1760  -17.4620    0.0000 C   0  0  0  0  0  0  0  0  0  0  0  0
   -2.5210  -19.9900    0.0000 C   0  0  0  0  0  0  0  0  0  0  0  0
   -1.1020  -17.5110    0.0000 N   0  0  0  0  0  0  0  0  0  0  0  0
   -2.7460  -18.2110    0.0000 H   0  0  0  0  0  0  0  0  0  0  0  0
   -1.0850  -21.0650    0.0000 H   0  0  0  0  0  0  0  0  0  0  0  0
    0.5650  -20.0980    0.0000 H   0  0  0  0  0  0  0  0  0  0  0  0
    0.1230  -20.0990    0.0000 H   0  0  0  0  0  0  0  0  0  0  0  0
    1.7810  -21.0390    0.0000 H   0  0  0  0  0  0  0  0  0  0  0  0
    3.4270  -20.0710    0.0000 H   0  0  0  0  0  0  0  0  0  0  0  0
    3.4050  -18.1580    0.0000 H   0  0  0  0  0  0  0  0  0  0  0  0
    1.1970  -17.1730    0.8900 H   0  0  0  0  0  0  0  0  0  0  0  0
    1.1970  -17.1730   -0.8900 H   0  0  0  0  0  0  0  0  0  0  0  0
    2.4560  -17.0590    1.0100 H   0  0  0  0  0  0  0  0  0  0  0  0
    2.4400  -15.8700   -1.0280 H   0  0  0  0  0  0  0  0  0  0  0  0
    3.3300  -15.8580    0.5140 H   0  0  0  0  0  0  0  0  0  0  0  0
    1.5500  -15.8820    0.5140 H   0  0  0  0  0  0  0  0  0  0  0  0
    3.4930  -17.6390   -1.0280 H   0  0  0  0  0  0  0  0  0  0  0  0
    3.0580  -18.4160    0.5140 H   0  0  0  0  0  0  0  0  0  0  0  0
    3.9280  -16.8630    0.5140 H   0  0  0  0  0  0  0  0  0  0  0  0
   -3.3520  -19.2850    0.0000 H   0  0  0  0  0  0  0  0  0  0  0  0
   -2.5760  -20.6170    0.8900 H   0  0  0  0  0  0  0  0  0  0  0  0
   -2.5760  -20.6170   -0.8900 H   0  0  0  0  0  0  0  0  0  0  0  0
   -0.2300  -17.0010    0.0000 H   0  0  0  0  0  0  0  0  0  0  0  0
   -1.9800  -17.0110    0.0000 H   0  0  0  0  0  0  0  0  0  0  0  0
  1  2  1  0  0  0  0
  1  6  2  0  0  0  0
  1 19  1  0  0  0  0
  2  3  2  0  0  0  0
  2 20  1  0  0  0  0
  3  4  1  0  0  0  0
  3 18  1  0  0  0  0
  4  5  2  0  0  0  0
  4 21  1  0  0  0  0
  5  6  1  0  0  0  0
  5 22  1  0  0  0  0
  6  7  1  0  0  0  0
  7  8  1  0  0  0  0
  8  9  1  0  0  0  0
  8 13  2  0  0  0  0
  9 10  2  0  0  0  0
  9 23  1  0  0  0  0
 10 11  1  0  0  0  0
 10 24  1  0  0  0  0
 11 12  2  0  0  0  0
 11 25  1  0  0  0  0
 12 13  1  0  0  0  0
 12 26  1  0  0  0  0
 13 14  1  0  0  0  0
 14 15  1  0  0  0  0
 14 27  1  0  0  0  0
 14 28  1  0  0  0  0
 15 16  1  0  0  0  0
 15 17  1  0  0  0  0
 15 29  1  0  0  0  0
 16 30  1  0  0  0  0
 16 31  1  0  0  0  0
 16 32  1  0  0  0  0
 17 33  1  0  0  0  0
 17 34  1  0  0  0  0
 17 35  1  0  0  0  0
 18 36  1  0  0  0  0
 18 37  1  0  0  0  0
 18 38  1  0  0  0  0
 19 39  1  0  0  0  0
 19 40  1  0  0  0  0
M  CHG  1  15   1
M  END
> <Potency[nM] Norepinephrine transporter>
190.7

> <Potency[nM] Serotonin transporter>
1.03

> <Potency[nM] Dopamine transporter>
532

> <Name>
Cpd7

$$$$
Cpd8
  SciTegic04261111063D

 44 48  0  0  1  0            999 V2000
    6.1820   -4.9920    0.0000 C   0  0  2  0  0  0  0  0  0  0  0  0
    7.5330   -5.1050    0.0000 C   0  0  0  0  0  0  0  0  0  0  0  0
    6.8580   -5.0160    0.0000 C   0  0  0  0  0  0  0  0  0  0  0  0
    6.0220   -5.5390    0.0000 C   0  0  2  0  0  0  0  0  0  0  0  0
    5.4660   -4.9130    0.0000 N   0  3  0  0  0  0  0  0  0  0  0  0
    6.9720   -4.4770    0.0000 C   0  0  0  0  0  0  0  0  0  0  0  0
    5.9560   -6.4290    0.0000 C   0  0  0  0  0  0  0  0  0  0  0  0
    6.2890   -5.7710    0.0000 C   0  0  0  0  0  0  0  0  0  0  0  0
    8.2620   -5.4930    0.0000 C   0  0  0  0  0  0  0  0  0  0  0  0
    4.7330   -4.5310    0.0000 C   0  0  0  0  0  0  0  0  0  0  0  0
    9.0000   -5.1270    0.0000 C   0  0  0  0  0  0  0  0  0  0  0  0
    9.5710   -5.7200    0.0000 C   0  0  0  0  0  0  0  0  0  0  0  0
   10.3660   -5.5220    0.0000 C   0  0  0  0  0  0  0  0  0  0  0  0
   10.5980   -4.7300    0.0000 C   0  0  0  0  0  0  0  0  0  0  0  0
   10.0230   -4.1360    0.0000 C   0  0  0  0  0  0  0  0  0  0  0  0
    9.2200   -4.3340    0.0000 C   0  0  0  0  0  0  0  0  0  0  0  0
    9.1870   -6.4500    0.0000 C   0  0  0  0  0  0  0  0  0  0  0  0
    8.3740   -6.3070    0.0000 C   0  0  0  0  0  0  0  0  0  0  0  0
    7.8450   -6.9320    0.0000 C   0  0  0  0  0  0  0  0  0  0  0  0
    8.1270   -7.7080    0.0000 C   0  0  0  0  0  0  0  0  0  0  0  0
    8.9400   -7.8550    0.0000 C   0  0  0  0  0  0  0  0  0  0  0  0
    9.4700   -7.2220    0.0000 C   0  0  0  0  0  0  0  0  0  0  0  0
    6.1820   -4.9920    1.0900 H   0  0  0  0  0  0  0  0  0  0  0  0
    6.7240   -4.4010   -0.8900 H   0  0  0  0  0  0  0  0  0  0  0  0
    6.7240   -4.4010    0.8900 H   0  0  0  0  0  0  0  0  0  0  0  0
    6.0220   -5.5390   -1.0900 H   0  0  0  0  0  0  0  0  0  0  0  0
    5.4660   -4.9130    1.0100 H   0  0  0  0  0  0  0  0  0  0  0  0
    7.1140   -3.4060    0.0000 H   0  0  0  0  0  0  0  0  0  0  0  0
    5.7870   -7.0350   -0.8900 H   0  0  0  0  0  0  0  0  0  0  0  0
    5.7870   -7.0350    0.8900 H   0  0  0  0  0  0  0  0  0  0  0  0
    6.9100   -5.8750    0.8900 H   0  0  0  0  0  0  0  0  0  0  0  0
    6.9100   -5.8750   -0.8900 H   0  0  0  0  0  0  0  0  0  0  0  0
    8.2620   -5.4930    1.0900 H   0  0  0  0  0  0  0  0  0  0  0  0
    4.4110   -4.3630   -1.0280 H   0  0  0  0  0  0  0  0  0  0  0  0
    4.8220   -3.5740    0.5140 H   0  0  0  0  0  0  0  0  0  0  0  0
    3.9990   -5.1520    0.5140 H   0  0  0  0  0  0  0  0  0  0  0  0
   11.1140   -6.3010    0.0000 H   0  0  0  0  0  0  0  0  0  0  0  0
   11.6470   -4.4710    0.0000 H   0  0  0  0  0  0  0  0  0  0  0  0
   10.3210   -3.0980    0.0000 H   0  0  0  0  0  0  0  0  0  0  0  0
    8.4670   -3.5590    0.0000 H   0  0  0  0  0  0  0  0  0  0  0  0
    6.7820   -6.7420    0.0000 H   0  0  0  0  0  0  0  0  0  0  0  0
    7.4310   -8.5340    0.0000 H   0  0  0  0  0  0  0  0  0  0  0  0
    9.3080   -8.8700    0.0000 H   0  0  0  0  0  0  0  0  0  0  0  0
   10.5340   -7.4080    0.0000 H   0  0  0  0  0  0  0  0  0  0  0  0
  1  5  1  0  0  0  0
  1  6  1  0  0  0  0
  1  8  1  0  0  0  0
  1 23  1  0  0  0  0
  2  3  1  0  0  0  0
  2  6  2  0  0  0  0
  2  9  1  0  0  0  0
  3  4  1  0  0  0  0
  3 24  1  0  0  0  0
  3 25  1  0  0  0  0
  4  5  1  0  0  0  0
  4  7  1  0  0  0  0
  4 26  1  0  0  0  0
  5 10  1  0  0  0  0
  5 27  1  0  0  0  0
  6 28  1  0  0  0  0
  7  8  1  0  0  0  0
  7 29  1  0  0  0  0
  7 30  1  0  0  0  0
  8 31  1  0  0  0  0
  8 32  1  0  0  0  0
  9 11  1  0  0  0  0
  9 18  1  0  0  0  0
  9 33  1  0  0  0  0
 10 34  1  0  0  0  0
 10 35  1  0  0  0  0
 10 36  1  0  0  0  0
 11 12  1  0  0  0  0
 11 16  2  0  0  0  0
 12 13  2  0  0  0  0
 12 17  1  0  0  0  0
 13 14  1  0  0  0  0
 13 37  1  0  0  0  0
 14 15  2  0  0  0  0
 14 38  1  0  0  0  0
 15 16  1  0  0  0  0
 15 39  1  0  0  0  0
 16 40  1  0  0  0  0
 17 18  1  0  0  0  0
 17 22  2  0  0  0  0
 18 19  2  0  0  0  0
 19 20  1  0  0  0  0
 19 41  1  0  0  0  0
 20 21  2  0  0  0  0
 20 42  1  0  0  0  0
 21 22  1  0  0  0  0
 21 43  1  0  0  0  0
 22 44  1  0  0  0  0
M  CHG  1   5   1
M  END
> <Potency[nM] Norepinephrine transporter>
82700

> <Potency[nM] Serotonin transporter>
690

> <Potency[nM] Dopamine transporter>
9350

> <Name>
Cpd8

$$$$
Cpd9
  SciTegic04261111063D

 43 45  0  0  1  0            999 V2000
   10.4790   -4.3040    0.0000 C   0  0  0  0  0  0  0  0  0  0  0  0
   10.4790   -5.1290    0.0000 C   0  0  0  0  0  0  0  0  0  0  0  0
   11.1910   -5.5380    0.0000 N   0  3  0  0  0  0  0  0  0  0  0  0
   11.9030   -5.1290    0.0000 C   0  0  0  0  0  0  0  0  0  0  0  0
   11.9030   -4.3040    0.0000 C   0  0  0  0  0  0  0  0  0  0  0  0
   11.1910   -3.8880    0.0000 N   0  3  0  0  0  0  0  0  0  0  0  0
   11.1910   -6.3620    0.0000 C   0  0  2  0  0  0  0  0  0  0  0  0
   10.4770   -6.7750    0.0000 C   0  0  0  0  0  0  0  0  0  0  0  0
   11.9050   -6.7760    0.0000 C   0  0  0  0  0  0  0  0  0  0  0  0
    9.7640   -6.3580    0.0000 C   0  0  0  0  0  0  0  0  0  0  0  0
    9.0500   -6.7700    0.0000 N   0  0  0  0  0  0  0  0  0  0  0  0
    9.0490   -7.5960    0.0000 C   0  0  0  0  0  0  0  0  0  0  0  0
    9.7690   -8.0080    0.0000 C   0  0  0  0  0  0  0  0  0  0  0  0
   10.4800   -7.5940    0.0000 C   0  0  0  0  0  0  0  0  0  0  0  0
   11.9030   -7.6010    0.0000 C   0  0  0  0  0  0  0  0  0  0  0  0
   11.1870   -8.0110    0.0000 C   0  0  0  0  0  0  0  0  0  0  0  0
   11.1860   -8.8350    0.0000 C   0  0  0  0  0  0  0  0  0  0  0  0
   11.9000   -9.2500    0.0000 C   0  0  0  0  0  0  0  0  0  0  0  0
   12.6170   -8.8340    0.0000 C   0  0  0  0  0  0  0  0  0  0  0  0
   12.6160   -8.0110    0.0000 C   0  0  0  0  0  0  0  0  0  0  0  0
   13.3290   -7.5970    0.0000 Cl  0  0  0  0  0  0  0  0  0  0  0  0
    9.9330   -3.9910    0.8900 H   0  0  0  0  0  0  0  0  0  0  0  0
    9.9330   -3.9910   -0.8900 H   0  0  0  0  0  0  0  0  0  0  0  0
    9.9340   -5.4440   -0.8900 H   0  0  0  0  0  0  0  0  0  0  0  0
    9.9340   -5.4440    0.8900 H   0  0  0  0  0  0  0  0  0  0  0  0
   11.1910   -5.5380    1.0100 H   0  0  0  0  0  0  0  0  0  0  0  0
   12.4480   -5.4440   -0.8900 H   0  0  0  0  0  0  0  0  0  0  0  0
   12.4480   -5.4440    0.8900 H   0  0  0  0  0  0  0  0  0  0  0  0
   12.4490   -3.9910   -0.8900 H   0  0  0  0  0  0  0  0  0  0  0  0
   12.4490   -3.9910    0.8900 H   0  0  0  0  0  0  0  0  0  0  0  0
   11.1910   -3.3050    0.8250 H   0  0  0  0  0  0  0  0  0  0  0  0
   11.1910   -3.3050   -0.8250 H   0  0  0  0  0  0  0  0  0  0  0  0
   11.1910   -6.3620   -1.0900 H   0  0  0  0  0  0  0  0  0  0  0  0
   12.4510   -6.4630    0.8900 H   0  0  0  0  0  0  0  0  0  0  0  0
   12.4510   -6.4630   -0.8900 H   0  0  0  0  0  0  0  0  0  0  0  0
    9.7670   -5.2780    0.0000 H   0  0  0  0  0  0  0  0  0  0  0  0
    8.1140   -8.1370    0.0000 H   0  0  0  0  0  0  0  0  0  0  0  0
    9.7730   -9.0880    0.0000 H   0  0  0  0  0  0  0  0  0  0  0  0
   11.4170   -8.1310    0.0000 H   0  0  0  0  0  0  0  0  0  0  0  0
   10.2530   -7.4690    0.0000 H   0  0  0  0  0  0  0  0  0  0  0  0
   10.2500   -9.3730    0.0000 H   0  0  0  0  0  0  0  0  0  0  0  0
   11.9000  -10.3300    0.0000 H   0  0  0  0  0  0  0  0  0  0  0  0
   13.5530   -9.3720    0.0000 H   0  0  0  0  0  0  0  0  0  0  0  0
  1  2  1  0  0  0  0
  1  6  1  0  0  0  0
  1 22  1  0  0  0  0
  1 23  1  0  0  0  0
  2  3  1  0  0  0  0
  2 24  1  0  0  0  0
  2 25  1  0  0  0  0
  3  4  1  0  0  0  0
  3  7  1  0  0  0  0
  3 26  1  0  0  0  0
  4  5  1  0  0  0  0
  4 27  1  0  0  0  0
  4 28  1  0  0  0  0
  5  6  1  0  0  0  0
  5 29  1  0  0  0  0
  5 30  1  0  0  0  0
  6 31  1  0  0  0  0
  6 32  1  0  0  0  0
  7  8  1  0  0  0  0
  7  9  1  0  0  0  0
  7 33  1  0  0  0  0
  8 10  1  0  0  0  0
  8 14  2  0  0  0  0
  9 15  1  0  0  0  0
  9 34  1  0  0  0  0
  9 35  1  0  0  0  0
 10 11  2  0  0  0  0
 10 36  1  0  0  0  0
 11 12  1  0  0  0  0
 12 13  2  0  0  0  0
 12 37  1  0  0  0  0
 13 14  1  0  0  0  0
 13 38  1  0  0  0  0
 14 39  1  0  0  0  0
 15 16  1  0  0  0  0
 15 20  2  0  0  0  0
 16 17  2  0  0  0  0
 16 40  1  0  0  0  0
 17 18  1  0  0  0  0
 17 41  1  0  0  0  0
 18 19  2  0  0  0  0
 18 42  1  0  0  0  0
 19 20  1  0  0  0  0
 19 43  1  0  0  0  0
 20 21  1  0  0  0  0
M  CHG  2   3   1   6   1
M  END
> <Potency[nM] Norepinephrine transporter>
75

> <Potency[nM] Serotonin transporter>
14

> <Potency[nM] Dopamine transporter>
9200

> <Name>
Cpd9

$$$$
Cpd10
  SciTegic04261111063D

 41 43  0  0  0  0            999 V2000
    8.1460  -11.4540    0.0000 N   0  3  0  0  0  0  0  0  0  0  0  0
    8.1460  -12.2790    0.0000 C   0  0  0  0  0  0  0  0  0  0  0  0
    8.8580  -12.6880    0.0000 C   0  0  0  0  0  0  0  0  0  0  0  0
    9.5700  -12.2790    0.0000 C   0  0  0  0  0  0  0  0  0  0  0  0
    9.5700  -11.4540    0.0000 C   0  0  0  0  0  0  0  0  0  0  0  0
    8.8580  -11.0380    0.0000 C   0  0  0  0  0  0  0  0  0  0  0  0
   10.2860  -11.0440    0.0000 C   0  0  0  0  0  0  0  0  0  0  0  0
   11.0000  -11.4570    0.0000 O   0  0  0  0  0  0  0  0  0  0  0  0
   10.2900  -10.2180    0.0000 O   0  0  0  0  0  0  0  0  0  0  0  0
   11.7150  -11.0460    0.0000 C   0  0  0  0  0  0  0  0  0  0  0  0
   12.4290  -11.4590    0.0000 C   0  0  0  0  0  0  0  0  0  0  0  0
   10.2840  -12.6930    0.0000 C   0  0  0  0  0  0  0  0  0  0  0  0
   10.2790  -13.5180    0.0000 C   0  0  0  0  0  0  0  0  0  0  0  0
   10.9920  -13.9310    0.0000 C   0  0  0  0  0  0  0  0  0  0  0  0
   10.9930  -12.2810    0.0000 C   0  0  0  0  0  0  0  0  0  0  0  0
   11.7070  -12.6900    0.0000 C   0  0  0  0  0  0  0  0  0  0  0  0
   11.7060  -13.5190    0.0000 C   0  0  0  0  0  0  0  0  0  0  0  0
   12.4220  -13.9330    0.0000 C   0  0  0  0  0  0  0  0  0  0  0  0
   13.1390  -13.5190    0.0000 C   0  0  0  0  0  0  0  0  0  0  0  0
   13.1360  -12.6870    0.0000 C   0  0  0  0  0  0  0  0  0  0  0  0
   12.4200  -12.2770    0.0000 C   0  0  0  0  0  0  0  0  0  0  0  0
    7.6400  -11.1640    0.8250 H   0  0  0  0  0  0  0  0  0  0  0  0
    7.6400  -11.1640   -0.8250 H   0  0  0  0  0  0  0  0  0  0  0  0
    7.6010  -12.5940   -0.8900 H   0  0  0  0  0  0  0  0  0  0  0  0
    7.6010  -12.5940    0.8900 H   0  0  0  0  0  0  0  0  0  0  0  0
    8.8580  -13.3170   -0.8900 H   0  0  0  0  0  0  0  0  0  0  0  0
    8.8580  -13.3170    0.8900 H   0  0  0  0  0  0  0  0  0  0  0  0
    8.8580  -10.4090    0.8900 H   0  0  0  0  0  0  0  0  0  0  0  0
    8.8580  -10.4090   -0.8900 H   0  0  0  0  0  0  0  0  0  0  0  0
   11.7160  -10.4170    0.8900 H   0  0  0  0  0  0  0  0  0  0  0  0
   11.7160  -10.4170   -0.8900 H   0  0  0  0  0  0  0  0  0  0  0  0
   12.4750  -12.1060    0.8760 H   0  0  0  0  0  0  0  0  0  0  0  0
   13.2580  -10.7520    0.0270 H   0  0  0  0  0  0  0  0  0  0  0  0
   12.4980  -12.0660   -0.9030 H   0  0  0  0  0  0  0  0  0  0  0  0
    9.3420  -14.0540    0.0000 H   0  0  0  0  0  0  0  0  0  0  0  0
   10.9910  -15.0110    0.0000 H   0  0  0  0  0  0  0  0  0  0  0  0
   10.9900  -11.2010    0.0000 H   0  0  0  0  0  0  0  0  0  0  0  0
   12.4220  -15.0130    0.0000 H   0  0  0  0  0  0  0  0  0  0  0  0
   14.0750  -14.0570    0.0000 H   0  0  0  0  0  0  0  0  0  0  0  0
   14.0690  -12.1440    0.0000 H   0  0  0  0  0  0  0  0  0  0  0  0
   12.4170  -11.1970    0.0000 H   0  0  0  0  0  0  0  0  0  0  0  0
  1  2  1  0  0  0  0
  1  6  1  0  0  0  0
  1 22  1  0  0  0  0
  1 23  1  0  0  0  0
  2  3  1  0  0  0  0
  2 24  1  0  0  0  0
  2 25  1  0  0  0  0
  3  4  1  0  0  0  0
  3 26  1  0  0  0  0
  3 27  1  0  0  0  0
  4  5  2  0  0  0  0
  4 12  1  0  0  0  0
  5  6  1  0  0  0  0
  5  7  1  0  0  0  0
  6 28  1  0  0  0  0
  6 29  1  0  0  0  0
  7  8  1  0  0  0  0
  7  9  2  0  0  0  0
  8 10  1  0  0  0  0
 10 11  1  0  0  0  0
 10 30  1  0  0  0  0
 10 31  1  0  0  0  0
 11 32  1  0  0  0  0
 11 33  1  0  0  0  0
 11 34  1  0  0  0  0
 12 13  1  0  0  0  0
 12 15  2  0  0  0  0
 13 14  2  0  0  0  0
 13 35  1  0  0  0  0
 14 17  1  0  0  0  0
 14 36  1  0  0  0  0
 15 16  1  0  0  0  0
 15 37  1  0  0  0  0
 16 17  1  0  0  0  0
 16 21  2  0  0  0  0
 17 18  2  0  0  0  0
 18 19  1  0  0  0  0
 18 38  1  0  0  0  0
 19 20  2  0  0  0  0
 19 39  1  0  0  0  0
 20 21  1  0  0  0  0
 20 40  1  0  0  0  0
 21 41  1  0  0  0  0
M  CHG  1   1   1
M  END
> <Potency[nM] Norepinephrine transporter>
268

> <Potency[nM] Serotonin transporter>
440

> <Potency[nM] Dopamine transporter>
79

> <Name>
Cpd10

$$$$
Cpd11
  SciTegic04261111063D

 71 73  0  0  1  0            999 V2000
    7.3670  -21.3920    0.0000 C   0  0  0  0  0  0  0  0  0  0  0  0
    7.3670  -22.2170    0.0000 C   0  0  2  0  0  0  0  0  0  0  0  0
    8.0790  -22.6250    0.0000 C   0  0  0  0  0  0  0  0  0  0  0  0
    8.7910  -22.2170    0.0000 C   0  0  1  0  0  0  0  0  0  0  0  0
    8.7910  -21.3920    0.0000 N   0  3  0  0  0  0  0  0  0  0  0  0
    8.0790  -20.9750    0.0000 C   0  0  0  0  0  0  0  0  0  0  0  0
    9.5050  -22.6300    0.0000 C   0  0  0  0  0  0  0  0  0  0  0  0
   10.2200  -22.2190    0.0000 C   0  0  0  0  0  0  0  0  0  0  0  0
   10.9340  -22.6320    0.0000 C   0  0  0  0  0  0  0  0  0  0  0  0
   11.6490  -22.2210    0.0000 N   0  0  0  0  0  0  0  0  0  0  0  0
   12.3620  -22.6340    0.0000 C   0  0  0  0  0  0  0  0  0  0  0  0
   13.0780  -22.2230    0.0000 N   0  0  0  0  0  0  0  0  0  0  0  0
   12.3610  -23.4590    0.0000 O   0  0  0  0  0  0  0  0  0  0  0  0
   13.7910  -22.6360    0.0000 C   0  0  0  0  0  0  0  0  0  0  0  0
   13.7880  -23.4590    0.0000 C   0  0  0  0  0  0  0  0  0  0  0  0
   14.5010  -23.8730    0.0000 C   0  0  0  0  0  0  0  0  0  0  0  0
   15.2170  -23.4610    0.0000 C   0  0  0  0  0  0  0  0  0  0  0  0
   15.2150  -22.6320    0.0000 C   0  0  0  0  0  0  0  0  0  0  0  0
   14.5020  -22.2220    0.0000 C   0  0  0  0  0  0  0  0  0  0  0  0
    6.6530  -22.6300    0.0000 C   0  0  0  0  0  0  0  0  0  0  0  0
    6.6540  -23.4550    0.0000 C   0  0  0  0  0  0  0  0  0  0  0  0
    5.9410  -23.8700    0.0000 C   0  0  0  0  0  0  0  0  0  0  0  0
    5.9420  -24.6940    0.0000 C   0  0  0  0  0  0  0  0  0  0  0  0
    6.6570  -25.1070    0.0000 C   0  0  0  0  0  0  0  0  0  0  0  0
    7.3740  -24.6890    0.0000 C   0  0  0  0  0  0  0  0  0  0  0  0
    7.3690  -23.8660    0.0000 C   0  0  0  0  0  0  0  0  0  0  0  0
    6.6600  -25.9320    0.0000 F   0  0  0  0  0  0  0  0  0  0  0  0
   14.4990  -24.6980    0.0000 C   0  0  0  0  0  0  0  0  0  0  0  0
   13.7840  -25.1090    0.0000 O   0  0  0  0  0  0  0  0  0  0  0  0
   15.2130  -25.1120    0.0000 C   0  0  0  0  0  0  0  0  0  0  0  0
    9.5060  -20.9810    0.0000 C   0  0  0  0  0  0  0  0  0  0  0  0
   15.9290  -22.2180    0.0000 C   0  0  0  0  0  0  0  0  0  0  0  0
   16.6440  -22.6290    0.0000 C   0  0  0  0  0  0  0  0  0  0  0  0
   15.9270  -21.3930    0.0000 O   0  0  0  0  0  0  0  0  0  0  0  0
   10.2200  -21.3960    0.0000 C   0  0  0  0  0  0  0  0  0  0  0  0
   10.9300  -21.8090    0.0000 C   0  0  0  0  0  0  0  0  0  0  0  0
    6.8210  -21.0790    0.8900 H   0  0  0  0  0  0  0  0  0  0  0  0
    6.8210  -21.0790   -0.8900 H   0  0  0  0  0  0  0  0  0  0  0  0
    7.3670  -22.2170    1.0900 H   0  0  0  0  0  0  0  0  0  0  0  0
    8.0790  -23.2540   -0.8900 H   0  0  0  0  0  0  0  0  0  0  0  0
    8.0790  -23.2540    0.8900 H   0  0  0  0  0  0  0  0  0  0  0  0
    8.7910  -22.2170   -1.0900 H   0  0  0  0  0  0  0  0  0  0  0  0
    8.7910  -21.3920    1.0100 H   0  0  0  0  0  0  0  0  0  0  0  0
    8.0790  -20.3460    0.8900 H   0  0  0  0  0  0  0  0  0  0  0  0
    8.0790  -20.3460   -0.8900 H   0  0  0  0  0  0  0  0  0  0  0  0
    9.5040  -23.2590    0.8900 H   0  0  0  0  0  0  0  0  0  0  0  0
    9.5040  -23.2590   -0.8900 H   0  0  0  0  0  0  0  0  0  0  0  0
   10.2210  -21.5900    0.8900 H   0  0  0  0  0  0  0  0  0  0  0  0
   10.2210  -21.5900   -0.8900 H   0  0  0  0  0  0  0  0  0  0  0  0
   10.9330  -23.2610   -0.8900 H   0  0  0  0  0  0  0  0  0  0  0  0
   10.9330  -23.2610    0.8900 H   0  0  0  0  0  0  0  0  0  0  0  0
   11.6510  -21.2110    0.0000 H   0  0  0  0  0  0  0  0  0  0  0  0
   13.0800  -21.2130    0.0000 H   0  0  0  0  0  0  0  0  0  0  0  0
   12.8510  -23.9960    0.0000 H   0  0  0  0  0  0  0  0  0  0  0  0
   16.1530  -24.0010    0.0000 H   0  0  0  0  0  0  0  0  0  0  0  0
   14.4990  -21.1420    0.0000 H   0  0  0  0  0  0  0  0  0  0  0  0
    6.1080  -22.3160   -0.8900 H   0  0  0  0  0  0  0  0  0  0  0  0
    6.1080  -22.3160    0.8900 H   0  0  0  0  0  0  0  0  0  0  0  0
    5.0040  -23.3320    0.0000 H   0  0  0  0  0  0  0  0  0  0  0  0
    5.0070  -25.2340    0.0000 H   0  0  0  0  0  0  0  0  0  0  0  0
    8.3120  -25.2240    0.0000 H   0  0  0  0  0  0  0  0  0  0  0  0
    8.3020  -23.3220    0.0000 H   0  0  0  0  0  0  0  0  0  0  0  0
   16.0430  -24.4050    0.0000 H   0  0  0  0  0  0  0  0  0  0  0  0
   15.2700  -25.7390   -0.8900 H   0  0  0  0  0  0  0  0  0  0  0  0
   15.2700  -25.7390    0.8900 H   0  0  0  0  0  0  0  0  0  0  0  0
    9.5080  -20.3520   -0.8900 H   0  0  0  0  0  0  0  0  0  0  0  0
    9.5080  -20.3520    0.8900 H   0  0  0  0  0  0  0  0  0  0  0  0
   16.4470  -23.7010    0.0000 H   0  0  0  0  0  0  0  0  0  0  0  0
   17.2150  -22.3650    0.8900 H   0  0  0  0  0  0  0  0  0  0  0  0
   17.2150  -22.3650   -0.8900 H   0  0  0  0  0  0  0  0  0  0  0  0
   11.8510  -22.3440    0.0000 H   0  0  0  0  0  0  0  0  0  0  0  0
  1  2  1  0  0  0  0
  1  6  1  0  0  0  0
  1 37  1  0  0  0  0
  1 38  1  0  0  0  0
  2  3  1  0  0  0  0
  2 20  1  0  0  0  0
  2 39  1  0  0  0  0
  3  4  1  0  0  0  0
  3 40  1  0  0  0  0
  3 41  1  0  0  0  0
  4  5  1  0  0  0  0
  4  7  1  0  0  0  0
  4 42  1  0  0  0  0
  5  6  1  0  0  0  0
  5 31  1  0  0  0  0
  5 43  1  0  0  0  0
  6 44  1  0  0  0  0
  6 45  1  0  0  0  0
  7  8  1  0  0  0  0
  7 46  1  0  0  0  0
  7 47  1  0  0  0  0
  8  9  1  0  0  0  0
  8 48  1  0  0  0  0
  8 49  1  0  0  0  0
  9 10  1  0  0  0  0
  9 50  1  0  0  0  0
  9 51  1  0  0  0  0
 10 11  1  0  0  0  0
 10 52  1  0  0  0  0
 11 12  1  0  0  0  0
 11 13  2  0  0  0  0
 12 14  1  0  0  0  0
 12 53  1  0  0  0  0
 14 15  1  0  0  0  0
 14 19  2  0  0  0  0
 15 16  2  0  0  0  0
 15 54  1  0  0  0  0
 16 17  1  0  0  0  0
 16 28  1  0  0  0  0
 17 18  2  0  0  0  0
 17 55  1  0  0  0  0
 18 19  1  0  0  0  0
 18 32  1  0  0  0  0
 19 56  1  0  0  0  0
 20 21  1  0  0  0  0
 20 57  1  0  0  0  0
 20 58  1  0  0  0  0
 21 22  1  0  0  0  0
 21 26  2  0  0  0  0
 22 23  2  0  0  0  0
 22 59  1  0  0  0  0
 23 24  1  0  0  0  0
 23 60  1  0  0  0  0
 24 25  2  0  0  0  0
 24 27  1  0  0  0  0
 25 26  1  0  0  0  0
 25 61  1  0  0  0  0
 26 62  1  0  0  0  0
 28 29  2  0  0  0  0
 28 30  1  0  0  0  0
 30 63  1  0  0  0  0
 30 64  1  0  0  0  0
 30 65  1  0  0  0  0
 31 35  1  0  0  0  0
 31 66  1  0  0  0  0
 31 67  1  0  0  0  0
 32 33  1  0  0  0  0
 32 34  2  0  0  0  0
 33 68  1  0  0  0  0
 33 69  1  0  0  0  0
 33 70  1  0  0  0  0
 35 36  3  0  0  0  0
 36 71  1  0  0  0  0
M  CHG  1   5   1
M  END
> <Potency[nM] Norepinephrine transporter>
524

> <Potency[nM] Serotonin transporter>
305

> <Potency[nM] Dopamine transporter>
621

> <Name>
Cpd11

$$$$
Cpd12
  SciTegic04261111063D

 37 38  0  0  1  0            999 V2000
    2.4270  -20.7300    0.0000 C   0  0  0  0  0  0  0  0  0  0  0  0
    2.8420  -21.4420    0.0000 C   0  0  0  0  0  0  0  0  0  0  0  0
    3.6630  -21.4370    0.0000 C   0  0  0  0  0  0  0  0  0  0  0  0
    4.0730  -20.7260    0.0000 C   0  0  1  0  0  0  0  0  0  0  0  0
    3.6580  -20.0130    0.0000 C   0  0  1  0  0  0  0  0  0  0  0  0
    2.8330  -20.0110    0.0000 C   0  0  0  0  0  0  0  0  0  0  0  0
    4.7750  -21.1570    0.0000 C   0  0  0  0  0  0  0  0  0  0  0  0
    4.7530  -21.9830    0.0000 C   0  0  0  0  0  0  0  0  0  0  0  0
    5.4560  -22.4130    0.0000 C   0  0  0  0  0  0  0  0  0  0  0  0
    6.1820  -22.0190    0.0000 C   0  0  0  0  0  0  0  0  0  0  0  0
    6.2000  -21.1900    0.0000 C   0  0  0  0  0  0  0  0  0  0  0  0
    5.4970  -20.7630    0.0000 C   0  0  0  0  0  0  0  0  0  0  0  0
    4.3000  -19.9320    0.0000 H   0  0  0  0  0  0  0  0  0  0  0  0
    4.0690  -19.2980    0.0000 C   0  0  0  0  0  0  0  0  0  0  0  0
    4.8940  -19.2970    0.0000 O   0  0  0  0  0  0  0  0  0  0  0  0
    3.6560  -18.5840    0.0000 O   0  0  0  0  0  0  0  0  0  0  0  0
    5.3060  -18.5820    0.0000 C   0  0  0  0  0  0  0  0  0  0  0  0
    6.8860  -22.4490    0.0000 C   0  0  0  0  0  0  0  0  0  0  0  0
    7.5960  -22.8600    0.0000 F   0  0  0  0  0  0  0  0  0  0  0  0
    6.4640  -23.1580    0.0000 F   0  0  0  0  0  0  0  0  0  0  0  0
    7.3110  -21.7420    0.0000 F   0  0  0  0  0  0  0  0  0  0  0  0
    1.7980  -20.7340    0.8900 H   0  0  0  0  0  0  0  0  0  0  0  0
    1.7980  -20.7340   -0.8900 H   0  0  0  0  0  0  0  0  0  0  0  0
    2.5300  -21.9890   -0.8900 H   0  0  0  0  0  0  0  0  0  0  0  0
    2.5300  -21.9890    0.8900 H   0  0  0  0  0  0  0  0  0  0  0  0
    3.9790  -21.9810   -0.8900 H   0  0  0  0  0  0  0  0  0  0  0  0
    3.9790  -21.9810    0.8900 H   0  0  0  0  0  0  0  0  0  0  0  0
    3.6580  -20.0130   -1.0900 H   0  0  0  0  0  0  0  0  0  0  0  0
    2.5160  -19.4670    0.8900 H   0  0  0  0  0  0  0  0  0  0  0  0
    2.5160  -19.4670   -0.8900 H   0  0  0  0  0  0  0  0  0  0  0  0
    3.8040  -22.4990    0.0000 H   0  0  0  0  0  0  0  0  0  0  0  0
    5.4280  -23.4930    0.0000 H   0  0  0  0  0  0  0  0  0  0  0  0
    7.1470  -20.6710    0.0000 H   0  0  0  0  0  0  0  0  0  0  0  0
    5.5220  -19.6830    0.0000 H   0  0  0  0  0  0  0  0  0  0  0  0
    6.3780  -18.7800    0.0000 H   0  0  0  0  0  0  0  0  0  0  0  0
    5.0420  -18.0110    0.8900 H   0  0  0  0  0  0  0  0  0  0  0  0
    5.0420  -18.0110   -0.8900 H   0  0  0  0  0  0  0  0  0  0  0  0
  1  2  1  0  0  0  0
  1  6  1  0  0  0  0
  1 22  1  0  0  0  0
  1 23  1  0  0  0  0
  2  3  1  0  0  0  0
  2 24  1  0  0  0  0
  2 25  1  0  0  0  0
  3  4  1  0  0  0  0
  3 26  1  0  0  0  0
  3 27  1  0  0  0  0
  4  5  1  0  0  0  0
  4  7  1  0  0  0  0
  4 13  1  0  0  0  0
  5  6  1  0  0  0  0
  5 14  1  0  0  0  0
  5 28  1  0  0  0  0
  6 29  1  0  0  0  0
  6 30  1  0  0  0  0
  7  8  1  0  0  0  0
  7 12  2  0  0  0  0
  8  9  2  0  0  0  0
  8 31  1  0  0  0  0
  9 10  1  0  0  0  0
  9 32  1  0  0  0  0
 10 11  2  0  0  0  0
 10 18  1  0  0  0  0
 11 12  1  0  0  0  0
 11 33  1  0  0  0  0
 12 34  1  0  0  0  0
 14 15  1  0  0  0  0
 14 16  2  0  0  0  0
 15 17  1  0  0  0  0
 17 35  1  0  0  0  0
 17 36  1  0  0  0  0
 17 37  1  0  0  0  0
 18 19  1  0  0  0  0
 18 20  1  0  0  0  0
 18 21  1  0  0  0  0
M  END
> <Potency[nM] Norepinephrine transporter>
439000

> <Potency[nM] Serotonin transporter>
185000

> <Potency[nM] Dopamine transporter>
222000

> <Name>
Cpd12

$$$$
Cpd13
  SciTegic04261111063D

 37 40  0  0  1  0            999 V2000
    2.7530   -1.8170    0.0000 C   0  0  2  0  0  0  0  0  0  0  0  0
    3.5310   -2.0890    0.0000 C   0  0  2  0  0  0  0  0  0  0  0  0
    4.0330   -1.4340    0.0000 C   0  0  0  0  0  0  0  0  0  0  0  0
    3.5620   -0.7550    0.0000 C   0  0  0  0  0  0  0  0  0  0  0  0
    2.7740   -0.9940    0.0000 N   0  3  0  0  0  0  0  0  0  0  0  0
    2.0020   -2.2220    0.0000 C   0  0  0  0  0  0  0  0  0  0  0  0
    3.7740   -3.0220    0.0000 C   0  0  2  0  0  0  0  0  0  0  0  0
    1.8300   -3.0530    0.0000 C   0  0  0  0  0  0  0  0  0  0  0  0
    2.4010   -2.6450    0.0000 C   0  0  2  0  0  0  0  0  0  0  0  0
    3.1940   -2.6050    0.0000 C   0  0  0  0  0  0  0  0  0  0  0  0
    4.7630   -1.0510    0.0000 C   0  0  0  0  0  0  0  0  0  0  0  0
    4.5090   -2.6390    0.0000 C   0  0  0  0  0  0  0  0  0  0  0  0
    5.2020   -3.0870    0.0000 C   0  0  0  0  0  0  0  0  0  0  0  0
    5.9340   -2.7090    0.0000 C   0  0  0  0  0  0  0  0  0  0  0  0
    5.9720   -1.8850    0.0000 C   0  0  0  0  0  0  0  0  0  0  0  0
    5.2730   -1.4400    0.0000 C   0  0  0  0  0  0  0  0  0  0  0  0
    4.5440   -1.8210    0.0000 C   0  0  0  0  0  0  0  0  0  0  0  0
    6.7040   -1.5050    0.0000 I   0  0  0  0  0  0  0  0  0  0  0  0
    2.7530   -1.8170   -1.0900 H   0  0  0  0  0  0  0  0  0  0  0  0
    3.5310   -2.0890    1.0900 H   0  0  0  0  0  0  0  0  0  0  0  0
    3.7690   -0.1610   -0.8900 H   0  0  0  0  0  0  0  0  0  0  0  0
    3.7690   -0.1610    0.8900 H   0  0  0  0  0  0  0  0  0  0  0  0
    2.7740   -0.9940    1.0100 H   0  0  0  0  0  0  0  0  0  0  0  0
    1.4970   -1.8460   -0.8900 H   0  0  0  0  0  0  0  0  0  0  0  0
    1.4970   -1.8460    0.8900 H   0  0  0  0  0  0  0  0  0  0  0  0
    3.7740   -3.0220   -1.0900 H   0  0  0  0  0  0  0  0  0  0  0  0
    1.4870   -3.5800   -0.8900 H   0  0  0  0  0  0  0  0  0  0  0  0
    1.4870   -3.5800    0.8900 H   0  0  0  0  0  0  0  0  0  0  0  0
    2.4010   -2.6450   -1.0900 H   0  0  0  0  0  0  0  0  0  0  0  0
    3.3720   -2.0010   -0.8900 H   0  0  0  0  0  0  0  0  0  0  0  0
    3.3720   -2.0010    0.8900 H   0  0  0  0  0  0  0  0  0  0  0  0
    4.8070    0.0280    0.0000 H   0  0  0  0  0  0  0  0  0  0  0  0
    5.6760   -1.6280    0.0000 H   0  0  0  0  0  0  0  0  0  0  0  0
    5.1500   -4.1660    0.0000 H   0  0  0  0  0  0  0  0  0  0  0  0
    6.8430   -3.2920    0.0000 H   0  0  0  0  0  0  0  0  0  0  0  0
    5.3190   -0.3610    0.0000 H   0  0  0  0  0  0  0  0  0  0  0  0
    3.6320   -1.2420    0.0000 H   0  0  0  0  0  0  0  0  0  0  0  0
  1  2  1  0  0  0  0
  1  5  1  0  0  0  0
  1  6  1  0  0  0  0
  1 19  1  0  0  0  0
  2  3  1  0  0  0  0
  2  7  1  0  0  0  0
  2 20  1  0  0  0  0
  3  4  1  0  0  0  0
  3 11  2  0  0  0  0
  4  5  1  0  0  0  0
  4 21  1  0  0  0  0
  4 22  1  0  0  0  0
  5  9  1  0  0  0  0
  5 23  1  0  0  0  0
  6  8  1  0  0  0  0
  6 24  1  0  0  0  0
  6 25  1  0  0  0  0
  7 10  1  0  0  0  0
  7 12  1  0  0  0  0
  7 26  1  0  0  0  0
  8  9  1  0  0  0  0
  8 27  1  0  0  0  0
  8 28  1  0  0  0  0
  9 10  1  0  0  0  0
  9 29  1  0  0  0  0
 10 30  1  0  0  0  0
 10 31  1  0  0  0  0
 11 32  1  0  0  0  0
 11 33  1  0  0  0  0
 12 13  1  0  0  0  0
 12 17  2  0  0  0  0
 13 14  2  0  0  0  0
 13 34  1  0  0  0  0
 14 15  1  0  0  0  0
 14 35  1  0  0  0  0
 15 16  2  0  0  0  0
 15 18  1  0  0  0  0
 16 17  1  0  0  0  0
 16 36  1  0  0  0  0
 17 37  1  0  0  0  0
M  CHG  1   5   1
M  END
> <Potency[nM] Norepinephrine transporter>
5.87

> <Potency[nM] Serotonin transporter>
0.09

> <Potency[nM] Dopamine transporter>
8.48

> <Name>
Cpd13

$$$$
Cpd14
  SciTegic04261111063D

 75 77  0  0  1  0            999 V2000
    1.1882   -0.7347    0.3777 C   0  0  1  0  0  0  0  0  0  0  0  0
    2.0618   -1.2806   -0.0054 H   0  0  0  0  0  0  0  0  0  0  0  0
    1.2422    0.6769   -0.2239 N   0  3  0  0  0  0  0  0  0  0  0  0
   -0.0890   -1.4440   -0.1993 C   0  0  0  0  0  0  0  0  0  0  0  0
   -0.1763   -2.4311    0.2356 H   0  0  0  0  0  0  0  0  0  0  0  0
    0.0247   -1.5670   -1.2713 H   0  0  0  0  0  0  0  0  0  0  0  0
    1.2791   -0.8565    1.9826 C   0  0  0  0  0  0  0  0  0  0  0  0
    2.2616   -0.4981    2.3123 H   0  0  0  0  0  0  0  0  0  0  0  0
    1.2438   -1.9192    2.2620 H   0  0  0  0  0  0  0  0  0  0  0  0
    0.0323    1.4899    0.0895 C   0  0  0  0  0  0  0  0  0  0  0  0
    0.1335    2.4639   -0.3466 H   0  0  0  0  0  0  0  0  0  0  0  0
   -0.0644    1.5903    1.1552 H   0  0  0  0  0  0  0  0  0  0  0  0
    2.5036    1.4259    0.1383 C   0  0  0  0  0  0  0  0  0  0  0  0
    2.6339    2.2578   -0.5582 H   0  0  0  0  0  0  0  0  0  0  0  0
    3.3640    0.7649   -0.0139 H   0  0  0  0  0  0  0  0  0  0  0  0
   -1.3904   -0.6448    0.0865 C   0  0  1  0  0  0  0  0  0  0  0  0
   -1.5327   -0.5765    1.1453 H   0  0  0  0  0  0  0  0  0  0  0  0
    0.1901   -0.1030    2.7675 C   0  0  0  0  0  0  0  0  0  0  0  0
   -0.7886   -0.4561    2.4468 H   0  0  0  0  0  0  0  0  0  0  0  0
    0.2383    0.9577    2.5143 H   0  0  0  0  0  0  0  0  0  0  0  0
   -1.2440    0.7958   -0.4837 C   0  0  0  0  0  0  0  0  0  0  0  0
   -2.1142    1.3738   -0.2197 H   0  0  0  0  0  0  0  0  0  0  0  0
   -1.1742    0.7484   -1.5551 H   0  0  0  0  0  0  0  0  0  0  0  0
    2.5421    1.9748    1.5894 C   0  0  0  0  0  0  0  0  0  0  0  0
    2.3104    1.1858    2.2763 H   0  0  0  0  0  0  0  0  0  0  0  0
    1.8149    2.7586    1.6944 H   0  0  0  0  0  0  0  0  0  0  0  0
   -2.6542   -1.3787   -0.4545 C   0  0  0  0  0  0  0  0  0  0  0  0
   -3.5536   -0.8441   -0.0972 H   0  0  0  0  0  0  0  0  0  0  0  0
   -2.7176   -2.3751    0.0269 H   0  0  0  0  0  0  0  0  0  0  0  0
    0.2969   -0.2527    4.2533 C   0  0  0  0  0  0  0  0  0  0  0  0
    1.1938    0.1838    4.5928 H   0  0  0  0  0  0  0  0  0  0  0  0
    0.2314   -1.2742    4.5151 H   0  0  0  0  0  0  0  0  0  0  0  0
    3.9414    2.5310    1.9041 C   0  0  0  0  0  0  0  0  0  0  0  0
    4.1709    3.3195    1.2171 H   0  0  0  0  0  0  0  0  0  0  0  0
    4.6646    1.7486    1.7983 H   0  0  0  0  0  0  0  0  0  0  0  0
    3.9635    2.9079    2.9040 H   0  0  0  0  0  0  0  0  0  0  0  0
   -2.7712   -1.5633   -1.9562 C   0  0  0  0  0  0  0  0  0  0  0  0
   -0.8185    0.4562    4.7874 N   0  0  0  0  0  0  0  0  0  0  0  0
   -1.4937    0.8661    4.1774 H   0  0  0  0  0  0  0  0  0  0  0  0
   -1.8201   -1.0831   -2.8506 C   0  0  0  0  0  0  0  0  0  0  0  0
   -0.9469   -0.5854   -2.4835 H   0  0  0  0  0  0  0  0  0  0  0  0
   -3.8979   -2.2159   -2.4412 C   0  0  0  0  0  0  0  0  0  0  0  0
   -4.6284   -2.5950   -1.7575 H   0  0  0  0  0  0  0  0  0  0  0  0
   -0.9568    0.5603    6.1393 C   0  0  0  0  0  0  0  0  0  0  0  0
   -1.9988   -1.2470   -4.2179 C   0  0  0  0  0  0  0  0  0  0  0  0
   -1.2636   -0.8781   -4.9021 H   0  0  0  0  0  0  0  0  0  0  0  0
   -4.0817   -2.3791   -3.8076 C   0  0  0  0  0  0  0  0  0  0  0  0
   -4.9526   -2.8804   -4.1752 H   0  0  0  0  0  0  0  0  0  0  0  0
   -2.0807    1.2293    6.6829 N   0  0  0  0  0  0  0  0  0  0  0  0
   -2.7607    1.6210    6.0674 H   0  0  0  0  0  0  0  0  0  0  0  0
   -0.0866    0.0505    6.8518 O   0  0  0  0  0  0  0  0  0  0  0  0
   -3.1332   -1.8903   -4.6963 C   0  0  0  0  0  0  0  0  0  0  0  0
   -2.2644    1.3426    8.0736 C   0  0  0  0  0  0  0  0  0  0  0  0
   -3.3132   -2.0386   -6.0138 F   0  0  0  0  0  0  0  0  0  0  0  0
   -1.3268    0.8133    8.9514 C   0  0  0  0  0  0  0  0  0  0  0  0
   -0.4600    0.3197    8.5643 H   0  0  0  0  0  0  0  0  0  0  0  0
   -3.3884    1.9817    8.5793 C   0  0  0  0  0  0  0  0  0  0  0  0
   -4.1164    2.3935    7.9118 H   0  0  0  0  0  0  0  0  0  0  0  0
   -1.5001    0.9167   10.3199 C   0  0  0  0  0  0  0  0  0  0  0  0
   -3.5671    2.0861    9.9559 C   0  0  0  0  0  0  0  0  0  0  0  0
   -2.6247    1.5551   10.8273 C   0  0  0  0  0  0  0  0  0  0  0  0
   -2.7645    1.6375   11.8849 H   0  0  0  0  0  0  0  0  0  0  0  0
   -0.4960    0.3510   11.2101 C   0  0  0  0  0  0  0  0  0  0  0  0
   -4.7477    2.7542   10.4894 C   0  0  0  0  0  0  0  0  0  0  0  0
   -0.6630    0.4510   12.6949 C   0  0  0  0  0  0  0  0  0  0  0  0
   -1.6443    0.0042   12.8816 H   0  0  0  0  0  0  0  0  0  0  0  0
   -0.7834    1.5235   12.8760 H   0  0  0  0  0  0  0  0  0  0  0  0
    0.0724    0.0362   13.2131 H   0  0  0  0  0  0  0  0  0  0  0  0
    0.4964   -0.2128   10.7336 O   0  0  0  0  0  0  0  0  0  0  0  0
   -4.9357    2.8637   11.9745 C   0  0  0  0  0  0  0  0  0  0  0  0
   -4.0222    3.3513   12.3253 H   0  0  0  0  0  0  0  0  0  0  0  0
   -4.8811    1.8309   12.3287 H   0  0  0  0  0  0  0  0  0  0  0  0
   -5.7688    3.3350   12.2408 H   0  0  0  0  0  0  0  0  0  0  0  0
   -5.5919    3.2273    9.7211 O   0  0  0  0  0  0  0  0  0  0  0  0
    1.2580    0.5514   -1.2441 H   0  0  0  0  0  0  0  0  0  0  0  0
  1  2  1  0  0  0  0
  1  3  1  0  0  0  0
  1  4  1  0  0  0  0
  1  7  1  0  0  0  0
  3 10  1  0  0  0  0
  3 13  1  0  0  0  0
  3 75  1  0  0  0  0
  4  5  1  0  0  0  0
  4  6  1  0  0  0  0
  4 16  1  0  0  0  0
  7  8  1  0  0  0  0
  7  9  1  0  0  0  0
  7 18  1  0  0  0  0
 10 11  1  0  0  0  0
 10 12  1  0  0  0  0
 10 21  1  0  0  0  0
 13 14  1  0  0  0  0
 13 15  1  0  0  0  0
 13 24  1  0  0  0  0
 16 17  1  0  0  0  0
 16 21  1  0  0  0  0
 16 27  1  0  0  0  0
 18 19  1  0  0  0  0
 18 20  1  0  0  0  0
 18 30  1  0  0  0  0
 21 22  1  0  0  0  0
 21 23  1  0  0  0  0
 24 25  1  0  0  0  0
 24 26  1  0  0  0  0
 24 33  1  0  0  0  0
 27 28  1  0  0  0  0
 27 29  1  0  0  0  0
 27 37  1  0  0  0  0
 30 31  1  0  0  0  0
 30 32  1  0  0  0  0
 30 38  1  0  0  0  0
 33 34  1  0  0  0  0
 33 35  1  0  0  0  0
 33 36  1  0  0  0  0
 37 40  2  0  0  0  0
 37 42  1  0  0  0  0
 38 39  1  0  0  0  0
 38 44  1  0  0  0  0
 40 41  1  0  0  0  0
 40 45  1  0  0  0  0
 42 43  1  0  0  0  0
 42 47  2  0  0  0  0
 44 49  1  0  0  0  0
 44 51  2  0  0  0  0
 45 46  1  0  0  0  0
 45 52  2  0  0  0  0
 47 48  1  0  0  0  0
 47 52  1  0  0  0  0
 49 50  1  0  0  0  0
 49 53  1  0  0  0  0
 52 54  1  0  0  0  0
 53 55  2  0  0  0  0
 53 57  1  0  0  0  0
 55 56  1  0  0  0  0
 55 59  1  0  0  0  0
 57 58  1  0  0  0  0
 57 60  2  0  0  0  0
 59 61  2  0  0  0  0
 59 63  1  0  0  0  0
 60 61  1  0  0  0  0
 60 64  1  0  0  0  0
 61 62  1  0  0  0  0
 63 65  1  0  0  0  0
 63 69  2  0  0  0  0
 64 70  1  0  0  0  0
 64 74  2  0  0  0  0
 65 66  1  0  0  0  0
 65 67  1  0  0  0  0
 65 68  1  0  0  0  0
 70 71  1  0  0  0  0
 70 72  1  0  0  0  0
 70 73  1  0  0  0  0
M  CHG  1   3   1
M  END
> <Potency[nM] Norepinephrine transporter>
1480

> <Potency[nM] Serotonin transporter>
166

> <Potency[nM] Dopamine transporter>
157

> <Name>
Cpd14

$$$$
Cpd15
  SciTegic04261111063D

 56 59  0  0  1  0            999 V2000
   -4.5800   -0.2720    0.0000 C   0  0  2  0  0  0  0  0  0  0  0  0
   -3.4950   -1.0820    0.0000 C   0  0  2  0  0  0  0  0  0  0  0  0
   -4.0200   -0.6500    0.0000 C   0  0  0  0  0  0  0  0  0  0  0  0
   -5.0050   -0.6500    0.0000 C   0  0  2  0  0  0  0  0  0  0  0  0
   -5.1450    0.1740    0.0000 N   0  3  0  0  0  0  0  0  0  0  0  0
   -3.6380   -0.2540    0.0000 C   0  0  2  0  0  0  0  0  0  0  0  0
   -5.5330   -1.3700    0.0000 C   0  0  0  0  0  0  0  0  0  0  0  0
   -4.9010   -0.9890    0.0000 C   0  0  0  0  0  0  0  0  0  0  0  0
   -2.9120    0.1340    0.0000 C   0  0  0  0  0  0  0  0  0  0  0  0
   -2.2100   -0.2980    0.0000 O   0  0  0  0  0  0  0  0  0  0  0  0
   -5.5660    0.8840    0.0000 C   0  0  0  0  0  0  0  0  0  0  0  0
   -3.0840   -1.7940    0.0000 C   0  0  0  0  0  0  0  0  0  0  0  0
   -3.4970   -2.5100    0.0000 C   0  0  0  0  0  0  0  0  0  0  0  0
   -3.0830   -3.2230    0.0000 C   0  0  0  0  0  0  0  0  0  0  0  0
   -2.2570   -3.2210    0.0000 C   0  0  0  0  0  0  0  0  0  0  0  0
   -1.8470   -2.5010    0.0000 C   0  0  0  0  0  0  0  0  0  0  0  0
   -2.2620   -1.7910    0.0000 C   0  0  0  0  0  0  0  0  0  0  0  0
   -1.8420   -3.9340    0.0000 N   0  0  0  0  0  0  0  0  0  0  0  0
   -1.0170   -3.9310    0.0000 C   0  0  0  0  0  0  0  0  0  0  0  0
   -0.6070   -3.2150    0.0000 C   0  0  0  0  0  0  0  0  0  0  0  0
   -1.0220   -2.5020    0.0000 C   0  0  0  0  0  0  0  0  0  0  0  0
   -0.6130   -1.7860    0.0000 S   0  0  0  0  0  0  0  0  0  0  0  0
   -1.0280   -1.0730    0.0000 C   0  0  0  0  0  0  0  0  0  0  0  0
   -0.6180   -0.3570    0.0000 C   0  0  0  0  0  0  0  0  0  0  0  0
   -1.3790    0.2810    0.0000 C   0  0  0  0  0  0  0  0  0  0  0  0
   -1.4060    1.1840    0.0000 O   0  0  0  0  0  0  0  0  0  0  0  0
   -0.6020   -4.6440    0.0000 O   0  0  0  0  0  0  0  0  0  0  0  0
   -4.5800   -0.2720    1.0900 H   0  0  0  0  0  0  0  0  0  0  0  0
   -3.4950   -1.0820    1.0900 H   0  0  0  0  0  0  0  0  0  0  0  0
   -3.8080   -0.0580   -0.8900 H   0  0  0  0  0  0  0  0  0  0  0  0
   -3.8080   -0.0580    0.8900 H   0  0  0  0  0  0  0  0  0  0  0  0
   -5.0050   -0.6500   -1.0900 H   0  0  0  0  0  0  0  0  0  0  0  0
   -5.1450    0.1740    1.0100 H   0  0  0  0  0  0  0  0  0  0  0  0
   -3.6380   -0.2540   -1.0900 H   0  0  0  0  0  0  0  0  0  0  0  0
   -5.9980   -1.7940   -0.8900 H   0  0  0  0  0  0  0  0  0  0  0  0
   -5.9980   -1.7940    0.8900 H   0  0  0  0  0  0  0  0  0  0  0  0
   -4.4300   -1.4060    0.8900 H   0  0  0  0  0  0  0  0  0  0  0  0
   -4.4300   -1.4060   -0.8900 H   0  0  0  0  0  0  0  0  0  0  0  0
   -2.8930    0.7630    0.8900 H   0  0  0  0  0  0  0  0  0  0  0  0
   -2.8930    0.7630   -0.8900 H   0  0  0  0  0  0  0  0  0  0  0  0
   -5.7510    1.1970   -1.0280 H   0  0  0  0  0  0  0  0  0  0  0  0
   -4.9860    1.6500    0.5140 H   0  0  0  0  0  0  0  0  0  0  0  0
   -6.5170    0.7430    0.5140 H   0  0  0  0  0  0  0  0  0  0  0  0
   -4.5770   -2.5120    0.0000 H   0  0  0  0  0  0  0  0  0  0  0  0
   -3.6210   -4.1600    0.0000 H   0  0  0  0  0  0  0  0  0  0  0  0
   -0.7670   -2.4950    0.0000 H   0  0  0  0  0  0  0  0  0  0  0  0
   -1.7260   -0.8530    0.0000 H   0  0  0  0  0  0  0  0  0  0  0  0
   -2.3440   -4.8100    0.0000 H   0  0  0  0  0  0  0  0  0  0  0  0
    0.0220   -3.2130   -0.8900 H   0  0  0  0  0  0  0  0  0  0  0  0
    0.0220   -3.2130    0.8900 H   0  0  0  0  0  0  0  0  0  0  0  0
   -1.6510   -2.5050    0.8900 H   0  0  0  0  0  0  0  0  0  0  0  0
   -1.6510   -2.5050   -0.8900 H   0  0  0  0  0  0  0  0  0  0  0  0
   -1.6570   -1.0750    0.8900 H   0  0  0  0  0  0  0  0  0  0  0  0
   -1.6570   -1.0750   -0.8900 H   0  0  0  0  0  0  0  0  0  0  0  0
    0.0020   -0.2460   -0.8900 H   0  0  0  0  0  0  0  0  0  0  0  0
    0.0020   -0.2460    0.8900 H   0  0  0  0  0  0  0  0  0  0  0  0
  1  5  1  0  0  0  0
  1  6  1  0  0  0  0
  1  8  1  0  0  0  0
  1 28  1  0  0  0  0
  2  3  1  0  0  0  0
  2  6  1  0  0  0  0
  2 12  1  0  0  0  0
  2 29  1  0  0  0  0
  3  4  1  0  0  0  0
  3 30  1  0  0  0  0
  3 31  1  0  0  0  0
  4  5  1  0  0  0  0
  4  7  1  0  0  0  0
  4 32  1  0  0  0  0
  5 11  1  0  0  0  0
  5 33  1  0  0  0  0
  6  9  1  0  0  0  0
  6 34  1  0  0  0  0
  7  8  1  0  0  0  0
  7 35  1  0  0  0  0
  7 36  1  0  0  0  0
  8 37  1  0  0  0  0
  8 38  1  0  0  0  0
  9 10  1  0  0  0  0
  9 39  1  0  0  0  0
  9 40  1  0  0  0  0
 10 25  1  0  0  0  0
 11 41  1  0  0  0  0
 11 42  1  0  0  0  0
 11 43  1  0  0  0  0
 12 13  1  0  0  0  0
 12 17  2  0  0  0  0
 13 14  2  0  0  0  0
 13 44  1  0  0  0  0
 14 15  1  0  0  0  0
 14 45  1  0  0  0  0
 15 16  2  0  0  0  0
 15 18  1  0  0  0  0
 16 17  1  0  0  0  0
 16 46  1  0  0  0  0
 17 47  1  0  0  0  0
 18 19  1  0  0  0  0
 18 48  1  0  0  0  0
 19 20  1  0  0  0  0
 19 27  2  0  0  0  0
 20 21  1  0  0  0  0
 20 49  1  0  0  0  0
 20 50  1  0  0  0  0
 21 22  1  0  0  0  0
 21 51  1  0  0  0  0
 21 52  1  0  0  0  0
 22 23  1  0  0  0  0
 23 24  1  0  0  0  0
 23 53  1  0  0  0  0
 23 54  1  0  0  0  0
 24 25  1  0  0  0  0
 24 55  1  0  0  0  0
 24 56  1  0  0  0  0
 25 26  2  0  0  0  0
M  CHG  1   5   1
M  END
> <Potency[nM] Norepinephrine transporter>
500

> <Potency[nM] Serotonin transporter>
1650

> <Potency[nM] Dopamine transporter>
170

> <Name>
Cpd15

$$$$
Cpd16
  SciTegic04261111063D

 37 38  0  0  0  0            999 V2000
    1.3500   -2.9000    0.0000 S   0  0  0  0  0  0  0  0  0  0  0  0
    0.6380   -3.3170    0.0000 C   0  0  0  0  0  0  0  0  0  0  0  0
    2.0670   -3.3040    0.0000 C   0  0  0  0  0  0  0  0  0  0  0  0
   -0.0830   -2.9040    0.0000 C   0  0  0  0  0  0  0  0  0  0  0  0
    2.7670   -2.8920    0.0000 C   0  0  0  0  0  0  0  0  0  0  0  0
   -0.7960   -3.3170    0.0000 C   0  0  0  0  0  0  0  0  0  0  0  0
    0.6380   -4.1420    0.0000 C   0  0  0  0  0  0  0  0  0  0  0  0
   -0.0830   -2.0790    0.0000 N   0  0  0  0  0  0  0  0  0  0  0  0
   -0.7960   -4.1420    0.0000 C   0  0  0  0  0  0  0  0  0  0  0  0
   -0.0830   -4.5540    0.0000 C   0  0  0  0  0  0  0  0  0  0  0  0
    3.4750   -1.6420    0.0000 N   0  3  0  0  0  0  0  0  0  0  0  0
    2.7670   -2.0670    0.0000 C   0  0  0  0  0  0  0  0  0  0  0  0
    2.0670   -4.1290    0.0000 C   0  0  0  0  0  0  0  0  0  0  0  0
    3.4880   -3.2920    0.0000 C   0  0  0  0  0  0  0  0  0  0  0  0
    2.7540   -1.2290    0.0000 C   0  0  0  0  0  0  0  0  0  0  0  0
   -1.5080   -4.5540    0.0000 C   0  0  0  0  0  0  0  0  0  0  0  0
    3.4920   -4.1250    0.0000 C   0  0  0  0  0  0  0  0  0  0  0  0
    2.7790   -4.5420    0.0000 C   0  0  0  0  0  0  0  0  0  0  0  0
   -1.7320   -2.7780    0.0000 H   0  0  0  0  0  0  0  0  0  0  0  0
    1.5720   -4.6840    0.0000 H   0  0  0  0  0  0  0  0  0  0  0  0
   -0.9580   -1.5740    0.0000 H   0  0  0  0  0  0  0  0  0  0  0  0
    0.7920   -1.5740    0.0000 H   0  0  0  0  0  0  0  0  0  0  0  0
   -0.0860   -5.6340    0.0000 H   0  0  0  0  0  0  0  0  0  0  0  0
    4.0580   -1.6360   -0.8250 H   0  0  0  0  0  0  0  0  0  0  0  0
    4.0580   -1.6360    0.8250 H   0  0  0  0  0  0  0  0  0  0  0  0
    2.2190   -1.7570    0.8900 H   0  0  0  0  0  0  0  0  0  0  0  0
    2.2190   -1.7570   -0.8900 H   0  0  0  0  0  0  0  0  0  0  0  0
    1.1310   -4.6680    0.0000 H   0  0  0  0  0  0  0  0  0  0  0  0
    4.4170   -2.7420    0.0000 H   0  0  0  0  0  0  0  0  0  0  0  0
    2.2670   -1.3490   -0.9680 H   0  0  0  0  0  0  0  0  0  0  0  0
    2.9410   -0.1710    0.1840 H   0  0  0  0  0  0  0  0  0  0  0  0
    2.1080   -1.6250    0.7840 H   0  0  0  0  0  0  0  0  0  0  0  0
   -2.3370   -3.8460    0.0000 H   0  0  0  0  0  0  0  0  0  0  0  0
   -1.5650   -5.1810    0.8900 H   0  0  0  0  0  0  0  0  0  0  0  0
   -1.5650   -5.1810   -0.8900 H   0  0  0  0  0  0  0  0  0  0  0  0
    4.4300   -4.6600    0.0000 H   0  0  0  0  0  0  0  0  0  0  0  0
    2.7810   -5.6220    0.0000 H   0  0  0  0  0  0  0  0  0  0  0  0
  1  2  1  0  0  0  0
  1  3  1  0  0  0  0
  2  4  2  0  0  0  0
  2  7  1  0  0  0  0
  3  5  2  0  0  0  0
  3 13  1  0  0  0  0
  4  6  1  0  0  0  0
  4  8  1  0  0  0  0
  5 12  1  0  0  0  0
  5 14  1  0  0  0  0
  6  9  2  0  0  0  0
  6 19  1  0  0  0  0
  7 10  2  0  0  0  0
  7 20  1  0  0  0  0
  8 21  1  0  0  0  0
  8 22  1  0  0  0  0
  9 10  1  0  0  0  0
  9 16  1  0  0  0  0
 10 23  1  0  0  0  0
 11 12  1  0  0  0  0
 11 15  1  0  0  0  0
 11 24  1  0  0  0  0
 11 25  1  0  0  0  0
 12 26  1  0  0  0  0
 12 27  1  0  0  0  0
 13 18  2  0  0  0  0
 13 28  1  0  0  0  0
 14 17  2  0  0  0  0
 14 29  1  0  0  0  0
 15 30  1  0  0  0  0
 15 31  1  0  0  0  0
 15 32  1  0  0  0  0
 16 33  1  0  0  0  0
 16 34  1  0  0  0  0
 16 35  1  0  0  0  0
 17 18  1  0  0  0  0
 17 36  1  0  0  0  0
 18 37  1  0  0  0  0
M  CHG  1  11   1
M  END
> <Potency[nM] Norepinephrine transporter>
191

> <Potency[nM] Serotonin transporter>
1.94

> <Potency[nM] Dopamine transporter>
698

> <Name>
Cpd16

$$$$
Cpd17
  SciTegic04261111063D

 49 50  0  0  0  0            999 V2000
    1.2120   -0.6954   -0.0001 C   0  0  0  0  0  0  0  0  0  0  0  0
    1.2122    0.6948    0.0000 C   0  0  0  0  0  0  0  0  0  0  0  0
    2.5157   -1.4518   -0.0064 C   0  0  0  0  0  0  0  0  0  0  0  0
    2.7986   -1.6909    1.0293 H   0  0  0  0  0  0  0  0  0  0  0  0
    3.3001   -0.8124   -0.4377 H   0  0  0  0  0  0  0  0  0  0  0  0
    0.0083   -1.3900   -0.0002 C   0  0  0  0  0  0  0  0  0  0  0  0
    0.0081   -2.4900   -0.0003 H   0  0  0  0  0  0  0  0  0  0  0  0
    0.0086    1.3897    0.0000 C   0  0  0  0  0  0  0  0  0  0  0  0
    0.0086    2.4897    0.0001 H   0  0  0  0  0  0  0  0  0  0  0  0
    2.5090    1.4464   -0.0007 C   0  0  0  0  0  0  0  0  0  0  0  0
    2.4345   -2.7097   -0.7873 N   0  3  0  0  0  0  0  0  0  0  0  0
   -1.1951   -0.6949   -0.0002 C   0  0  0  0  0  0  0  0  0  0  0  0
   -2.1478   -1.2448   -0.0003 H   0  0  0  0  0  0  0  0  0  0  0  0
   -1.1949    0.6949   -0.0001 C   0  0  0  0  0  0  0  0  0  0  0  0
   -2.1475    1.2449   -0.0001 H   0  0  0  0  0  0  0  0  0  0  0  0
    3.5650    0.5614   -0.0868 F   0  0  0  0  0  0  0  0  0  0  0  0
    2.5382    2.3090   -1.0772 F   0  0  0  0  0  0  0  0  0  0  0  0
    2.6105    2.1747    1.1659 F   0  0  0  0  0  0  0  0  0  0  0  0
    3.6151   -3.5788   -0.4949 C   0  0  0  0  0  0  0  0  0  0  0  0
    3.6884   -4.3669   -1.2588 H   0  0  0  0  0  0  0  0  0  0  0  0
    2.0529   -2.4831   -2.2503 C   0  0  0  0  0  0  0  0  0  0  0  0
    1.0612   -2.0077   -2.2729 H   0  0  0  0  0  0  0  0  0  0  0  0
    1.9100   -3.4678   -2.7194 H   0  0  0  0  0  0  0  0  0  0  0  0
    3.4218   -4.1620    0.9147 C   0  0  0  0  0  0  0  0  0  0  0  0
    2.5074   -4.7729    0.9391 H   0  0  0  0  0  0  0  0  0  0  0  0
    3.3401   -3.3426    1.6440 H   0  0  0  0  0  0  0  0  0  0  0  0
    4.9181   -2.7619   -0.5111 C   0  0  0  0  0  0  0  0  0  0  0  0
    4.8442   -1.9350    0.2105 H   0  0  0  0  0  0  0  0  0  0  0  0
    5.0874   -2.3591   -1.5206 H   0  0  0  0  0  0  0  0  0  0  0  0
    3.0108   -1.6470   -3.1626 C   0  0  0  0  0  0  0  0  0  0  0  0
    3.3922   -0.8002   -2.5730 H   0  0  0  0  0  0  0  0  0  0  0  0
    4.6373   -5.0417    1.2633 C   0  0  0  0  0  0  0  0  0  0  0  0
    4.7213   -5.8584    0.5313 H   0  0  0  0  0  0  0  0  0  0  0  0
    4.5051   -5.4666    2.2693 H   0  0  0  0  0  0  0  0  0  0  0  0
    6.0907   -3.6815   -0.1209 C   0  0  0  0  0  0  0  0  0  0  0  0
    7.0282   -3.1062   -0.1332 H   0  0  0  0  0  0  0  0  0  0  0  0
    6.1622   -4.5094   -0.8416 H   0  0  0  0  0  0  0  0  0  0  0  0
    2.2151   -1.2132   -4.4064 C   0  0  0  0  0  0  0  0  0  0  0  0
    1.3573   -0.5905   -4.1126 H   0  0  0  0  0  0  0  0  0  0  0  0
    1.8631   -2.0955   -4.9610 H   0  0  0  0  0  0  0  0  0  0  0  0
    2.8746   -0.6232   -5.0599 H   0  0  0  0  0  0  0  0  0  0  0  0
    4.2005   -2.4919   -3.6742 C   0  0  0  0  0  0  0  0  0  0  0  0
    3.8025   -3.3456   -4.2422 H   0  0  0  0  0  0  0  0  0  0  0  0
    4.7574   -2.8714   -2.8048 H   0  0  0  0  0  0  0  0  0  0  0  0
    4.8596   -1.8849   -4.3123 H   0  0  0  0  0  0  0  0  0  0  0  0
    5.8688   -4.2277    1.2328 N   0  3  0  0  0  0  0  0  0  0  0  0
    6.6728   -4.8136    1.4996 H   0  0  0  0  0  0  0  0  0  0  0  0
    1.6308   -3.2705   -0.4702 H   0  0  0  0  0  0  0  0  0  0  0  0
    5.7811   -3.4509    1.9034 H   0  0  0  0  0  0  0  0  0  0  0  0
  1  2  2  0  0  0  0
  1  3  1  0  0  0  0
  1  6  1  0  0  0  0
  2  8  1  0  0  0  0
  2 10  1  0  0  0  0
  3  4  1  0  0  0  0
  3  5  1  0  0  0  0
  3 11  1  0  0  0  0
  6  7  1  0  0  0  0
  6 12  2  0  0  0  0
  8  9  1  0  0  0  0
  8 14  2  0  0  0  0
 10 16  1  0  0  0  0
 10 17  1  0  0  0  0
 10 18  1  0  0  0  0
 11 19  1  0  0  0  0
 11 21  1  0  0  0  0
 11 48  1  0  0  0  0
 12 13  1  0  0  0  0
 12 14  1  0  0  0  0
 14 15  1  0  0  0  0
 19 20  1  0  0  0  0
 19 24  1  0  0  0  0
 19 27  1  0  0  0  0
 21 22  1  0  0  0  0
 21 23  1  0  0  0  0
 21 30  1  0  0  0  0
 24 25  1  0  0  0  0
 24 26  1  0  0  0  0
 24 32  1  0  0  0  0
 27 28  1  0  0  0  0
 27 29  1  0  0  0  0
 27 35  1  0  0  0  0
 30 31  1  0  0  0  0
 30 38  1  0  0  0  0
 30 42  1  0  0  0  0
 32 33  1  0  0  0  0
 32 34  1  0  0  0  0
 32 46  1  0  0  0  0
 35 36  1  0  0  0  0
 35 37  1  0  0  0  0
 35 46  1  0  0  0  0
 38 39  1  0  0  0  0
 38 40  1  0  0  0  0
 38 41  1  0  0  0  0
 42 43  1  0  0  0  0
 42 44  1  0  0  0  0
 42 45  1  0  0  0  0
 46 47  1  0  0  0  0
 46 49  1  0  0  0  0
M  CHG  2  11   1  46   1
M  END
> <Potency[nM] Norepinephrine transporter>
3.2

> <Potency[nM] Serotonin transporter>
1.4

> <Potency[nM] Dopamine transporter>
210

> <Name>
Cpd17

$$$$
Cpd18
  SciTegic04261111063D

 44 46  0  0  1  0            999 V2000
   -3.4040  -22.9690    0.0000 S   0  0  0  0  0  0  0  0  0  0  0  0
   -2.6820  -23.3860    0.0000 O   0  0  0  0  0  0  0  0  0  0  0  0
   -3.8180  -23.6910    0.0000 C   0  0  0  0  0  0  0  0  0  0  0  0
   -2.9860  -22.2510    0.0000 C   0  0  0  0  0  0  0  0  0  0  0  0
   -2.1500  -22.2430    0.0000 C   0  0  0  0  0  0  0  0  0  0  0  0
   -1.7470  -21.5360    0.0000 C   0  0  0  0  0  0  0  0  0  0  0  0
   -3.4010  -21.5390    0.0000 C   0  0  0  0  0  0  0  0  0  0  0  0
   -2.9860  -20.8230    0.0000 C   0  0  0  0  0  0  0  0  0  0  0  0
   -2.1650  -20.8190    0.0000 C   0  0  0  0  0  0  0  0  0  0  0  0
   -1.7510  -20.1040    0.0000 C   0  0  1  0  0  0  0  0  0  0  0  0
   -2.1660  -19.3910    0.0000 C   0  0  0  0  0  0  0  0  0  0  0  0
   -3.0010  -19.4030    0.0000 C   0  0  0  0  0  0  0  0  0  0  0  0
   -3.4030  -20.1070    0.0000 C   0  0  2  0  0  0  0  0  0  0  0  0
   -4.2310  -20.0900    0.0000 N   0  3  0  0  0  0  0  0  0  0  0  0
   -0.9360  -20.1020    0.0000 C   0  0  0  0  0  0  0  0  0  0  0  0
   -0.5240  -20.8140    0.0000 C   0  0  0  0  0  0  0  0  0  0  0  0
    0.2900  -20.8120    0.0000 C   0  0  0  0  0  0  0  0  0  0  0  0
    0.7090  -20.1000    0.0000 C   0  0  0  0  0  0  0  0  0  0  0  0
    0.2980  -19.3870    0.0000 C   0  0  0  0  0  0  0  0  0  0  0  0
   -0.5260  -19.3840    0.0000 C   0  0  0  0  0  0  0  0  0  0  0  0
    0.7090  -18.6660    0.0000 Cl  0  0  0  0  0  0  0  0  0  0  0  0
    1.5440  -20.1040    0.0000 Cl  0  0  0  0  0  0  0  0  0  0  0  0
   -4.6250  -19.3660    0.0000 C   0  0  0  0  0  0  0  0  0  0  0  0
   -4.1230  -22.5520    0.0000 O   0  0  0  0  0  0  0  0  0  0  0  0
   -3.1070  -24.5170    0.0000 H   0  0  0  0  0  0  0  0  0  0  0  0
   -4.4440  -23.7510   -0.8900 H   0  0  0  0  0  0  0  0  0  0  0  0
   -4.4440  -23.7510    0.8900 H   0  0  0  0  0  0  0  0  0  0  0  0
   -1.6030  -23.1740    0.0000 H   0  0  0  0  0  0  0  0  0  0  0  0
   -0.6670  -21.5310    0.0000 H   0  0  0  0  0  0  0  0  0  0  0  0
   -4.4810  -21.5400    0.0000 H   0  0  0  0  0  0  0  0  0  0  0  0
   -1.7510  -20.1040   -1.0900 H   0  0  0  0  0  0  0  0  0  0  0  0
   -1.8560  -18.8430    0.8900 H   0  0  0  0  0  0  0  0  0  0  0  0
   -1.8560  -18.8430   -0.8900 H   0  0  0  0  0  0  0  0  0  0  0  0
   -3.3210  -18.8610   -0.8900 H   0  0  0  0  0  0  0  0  0  0  0  0
   -3.3210  -18.8610    0.8900 H   0  0  0  0  0  0  0  0  0  0  0  0
   -3.4030  -20.1070   -1.0900 H   0  0  0  0  0  0  0  0  0  0  0  0
   -4.5340  -20.5880   -0.8250 H   0  0  0  0  0  0  0  0  0  0  0  0
   -4.5340  -20.5880    0.8250 H   0  0  0  0  0  0  0  0  0  0  0  0
   -1.0620  -21.7500    0.0000 H   0  0  0  0  0  0  0  0  0  0  0  0
    0.8270  -21.7490    0.0000 H   0  0  0  0  0  0  0  0  0  0  0  0
   -1.0670  -18.4490    0.0000 H   0  0  0  0  0  0  0  0  0  0  0  0
   -4.3280  -18.7910   -0.8770 H   0  0  0  0  0  0  0  0  0  0  0  0
   -4.3670  -18.8120    0.9030 H   0  0  0  0  0  0  0  0  0  0  0  0
   -5.7010  -19.5380   -0.0260 H   0  0  0  0  0  0  0  0  0  0  0  0
  1  2  2  0  0  0  0
  1  3  1  0  0  0  0
  1  4  1  0  0  0  0
  1 24  2  0  0  0  0
  3 25  1  0  0  0  0
  3 26  1  0  0  0  0
  3 27  1  0  0  0  0
  4  5  2  0  0  0  0
  4  7  1  0  0  0  0
  5  6  1  0  0  0  0
  5 28  1  0  0  0  0
  6  9  2  0  0  0  0
  6 29  1  0  0  0  0
  7  8  2  0  0  0  0
  7 30  1  0  0  0  0
  8  9  1  0  0  0  0
  8 13  1  0  0  0  0
  9 10  1  0  0  0  0
 10 11  1  0  0  0  0
 10 15  1  0  0  0  0
 10 31  1  0  0  0  0
 11 12  1  0  0  0  0
 11 32  1  0  0  0  0
 11 33  1  0  0  0  0
 12 13  1  0  0  0  0
 12 34  1  0  0  0  0
 12 35  1  0  0  0  0
 13 14  1  0  0  0  0
 13 36  1  0  0  0  0
 14 23  1  0  0  0  0
 14 37  1  0  0  0  0
 14 38  1  0  0  0  0
 15 16  1  0  0  0  0
 15 20  2  0  0  0  0
 16 17  2  0  0  0  0
 16 39  1  0  0  0  0
 17 18  1  0  0  0  0
 17 40  1  0  0  0  0
 18 19  2  0  0  0  0
 18 22  1  0  0  0  0
 19 20  1  0  0  0  0
 19 21  1  0  0  0  0
 20 41  1  0  0  0  0
 23 42  1  0  0  0  0
 23 43  1  0  0  0  0
 23 44  1  0  0  0  0
M  CHG  1  14   1
M  END
> <Potency[nM] Norepinephrine transporter>
2100

> <Potency[nM] Serotonin transporter>
6

> <Potency[nM] Dopamine transporter>
120

> <Name>
Cpd18

$$$$
Cpd19
  SciTegic04261111063D

 42 44  0  0  0  0            999 V2000
    1.5160  -19.0870    0.0000 C   0  0  0  0  0  0  0  0  0  0  0  0
    1.9210  -19.8060    0.0000 C   0  0  0  0  0  0  0  0  0  0  0  0
    2.7420  -19.8130    0.0000 C   0  0  0  0  0  0  0  0  0  0  0  0
    3.1620  -19.1080    0.0000 C   0  0  0  0  0  0  0  0  0  0  0  0
    2.7570  -18.3890    0.0000 C   0  0  0  0  0  0  0  0  0  0  0  0
    1.9320  -18.3750    0.0000 C   0  0  0  0  0  0  0  0  0  0  0  0
    3.9850  -19.1180    0.0000 C   0  0  0  0  0  0  0  0  0  0  0  0
    4.3880  -19.8390    0.0000 C   0  0  0  0  0  0  0  0  0  0  0  0
    5.2120  -19.8500    0.0000 C   0  0  0  0  0  0  0  0  0  0  0  0
    5.6340  -19.1400    0.0000 C   0  0  0  0  0  0  0  0  0  0  0  0
    5.2260  -18.4180    0.0000 C   0  0  0  0  0  0  0  0  0  0  0  0
    3.1800  -17.6800    0.0000 C   0  0  0  0  0  0  0  0  0  0  0  0
    4.0060  -17.6880    0.0000 O   0  0  0  0  0  0  0  0  0  0  0  0
    2.7790  -16.9560    0.0000 O   0  0  0  0  0  0  0  0  0  0  0  0
    4.4120  -18.4060    0.0000 C   0  0  0  0  0  0  0  0  0  0  0  0
    4.4250  -16.9770    0.0000 C   0  0  0  0  0  0  0  0  0  0  0  0
    6.4590  -19.1500    0.0000 C   0  0  0  0  0  0  0  0  0  0  0  0
    6.8600  -19.8690    0.0000 C   0  0  0  0  0  0  0  0  0  0  0  0
    7.6840  -19.8790    0.0000 C   0  0  0  0  0  0  0  0  0  0  0  0
    8.1060  -19.1680    0.0000 C   0  0  0  0  0  0  0  0  0  0  0  0
    7.6970  -18.4470    0.0000 C   0  0  0  0  0  0  0  0  0  0  0  0
    6.8740  -18.4410    0.0000 C   0  0  0  0  0  0  0  0  0  0  0  0
    0.8870  -19.0820    0.8900 H   0  0  0  0  0  0  0  0  0  0  0  0
    0.8870  -19.0820   -0.8900 H   0  0  0  0  0  0  0  0  0  0  0  0
    1.6010  -20.3480   -0.8900 H   0  0  0  0  0  0  0  0  0  0  0  0
    1.6010  -20.3480    0.8900 H   0  0  0  0  0  0  0  0  0  0  0  0
    3.0510  -20.3610   -0.8900 H   0  0  0  0  0  0  0  0  0  0  0  0
    3.0510  -20.3610    0.8900 H   0  0  0  0  0  0  0  0  0  0  0  0
    1.6230  -17.8270    0.8900 H   0  0  0  0  0  0  0  0  0  0  0  0
    1.6230  -17.8270   -0.8900 H   0  0  0  0  0  0  0  0  0  0  0  0
    3.8350  -20.7670    0.0000 H   0  0  0  0  0  0  0  0  0  0  0  0
    5.7400  -20.7920    0.0000 H   0  0  0  0  0  0  0  0  0  0  0  0
    5.7770  -17.4890    0.0000 H   0  0  0  0  0  0  0  0  0  0  0  0
    3.8870  -17.4620    0.0000 H   0  0  0  0  0  0  0  0  0  0  0  0
    5.4950  -17.1860    0.0000 H   0  0  0  0  0  0  0  0  0  0  0  0
    4.1670  -16.4030    0.8900 H   0  0  0  0  0  0  0  0  0  0  0  0
    4.1670  -16.4030   -0.8900 H   0  0  0  0  0  0  0  0  0  0  0  0
    6.3070  -20.7970    0.0000 H   0  0  0  0  0  0  0  0  0  0  0  0
    8.2130  -20.8210    0.0000 H   0  0  0  0  0  0  0  0  0  0  0  0
    9.1860  -19.1790    0.0000 H   0  0  0  0  0  0  0  0  0  0  0  0
    8.2440  -17.5160    0.0000 H   0  0  0  0  0  0  0  0  0  0  0  0
    6.3400  -17.5020    0.0000 H   0  0  0  0  0  0  0  0  0  0  0  0
  1  2  1  0  0  0  0
  1  6  1  0  0  0  0
  1 23  1  0  0  0  0
  1 24  1  0  0  0  0
  2  3  1  0  0  0  0
  2 25  1  0  0  0  0
  2 26  1  0  0  0  0
  3  4  1  0  0  0  0
  3 27  1  0  0  0  0
  3 28  1  0  0  0  0
  4  5  2  0  0  0  0
  4  7  1  0  0  0  0
  5  6  1  0  0  0  0
  5 12  1  0  0  0  0
  6 29  1  0  0  0  0
  6 30  1  0  0  0  0
  7  8  2  0  0  0  0
  7 15  1  0  0  0  0
  8  9  1  0  0  0  0
  8 31  1  0  0  0  0
  9 10  2  0  0  0  0
  9 32  1  0  0  0  0
 10 11  1  0  0  0  0
 10 17  1  0  0  0  0
 11 15  2  0  0  0  0
 11 33  1  0  0  0  0
 12 13  1  0  0  0  0
 12 14  2  0  0  0  0
 13 16  1  0  0  0  0
 15 34  1  0  0  0  0
 16 35  1  0  0  0  0
 16 36  1  0  0  0  0
 16 37  1  0  0  0  0
 17 18  1  0  0  0  0
 17 22  2  0  0  0  0
 18 19  2  0  0  0  0
 18 38  1  0  0  0  0
 19 20  1  0  0  0  0
 19 39  1  0  0  0  0
 20 21  2  0  0  0  0
 20 40  1  0  0  0  0
 21 22  1  0  0  0  0
 21 41  1  0  0  0  0
 22 42  1  0  0  0  0
M  END
> <Potency[nM] Norepinephrine transporter>
215000

> <Potency[nM] Serotonin transporter>
841000

> <Potency[nM] Dopamine transporter>
264000

> <Name>
Cpd19

$$$$
Cpd20
  SciTegic04261111063D

 44 45  0  0  1  0            999 V2000
   -4.1460   -0.4540    0.0000 C   0  0  0  0  0  0  0  0  0  0  0  0
   -3.3500   -0.6670    0.0000 C   0  0  0  0  0  0  0  0  0  0  0  0
   -0.2880   -1.2250    0.0000 C   0  0  2  0  0  0  0  0  0  0  0  0
   -0.8710   -0.6420    0.0000 O   0  0  0  0  0  0  0  0  0  0  0  0
    0.5040   -1.0040    0.0000 C   0  0  0  0  0  0  0  0  0  0  0  0
   -3.9330    0.3460    0.0000 F   0  0  0  0  0  0  0  0  0  0  0  0
   -4.9460   -0.2420    0.0000 F   0  0  0  0  0  0  0  0  0  0  0  0
   -4.3580   -1.2540    0.0000 F   0  0  0  0  0  0  0  0  0  0  0  0
   -0.5080   -2.0170    0.0000 C   0  0  0  0  0  0  0  0  0  0  0  0
   -2.9250   -1.3790    0.0000 C   0  0  0  0  0  0  0  0  0  0  0  0
   -2.9460    0.0460    0.0000 C   0  0  0  0  0  0  0  0  0  0  0  0
   -1.6960   -0.6500    0.0000 C   0  0  0  0  0  0  0  0  0  0  0  0
    1.0920   -1.5920    0.0000 C   0  0  0  0  0  0  0  0  0  0  0  0
    1.8880   -1.3790    0.0000 N   0  3  0  0  0  0  0  0  0  0  0  0
   -2.1210    0.0620    0.0000 C   0  0  0  0  0  0  0  0  0  0  0  0
   -2.1000   -1.3670    0.0000 C   0  0  0  0  0  0  0  0  0  0  0  0
   -1.3080   -2.2290    0.0000 C   0  0  0  0  0  0  0  0  0  0  0  0
    0.0790   -2.5920    0.0000 C   0  0  0  0  0  0  0  0  0  0  0  0
    2.4670   -0.7920    0.0000 C   0  0  0  0  0  0  0  0  0  0  0  0
    2.3040   -2.0920    0.0000 C   0  0  0  0  0  0  0  0  0  0  0  0
   -1.5210   -3.0250    0.0000 C   0  0  0  0  0  0  0  0  0  0  0  0
   -0.1330   -3.3920    0.0000 C   0  0  0  0  0  0  0  0  0  0  0  0
   -0.9330   -3.6040    0.0000 C   0  0  0  0  0  0  0  0  0  0  0  0
   -0.2880   -1.2250    1.0900 H   0  0  0  0  0  0  0  0  0  0  0  0
    0.6640   -0.3950    0.8900 H   0  0  0  0  0  0  0  0  0  0  0  0
    0.6640   -0.3950   -0.8900 H   0  0  0  0  0  0  0  0  0  0  0  0
   -3.4510   -2.3220    0.0000 H   0  0  0  0  0  0  0  0  0  0  0  0
   -3.4990    0.9740    0.0000 H   0  0  0  0  0  0  0  0  0  0  0  0
    0.9290   -2.2000   -0.8900 H   0  0  0  0  0  0  0  0  0  0  0  0
    0.9290   -2.2000    0.8900 H   0  0  0  0  0  0  0  0  0  0  0  0
    1.8880   -1.3790    1.0100 H   0  0  0  0  0  0  0  0  0  0  0  0
   -1.5970    1.0060    0.0000 H   0  0  0  0  0  0  0  0  0  0  0  0
   -1.5480   -2.2950    0.0000 H   0  0  0  0  0  0  0  0  0  0  0  0
   -2.0710   -1.4640    0.0000 H   0  0  0  0  0  0  0  0  0  0  0  0
    1.1200   -2.3060    0.0000 H   0  0  0  0  0  0  0  0  0  0  0  0
    2.7220   -0.5330   -1.0280 H   0  0  0  0  0  0  0  0  0  0  0  0
    3.3560   -1.1580    0.5140 H   0  0  0  0  0  0  0  0  0  0  0  0
    2.0890    0.0920    0.5140 H   0  0  0  0  0  0  0  0  0  0  0  0
    2.4870   -2.4060   -1.0280 H   0  0  0  0  0  0  0  0  0  0  0  0
    1.7180   -2.8540    0.5140 H   0  0  0  0  0  0  0  0  0  0  0  0
    3.2560   -1.9570    0.5140 H   0  0  0  0  0  0  0  0  0  0  0  0
   -2.5630   -3.3090    0.0000 H   0  0  0  0  0  0  0  0  0  0  0  0
    0.6310   -4.1560    0.0000 H   0  0  0  0  0  0  0  0  0  0  0  0
   -1.2100   -4.6480    0.0000 H   0  0  0  0  0  0  0  0  0  0  0  0
  1  2  1  0  0  0  0
  1  6  1  0  0  0  0
  1  7  1  0  0  0  0
  1  8  1  0  0  0  0
  2 10  2  0  0  0  0
  2 11  1  0  0  0  0
  3  4  1  0  0  0  0
  3  5  1  0  0  0  0
  3  9  1  0  0  0  0
  3 24  1  0  0  0  0
  4 12  1  0  0  0  0
  5 13  1  0  0  0  0
  5 25  1  0  0  0  0
  5 26  1  0  0  0  0
  9 17  2  0  0  0  0
  9 18  1  0  0  0  0
 10 16  1  0  0  0  0
 10 27  1  0  0  0  0
 11 15  2  0  0  0  0
 11 28  1  0  0  0  0
 12 15  1  0  0  0  0
 12 16  2  0  0  0  0
 13 14  1  0  0  0  0
 13 29  1  0  0  0  0
 13 30  1  0  0  0  0
 14 19  1  0  0  0  0
 14 20  1  0  0  0  0
 14 31  1  0  0  0  0
 15 32  1  0  0  0  0
 16 33  1  0  0  0  0
 17 21  1  0  0  0  0
 17 34  1  0  0  0  0
 18 22  2  0  0  0  0
 18 35  1  0  0  0  0
 19 36  1  0  0  0  0
 19 37  1  0  0  0  0
 19 38  1  0  0  0  0
 20 39  1  0  0  0  0
 20 40  1  0  0  0  0
 20 41  1  0  0  0  0
 21 23  2  0  0  0  0
 21 42  1  0  0  0  0
 22 23  1  0  0  0  0
 22 43  1  0  0  0  0
 23 44  1  0  0  0  0
M  CHG  1  14   1
M  END
> <Potency[nM] Norepinephrine transporter>
440

> <Potency[nM] Serotonin transporter>
0.72

> <Potency[nM] Dopamine transporter>
1900

> <Name>
Cpd20

$$$$
Cpd21
  SciTegic04261111063D

 70 73  0  0  1  0            999 V2000
   -4.4060  -20.6290    0.0000 C   0  0  0  0  0  0  0  0  0  0  0  0
   -4.4070  -21.4560    0.0000 C   0  0  0  0  0  0  0  0  0  0  0  0
   -3.6920  -21.8690    0.0000 C   0  0  0  0  0  0  0  0  0  0  0  0
   -2.9760  -21.4560    0.0000 C   0  0  0  0  0  0  0  0  0  0  0  0
   -2.9780  -20.6260    0.0000 C   0  0  0  0  0  0  0  0  0  0  0  0
   -3.6940  -20.2160    0.0000 C   0  0  0  0  0  0  0  0  0  0  0  0
   -2.2600  -21.8670    0.0000 C   0  0  0  0  0  0  0  0  0  0  0  0
   -2.2590  -22.6920    0.0000 C   0  0  0  0  0  0  0  0  0  0  0  0
   -1.5470  -21.4540    0.0000 O   0  0  0  0  0  0  0  0  0  0  0  0
   -0.8310  -21.8650    0.0000 C   0  0  0  0  0  0  0  0  0  0  0  0
   -0.1180  -21.4520    0.0000 C   0  0  0  0  0  0  0  0  0  0  0  0
    0.5980  -21.8630    0.0000 C   0  0  0  0  0  0  0  0  0  0  0  0
    0.5950  -22.6930    0.0000 C   0  0  0  0  0  0  0  0  0  0  0  0
    1.3060  -23.1040    0.0000 C   0  0  0  0  0  0  0  0  0  0  0  0
    2.0220  -22.6940    0.0000 N   0  3  0  0  0  0  0  0  0  0  0  0
    2.0230  -21.8680    0.0000 C   0  0  0  0  0  0  0  0  0  0  0  0
    1.3070  -21.4520    0.0000 C   0  0  0  0  0  0  0  0  0  0  0  0
    2.7360  -23.1080    0.0000 C   0  0  0  0  0  0  0  0  0  0  0  0
    3.4510  -22.6970    0.0000 C   0  0  0  0  0  0  0  0  0  0  0  0
    4.1650  -23.1110    0.0000 C   0  0  2  0  0  0  0  0  0  0  0  0
   -2.9740  -23.1040    0.0000 C   0  0  0  0  0  0  0  0  0  0  0  0
   -2.9730  -23.9290    0.0000 C   0  0  0  0  0  0  0  0  0  0  0  0
   -2.2580  -24.3410    0.0000 C   0  0  0  0  0  0  0  0  0  0  0  0
   -1.5410  -23.9230    0.0000 C   0  0  0  0  0  0  0  0  0  0  0  0
   -1.5460  -23.1000    0.0000 C   0  0  0  0  0  0  0  0  0  0  0  0
   -2.2550  -25.1660    0.0000 F   0  0  0  0  0  0  0  0  0  0  0  0
   -5.1200  -20.2170    0.0000 F   0  0  0  0  0  0  0  0  0  0  0  0
    4.8800  -22.7000    0.0000 C   0  0  0  0  0  0  0  0  0  0  0  0
    5.5920  -23.1180    0.0000 C   0  0  0  0  0  0  0  0  0  0  0  0
    6.3070  -22.7080    0.0000 C   0  0  0  0  0  0  0  0  0  0  0  0
    6.3100  -21.8820    0.0000 C   0  0  0  0  0  0  0  0  0  0  0  0
    5.5910  -21.4680    0.0000 C   0  0  0  0  0  0  0  0  0  0  0  0
    4.8790  -21.8810    0.0000 C   0  0  0  0  0  0  0  0  0  0  0  0
    4.1630  -23.9360    0.0000 C   0  0  0  0  0  0  0  0  0  0  0  0
   -5.3430  -21.9950    0.0000 H   0  0  0  0  0  0  0  0  0  0  0  0
   -3.6920  -22.9490    0.0000 H   0  0  0  0  0  0  0  0  0  0  0  0
   -2.0440  -20.0830    0.0000 H   0  0  0  0  0  0  0  0  0  0  0  0
   -3.6970  -19.1360    0.0000 H   0  0  0  0  0  0  0  0  0  0  0  0
   -2.2600  -21.8670   -1.0900 H   0  0  0  0  0  0  0  0  0  0  0  0
   -0.8300  -22.4940    0.8900 H   0  0  0  0  0  0  0  0  0  0  0  0
   -0.8300  -22.4940   -0.8900 H   0  0  0  0  0  0  0  0  0  0  0  0
   -0.1190  -20.8230   -0.8900 H   0  0  0  0  0  0  0  0  0  0  0  0
   -0.1190  -20.8230    0.8900 H   0  0  0  0  0  0  0  0  0  0  0  0
    0.5980  -21.8630   -1.0900 H   0  0  0  0  0  0  0  0  0  0  0  0
    0.0490  -23.0070   -0.8900 H   0  0  0  0  0  0  0  0  0  0  0  0
    0.0490  -23.0070    0.8900 H   0  0  0  0  0  0  0  0  0  0  0  0
    1.3050  -23.7330   -0.8900 H   0  0  0  0  0  0  0  0  0  0  0  0
    1.3050  -23.7330    0.8900 H   0  0  0  0  0  0  0  0  0  0  0  0
    2.0220  -22.6940    1.0100 H   0  0  0  0  0  0  0  0  0  0  0  0
    2.5690  -21.5540    0.8900 H   0  0  0  0  0  0  0  0  0  0  0  0
    2.5690  -21.5540   -0.8900 H   0  0  0  0  0  0  0  0  0  0  0  0
    1.3070  -20.8230    0.8900 H   0  0  0  0  0  0  0  0  0  0  0  0
    1.3070  -20.8230   -0.8900 H   0  0  0  0  0  0  0  0  0  0  0  0
    2.7350  -23.7370    0.8900 H   0  0  0  0  0  0  0  0  0  0  0  0
    2.7350  -23.7370   -0.8900 H   0  0  0  0  0  0  0  0  0  0  0  0
    3.4520  -22.0680   -0.8900 H   0  0  0  0  0  0  0  0  0  0  0  0
    3.4520  -22.0680    0.8900 H   0  0  0  0  0  0  0  0  0  0  0  0
    4.1650  -23.1110    1.0900 H   0  0  0  0  0  0  0  0  0  0  0  0
   -3.9090  -22.5640    0.0000 H   0  0  0  0  0  0  0  0  0  0  0  0
   -3.9080  -24.4700    0.0000 H   0  0  0  0  0  0  0  0  0  0  0  0
   -0.6030  -24.4580    0.0000 H   0  0  0  0  0  0  0  0  0  0  0  0
   -0.6130  -22.5550    0.0000 H   0  0  0  0  0  0  0  0  0  0  0  0
    5.5860  -24.1980    0.0000 H   0  0  0  0  0  0  0  0  0  0  0  0
    7.2410  -23.2510    0.0000 H   0  0  0  0  0  0  0  0  0  0  0  0
    7.2460  -21.3430    0.0000 H   0  0  0  0  0  0  0  0  0  0  0  0
    5.5890  -20.3880    0.0000 H   0  0  0  0  0  0  0  0  0  0  0  0
    3.9430  -21.3430    0.0000 H   0  0  0  0  0  0  0  0  0  0  0  0
    4.1620  -24.2990   -1.0280 H   0  0  0  0  0  0  0  0  0  0  0  0
    3.2720  -24.2970    0.5140 H   0  0  0  0  0  0  0  0  0  0  0  0
    5.0520  -24.3020    0.5140 H   0  0  0  0  0  0  0  0  0  0  0  0
  1  2  1  0  0  0  0
  1  6  2  0  0  0  0
  1 27  1  0  0  0  0
  2  3  2  0  0  0  0
  2 35  1  0  0  0  0
  3  4  1  0  0  0  0
  3 36  1  0  0  0  0
  4  5  2  0  0  0  0
  4  7  1  0  0  0  0
  5  6  1  0  0  0  0
  5 37  1  0  0  0  0
  6 38  1  0  0  0  0
  7  8  1  0  0  0  0
  7  9  1  0  0  0  0
  7 39  1  0  0  0  0
  8 21  1  0  0  0  0
  8 25  2  0  0  0  0
  9 10  1  0  0  0  0
 10 11  1  0  0  0  0
 10 40  1  0  0  0  0
 10 41  1  0  0  0  0
 11 12  1  0  0  0  0
 11 42  1  0  0  0  0
 11 43  1  0  0  0  0
 12 13  1  0  0  0  0
 12 17  1  0  0  0  0
 12 44  1  0  0  0  0
 13 14  1  0  0  0  0
 13 45  1  0  0  0  0
 13 46  1  0  0  0  0
 14 15  1  0  0  0  0
 14 47  1  0  0  0  0
 14 48  1  0  0  0  0
 15 16  1  0  0  0  0
 15 18  1  0  0  0  0
 15 49  1  0  0  0  0
 16 17  1  0  0  0  0
 16 50  1  0  0  0  0
 16 51  1  0  0  0  0
 17 52  1  0  0  0  0
 17 53  1  0  0  0  0
 18 19  1  0  0  0  0
 18 54  1  0  0  0  0
 18 55  1  0  0  0  0
 19 20  1  0  0  0  0
 19 56  1  0  0  0  0
 19 57  1  0  0  0  0
 20 28  1  0  0  0  0
 20 34  1  0  0  0  0
 20 58  1  0  0  0  0
 21 22  2  0  0  0  0
 21 59  1  0  0  0  0
 22 23  1  0  0  0  0
 22 60  1  0  0  0  0
 23 24  2  0  0  0  0
 23 26  1  0  0  0  0
 24 25  1  0  0  0  0
 24 61  1  0  0  0  0
 25 62  1  0  0  0  0
 28 29  1  0  0  0  0
 28 33  2  0  0  0  0
 29 30  2  0  0  0  0
 29 63  1  0  0  0  0
 30 31  1  0  0  0  0
 30 64  1  0  0  0  0
 31 32  2  0  0  0  0
 31 65  1  0  0  0  0
 32 33  1  0  0  0  0
 32 66  1  0  0  0  0
 33 67  1  0  0  0  0
 34 68  1  0  0  0  0
 34 69  1  0  0  0  0
 34 70  1  0  0  0  0
M  CHG  1  15   1
M  END
> <Potency[nM] Norepinephrine transporter>
560

> <Potency[nM] Serotonin transporter>
58

> <Potency[nM] Dopamine transporter>
2.2

> <Name>
Cpd21

$$$$
Cpd22
  SciTegic04261111063D

 40 43  0  0  1  0            999 V2000
    6.6620   -3.8420    0.0000 N   0  0  0  0  0  0  0  0  0  0  0  0
    6.1670   -3.1750    0.0000 C   0  0  2  0  0  0  0  0  0  0  0  0
    6.1790   -4.5170    0.0000 C   0  0  0  0  0  0  0  0  0  0  0  0
    5.3790   -3.4380    0.0000 C   0  0  0  0  0  0  0  0  0  0  0  0
    5.3880   -4.2670    0.0000 C   0  0  0  0  0  0  0  0  0  0  0  0
    6.5170   -5.2750    0.0000 N   0  0  0  0  0  0  0  0  0  0  0  0
    6.4170   -2.3880    0.0000 C   0  0  0  0  0  0  0  0  0  0  0  0
    5.5790   -2.5920    0.0000 O   0  0  0  0  0  0  0  0  0  0  0  0
    7.4880   -3.9170    0.0000 C   0  0  0  0  0  0  0  0  0  0  0  0
    7.2250   -2.2170    0.0000 C   0  0  0  0  0  0  0  0  0  0  0  0
    5.8670   -1.7880    0.0000 C   0  0  0  0  0  0  0  0  0  0  0  0
    6.9170   -0.8250    0.0000 C   0  0  0  0  0  0  0  0  0  0  0  0
    4.6670   -3.0250    0.0000 C   0  0  0  0  0  0  0  0  0  0  0  0
    6.1120   -1.0000    0.0000 C   0  0  0  0  0  0  0  0  0  0  0  0
    7.4670   -1.4290    0.0000 C   0  0  0  0  0  0  0  0  0  0  0  0
    7.3540   -5.3540    0.0000 C   0  0  0  0  0  0  0  0  0  0  0  0
    4.6670   -4.6790    0.0000 C   0  0  0  0  0  0  0  0  0  0  0  0
    7.8290   -4.6750    0.0000 C   0  0  0  0  0  0  0  0  0  0  0  0
    7.1670   -0.0290    0.0000 O   0  0  0  0  0  0  0  0  0  0  0  0
    7.9670    0.1830    0.0000 C   0  0  0  0  0  0  0  0  0  0  0  0
    3.9540   -3.4380    0.0000 C   0  0  0  0  0  0  0  0  0  0  0  0
    3.9540   -4.2670    0.0000 C   0  0  0  0  0  0  0  0  0  0  0  0
    4.7290   -3.0370    0.0000 H   0  0  0  0  0  0  0  0  0  0  0  0
    7.8530   -3.4050    0.8900 H   0  0  0  0  0  0  0  0  0  0  0  0
    7.8530   -3.4050   -0.8900 H   0  0  0  0  0  0  0  0  0  0  0  0
    7.9540   -3.0140    0.0000 H   0  0  0  0  0  0  0  0  0  0  0  0
    4.8130   -2.0240    0.0000 H   0  0  0  0  0  0  0  0  0  0  0  0
    4.6670   -1.9450    0.0000 H   0  0  0  0  0  0  0  0  0  0  0  0
    5.3820   -0.2040    0.0000 H   0  0  0  0  0  0  0  0  0  0  0  0
    8.5210   -1.1930    0.0000 H   0  0  0  0  0  0  0  0  0  0  0  0
    7.6180   -5.9250   -0.8900 H   0  0  0  0  0  0  0  0  0  0  0  0
    7.6180   -5.9250    0.8900 H   0  0  0  0  0  0  0  0  0  0  0  0
    4.6640   -5.7590    0.0000 H   0  0  0  0  0  0  0  0  0  0  0  0
    8.4560   -4.7340    0.8900 H   0  0  0  0  0  0  0  0  0  0  0  0
    8.4560   -4.7340   -0.8900 H   0  0  0  0  0  0  0  0  0  0  0  0
    8.0550    1.2690    0.0000 H   0  0  0  0  0  0  0  0  0  0  0  0
    8.4500   -0.2210   -0.8900 H   0  0  0  0  0  0  0  0  0  0  0  0
    8.4500   -0.2210    0.8900 H   0  0  0  0  0  0  0  0  0  0  0  0
    3.0180   -2.8990    0.0000 H   0  0  0  0  0  0  0  0  0  0  0  0
    3.0190   -4.8070    0.0000 H   0  0  0  0  0  0  0  0  0  0  0  0
  1  2  1  0  0  0  0
  1  3  1  0  0  0  0
  1  9  1  0  0  0  0
  2  4  1  0  0  0  0
  2  7  1  0  0  0  0
  2  8  1  0  0  0  0
  3  5  1  0  0  0  0
  3  6  2  0  0  0  0
  4  5  2  0  0  0  0
  4 13  1  0  0  0  0
  5 17  1  0  0  0  0
  6 16  1  0  0  0  0
  7 10  2  0  0  0  0
  7 11  1  0  0  0  0
  8 23  1  0  0  0  0
  9 18  1  0  0  0  0
  9 24  1  0  0  0  0
  9 25  1  0  0  0  0
 10 15  1  0  0  0  0
 10 26  1  0  0  0  0
 11 14  2  0  0  0  0
 11 27  1  0  0  0  0
 12 14  1  0  0  0  0
 12 15  2  0  0  0  0
 12 19  1  0  0  0  0
 13 21  2  0  0  0  0
 13 28  1  0  0  0  0
 14 29  1  0  0  0  0
 15 30  1  0  0  0  0
 16 18  1  0  0  0  0
 16 31  1  0  0  0  0
 16 32  1  0  0  0  0
 17 22  2  0  0  0  0
 17 33  1  0  0  0  0
 18 34  1  0  0  0  0
 18 35  1  0  0  0  0
 19 20  1  0  0  0  0
 20 36  1  0  0  0  0
 20 37  1  0  0  0  0
 20 38  1  0  0  0  0
 21 22  1  0  0  0  0
 21 39  1  0  0  0  0
 22 40  1  0  0  0  0
M  END
> <Potency[nM] Norepinephrine transporter>
4.1

> <Potency[nM] Serotonin transporter>
55.9

> <Potency[nM] Dopamine transporter>
36.2

> <Name>
Cpd22

$$$$
Cpd23
  SciTegic04261111063D

 44 46  0  0  1  0            999 V2000
   14.9120  -22.0330    0.0000 C   0  0  0  0  0  0  0  0  0  0  0  0
   14.9120  -22.8580    0.0000 C   0  0  0  0  0  0  0  0  0  0  0  0
   15.6240  -23.2670    0.0000 N   0  3  0  0  0  0  0  0  0  0  0  0
   16.3360  -22.8580    0.0000 C   0  0  0  0  0  0  0  0  0  0  0  0
   16.3360  -22.0330    0.0000 C   0  0  0  0  0  0  0  0  0  0  0  0
   15.6240  -21.6170    0.0000 N   0  3  0  0  0  0  0  0  0  0  0  0
   15.6240  -24.0920    0.0000 C   0  0  2  0  0  0  0  0  0  0  0  0
   16.3390  -24.5040    0.0000 C   0  0  0  0  0  0  0  0  0  0  0  0
   17.0540  -24.0920    0.0000 C   0  0  0  0  0  0  0  0  0  0  0  0
   17.0520  -23.2710    0.0000 C   0  0  0  0  0  0  0  0  0  0  0  0
   17.7630  -22.8560    0.0000 C   0  0  0  0  0  0  0  0  0  0  0  0
   18.4780  -23.2680    0.0000 C   0  0  0  0  0  0  0  0  0  0  0  0
   18.4820  -24.0950    0.0000 C   0  0  0  0  0  0  0  0  0  0  0  0
   17.7660  -24.5030    0.0000 C   0  0  0  0  0  0  0  0  0  0  0  0
   14.9100  -24.5040    0.0000 C   0  0  0  0  0  0  0  0  0  0  0  0
   17.7640  -25.3280    0.0000 Cl  0  0  0  0  0  0  0  0  0  0  0  0
   14.1970  -24.0870    0.0000 C   0  0  0  0  0  0  0  0  0  0  0  0
   13.4830  -24.4990    0.0000 C   0  0  0  0  0  0  0  0  0  0  0  0
   13.4820  -25.3250    0.0000 C   0  0  0  0  0  0  0  0  0  0  0  0
   14.2020  -25.7370    0.0000 C   0  0  0  0  0  0  0  0  0  0  0  0
   14.9130  -25.3230    0.0000 C   0  0  0  0  0  0  0  0  0  0  0  0
   12.7680  -25.7380    0.0000 F   0  0  0  0  0  0  0  0  0  0  0  0
   14.3660  -21.7200    0.8900 H   0  0  0  0  0  0  0  0  0  0  0  0
   14.3660  -21.7200   -0.8900 H   0  0  0  0  0  0  0  0  0  0  0  0
   14.3670  -23.1730   -0.8900 H   0  0  0  0  0  0  0  0  0  0  0  0
   14.3670  -23.1730    0.8900 H   0  0  0  0  0  0  0  0  0  0  0  0
   15.6240  -23.2670    1.0100 H   0  0  0  0  0  0  0  0  0  0  0  0
   16.8810  -23.1730   -0.8900 H   0  0  0  0  0  0  0  0  0  0  0  0
   16.8810  -23.1730    0.8900 H   0  0  0  0  0  0  0  0  0  0  0  0
   16.8820  -21.7200   -0.8900 H   0  0  0  0  0  0  0  0  0  0  0  0
   16.8820  -21.7200    0.8900 H   0  0  0  0  0  0  0  0  0  0  0  0
   15.6240  -21.0340    0.8250 H   0  0  0  0  0  0  0  0  0  0  0  0
   15.6240  -21.0340   -0.8250 H   0  0  0  0  0  0  0  0  0  0  0  0
   15.6240  -24.0920    1.0900 H   0  0  0  0  0  0  0  0  0  0  0  0
   16.3390  -25.1330   -0.8900 H   0  0  0  0  0  0  0  0  0  0  0  0
   16.3390  -25.1330    0.8900 H   0  0  0  0  0  0  0  0  0  0  0  0
   16.1150  -22.7340    0.0000 H   0  0  0  0  0  0  0  0  0  0  0  0
   17.7600  -21.7760    0.0000 H   0  0  0  0  0  0  0  0  0  0  0  0
   19.4120  -22.7250    0.0000 H   0  0  0  0  0  0  0  0  0  0  0  0
   19.4170  -24.6350    0.0000 H   0  0  0  0  0  0  0  0  0  0  0  0
   14.2000  -23.0070    0.0000 H   0  0  0  0  0  0  0  0  0  0  0  0
   12.5480  -23.9580    0.0000 H   0  0  0  0  0  0  0  0  0  0  0  0
   14.2060  -26.8170    0.0000 H   0  0  0  0  0  0  0  0  0  0  0  0
   15.8500  -25.8600    0.0000 H   0  0  0  0  0  0  0  0  0  0  0  0
  1  2  1  0  0  0  0
  1  6  1  0  0  0  0
  1 23  1  0  0  0  0
  1 24  1  0  0  0  0
  2  3  1  0  0  0  0
  2 25  1  0  0  0  0
  2 26  1  0  0  0  0
  3  4  1  0  0  0  0
  3  7  1  0  0  0  0
  3 27  1  0  0  0  0
  4  5  1  0  0  0  0
  4 28  1  0  0  0  0
  4 29  1  0  0  0  0
  5  6  1  0  0  0  0
  5 30  1  0  0  0  0
  5 31  1  0  0  0  0
  6 32  1  0  0  0  0
  6 33  1  0  0  0  0
  7  8  1  0  0  0  0
  7 15  1  0  0  0  0
  7 34  1  0  0  0  0
  8  9  1  0  0  0  0
  8 35  1  0  0  0  0
  8 36  1  0  0  0  0
  9 10  1  0  0  0  0
  9 14  2  0  0  0  0
 10 11  2  0  0  0  0
 10 37  1  0  0  0  0
 11 12  1  0  0  0  0
 11 38  1  0  0  0  0
 12 13  2  0  0  0  0
 12 39  1  0  0  0  0
 13 14  1  0  0  0  0
 13 40  1  0  0  0  0
 14 16  1  0  0  0  0
 15 17  1  0  0  0  0
 15 21  2  0  0  0  0
 17 18  2  0  0  0  0
 17 41  1  0  0  0  0
 18 19  1  0  0  0  0
 18 42  1  0  0  0  0
 19 20  2  0  0  0  0
 19 22  1  0  0  0  0
 20 21  1  0  0  0  0
 20 43  1  0  0  0  0
 21 44  1  0  0  0  0
M  CHG  2   3   1   6   1
M  END
> <Potency[nM] Norepinephrine transporter>
94

> <Potency[nM] Serotonin transporter>
13

> <Potency[nM] Dopamine transporter>
1600

> <Name>
Cpd23

$$$$
Cpd24
  SciTegic04261111063D

 33 36  0  0  1  0            999 V2000
    5.7920   -2.7880    0.0000 N   0  0  0  0  0  0  0  0  0  0  0  0
    5.3000   -2.1170    0.0000 C   0  0  2  0  0  0  0  0  0  0  0  0
    5.3120   -3.4540    0.0000 C   0  0  0  0  0  0  0  0  0  0  0  0
    4.5170   -2.3790    0.0000 C   0  0  0  0  0  0  0  0  0  0  0  0
    4.5170   -3.2040    0.0000 C   0  0  0  0  0  0  0  0  0  0  0  0
    5.8040   -4.1170    0.0000 N   0  0  0  0  0  0  0  0  0  0  0  0
    3.8000   -1.9670    0.0000 C   0  0  0  0  0  0  0  0  0  0  0  0
    3.8000   -3.6250    0.0000 C   0  0  0  0  0  0  0  0  0  0  0  0
    3.0880   -2.3790    0.0000 C   0  0  0  0  0  0  0  0  0  0  0  0
    3.0880   -3.2120    0.0000 C   0  0  0  0  0  0  0  0  0  0  0  0
    6.0670   -1.8170    0.0000 C   0  0  0  0  0  0  0  0  0  0  0  0
    4.8040   -1.4620    0.0000 O   0  0  0  0  0  0  0  0  0  0  0  0
    6.5790   -3.0290    0.0000 C   0  0  0  0  0  0  0  0  0  0  0  0
    6.1880   -1.0040    0.0000 C   0  0  0  0  0  0  0  0  0  0  0  0
    6.7120   -2.3380    0.0000 C   0  0  0  0  0  0  0  0  0  0  0  0
    6.5880   -3.8540    0.0000 C   0  0  0  0  0  0  0  0  0  0  0  0
    2.3750   -1.9750    0.0000 Cl  0  0  0  0  0  0  0  0  0  0  0  0
    2.3670   -3.6250    0.0000 Cl  0  0  0  0  0  0  0  0  0  0  0  0
    7.6040   -1.2170    0.0000 C   0  0  0  0  0  0  0  0  0  0  0  0
    6.9540   -0.7040    0.0000 C   0  0  0  0  0  0  0  0  0  0  0  0
    7.4790   -2.0380    0.0000 C   0  0  0  0  0  0  0  0  0  0  0  0
    8.3670   -0.9170    0.0000 Cl  0  0  0  0  0  0  0  0  0  0  0  0
    3.7980   -0.8870    0.0000 H   0  0  0  0  0  0  0  0  0  0  0  0
    3.8030   -4.7050    0.0000 H   0  0  0  0  0  0  0  0  0  0  0  0
    3.8990   -1.7830    0.0000 H   0  0  0  0  0  0  0  0  0  0  0  0
    7.0830   -2.6520    0.8900 H   0  0  0  0  0  0  0  0  0  0  0  0
    7.0830   -2.6520   -0.8900 H   0  0  0  0  0  0  0  0  0  0  0  0
    5.3430   -0.3310    0.0000 H   0  0  0  0  0  0  0  0  0  0  0  0
    6.5470   -3.4050    0.0000 H   0  0  0  0  0  0  0  0  0  0  0  0
    7.1010   -4.2190   -0.8900 H   0  0  0  0  0  0  0  0  0  0  0  0
    7.1010   -4.2190    0.8900 H   0  0  0  0  0  0  0  0  0  0  0  0
    7.1130    0.3640    0.0000 H   0  0  0  0  0  0  0  0  0  0  0  0
    8.3220   -2.7120    0.0000 H   0  0  0  0  0  0  0  0  0  0  0  0
  1  2  1  0  0  0  0
  1  3  1  0  0  0  0
  1 13  1  0  0  0  0
  2  4  1  0  0  0  0
  2 11  1  0  0  0  0
  2 12  1  0  0  0  0
  3  5  1  0  0  0  0
  3  6  2  0  0  0  0
  4  5  2  0  0  0  0
  4  7  1  0  0  0  0
  5  8  1  0  0  0  0
  6 16  1  0  0  0  0
  7  9  2  0  0  0  0
  7 23  1  0  0  0  0
  8 10  2  0  0  0  0
  8 24  1  0  0  0  0
  9 10  1  0  0  0  0
  9 17  1  0  0  0  0
 10 18  1  0  0  0  0
 11 14  2  0  0  0  0
 11 15  1  0  0  0  0
 12 25  1  0  0  0  0
 13 16  1  0  0  0  0
 13 26  1  0  0  0  0
 13 27  1  0  0  0  0
 14 20  1  0  0  0  0
 14 28  1  0  0  0  0
 15 21  2  0  0  0  0
 15 29  1  0  0  0  0
 16 30  1  0  0  0  0
 16 31  1  0  0  0  0
 19 20  2  0  0  0  0
 19 21  1  0  0  0  0
 19 22  1  0  0  0  0
 20 32  1  0  0  0  0
 21 33  1  0  0  0  0
M  END
> <Potency[nM] Norepinephrine transporter>
10

> <Potency[nM] Serotonin transporter>
1347

> <Potency[nM] Dopamine transporter>
1.05

> <Name>
Cpd24

$$$$
Cpd25
  SciTegic04261111063D

 33 34  0  0  0  0            999 V2000
   -5.7460    0.8430    0.0000 C   0  0  0  0  0  0  0  0  0  0  0  0
   -5.3420    0.1240    0.0000 C   0  0  0  0  0  0  0  0  0  0  0  0
   -4.5210    0.1180    0.0000 C   0  0  0  0  0  0  0  0  0  0  0  0
   -4.1010    0.8230    0.0000 C   0  0  0  0  0  0  0  0  0  0  0  0
   -4.5050    1.5420    0.0000 C   0  0  0  0  0  0  0  0  0  0  0  0
   -5.3300    1.5560    0.0000 C   0  0  0  0  0  0  0  0  0  0  0  0
   -3.2780    0.8120    0.0000 C   0  0  0  0  0  0  0  0  0  0  0  0
   -2.8750    0.0910    0.0000 C   0  0  0  0  0  0  0  0  0  0  0  0
   -2.0510    0.0800    0.0000 C   0  0  0  0  0  0  0  0  0  0  0  0
   -1.6290    0.7900    0.0000 C   0  0  0  0  0  0  0  0  0  0  0  0
   -2.0370    1.5120    0.0000 C   0  0  0  0  0  0  0  0  0  0  0  0
   -4.0830    2.2500    0.0000 C   0  0  0  0  0  0  0  0  0  0  0  0
   -3.2570    2.2430    0.0000 O   0  0  0  0  0  0  0  0  0  0  0  0
   -4.4840    2.9740    0.0000 O   0  0  0  0  0  0  0  0  0  0  0  0
   -2.8510    1.5250    0.0000 C   0  0  0  0  0  0  0  0  0  0  0  0
   -2.8380    2.9540    0.0000 C   0  0  0  0  0  0  0  0  0  0  0  0
   -0.8040    0.7810    0.0000 O   0  0  0  0  0  0  0  0  0  0  0  0
   -6.3750    0.8480    0.8900 H   0  0  0  0  0  0  0  0  0  0  0  0
   -6.3750    0.8480   -0.8900 H   0  0  0  0  0  0  0  0  0  0  0  0
   -5.6620   -0.4180   -0.8900 H   0  0  0  0  0  0  0  0  0  0  0  0
   -5.6620   -0.4180    0.8900 H   0  0  0  0  0  0  0  0  0  0  0  0
   -4.2120   -0.4300   -0.8900 H   0  0  0  0  0  0  0  0  0  0  0  0
   -4.2120   -0.4300    0.8900 H   0  0  0  0  0  0  0  0  0  0  0  0
   -5.6390    2.1040    0.8900 H   0  0  0  0  0  0  0  0  0  0  0  0
   -5.6390    2.1040   -0.8900 H   0  0  0  0  0  0  0  0  0  0  0  0
   -3.4280   -0.8370    0.0000 H   0  0  0  0  0  0  0  0  0  0  0  0
   -1.5230   -0.8620    0.0000 H   0  0  0  0  0  0  0  0  0  0  0  0
   -1.4850    2.4400    0.0000 H   0  0  0  0  0  0  0  0  0  0  0  0
   -3.3760    2.4690    0.0000 H   0  0  0  0  0  0  0  0  0  0  0  0
   -1.7680    2.7450    0.0000 H   0  0  0  0  0  0  0  0  0  0  0  0
   -3.0960    3.5280    0.8900 H   0  0  0  0  0  0  0  0  0  0  0  0
   -3.0960    3.5280   -0.8900 H   0  0  0  0  0  0  0  0  0  0  0  0
   -0.3890    1.6470    0.0000 H   0  0  0  0  0  0  0  0  0  0  0  0
  1  2  1  0  0  0  0
  1  6  1  0  0  0  0
  1 18  1  0  0  0  0
  1 19  1  0  0  0  0
  2  3  1  0  0  0  0
  2 20  1  0  0  0  0
  2 21  1  0  0  0  0
  3  4  1  0  0  0  0
  3 22  1  0  0  0  0
  3 23  1  0  0  0  0
  4  5  2  0  0  0  0
  4  7  1  0  0  0  0
  5  6  1  0  0  0  0
  5 12  1  0  0  0  0
  6 24  1  0  0  0  0
  6 25  1  0  0  0  0
  7  8  1  0  0  0  0
  7 15  2  0  0  0  0
  8  9  2  0  0  0  0
  8 26  1  0  0  0  0
  9 10  1  0  0  0  0
  9 27  1  0  0  0  0
 10 11  2  0  0  0  0
 10 17  1  0  0  0  0
 11 15  1  0  0  0  0
 11 28  1  0  0  0  0
 12 13  1  0  0  0  0
 12 14  2  0  0  0  0
 13 16  1  0  0  0  0
 15 29  1  0  0  0  0
 16 30  1  0  0  0  0
 16 31  1  0  0  0  0
 16 32  1  0  0  0  0
 17 33  1  0  0  0  0
M  END
> <Potency[nM] Norepinephrine transporter>
587000

> <Potency[nM] Serotonin transporter>
573000

> <Potency[nM] Dopamine transporter>
231000

> <Name>
Cpd25

$$$$
Cpd26
  SciTegic04261111063D

 44 46  0  0  1  0            999 V2000
   -2.8940  -22.8000    0.0000 C   0  0  0  0  0  0  0  0  0  0  0  0
   -2.0670  -22.8240    0.0000 C   0  0  0  0  0  0  0  0  0  0  0  0
   -1.6350  -22.1220    0.0000 C   0  0  0  0  0  0  0  0  0  0  0  0
   -3.2860  -22.0770    0.0000 C   0  0  0  0  0  0  0  0  0  0  0  0
   -2.8570  -21.3740    0.0000 C   0  0  0  0  0  0  0  0  0  0  0  0
   -2.0250  -21.3940    0.0000 C   0  0  0  0  0  0  0  0  0  0  0  0
   -1.5940  -20.6880    0.0000 C   0  0  1  0  0  0  0  0  0  0  0  0
   -1.9900  -19.9570    0.0000 C   0  0  0  0  0  0  0  0  0  0  0  0
   -2.8220  -19.9370    0.0000 C   0  0  0  0  0  0  0  0  0  0  0  0
   -3.2580  -20.6480    0.0000 C   0  0  2  0  0  0  0  0  0  0  0  0
   -4.0820  -20.6290    0.0000 N   0  3  0  0  0  0  0  0  0  0  0  0
   -0.7700  -20.7090    0.0000 C   0  0  0  0  0  0  0  0  0  0  0  0
   -0.3800  -21.4320    0.0000 C   0  0  0  0  0  0  0  0  0  0  0  0
    0.4420  -21.4540    0.0000 C   0  0  0  0  0  0  0  0  0  0  0  0
    0.8740  -20.7500    0.0000 C   0  0  0  0  0  0  0  0  0  0  0  0
    0.4750  -20.0240    0.0000 C   0  0  0  0  0  0  0  0  0  0  0  0
   -0.3460  -20.0060    0.0000 C   0  0  0  0  0  0  0  0  0  0  0  0
    0.9030  -19.3190    0.0000 Cl  0  0  0  0  0  0  0  0  0  0  0  0
    1.6970  -20.7700    0.0000 Cl  0  0  0  0  0  0  0  0  0  0  0  0
   -4.4780  -19.9060    0.0000 C   0  0  0  0  0  0  0  0  0  0  0  0
   -3.3250  -23.5040    0.0000 C   0  0  0  0  0  0  0  0  0  0  0  0
   -4.1490  -23.4810    0.0000 O   0  0  0  0  0  0  0  0  0  0  0  0
   -2.9330  -24.2290    0.0000 O   0  0  0  0  0  0  0  0  0  0  0  0
   -4.5410  -22.7560    0.0000 C   0  0  0  0  0  0  0  0  0  0  0  0
   -1.5540  -23.7740    0.0000 H   0  0  0  0  0  0  0  0  0  0  0  0
   -0.5550  -22.1540    0.0000 H   0  0  0  0  0  0  0  0  0  0  0  0
   -4.3660  -22.0490    0.0000 H   0  0  0  0  0  0  0  0  0  0  0  0
   -1.5940  -20.6880   -1.0900 H   0  0  0  0  0  0  0  0  0  0  0  0
   -1.6620  -19.4200    0.8900 H   0  0  0  0  0  0  0  0  0  0  0  0
   -1.6620  -19.4200   -0.8900 H   0  0  0  0  0  0  0  0  0  0  0  0
   -3.1230  -19.3840   -0.8900 H   0  0  0  0  0  0  0  0  0  0  0  0
   -3.1230  -19.3840    0.8900 H   0  0  0  0  0  0  0  0  0  0  0  0
   -3.2580  -20.6480   -1.0900 H   0  0  0  0  0  0  0  0  0  0  0  0
   -4.3850  -21.1270   -0.8250 H   0  0  0  0  0  0  0  0  0  0  0  0
   -4.3850  -21.1270    0.8250 H   0  0  0  0  0  0  0  0  0  0  0  0
   -0.9460  -22.3520    0.0000 H   0  0  0  0  0  0  0  0  0  0  0  0
    0.9570  -22.4030    0.0000 H   0  0  0  0  0  0  0  0  0  0  0  0
   -0.8670  -19.0600    0.0000 H   0  0  0  0  0  0  0  0  0  0  0  0
   -4.1820  -19.3300   -0.8760 H   0  0  0  0  0  0  0  0  0  0  0  0
   -4.2220  -19.3520    0.9030 H   0  0  0  0  0  0  0  0  0  0  0  0
   -5.5540  -20.0810   -0.0270 H   0  0  0  0  0  0  0  0  0  0  0  0
   -5.6180  -22.9250    0.0000 H   0  0  0  0  0  0  0  0  0  0  0  0
   -4.2620  -22.1920   -0.8900 H   0  0  0  0  0  0  0  0  0  0  0  0
   -4.2620  -22.1920    0.8900 H   0  0  0  0  0  0  0  0  0  0  0  0
  1  2  2  0  0  0  0
  1  4  1  0  0  0  0
  1 21  1  0  0  0  0
  2  3  1  0  0  0  0
  2 25  1  0  0  0  0
  3  6  2  0  0  0  0
  3 26  1  0  0  0  0
  4  5  2  0  0  0  0
  4 27  1  0  0  0  0
  5  6  1  0  0  0  0
  5 10  1  0  0  0  0
  6  7  1  0  0  0  0
  7  8  1  0  0  0  0
  7 12  1  0  0  0  0
  7 28  1  0  0  0  0
  8  9  1  0  0  0  0
  8 29  1  0  0  0  0
  8 30  1  0  0  0  0
  9 10  1  0  0  0  0
  9 31  1  0  0  0  0
  9 32  1  0  0  0  0
 10 11  1  0  0  0  0
 10 33  1  0  0  0  0
 11 20  1  0  0  0  0
 11 34  1  0  0  0  0
 11 35  1  0  0  0  0
 12 13  1  0  0  0  0
 12 17  2  0  0  0  0
 13 14  2  0  0  0  0
 13 36  1  0  0  0  0
 14 15  1  0  0  0  0
 14 37  1  0  0  0  0
 15 16  2  0  0  0  0
 15 19  1  0  0  0  0
 16 17  1  0  0  0  0
 16 18  1  0  0  0  0
 17 38  1  0  0  0  0
 20 39  1  0  0  0  0
 20 40  1  0  0  0  0
 20 41  1  0  0  0  0
 21 22  1  0  0  0  0
 21 23  2  0  0  0  0
 22 24  1  0  0  0  0
 24 42  1  0  0  0  0
 24 43  1  0  0  0  0
 24 44  1  0  0  0  0
M  CHG  1  11   1
M  END
> <Potency[nM] Norepinephrine transporter>
1250

> <Potency[nM] Serotonin transporter>
5

> <Potency[nM] Dopamine transporter>
240

> <Name>
Cpd26

$$$$
Cpd27
  SciTegic04261111063D

 41 43  0  0  1  0            999 V2000
    0.5880   -3.7120    0.0000 C   0  0  1  0  0  0  0  0  0  0  0  0
   -0.2880   -3.3040    0.0000 C   0  0  2  0  0  0  0  0  0  0  0  0
   -0.8210   -2.5880    0.0000 N   0  3  0  0  0  0  0  0  0  0  0  0
    0.3750   -4.5040    0.0000 C   0  0  2  0  0  0  0  0  0  0  0  0
   -0.8830   -3.6790    0.0000 C   0  0  1  0  0  0  0  0  0  0  0  0
   -0.2120   -3.9250    0.0000 C   0  0  0  0  0  0  0  0  0  0  0  0
    0.9920   -2.9920    0.0000 C   0  0  0  0  0  0  0  0  0  0  0  0
   -1.2330   -3.3290    0.0000 C   0  0  0  0  0  0  0  0  0  0  0  0
    1.2000   -4.5170    0.0000 C   0  0  0  0  0  0  0  0  0  0  0  0
   -1.8120   -3.9170    0.0000 C   0  0  0  0  0  0  0  0  0  0  0  0
    1.8170   -2.9880    0.0000 O   0  0  0  0  0  0  0  0  0  0  0  0
    1.6040   -5.2290    0.0000 C   0  0  0  0  0  0  0  0  0  0  0  0
    1.6040   -3.8120    0.0000 C   0  0  0  0  0  0  0  0  0  0  0  0
   -1.4080   -2.0000    0.0000 C   0  0  0  0  0  0  0  0  0  0  0  0
    0.5790   -2.2790    0.0000 O   0  0  0  0  0  0  0  0  0  0  0  0
    2.8290   -4.5250    0.0000 C   0  0  0  0  0  0  0  0  0  0  0  0
    2.4170   -3.8120    0.0000 C   0  0  0  0  0  0  0  0  0  0  0  0
    2.4170   -5.2290    0.0000 C   0  0  0  0  0  0  0  0  0  0  0  0
    3.6540   -4.5250    0.0000 Cl  0  0  0  0  0  0  0  0  0  0  0  0
    0.9880   -1.5670    0.0000 C   0  0  0  0  0  0  0  0  0  0  0  0
    0.5880   -3.7120    1.0900 H   0  0  0  0  0  0  0  0  0  0  0  0
   -0.2880   -3.3040   -1.0900 H   0  0  0  0  0  0  0  0  0  0  0  0
   -0.8210   -2.5880    1.0100 H   0  0  0  0  0  0  0  0  0  0  0  0
    0.3750   -4.5040   -1.0900 H   0  0  0  0  0  0  0  0  0  0  0  0
   -0.8830   -3.6790   -1.0900 H   0  0  0  0  0  0  0  0  0  0  0  0
    0.1250   -3.3930   -0.8900 H   0  0  0  0  0  0  0  0  0  0  0  0
    0.1250   -3.3930    0.8900 H   0  0  0  0  0  0  0  0  0  0  0  0
   -1.4840   -2.7520    0.8900 H   0  0  0  0  0  0  0  0  0  0  0  0
   -1.4840   -2.7520   -0.8900 H   0  0  0  0  0  0  0  0  0  0  0  0
   -2.3580   -4.2310   -0.8900 H   0  0  0  0  0  0  0  0  0  0  0  0
   -2.3580   -4.2310    0.8900 H   0  0  0  0  0  0  0  0  0  0  0  0
    1.0610   -6.1620    0.0000 H   0  0  0  0  0  0  0  0  0  0  0  0
    1.0620   -2.8780    0.0000 H   0  0  0  0  0  0  0  0  0  0  0  0
   -1.6650   -1.7430   -1.0280 H   0  0  0  0  0  0  0  0  0  0  0  0
   -1.0350   -1.1140    0.5140 H   0  0  0  0  0  0  0  0  0  0  0  0
   -2.2950   -2.3720    0.5140 H   0  0  0  0  0  0  0  0  0  0  0  0
    2.9570   -2.8770    0.0000 H   0  0  0  0  0  0  0  0  0  0  0  0
    2.9540   -6.1660    0.0000 H   0  0  0  0  0  0  0  0  0  0  0  0
    0.2780   -0.7400    0.0000 H   0  0  0  0  0  0  0  0  0  0  0  0
    1.6150   -1.5080   -0.8900 H   0  0  0  0  0  0  0  0  0  0  0  0
    1.6150   -1.5080    0.8900 H   0  0  0  0  0  0  0  0  0  0  0  0
  1  2  1  0  0  0  0
  1  4  1  0  0  0  0
  1  7  1  0  0  0  0
  1 21  1  0  0  0  0
  2  3  1  0  0  0  0
  2  8  1  0  0  0  0
  2 22  1  0  0  0  0
  3  5  1  0  0  0  0
  3 14  1  0  0  0  0
  3 23  1  0  0  0  0
  4  6  1  0  0  0  0
  4  9  1  0  0  0  0
  4 24  1  0  0  0  0
  5  6  1  0  0  0  0
  5 10  1  0  0  0  0
  5 25  1  0  0  0  0
  6 26  1  0  0  0  0
  6 27  1  0  0  0  0
  7 11  2  0  0  0  0
  7 15  1  0  0  0  0
  8 10  1  0  0  0  0
  8 28  1  0  0  0  0
  8 29  1  0  0  0  0
  9 12  2  0  0  0  0
  9 13  1  0  0  0  0
 10 30  1  0  0  0  0
 10 31  1  0  0  0  0
 12 18  1  0  0  0  0
 12 32  1  0  0  0  0
 13 17  2  0  0  0  0
 13 33  1  0  0  0  0
 14 34  1  0  0  0  0
 14 35  1  0  0  0  0
 14 36  1  0  0  0  0
 15 20  1  0  0  0  0
 16 17  1  0  0  0  0
 16 18  2  0  0  0  0
 16 19  1  0  0  0  0
 17 37  1  0  0  0  0
 18 38  1  0  0  0  0
 20 39  1  0  0  0  0
 20 40  1  0  0  0  0
 20 41  1  0  0  0  0
M  CHG  1   3   1
M  END
> <Potency[nM] Norepinephrine transporter>
22

> <Potency[nM] Serotonin transporter>
4

> <Potency[nM] Dopamine transporter>
1.1

> <Name>
Cpd27

$$$$
Cpd28
  SciTegic04261111063D

 49 51  0  0  1  0            999 V2000
    1.2422   -0.7021   -0.0584 C   0  0  0  0  0  0  0  0  0  0  0  0
    1.2454    0.6867    0.0517 C   0  0  0  0  0  0  0  0  0  0  0  0
    0.1301   -1.2469    0.9162 C   0  0  2  0  0  0  0  0  0  0  0  0
    0.3069   -1.0118    1.9761 H   0  0  0  0  0  0  0  0  0  0  0  0
    2.4476   -1.3936   -0.1040 C   0  0  0  0  0  0  0  0  0  0  0  0
    2.4466   -2.4897   -0.1964 H   0  0  0  0  0  0  0  0  0  0  0  0
   -0.0383    1.4715    0.1148 C   0  0  2  0  0  0  0  0  0  0  0  0
   -0.2361    1.6944    1.1737 H   0  0  0  0  0  0  0  0  0  0  0  0
    2.4532    1.3714    0.1221 C   0  0  0  0  0  0  0  0  0  0  0  0
    2.4569    2.4678    0.2101 H   0  0  0  0  0  0  0  0  0  0  0  0
    0.0654   -2.7704    0.6336 C   0  0  0  0  0  0  0  0  0  0  0  0
   -1.2404   -0.6603    0.3555 C   0  0  0  0  0  0  0  0  0  0  0  0
   -1.1387   -0.4733    1.4347 H   0  0  0  0  0  0  0  0  0  0  0  0
   -2.1761   -1.1997    0.1467 H   0  0  0  0  0  0  0  0  0  0  0  0
    3.6528   -0.7072   -0.0334 C   0  0  0  0  0  0  0  0  0  0  0  0
    4.6039   -1.2588   -0.0686 H   0  0  0  0  0  0  0  0  0  0  0  0
   -1.2311    0.6621   -0.3976 C   0  0  0  0  0  0  0  0  0  0  0  0
   -2.1645    1.2091   -0.1986 H   0  0  0  0  0  0  0  0  0  0  0  0
   -1.1187    0.4743   -1.4756 H   0  0  0  0  0  0  0  0  0  0  0  0
    0.0929    2.7513   -0.6057 N   0  3  0  0  0  0  0  0  0  0  0  0
    0.8735    3.2912   -0.2057 H   0  0  0  0  0  0  0  0  0  0  0  0
    3.6551    0.6768    0.0816 C   0  0  0  0  0  0  0  0  0  0  0  0
    1.3025   -3.2005    1.0974 C   0  0  0  0  0  0  0  0  0  0  0  0
    2.2028   -2.5989    0.9033 H   0  0  0  0  0  0  0  0  0  0  0  0
   -1.0725   -3.5304    0.8786 C   0  0  0  0  0  0  0  0  0  0  0  0
   -2.0515   -3.1891    0.5110 H   0  0  0  0  0  0  0  0  0  0  0  0
    0.3519    2.5055   -2.0358 C   0  0  0  0  0  0  0  0  0  0  0  0
   -0.4830    1.9293   -2.4612 H   0  0  0  0  0  0  0  0  0  0  0  0
    1.2824    1.9284   -2.1413 H   0  0  0  0  0  0  0  0  0  0  0  0
    0.4487    3.4636   -2.5675 H   0  0  0  0  0  0  0  0  0  0  0  0
    5.2111    1.5700    0.1806 S   0  0  0  0  0  0  0  0  0  0  0  0
    1.4013   -4.3913    1.8066 C   0  0  0  0  0  0  0  0  0  0  0  0
   -0.9733   -4.7213    1.5879 C   0  0  0  0  0  0  0  0  0  0  0  0
   -1.8733   -5.3231    1.7822 H   0  0  0  0  0  0  0  0  0  0  0  0
    5.1340    3.3055    0.2142 N   0  0  0  0  0  0  0  0  0  0  0  0
    6.0580    1.1641   -1.0107 O   0  0  0  0  0  0  0  0  0  0  0  0
    5.9336    1.1110    1.4325 O   0  0  0  0  0  0  0  0  0  0  0  0
    0.2643   -5.1511    2.0516 C   0  0  0  0  0  0  0  0  0  0  0  0
    2.9281   -4.9263    2.3814 Cl  0  0  0  0  0  0  0  0  0  0  0  0
    6.3652    4.0403    0.2183 C   0  0  0  0  0  0  0  0  0  0  0  0
    6.9072    3.6990   -0.6760 H   0  0  0  0  0  0  0  0  0  0  0  0
    6.9214    3.6655    1.0901 H   0  0  0  0  0  0  0  0  0  0  0  0
    6.2420    5.1332    0.2400 H   0  0  0  0  0  0  0  0  0  0  0  0
    3.9001    4.0379    0.2684 C   0  0  0  0  0  0  0  0  0  0  0  0
    3.4037    3.6104    1.1519 H   0  0  0  0  0  0  0  0  0  0  0  0
    3.3455    3.6416   -0.5950 H   0  0  0  0  0  0  0  0  0  0  0  0
    3.9666    5.1358    0.2858 H   0  0  0  0  0  0  0  0  0  0  0  0
    0.3918   -6.6218    2.9284 Cl  0  0  0  0  0  0  0  0  0  0  0  0
   -0.7784    3.2912   -0.5047 H   0  0  0  0  0  0  0  0  0  0  0  0
  1  2  2  0  0  0  0
  1  3  1  0  0  0  0
  1  5  1  0  0  0  0
  2  7  1  0  0  0  0
  2  9  1  0  0  0  0
  3  4  1  0  0  0  0
  3 11  1  0  0  0  0
  3 12  1  0  0  0  0
  5  6  1  0  0  0  0
  5 15  2  0  0  0  0
  7  8  1  0  0  0  0
  7 17  1  0  0  0  0
  7 20  1  0  0  0  0
  9 10  1  0  0  0  0
  9 22  2  0  0  0  0
 11 23  2  0  0  0  0
 11 25  1  0  0  0  0
 12 13  1  0  0  0  0
 12 14  1  0  0  0  0
 12 17  1  0  0  0  0
 15 16  1  0  0  0  0
 15 22  1  0  0  0  0
 17 18  1  0  0  0  0
 17 19  1  0  0  0  0
 20 21  1  0  0  0  0
 20 27  1  0  0  0  0
 20 49  1  0  0  0  0
 22 31  1  0  0  0  0
 23 24  1  0  0  0  0
 23 32  1  0  0  0  0
 25 26  1  0  0  0  0
 25 33  2  0  0  0  0
 27 28  1  0  0  0  0
 27 29  1  0  0  0  0
 27 30  1  0  0  0  0
 31 35  1  0  0  0  0
 31 36  2  0  0  0  0
 31 37  2  0  0  0  0
 32 38  2  0  0  0  0
 32 39  1  0  0  0  0
 33 34  1  0  0  0  0
 33 38  1  0  0  0  0
 35 40  1  0  0  0  0
 35 44  1  0  0  0  0
 38 48  1  0  0  0  0
 40 41  1  0  0  0  0
 40 42  1  0  0  0  0
 40 43  1  0  0  0  0
 44 45  1  0  0  0  0
 44 46  1  0  0  0  0
 44 47  1  0  0  0  0
M  CHG  1  20   1
M  END
> <Potency[nM] Norepinephrine transporter>
2700

> <Potency[nM] Serotonin transporter>
70

> <Potency[nM] Dopamine transporter>
1500

> <Name>
Cpd28

$$$$
Cpd29
  SciTegic04261111063D

 37 40  0  0  1  0            999 V2000
    8.6290   -2.9420    0.0000 N   0  0  0  0  0  0  0  0  0  0  0  0
    8.1370   -2.2790    0.0000 C   0  0  2  0  0  0  0  0  0  0  0  0
    8.1500   -3.6170    0.0000 C   0  0  0  0  0  0  0  0  0  0  0  0
    7.3540   -2.5420    0.0000 C   0  0  0  0  0  0  0  0  0  0  0  0
    7.3540   -3.3670    0.0000 C   0  0  0  0  0  0  0  0  0  0  0  0
    8.6420   -4.2790    0.0000 N   0  0  0  0  0  0  0  0  0  0  0  0
    8.9040   -1.9790    0.0000 C   0  0  0  0  0  0  0  0  0  0  0  0
    6.6380   -3.7790    0.0000 C   0  0  0  0  0  0  0  0  0  0  0  0
    6.6380   -2.1290    0.0000 C   0  0  0  0  0  0  0  0  0  0  0  0
    7.6420   -1.6170    0.0000 O   0  0  0  0  0  0  0  0  0  0  0  0
    9.4170   -3.1920    0.0000 C   0  0  0  0  0  0  0  0  0  0  0  0
    9.0250   -1.1670    0.0000 C   0  0  0  0  0  0  0  0  0  0  0  0
    9.5500   -2.4920    0.0000 C   0  0  0  0  0  0  0  0  0  0  0  0
    9.4250   -4.0170    0.0000 C   0  0  0  0  0  0  0  0  0  0  0  0
    5.9250   -2.5420    0.0000 C   0  0  0  0  0  0  0  0  0  0  0  0
    5.9250   -3.3670    0.0000 C   0  0  0  0  0  0  0  0  0  0  0  0
   10.4420   -1.3790    0.0000 C   0  0  0  0  0  0  0  0  0  0  0  0
    9.7920   -0.8620    0.0000 C   0  0  0  0  0  0  0  0  0  0  0  0
   10.3170   -2.1920    0.0000 C   0  0  0  0  0  0  0  0  0  0  0  0
   11.2040   -1.0750    0.0000 Cl  0  0  0  0  0  0  0  0  0  0  0  0
    5.2120   -2.1290    0.0000 O   0  0  0  0  0  0  0  0  0  0  0  0
    5.2120   -1.3040    0.0000 C   0  0  0  0  0  0  0  0  0  0  0  0
    6.6370   -4.8590    0.0000 H   0  0  0  0  0  0  0  0  0  0  0  0
    6.6370   -1.0490    0.0000 H   0  0  0  0  0  0  0  0  0  0  0  0
    6.7350   -1.9330    0.0000 H   0  0  0  0  0  0  0  0  0  0  0  0
    9.9230   -2.8180    0.8900 H   0  0  0  0  0  0  0  0  0  0  0  0
    9.9230   -2.8180   -0.8900 H   0  0  0  0  0  0  0  0  0  0  0  0
    8.1790   -0.4960    0.0000 H   0  0  0  0  0  0  0  0  0  0  0  0
    9.3900   -3.5600    0.0000 H   0  0  0  0  0  0  0  0  0  0  0  0
    9.9380   -4.3820   -0.8900 H   0  0  0  0  0  0  0  0  0  0  0  0
    9.9380   -4.3820    0.8900 H   0  0  0  0  0  0  0  0  0  0  0  0
    4.9900   -3.9070    0.0000 H   0  0  0  0  0  0  0  0  0  0  0  0
    9.9500    0.2060    0.0000 H   0  0  0  0  0  0  0  0  0  0  0  0
   11.1600   -2.8670    0.0000 H   0  0  0  0  0  0  0  0  0  0  0  0
    4.1840   -0.9410    0.0000 H   0  0  0  0  0  0  0  0  0  0  0  0
    5.7260   -0.9410   -0.8900 H   0  0  0  0  0  0  0  0  0  0  0  0
    5.7260   -0.9410    0.8900 H   0  0  0  0  0  0  0  0  0  0  0  0
  1  2  1  0  0  0  0
  1  3  1  0  0  0  0
  1 11  1  0  0  0  0
  2  4  1  0  0  0  0
  2  7  1  0  0  0  0
  2 10  1  0  0  0  0
  3  5  1  0  0  0  0
  3  6  2  0  0  0  0
  4  5  2  0  0  0  0
  4  9  1  0  0  0  0
  5  8  1  0  0  0  0
  6 14  1  0  0  0  0
  7 12  2  0  0  0  0
  7 13  1  0  0  0  0
  8 16  2  0  0  0  0
  8 23  1  0  0  0  0
  9 15  2  0  0  0  0
  9 24  1  0  0  0  0
 10 25  1  0  0  0  0
 11 14  1  0  0  0  0
 11 26  1  0  0  0  0
 11 27  1  0  0  0  0
 12 18  1  0  0  0  0
 12 28  1  0  0  0  0
 13 19  2  0  0  0  0
 13 29  1  0  0  0  0
 14 30  1  0  0  0  0
 14 31  1  0  0  0  0
 15 16  1  0  0  0  0
 15 21  1  0  0  0  0
 16 32  1  0  0  0  0
 17 18  2  0  0  0  0
 17 19  1  0  0  0  0
 17 20  1  0  0  0  0
 18 33  1  0  0  0  0
 19 34  1  0  0  0  0
 21 22  1  0  0  0  0
 22 35  1  0  0  0  0
 22 36  1  0  0  0  0
 22 37  1  0  0  0  0
M  END
> <Potency[nM] Norepinephrine transporter>
1.46

> <Potency[nM] Serotonin transporter>
1030

> <Potency[nM] Dopamine transporter>
6

> <Name>
Cpd29

$$$$
Cpd30
  SciTegic04261111063D

 49 51  0  0  1  0            999 V2000
   -2.6890  -10.6500    0.0000 C   0  0  0  0  0  0  0  0  0  0  0  0
   -1.8570  -10.6260    0.0000 C   0  0  0  0  0  0  0  0  0  0  0  0
   -1.4700   -9.9000    0.0000 C   0  0  0  0  0  0  0  0  0  0  0  0
   -3.1220   -9.9630    0.0000 C   0  0  0  0  0  0  0  0  0  0  0  0
   -2.7360   -9.2290    0.0000 C   0  0  0  0  0  0  0  0  0  0  0  0
   -1.9090   -9.2010    0.0000 C   0  0  0  0  0  0  0  0  0  0  0  0
   -1.5250   -8.4680    0.0000 C   0  0  1  0  0  0  0  0  0  0  0  0
   -1.9540   -7.7800    0.0000 C   0  0  0  0  0  0  0  0  0  0  0  0
   -2.7860   -7.8050    0.0000 C   0  0  0  0  0  0  0  0  0  0  0  0
   -3.1730   -8.5310    0.0000 C   0  0  2  0  0  0  0  0  0  0  0  0
   -3.9980   -8.5550    0.0000 N   0  3  0  0  0  0  0  0  0  0  0  0
   -0.6970   -8.4410    0.0000 C   0  0  0  0  0  0  0  0  0  0  0  0
   -0.2660   -9.1300    0.0000 C   0  0  0  0  0  0  0  0  0  0  0  0
    0.5650   -9.0980    0.0000 C   0  0  0  0  0  0  0  0  0  0  0  0
    0.9440   -8.3790    0.0000 C   0  0  0  0  0  0  0  0  0  0  0  0
    0.5040   -7.6770    0.0000 C   0  0  0  0  0  0  0  0  0  0  0  0
   -0.3080   -7.7060    0.0000 C   0  0  0  0  0  0  0  0  0  0  0  0
    0.8840   -6.9420    0.0000 Cl  0  0  0  0  0  0  0  0  0  0  0  0
    1.7680   -8.3520    0.0000 Cl  0  0  0  0  0  0  0  0  0  0  0  0
   -4.4300   -7.8540    0.0000 C   0  0  0  0  0  0  0  0  0  0  0  0
   -3.0930  -11.3630    0.0000 C   0  0  0  0  0  0  0  0  0  0  0  0
   -2.6790  -12.0640    0.0000 N   0  0  0  0  0  0  0  0  0  0  0  0
   -3.0880  -12.7810    0.0000 S   0  0  0  0  0  0  0  0  0  0  0  0
   -3.8030  -12.3670    0.0000 O   0  0  0  0  0  0  0  0  0  0  0  0
   -2.3770  -13.1880    0.0000 O   0  0  0  0  0  0  0  0  0  0  0  0
   -3.4990  -13.4920    0.0000 C   0  0  0  0  0  0  0  0  0  0  0  0
   -1.2880  -11.5440    0.0000 H   0  0  0  0  0  0  0  0  0  0  0  0
   -0.3910   -9.8620    0.0000 H   0  0  0  0  0  0  0  0  0  0  0  0
   -4.2010  -10.0050    0.0000 H   0  0  0  0  0  0  0  0  0  0  0  0
   -1.5250   -8.4680   -1.0900 H   0  0  0  0  0  0  0  0  0  0  0  0
   -1.6570   -7.2250    0.8900 H   0  0  0  0  0  0  0  0  0  0  0  0
   -1.6570   -7.2250   -0.8900 H   0  0  0  0  0  0  0  0  0  0  0  0
   -3.1180   -7.2700   -0.8900 H   0  0  0  0  0  0  0  0  0  0  0  0
   -3.1180   -7.2700    0.8900 H   0  0  0  0  0  0  0  0  0  0  0  0
   -3.1730   -8.5310   -1.0900 H   0  0  0  0  0  0  0  0  0  0  0  0
   -4.2750   -9.0680   -0.8250 H   0  0  0  0  0  0  0  0  0  0  0  0
   -4.2750   -9.0680    0.8250 H   0  0  0  0  0  0  0  0  0  0  0  0
   -0.7710  -10.0850    0.0000 H   0  0  0  0  0  0  0  0  0  0  0  0
    1.1410  -10.0120    0.0000 H   0  0  0  0  0  0  0  0  0  0  0  0
   -0.8820   -6.7910    0.0000 H   0  0  0  0  0  0  0  0  0  0  0  0
   -4.1640   -7.2630   -0.8760 H   0  0  0  0  0  0  0  0  0  0  0  0
   -4.2030   -7.2870    0.9030 H   0  0  0  0  0  0  0  0  0  0  0  0
   -5.4950   -8.0840   -0.0270 H   0  0  0  0  0  0  0  0  0  0  0  0
   -3.7220  -11.3690   -0.8900 H   0  0  0  0  0  0  0  0  0  0  0  0
   -3.7220  -11.3690    0.8900 H   0  0  0  0  0  0  0  0  0  0  0  0
   -2.0960  -12.0600    0.8250 H   0  0  0  0  0  0  0  0  0  0  0  0
   -4.5710  -13.2920    0.0000 H   0  0  0  0  0  0  0  0  0  0  0  0
   -3.2360  -14.0640    0.8900 H   0  0  0  0  0  0  0  0  0  0  0  0
   -3.2360  -14.0640   -0.8900 H   0  0  0  0  0  0  0  0  0  0  0  0
  1  2  2  0  0  0  0
  1  4  1  0  0  0  0
  1 21  1  0  0  0  0
  2  3  1  0  0  0  0
  2 27  1  0  0  0  0
  3  6  2  0  0  0  0
  3 28  1  0  0  0  0
  4  5  2  0  0  0  0
  4 29  1  0  0  0  0
  5  6  1  0  0  0  0
  5 10  1  0  0  0  0
  6  7  1  0  0  0  0
  7  8  1  0  0  0  0
  7 12  1  0  0  0  0
  7 30  1  0  0  0  0
  8  9  1  0  0  0  0
  8 31  1  0  0  0  0
  8 32  1  0  0  0  0
  9 10  1  0  0  0  0
  9 33  1  0  0  0  0
  9 34  1  0  0  0  0
 10 11  1  0  0  0  0
 10 35  1  0  0  0  0
 11 20  1  0  0  0  0
 11 36  1  0  0  0  0
 11 37  1  0  0  0  0
 12 13  1  0  0  0  0
 12 17  2  0  0  0  0
 13 14  2  0  0  0  0
 13 38  1  0  0  0  0
 14 15  1  0  0  0  0
 14 39  1  0  0  0  0
 15 16  2  0  0  0  0
 15 19  1  0  0  0  0
 16 17  1  0  0  0  0
 16 18  1  0  0  0  0
 17 40  1  0  0  0  0
 20 41  1  0  0  0  0
 20 42  1  0  0  0  0
 20 43  1  0  0  0  0
 21 22  1  0  0  0  0
 21 44  1  0  0  0  0
 21 45  1  0  0  0  0
 22 23  1  0  0  0  0
 22 46  1  0  0  0  0
 23 24  2  0  0  0  0
 23 25  2  0  0  0  0
 23 26  1  0  0  0  0
 26 47  1  0  0  0  0
 26 48  1  0  0  0  0
 26 49  1  0  0  0  0
M  CHG  1  11   1
M  END
> <Potency[nM] Norepinephrine transporter>
960

> <Potency[nM] Serotonin transporter>
10

> <Potency[nM] Dopamine transporter>
90

> <Name>
Cpd30

$$$$
Cpd31
  SciTegic04261111063D

 44 45  0  0  1  0            999 V2000
    3.0780  -24.4200    0.0000 C   0  0  0  0  0  0  0  0  0  0  0  0
    3.0980  -25.2440    0.0000 C   0  0  0  0  0  0  0  0  0  0  0  0
    3.8880  -25.4820    0.0000 C   0  0  0  0  0  0  0  0  0  0  0  0
    4.3580  -24.8010    0.0000 N   0  3  0  0  0  0  0  0  0  0  0  0
    3.8550  -24.1480    0.0000 C   0  0  0  0  0  0  0  0  0  0  0  0
    5.1830  -24.7800    0.0000 C   0  0  2  0  0  0  0  0  0  0  0  0
    5.6140  -25.4830    0.0000 C   0  0  0  0  0  0  0  0  0  0  0  0
    6.4380  -25.4620    0.0000 C   0  0  0  0  0  0  0  0  0  0  0  0
    5.2200  -26.2080    0.0000 O   0  0  0  0  0  0  0  0  0  0  0  0
    5.5770  -24.0550    0.0000 C   0  0  0  0  0  0  0  0  0  0  0  0
    6.4010  -24.0330    0.0000 C   0  0  0  0  0  0  0  0  0  0  0  0
    6.7950  -23.3080    0.0000 C   0  0  0  0  0  0  0  0  0  0  0  0
    6.8650  -26.1650    0.0000 C   0  0  0  0  0  0  0  0  0  0  0  0
    7.6890  -26.1440    0.0000 C   0  0  0  0  0  0  0  0  0  0  0  0
    8.0840  -25.4190    0.0000 C   0  0  0  0  0  0  0  0  0  0  0  0
    7.6480  -24.7130    0.0000 C   0  0  0  0  0  0  0  0  0  0  0  0
    6.8260  -24.7370    0.0000 C   0  0  0  0  0  0  0  0  0  0  0  0
    8.9080  -25.3960    0.0000 C   0  0  0  0  0  0  0  0  0  0  0  0
    9.7290  -25.3960    0.0000 C   0  0  0  0  0  0  0  0  0  0  0  0
   10.5540  -25.3960    0.0000 C   0  0  0  0  0  0  0  0  0  0  0  0
    2.5600  -24.0620    0.8900 H   0  0  0  0  0  0  0  0  0  0  0  0
    2.5600  -24.0620   -0.8900 H   0  0  0  0  0  0  0  0  0  0  0  0
    2.5970  -25.6250   -0.8900 H   0  0  0  0  0  0  0  0  0  0  0  0
    2.5970  -25.6250    0.8900 H   0  0  0  0  0  0  0  0  0  0  0  0
    4.0960  -26.0760   -0.8900 H   0  0  0  0  0  0  0  0  0  0  0  0
    4.0960  -26.0760    0.8900 H   0  0  0  0  0  0  0  0  0  0  0  0
    4.3580  -24.8010    1.0100 H   0  0  0  0  0  0  0  0  0  0  0  0
    4.0340  -23.5450    0.8900 H   0  0  0  0  0  0  0  0  0  0  0  0
    4.0340  -23.5450   -0.8900 H   0  0  0  0  0  0  0  0  0  0  0  0
    5.1830  -24.7800   -1.0900 H   0  0  0  0  0  0  0  0  0  0  0  0
    5.2480  -23.5180    0.8900 H   0  0  0  0  0  0  0  0  0  0  0  0
    5.2480  -23.5180   -0.8900 H   0  0  0  0  0  0  0  0  0  0  0  0
    6.7300  -24.5700   -0.8900 H   0  0  0  0  0  0  0  0  0  0  0  0
    6.7300  -24.5700    0.8900 H   0  0  0  0  0  0  0  0  0  0  0  0
    6.4970  -22.7320   -0.8760 H   0  0  0  0  0  0  0  0  0  0  0  0
    7.8710  -23.4790   -0.0270 H   0  0  0  0  0  0  0  0  0  0  0  0
    6.5380  -22.7550    0.9030 H   0  0  0  0  0  0  0  0  0  0  0  0
    6.3470  -27.1130    0.0000 H   0  0  0  0  0  0  0  0  0  0  0  0
    8.2520  -27.0650    0.0000 H   0  0  0  0  0  0  0  0  0  0  0  0
    8.1600  -23.7620    0.0000 H   0  0  0  0  0  0  0  0  0  0  0  0
    6.2580  -23.8190    0.0000 H   0  0  0  0  0  0  0  0  0  0  0  0
   10.9170  -24.6690    0.7270 H   0  0  0  0  0  0  0  0  0  0  0  0
   10.9170  -25.1300   -0.9930 H   0  0  0  0  0  0  0  0  0  0  0  0
   10.9170  -26.3890    0.2660 H   0  0  0  0  0  0  0  0  0  0  0  0
  1  2  1  0  0  0  0
  1  5  1  0  0  0  0
  1 21  1  0  0  0  0
  1 22  1  0  0  0  0
  2  3  1  0  0  0  0
  2 23  1  0  0  0  0
  2 24  1  0  0  0  0
  3  4  1  0  0  0  0
  3 25  1  0  0  0  0
  3 26  1  0  0  0  0
  4  5  1  0  0  0  0
  4  6  1  0  0  0  0
  4 27  1  0  0  0  0
  5 28  1  0  0  0  0
  5 29  1  0  0  0  0
  6  7  1  0  0  0  0
  6 10  1  0  0  0  0
  6 30  1  0  0  0  0
  7  8  1  0  0  0  0
  7  9  2  0  0  0  0
  8 13  1  0  0  0  0
  8 17  2  0  0  0  0
 10 11  1  0  0  0  0
 10 31  1  0  0  0  0
 10 32  1  0  0  0  0
 11 12  1  0  0  0  0
 11 33  1  0  0  0  0
 11 34  1  0  0  0  0
 12 35  1  0  0  0  0
 12 36  1  0  0  0  0
 12 37  1  0  0  0  0
 13 14  2  0  0  0  0
 13 38  1  0  0  0  0
 14 15  1  0  0  0  0
 14 39  1  0  0  0  0
 15 16  2  0  0  0  0
 15 18  1  0  0  0  0
 16 17  1  0  0  0  0
 16 40  1  0  0  0  0
 17 41  1  0  0  0  0
 18 19  3  0  0  0  0
 19 20  1  0  0  0  0
 20 42  1  0  0  0  0
 20 43  1  0  0  0  0
 20 44  1  0  0  0  0
M  CHG  1   4   1
M  END
> <Potency[nM] Norepinephrine transporter>
69.8

> <Potency[nM] Serotonin transporter>
6700

> <Potency[nM] Dopamine transporter>
61

> <Name>
Cpd31

$$$$
Cpd32
  SciTegic04261111063D

 42 44  0  0  1  0            999 V2000
    3.1120   -1.0920    0.0000 C   0  0  0  0  0  0  0  0  0  0  0  0
    1.6170   -0.1040    0.0000 C   0  0  0  0  0  0  0  0  0  0  0  0
    3.8250   -0.6790    0.0000 C   0  0  0  0  0  0  0  0  0  0  0  0
    2.4040   -0.6790    0.0000 O   0  0  0  0  0  0  0  0  0  0  0  0
    4.5380   -1.0920    0.0000 C   0  0  0  0  0  0  0  0  0  0  0  0
    1.3620   -0.8920    0.0000 S   0  0  0  0  0  0  0  0  0  0  0  0
    2.4040    0.1460    0.0000 C   0  0  1  0  0  0  0  0  0  0  0  0
    0.9500    0.3750    0.0000 C   0  0  0  0  0  0  0  0  0  0  0  0
    0.5380   -0.8920    0.0000 C   0  0  0  0  0  0  0  0  0  0  0  0
    5.2420   -0.6790    0.0000 C   0  0  0  0  0  0  0  0  0  0  0  0
    0.2880   -0.1040    0.0000 C   0  0  0  0  0  0  0  0  0  0  0  0
    2.5790    0.9500    0.0000 C   0  0  0  0  0  0  0  0  0  0  0  0
    3.5380    2.0210    0.0000 N   0  3  0  0  0  0  0  0  0  0  0  0
    5.9540   -1.1000    0.0000 O   0  0  0  0  0  0  0  0  0  0  0  0
    3.1040   -1.9170    0.0000 C   0  0  0  0  0  0  0  0  0  0  0  0
    3.8250    0.1380    0.0000 C   0  0  0  0  0  0  0  0  0  0  0  0
    4.5380   -1.9250    0.0000 C   0  0  0  0  0  0  0  0  0  0  0  0
    3.8170   -2.3290    0.0000 C   0  0  0  0  0  0  0  0  0  0  0  0
    4.5290    0.5460    0.0000 C   0  0  0  0  0  0  0  0  0  0  0  0
    5.2420    0.1380    0.0000 C   0  0  0  0  0  0  0  0  0  0  0  0
    3.3620    1.2080    0.0000 C   0  0  0  0  0  0  0  0  0  0  0  0
    4.3170    2.2710    0.0000 C   0  0  0  0  0  0  0  0  0  0  0  0
    3.2290    0.1460    0.0000 H   0  0  0  0  0  0  0  0  0  0  0  0
    0.9480    1.4550    0.0000 H   0  0  0  0  0  0  0  0  0  0  0  0
   -0.1000   -1.7640    0.0000 H   0  0  0  0  0  0  0  0  0  0  0  0
   -0.7380    0.2340    0.0000 H   0  0  0  0  0  0  0  0  0  0  0  0
    2.1110    1.3710   -0.8900 H   0  0  0  0  0  0  0  0  0  0  0  0
    2.1110    1.3710    0.8900 H   0  0  0  0  0  0  0  0  0  0  0  0
    3.1060    2.4130   -0.8250 H   0  0  0  0  0  0  0  0  0  0  0  0
    3.1060    2.4130    0.8250 H   0  0  0  0  0  0  0  0  0  0  0  0
    5.8600   -2.0550    0.0000 H   0  0  0  0  0  0  0  0  0  0  0  0
    2.1660   -2.4520    0.0000 H   0  0  0  0  0  0  0  0  0  0  0  0
    2.8890    0.6770    0.0000 H   0  0  0  0  0  0  0  0  0  0  0  0
    5.4700   -2.4710    0.0000 H   0  0  0  0  0  0  0  0  0  0  0  0
    3.8100   -3.4090    0.0000 H   0  0  0  0  0  0  0  0  0  0  0  0
    4.5260    1.6260    0.0000 H   0  0  0  0  0  0  0  0  0  0  0  0
    6.1760    0.6800    0.0000 H   0  0  0  0  0  0  0  0  0  0  0  0
    3.8300    0.7870   -0.8900 H   0  0  0  0  0  0  0  0  0  0  0  0
    3.8300    0.7870    0.8900 H   0  0  0  0  0  0  0  0  0  0  0  0
    4.8270    1.8710   -0.8760 H   0  0  0  0  0  0  0  0  0  0  0  0
    4.8130    1.9150    0.9030 H   0  0  0  0  0  0  0  0  0  0  0  0
    4.3490    3.3600   -0.0270 H   0  0  0  0  0  0  0  0  0  0  0  0
  1  3  2  0  0  0  0
  1  4  1  0  0  0  0
  1 15  1  0  0  0  0
  2  6  1  0  0  0  0
  2  7  1  0  0  0  0
  2  8  2  0  0  0  0
  3  5  1  0  0  0  0
  3 16  1  0  0  0  0
  4  7  1  0  0  0  0
  5 10  1  0  0  0  0
  5 17  2  0  0  0  0
  6  9  1  0  0  0  0
  7 12  1  0  0  0  0
  7 23  1  0  0  0  0
  8 11  1  0  0  0  0
  8 24  1  0  0  0  0
  9 11  2  0  0  0  0
  9 25  1  0  0  0  0
 10 14  1  0  0  0  0
 10 20  2  0  0  0  0
 11 26  1  0  0  0  0
 12 21  1  0  0  0  0
 12 27  1  0  0  0  0
 12 28  1  0  0  0  0
 13 21  1  0  0  0  0
 13 22  1  0  0  0  0
 13 29  1  0  0  0  0
 13 30  1  0  0  0  0
 14 31  1  0  0  0  0
 15 18  2  0  0  0  0
 15 32  1  0  0  0  0
 16 19  2  0  0  0  0
 16 33  1  0  0  0  0
 17 18  1  0  0  0  0
 17 34  1  0  0  0  0
 18 35  1  0  0  0  0
 19 20  1  0  0  0  0
 19 36  1  0  0  0  0
 20 37  1  0  0  0  0
 21 38  1  0  0  0  0
 21 39  1  0  0  0  0
 22 40  1  0  0  0  0
 22 41  1  0  0  0  0
 22 42  1  0  0  0  0
M  CHG  1  13   1
M  END
> <Potency[nM] Norepinephrine transporter>
18400

> <Potency[nM] Serotonin transporter>
9600

> <Potency[nM] Dopamine transporter>
240500

> <Name>
Cpd32

$$$$
Cpd33
  SciTegic04261111063D

 45 47  0  0  0  0            999 V2000
    7.9400   -3.1900    0.0000 C   0  0  0  0  0  0  0  0  0  0  0  0
    8.5890   -2.6870    0.0000 C   0  0  0  0  0  0  0  0  0  0  0  0
    9.3930   -2.8800    0.0000 C   0  0  0  0  0  0  0  0  0  0  0  0
    7.9300   -4.0160    0.0000 C   0  0  0  0  0  0  0  0  0  0  0  0
    9.7450   -3.6240    0.0000 C   0  0  0  0  0  0  0  0  0  0  0  0
    8.5710   -4.5390    0.0000 C   0  0  0  0  0  0  0  0  0  0  0  0
    9.3770   -4.3610    0.0000 C   0  0  0  0  0  0  0  0  0  0  0  0
   10.5660   -3.6340    0.0000 C   0  0  0  0  0  0  0  0  0  0  0  0
   10.9700   -4.3540    0.0000 C   0  0  0  0  0  0  0  0  0  0  0  0
   11.7940   -4.3640    0.0000 C   0  0  0  0  0  0  0  0  0  0  0  0
   12.2150   -3.6530    0.0000 C   0  0  0  0  0  0  0  0  0  0  0  0
   11.8060   -2.9320    0.0000 C   0  0  0  0  0  0  0  0  0  0  0  0
   10.9830   -2.9260    0.0000 C   0  0  0  0  0  0  0  0  0  0  0  0
    9.9130   -2.2390    0.0000 C   0  0  0  0  0  0  0  0  0  0  0  0
   10.7280   -2.3670    0.0000 O   0  0  0  0  0  0  0  0  0  0  0  0
    9.6180   -1.4660    0.0000 O   0  0  0  0  0  0  0  0  0  0  0  0
   11.2460   -1.7250    0.0000 C   0  0  0  0  0  0  0  0  0  0  0  0
   13.0390   -3.6590    0.0000 C   0  0  0  0  0  0  0  0  0  0  0  0
   13.4440   -4.3790    0.0000 C   0  0  0  0  0  0  0  0  0  0  0  0
   14.2680   -4.3870    0.0000 C   0  0  0  0  0  0  0  0  0  0  0  0
   14.6880   -3.6760    0.0000 C   0  0  0  0  0  0  0  0  0  0  0  0
   14.2780   -2.9550    0.0000 C   0  0  0  0  0  0  0  0  0  0  0  0
   13.4550   -2.9500    0.0000 C   0  0  0  0  0  0  0  0  0  0  0  0
    7.3770   -2.9100   -0.8900 H   0  0  0  0  0  0  0  0  0  0  0  0
    7.3770   -2.9100    0.8900 H   0  0  0  0  0  0  0  0  0  0  0  0
    8.4570   -2.0720    0.8900 H   0  0  0  0  0  0  0  0  0  0  0  0
    8.4570   -2.0720   -0.8900 H   0  0  0  0  0  0  0  0  0  0  0  0
    7.3600   -4.2820   -0.8900 H   0  0  0  0  0  0  0  0  0  0  0  0
    7.3600   -4.2820    0.8900 H   0  0  0  0  0  0  0  0  0  0  0  0
    8.4250   -5.1510   -0.8900 H   0  0  0  0  0  0  0  0  0  0  0  0
    8.4250   -5.1510    0.8900 H   0  0  0  0  0  0  0  0  0  0  0  0
    9.7640   -4.8570    0.8900 H   0  0  0  0  0  0  0  0  0  0  0  0
    9.7640   -4.8570   -0.8900 H   0  0  0  0  0  0  0  0  0  0  0  0
   10.4190   -5.2830    0.0000 H   0  0  0  0  0  0  0  0  0  0  0  0
   12.3230   -5.3050    0.0000 H   0  0  0  0  0  0  0  0  0  0  0  0
   12.3530   -2.0010    0.0000 H   0  0  0  0  0  0  0  0  0  0  0  0
   10.4500   -1.9860    0.0000 H   0  0  0  0  0  0  0  0  0  0  0  0
   12.2740   -2.0880    0.0000 H   0  0  0  0  0  0  0  0  0  0  0  0
   11.0740   -1.1200    0.8900 H   0  0  0  0  0  0  0  0  0  0  0  0
   11.0740   -1.1200   -0.8900 H   0  0  0  0  0  0  0  0  0  0  0  0
   12.8940   -5.3090    0.0000 H   0  0  0  0  0  0  0  0  0  0  0  0
   14.7990   -5.3280    0.0000 H   0  0  0  0  0  0  0  0  0  0  0  0
   15.7680   -3.6850    0.0000 H   0  0  0  0  0  0  0  0  0  0  0  0
   14.8240   -2.0230    0.0000 H   0  0  0  0  0  0  0  0  0  0  0  0
   12.9210   -2.0110    0.0000 H   0  0  0  0  0  0  0  0  0  0  0  0
  1  2  1  0  0  0  0
  1  4  1  0  0  0  0
  1 24  1  0  0  0  0
  1 25  1  0  0  0  0
  2  3  1  0  0  0  0
  2 26  1  0  0  0  0
  2 27  1  0  0  0  0
  3  5  2  0  0  0  0
  3 14  1  0  0  0  0
  4  6  1  0  0  0  0
  4 28  1  0  0  0  0
  4 29  1  0  0  0  0
  5  7  1  0  0  0  0
  5  8  1  0  0  0  0
  6  7  1  0  0  0  0
  6 30  1  0  0  0  0
  6 31  1  0  0  0  0
  7 32  1  0  0  0  0
  7 33  1  0  0  0  0
  8  9  2  0  0  0  0
  8 13  1  0  0  0  0
  9 10  1  0  0  0  0
  9 34  1  0  0  0  0
 10 11  2  0  0  0  0
 10 35  1  0  0  0  0
 11 12  1  0  0  0  0
 11 18  1  0  0  0  0
 12 13  2  0  0  0  0
 12 36  1  0  0  0  0
 13 37  1  0  0  0  0
 14 15  1  0  0  0  0
 14 16  2  0  0  0  0
 15 17  1  0  0  0  0
 17 38  1  0  0  0  0
 17 39  1  0  0  0  0
 17 40  1  0  0  0  0
 18 19  1  0  0  0  0
 18 23  2  0  0  0  0
 19 20  2  0  0  0  0
 19 41  1  0  0  0  0
 20 21  1  0  0  0  0
 20 42  1  0  0  0  0
 21 22  2  0  0  0  0
 21 43  1  0  0  0  0
 22 23  1  0  0  0  0
 22 44  1  0  0  0  0
 23 45  1  0  0  0  0
M  END
> <Potency[nM] Norepinephrine transporter>
8450

> <Potency[nM] Serotonin transporter>
32000

> <Potency[nM] Dopamine transporter>
1405

> <Name>
Cpd33

$$$$
Cpd34
  SciTegic04261111063D

 54 58  0  0  1  0            999 V2000
   14.9750  -12.3310   -0.0930 N   0  3  0  0  0  0  0  0  0  0  0  0
   15.3010  -11.0320    0.5230 C   0  0  2  0  0  0  0  0  0  0  0  0
   14.1630  -12.9650    0.9560 C   0  0  1  0  0  0  0  0  0  0  0  0
   15.6630  -11.3660    1.9820 C   0  0  0  0  0  0  0  0  0  0  0  0
   14.8960  -12.6630    2.2740 C   0  0  0  0  0  0  0  0  0  0  0  0
   16.1810  -13.1140   -0.4200 C   0  0  0  0  0  0  0  0  0  0  0  0
   12.8540  -10.7880    1.1900 C   0  0  1  0  0  0  0  0  0  0  0  0
   12.7680  -12.3090    0.9040 C   0  0  0  0  0  0  0  0  0  0  0  0
   14.0480  -10.1220    0.4420 C   0  0  2  0  0  0  0  0  0  0  0  0
    9.5330   -9.5500   -0.2470 C   0  0  0  0  0  0  0  0  0  0  0  0
    9.0670   -8.7230    0.7930 C   0  0  0  0  0  0  0  0  0  0  0  0
    9.8460   -8.5810    1.9570 C   0  0  0  0  0  0  0  0  0  0  0  0
   11.0720   -9.2570    2.0770 C   0  0  0  0  0  0  0  0  0  0  0  0
   11.5480  -10.0860    1.0390 C   0  0  0  0  0  0  0  0  0  0  0  0
   10.7590  -10.2230   -0.1240 C   0  0  0  0  0  0  0  0  0  0  0  0
   13.7730   -8.5030   -1.3950 N   0  0  0  0  0  0  0  0  0  0  0  0
   13.4580  -10.9520   -2.1950 S   0  0  0  0  0  0  0  0  0  0  0  0
   13.7830   -9.7730   -0.9670 C   0  0  0  0  0  0  0  0  0  0  0  0
   13.5020   -8.4150   -2.7030 C   0  0  0  0  0  0  0  0  0  0  0  0
   13.2950   -9.6470   -3.3230 C   0  0  0  0  0  0  0  0  0  0  0  0
   12.4950  -11.4520   -6.4890 C   0  0  0  0  0  0  0  0  0  0  0  0
   12.3680  -10.4000   -7.4150 C   0  0  0  0  0  0  0  0  0  0  0  0
   12.8590   -8.8150   -5.6230 C   0  0  0  0  0  0  0  0  0  0  0  0
   12.9880   -9.8680   -4.6880 C   0  0  0  0  0  0  0  0  0  0  0  0
   12.8020  -11.1890   -5.1450 C   0  0  0  0  0  0  0  0  0  0  0  0
    7.7810   -8.0240    0.6490 C   0  0  0  0  0  0  0  0  0  0  0  0
   12.5530   -9.0660   -6.9770 C   0  0  0  0  0  0  0  0  0  0  0  0
   11.9930  -10.8160   -9.0190 Cl  0  0  0  0  0  0  0  0  0  0  0  0
   12.4250   -7.7210   -8.0070 Cl  0  0  0  0  0  0  0  0  0  0  0  0
   16.1460  -10.5510    0.0240 H   0  0  0  0  0  0  0  0  0  0  0  0
   14.0690  -14.0410    0.7970 H   0  0  0  0  0  0  0  0  0  0  0  0
   16.7360  -11.5450    2.0660 H   0  0  0  0  0  0  0  0  0  0  0  0
   15.3690  -10.5660    2.6610 H   0  0  0  0  0  0  0  0  0  0  0  0
   15.5980  -13.4650    2.5020 H   0  0  0  0  0  0  0  0  0  0  0  0
   14.1960  -12.5380    3.1010 H   0  0  0  0  0  0  0  0  0  0  0  0
   15.8830  -14.0790   -0.8340 H   0  0  0  0  0  0  0  0  0  0  0  0
   16.7660  -12.5800   -1.1690 H   0  0  0  0  0  0  0  0  0  0  0  0
   16.7990  -13.2820    0.4620 H   0  0  0  0  0  0  0  0  0  0  0  0
   13.1170  -10.7190    2.2460 H   0  0  0  0  0  0  0  0  0  0  0  0
   12.1230  -12.7810    1.6470 H   0  0  0  0  0  0  0  0  0  0  0  0
   12.3490  -12.4890   -0.0860 H   0  0  0  0  0  0  0  0  0  0  0  0
   14.2820   -9.1930    0.9660 H   0  0  0  0  0  0  0  0  0  0  0  0
    8.9790   -9.6620   -1.0970 H   0  0  0  0  0  0  0  0  0  0  0  0
    9.5220   -7.9860    2.7200 H   0  0  0  0  0  0  0  0  0  0  0  0
   11.6230   -9.1380    2.9280 H   0  0  0  0  0  0  0  0  0  0  0  0
   11.0740  -10.8180   -0.8890 H   0  0  0  0  0  0  0  0  0  0  0  0
   13.4540   -7.5180   -3.1860 H   0  0  0  0  0  0  0  0  0  0  0  0
   12.3660  -12.4210   -6.7850 H   0  0  0  0  0  0  0  0  0  0  0  0
   12.9890   -7.8490   -5.3180 H   0  0  0  0  0  0  0  0  0  0  0  0
   12.8860  -11.9790   -4.5040 H   0  0  0  0  0  0  0  0  0  0  0  0
    7.5600   -7.4190    1.5300 H   0  0  0  0  0  0  0  0  0  0  0  0
    7.8160   -7.3710   -0.2240 H   0  0  0  0  0  0  0  0  0  0  0  0
    6.9810   -8.7540    0.5160 H   0  0  0  0  0  0  0  0  0  0  0  0
   14.5000  -12.2520   -0.9810 H   0  0  0  0  0  0  0  0  0  0  0  0
  1  2  1  0  0  0  0
  1  3  1  0  0  0  0
  1  6  1  0  0  0  0
  1 54  1  0  0  0  0
  2  4  1  0  0  0  0
  2  9  1  0  0  0  0
  2 30  1  0  0  0  0
  3  5  1  0  0  0  0
  3  8  1  0  0  0  0
  3 31  1  0  0  0  0
  4  5  1  0  0  0  0
  4 32  1  0  0  0  0
  4 33  1  0  0  0  0
  5 34  1  0  0  0  0
  5 35  1  0  0  0  0
  6 36  1  0  0  0  0
  6 37  1  0  0  0  0
  6 38  1  0  0  0  0
  7  8  1  0  0  0  0
  7  9  1  0  0  0  0
  7 14  1  0  0  0  0
  7 39  1  0  0  0  0
  8 40  1  0  0  0  0
  8 41  1  0  0  0  0
  9 18  1  0  0  0  0
  9 42  1  0  0  0  0
 10 11  1  0  0  0  0
 10 15  2  0  0  0  0
 10 43  1  0  0  0  0
 11 12  2  0  0  0  0
 11 26  1  0  0  0  0
 12 13  1  0  0  0  0
 12 44  1  0  0  0  0
 13 14  2  0  0  0  0
 13 45  1  0  0  0  0
 14 15  1  0  0  0  0
 15 46  1  0  0  0  0
 16 18  2  0  0  0  0
 16 19  1  0  0  0  0
 17 18  1  0  0  0  0
 17 20  1  0  0  0  0
 19 20  2  0  0  0  0
 19 47  1  0  0  0  0
 20 24  1  0  0  0  0
 21 22  1  0  0  0  0
 21 25  2  0  0  0  0
 21 48  1  0  0  0  0
 22 27  2  0  0  0  0
 22 28  1  0  0  0  0
 23 24  2  0  0  0  0
 23 27  1  0  0  0  0
 23 49  1  0  0  0  0
 24 25  1  0  0  0  0
 25 50  1  0  0  0  0
 26 51  1  0  0  0  0
 26 52  1  0  0  0  0
 26 53  1  0  0  0  0
 27 29  1  0  0  0  0
M  CHG  1   1   1
M  END
> <Potency[nM] Norepinephrine transporter>
4000

> <Potency[nM] Serotonin transporter>
2940

> <Potency[nM] Dopamine transporter>
105

> <Name>
Cpd34

$$$$
Cpd35
  SciTegic04261111063D

 47 48  0  0  0  0            999 V2000
   -5.4890   -8.1560    0.0000 C   0  0  0  0  0  0  0  0  0  0  0  0
   -4.8400   -7.6540    0.0000 C   0  0  0  0  0  0  0  0  0  0  0  0
   -4.0360   -7.8460    0.0000 C   0  0  0  0  0  0  0  0  0  0  0  0
   -5.4990   -8.9830    0.0000 C   0  0  0  0  0  0  0  0  0  0  0  0
   -3.6840   -8.5910    0.0000 C   0  0  0  0  0  0  0  0  0  0  0  0
   -4.8590   -9.5050    0.0000 C   0  0  0  0  0  0  0  0  0  0  0  0
   -4.0520   -9.3280    0.0000 C   0  0  0  0  0  0  0  0  0  0  0  0
   -2.8630   -8.6010    0.0000 C   0  0  0  0  0  0  0  0  0  0  0  0
   -2.4590   -9.3210    0.0000 C   0  0  0  0  0  0  0  0  0  0  0  0
   -1.6350   -9.3300    0.0000 C   0  0  0  0  0  0  0  0  0  0  0  0
   -1.2140   -8.6200    0.0000 C   0  0  0  0  0  0  0  0  0  0  0  0
   -1.6230   -7.8980    0.0000 C   0  0  0  0  0  0  0  0  0  0  0  0
   -2.4460   -7.8930    0.0000 C   0  0  0  0  0  0  0  0  0  0  0  0
   -3.5160   -7.2060    0.0000 C   0  0  0  0  0  0  0  0  0  0  0  0
   -2.7020   -7.3340    0.0000 O   0  0  0  0  0  0  0  0  0  0  0  0
   -3.8110   -6.4330    0.0000 O   0  0  0  0  0  0  0  0  0  0  0  0
   -2.1830   -6.6920    0.0000 C   0  0  0  0  0  0  0  0  0  0  0  0
   -0.3900   -8.6250    0.0000 C   0  0  0  0  0  0  0  0  0  0  0  0
    0.4330   -8.6250    0.0000 C   0  0  0  0  0  0  0  0  0  0  0  0
   -0.3930   -9.4500    0.0000 C   0  0  0  0  0  0  0  0  0  0  0  0
   -0.3870   -7.8000    0.0000 C   0  0  0  0  0  0  0  0  0  0  0  0
   -6.0520   -7.8750   -0.8900 H   0  0  0  0  0  0  0  0  0  0  0  0
   -6.0520   -7.8750    0.8900 H   0  0  0  0  0  0  0  0  0  0  0  0
   -4.9720   -7.0390    0.8900 H   0  0  0  0  0  0  0  0  0  0  0  0
   -4.9720   -7.0390   -0.8900 H   0  0  0  0  0  0  0  0  0  0  0  0
   -6.0690   -9.2490   -0.8900 H   0  0  0  0  0  0  0  0  0  0  0  0
   -6.0690   -9.2490    0.8900 H   0  0  0  0  0  0  0  0  0  0  0  0
   -5.0050  -10.1170   -0.8900 H   0  0  0  0  0  0  0  0  0  0  0  0
   -5.0050  -10.1170    0.8900 H   0  0  0  0  0  0  0  0  0  0  0  0
   -3.6650   -9.8240    0.8900 H   0  0  0  0  0  0  0  0  0  0  0  0
   -3.6650   -9.8240   -0.8900 H   0  0  0  0  0  0  0  0  0  0  0  0
   -3.0100  -10.2500    0.0000 H   0  0  0  0  0  0  0  0  0  0  0  0
   -1.1060  -10.2710    0.0000 H   0  0  0  0  0  0  0  0  0  0  0  0
   -1.0760   -6.9670    0.0000 H   0  0  0  0  0  0  0  0  0  0  0  0
   -2.9790   -6.9540    0.0000 H   0  0  0  0  0  0  0  0  0  0  0  0
   -1.1550   -7.0560    0.0000 H   0  0  0  0  0  0  0  0  0  0  0  0
   -2.3540   -6.0860    0.8900 H   0  0  0  0  0  0  0  0  0  0  0  0
   -2.3540   -6.0860   -0.8900 H   0  0  0  0  0  0  0  0  0  0  0  0
    0.7960   -9.6530    0.0000 H   0  0  0  0  0  0  0  0  0  0  0  0
    0.7960   -8.1110    0.8900 H   0  0  0  0  0  0  0  0  0  0  0  0
    0.7960   -8.1110   -0.8900 H   0  0  0  0  0  0  0  0  0  0  0  0
    0.3310   -9.8160    0.7280 H   0  0  0  0  0  0  0  0  0  0  0  0
   -0.1270   -9.8140   -0.9920 H   0  0  0  0  0  0  0  0  0  0  0  0
   -1.3870   -9.8100    0.2640 H   0  0  0  0  0  0  0  0  0  0  0  0
    0.3400   -7.4390    0.7280 H   0  0  0  0  0  0  0  0  0  0  0  0
   -1.3790   -7.4330    0.2640 H   0  0  0  0  0  0  0  0  0  0  0  0
   -0.1180   -7.4380   -0.9920 H   0  0  0  0  0  0  0  0  0  0  0  0
  1  2  1  0  0  0  0
  1  4  1  0  0  0  0
  1 22  1  0  0  0  0
  1 23  1  0  0  0  0
  2  3  1  0  0  0  0
  2 24  1  0  0  0  0
  2 25  1  0  0  0  0
  3  5  2  0  0  0  0
  3 14  1  0  0  0  0
  4  6  1  0  0  0  0
  4 26  1  0  0  0  0
  4 27  1  0  0  0  0
  5  7  1  0  0  0  0
  5  8  1  0  0  0  0
  6  7  1  0  0  0  0
  6 28  1  0  0  0  0
  6 29  1  0  0  0  0
  7 30  1  0  0  0  0
  7 31  1  0  0  0  0
  8  9  1  0  0  0  0
  8 13  2  0  0  0  0
  9 10  2  0  0  0  0
  9 32  1  0  0  0  0
 10 11  1  0  0  0  0
 10 33  1  0  0  0  0
 11 12  2  0  0  0  0
 11 18  1  0  0  0  0
 12 13  1  0  0  0  0
 12 34  1  0  0  0  0
 13 35  1  0  0  0  0
 14 15  1  0  0  0  0
 14 16  2  0  0  0  0
 15 17  1  0  0  0  0
 17 36  1  0  0  0  0
 17 37  1  0  0  0  0
 17 38  1  0  0  0  0
 18 19  1  0  0  0  0
 18 20  1  0  0  0  0
 18 21  1  0  0  0  0
 19 39  1  0  0  0  0
 19 40  1  0  0  0  0
 19 41  1  0  0  0  0
 20 42  1  0  0  0  0
 20 43  1  0  0  0  0
 20 44  1  0  0  0  0
 21 45  1  0  0  0  0
 21 46  1  0  0  0  0
 21 47  1  0  0  0  0
M  END
> <Potency[nM] Norepinephrine transporter>
62000

> <Potency[nM] Serotonin transporter>
1040000

> <Potency[nM] Dopamine transporter>
884000

> <Name>
Cpd35

$$$$
Cpd36
  SciTegic04261111063D

 40 42  0  0  1  0            999 V2000
   -2.6370   -3.9170    0.0000 C   0  0  0  0  0  0  0  0  0  0  0  0
   -1.8110   -3.8900    0.0000 C   0  0  0  0  0  0  0  0  0  0  0  0
   -1.4220   -3.1630    0.0000 C   0  0  0  0  0  0  0  0  0  0  0  0
   -3.0720   -3.2200    0.0000 C   0  0  0  0  0  0  0  0  0  0  0  0
   -2.6880   -2.4920    0.0000 C   0  0  0  0  0  0  0  0  0  0  0  0
   -1.8560   -2.4610    0.0000 C   0  0  0  0  0  0  0  0  0  0  0  0
   -1.4700   -1.7290    0.0000 C   0  0  1  0  0  0  0  0  0  0  0  0
   -1.9100   -1.0240    0.0000 C   0  0  0  0  0  0  0  0  0  0  0  0
   -2.7420   -1.0550    0.0000 C   0  0  0  0  0  0  0  0  0  0  0  0
   -3.1330   -1.7910    0.0000 C   0  0  2  0  0  0  0  0  0  0  0  0
   -3.9560   -1.8230    0.0000 N   0  3  0  0  0  0  0  0  0  0  0  0
   -0.6460   -1.6990    0.0000 C   0  0  0  0  0  0  0  0  0  0  0  0
   -0.2130   -2.3980    0.0000 C   0  0  0  0  0  0  0  0  0  0  0  0
    0.6100   -2.3680    0.0000 C   0  0  0  0  0  0  0  0  0  0  0  0
    0.9970   -1.6400    0.0000 C   0  0  0  0  0  0  0  0  0  0  0  0
    0.5550   -0.9390    0.0000 C   0  0  0  0  0  0  0  0  0  0  0  0
   -0.2660   -0.9720    0.0000 C   0  0  0  0  0  0  0  0  0  0  0  0
    0.9380   -0.2100    0.0000 Cl  0  0  0  0  0  0  0  0  0  0  0  0
    1.8200   -1.6090    0.0000 Cl  0  0  0  0  0  0  0  0  0  0  0  0
   -4.3960   -1.1260    0.0000 C   0  0  0  0  0  0  0  0  0  0  0  0
   -3.9000   -3.2500    0.0000 C   0  0  0  0  0  0  0  0  0  0  0  0
   -4.3380   -2.5520    0.0000 O   0  0  0  0  0  0  0  0  0  0  0  0
   -4.2860   -3.9780    0.0000 O   0  5  0  0  0  0  0  0  0  0  0  0
   -3.1450   -4.8700    0.0000 H   0  0  0  0  0  0  0  0  0  0  0  0
   -1.2410   -4.8070    0.0000 H   0  0  0  0  0  0  0  0  0  0  0  0
   -0.3430   -3.1290    0.0000 H   0  0  0  0  0  0  0  0  0  0  0  0
   -1.4700   -1.7290   -1.0900 H   0  0  0  0  0  0  0  0  0  0  0  0
   -1.6150   -0.4680    0.8900 H   0  0  0  0  0  0  0  0  0  0  0  0
   -1.6150   -0.4680   -0.8900 H   0  0  0  0  0  0  0  0  0  0  0  0
   -3.0760   -0.5220   -0.8900 H   0  0  0  0  0  0  0  0  0  0  0  0
   -3.0760   -0.5220    0.8900 H   0  0  0  0  0  0  0  0  0  0  0  0
   -3.1330   -1.7910   -1.0900 H   0  0  0  0  0  0  0  0  0  0  0  0
   -4.2280   -2.3390   -0.8250 H   0  0  0  0  0  0  0  0  0  0  0  0
   -4.2280   -2.3390    0.8250 H   0  0  0  0  0  0  0  0  0  0  0  0
   -0.7210   -3.3510    0.0000 H   0  0  0  0  0  0  0  0  0  0  0  0
    1.1830   -3.2830    0.0000 H   0  0  0  0  0  0  0  0  0  0  0  0
   -0.8440   -0.0600    0.0000 H   0  0  0  0  0  0  0  0  0  0  0  0
   -4.1360   -0.5320   -0.8760 H   0  0  0  0  0  0  0  0  0  0  0  0
   -4.1750   -0.5570    0.9030 H   0  0  0  0  0  0  0  0  0  0  0  0
   -5.4590   -1.3670   -0.0270 H   0  0  0  0  0  0  0  0  0  0  0  0
  1  2  2  0  0  0  0
  1  4  1  0  0  0  0
  1 24  1  0  0  0  0
  2  3  1  0  0  0  0
  2 25  1  0  0  0  0
  3  6  2  0  0  0  0
  3 26  1  0  0  0  0
  4  5  2  0  0  0  0
  4 21  1  0  0  0  0
  5  6  1  0  0  0  0
  5 10  1  0  0  0  0
  6  7  1  0  0  0  0
  7  8  1  0  0  0  0
  7 12  1  0  0  0  0
  7 27  1  0  0  0  0
  8  9  1  0  0  0  0
  8 28  1  0  0  0  0
  8 29  1  0  0  0  0
  9 10  1  0  0  0  0
  9 30  1  0  0  0  0
  9 31  1  0  0  0  0
 10 11  1  0  0  0  0
 10 32  1  0  0  0  0
 11 20  1  0  0  0  0
 11 33  1  0  0  0  0
 11 34  1  0  0  0  0
 12 13  1  0  0  0  0
 12 17  2  0  0  0  0
 13 14  2  0  0  0  0
 13 35  1  0  0  0  0
 14 15  1  0  0  0  0
 14 36  1  0  0  0  0
 15 16  2  0  0  0  0
 15 19  1  0  0  0  0
 16 17  1  0  0  0  0
 16 18  1  0  0  0  0
 17 37  1  0  0  0  0
 20 38  1  0  0  0  0
 20 39  1  0  0  0  0
 20 40  1  0  0  0  0
 21 22  2  0  0  0  0
 21 23  1  0  0  0  0
M  CHG  2  11   1  23  -1
M  END
> <Potency[nM] Norepinephrine transporter>
880

> <Potency[nM] Serotonin transporter>
31

> <Potency[nM] Dopamine transporter>
540

> <Name>
Cpd36

$$$$
Cpd37
  SciTegic04261111063D

 46 49  0  0  1  0            999 V2000
   -3.3180  -10.9380    0.0000 C   0  0  2  0  0  0  0  0  0  0  0  0
   -2.5390  -11.2110    0.0000 C   0  0  1  0  0  0  0  0  0  0  0  0
   -2.0370  -10.5560    0.0000 C   0  0  0  0  0  0  0  0  0  0  0  0
   -2.5080   -9.8750    0.0000 C   0  0  0  0  0  0  0  0  0  0  0  0
   -3.2960  -10.1150    0.0000 N   0  3  0  0  0  0  0  0  0  0  0  0
   -4.0690  -11.3440    0.0000 C   0  0  0  0  0  0  0  0  0  0  0  0
   -2.2960  -12.1440    0.0000 C   0  0  1  0  0  0  0  0  0  0  0  0
   -4.2420  -12.1750    0.0000 C   0  0  0  0  0  0  0  0  0  0  0  0
   -3.6700  -11.7670    0.0000 C   0  0  2  0  0  0  0  0  0  0  0  0
   -2.8760  -11.7270    0.0000 C   0  0  0  0  0  0  0  0  0  0  0  0
   -1.5460  -12.4940    0.0000 C   0  0  0  0  0  0  0  0  0  0  0  0
   -1.4800  -13.3170    0.0000 C   0  0  0  0  0  0  0  0  0  0  0  0
   -0.7340  -13.6670    0.0000 C   0  0  0  0  0  0  0  0  0  0  0  0
   -0.0560  -13.1950    0.0000 C   0  0  0  0  0  0  0  0  0  0  0  0
   -0.1300  -12.3690    0.0000 C   0  0  0  0  0  0  0  0  0  0  0  0
   -0.8760  -12.0230    0.0000 C   0  0  0  0  0  0  0  0  0  0  0  0
    0.6910  -13.5440    0.0000 C   0  0  0  0  0  0  0  0  0  0  0  0
   -1.3250  -10.1370    0.0000 C   0  0  0  0  0  0  0  0  0  0  0  0
   -0.6070  -10.5440    0.0000 C   0  0  0  0  0  0  0  0  0  0  0  0
    0.1040  -10.1250    0.0000 O   0  0  0  0  0  0  0  0  0  0  0  0
   -0.6000  -11.3680    0.0000 O   0  0  0  0  0  0  0  0  0  0  0  0
    0.8220  -10.5320    0.0000 C   0  0  0  0  0  0  0  0  0  0  0  0
   -3.3180  -10.9380   -1.0900 H   0  0  0  0  0  0  0  0  0  0  0  0
   -2.5390  -11.2110   -1.0900 H   0  0  0  0  0  0  0  0  0  0  0  0
   -2.3010   -9.2810   -0.8900 H   0  0  0  0  0  0  0  0  0  0  0  0
   -2.3010   -9.2810    0.8900 H   0  0  0  0  0  0  0  0  0  0  0  0
   -3.2960  -10.1150    1.0100 H   0  0  0  0  0  0  0  0  0  0  0  0
   -4.5740  -10.9680    0.8900 H   0  0  0  0  0  0  0  0  0  0  0  0
   -4.5740  -10.9680   -0.8900 H   0  0  0  0  0  0  0  0  0  0  0  0
   -2.2960  -12.1440    1.0900 H   0  0  0  0  0  0  0  0  0  0  0  0
   -4.5860  -12.7020   -0.8900 H   0  0  0  0  0  0  0  0  0  0  0  0
   -4.5860  -12.7020    0.8900 H   0  0  0  0  0  0  0  0  0  0  0  0
   -3.6700  -11.7670   -1.0900 H   0  0  0  0  0  0  0  0  0  0  0  0
   -2.6980  -11.1230   -0.8900 H   0  0  0  0  0  0  0  0  0  0  0  0
   -2.6980  -11.1230    0.8900 H   0  0  0  0  0  0  0  0  0  0  0  0
   -2.3680  -13.9320    0.0000 H   0  0  0  0  0  0  0  0  0  0  0  0
   -0.6430  -14.7430    0.0000 H   0  0  0  0  0  0  0  0  0  0  0  0
    0.7530  -11.7480    0.0000 H   0  0  0  0  0  0  0  0  0  0  0  0
   -0.9720  -10.9470    0.0000 H   0  0  0  0  0  0  0  0  0  0  0  0
    0.5850  -14.6290    0.0000 H   0  0  0  0  0  0  0  0  0  0  0  0
    1.2380  -13.2320    0.8900 H   0  0  0  0  0  0  0  0  0  0  0  0
    1.2380  -13.2320   -0.8900 H   0  0  0  0  0  0  0  0  0  0  0  0
   -1.3340   -9.0570    0.0000 H   0  0  0  0  0  0  0  0  0  0  0  0
    1.6450   -9.8170    0.0000 H   0  0  0  0  0  0  0  0  0  0  0  0
    0.8850  -11.1580   -0.8900 H   0  0  0  0  0  0  0  0  0  0  0  0
    0.8850  -11.1580    0.8900 H   0  0  0  0  0  0  0  0  0  0  0  0
  1  2  1  0  0  0  0
  1  5  1  0  0  0  0
  1  6  1  0  0  0  0
  1 23  1  0  0  0  0
  2  3  1  0  0  0  0
  2  7  1  0  0  0  0
  2 24  1  0  0  0  0
  3  4  1  0  0  0  0
  3 18  2  0  0  0  0
  4  5  1  0  0  0  0
  4 25  1  0  0  0  0
  4 26  1  0  0  0  0
  5  9  1  0  0  0  0
  5 27  1  0  0  0  0
  6  8  1  0  0  0  0
  6 28  1  0  0  0  0
  6 29  1  0  0  0  0
  7 10  1  0  0  0  0
  7 11  1  0  0  0  0
  7 30  1  0  0  0  0
  8  9  1  0  0  0  0
  8 31  1  0  0  0  0
  8 32  1  0  0  0  0
  9 10  1  0  0  0  0
  9 33  1  0  0  0  0
 10 34  1  0  0  0  0
 10 35  1  0  0  0  0
 11 12  1  0  0  0  0
 11 16  2  0  0  0  0
 12 13  2  0  0  0  0
 12 36  1  0  0  0  0
 13 14  1  0  0  0  0
 13 37  1  0  0  0  0
 14 15  2  0  0  0  0
 14 17  1  0  0  0  0
 15 16  1  0  0  0  0
 15 38  1  0  0  0  0
 16 39  1  0  0  0  0
 17 40  1  0  0  0  0
 17 41  1  0  0  0  0
 17 42  1  0  0  0  0
 18 19  1  0  0  0  0
 18 43  1  0  0  0  0
 19 20  1  0  0  0  0
 19 21  2  0  0  0  0
 20 22  1  0  0  0  0
 22 44  1  0  0  0  0
 22 45  1  0  0  0  0
 22 46  1  0  0  0  0
M  CHG  1   5   1
M  END
> <Potency[nM] Norepinephrine transporter>
25.5

> <Potency[nM] Serotonin transporter>
98.31

> <Potency[nM] Dopamine transporter>
13.25

> <Name>
Cpd37

$$$$
Cpd38
  SciTegic04261111063D

 41 43  0  0  1  0            999 V2000
    0.5310    5.7820    0.7860 C   0  0  0  0  0  0  0  0  0  0  0  0
    0.6220    4.3420    0.9440 O   0  0  0  0  0  0  0  0  0  0  0  0
    1.2330    3.6590   -0.0360 C   0  0  0  0  0  0  0  0  0  0  0  0
    1.6780    4.2450   -0.9940 O   0  0  0  0  0  0  0  0  0  0  0  0
    1.3650    2.1600    0.0590 C   0  0  2  0  0  0  0  0  0  0  0  0
    2.1370    1.9060    0.7860 H   0  0  0  0  0  0  0  0  0  0  0  0
    1.7440    1.5890   -1.3160 C   0  0  2  0  0  0  0  0  0  0  0  0
    2.6140    2.0820   -1.7500 H   0  0  0  0  0  0  0  0  0  0  0  0
    0.5000    1.6880   -2.2290 C   0  0  0  0  0  0  0  0  0  0  0  0
   -0.2720    0.3740   -1.9900 C   0  0  0  0  0  0  0  0  0  0  0  0
    0.5760   -0.4010   -0.9550 C   0  0  2  0  0  0  0  0  0  0  0  0
    0.5260   -1.4810   -1.0930 H   0  0  0  0  0  0  0  0  0  0  0  0
    2.5840   -0.4590   -2.3340 C   0  0  0  0  0  0  0  0  0  0  0  0
    1.9940   -0.2120   -3.2160 H   0  0  0  0  0  0  0  0  0  0  0  0
    3.5910   -0.0580   -2.4470 H   0  0  0  0  0  0  0  0  0  0  0  0
    2.6350   -1.5420   -2.2220 H   0  0  0  0  0  0  0  0  0  0  0  0
    0.1120    0.0260    0.4470 C   0  0  0  0  0  0  0  0  0  0  0  0
    0.0280    1.5540    0.4970 C   0  0  1  0  0  0  0  0  0  0  0  0
   -0.1980    1.8720    1.5150 H   0  0  0  0  0  0  0  0  0  0  0  0
   -1.0630    2.0270   -0.4280 C   0  0  0  0  0  0  0  0  0  0  0  0
   -0.9670    3.2660   -1.0340 C   0  0  0  0  0  0  0  0  0  0  0  0
   -1.9660    3.6980   -1.8870 C   0  0  0  0  0  0  0  0  0  0  0  0
   -3.0650    2.8940   -2.1270 C   0  0  0  0  0  0  0  0  0  0  0  0
   -3.1630    1.6570   -1.5170 C   0  0  0  0  0  0  0  0  0  0  0  0
   -2.1620    1.2240   -0.6680 C   0  0  0  0  0  0  0  0  0  0  0  0
   -4.5820    3.5500   -3.4140 I   0  0  0  0  0  0  0  0  0  0  0  0
    1.5340    6.2040    0.7160 H   0  0  0  0  0  0  0  0  0  0  0  0
   -0.0250    6.0140   -0.1230 H   0  0  0  0  0  0  0  0  0  0  0  0
    0.0160    6.2110    1.6460 H   0  0  0  0  0  0  0  0  0  0  0  0
   -0.1120    2.5440   -1.9440 H   0  0  0  0  0  0  0  0  0  0  0  0
    0.8010    1.7690   -3.2730 H   0  0  0  0  0  0  0  0  0  0  0  0
   -0.3500   -0.1940   -2.9170 H   0  0  0  0  0  0  0  0  0  0  0  0
   -1.2630    0.5840   -1.5880 H   0  0  0  0  0  0  0  0  0  0  0  0
    0.8280   -0.3250    1.1910 H   0  0  0  0  0  0  0  0  0  0  0  0
   -0.8690   -0.4000    0.6540 H   0  0  0  0  0  0  0  0  0  0  0  0
   -0.1100    3.8960   -0.8440 H   0  0  0  0  0  0  0  0  0  0  0  0
   -1.8890    4.6640   -2.3640 H   0  0  0  0  0  0  0  0  0  0  0  0
   -4.0220    1.0290   -1.7040 H   0  0  0  0  0  0  0  0  0  0  0  0
   -2.2390    0.2580   -0.1910 H   0  0  0  0  0  0  0  0  0  0  0  0
    1.9170    0.1450   -1.1350 N   0  3  0  0  0  0  0  0  0  0  0  0
    2.5050   -0.0620   -0.3400 H   0  0  0  0  0  0  0  0  0  0  0  0
  1  2  1  0  0  0  0
  1 27  1  0  0  0  0
  1 28  1  0  0  0  0
  1 29  1  0  0  0  0
  2  3  1  0  0  0  0
  3  4  2  0  0  0  0
  3  5  1  0  0  0  0
  5  6  1  0  0  0  0
  5  7  1  0  0  0  0
  5 18  1  0  0  0  0
  7  8  1  0  0  0  0
  7  9  1  0  0  0  0
  7 40  1  0  0  0  0
  9 10  1  0  0  0  0
  9 30  1  0  0  0  0
  9 31  1  0  0  0  0
 10 11  1  0  0  0  0
 10 32  1  0  0  0  0
 10 33  1  0  0  0  0
 11 12  1  0  0  0  0
 11 17  1  0  0  0  0
 11 40  1  0  0  0  0
 13 14  1  0  0  0  0
 13 15  1  0  0  0  0
 13 16  1  0  0  0  0
 13 40  1  0  0  0  0
 17 18  1  0  0  0  0
 17 34  1  0  0  0  0
 17 35  1  0  0  0  0
 18 19  1  0  0  0  0
 18 20  1  0  0  0  0
 20 21  1  0  0  0  0
 20 25  2  0  0  0  0
 21 22  2  0  0  0  0
 21 36  1  0  0  0  0
 22 23  1  0  0  0  0
 22 37  1  0  0  0  0
 23 24  2  0  0  0  0
 23 26  1  0  0  0  0
 24 25  1  0  0  0  0
 24 38  1  0  0  0  0
 25 39  1  0  0  0  0
 40 41  1  0  0  0  0
M  CHG  1  40   1
M  END
> <Potency[nM] Norepinephrine transporter>
22

> <Potency[nM] Serotonin transporter>
5

> <Potency[nM] Dopamine transporter>
6.5

> <Name>
Cpd38

$$$$
Cpd39
  SciTegic04261111063D

 51 55  0  0  1  0            999 V2000
   14.9780  -12.3740   -0.0530 N   0  3  0  0  0  0  0  0  0  0  0  0
   15.3040  -11.0470    0.5010 C   0  0  2  0  0  0  0  0  0  0  0  0
   14.1500  -12.9510    1.0150 C   0  0  1  0  0  0  0  0  0  0  0  0
   15.6490  -11.3120    1.9780 C   0  0  0  0  0  0  0  0  0  0  0  0
   14.8690  -12.5880    2.3250 C   0  0  0  0  0  0  0  0  0  0  0  0
   16.1850  -13.1780   -0.3250 C   0  0  0  0  0  0  0  0  0  0  0  0
   12.8510  -10.7590    1.1320 C   0  0  1  0  0  0  0  0  0  0  0  0
   12.7590  -12.2900    0.9110 C   0  0  0  0  0  0  0  0  0  0  0  0
   14.0550  -10.1360    0.3630 C   0  0  2  0  0  0  0  0  0  0  0  0
    9.5570   -9.5580   -0.3970 C   0  0  0  0  0  0  0  0  0  0  0  0
    9.0930   -8.6840    0.6030 C   0  0  0  0  0  0  0  0  0  0  0  0
    9.8530   -8.4990    1.7710 C   0  0  0  0  0  0  0  0  0  0  0  0
   11.0710   -9.1810    1.9350 C   0  0  0  0  0  0  0  0  0  0  0  0
   11.5510  -10.0570    0.9380 C   0  0  0  0  0  0  0  0  0  0  0  0
   10.7750  -10.2380   -0.2270 C   0  0  0  0  0  0  0  0  0  0  0  0
    7.6290   -7.8610    0.3990 Cl  0  0  0  0  0  0  0  0  0  0  0  0
   13.5320  -10.7830   -1.9770 N   0  0  0  0  0  0  0  0  0  0  0  0
   13.8330   -8.2230   -1.6720 S   0  0  0  0  0  0  0  0  0  0  0  0
   13.8040   -9.8430   -1.0600 C   0  0  0  0  0  0  0  0  0  0  0  0
   13.3350  -10.2590   -3.1920 C   0  0  0  0  0  0  0  0  0  0  0  0
   13.4520   -8.8690   -3.2340 C   0  0  0  0  0  0  0  0  0  0  0  0
   13.3190   -5.7860   -5.3400 C   0  0  0  0  0  0  0  0  0  0  0  0
   13.0020   -6.3110   -6.6050 C   0  0  0  0  0  0  0  0  0  0  0  0
   12.8280   -7.6970   -6.7570 C   0  0  0  0  0  0  0  0  0  0  0  0
   12.9730   -8.5530   -5.6510 C   0  0  0  0  0  0  0  0  0  0  0  0
   13.2940   -8.0400   -4.3720 C   0  0  0  0  0  0  0  0  0  0  0  0
   13.4630   -6.6440   -4.2360 C   0  0  0  0  0  0  0  0  0  0  0  0
   12.8140   -5.1760   -8.0690 Br  0  0  0  0  0  0  0  0  0  0  0  0
   16.1560  -10.5960   -0.0120 H   0  0  0  0  0  0  0  0  0  0  0  0
   14.0510  -14.0330    0.9070 H   0  0  0  0  0  0  0  0  0  0  0  0
   16.7190  -11.4940    2.0820 H   0  0  0  0  0  0  0  0  0  0  0  0
   15.3550  -10.4770    2.6150 H   0  0  0  0  0  0  0  0  0  0  0  0
   15.5630  -13.3830    2.6010 H   0  0  0  0  0  0  0  0  0  0  0  0
   14.1610  -12.4180    3.1370 H   0  0  0  0  0  0  0  0  0  0  0  0
   15.8880  -14.1600   -0.6940 H   0  0  0  0  0  0  0  0  0  0  0  0
   16.7830  -12.6830   -1.0910 H   0  0  0  0  0  0  0  0  0  0  0  0
   16.7910  -13.3040    0.5730 H   0  0  0  0  0  0  0  0  0  0  0  0
   13.1050  -10.6450    2.1870 H   0  0  0  0  0  0  0  0  0  0  0  0
   12.0980  -12.7270    1.6610 H   0  0  0  0  0  0  0  0  0  0  0  0
   12.3580  -12.5080   -0.0800 H   0  0  0  0  0  0  0  0  0  0  0  0
   14.2890   -9.1840    0.8420 H   0  0  0  0  0  0  0  0  0  0  0  0
    9.0170   -9.7050   -1.2510 H   0  0  0  0  0  0  0  0  0  0  0  0
    9.5290   -7.8680    2.5060 H   0  0  0  0  0  0  0  0  0  0  0  0
   11.6130   -9.0330    2.7870 H   0  0  0  0  0  0  0  0  0  0  0  0
   11.0930  -10.8690   -0.9620 H   0  0  0  0  0  0  0  0  0  0  0  0
   13.1170  -10.8380   -4.0030 H   0  0  0  0  0  0  0  0  0  0  0  0
   13.4480   -4.7810   -5.2130 H   0  0  0  0  0  0  0  0  0  0  0  0
   12.5970   -8.0940   -7.6690 H   0  0  0  0  0  0  0  0  0  0  0  0
   12.8410   -9.5540   -5.7940 H   0  0  0  0  0  0  0  0  0  0  0  0
   13.6940   -6.2330   -3.3300 H   0  0  0  0  0  0  0  0  0  0  0  0
   14.5140  -12.3370   -0.9490 H   0  0  0  0  0  0  0  0  0  0  0  0
  1  2  1  0  0  0  0
  1  3  1  0  0  0  0
  1  6  1  0  0  0  0
  1 51  1  0  0  0  0
  2  4  1  0  0  0  0
  2  9  1  0  0  0  0
  2 29  1  0  0  0  0
  3  5  1  0  0  0  0
  3  8  1  0  0  0  0
  3 30  1  0  0  0  0
  4  5  1  0  0  0  0
  4 31  1  0  0  0  0
  4 32  1  0  0  0  0
  5 33  1  0  0  0  0
  5 34  1  0  0  0  0
  6 35  1  0  0  0  0
  6 36  1  0  0  0  0
  6 37  1  0  0  0  0
  7  8  1  0  0  0  0
  7  9  1  0  0  0  0
  7 14  1  0  0  0  0
  7 38  1  0  0  0  0
  8 39  1  0  0  0  0
  8 40  1  0  0  0  0
  9 19  1  0  0  0  0
  9 41  1  0  0  0  0
 10 11  1  0  0  0  0
 10 15  2  0  0  0  0
 10 42  1  0  0  0  0
 11 12  2  0  0  0  0
 11 16  1  0  0  0  0
 12 13  1  0  0  0  0
 12 43  1  0  0  0  0
 13 14  2  0  0  0  0
 13 44  1  0  0  0  0
 14 15  1  0  0  0  0
 15 45  1  0  0  0  0
 17 19  2  0  0  0  0
 17 20  1  0  0  0  0
 18 19  1  0  0  0  0
 18 21  1  0  0  0  0
 20 21  2  0  0  0  0
 20 46  1  0  0  0  0
 21 26  1  0  0  0  0
 22 23  1  0  0  0  0
 22 27  2  0  0  0  0
 22 47  1  0  0  0  0
 23 24  2  0  0  0  0
 23 28  1  0  0  0  0
 24 25  1  0  0  0  0
 24 48  1  0  0  0  0
 25 26  2  0  0  0  0
 25 49  1  0  0  0  0
 26 27  1  0  0  0  0
 27 50  1  0  0  0  0
M  CHG  1   1   1
M  END
> <Potency[nM] Norepinephrine transporter>
3290

> <Potency[nM] Serotonin transporter>
5700

> <Potency[nM] Dopamine transporter>
35

> <Name>
Cpd39

$$$$
Cpd40
  SciTegic04261111063D

 68 71  0  0  1  0            999 V2000
    6.8530  -12.0960    0.0000 C   0  0  0  0  0  0  0  0  0  0  0  0
    6.8520  -12.9230    0.0000 C   0  0  0  0  0  0  0  0  0  0  0  0
    7.5660  -13.3360    0.0000 C   0  0  0  0  0  0  0  0  0  0  0  0
    8.2830  -12.9230    0.0000 C   0  0  0  0  0  0  0  0  0  0  0  0
    8.2800  -12.0920    0.0000 C   0  0  0  0  0  0  0  0  0  0  0  0
    7.5650  -11.6830    0.0000 C   0  0  0  0  0  0  0  0  0  0  0  0
    8.9980  -13.3340    0.0000 C   0  0  0  0  0  0  0  0  0  0  0  0
    8.9990  -14.1590    0.0000 C   0  0  0  0  0  0  0  0  0  0  0  0
    9.7120  -12.9200    0.0000 O   0  0  0  0  0  0  0  0  0  0  0  0
   10.4270  -13.3320    0.0000 C   0  0  0  0  0  0  0  0  0  0  0  0
   11.1410  -12.9180    0.0000 C   0  0  0  0  0  0  0  0  0  0  0  0
   11.8560  -13.3300    0.0000 C   0  0  0  0  0  0  0  0  0  0  0  0
   11.8530  -14.1600    0.0000 C   0  0  0  0  0  0  0  0  0  0  0  0
   12.5640  -14.5710    0.0000 C   0  0  0  0  0  0  0  0  0  0  0  0
   13.2810  -14.1610    0.0000 N   0  3  0  0  0  0  0  0  0  0  0  0
   13.2810  -13.3350    0.0000 C   0  0  0  0  0  0  0  0  0  0  0  0
   12.5660  -12.9190    0.0000 C   0  0  0  0  0  0  0  0  0  0  0  0
   13.9940  -14.5750    0.0000 C   0  0  0  0  0  0  0  0  0  0  0  0
   14.7100  -14.1640    0.0000 C   0  0  2  0  0  0  0  0  0  0  0  0
   15.4230  -14.5780    0.0000 C   0  0  0  0  0  0  0  0  0  0  0  0
   16.1380  -14.1670    0.0000 C   0  0  0  0  0  0  0  0  0  0  0  0
   16.8510  -14.5850    0.0000 C   0  0  0  0  0  0  0  0  0  0  0  0
   17.5660  -14.1740    0.0000 C   0  0  0  0  0  0  0  0  0  0  0  0
   17.5680  -13.3490    0.0000 C   0  0  0  0  0  0  0  0  0  0  0  0
   16.8490  -12.9350    0.0000 C   0  0  0  0  0  0  0  0  0  0  0  0
   16.1370  -13.3470    0.0000 C   0  0  0  0  0  0  0  0  0  0  0  0
    6.1380  -11.6840    0.0000 F   0  0  0  0  0  0  0  0  0  0  0  0
    8.2840  -14.5710    0.0000 C   0  0  0  0  0  0  0  0  0  0  0  0
    8.2850  -15.3950    0.0000 C   0  0  0  0  0  0  0  0  0  0  0  0
    9.0010  -15.8080    0.0000 C   0  0  0  0  0  0  0  0  0  0  0  0
    9.7170  -15.3900    0.0000 C   0  0  0  0  0  0  0  0  0  0  0  0
    9.7120  -14.5670    0.0000 C   0  0  0  0  0  0  0  0  0  0  0  0
    9.0030  -16.6320    0.0000 F   0  0  0  0  0  0  0  0  0  0  0  0
   14.7110  -13.3390    0.0000 O   0  0  0  0  0  0  0  0  0  0  0  0
    5.9160  -13.4620    0.0000 H   0  0  0  0  0  0  0  0  0  0  0  0
    7.5650  -14.4160    0.0000 H   0  0  0  0  0  0  0  0  0  0  0  0
    9.2130  -11.5480    0.0000 H   0  0  0  0  0  0  0  0  0  0  0  0
    7.5620  -10.6030    0.0000 H   0  0  0  0  0  0  0  0  0  0  0  0
    8.9980  -13.3340   -1.0900 H   0  0  0  0  0  0  0  0  0  0  0  0
   10.4280  -13.9610    0.8900 H   0  0  0  0  0  0  0  0  0  0  0  0
   10.4280  -13.9610   -0.8900 H   0  0  0  0  0  0  0  0  0  0  0  0
   11.1400  -12.2890   -0.8900 H   0  0  0  0  0  0  0  0  0  0  0  0
   11.1400  -12.2890    0.8900 H   0  0  0  0  0  0  0  0  0  0  0  0
   11.8560  -13.3300   -1.0900 H   0  0  0  0  0  0  0  0  0  0  0  0
   11.3070  -14.4740   -0.8900 H   0  0  0  0  0  0  0  0  0  0  0  0
   11.3070  -14.4740    0.8900 H   0  0  0  0  0  0  0  0  0  0  0  0
   12.5630  -15.2000   -0.8900 H   0  0  0  0  0  0  0  0  0  0  0  0
   12.5630  -15.2000    0.8900 H   0  0  0  0  0  0  0  0  0  0  0  0
   13.2810  -14.1610    1.0100 H   0  0  0  0  0  0  0  0  0  0  0  0
   13.8270  -13.0210    0.8900 H   0  0  0  0  0  0  0  0  0  0  0  0
   13.8270  -13.0210   -0.8900 H   0  0  0  0  0  0  0  0  0  0  0  0
   12.5670  -12.2900    0.8900 H   0  0  0  0  0  0  0  0  0  0  0  0
   12.5670  -12.2900   -0.8900 H   0  0  0  0  0  0  0  0  0  0  0  0
   13.9920  -15.2040    0.8900 H   0  0  0  0  0  0  0  0  0  0  0  0
   13.9920  -15.2040   -0.8900 H   0  0  0  0  0  0  0  0  0  0  0  0
   14.7100  -14.1640   -1.0900 H   0  0  0  0  0  0  0  0  0  0  0  0
   15.4220  -15.2070    0.8900 H   0  0  0  0  0  0  0  0  0  0  0  0
   15.4220  -15.2070   -0.8900 H   0  0  0  0  0  0  0  0  0  0  0  0
   16.8460  -15.6650    0.0000 H   0  0  0  0  0  0  0  0  0  0  0  0
   18.5000  -14.7160    0.0000 H   0  0  0  0  0  0  0  0  0  0  0  0
   18.5040  -12.8100    0.0000 H   0  0  0  0  0  0  0  0  0  0  0  0
   16.8480  -11.8550    0.0000 H   0  0  0  0  0  0  0  0  0  0  0  0
   15.2010  -12.8080    0.0000 H   0  0  0  0  0  0  0  0  0  0  0  0
    7.3490  -14.0310    0.0000 H   0  0  0  0  0  0  0  0  0  0  0  0
    7.3500  -15.9360    0.0000 H   0  0  0  0  0  0  0  0  0  0  0  0
   10.6550  -15.9250    0.0000 H   0  0  0  0  0  0  0  0  0  0  0  0
   10.6450  -14.0220    0.0000 H   0  0  0  0  0  0  0  0  0  0  0  0
   14.7110  -13.0490    0.9150 H   0  0  0  0  0  0  0  0  0  0  0  0
  1  2  1  0  0  0  0
  1  6  2  0  0  0  0
  1 27  1  0  0  0  0
  2  3  2  0  0  0  0
  2 35  1  0  0  0  0
  3  4  1  0  0  0  0
  3 36  1  0  0  0  0
  4  5  2  0  0  0  0
  4  7  1  0  0  0  0
  5  6  1  0  0  0  0
  5 37  1  0  0  0  0
  6 38  1  0  0  0  0
  7  8  1  0  0  0  0
  7  9  1  0  0  0  0
  7 39  1  0  0  0  0
  8 28  1  0  0  0  0
  8 32  2  0  0  0  0
  9 10  1  0  0  0  0
 10 11  1  0  0  0  0
 10 40  1  0  0  0  0
 10 41  1  0  0  0  0
 11 12  1  0  0  0  0
 11 42  1  0  0  0  0
 11 43  1  0  0  0  0
 12 13  1  0  0  0  0
 12 17  1  0  0  0  0
 12 44  1  0  0  0  0
 13 14  1  0  0  0  0
 13 45  1  0  0  0  0
 13 46  1  0  0  0  0
 14 15  1  0  0  0  0
 14 47  1  0  0  0  0
 14 48  1  0  0  0  0
 15 16  1  0  0  0  0
 15 18  1  0  0  0  0
 15 49  1  0  0  0  0
 16 17  1  0  0  0  0
 16 50  1  0  0  0  0
 16 51  1  0  0  0  0
 17 52  1  0  0  0  0
 17 53  1  0  0  0  0
 18 19  1  0  0  0  0
 18 54  1  0  0  0  0
 18 55  1  0  0  0  0
 19 20  1  0  0  0  0
 19 34  1  0  0  0  0
 19 56  1  0  0  0  0
 20 21  1  0  0  0  0
 20 57  1  0  0  0  0
 20 58  1  0  0  0  0
 21 22  1  0  0  0  0
 21 26  2  0  0  0  0
 22 23  2  0  0  0  0
 22 59  1  0  0  0  0
 23 24  1  0  0  0  0
 23 60  1  0  0  0  0
 24 25  2  0  0  0  0
 24 61  1  0  0  0  0
 25 26  1  0  0  0  0
 25 62  1  0  0  0  0
 26 63  1  0  0  0  0
 28 29  2  0  0  0  0
 28 64  1  0  0  0  0
 29 30  1  0  0  0  0
 29 65  1  0  0  0  0
 30 31  2  0  0  0  0
 30 33  1  0  0  0  0
 31 32  1  0  0  0  0
 31 66  1  0  0  0  0
 32 67  1  0  0  0  0
 34 68  1  0  0  0  0
M  CHG  1  15   1
M  END
> <Potency[nM] Norepinephrine transporter>
361

> <Potency[nM] Serotonin transporter>
82

> <Potency[nM] Dopamine transporter>
0.4

> <Name>
Cpd40

$$$$
Cpd41
  SciTegic04261111063D

 50 52  0  0  1  0            999 V2000
    3.7680   -2.2050    0.0000 C   0  0  0  0  0  0  0  0  0  0  0  0
    3.7650   -1.3750    0.0000 C   0  0  0  0  0  0  0  0  0  0  0  0
    4.4830   -2.6160    0.0000 C   0  0  2  0  0  0  0  0  0  0  0  0
    4.4840   -3.4400    0.0000 C   0  0  0  0  0  0  0  0  0  0  0  0
    5.1960   -2.2020    0.0000 N   0  3  0  0  0  0  0  0  0  0  0  0
    5.9050   -2.6170    0.0000 C   0  0  0  0  0  0  0  0  0  0  0  0
    6.6160   -2.2070    0.0000 C   0  0  0  0  0  0  0  0  0  0  0  0
    6.6190   -1.3820    0.0000 N   0  3  0  0  0  0  0  0  0  0  0  0
    5.9050   -0.9690    0.0000 C   0  0  0  0  0  0  0  0  0  0  0  0
    5.1870   -1.3800    0.0000 C   0  0  0  0  0  0  0  0  0  0  0  0
    3.7710   -3.8540    0.0000 C   0  0  0  0  0  0  0  0  0  0  0  0
    3.7720   -4.6780    0.0000 C   0  0  0  0  0  0  0  0  0  0  0  0
    3.0580   -5.0890    0.0000 C   0  0  0  0  0  0  0  0  0  0  0  0
    3.0590   -5.9130    0.0000 C   0  0  0  0  0  0  0  0  0  0  0  0
    3.7740   -6.3250    0.0000 C   0  0  0  0  0  0  0  0  0  0  0  0
    4.4900   -5.9070    0.0000 C   0  0  0  0  0  0  0  0  0  0  0  0
    4.4860   -5.0850    0.0000 C   0  0  0  0  0  0  0  0  0  0  0  0
    4.4850   -0.9600    0.0000 C   0  0  0  0  0  0  0  0  0  0  0  0
    4.4820   -0.1310    0.0000 C   0  0  0  0  0  0  0  0  0  0  0  0
    3.7620    0.2830    0.0000 C   0  0  0  0  0  0  0  0  0  0  0  0
    3.0420   -0.1390    0.0000 C   0  0  0  0  0  0  0  0  0  0  0  0
    3.0480   -0.9670    0.0000 C   0  0  0  0  0  0  0  0  0  0  0  0
    3.2240   -2.5210   -0.8900 H   0  0  0  0  0  0  0  0  0  0  0  0
    3.2240   -2.5210    0.8900 H   0  0  0  0  0  0  0  0  0  0  0  0
    4.4830   -2.6160   -1.0900 H   0  0  0  0  0  0  0  0  0  0  0  0
    5.0300   -3.7540    0.8900 H   0  0  0  0  0  0  0  0  0  0  0  0
    5.0300   -3.7540   -0.8900 H   0  0  0  0  0  0  0  0  0  0  0  0
    5.1960   -2.2020   -1.0100 H   0  0  0  0  0  0  0  0  0  0  0  0
    5.9030   -3.2460   -0.8900 H   0  0  0  0  0  0  0  0  0  0  0  0
    5.9030   -3.2460    0.8900 H   0  0  0  0  0  0  0  0  0  0  0  0
    7.1600   -2.5230   -0.8900 H   0  0  0  0  0  0  0  0  0  0  0  0
    7.1600   -2.5230    0.8900 H   0  0  0  0  0  0  0  0  0  0  0  0
    7.1250   -1.0920   -0.8250 H   0  0  0  0  0  0  0  0  0  0  0  0
    7.1250   -1.0920    0.8250 H   0  0  0  0  0  0  0  0  0  0  0  0
    5.9060   -0.3400   -0.8900 H   0  0  0  0  0  0  0  0  0  0  0  0
    5.9060   -0.3400    0.8900 H   0  0  0  0  0  0  0  0  0  0  0  0
    4.6410   -1.0670    0.8900 H   0  0  0  0  0  0  0  0  0  0  0  0
    4.6410   -1.0670   -0.8900 H   0  0  0  0  0  0  0  0  0  0  0  0
    3.2250   -3.5400   -0.8900 H   0  0  0  0  0  0  0  0  0  0  0  0
    3.2250   -3.5400    0.8900 H   0  0  0  0  0  0  0  0  0  0  0  0
    2.1230   -4.5490    0.0000 H   0  0  0  0  0  0  0  0  0  0  0  0
    2.1240   -6.4540    0.0000 H   0  0  0  0  0  0  0  0  0  0  0  0
    3.7770   -7.4050    0.0000 H   0  0  0  0  0  0  0  0  0  0  0  0
    5.4280   -6.4420    0.0000 H   0  0  0  0  0  0  0  0  0  0  0  0
    5.4180   -4.5400    0.0000 H   0  0  0  0  0  0  0  0  0  0  0  0
    5.4210   -1.4990    0.0000 H   0  0  0  0  0  0  0  0  0  0  0  0
    5.4160    0.4120    0.0000 H   0  0  0  0  0  0  0  0  0  0  0  0
    3.7580    1.3630    0.0000 H   0  0  0  0  0  0  0  0  0  0  0  0
    2.1030    0.3950    0.0000 H   0  0  0  0  0  0  0  0  0  0  0  0
    2.1160   -1.5130    0.0000 H   0  0  0  0  0  0  0  0  0  0  0  0
  1  2  1  0  0  0  0
  1  3  1  0  0  0  0
  1 23  1  0  0  0  0
  1 24  1  0  0  0  0
  2 18  1  0  0  0  0
  2 22  2  0  0  0  0
  3  4  1  0  0  0  0
  3  5  1  0  0  0  0
  3 25  1  0  0  0  0
  4 11  1  0  0  0  0
  4 26  1  0  0  0  0
  4 27  1  0  0  0  0
  5  6  1  0  0  0  0
  5 10  1  0  0  0  0
  5 28  1  0  0  0  0
  6  7  1  0  0  0  0
  6 29  1  0  0  0  0
  6 30  1  0  0  0  0
  7  8  1  0  0  0  0
  7 31  1  0  0  0  0
  7 32  1  0  0  0  0
  8  9  1  0  0  0  0
  8 33  1  0  0  0  0
  8 34  1  0  0  0  0
  9 10  1  0  0  0  0
  9 35  1  0  0  0  0
  9 36  1  0  0  0  0
 10 37  1  0  0  0  0
 10 38  1  0  0  0  0
 11 12  1  0  0  0  0
 11 39  1  0  0  0  0
 11 40  1  0  0  0  0
 12 13  1  0  0  0  0
 12 17  2  0  0  0  0
 13 14  2  0  0  0  0
 13 41  1  0  0  0  0
 14 15  1  0  0  0  0
 14 42  1  0  0  0  0
 15 16  2  0  0  0  0
 15 43  1  0  0  0  0
 16 17  1  0  0  0  0
 16 44  1  0  0  0  0
 17 45  1  0  0  0  0
 18 19  2  0  0  0  0
 18 46  1  0  0  0  0
 19 20  1  0  0  0  0
 19 47  1  0  0  0  0
 20 21  2  0  0  0  0
 20 48  1  0  0  0  0
 21 22  1  0  0  0  0
 21 49  1  0  0  0  0
 22 50  1  0  0  0  0
M  CHG  2   5   1   8   1
M  END
> <Potency[nM] Norepinephrine transporter>
48

> <Potency[nM] Serotonin transporter>
23

> <Potency[nM] Dopamine transporter>
400

> <Name>
Cpd41

$$$$
Cpd42
  SciTegic04261111063D

 54 58  0  0  1  0            999 V2000
   14.8820  -12.4820    0.0730 N   0  3  0  0  0  0  0  0  0  0  0  0
   15.2010  -11.0990    0.4710 C   0  0  2  0  0  0  0  0  0  0  0  0
   13.9120  -12.8760    1.1050 C   0  0  1  0  0  0  0  0  0  0  0  0
   15.3600  -11.1560    2.0010 C   0  0  0  0  0  0  0  0  0  0  0  0
   14.4910  -12.3470    2.4280 C   0  0  0  0  0  0  0  0  0  0  0  0
   16.0750  -13.3500    0.0630 C   0  0  0  0  0  0  0  0  0  0  0  0
   12.7080  -10.6550    0.7540 C   0  0  1  0  0  0  0  0  0  0  0  0
   12.5720  -12.1990    0.7480 C   0  0  0  0  0  0  0  0  0  0  0  0
   14.0190  -10.1860    0.0520 C   0  0  2  0  0  0  0  0  0  0  0  0
    9.6660   -9.5930   -1.3050 C   0  0  0  0  0  0  0  0  0  0  0  0
    9.1260   -8.5700   -0.5030 C   0  0  0  0  0  0  0  0  0  0  0  0
    9.7620   -8.2420    0.7100 C   0  0  0  0  0  0  0  0  0  0  0  0
   10.9220   -8.9270    1.1100 C   0  0  0  0  0  0  0  0  0  0  0  0
   11.4720   -9.9510    0.3100 C   0  0  0  0  0  0  0  0  0  0  0  0
   10.8250  -10.2760   -0.9020 C   0  0  0  0  0  0  0  0  0  0  0  0
   14.0570   -8.9620   -2.0870 N   0  0  0  0  0  0  0  0  0  0  0  0
   13.7030  -11.5100   -2.4240 S   0  0  0  0  0  0  0  0  0  0  0  0
   13.9440  -10.1190   -1.4200 C   0  0  0  0  0  0  0  0  0  0  0  0
   13.9490   -9.1310   -3.4100 C   0  0  0  0  0  0  0  0  0  0  0  0
   13.7480  -10.4560   -3.7980 C   0  0  0  0  0  0  0  0  0  0  0  0
   13.4690  -10.6070   -7.5490 C   0  0  0  0  0  0  0  0  0  0  0  0
   13.2850  -11.9860   -7.7390 C   0  0  0  0  0  0  0  0  0  0  0  0
   13.2550  -12.8440   -6.6270 C   0  0  0  0  0  0  0  0  0  0  0  0
   13.4090  -12.3230   -5.3310 C   0  0  0  0  0  0  0  0  0  0  0  0
   13.5960  -10.9390   -5.1200 C   0  0  0  0  0  0  0  0  0  0  0  0
   13.6230  -10.0880   -6.2510 C   0  0  0  0  0  0  0  0  0  0  0  0
    7.9130   -7.8630   -0.9410 C   0  0  0  0  0  0  0  0  0  0  0  0
   13.1420  -12.4670   -8.9410 F   0  0  0  0  0  0  0  0  0  0  0  0
   16.1260  -10.7490    0.0070 H   0  0  0  0  0  0  0  0  0  0  0  0
   13.7790  -13.9590    1.1390 H   0  0  0  0  0  0  0  0  0  0  0  0
   15.0290  -10.2300    2.4740 H   0  0  0  0  0  0  0  0  0  0  0  0
   16.4010  -11.3480    2.2600 H   0  0  0  0  0  0  0  0  0  0  0  0
   15.1140  -13.1120    2.8940 H   0  0  0  0  0  0  0  0  0  0  0  0
   13.7020  -12.0440    3.1170 H   0  0  0  0  0  0  0  0  0  0  0  0
   15.7790  -14.3650   -0.2020 H   0  0  0  0  0  0  0  0  0  0  0  0
   16.7800  -12.9850   -0.6840 H   0  0  0  0  0  0  0  0  0  0  0  0
   16.5650  -13.3660    1.0360 H   0  0  0  0  0  0  0  0  0  0  0  0
   12.8470  -10.3930    1.8030 H   0  0  0  0  0  0  0  0  0  0  0  0
   11.8160  -12.4990    1.4750 H   0  0  0  0  0  0  0  0  0  0  0  0
   12.2680  -12.5520   -0.2380 H   0  0  0  0  0  0  0  0  0  0  0  0
   14.2370   -9.1790    0.4120 H   0  0  0  0  0  0  0  0  0  0  0  0
    9.2150   -9.8420   -2.1870 H   0  0  0  0  0  0  0  0  0  0  0  0
    9.3840   -7.5030    1.3030 H   0  0  0  0  0  0  0  0  0  0  0  0
   11.3700   -8.6720    1.9910 H   0  0  0  0  0  0  0  0  0  0  0  0
   11.1950  -11.0140   -1.4990 H   0  0  0  0  0  0  0  0  0  0  0  0
   14.0090   -8.3490   -4.0630 H   0  0  0  0  0  0  0  0  0  0  0  0
   13.4910   -9.9770   -8.3520 H   0  0  0  0  0  0  0  0  0  0  0  0
   13.1210  -13.8480   -6.7570 H   0  0  0  0  0  0  0  0  0  0  0  0
   13.3830  -12.9710   -4.5420 H   0  0  0  0  0  0  0  0  0  0  0  0
   13.7540   -9.0820   -6.1460 H   0  0  0  0  0  0  0  0  0  0  0  0
    7.6200   -7.0980   -0.2200 H   0  0  0  0  0  0  0  0  0  0  0  0
    8.0980   -7.3840   -1.9030 H   0  0  0  0  0  0  0  0  0  0  0  0
    7.0940   -8.5750   -1.0480 H   0  0  0  0  0  0  0  0  0  0  0  0
   14.5260  -12.5620   -0.8690 H   0  0  0  0  0  0  0  0  0  0  0  0
  1  2  1  0  0  0  0
  1  3  1  0  0  0  0
  1  6  1  0  0  0  0
  1 54  1  0  0  0  0
  2  4  1  0  0  0  0
  2  9  1  0  0  0  0
  2 29  1  0  0  0  0
  3  5  1  0  0  0  0
  3  8  1  0  0  0  0
  3 30  1  0  0  0  0
  4  5  1  0  0  0  0
  4 31  1  0  0  0  0
  4 32  1  0  0  0  0
  5 33  1  0  0  0  0
  5 34  1  0  0  0  0
  6 35  1  0  0  0  0
  6 36  1  0  0  0  0
  6 37  1  0  0  0  0
  7  8  1  0  0  0  0
  7  9  1  0  0  0  0
  7 14  1  0  0  0  0
  7 38  1  0  0  0  0
  8 39  1  0  0  0  0
  8 40  1  0  0  0  0
  9 18  1  0  0  0  0
  9 41  1  0  0  0  0
 10 11  1  0  0  0  0
 10 15  2  0  0  0  0
 10 42  1  0  0  0  0
 11 12  2  0  0  0  0
 11 27  1  0  0  0  0
 12 13  1  0  0  0  0
 12 43  1  0  0  0  0
 13 14  2  0  0  0  0
 13 44  1  0  0  0  0
 14 15  1  0  0  0  0
 15 45  1  0  0  0  0
 16 18  2  0  0  0  0
 16 19  1  0  0  0  0
 17 18  1  0  0  0  0
 17 20  1  0  0  0  0
 19 20  2  0  0  0  0
 19 46  1  0  0  0  0
 20 25  1  0  0  0  0
 21 22  1  0  0  0  0
 21 26  2  0  0  0  0
 21 47  1  0  0  0  0
 22 23  2  0  0  0  0
 22 28  1  0  0  0  0
 23 24  1  0  0  0  0
 23 48  1  0  0  0  0
 24 25  2  0  0  0  0
 24 49  1  0  0  0  0
 25 26  1  0  0  0  0
 26 50  1  0  0  0  0
 27 51  1  0  0  0  0
 27 52  1  0  0  0  0
 27 53  1  0  0  0  0
M  CHG  1   1   1
M  END
> <Potency[nM] Norepinephrine transporter>
1630

> <Potency[nM] Serotonin transporter>
1720

> <Potency[nM] Dopamine transporter>
61

> <Name>
Cpd42

$$$$
Cpd43
  SciTegic04261111063D

 71 73  0  0  1  0            999 V2000
   -3.4620   -9.9380    0.0000 C   0  0  0  0  0  0  0  0  0  0  0  0
   -3.4620  -10.7620    0.0000 C   0  0  2  0  0  0  0  0  0  0  0  0
   -2.7500  -11.1710    0.0000 C   0  0  0  0  0  0  0  0  0  0  0  0
   -2.0380  -10.7620    0.0000 C   0  0  1  0  0  0  0  0  0  0  0  0
   -2.0380   -9.9380    0.0000 N   0  0  0  0  0  0  0  0  0  0  0  0
   -2.7500   -9.5210    0.0000 C   0  0  0  0  0  0  0  0  0  0  0  0
   -1.3250  -11.1760    0.0000 C   0  0  0  0  0  0  0  0  0  0  0  0
   -0.6100  -10.7650    0.0000 C   0  0  0  0  0  0  0  0  0  0  0  0
    0.1040  -11.1780    0.0000 C   0  0  0  0  0  0  0  0  0  0  0  0
    0.8190  -10.7670    0.0000 N   0  0  0  0  0  0  0  0  0  0  0  0
    1.5330  -11.1800    0.0000 C   0  0  0  0  0  0  0  0  0  0  0  0
    2.2480  -10.7690    0.0000 N   0  0  0  0  0  0  0  0  0  0  0  0
    1.5320  -12.0050    0.0000 O   0  0  0  0  0  0  0  0  0  0  0  0
    2.9620  -11.1820    0.0000 C   0  0  0  0  0  0  0  0  0  0  0  0
    2.9580  -12.0050    0.0000 C   0  0  0  0  0  0  0  0  0  0  0  0
    3.6720  -12.4190    0.0000 C   0  0  0  0  0  0  0  0  0  0  0  0
    4.3880  -12.0070    0.0000 C   0  0  0  0  0  0  0  0  0  0  0  0
    4.3860  -11.1780    0.0000 C   0  0  0  0  0  0  0  0  0  0  0  0
    3.6720  -10.7680    0.0000 C   0  0  0  0  0  0  0  0  0  0  0  0
   -4.1760  -11.1760    0.0000 C   0  0  0  0  0  0  0  0  0  0  0  0
   -4.1750  -12.0010    0.0000 C   0  0  0  0  0  0  0  0  0  0  0  0
   -4.8880  -12.4160    0.0000 C   0  0  0  0  0  0  0  0  0  0  0  0
   -4.8880  -13.2400    0.0000 C   0  0  0  0  0  0  0  0  0  0  0  0
   -4.1720  -13.6520    0.0000 C   0  0  0  0  0  0  0  0  0  0  0  0
   -3.4560  -13.2340    0.0000 C   0  0  0  0  0  0  0  0  0  0  0  0
   -3.4600  -12.4120    0.0000 C   0  0  0  0  0  0  0  0  0  0  0  0
   -4.1700  -14.4780    0.0000 F   0  0  0  0  0  0  0  0  0  0  0  0
    3.6700  -13.2440    0.0000 C   0  0  0  0  0  0  0  0  0  0  0  0
    2.9550  -13.6550    0.0000 O   0  0  0  0  0  0  0  0  0  0  0  0
    4.3840  -13.6580    0.0000 C   0  0  0  0  0  0  0  0  0  0  0  0
    5.1000  -10.7640    0.0000 C   0  0  0  0  0  0  0  0  0  0  0  0
    5.8150  -11.1750    0.0000 C   0  0  0  0  0  0  0  0  0  0  0  0
    5.0980   -9.9390    0.0000 O   0  0  0  0  0  0  0  0  0  0  0  0
   -1.3230   -9.5270    0.0000 C   0  0  0  0  0  0  0  0  0  0  0  0
   -0.6100   -9.9420    0.0000 N   0  3  0  0  0  0  0  0  0  0  0  0
   -1.3200   -8.7020    0.0000 N   0  0  0  0  0  0  0  0  0  0  0  0
   -4.0080   -9.6250    0.8900 H   0  0  0  0  0  0  0  0  0  0  0  0
   -4.0080   -9.6250   -0.8900 H   0  0  0  0  0  0  0  0  0  0  0  0
   -3.4620  -10.7620    1.0900 H   0  0  0  0  0  0  0  0  0  0  0  0
   -2.7500  -11.8000   -0.8900 H   0  0  0  0  0  0  0  0  0  0  0  0
   -2.7500  -11.8000    0.8900 H   0  0  0  0  0  0  0  0  0  0  0  0
   -2.0380  -10.7620   -1.0900 H   0  0  0  0  0  0  0  0  0  0  0  0
   -2.7500   -8.8920    0.8900 H   0  0  0  0  0  0  0  0  0  0  0  0
   -2.7500   -8.8920   -0.8900 H   0  0  0  0  0  0  0  0  0  0  0  0
   -1.3260  -11.8050    0.8900 H   0  0  0  0  0  0  0  0  0  0  0  0
   -1.3260  -11.8050   -0.8900 H   0  0  0  0  0  0  0  0  0  0  0  0
   -0.6090  -10.1360    0.8900 H   0  0  0  0  0  0  0  0  0  0  0  0
   -0.6090  -10.1360   -0.8900 H   0  0  0  0  0  0  0  0  0  0  0  0
    0.1030  -11.8070   -0.8900 H   0  0  0  0  0  0  0  0  0  0  0  0
    0.1030  -11.8070    0.8900 H   0  0  0  0  0  0  0  0  0  0  0  0
    0.8200   -9.7570    0.0000 H   0  0  0  0  0  0  0  0  0  0  0  0
    2.2490   -9.7590    0.0000 H   0  0  0  0  0  0  0  0  0  0  0  0
    2.0210  -12.5420    0.0000 H   0  0  0  0  0  0  0  0  0  0  0  0
    5.3240  -12.5470    0.0000 H   0  0  0  0  0  0  0  0  0  0  0  0
    3.6680   -9.6880    0.0000 H   0  0  0  0  0  0  0  0  0  0  0  0
   -4.7210  -10.8620   -0.8900 H   0  0  0  0  0  0  0  0  0  0  0  0
   -4.7210  -10.8620    0.8900 H   0  0  0  0  0  0  0  0  0  0  0  0
   -5.8240  -11.8780    0.0000 H   0  0  0  0  0  0  0  0  0  0  0  0
   -5.8230  -13.7810    0.0000 H   0  0  0  0  0  0  0  0  0  0  0  0
   -2.5180  -13.7690    0.0000 H   0  0  0  0  0  0  0  0  0  0  0  0
   -2.5270  -11.8690    0.0000 H   0  0  0  0  0  0  0  0  0  0  0  0
    5.2140  -12.9510    0.0000 H   0  0  0  0  0  0  0  0  0  0  0  0
    4.4410  -14.2850   -0.8900 H   0  0  0  0  0  0  0  0  0  0  0  0
    4.4410  -14.2850    0.8900 H   0  0  0  0  0  0  0  0  0  0  0  0
    5.6180  -12.2470    0.0000 H   0  0  0  0  0  0  0  0  0  0  0  0
    6.3860  -10.9110    0.8900 H   0  0  0  0  0  0  0  0  0  0  0  0
    6.3860  -10.9110   -0.8900 H   0  0  0  0  0  0  0  0  0  0  0  0
   -0.6140  -10.9520    0.0000 H   0  0  0  0  0  0  0  0  0  0  0  0
    0.2660   -9.4400    0.0000 H   0  0  0  0  0  0  0  0  0  0  0  0
   -0.4430   -8.2000    0.0000 H   0  0  0  0  0  0  0  0  0  0  0  0
   -2.1930   -8.1940    0.0000 H   0  0  0  0  0  0  0  0  0  0  0  0
  1  2  1  0  0  0  0
  1  6  1  0  0  0  0
  1 37  1  0  0  0  0
  1 38  1  0  0  0  0
  2  3  1  0  0  0  0
  2 20  1  0  0  0  0
  2 39  1  0  0  0  0
  3  4  1  0  0  0  0
  3 40  1  0  0  0  0
  3 41  1  0  0  0  0
  4  5  1  0  0  0  0
  4  7  1  0  0  0  0
  4 42  1  0  0  0  0
  5  6  1  0  0  0  0
  5 34  1  0  0  0  0
  6 43  1  0  0  0  0
  6 44  1  0  0  0  0
  7  8  1  0  0  0  0
  7 45  1  0  0  0  0
  7 46  1  0  0  0  0
  8  9  1  0  0  0  0
  8 47  1  0  0  0  0
  8 48  1  0  0  0  0
  9 10  1  0  0  0  0
  9 49  1  0  0  0  0
  9 50  1  0  0  0  0
 10 11  1  0  0  0  0
 10 51  1  0  0  0  0
 11 12  1  0  0  0  0
 11 13  2  0  0  0  0
 12 14  1  0  0  0  0
 12 52  1  0  0  0  0
 14 15  1  0  0  0  0
 14 19  2  0  0  0  0
 15 16  2  0  0  0  0
 15 53  1  0  0  0  0
 16 17  1  0  0  0  0
 16 28  1  0  0  0  0
 17 18  2  0  0  0  0
 17 54  1  0  0  0  0
 18 19  1  0  0  0  0
 18 31  1  0  0  0  0
 19 55  1  0  0  0  0
 20 21  1  0  0  0  0
 20 56  1  0  0  0  0
 20 57  1  0  0  0  0
 21 22  1  0  0  0  0
 21 26  2  0  0  0  0
 22 23  2  0  0  0  0
 22 58  1  0  0  0  0
 23 24  1  0  0  0  0
 23 59  1  0  0  0  0
 24 25  2  0  0  0  0
 24 27  1  0  0  0  0
 25 26  1  0  0  0  0
 25 60  1  0  0  0  0
 26 61  1  0  0  0  0
 28 29  2  0  0  0  0
 28 30  1  0  0  0  0
 30 62  1  0  0  0  0
 30 63  1  0  0  0  0
 30 64  1  0  0  0  0
 31 32  1  0  0  0  0
 31 33  2  0  0  0  0
 32 65  1  0  0  0  0
 32 66  1  0  0  0  0
 32 67  1  0  0  0  0
 34 35  2  0  0  0  0
 34 36  1  0  0  0  0
 35 68  1  0  0  0  0
 35 69  1  0  0  0  0
 36 70  1  0  0  0  0
 36 71  1  0  0  0  0
M  CHG  1  35   1
M  END
> <Potency[nM] Norepinephrine transporter>
388

> <Potency[nM] Serotonin transporter>
19

> <Potency[nM] Dopamine transporter>
31

> <Name>
Cpd43

$$$$
Cpd44
  SciTegic04261111063D

 36 39  0  0  1  0            999 V2000
    0.7250   -2.4920    0.0000 N   0  0  0  0  0  0  0  0  0  0  0  0
    0.2290   -1.8290    0.0000 C   0  0  2  0  0  0  0  0  0  0  0  0
    0.2420   -3.1670    0.0000 C   0  0  0  0  0  0  0  0  0  0  0  0
   -0.5500   -2.0920    0.0000 C   0  0  0  0  0  0  0  0  0  0  0  0
   -0.5460   -2.9170    0.0000 C   0  0  0  0  0  0  0  0  0  0  0  0
    0.5880   -3.9170    0.0000 N   0  0  0  0  0  0  0  0  0  0  0  0
    0.4880   -1.0420    0.0000 C   0  0  0  0  0  0  0  0  0  0  0  0
   -0.4830   -1.4170    0.0000 O   0  0  0  0  0  0  0  0  0  0  0  0
    1.5500   -2.5670    0.0000 C   0  0  0  0  0  0  0  0  0  0  0  0
   -0.0710   -0.4380    0.0000 C   0  0  0  0  0  0  0  0  0  0  0  0
    1.2920   -0.8670    0.0000 C   0  0  0  0  0  0  0  0  0  0  0  0
    0.9880    0.5250    0.0000 C   0  0  0  0  0  0  0  0  0  0  0  0
   -1.2620   -1.6750    0.0000 C   0  0  0  0  0  0  0  0  0  0  0  0
    1.5420   -0.0880    0.0000 C   0  0  0  0  0  0  0  0  0  0  0  0
    0.1790    0.3460    0.0000 C   0  0  0  0  0  0  0  0  0  0  0  0
    1.2000    1.3250    0.0000 Cl  0  0  0  0  0  0  0  0  0  0  0  0
    1.4120   -4.0000    0.0000 C   0  0  0  0  0  0  0  0  0  0  0  0
   -1.2620   -3.3250    0.0000 C   0  0  0  0  0  0  0  0  0  0  0  0
    1.8920   -3.3250    0.0000 C   0  0  0  0  0  0  0  0  0  0  0  0
   -1.9710   -2.0920    0.0000 C   0  0  0  0  0  0  0  0  0  0  0  0
   -1.9710   -2.9170    0.0000 C   0  0  0  0  0  0  0  0  0  0  0  0
   -1.1930   -2.0640    0.0000 H   0  0  0  0  0  0  0  0  0  0  0  0
    1.9150   -2.0540    0.8900 H   0  0  0  0  0  0  0  0  0  0  0  0
    1.9150   -2.0540   -0.8900 H   0  0  0  0  0  0  0  0  0  0  0  0
   -1.1250   -0.6730    0.0000 H   0  0  0  0  0  0  0  0  0  0  0  0
    2.0180   -1.6670    0.0000 H   0  0  0  0  0  0  0  0  0  0  0  0
   -1.2630   -0.5950    0.0000 H   0  0  0  0  0  0  0  0  0  0  0  0
    2.5980    0.1390    0.0000 H   0  0  0  0  0  0  0  0  0  0  0  0
   -0.5490    1.1440    0.0000 H   0  0  0  0  0  0  0  0  0  0  0  0
    1.6720   -4.5730   -0.8900 H   0  0  0  0  0  0  0  0  0  0  0  0
    1.6720   -4.5730    0.8900 H   0  0  0  0  0  0  0  0  0  0  0  0
   -1.2640   -4.4050    0.0000 H   0  0  0  0  0  0  0  0  0  0  0  0
    2.5180   -3.3860    0.8900 H   0  0  0  0  0  0  0  0  0  0  0  0
    2.5180   -3.3860   -0.8900 H   0  0  0  0  0  0  0  0  0  0  0  0
   -2.9080   -1.5560    0.0000 H   0  0  0  0  0  0  0  0  0  0  0  0
   -2.9060   -3.4580    0.0000 H   0  0  0  0  0  0  0  0  0  0  0  0
  1  2  1  0  0  0  0
  1  3  1  0  0  0  0
  1  9  1  0  0  0  0
  2  4  1  0  0  0  0
  2  7  1  0  0  0  0
  2  8  1  0  0  0  0
  3  5  1  0  0  0  0
  3  6  2  0  0  0  0
  4  5  2  0  0  0  0
  4 13  1  0  0  0  0
  5 18  1  0  0  0  0
  6 17  1  0  0  0  0
  7 10  2  0  0  0  0
  7 11  1  0  0  0  0
  8 22  1  0  0  0  0
  9 19  1  0  0  0  0
  9 23  1  0  0  0  0
  9 24  1  0  0  0  0
 10 15  1  0  0  0  0
 10 25  1  0  0  0  0
 11 14  2  0  0  0  0
 11 26  1  0  0  0  0
 12 14  1  0  0  0  0
 12 15  2  0  0  0  0
 12 16  1  0  0  0  0
 13 20  2  0  0  0  0
 13 27  1  0  0  0  0
 14 28  1  0  0  0  0
 15 29  1  0  0  0  0
 17 19  1  0  0  0  0
 17 30  1  0  0  0  0
 17 31  1  0  0  0  0
 18 21  2  0  0  0  0
 18 32  1  0  0  0  0
 19 33  1  0  0  0  0
 19 34  1  0  0  0  0
 20 21  1  0  0  0  0
 20 35  1  0  0  0  0
 21 36  1  0  0  0  0
M  END
> <Potency[nM] Norepinephrine transporter>
4.9

> <Potency[nM] Serotonin transporter>
39

> <Potency[nM] Dopamine transporter>
3.7

> <Name>
Cpd44

$$$$
Cpd45
  SciTegic04261111063D

 73 75  0  0  1  0            999 V2000
    8.3920  -15.0880    0.0000 C   0  0  0  0  0  0  0  0  0  0  0  0
    8.3920  -15.9120    0.0000 C   0  0  2  0  0  0  0  0  0  0  0  0
    9.1040  -16.3210    0.0000 C   0  0  0  0  0  0  0  0  0  0  0  0
    9.8160  -15.9120    0.0000 C   0  0  1  0  0  0  0  0  0  0  0  0
    9.8160  -15.0880    0.0000 N   0  3  0  0  0  0  0  0  0  0  0  0
    9.1040  -14.6710    0.0000 C   0  0  0  0  0  0  0  0  0  0  0  0
   10.5300  -16.3260    0.0000 C   0  0  0  0  0  0  0  0  0  0  0  0
   11.9580  -16.3280    0.0000 C   0  0  0  0  0  0  0  0  0  0  0  0
   12.6740  -15.9170    0.0000 N   0  0  0  0  0  0  0  0  0  0  0  0
   13.3880  -16.3300    0.0000 C   0  0  0  0  0  0  0  0  0  0  0  0
   14.1020  -15.9190    0.0000 N   0  0  0  0  0  0  0  0  0  0  0  0
   13.3860  -17.1550    0.0000 O   0  0  0  0  0  0  0  0  0  0  0  0
   14.8160  -16.3320    0.0000 C   0  0  0  0  0  0  0  0  0  0  0  0
   14.8130  -17.1550    0.0000 C   0  0  0  0  0  0  0  0  0  0  0  0
   15.5260  -17.5690    0.0000 C   0  0  0  0  0  0  0  0  0  0  0  0
   16.2420  -17.1570    0.0000 C   0  0  0  0  0  0  0  0  0  0  0  0
   16.2400  -16.3280    0.0000 C   0  0  0  0  0  0  0  0  0  0  0  0
   15.5270  -15.9180    0.0000 C   0  0  0  0  0  0  0  0  0  0  0  0
    7.6780  -16.3260    0.0000 C   0  0  0  0  0  0  0  0  0  0  0  0
    7.6790  -17.1510    0.0000 C   0  0  0  0  0  0  0  0  0  0  0  0
    6.9660  -17.5660    0.0000 C   0  0  0  0  0  0  0  0  0  0  0  0
    6.9670  -18.3900    0.0000 C   0  0  0  0  0  0  0  0  0  0  0  0
    7.6820  -18.8020    0.0000 C   0  0  0  0  0  0  0  0  0  0  0  0
    8.3990  -18.3840    0.0000 C   0  0  0  0  0  0  0  0  0  0  0  0
    8.3940  -17.5620    0.0000 C   0  0  0  0  0  0  0  0  0  0  0  0
    7.6850  -19.6280    0.0000 F   0  0  0  0  0  0  0  0  0  0  0  0
   15.5240  -18.3940    0.0000 C   0  0  0  0  0  0  0  0  0  0  0  0
   14.8090  -18.8050    0.0000 O   0  0  0  0  0  0  0  0  0  0  0  0
   16.2380  -18.8080    0.0000 C   0  0  0  0  0  0  0  0  0  0  0  0
   10.5310  -14.6770    0.0000 C   0  0  0  0  0  0  0  0  0  0  0  0
   16.9540  -15.9140    0.0000 C   0  0  0  0  0  0  0  0  0  0  0  0
   17.6690  -16.3250    0.0000 C   0  0  0  0  0  0  0  0  0  0  0  0
   16.9520  -15.0890    0.0000 O   0  0  0  0  0  0  0  0  0  0  0  0
   10.5340  -13.8520    0.0000 C   0  0  0  0  0  0  0  0  0  0  0  0
   11.2420  -15.9170    0.0000 C   0  0  0  0  0  0  0  0  0  0  0  0
   11.2500  -13.4420    0.0000 N   0  0  0  0  0  0  0  0  0  0  0  0
    9.8200  -13.4380    0.0000 O   0  0  0  0  0  0  0  0  0  0  0  0
    7.8460  -14.7750    0.8900 H   0  0  0  0  0  0  0  0  0  0  0  0
    7.8460  -14.7750   -0.8900 H   0  0  0  0  0  0  0  0  0  0  0  0
    8.3920  -15.9120    1.0900 H   0  0  0  0  0  0  0  0  0  0  0  0
    9.1040  -16.9500   -0.8900 H   0  0  0  0  0  0  0  0  0  0  0  0
    9.1040  -16.9500    0.8900 H   0  0  0  0  0  0  0  0  0  0  0  0
    9.8160  -15.9120   -1.0900 H   0  0  0  0  0  0  0  0  0  0  0  0
    9.8160  -15.0880    1.0100 H   0  0  0  0  0  0  0  0  0  0  0  0
    9.1040  -14.0420    0.8900 H   0  0  0  0  0  0  0  0  0  0  0  0
    9.1040  -14.0420   -0.8900 H   0  0  0  0  0  0  0  0  0  0  0  0
   10.5290  -16.9550    0.8900 H   0  0  0  0  0  0  0  0  0  0  0  0
   10.5290  -16.9550   -0.8900 H   0  0  0  0  0  0  0  0  0  0  0  0
   11.9580  -16.9570   -0.8900 H   0  0  0  0  0  0  0  0  0  0  0  0
   11.9580  -16.9570    0.8900 H   0  0  0  0  0  0  0  0  0  0  0  0
   12.6760  -14.9070    0.0000 H   0  0  0  0  0  0  0  0  0  0  0  0
   14.1030  -14.9090    0.0000 H   0  0  0  0  0  0  0  0  0  0  0  0
   13.8760  -17.6920    0.0000 H   0  0  0  0  0  0  0  0  0  0  0  0
   17.1780  -17.6970    0.0000 H   0  0  0  0  0  0  0  0  0  0  0  0
   15.5240  -14.8380    0.0000 H   0  0  0  0  0  0  0  0  0  0  0  0
    7.1330  -16.0120   -0.8900 H   0  0  0  0  0  0  0  0  0  0  0  0
    7.1330  -16.0120    0.8900 H   0  0  0  0  0  0  0  0  0  0  0  0
    6.0290  -17.0280    0.0000 H   0  0  0  0  0  0  0  0  0  0  0  0
    6.0320  -18.9310    0.0000 H   0  0  0  0  0  0  0  0  0  0  0  0
    9.3370  -18.9190    0.0000 H   0  0  0  0  0  0  0  0  0  0  0  0
    9.3270  -17.0180    0.0000 H   0  0  0  0  0  0  0  0  0  0  0  0
   17.0680  -18.1010    0.0000 H   0  0  0  0  0  0  0  0  0  0  0  0
   16.2950  -19.4350   -0.8900 H   0  0  0  0  0  0  0  0  0  0  0  0
   16.2950  -19.4350    0.8900 H   0  0  0  0  0  0  0  0  0  0  0  0
   11.0750  -14.9930    0.8900 H   0  0  0  0  0  0  0  0  0  0  0  0
   11.0750  -14.9930   -0.8900 H   0  0  0  0  0  0  0  0  0  0  0  0
   17.4720  -17.3970    0.0000 H   0  0  0  0  0  0  0  0  0  0  0  0
   18.2400  -16.0610    0.8900 H   0  0  0  0  0  0  0  0  0  0  0  0
   18.2400  -16.0610   -0.8900 H   0  0  0  0  0  0  0  0  0  0  0  0
   11.2420  -15.2880    0.8900 H   0  0  0  0  0  0  0  0  0  0  0  0
   11.2420  -15.2880   -0.8900 H   0  0  0  0  0  0  0  0  0  0  0  0
   11.2540  -12.4320    0.0000 H   0  0  0  0  0  0  0  0  0  0  0  0
   12.1230  -13.9500    0.0000 H   0  0  0  0  0  0  0  0  0  0  0  0
  1  2  1  0  0  0  0
  1  6  1  0  0  0  0
  1 38  1  0  0  0  0
  1 39  1  0  0  0  0
  2  3  1  0  0  0  0
  2 19  1  0  0  0  0
  2 40  1  0  0  0  0
  3  4  1  0  0  0  0
  3 41  1  0  0  0  0
  3 42  1  0  0  0  0
  4  5  1  0  0  0  0
  4  7  1  0  0  0  0
  4 43  1  0  0  0  0
  5  6  1  0  0  0  0
  5 30  1  0  0  0  0
  5 44  1  0  0  0  0
  6 45  1  0  0  0  0
  6 46  1  0  0  0  0
  7 35  1  0  0  0  0
  7 47  1  0  0  0  0
  7 48  1  0  0  0  0
  8  9  1  0  0  0  0
  8 35  1  0  0  0  0
  8 49  1  0  0  0  0
  8 50  1  0  0  0  0
  9 10  1  0  0  0  0
  9 51  1  0  0  0  0
 10 11  1  0  0  0  0
 10 12  2  0  0  0  0
 11 13  1  0  0  0  0
 11 52  1  0  0  0  0
 13 14  1  0  0  0  0
 13 18  2  0  0  0  0
 14 15  2  0  0  0  0
 14 53  1  0  0  0  0
 15 16  1  0  0  0  0
 15 27  1  0  0  0  0
 16 17  2  0  0  0  0
 16 54  1  0  0  0  0
 17 18  1  0  0  0  0
 17 31  1  0  0  0  0
 18 55  1  0  0  0  0
 19 20  1  0  0  0  0
 19 56  1  0  0  0  0
 19 57  1  0  0  0  0
 20 21  1  0  0  0  0
 20 25  2  0  0  0  0
 21 22  2  0  0  0  0
 21 58  1  0  0  0  0
 22 23  1  0  0  0  0
 22 59  1  0  0  0  0
 23 24  2  0  0  0  0
 23 26  1  0  0  0  0
 24 25  1  0  0  0  0
 24 60  1  0  0  0  0
 25 61  1  0  0  0  0
 27 28  2  0  0  0  0
 27 29  1  0  0  0  0
 29 62  1  0  0  0  0
 29 63  1  0  0  0  0
 29 64  1  0  0  0  0
 30 34  1  0  0  0  0
 30 65  1  0  0  0  0
 30 66  1  0  0  0  0
 31 32  1  0  0  0  0
 31 33  2  0  0  0  0
 32 67  1  0  0  0  0
 32 68  1  0  0  0  0
 32 69  1  0  0  0  0
 34 36  1  0  0  0  0
 34 37  2  0  0  0  0
 35 70  1  0  0  0  0
 35 71  1  0  0  0  0
 36 72  1  0  0  0  0
 36 73  1  0  0  0  0
M  CHG  1   5   1
M  END
> <Potency[nM] Norepinephrine transporter>
5007

> <Potency[nM] Serotonin transporter>
710

> <Potency[nM] Dopamine transporter>
2659

> <Name>
Cpd45

$$$$
Cpd46
  SciTegic04261111063D

 41 43  0  0  1  0            999 V2000
    9.1600   -9.8870    0.0000 C   0  0  1  0  0  0  0  0  0  0  0  0
    9.1200   -9.0710    0.0000 N   0  3  0  0  0  0  0  0  0  0  0  0
    9.9740  -10.2460    0.0000 C   0  0  2  0  0  0  0  0  0  0  0  0
    8.4140  -10.2920    0.0000 C   0  0  0  0  0  0  0  0  0  0  0  0
   10.1860  -11.0960    0.0000 C   0  0  1  0  0  0  0  0  0  0  0  0
    8.2410  -11.1230    0.0000 C   0  0  0  0  0  0  0  0  0  0  0  0
    8.8130  -10.7150    0.0000 C   0  0  2  0  0  0  0  0  0  0  0  0
    9.6060  -10.6750    0.0000 C   0  0  0  0  0  0  0  0  0  0  0  0
    9.1770   -8.2490    0.0000 C   0  0  0  0  0  0  0  0  0  0  0  0
   10.6530   -9.6730    0.0000 C   0  0  0  0  0  0  0  0  0  0  0  0
   11.4890   -9.9750    0.0000 O   0  0  0  0  0  0  0  0  0  0  0  0
   10.4970   -8.7980    0.0000 O   0  0  0  0  0  0  0  0  0  0  0  0
   12.1690   -9.4020    0.0000 C   0  0  0  0  0  0  0  0  0  0  0  0
   10.8950  -11.5180    0.0000 C   0  0  0  0  0  0  0  0  0  0  0  0
   10.8800  -12.3390    0.0000 C   0  0  0  0  0  0  0  0  0  0  0  0
   11.5880  -12.7610    0.0000 C   0  0  0  0  0  0  0  0  0  0  0  0
   12.3080  -12.3600    0.0000 C   0  0  0  0  0  0  0  0  0  0  0  0
   12.3170  -11.5310    0.0000 C   0  0  0  0  0  0  0  0  0  0  0  0
   11.6100  -11.1130    0.0000 C   0  0  0  0  0  0  0  0  0  0  0  0
   13.0160  -12.7810    0.0000 Br  0  0  0  0  0  0  0  0  0  0  0  0
    9.1600   -9.8870   -1.0900 H   0  0  0  0  0  0  0  0  0  0  0  0
    9.1200   -9.0710   -1.0100 H   0  0  0  0  0  0  0  0  0  0  0  0
    9.9740  -10.2460   -1.0900 H   0  0  0  0  0  0  0  0  0  0  0  0
    7.9090   -9.9170    0.8900 H   0  0  0  0  0  0  0  0  0  0  0  0
    7.9090   -9.9170   -0.8900 H   0  0  0  0  0  0  0  0  0  0  0  0
   10.1860  -11.0960    1.0900 H   0  0  0  0  0  0  0  0  0  0  0  0
    7.8970  -11.6500   -0.8900 H   0  0  0  0  0  0  0  0  0  0  0  0
    7.8970  -11.6500    0.8900 H   0  0  0  0  0  0  0  0  0  0  0  0
    8.8130  -10.7150   -1.0900 H   0  0  0  0  0  0  0  0  0  0  0  0
    9.7850  -10.0720   -0.8900 H   0  0  0  0  0  0  0  0  0  0  0  0
    9.7850  -10.0720    0.8900 H   0  0  0  0  0  0  0  0  0  0  0  0
    9.2020   -7.8870    1.0280 H   0  0  0  0  0  0  0  0  0  0  0  0
    8.3140   -7.8250   -0.5140 H   0  0  0  0  0  0  0  0  0  0  0  0
   10.0900   -7.9480   -0.5140 H   0  0  0  0  0  0  0  0  0  0  0  0
   13.1090   -9.9540    0.0000 H   0  0  0  0  0  0  0  0  0  0  0  0
   12.1160   -8.7750    0.8900 H   0  0  0  0  0  0  0  0  0  0  0  0
   12.1160   -8.7750   -0.8900 H   0  0  0  0  0  0  0  0  0  0  0  0
    9.9360  -12.8640    0.0000 H   0  0  0  0  0  0  0  0  0  0  0  0
   11.5720  -13.8410    0.0000 H   0  0  0  0  0  0  0  0  0  0  0  0
   13.2580  -11.0010    0.0000 H   0  0  0  0  0  0  0  0  0  0  0  0
   11.6200  -10.0330    0.0000 H   0  0  0  0  0  0  0  0  0  0  0  0
  1  2  1  0  0  0  0
  1  3  1  0  0  0  0
  1  4  1  0  0  0  0
  1 21  1  0  0  0  0
  2  7  1  0  0  0  0
  2  9  1  0  0  0  0
  2 22  1  0  0  0  0
  3  5  1  0  0  0  0
  3 10  1  0  0  0  0
  3 23  1  0  0  0  0
  4  6  1  0  0  0  0
  4 24  1  0  0  0  0
  4 25  1  0  0  0  0
  5  8  1  0  0  0  0
  5 14  1  0  0  0  0
  5 26  1  0  0  0  0
  6  7  1  0  0  0  0
  6 27  1  0  0  0  0
  6 28  1  0  0  0  0
  7  8  1  0  0  0  0
  7 29  1  0  0  0  0
  8 30  1  0  0  0  0
  8 31  1  0  0  0  0
  9 32  1  0  0  0  0
  9 33  1  0  0  0  0
  9 34  1  0  0  0  0
 10 11  1  0  0  0  0
 10 12  2  0  0  0  0
 11 13  1  0  0  0  0
 13 35  1  0  0  0  0
 13 36  1  0  0  0  0
 13 37  1  0  0  0  0
 14 15  1  0  0  0  0
 14 19  2  0  0  0  0
 15 16  2  0  0  0  0
 15 38  1  0  0  0  0
 16 17  1  0  0  0  0
 16 39  1  0  0  0  0
 17 18  2  0  0  0  0
 17 20  1  0  0  0  0
 18 19  1  0  0  0  0
 18 40  1  0  0  0  0
 19 41  1  0  0  0  0
M  CHG  1   2   1
M  END
> <Potency[nM] Norepinephrine transporter>
76.1

> <Potency[nM] Serotonin transporter>
80.3

> <Potency[nM] Dopamine transporter>
8.7

> <Name>
Cpd46

$$$$
Cpd47
  SciTegic04261111063D

 40 43  0  0  1  0            999 V2000
    2.7560   -1.8180    0.0000 C   0  0  2  0  0  0  0  0  0  0  0  0
    3.5340   -2.0910    0.0000 C   0  0  2  0  0  0  0  0  0  0  0  0
    4.0370   -1.4350    0.0000 C   0  0  0  0  0  0  0  0  0  0  0  0
    3.5650   -0.7560    0.0000 C   0  0  0  0  0  0  0  0  0  0  0  0
    2.7760   -0.9950    0.0000 N   0  3  0  0  0  0  0  0  0  0  0  0
    2.0040   -2.2240    0.0000 C   0  0  0  0  0  0  0  0  0  0  0  0
    3.7780   -3.0250    0.0000 C   0  0  2  0  0  0  0  0  0  0  0  0
    1.8310   -3.0560    0.0000 C   0  0  0  0  0  0  0  0  0  0  0  0
    2.4030   -2.6480    0.0000 C   0  0  2  0  0  0  0  0  0  0  0  0
    3.1970   -2.6080    0.0000 C   0  0  0  0  0  0  0  0  0  0  0  0
    4.7670   -1.0520    0.0000 C   0  0  0  0  0  0  0  0  0  0  0  0
    4.5130   -2.6410    0.0000 C   0  0  0  0  0  0  0  0  0  0  0  0
    5.2060   -3.0900    0.0000 C   0  0  0  0  0  0  0  0  0  0  0  0
    5.9390   -2.7110    0.0000 C   0  0  0  0  0  0  0  0  0  0  0  0
    5.9770   -1.8860    0.0000 C   0  0  0  0  0  0  0  0  0  0  0  0
    5.2780   -1.4410    0.0000 C   0  0  0  0  0  0  0  0  0  0  0  0
    4.5480   -1.8220    0.0000 C   0  0  0  0  0  0  0  0  0  0  0  0
    6.7090   -1.5060    0.0000 C   0  0  0  0  0  0  0  0  0  0  0  0
    2.7560   -1.8180   -1.0900 H   0  0  0  0  0  0  0  0  0  0  0  0
    3.5340   -2.0910    1.0900 H   0  0  0  0  0  0  0  0  0  0  0  0
    3.7720   -0.1620   -0.8900 H   0  0  0  0  0  0  0  0  0  0  0  0
    3.7720   -0.1620    0.8900 H   0  0  0  0  0  0  0  0  0  0  0  0
    2.7760   -0.9950    1.0100 H   0  0  0  0  0  0  0  0  0  0  0  0
    1.4990   -1.8480   -0.8900 H   0  0  0  0  0  0  0  0  0  0  0  0
    1.4990   -1.8480    0.8900 H   0  0  0  0  0  0  0  0  0  0  0  0
    3.7780   -3.0250   -1.0900 H   0  0  0  0  0  0  0  0  0  0  0  0
    1.4870   -3.5830   -0.8900 H   0  0  0  0  0  0  0  0  0  0  0  0
    1.4870   -3.5830    0.8900 H   0  0  0  0  0  0  0  0  0  0  0  0
    2.4030   -2.6480   -1.0900 H   0  0  0  0  0  0  0  0  0  0  0  0
    3.3750   -2.0040   -0.8900 H   0  0  0  0  0  0  0  0  0  0  0  0
    3.3750   -2.0040    0.8900 H   0  0  0  0  0  0  0  0  0  0  0  0
    4.8110    0.0270    0.0000 H   0  0  0  0  0  0  0  0  0  0  0  0
    5.6800   -1.6290    0.0000 H   0  0  0  0  0  0  0  0  0  0  0  0
    5.1530   -4.1690    0.0000 H   0  0  0  0  0  0  0  0  0  0  0  0
    6.8480   -3.2940    0.0000 H   0  0  0  0  0  0  0  0  0  0  0  0
    5.3240   -0.3620    0.0000 H   0  0  0  0  0  0  0  0  0  0  0  0
    3.6370   -1.2430    0.0000 H   0  0  0  0  0  0  0  0  0  0  0  0
    7.5050   -2.2510    0.0000 H   0  0  0  0  0  0  0  0  0  0  0  0
    6.7950   -0.8830    0.8900 H   0  0  0  0  0  0  0  0  0  0  0  0
    6.7950   -0.8830   -0.8900 H   0  0  0  0  0  0  0  0  0  0  0  0
  1  2  1  0  0  0  0
  1  5  1  0  0  0  0
  1  6  1  0  0  0  0
  1 19  1  0  0  0  0
  2  3  1  0  0  0  0
  2  7  1  0  0  0  0
  2 20  1  0  0  0  0
  3  4  1  0  0  0  0
  3 11  2  0  0  0  0
  4  5  1  0  0  0  0
  4 21  1  0  0  0  0
  4 22  1  0  0  0  0
  5  9  1  0  0  0  0
  5 23  1  0  0  0  0
  6  8  1  0  0  0  0
  6 24  1  0  0  0  0
  6 25  1  0  0  0  0
  7 10  1  0  0  0  0
  7 12  1  0  0  0  0
  7 26  1  0  0  0  0
  8  9  1  0  0  0  0
  8 27  1  0  0  0  0
  8 28  1  0  0  0  0
  9 10  1  0  0  0  0
  9 29  1  0  0  0  0
 10 30  1  0  0  0  0
 10 31  1  0  0  0  0
 11 32  1  0  0  0  0
 11 33  1  0  0  0  0
 12 13  1  0  0  0  0
 12 17  2  0  0  0  0
 13 14  2  0  0  0  0
 13 34  1  0  0  0  0
 14 15  1  0  0  0  0
 14 35  1  0  0  0  0
 15 16  2  0  0  0  0
 15 18  1  0  0  0  0
 16 17  1  0  0  0  0
 16 36  1  0  0  0  0
 17 37  1  0  0  0  0
 18 38  1  0  0  0  0
 18 39  1  0  0  0  0
 18 40  1  0  0  0  0
M  CHG  1   5   1
M  END
> <Potency[nM] Norepinephrine transporter>
17.28

> <Potency[nM] Serotonin transporter>
7.77

> <Potency[nM] Dopamine transporter>
40.99

> <Name>
Cpd47

$$$$
Cpd48
  SciTegic04261111063D

 44 46  0  0  1  0            999 V2000
   -1.9500    0.4500    0.0000 C   0  0  2  0  0  0  0  0  0  0  0  0
   -1.1460    0.2750    0.0000 C   0  0  2  0  0  0  0  0  0  0  0  0
   -2.0620    1.2750    0.0000 N   0  3  0  0  0  0  0  0  0  0  0  0
   -0.4830   -1.0880    0.0000 C   0  0  1  0  0  0  0  0  0  0  0  0
   -2.3880   -0.4000    0.0000 C   0  0  1  0  0  0  0  0  0  0  0  0
    0.9500   -1.0620    0.0000 C   0  0  0  0  0  0  0  0  0  0  0  0
   -1.6080   -0.4000    0.0000 C   0  0  0  0  0  0  0  0  0  0  0  0
    0.2290   -0.6620    0.0000 O   0  0  0  0  0  0  0  0  0  0  0  0
   -0.6330    0.9210    0.0000 C   0  0  0  0  0  0  0  0  0  0  0  0
   -2.7880   -0.0120    0.0000 C   0  0  0  0  0  0  0  0  0  0  0  0
   -2.9750   -0.8880    0.0000 C   0  0  0  0  0  0  0  0  0  0  0  0
    0.9540   -1.8880    0.0000 O   0  0  0  0  0  0  0  0  0  0  0  0
    1.6540   -0.6380    0.0000 C   0  0  0  0  0  0  0  0  0  0  0  0
    0.1880    0.8000    0.0000 O   0  0  0  0  0  0  0  0  0  0  0  0
   -2.8250    1.5750    0.0000 C   0  0  0  0  0  0  0  0  0  0  0  0
   -0.9380    1.6880    0.0000 O   0  0  0  0  0  0  0  0  0  0  0  0
    1.6420    0.1750    0.0000 C   0  0  0  0  0  0  0  0  0  0  0  0
    2.3750   -1.0500    0.0000 C   0  0  0  0  0  0  0  0  0  0  0  0
   -0.4250    2.3380    0.0000 C   0  0  0  0  0  0  0  0  0  0  0  0
    2.3500    0.6000    0.0000 C   0  0  0  0  0  0  0  0  0  0  0  0
    3.0790   -0.6250    0.0000 C   0  0  0  0  0  0  0  0  0  0  0  0
    3.0750    0.2000    0.0000 C   0  0  0  0  0  0  0  0  0  0  0  0
   -1.9500    0.4500   -1.0900 H   0  0  0  0  0  0  0  0  0  0  0  0
   -1.1460    0.2750   -1.0900 H   0  0  0  0  0  0  0  0  0  0  0  0
   -2.0620    1.2750   -1.0100 H   0  0  0  0  0  0  0  0  0  0  0  0
   -0.4830   -1.0880    1.0900 H   0  0  0  0  0  0  0  0  0  0  0  0
   -2.3880   -0.4000   -1.0900 H   0  0  0  0  0  0  0  0  0  0  0  0
   -1.4370    0.2060    0.8900 H   0  0  0  0  0  0  0  0  0  0  0  0
   -1.4370    0.2060   -0.8900 H   0  0  0  0  0  0  0  0  0  0  0  0
   -3.2930    0.3630    0.8900 H   0  0  0  0  0  0  0  0  0  0  0  0
   -3.2930    0.3630   -0.8900 H   0  0  0  0  0  0  0  0  0  0  0  0
   -3.3010   -1.4270   -0.8900 H   0  0  0  0  0  0  0  0  0  0  0  0
   -3.3010   -1.4270    0.8900 H   0  0  0  0  0  0  0  0  0  0  0  0
   -3.1630    1.7080    1.0280 H   0  0  0  0  0  0  0  0  0  0  0  0
   -3.4890    0.8800   -0.5140 H   0  0  0  0  0  0  0  0  0  0  0  0
   -2.8370    2.5360   -0.5140 H   0  0  0  0  0  0  0  0  0  0  0  0
    0.6980    0.7000    0.0000 H   0  0  0  0  0  0  0  0  0  0  0  0
    2.3880   -2.1300    0.0000 H   0  0  0  0  0  0  0  0  0  0  0  0
   -1.0070    3.2600    0.0000 H   0  0  0  0  0  0  0  0  0  0  0  0
    0.2030    2.3050   -0.8900 H   0  0  0  0  0  0  0  0  0  0  0  0
    0.2030    2.3050    0.8900 H   0  0  0  0  0  0  0  0  0  0  0  0
    2.3300    1.6800    0.0000 H   0  0  0  0  0  0  0  0  0  0  0  0
    4.0210   -1.1540    0.0000 H   0  0  0  0  0  0  0  0  0  0  0  0
    4.0040    0.7510    0.0000 H   0  0  0  0  0  0  0  0  0  0  0  0
  1  2  1  0  0  0  0
  1  3  1  0  0  0  0
  1 10  1  0  0  0  0
  1 23  1  0  0  0  0
  2  4  1  0  0  0  0
  2  9  1  0  0  0  0
  2 24  1  0  0  0  0
  3  5  1  0  0  0  0
  3 15  1  0  0  0  0
  3 25  1  0  0  0  0
  4  7  1  0  0  0  0
  4  8  1  0  0  0  0
  4 26  1  0  0  0  0
  5  7  1  0  0  0  0
  5 11  1  0  0  0  0
  5 27  1  0  0  0  0
  6  8  1  0  0  0  0
  6 12  2  0  0  0  0
  6 13  1  0  0  0  0
  7 28  1  0  0  0  0
  7 29  1  0  0  0  0
  9 14  2  0  0  0  0
  9 16  1  0  0  0  0
 10 11  1  0  0  0  0
 10 30  1  0  0  0  0
 10 31  1  0  0  0  0
 11 32  1  0  0  0  0
 11 33  1  0  0  0  0
 13 17  2  0  0  0  0
 13 18  1  0  0  0  0
 15 34  1  0  0  0  0
 15 35  1  0  0  0  0
 15 36  1  0  0  0  0
 16 19  1  0  0  0  0
 17 20  1  0  0  0  0
 17 37  1  0  0  0  0
 18 21  2  0  0  0  0
 18 38  1  0  0  0  0
 19 39  1  0  0  0  0
 19 40  1  0  0  0  0
 19 41  1  0  0  0  0
 20 22  2  0  0  0  0
 20 42  1  0  0  0  0
 21 22  1  0  0  0  0
 21 43  1  0  0  0  0
 22 44  1  0  0  0  0
M  CHG  1   3   1
M  END
> <Potency[nM] Norepinephrine transporter>
1431.5

> <Potency[nM] Serotonin transporter>
383.428571428571

> <Potency[nM] Dopamine transporter>
581

> <Name>
Cpd48

$$$$
Cpd49
  SciTegic04261111063D

 42 44  0  0  1  0            999 V2000
    5.7160   -8.5420    0.0000 C   0  0  1  0  0  0  0  0  0  0  0  0
    6.3600   -9.7340    0.0000 C   0  0  2  0  0  0  0  0  0  0  0  0
    6.0660   -9.1210    0.0000 C   0  0  0  0  0  0  0  0  0  0  0  0
    5.1710   -8.7060    0.0000 C   0  0  2  0  0  0  0  0  0  0  0  0
    5.3910   -7.8990    0.0000 N   0  3  0  0  0  0  0  0  0  0  0  0
    6.5790   -8.9220    0.0000 C   0  0  2  0  0  0  0  0  0  0  0  0
    4.3900   -9.1370    0.0000 C   0  0  0  0  0  0  0  0  0  0  0  0
    5.1230   -9.0580    0.0000 C   0  0  0  0  0  0  0  0  0  0  0  0
    6.4360  -10.5550    0.0000 C   0  0  0  0  0  0  0  0  0  0  0  0
    5.7590  -11.0280    0.0000 C   0  0  0  0  0  0  0  0  0  0  0  0
    5.8340  -11.8480    0.0000 C   0  0  0  0  0  0  0  0  0  0  0  0
    6.5840  -12.1940    0.0000 C   0  0  0  0  0  0  0  0  0  0  0  0
    7.2600  -11.7130    0.0000 C   0  0  0  0  0  0  0  0  0  0  0  0
    7.1810  -10.8940    0.0000 C   0  0  0  0  0  0  0  0  0  0  0  0
    7.3230   -8.5660    0.0000 C   0  0  0  0  0  0  0  0  0  0  0  0
    8.0030   -9.0320    0.0000 O   0  0  0  0  0  0  0  0  0  0  0  0
    7.3870   -7.7430    0.0000 O   0  0  0  0  0  0  0  0  0  0  0  0
    8.7480   -8.6760    0.0000 C   0  0  0  0  0  0  0  0  0  0  0  0
    6.2960   -7.9540    0.0000 H   0  0  0  0  0  0  0  0  0  0  0  0
    4.3710   -8.4880    0.0000 H   0  0  0  0  0  0  0  0  0  0  0  0
    6.6610  -13.0160    0.0000 C   0  0  0  0  0  0  0  0  0  0  0  0
    5.9880  -13.4930    0.0000 C   0  0  0  0  0  0  0  0  0  0  0  0
    6.3600   -9.7340    1.0900 H   0  0  0  0  0  0  0  0  0  0  0  0
    6.5080   -8.6730   -0.8900 H   0  0  0  0  0  0  0  0  0  0  0  0
    6.5080   -8.6730    0.8900 H   0  0  0  0  0  0  0  0  0  0  0  0
    5.3320   -7.3190    0.8250 H   0  0  0  0  0  0  0  0  0  0  0  0
    5.3320   -7.3190   -0.8250 H   0  0  0  0  0  0  0  0  0  0  0  0
    6.5790   -8.9220   -1.0900 H   0  0  0  0  0  0  0  0  0  0  0  0
    3.7900   -9.3260    0.8900 H   0  0  0  0  0  0  0  0  0  0  0  0
    3.7900   -9.3260   -0.8900 H   0  0  0  0  0  0  0  0  0  0  0  0
    5.3750   -9.6350   -0.8900 H   0  0  0  0  0  0  0  0  0  0  0  0
    5.3750   -9.6350    0.8900 H   0  0  0  0  0  0  0  0  0  0  0  0
    4.7800  -10.5730    0.0000 H   0  0  0  0  0  0  0  0  0  0  0  0
    4.9520  -12.4710    0.0000 H   0  0  0  0  0  0  0  0  0  0  0  0
    8.2430  -12.1610    0.0000 H   0  0  0  0  0  0  0  0  0  0  0  0
    8.0600  -10.2670    0.0000 H   0  0  0  0  0  0  0  0  0  0  0  0
    9.5190   -9.4470    0.0000 H   0  0  0  0  0  0  0  0  0  0  0  0
    8.8540   -8.0560    0.8900 H   0  0  0  0  0  0  0  0  0  0  0  0
    8.8540   -8.0560   -0.8900 H   0  0  0  0  0  0  0  0  0  0  0  0
    7.6430  -13.4670    0.0000 H   0  0  0  0  0  0  0  0  0  0  0  0
    6.0880  -14.5680    0.0000 H   0  0  0  0  0  0  0  0  0  0  0  0
    5.0070  -13.0420    0.0000 H   0  0  0  0  0  0  0  0  0  0  0  0
  1  5  1  0  0  0  0
  1  6  1  0  0  0  0
  1  8  1  0  0  0  0
  1 19  1  0  0  0  0
  2  3  1  0  0  0  0
  2  6  1  0  0  0  0
  2  9  1  0  0  0  0
  2 23  1  0  0  0  0
  3  4  1  0  0  0  0
  3 24  1  0  0  0  0
  3 25  1  0  0  0  0
  4  5  1  0  0  0  0
  4  7  1  0  0  0  0
  4 20  1  0  0  0  0
  5 26  1  0  0  0  0
  5 27  1  0  0  0  0
  6 15  1  0  0  0  0
  6 28  1  0  0  0  0
  7  8  1  0  0  0  0
  7 29  1  0  0  0  0
  7 30  1  0  0  0  0
  8 31  1  0  0  0  0
  8 32  1  0  0  0  0
  9 10  1  0  0  0  0
  9 14  2  0  0  0  0
 10 11  2  0  0  0  0
 10 33  1  0  0  0  0
 11 12  1  0  0  0  0
 11 34  1  0  0  0  0
 12 13  2  0  0  0  0
 12 21  1  0  0  0  0
 13 14  1  0  0  0  0
 13 35  1  0  0  0  0
 14 36  1  0  0  0  0
 15 16  1  0  0  0  0
 15 17  2  0  0  0  0
 16 18  1  0  0  0  0
 18 37  1  0  0  0  0
 18 38  1  0  0  0  0
 18 39  1  0  0  0  0
 21 22  2  0  0  0  0
 21 40  1  0  0  0  0
 22 41  1  0  0  0  0
 22 42  1  0  0  0  0
M  CHG  1   5   1
M  END
> <Potency[nM] Norepinephrine transporter>
4.67

> <Potency[nM] Serotonin transporter>
9.04

> <Potency[nM] Dopamine transporter>
10.09

> <Name>
Cpd49

$$$$
Cpd50
  SciTegic04261111063D

 37 40  0  0  1  0            999 V2000
    2.7530   -1.8170    0.0000 C   0  0  2  0  0  0  0  0  0  0  0  0
    3.5310   -2.0890    0.0000 C   0  0  2  0  0  0  0  0  0  0  0  0
    4.0330   -1.4340    0.0000 C   0  0  0  0  0  0  0  0  0  0  0  0
    3.5620   -0.7550    0.0000 C   0  0  0  0  0  0  0  0  0  0  0  0
    2.7740   -0.9940    0.0000 N   0  3  0  0  0  0  0  0  0  0  0  0
    2.0020   -2.2220    0.0000 C   0  0  0  0  0  0  0  0  0  0  0  0
    3.7740   -3.0220    0.0000 C   0  0  2  0  0  0  0  0  0  0  0  0
    1.8300   -3.0530    0.0000 C   0  0  0  0  0  0  0  0  0  0  0  0
    2.4010   -2.6450    0.0000 C   0  0  2  0  0  0  0  0  0  0  0  0
    3.1940   -2.6050    0.0000 C   0  0  0  0  0  0  0  0  0  0  0  0
    4.7630   -1.0510    0.0000 C   0  0  0  0  0  0  0  0  0  0  0  0
    4.5090   -2.6390    0.0000 C   0  0  0  0  0  0  0  0  0  0  0  0
    5.2020   -3.0870    0.0000 C   0  0  0  0  0  0  0  0  0  0  0  0
    5.9340   -2.7090    0.0000 C   0  0  0  0  0  0  0  0  0  0  0  0
    5.9720   -1.8850    0.0000 C   0  0  0  0  0  0  0  0  0  0  0  0
    5.2730   -1.4400    0.0000 C   0  0  0  0  0  0  0  0  0  0  0  0
    4.5440   -1.8210    0.0000 C   0  0  0  0  0  0  0  0  0  0  0  0
    6.7040   -1.5050    0.0000 Br  0  0  0  0  0  0  0  0  0  0  0  0
    2.7530   -1.8170   -1.0900 H   0  0  0  0  0  0  0  0  0  0  0  0
    3.5310   -2.0890    1.0900 H   0  0  0  0  0  0  0  0  0  0  0  0
    3.7690   -0.1610   -0.8900 H   0  0  0  0  0  0  0  0  0  0  0  0
    3.7690   -0.1610    0.8900 H   0  0  0  0  0  0  0  0  0  0  0  0
    2.7740   -0.9940    1.0100 H   0  0  0  0  0  0  0  0  0  0  0  0
    1.4970   -1.8460   -0.8900 H   0  0  0  0  0  0  0  0  0  0  0  0
    1.4970   -1.8460    0.8900 H   0  0  0  0  0  0  0  0  0  0  0  0
    3.7740   -3.0220   -1.0900 H   0  0  0  0  0  0  0  0  0  0  0  0
    1.4870   -3.5800   -0.8900 H   0  0  0  0  0  0  0  0  0  0  0  0
    1.4870   -3.5800    0.8900 H   0  0  0  0  0  0  0  0  0  0  0  0
    2.4010   -2.6450   -1.0900 H   0  0  0  0  0  0  0  0  0  0  0  0
    3.3720   -2.0010   -0.8900 H   0  0  0  0  0  0  0  0  0  0  0  0
    3.3720   -2.0010    0.8900 H   0  0  0  0  0  0  0  0  0  0  0  0
    4.8070    0.0280    0.0000 H   0  0  0  0  0  0  0  0  0  0  0  0
    5.6760   -1.6280    0.0000 H   0  0  0  0  0  0  0  0  0  0  0  0
    5.1500   -4.1660    0.0000 H   0  0  0  0  0  0  0  0  0  0  0  0
    6.8430   -3.2920    0.0000 H   0  0  0  0  0  0  0  0  0  0  0  0
    5.3190   -0.3610    0.0000 H   0  0  0  0  0  0  0  0  0  0  0  0
    3.6320   -1.2420    0.0000 H   0  0  0  0  0  0  0  0  0  0  0  0
  1  2  1  0  0  0  0
  1  5  1  0  0  0  0
  1  6  1  0  0  0  0
  1 19  1  0  0  0  0
  2  3  1  0  0  0  0
  2  7  1  0  0  0  0
  2 20  1  0  0  0  0
  3  4  1  0  0  0  0
  3 11  2  0  0  0  0
  4  5  1  0  0  0  0
  4 21  1  0  0  0  0
  4 22  1  0  0  0  0
  5  9  1  0  0  0  0
  5 23  1  0  0  0  0
  6  8  1  0  0  0  0
  6 24  1  0  0  0  0
  6 25  1  0  0  0  0
  7 10  1  0  0  0  0
  7 12  1  0  0  0  0
  7 26  1  0  0  0  0
  8  9  1  0  0  0  0
  8 27  1  0  0  0  0
  8 28  1  0  0  0  0
  9 10  1  0  0  0  0
  9 29  1  0  0  0  0
 10 30  1  0  0  0  0
 10 31  1  0  0  0  0
 11 32  1  0  0  0  0
 11 33  1  0  0  0  0
 12 13  1  0  0  0  0
 12 17  2  0  0  0  0
 13 14  2  0  0  0  0
 13 34  1  0  0  0  0
 14 15  1  0  0  0  0
 14 35  1  0  0  0  0
 15 16  2  0  0  0  0
 15 18  1  0  0  0  0
 16 17  1  0  0  0  0
 16 36  1  0  0  0  0
 17 37  1  0  0  0  0
M  CHG  1   5   1
M  END
> <Potency[nM] Norepinephrine transporter>
2.94

> <Potency[nM] Serotonin transporter>
0.28

> <Potency[nM] Dopamine transporter>
41.92

> <Name>
Cpd50

$$$$
Cpd51
  SciTegic04261111063D

 35 36  0  0  0  0            999 V2000
   12.0360    1.5270    0.0000 C   0  0  0  0  0  0  0  0  0  0  0  0
   12.6850    2.0300    0.0000 C   0  0  0  0  0  0  0  0  0  0  0  0
   13.4890    1.8370    0.0000 C   0  0  0  0  0  0  0  0  0  0  0  0
   12.0260    0.7000    0.0000 C   0  0  0  0  0  0  0  0  0  0  0  0
   13.8410    1.0920    0.0000 C   0  0  0  0  0  0  0  0  0  0  0  0
   12.6660    0.1780    0.0000 C   0  0  0  0  0  0  0  0  0  0  0  0
   13.4730    0.3550    0.0000 C   0  0  0  0  0  0  0  0  0  0  0  0
   14.6620    1.0830    0.0000 C   0  0  0  0  0  0  0  0  0  0  0  0
   15.0660    0.3620    0.0000 C   0  0  0  0  0  0  0  0  0  0  0  0
   15.8900    0.3530    0.0000 C   0  0  0  0  0  0  0  0  0  0  0  0
   16.3110    1.0640    0.0000 C   0  0  0  0  0  0  0  0  0  0  0  0
   15.9020    1.7850    0.0000 C   0  0  0  0  0  0  0  0  0  0  0  0
   15.0790    1.7900    0.0000 C   0  0  0  0  0  0  0  0  0  0  0  0
   14.0090    2.4770    0.0000 C   0  0  0  0  0  0  0  0  0  0  0  0
   14.8230    2.3500    0.0000 O   0  0  0  0  0  0  0  0  0  0  0  0
   13.7140    3.2510    0.0000 O   0  0  0  0  0  0  0  0  0  0  0  0
   15.3420    2.9920    0.0000 C   0  0  0  0  0  0  0  0  0  0  0  0
   17.1360    1.0560    0.0000 Cl  0  0  0  0  0  0  0  0  0  0  0  0
   11.4730    1.8070   -0.8900 H   0  0  0  0  0  0  0  0  0  0  0  0
   11.4730    1.8070    0.8900 H   0  0  0  0  0  0  0  0  0  0  0  0
   12.5530    2.6450    0.8900 H   0  0  0  0  0  0  0  0  0  0  0  0
   12.5530    2.6450   -0.8900 H   0  0  0  0  0  0  0  0  0  0  0  0
   11.4560    0.4340   -0.8900 H   0  0  0  0  0  0  0  0  0  0  0  0
   11.4560    0.4340    0.8900 H   0  0  0  0  0  0  0  0  0  0  0  0
   12.5200   -0.4340   -0.8900 H   0  0  0  0  0  0  0  0  0  0  0  0
   12.5200   -0.4340    0.8900 H   0  0  0  0  0  0  0  0  0  0  0  0
   13.8600   -0.1410    0.8900 H   0  0  0  0  0  0  0  0  0  0  0  0
   13.8600   -0.1410   -0.8900 H   0  0  0  0  0  0  0  0  0  0  0  0
   14.5150   -0.5670    0.0000 H   0  0  0  0  0  0  0  0  0  0  0  0
   16.4200   -0.5880    0.0000 H   0  0  0  0  0  0  0  0  0  0  0  0
   16.4480    2.7170    0.0000 H   0  0  0  0  0  0  0  0  0  0  0  0
   14.5460    2.7290    0.0000 H   0  0  0  0  0  0  0  0  0  0  0  0
   16.3700    2.6280    0.0000 H   0  0  0  0  0  0  0  0  0  0  0  0
   15.1710    3.5980    0.8900 H   0  0  0  0  0  0  0  0  0  0  0  0
   15.1710    3.5980   -0.8900 H   0  0  0  0  0  0  0  0  0  0  0  0
  1  2  1  0  0  0  0
  1  4  1  0  0  0  0
  1 19  1  0  0  0  0
  1 20  1  0  0  0  0
  2  3  1  0  0  0  0
  2 21  1  0  0  0  0
  2 22  1  0  0  0  0
  3  5  2  0  0  0  0
  3 14  1  0  0  0  0
  4  6  1  0  0  0  0
  4 23  1  0  0  0  0
  4 24  1  0  0  0  0
  5  7  1  0  0  0  0
  5  8  1  0  0  0  0
  6  7  1  0  0  0  0
  6 25  1  0  0  0  0
  6 26  1  0  0  0  0
  7 27  1  0  0  0  0
  7 28  1  0  0  0  0
  8  9  1  0  0  0  0
  8 13  2  0  0  0  0
  9 10  2  0  0  0  0
  9 29  1  0  0  0  0
 10 11  1  0  0  0  0
 10 30  1  0  0  0  0
 11 12  2  0  0  0  0
 11 18  1  0  0  0  0
 12 13  1  0  0  0  0
 12 31  1  0  0  0  0
 13 32  1  0  0  0  0
 14 15  1  0  0  0  0
 14 16  2  0  0  0  0
 15 17  1  0  0  0  0
 17 33  1  0  0  0  0
 17 34  1  0  0  0  0
 17 35  1  0  0  0  0
M  END
> <Potency[nM] Norepinephrine transporter>
52000

> <Potency[nM] Serotonin transporter>
706000

> <Potency[nM] Dopamine transporter>
8600

> <Name>
Cpd51

$$$$
Cpd52
  SciTegic04261111063D

 43 45  0  0  1  0            999 V2000
    5.8790   -4.1540    0.0000 C   0  0  0  0  0  0  0  0  0  0  0  0
    5.1670   -3.7420    0.0000 C   0  0  0  0  0  0  0  0  0  0  0  0
    6.5880   -3.7420    0.0000 C   0  0  0  0  0  0  0  0  0  0  0  0
    4.4540   -4.1500    0.0000 C   0  0  0  0  0  0  0  0  0  0  0  0
    2.9620   -3.1670    0.0000 C   0  0  0  0  0  0  0  0  0  0  0  0
    3.7420   -3.7380    0.0000 O   0  0  0  0  0  0  0  0  0  0  0  0
    2.7040   -3.9540    0.0000 S   0  0  0  0  0  0  0  0  0  0  0  0
    5.1670   -2.9170    0.0000 C   0  0  0  0  0  0  0  0  0  0  0  0
    3.7500   -2.9120    0.0000 C   0  0  1  0  0  0  0  0  0  0  0  0
    6.5880   -2.9170    0.0000 C   0  0  0  0  0  0  0  0  0  0  0  0
    2.2920   -2.6790    0.0000 C   0  0  0  0  0  0  0  0  0  0  0  0
    1.8790   -3.9540    0.0000 C   0  0  0  0  0  0  0  0  0  0  0  0
    5.8750   -2.5120    0.0000 C   0  0  0  0  0  0  0  0  0  0  0  0
    1.6290   -3.1670    0.0000 C   0  0  0  0  0  0  0  0  0  0  0  0
    7.2920   -4.1540    0.0000 O   0  0  0  0  0  0  0  0  0  0  0  0
    3.9170   -2.1040    0.0000 C   0  0  0  0  0  0  0  0  0  0  0  0
    4.8790   -1.0420    0.0000 N   0  3  0  0  0  0  0  0  0  0  0  0
    7.3040   -2.5120    0.0000 O   0  0  0  0  0  0  0  0  0  0  0  0
    5.8790   -4.9790    0.0000 C   0  0  0  0  0  0  0  0  0  0  0  0
    4.4500   -4.9750    0.0000 C   0  0  0  0  0  0  0  0  0  0  0  0
    5.1620   -5.3920    0.0000 C   0  0  0  0  0  0  0  0  0  0  0  0
    4.7040   -1.8540    0.0000 C   0  0  0  0  0  0  0  0  0  0  0  0
    5.6620   -0.7920    0.0000 C   0  0  0  0  0  0  0  0  0  0  0  0
    4.5750   -2.9120    0.0000 H   0  0  0  0  0  0  0  0  0  0  0  0
    4.2330   -2.3750    0.0000 H   0  0  0  0  0  0  0  0  0  0  0  0
    2.2890   -1.5990    0.0000 H   0  0  0  0  0  0  0  0  0  0  0  0
    1.2410   -4.8260    0.0000 H   0  0  0  0  0  0  0  0  0  0  0  0
    5.8730   -1.4320    0.0000 H   0  0  0  0  0  0  0  0  0  0  0  0
    0.6020   -2.8330    0.0000 H   0  0  0  0  0  0  0  0  0  0  0  0
    8.0820   -3.6080    0.0000 H   0  0  0  0  0  0  0  0  0  0  0  0
    3.4500   -1.6830   -0.8900 H   0  0  0  0  0  0  0  0  0  0  0  0
    3.4500   -1.6830    0.8900 H   0  0  0  0  0  0  0  0  0  0  0  0
    4.4470   -0.6500   -0.8250 H   0  0  0  0  0  0  0  0  0  0  0  0
    4.4470   -0.6500    0.8250 H   0  0  0  0  0  0  0  0  0  0  0  0
    8.0850   -3.0700    0.0000 H   0  0  0  0  0  0  0  0  0  0  0  0
    6.8140   -5.5190    0.0000 H   0  0  0  0  0  0  0  0  0  0  0  0
    3.5120   -5.5100    0.0000 H   0  0  0  0  0  0  0  0  0  0  0  0
    5.1580   -6.4720    0.0000 H   0  0  0  0  0  0  0  0  0  0  0  0
    5.1700   -2.2770   -0.8900 H   0  0  0  0  0  0  0  0  0  0  0  0
    5.1700   -2.2770    0.8900 H   0  0  0  0  0  0  0  0  0  0  0  0
    6.1710   -1.1930   -0.8770 H   0  0  0  0  0  0  0  0  0  0  0  0
    6.1570   -1.1490    0.9030 H   0  0  0  0  0  0  0  0  0  0  0  0
    5.6960    0.2970   -0.0260 H   0  0  0  0  0  0  0  0  0  0  0  0
  1  2  2  0  0  0  0
  1  3  1  0  0  0  0
  1 19  1  0  0  0  0
  2  4  1  0  0  0  0
  2  8  1  0  0  0  0
  3 10  2  0  0  0  0
  3 15  1  0  0  0  0
  4  6  1  0  0  0  0
  4 20  2  0  0  0  0
  5  7  1  0  0  0  0
  5  9  1  0  0  0  0
  5 11  2  0  0  0  0
  6  9  1  0  0  0  0
  7 12  1  0  0  0  0
  8 13  2  0  0  0  0
  8 25  1  0  0  0  0
  9 16  1  0  0  0  0
  9 24  1  0  0  0  0
 10 13  1  0  0  0  0
 10 18  1  0  0  0  0
 11 14  1  0  0  0  0
 11 26  1  0  0  0  0
 12 14  2  0  0  0  0
 12 27  1  0  0  0  0
 13 28  1  0  0  0  0
 14 29  1  0  0  0  0
 15 30  1  0  0  0  0
 16 22  1  0  0  0  0
 16 31  1  0  0  0  0
 16 32  1  0  0  0  0
 17 22  1  0  0  0  0
 17 23  1  0  0  0  0
 17 33  1  0  0  0  0
 17 34  1  0  0  0  0
 18 35  1  0  0  0  0
 19 21  2  0  0  0  0
 19 36  1  0  0  0  0
 20 21  1  0  0  0  0
 20 37  1  0  0  0  0
 21 38  1  0  0  0  0
 22 39  1  0  0  0  0
 22 40  1  0  0  0  0
 23 41  1  0  0  0  0
 23 42  1  0  0  0  0
 23 43  1  0  0  0  0
M  CHG  1  17   1
M  END
> <Potency[nM] Norepinephrine transporter>
624500

> <Potency[nM] Serotonin transporter>
75850

> <Potency[nM] Dopamine transporter>
7275000

> <Name>
Cpd52

$$$$
Cpd53
  SciTegic04261111063D

 62 66  0  0  1  0            999 V2000
    1.8010   -5.1170    0.0000 C   0  0  1  0  0  0  0  0  0  0  0  0
    2.7690   -6.0640    0.0000 C   0  0  1  0  0  0  0  0  0  0  0  0
    2.3060   -5.5660    0.0000 C   0  0  0  0  0  0  0  0  0  0  0  0
    1.3290   -5.4350    0.0000 C   0  0  1  0  0  0  0  0  0  0  0  0
    1.3000   -4.5990    0.0000 N   0  3  0  0  0  0  0  0  0  0  0  0
    2.7360   -5.2250    0.0000 C   0  0  1  0  0  0  0  0  0  0  0  0
    0.7100   -6.0780    0.0000 C   0  0  0  0  0  0  0  0  0  0  0  0
    1.3870   -5.7840    0.0000 C   0  0  0  0  0  0  0  0  0  0  0  0
    0.9770   -3.8400    0.0000 C   0  0  0  0  0  0  0  0  0  0  0  0
    3.1680   -6.7820    0.0000 C   0  0  0  0  0  0  0  0  0  0  0  0
    2.7420   -7.4900    0.0000 C   0  0  0  0  0  0  0  0  0  0  0  0
    3.1430   -8.2110    0.0000 C   0  0  0  0  0  0  0  0  0  0  0  0
    3.9690   -8.2240    0.0000 C   0  0  0  0  0  0  0  0  0  0  0  0
    4.3920   -7.5120    0.0000 C   0  0  0  0  0  0  0  0  0  0  0  0
    3.9900   -6.7940    0.0000 C   0  0  0  0  0  0  0  0  0  0  0  0
    3.4770   -4.8710    0.0000 C   0  0  0  0  0  0  0  0  0  0  0  0
    4.2030   -5.2620    0.0000 N   0  0  0  0  0  0  0  0  0  0  0  0
    4.8000   -4.6930    0.0000 C   0  0  0  0  0  0  0  0  0  0  0  0
    4.4430   -3.9490    0.0000 C   0  0  0  0  0  0  0  0  0  0  0  0
    3.6250   -4.0590    0.0000 S   0  0  0  0  0  0  0  0  0  0  0  0
    4.8340   -3.2260    0.0000 C   0  0  0  0  0  0  0  0  0  0  0  0
    5.6600   -3.2030    0.0000 C   0  0  0  0  0  0  0  0  0  0  0  0
    6.0520   -2.4780    0.0000 C   0  0  0  0  0  0  0  0  0  0  0  0
    5.6180   -1.7750    0.0000 C   0  0  0  0  0  0  0  0  0  0  0  0
    4.7900   -1.8010    0.0000 C   0  0  0  0  0  0  0  0  0  0  0  0
    4.4020   -2.5270    0.0000 C   0  0  0  0  0  0  0  0  0  0  0  0
    4.3710   -8.9450    0.0000 C   0  0  0  0  0  0  0  0  0  0  0  0
    4.3540   -1.1010    0.0000 O   0  0  0  0  0  0  0  0  0  0  0  0
    4.7430   -0.3730    0.0000 C   0  0  0  0  0  0  0  0  0  0  0  0
    6.0090   -1.0480    0.0000 O   0  0  0  0  0  0  0  0  0  0  0  0
    6.8340   -1.0230    0.0000 C   0  0  0  0  0  0  0  0  0  0  0  0
    0.5290   -5.2170    0.0000 H   0  0  0  0  0  0  0  0  0  0  0  0
    2.2080   -4.4000    0.0000 H   0  0  0  0  0  0  0  0  0  0  0  0
    2.7690   -6.0640   -1.0900 H   0  0  0  0  0  0  0  0  0  0  0  0
    2.5950   -5.0070   -0.8900 H   0  0  0  0  0  0  0  0  0  0  0  0
    2.5950   -5.0070    0.8900 H   0  0  0  0  0  0  0  0  0  0  0  0
    1.3000   -4.5990   -1.0100 H   0  0  0  0  0  0  0  0  0  0  0  0
    2.7360   -5.2250    1.0900 H   0  0  0  0  0  0  0  0  0  0  0  0
    0.1930   -6.4370    0.8900 H   0  0  0  0  0  0  0  0  0  0  0  0
    0.1930   -6.4370   -0.8900 H   0  0  0  0  0  0  0  0  0  0  0  0
    1.7980   -6.2600   -0.8900 H   0  0  0  0  0  0  0  0  0  0  0  0
    1.7980   -6.2600    0.8900 H   0  0  0  0  0  0  0  0  0  0  0  0
    0.8350   -3.5060    1.0280 H   0  0  0  0  0  0  0  0  0  0  0  0
    0.0160   -3.8540   -0.5140 H   0  0  0  0  0  0  0  0  0  0  0  0
    1.6540   -3.1570   -0.5140 H   0  0  0  0  0  0  0  0  0  0  0  0
    1.6620   -7.4720    0.0000 H   0  0  0  0  0  0  0  0  0  0  0  0
    2.5880   -9.1380    0.0000 H   0  0  0  0  0  0  0  0  0  0  0  0
    5.4720   -7.5260    0.0000 H   0  0  0  0  0  0  0  0  0  0  0  0
    4.5430   -5.8660    0.0000 H   0  0  0  0  0  0  0  0  0  0  0  0
    5.8620   -4.8870    0.0000 H   0  0  0  0  0  0  0  0  0  0  0  0
    6.2260   -4.1230    0.0000 H   0  0  0  0  0  0  0  0  0  0  0  0
    7.1320   -2.4470    0.0000 H   0  0  0  0  0  0  0  0  0  0  0  0
    3.3230   -2.5610    0.0000 H   0  0  0  0  0  0  0  0  0  0  0  0
    3.6500   -9.7630    0.0000 H   0  0  0  0  0  0  0  0  0  0  0  0
    4.9970   -9.0120    0.8900 H   0  0  0  0  0  0  0  0  0  0  0  0
    4.9970   -9.0120   -0.8900 H   0  0  0  0  0  0  0  0  0  0  0  0
    4.0080    0.4320    0.0000 H   0  0  0  0  0  0  0  0  0  0  0  0
    5.3670   -0.2950   -0.8900 H   0  0  0  0  0  0  0  0  0  0  0  0
    5.3670   -0.2950    0.8900 H   0  0  0  0  0  0  0  0  0  0  0  0
    7.1660    0.0150    0.0000 H   0  0  0  0  0  0  0  0  0  0  0  0
    7.2130   -1.5260   -0.8900 H   0  0  0  0  0  0  0  0  0  0  0  0
    7.2130   -1.5260    0.8900 H   0  0  0  0  0  0  0  0  0  0  0  0
  1  5  1  0  0  0  0
  1  6  1  0  0  0  0
  1  8  1  0  0  0  0
  1 33  1  0  0  0  0
  2  3  1  0  0  0  0
  2  6  1  0  0  0  0
  2 10  1  0  0  0  0
  2 34  1  0  0  0  0
  3  4  1  0  0  0  0
  3 35  1  0  0  0  0
  3 36  1  0  0  0  0
  4  5  1  0  0  0  0
  4  7  1  0  0  0  0
  4 32  1  0  0  0  0
  5  9  1  0  0  0  0
  5 37  1  0  0  0  0
  6 16  1  0  0  0  0
  6 38  1  0  0  0  0
  7  8  1  0  0  0  0
  7 39  1  0  0  0  0
  7 40  1  0  0  0  0
  8 41  1  0  0  0  0
  8 42  1  0  0  0  0
  9 43  1  0  0  0  0
  9 44  1  0  0  0  0
  9 45  1  0  0  0  0
 10 11  1  0  0  0  0
 10 15  2  0  0  0  0
 11 12  2  0  0  0  0
 11 46  1  0  0  0  0
 12 13  1  0  0  0  0
 12 47  1  0  0  0  0
 13 14  2  0  0  0  0
 13 27  1  0  0  0  0
 14 15  1  0  0  0  0
 14 48  1  0  0  0  0
 15 49  1  0  0  0  0
 16 17  2  0  0  0  0
 16 20  1  0  0  0  0
 17 18  1  0  0  0  0
 18 19  2  0  0  0  0
 18 50  1  0  0  0  0
 19 20  1  0  0  0  0
 19 21  1  0  0  0  0
 21 22  1  0  0  0  0
 21 26  2  0  0  0  0
 22 23  2  0  0  0  0
 22 51  1  0  0  0  0
 23 24  1  0  0  0  0
 23 52  1  0  0  0  0
 24 25  2  0  0  0  0
 24 30  1  0  0  0  0
 25 26  1  0  0  0  0
 25 28  1  0  0  0  0
 26 53  1  0  0  0  0
 27 54  1  0  0  0  0
 27 55  1  0  0  0  0
 27 56  1  0  0  0  0
 28 29  1  0  0  0  0
 29 57  1  0  0  0  0
 29 58  1  0  0  0  0
 29 59  1  0  0  0  0
 30 31  1  0  0  0  0
 31 60  1  0  0  0  0
 31 61  1  0  0  0  0
 31 62  1  0  0  0  0
M  CHG  1   5   1
M  END
> <Potency[nM] Norepinephrine transporter>
1390

> <Potency[nM] Serotonin transporter>
7710

> <Potency[nM] Dopamine transporter>
529

> <Name>
Cpd53

$$$$
Cpd54
  SciTegic04261111063D

 54 58  0  0  1  0            999 V2000
   14.9760  -12.2990   -0.1220 N   0  3  0  0  0  0  0  0  0  0  0  0
   15.3030  -11.0080    0.5090 C   0  0  2  0  0  0  0  0  0  0  0  0
   14.1530  -12.9400    0.9140 C   0  0  1  0  0  0  0  0  0  0  0  0
   15.6530  -11.3590    1.9670 C   0  0  0  0  0  0  0  0  0  0  0  0
   14.8790  -12.6570    2.2400 C   0  0  0  0  0  0  0  0  0  0  0  0
   16.1820  -13.0850   -0.4460 C   0  0  0  0  0  0  0  0  0  0  0  0
   12.8550  -10.7580    1.1660 C   0  0  1  0  0  0  0  0  0  0  0  0
   12.7610  -12.2750    0.8620 C   0  0  0  0  0  0  0  0  0  0  0  0
   14.0540  -10.0920    0.4250 C   0  0  2  0  0  0  0  0  0  0  0  0
    9.5480   -9.4740   -0.2600 C   0  0  0  0  0  0  0  0  0  0  0  0
    9.0780   -8.6720    0.7970 C   0  0  0  0  0  0  0  0  0  0  0  0
    9.8500   -8.5610    1.9690 C   0  0  0  0  0  0  0  0  0  0  0  0
   11.0730   -9.2430    2.0800 C   0  0  0  0  0  0  0  0  0  0  0  0
   11.5540  -10.0470    1.0240 C   0  0  0  0  0  0  0  0  0  0  0  0
   10.7720  -10.1540   -0.1460 C   0  0  0  0  0  0  0  0  0  0  0  0
   13.7950   -8.4680   -1.4120 N   0  0  0  0  0  0  0  0  0  0  0  0
   13.4790  -10.9140   -2.2170 S   0  0  0  0  0  0  0  0  0  0  0  0
   13.7970   -9.7390   -0.9850 C   0  0  0  0  0  0  0  0  0  0  0  0
   13.5380   -8.3780   -2.7220 C   0  0  0  0  0  0  0  0  0  0  0  0
   13.3340   -9.6090   -3.3470 C   0  0  0  0  0  0  0  0  0  0  0  0
   12.6000  -11.4150   -6.5320 C   0  0  0  0  0  0  0  0  0  0  0  0
   12.4850  -10.3560   -7.4450 C   0  0  0  0  0  0  0  0  0  0  0  0
   12.6500   -9.0310   -7.0070 C   0  0  0  0  0  0  0  0  0  0  0  0
   12.9300   -8.7720   -5.6520 C   0  0  0  0  0  0  0  0  0  0  0  0
   13.0500   -9.8280   -4.7170 C   0  0  0  0  0  0  0  0  0  0  0  0
   12.8790  -11.1520   -5.1800 C   0  0  0  0  0  0  0  0  0  0  0  0
    7.7940   -7.9670    0.6630 C   0  0  0  0  0  0  0  0  0  0  0  0
   12.4970   -7.6240   -8.2170 Br  0  0  0  0  0  0  0  0  0  0  0  0
   16.1540  -10.5260    0.0220 H   0  0  0  0  0  0  0  0  0  0  0  0
   14.0530  -14.0130    0.7420 H   0  0  0  0  0  0  0  0  0  0  0  0
   16.7240  -11.5430    2.0580 H   0  0  0  0  0  0  0  0  0  0  0  0
   15.3570  -10.5650    2.6540 H   0  0  0  0  0  0  0  0  0  0  0  0
   15.5770  -13.4640    2.4620 H   0  0  0  0  0  0  0  0  0  0  0  0
   14.1750  -12.5400    3.0650 H   0  0  0  0  0  0  0  0  0  0  0  0
   15.8830  -14.0400   -0.8800 H   0  0  0  0  0  0  0  0  0  0  0  0
   16.7810  -12.5410   -1.1770 H   0  0  0  0  0  0  0  0  0  0  0  0
   16.7870  -13.2720    0.4410 H   0  0  0  0  0  0  0  0  0  0  0  0
   13.1180  -10.7030    2.2240 H   0  0  0  0  0  0  0  0  0  0  0  0
   12.1100  -12.7510    1.5960 H   0  0  0  0  0  0  0  0  0  0  0  0
   12.3460  -12.4390   -0.1330 H   0  0  0  0  0  0  0  0  0  0  0  0
   14.2880   -9.1660    0.9540 H   0  0  0  0  0  0  0  0  0  0  0  0
    8.9990   -9.5650   -1.1160 H   0  0  0  0  0  0  0  0  0  0  0  0
    9.5240   -7.9830    2.7440 H   0  0  0  0  0  0  0  0  0  0  0  0
   11.6190   -9.1480    2.9370 H   0  0  0  0  0  0  0  0  0  0  0  0
   11.0900  -10.7310   -0.9240 H   0  0  0  0  0  0  0  0  0  0  0  0
   13.4980   -7.4800   -3.2060 H   0  0  0  0  0  0  0  0  0  0  0  0
   12.4800  -12.3770   -6.8490 H   0  0  0  0  0  0  0  0  0  0  0  0
   12.2830  -10.5590   -8.4260 H   0  0  0  0  0  0  0  0  0  0  0  0
   13.0470   -7.8040   -5.3490 H   0  0  0  0  0  0  0  0  0  0  0  0
   12.9570  -11.9430   -4.5390 H   0  0  0  0  0  0  0  0  0  0  0  0
    7.5670   -7.3880    1.5600 H   0  0  0  0  0  0  0  0  0  0  0  0
    7.8370   -7.2880   -0.1900 H   0  0  0  0  0  0  0  0  0  0  0  0
    6.9940   -8.6920    0.5030 H   0  0  0  0  0  0  0  0  0  0  0  0
   14.5080  -12.2090   -1.0130 H   0  0  0  0  0  0  0  0  0  0  0  0
  1  2  1  0  0  0  0
  1  3  1  0  0  0  0
  1  6  1  0  0  0  0
  1 54  1  0  0  0  0
  2  4  1  0  0  0  0
  2  9  1  0  0  0  0
  2 29  1  0  0  0  0
  3  5  1  0  0  0  0
  3  8  1  0  0  0  0
  3 30  1  0  0  0  0
  4  5  1  0  0  0  0
  4 31  1  0  0  0  0
  4 32  1  0  0  0  0
  5 33  1  0  0  0  0
  5 34  1  0  0  0  0
  6 35  1  0  0  0  0
  6 36  1  0  0  0  0
  6 37  1  0  0  0  0
  7  8  1  0  0  0  0
  7  9  1  0  0  0  0
  7 14  1  0  0  0  0
  7 38  1  0  0  0  0
  8 39  1  0  0  0  0
  8 40  1  0  0  0  0
  9 18  1  0  0  0  0
  9 41  1  0  0  0  0
 10 11  1  0  0  0  0
 10 15  2  0  0  0  0
 10 42  1  0  0  0  0
 11 12  2  0  0  0  0
 11 27  1  0  0  0  0
 12 13  1  0  0  0  0
 12 43  1  0  0  0  0
 13 14  2  0  0  0  0
 13 44  1  0  0  0  0
 14 15  1  0  0  0  0
 15 45  1  0  0  0  0
 16 18  2  0  0  0  0
 16 19  1  0  0  0  0
 17 18  1  0  0  0  0
 17 20  1  0  0  0  0
 19 20  2  0  0  0  0
 19 46  1  0  0  0  0
 20 25  1  0  0  0  0
 21 22  1  0  0  0  0
 21 26  2  0  0  0  0
 21 47  1  0  0  0  0
 22 23  2  0  0  0  0
 22 48  1  0  0  0  0
 23 24  1  0  0  0  0
 23 28  1  0  0  0  0
 24 25  2  0  0  0  0
 24 49  1  0  0  0  0
 25 26  1  0  0  0  0
 26 50  1  0  0  0  0
 27 51  1  0  0  0  0
 27 52  1  0  0  0  0
 27 53  1  0  0  0  0
M  CHG  1   1   1
M  END
> <Potency[nM] Norepinephrine transporter>
2210

> <Potency[nM] Serotonin transporter>
870

> <Potency[nM] Dopamine transporter>
12

> <Name>
Cpd54

$$$$
Cpd55
  SciTegic04261111063D

 48 50  0  0  1  0            999 V2000
   -2.6860  -25.3750    0.0000 C   0  0  0  0  0  0  0  0  0  0  0  0
   -1.8600  -25.3940    0.0000 C   0  0  0  0  0  0  0  0  0  0  0  0
   -1.4320  -24.6890    0.0000 C   0  0  0  0  0  0  0  0  0  0  0  0
   -3.0830  -24.6560    0.0000 C   0  0  0  0  0  0  0  0  0  0  0  0
   -2.6600  -23.9500    0.0000 C   0  0  0  0  0  0  0  0  0  0  0  0
   -1.8270  -23.9640    0.0000 C   0  0  0  0  0  0  0  0  0  0  0  0
   -1.4020  -23.2540    0.0000 C   0  0  1  0  0  0  0  0  0  0  0  0
   -1.8030  -22.5260    0.0000 C   0  0  0  0  0  0  0  0  0  0  0  0
   -2.6350  -22.5120    0.0000 C   0  0  0  0  0  0  0  0  0  0  0  0
   -3.0660  -23.2260    0.0000 C   0  0  2  0  0  0  0  0  0  0  0  0
   -3.8900  -23.2130    0.0000 N   0  3  0  0  0  0  0  0  0  0  0  0
   -0.5780  -23.2700    0.0000 C   0  0  0  0  0  0  0  0  0  0  0  0
   -0.1830  -23.9910    0.0000 C   0  0  0  0  0  0  0  0  0  0  0  0
    0.6400  -24.0060    0.0000 C   0  0  0  0  0  0  0  0  0  0  0  0
    1.0660  -23.3000    0.0000 C   0  0  0  0  0  0  0  0  0  0  0  0
    0.6630  -22.5760    0.0000 C   0  0  0  0  0  0  0  0  0  0  0  0
   -0.1590  -22.5640    0.0000 C   0  0  0  0  0  0  0  0  0  0  0  0
    1.0860  -21.8680    0.0000 Cl  0  0  0  0  0  0  0  0  0  0  0  0
    1.8900  -23.3140    0.0000 Cl  0  0  0  0  0  0  0  0  0  0  0  0
   -4.2910  -22.4930    0.0000 C   0  0  0  0  0  0  0  0  0  0  0  0
   -3.1120  -26.0830    0.0000 C   0  0  0  0  0  0  0  0  0  0  0  0
   -3.9350  -26.0660    0.0000 N   0  0  0  0  0  0  0  0  0  0  0  0
   -2.7140  -26.8050    0.0000 O   0  0  0  0  0  0  0  0  0  0  0  0
   -4.3320  -25.3440    0.0000 C   0  0  0  0  0  0  0  0  0  0  0  0
   -4.3620  -26.7710    0.0000 C   0  0  0  0  0  0  0  0  0  0  0  0
   -1.3410  -26.3410    0.0000 H   0  0  0  0  0  0  0  0  0  0  0  0
   -0.3520  -24.7140    0.0000 H   0  0  0  0  0  0  0  0  0  0  0  0
   -4.1630  -24.6370    0.0000 H   0  0  0  0  0  0  0  0  0  0  0  0
   -1.4020  -23.2540   -1.0900 H   0  0  0  0  0  0  0  0  0  0  0  0
   -1.4780  -21.9870    0.8900 H   0  0  0  0  0  0  0  0  0  0  0  0
   -1.4780  -21.9870   -0.8900 H   0  0  0  0  0  0  0  0  0  0  0  0
   -2.9400  -21.9610   -0.8900 H   0  0  0  0  0  0  0  0  0  0  0  0
   -2.9400  -21.9610    0.8900 H   0  0  0  0  0  0  0  0  0  0  0  0
   -3.0660  -23.2260   -1.0900 H   0  0  0  0  0  0  0  0  0  0  0  0
   -4.1890  -23.7130   -0.8250 H   0  0  0  0  0  0  0  0  0  0  0  0
   -4.1890  -23.7130    0.8250 H   0  0  0  0  0  0  0  0  0  0  0  0
   -0.7420  -24.9150    0.0000 H   0  0  0  0  0  0  0  0  0  0  0  0
    1.1620  -24.9510    0.0000 H   0  0  0  0  0  0  0  0  0  0  0  0
   -0.6870  -21.6220    0.0000 H   0  0  0  0  0  0  0  0  0  0  0  0
   -3.9990  -21.9140   -0.8760 H   0  0  0  0  0  0  0  0  0  0  0  0
   -4.0390  -21.9370    0.9030 H   0  0  0  0  0  0  0  0  0  0  0  0
   -5.3650  -22.6750   -0.0270 H   0  0  0  0  0  0  0  0  0  0  0  0
   -5.4080  -25.5210    0.0000 H   0  0  0  0  0  0  0  0  0  0  0  0
   -4.0570  -24.7780   -0.8900 H   0  0  0  0  0  0  0  0  0  0  0  0
   -4.0570  -24.7780    0.8900 H   0  0  0  0  0  0  0  0  0  0  0  0
   -5.4290  -26.5490    0.0000 H   0  0  0  0  0  0  0  0  0  0  0  0
   -4.1110  -27.3480    0.8900 H   0  0  0  0  0  0  0  0  0  0  0  0
   -4.1110  -27.3480   -0.8900 H   0  0  0  0  0  0  0  0  0  0  0  0
  1  2  2  0  0  0  0
  1  4  1  0  0  0  0
  1 21  1  0  0  0  0
  2  3  1  0  0  0  0
  2 26  1  0  0  0  0
  3  6  2  0  0  0  0
  3 27  1  0  0  0  0
  4  5  2  0  0  0  0
  4 28  1  0  0  0  0
  5  6  1  0  0  0  0
  5 10  1  0  0  0  0
  6  7  1  0  0  0  0
  7  8  1  0  0  0  0
  7 12  1  0  0  0  0
  7 29  1  0  0  0  0
  8  9  1  0  0  0  0
  8 30  1  0  0  0  0
  8 31  1  0  0  0  0
  9 10  1  0  0  0  0
  9 32  1  0  0  0  0
  9 33  1  0  0  0  0
 10 11  1  0  0  0  0
 10 34  1  0  0  0  0
 11 20  1  0  0  0  0
 11 35  1  0  0  0  0
 11 36  1  0  0  0  0
 12 13  1  0  0  0  0
 12 17  2  0  0  0  0
 13 14  2  0  0  0  0
 13 37  1  0  0  0  0
 14 15  1  0  0  0  0
 14 38  1  0  0  0  0
 15 16  2  0  0  0  0
 15 19  1  0  0  0  0
 16 17  1  0  0  0  0
 16 18  1  0  0  0  0
 17 39  1  0  0  0  0
 20 40  1  0  0  0  0
 20 41  1  0  0  0  0
 20 42  1  0  0  0  0
 21 22  1  0  0  0  0
 21 23  2  0  0  0  0
 22 24  1  0  0  0  0
 22 25  1  0  0  0  0
 24 43  1  0  0  0  0
 24 44  1  0  0  0  0
 24 45  1  0  0  0  0
 25 46  1  0  0  0  0
 25 47  1  0  0  0  0
 25 48  1  0  0  0  0
M  CHG  1  11   1
M  END
> <Potency[nM] Norepinephrine transporter>
270

> <Potency[nM] Serotonin transporter>
9

> <Potency[nM] Dopamine transporter>
270

> <Name>
Cpd55

$$$$
Cpd56
  SciTegic04261111063D

 32 33  0  0  0  0            999 V2000
    8.8870  -13.6520    0.0000 C   0  0  0  0  0  0  0  0  0  0  0  0
    9.2920  -14.3720    0.0000 C   0  0  0  0  0  0  0  0  0  0  0  0
   10.1120  -14.3780    0.0000 C   0  0  0  0  0  0  0  0  0  0  0  0
   10.5330  -13.6730    0.0000 C   0  0  0  0  0  0  0  0  0  0  0  0
   10.1280  -12.9540    0.0000 C   0  0  0  0  0  0  0  0  0  0  0  0
    9.3030  -12.9400    0.0000 C   0  0  0  0  0  0  0  0  0  0  0  0
   11.3550  -13.6840    0.0000 C   0  0  0  0  0  0  0  0  0  0  0  0
   11.7580  -14.4050    0.0000 C   0  0  0  0  0  0  0  0  0  0  0  0
   12.5820  -14.4160    0.0000 C   0  0  0  0  0  0  0  0  0  0  0  0
   13.0050  -13.7060    0.0000 C   0  0  0  0  0  0  0  0  0  0  0  0
   12.5970  -12.9840    0.0000 C   0  0  0  0  0  0  0  0  0  0  0  0
   10.5500  -12.2460    0.0000 C   0  0  0  0  0  0  0  0  0  0  0  0
   11.3770  -12.2530    0.0000 O   0  0  0  0  0  0  0  0  0  0  0  0
   10.1490  -11.5210    0.0000 O   0  0  0  0  0  0  0  0  0  0  0  0
   11.7830  -12.9710    0.0000 C   0  0  0  0  0  0  0  0  0  0  0  0
   11.7960  -11.5420    0.0000 C   0  0  0  0  0  0  0  0  0  0  0  0
   12.9860  -15.1350    0.0000 Cl  0  0  0  0  0  0  0  0  0  0  0  0
    8.2580  -13.6470    0.8900 H   0  0  0  0  0  0  0  0  0  0  0  0
    8.2580  -13.6470   -0.8900 H   0  0  0  0  0  0  0  0  0  0  0  0
    8.9720  -14.9140   -0.8900 H   0  0  0  0  0  0  0  0  0  0  0  0
    8.9720  -14.9140    0.8900 H   0  0  0  0  0  0  0  0  0  0  0  0
   10.4210  -14.9260   -0.8900 H   0  0  0  0  0  0  0  0  0  0  0  0
   10.4210  -14.9260    0.8900 H   0  0  0  0  0  0  0  0  0  0  0  0
    8.9940  -12.3920    0.8900 H   0  0  0  0  0  0  0  0  0  0  0  0
    8.9940  -12.3920   -0.8900 H   0  0  0  0  0  0  0  0  0  0  0  0
   11.2050  -15.3330    0.0000 H   0  0  0  0  0  0  0  0  0  0  0  0
   14.0850  -13.7180    0.0000 H   0  0  0  0  0  0  0  0  0  0  0  0
   13.1490  -12.0560    0.0000 H   0  0  0  0  0  0  0  0  0  0  0  0
   11.2590  -12.0270    0.0000 H   0  0  0  0  0  0  0  0  0  0  0  0
   12.8660  -11.7510    0.0000 H   0  0  0  0  0  0  0  0  0  0  0  0
   11.5380  -10.9680    0.8900 H   0  0  0  0  0  0  0  0  0  0  0  0
   11.5380  -10.9680   -0.8900 H   0  0  0  0  0  0  0  0  0  0  0  0
  1  2  1  0  0  0  0
  1  6  1  0  0  0  0
  1 18  1  0  0  0  0
  1 19  1  0  0  0  0
  2  3  1  0  0  0  0
  2 20  1  0  0  0  0
  2 21  1  0  0  0  0
  3  4  1  0  0  0  0
  3 22  1  0  0  0  0
  3 23  1  0  0  0  0
  4  5  2  0  0  0  0
  4  7  1  0  0  0  0
  5  6  1  0  0  0  0
  5 12  1  0  0  0  0
  6 24  1  0  0  0  0
  6 25  1  0  0  0  0
  7  8  1  0  0  0  0
  7 15  2  0  0  0  0
  8  9  2  0  0  0  0
  8 26  1  0  0  0  0
  9 10  1  0  0  0  0
  9 17  1  0  0  0  0
 10 11  2  0  0  0  0
 10 27  1  0  0  0  0
 11 15  1  0  0  0  0
 11 28  1  0  0  0  0
 12 13  1  0  0  0  0
 12 14  2  0  0  0  0
 13 16  1  0  0  0  0
 15 29  1  0  0  0  0
 16 30  1  0  0  0  0
 16 31  1  0  0  0  0
 16 32  1  0  0  0  0
M  END
> <Potency[nM] Norepinephrine transporter>
605000

> <Potency[nM] Serotonin transporter>
1180000

> <Potency[nM] Dopamine transporter>
24000

> <Name>
Cpd56

$$$$
Cpd57
  SciTegic04261111063D

 68 71  0  0  1  0            999 V2000
   -4.5930  -14.7000    0.0000 C   0  0  0  0  0  0  0  0  0  0  0  0
   -4.5940  -15.5270    0.0000 C   0  0  0  0  0  0  0  0  0  0  0  0
   -3.8790  -15.9400    0.0000 C   0  0  0  0  0  0  0  0  0  0  0  0
   -3.1630  -15.5270    0.0000 C   0  0  0  0  0  0  0  0  0  0  0  0
   -3.1660  -14.6960    0.0000 C   0  0  0  0  0  0  0  0  0  0  0  0
   -3.8810  -14.2870    0.0000 C   0  0  0  0  0  0  0  0  0  0  0  0
   -2.4480  -15.9380    0.0000 C   0  0  0  0  0  0  0  0  0  0  0  0
   -2.4470  -16.7630    0.0000 C   0  0  0  0  0  0  0  0  0  0  0  0
   -1.7340  -15.5250    0.0000 O   0  0  0  0  0  0  0  0  0  0  0  0
   -1.0190  -15.9360    0.0000 C   0  0  0  0  0  0  0  0  0  0  0  0
   -0.3050  -15.5220    0.0000 C   0  0  0  0  0  0  0  0  0  0  0  0
    0.4100  -15.9340    0.0000 C   0  0  0  0  0  0  0  0  0  0  0  0
    0.4080  -16.7640    0.0000 C   0  0  0  0  0  0  0  0  0  0  0  0
    1.1180  -17.1750    0.0000 C   0  0  0  0  0  0  0  0  0  0  0  0
    1.8350  -16.7650    0.0000 N   0  3  0  0  0  0  0  0  0  0  0  0
    1.8350  -15.9390    0.0000 C   0  0  0  0  0  0  0  0  0  0  0  0
    1.1200  -15.5230    0.0000 C   0  0  0  0  0  0  0  0  0  0  0  0
    2.5480  -17.1790    0.0000 C   0  0  0  0  0  0  0  0  0  0  0  0
    3.2640  -16.7680    0.0000 C   0  0  0  0  0  0  0  0  0  0  0  0
    3.9770  -17.1820    0.0000 C   0  0  2  0  0  0  0  0  0  0  0  0
   -3.1620  -17.1750    0.0000 C   0  0  0  0  0  0  0  0  0  0  0  0
   -3.1610  -18.0000    0.0000 C   0  0  0  0  0  0  0  0  0  0  0  0
   -2.4450  -18.4120    0.0000 C   0  0  0  0  0  0  0  0  0  0  0  0
   -1.7290  -17.9940    0.0000 C   0  0  0  0  0  0  0  0  0  0  0  0
   -1.7330  -17.1710    0.0000 C   0  0  0  0  0  0  0  0  0  0  0  0
   -2.4430  -19.2370    0.0000 F   0  0  0  0  0  0  0  0  0  0  0  0
   -5.3080  -14.2880    0.0000 F   0  0  0  0  0  0  0  0  0  0  0  0
    4.6930  -16.7710    0.0000 C   0  0  0  0  0  0  0  0  0  0  0  0
    5.4050  -17.1890    0.0000 C   0  0  0  0  0  0  0  0  0  0  0  0
    6.1200  -16.7790    0.0000 C   0  0  0  0  0  0  0  0  0  0  0  0
    6.1220  -15.9530    0.0000 C   0  0  0  0  0  0  0  0  0  0  0  0
    5.4030  -15.5390    0.0000 C   0  0  0  0  0  0  0  0  0  0  0  0
    4.6910  -15.9520    0.0000 C   0  0  0  0  0  0  0  0  0  0  0  0
    3.9750  -18.0070    0.0000 O   0  0  0  0  0  0  0  0  0  0  0  0
   -5.5300  -16.0660    0.0000 H   0  0  0  0  0  0  0  0  0  0  0  0
   -3.8790  -17.0200    0.0000 H   0  0  0  0  0  0  0  0  0  0  0  0
   -2.2330  -14.1520    0.0000 H   0  0  0  0  0  0  0  0  0  0  0  0
   -3.8840  -13.2070    0.0000 H   0  0  0  0  0  0  0  0  0  0  0  0
   -2.4480  -15.9380   -1.0900 H   0  0  0  0  0  0  0  0  0  0  0  0
   -1.0180  -16.5650    0.8900 H   0  0  0  0  0  0  0  0  0  0  0  0
   -1.0180  -16.5650   -0.8900 H   0  0  0  0  0  0  0  0  0  0  0  0
   -0.3060  -14.8930   -0.8900 H   0  0  0  0  0  0  0  0  0  0  0  0
   -0.3060  -14.8930    0.8900 H   0  0  0  0  0  0  0  0  0  0  0  0
    0.4100  -15.9340   -1.0900 H   0  0  0  0  0  0  0  0  0  0  0  0
   -0.1380  -17.0780   -0.8900 H   0  0  0  0  0  0  0  0  0  0  0  0
   -0.1380  -17.0780    0.8900 H   0  0  0  0  0  0  0  0  0  0  0  0
    1.1160  -17.8040   -0.8900 H   0  0  0  0  0  0  0  0  0  0  0  0
    1.1160  -17.8040    0.8900 H   0  0  0  0  0  0  0  0  0  0  0  0
    1.8350  -16.7650    1.0100 H   0  0  0  0  0  0  0  0  0  0  0  0
    2.3810  -15.6250    0.8900 H   0  0  0  0  0  0  0  0  0  0  0  0
    2.3810  -15.6250   -0.8900 H   0  0  0  0  0  0  0  0  0  0  0  0
    1.1210  -14.8940    0.8900 H   0  0  0  0  0  0  0  0  0  0  0  0
    1.1210  -14.8940   -0.8900 H   0  0  0  0  0  0  0  0  0  0  0  0
    2.5460  -17.8080    0.8900 H   0  0  0  0  0  0  0  0  0  0  0  0
    2.5460  -17.8080   -0.8900 H   0  0  0  0  0  0  0  0  0  0  0  0
    3.2660  -16.1390    0.8900 H   0  0  0  0  0  0  0  0  0  0  0  0
    3.2660  -16.1390   -0.8900 H   0  0  0  0  0  0  0  0  0  0  0  0
    3.9770  -17.1820    1.0900 H   0  0  0  0  0  0  0  0  0  0  0  0
   -4.0970  -16.6350    0.0000 H   0  0  0  0  0  0  0  0  0  0  0  0
   -4.0960  -18.5410    0.0000 H   0  0  0  0  0  0  0  0  0  0  0  0
   -0.7910  -18.5290    0.0000 H   0  0  0  0  0  0  0  0  0  0  0  0
   -0.8000  -16.6270    0.0000 H   0  0  0  0  0  0  0  0  0  0  0  0
    5.3990  -18.2690    0.0000 H   0  0  0  0  0  0  0  0  0  0  0  0
    7.0540  -17.3220    0.0000 H   0  0  0  0  0  0  0  0  0  0  0  0
    7.0580  -15.4140    0.0000 H   0  0  0  0  0  0  0  0  0  0  0  0
    5.4010  -14.4590    0.0000 H   0  0  0  0  0  0  0  0  0  0  0  0
    3.7540  -15.4140    0.0000 H   0  0  0  0  0  0  0  0  0  0  0  0
    3.9740  -18.2970   -0.9150 H   0  0  0  0  0  0  0  0  0  0  0  0
  1  2  1  0  0  0  0
  1  6  2  0  0  0  0
  1 27  1  0  0  0  0
  2  3  2  0  0  0  0
  2 35  1  0  0  0  0
  3  4  1  0  0  0  0
  3 36  1  0  0  0  0
  4  5  2  0  0  0  0
  4  7  1  0  0  0  0
  5  6  1  0  0  0  0
  5 37  1  0  0  0  0
  6 38  1  0  0  0  0
  7  8  1  0  0  0  0
  7  9  1  0  0  0  0
  7 39  1  0  0  0  0
  8 21  1  0  0  0  0
  8 25  2  0  0  0  0
  9 10  1  0  0  0  0
 10 11  1  0  0  0  0
 10 40  1  0  0  0  0
 10 41  1  0  0  0  0
 11 12  1  0  0  0  0
 11 42  1  0  0  0  0
 11 43  1  0  0  0  0
 12 13  1  0  0  0  0
 12 17  1  0  0  0  0
 12 44  1  0  0  0  0
 13 14  1  0  0  0  0
 13 45  1  0  0  0  0
 13 46  1  0  0  0  0
 14 15  1  0  0  0  0
 14 47  1  0  0  0  0
 14 48  1  0  0  0  0
 15 16  1  0  0  0  0
 15 18  1  0  0  0  0
 15 49  1  0  0  0  0
 16 17  1  0  0  0  0
 16 50  1  0  0  0  0
 16 51  1  0  0  0  0
 17 52  1  0  0  0  0
 17 53  1  0  0  0  0
 18 19  1  0  0  0  0
 18 54  1  0  0  0  0
 18 55  1  0  0  0  0
 19 20  1  0  0  0  0
 19 56  1  0  0  0  0
 19 57  1  0  0  0  0
 20 28  1  0  0  0  0
 20 34  1  0  0  0  0
 20 58  1  0  0  0  0
 21 22  2  0  0  0  0
 21 59  1  0  0  0  0
 22 23  1  0  0  0  0
 22 60  1  0  0  0  0
 23 24  2  0  0  0  0
 23 26  1  0  0  0  0
 24 25  1  0  0  0  0
 24 61  1  0  0  0  0
 25 62  1  0  0  0  0
 28 29  1  0  0  0  0
 28 33  2  0  0  0  0
 29 30  2  0  0  0  0
 29 63  1  0  0  0  0
 30 31  1  0  0  0  0
 30 64  1  0  0  0  0
 31 32  2  0  0  0  0
 31 65  1  0  0  0  0
 32 33  1  0  0  0  0
 32 66  1  0  0  0  0
 33 67  1  0  0  0  0
 34 68  1  0  0  0  0
M  CHG  1  15   1
M  END
> <Potency[nM] Norepinephrine transporter>
330

> <Potency[nM] Serotonin transporter>
43

> <Potency[nM] Dopamine transporter>
0.8

> <Name>
Cpd57

$$$$
Cpd58
  SciTegic04261111063D

 40 41  0  0  0  0            999 V2000
   -1.5210   -0.5670    0.0000 S   0  0  0  0  0  0  0  0  0  0  0  0
   -2.2330   -0.9790    0.0000 C   0  0  0  0  0  0  0  0  0  0  0  0
   -0.8080   -0.9790    0.0000 C   0  0  0  0  0  0  0  0  0  0  0  0
   -2.9460   -0.5670    0.0000 C   0  0  0  0  0  0  0  0  0  0  0  0
   -0.0960   -0.5670    0.0000 C   0  0  0  0  0  0  0  0  0  0  0  0
   -3.6620   -0.9790    0.0000 C   0  0  0  0  0  0  0  0  0  0  0  0
   -2.2330   -1.8040    0.0000 C   0  0  0  0  0  0  0  0  0  0  0  0
   -2.9460    0.2580    0.0000 N   0  0  0  0  0  0  0  0  0  0  0  0
   -3.6620   -1.8040    0.0000 C   0  0  0  0  0  0  0  0  0  0  0  0
   -2.9460   -2.2170    0.0000 C   0  0  0  0  0  0  0  0  0  0  0  0
    0.6170    0.6710    0.0000 N   0  3  0  0  0  0  0  0  0  0  0  0
    1.3290    2.7380    0.0000 F   0  0  0  0  0  0  0  0  0  0  0  0
   -0.0960    0.2580    0.0000 C   0  0  0  0  0  0  0  0  0  0  0  0
   -0.8080   -1.8040    0.0000 C   0  0  0  0  0  0  0  0  0  0  0  0
    0.6250   -0.9790    0.0000 C   0  0  0  0  0  0  0  0  0  0  0  0
    0.6170    1.4960    0.0000 C   0  0  0  0  0  0  0  0  0  0  0  0
    1.3290    1.9120    0.0000 C   0  0  0  0  0  0  0  0  0  0  0  0
   -4.3750   -2.2170    0.0000 C   0  0  0  0  0  0  0  0  0  0  0  0
    0.6250   -1.8040    0.0000 C   0  0  0  0  0  0  0  0  0  0  0  0
   -0.0960   -2.2170    0.0000 C   0  0  0  0  0  0  0  0  0  0  0  0
   -4.5970   -0.4380    0.0000 H   0  0  0  0  0  0  0  0  0  0  0  0
   -1.2970   -2.3430    0.0000 H   0  0  0  0  0  0  0  0  0  0  0  0
   -3.8210    0.7630    0.0000 H   0  0  0  0  0  0  0  0  0  0  0  0
   -2.0710    0.7630    0.0000 H   0  0  0  0  0  0  0  0  0  0  0  0
   -2.9450   -3.2970    0.0000 H   0  0  0  0  0  0  0  0  0  0  0  0
    1.1220    0.3800   -0.8250 H   0  0  0  0  0  0  0  0  0  0  0  0
    1.1220    0.3800    0.8250 H   0  0  0  0  0  0  0  0  0  0  0  0
   -0.6410    0.5720    0.8900 H   0  0  0  0  0  0  0  0  0  0  0  0
   -0.6410    0.5720   -0.8900 H   0  0  0  0  0  0  0  0  0  0  0  0
   -1.7440   -2.3430    0.0000 H   0  0  0  0  0  0  0  0  0  0  0  0
    1.5590   -0.4370    0.0000 H   0  0  0  0  0  0  0  0  0  0  0  0
    0.0710    1.8090    0.8900 H   0  0  0  0  0  0  0  0  0  0  0  0
    0.0710    1.8090   -0.8900 H   0  0  0  0  0  0  0  0  0  0  0  0
    1.8750    1.5990    0.8900 H   0  0  0  0  0  0  0  0  0  0  0  0
    1.8750    1.5990   -0.8900 H   0  0  0  0  0  0  0  0  0  0  0  0
   -5.2040   -1.5100    0.0000 H   0  0  0  0  0  0  0  0  0  0  0  0
   -4.4320   -2.8440    0.8900 H   0  0  0  0  0  0  0  0  0  0  0  0
   -4.4320   -2.8440   -0.8900 H   0  0  0  0  0  0  0  0  0  0  0  0
    1.5590   -2.3460    0.0000 H   0  0  0  0  0  0  0  0  0  0  0  0
   -0.0990   -3.2970    0.0000 H   0  0  0  0  0  0  0  0  0  0  0  0
  1  2  1  0  0  0  0
  1  3  1  0  0  0  0
  2  4  2  0  0  0  0
  2  7  1  0  0  0  0
  3  5  2  0  0  0  0
  3 14  1  0  0  0  0
  4  6  1  0  0  0  0
  4  8  1  0  0  0  0
  5 13  1  0  0  0  0
  5 15  1  0  0  0  0
  6  9  2  0  0  0  0
  6 21  1  0  0  0  0
  7 10  2  0  0  0  0
  7 22  1  0  0  0  0
  8 23  1  0  0  0  0
  8 24  1  0  0  0  0
  9 10  1  0  0  0  0
  9 18  1  0  0  0  0
 10 25  1  0  0  0  0
 11 13  1  0  0  0  0
 11 16  1  0  0  0  0
 11 26  1  0  0  0  0
 11 27  1  0  0  0  0
 12 17  1  0  0  0  0
 13 28  1  0  0  0  0
 13 29  1  0  0  0  0
 14 20  2  0  0  0  0
 14 30  1  0  0  0  0
 15 19  2  0  0  0  0
 15 31  1  0  0  0  0
 16 17  1  0  0  0  0
 16 32  1  0  0  0  0
 16 33  1  0  0  0  0
 17 34  1  0  0  0  0
 17 35  1  0  0  0  0
 18 36  1  0  0  0  0
 18 37  1  0  0  0  0
 18 38  1  0  0  0  0
 19 20  1  0  0  0  0
 19 39  1  0  0  0  0
 20 40  1  0  0  0  0
M  CHG  1  11   1
M  END
> <Potency[nM] Norepinephrine transporter>
3910

> <Potency[nM] Serotonin transporter>
71.3

> <Potency[nM] Dopamine transporter>
4426

> <Name>
Cpd58

$$$$
Cpd59
  SciTegic04261111063D

 51 55  0  0  1  0            999 V2000
   14.9480  -12.3240   -0.1130 N   0  3  0  0  0  0  0  0  0  0  0  0
   15.2760  -11.0220    0.4970 C   0  0  2  0  0  0  0  0  0  0  0  0
   14.1310  -12.9500    0.9360 C   0  0  1  0  0  0  0  0  0  0  0  0
   15.6300  -11.3490    1.9590 C   0  0  0  0  0  0  0  0  0  0  0  0
   14.8580  -12.6420    2.2550 C   0  0  0  0  0  0  0  0  0  0  0  0
   16.1530  -13.1120   -0.4320 C   0  0  0  0  0  0  0  0  0  0  0  0
   12.8260  -10.7670    1.1500 C   0  0  1  0  0  0  0  0  0  0  0  0
   12.7370  -12.2900    0.8750 C   0  0  0  0  0  0  0  0  0  0  0  0
   14.0250  -10.1100    0.4020 C   0  0  2  0  0  0  0  0  0  0  0  0
    9.5200   -9.5250   -0.3210 C   0  0  0  0  0  0  0  0  0  0  0  0
    9.0500   -8.7000    0.7160 C   0  0  0  0  0  0  0  0  0  0  0  0
    9.8120   -8.5590    1.8900 C   0  0  0  0  0  0  0  0  0  0  0  0
   11.0360   -9.2360    2.0210 C   0  0  0  0  0  0  0  0  0  0  0  0
   11.5220  -10.0640    0.9870 C   0  0  0  0  0  0  0  0  0  0  0  0
   10.7450  -10.2000   -0.1840 C   0  0  0  0  0  0  0  0  0  0  0  0
    7.5770   -7.8840    0.5540 Cl  0  0  0  0  0  0  0  0  0  0  0  0
   13.7840   -8.5110   -1.4570 N   0  0  0  0  0  0  0  0  0  0  0  0
   13.4390  -10.9640   -2.2270 S   0  0  0  0  0  0  0  0  0  0  0  0
   13.7710   -9.7750   -1.0120 C   0  0  0  0  0  0  0  0  0  0  0  0
   13.5250   -8.4350   -2.7680 C   0  0  0  0  0  0  0  0  0  0  0  0
   13.3030   -9.6720   -3.3740 C   0  0  0  0  0  0  0  0  0  0  0  0
   12.6130   -9.1380   -7.0390 C   0  0  0  0  0  0  0  0  0  0  0  0
   12.3990  -10.4640   -7.4510 C   0  0  0  0  0  0  0  0  0  0  0  0
   12.4830  -11.5100   -6.5190 C   0  0  0  0  0  0  0  0  0  0  0  0
   12.7830  -11.2320   -5.1750 C   0  0  0  0  0  0  0  0  0  0  0  0
   13.0030   -9.9070   -4.7380 C   0  0  0  0  0  0  0  0  0  0  0  0
   12.9130   -8.8640   -5.6910 C   0  0  0  0  0  0  0  0  0  0  0  0
   12.5020   -7.7490   -8.2750 Br  0  0  0  0  0  0  0  0  0  0  0  0
   16.1250  -10.5470    0.0000 H   0  0  0  0  0  0  0  0  0  0  0  0
   14.0330  -14.0260    0.7820 H   0  0  0  0  0  0  0  0  0  0  0  0
   16.7010  -11.5290    2.0510 H   0  0  0  0  0  0  0  0  0  0  0  0
   15.3340  -10.5440    2.6330 H   0  0  0  0  0  0  0  0  0  0  0  0
   15.5580  -13.4450    2.4900 H   0  0  0  0  0  0  0  0  0  0  0  0
   14.1560  -12.5120    3.0790 H   0  0  0  0  0  0  0  0  0  0  0  0
   15.8550  -14.0750   -0.8470 H   0  0  0  0  0  0  0  0  0  0  0  0
   16.7450  -12.5790   -1.1770 H   0  0  0  0  0  0  0  0  0  0  0  0
   16.7650  -13.2810    0.4540 H   0  0  0  0  0  0  0  0  0  0  0  0
   13.0840  -10.6910    2.2070 H   0  0  0  0  0  0  0  0  0  0  0  0
   12.0890  -12.7550    1.6190 H   0  0  0  0  0  0  0  0  0  0  0  0
   12.3210  -12.4760   -0.1160 H   0  0  0  0  0  0  0  0  0  0  0  0
   14.2590   -9.1780    0.9190 H   0  0  0  0  0  0  0  0  0  0  0  0
    8.9780   -9.6400   -1.1790 H   0  0  0  0  0  0  0  0  0  0  0  0
    9.4840   -7.9640    2.6530 H   0  0  0  0  0  0  0  0  0  0  0  0
   11.5780   -9.1200    2.8780 H   0  0  0  0  0  0  0  0  0  0  0  0
   11.0660  -10.7950   -0.9470 H   0  0  0  0  0  0  0  0  0  0  0  0
   13.4940   -7.5440   -3.2630 H   0  0  0  0  0  0  0  0  0  0  0  0
   12.1800  -10.6770   -8.4260 H   0  0  0  0  0  0  0  0  0  0  0  0
   12.3260  -12.4720   -6.8180 H   0  0  0  0  0  0  0  0  0  0  0  0
   12.8380  -12.0130   -4.5190 H   0  0  0  0  0  0  0  0  0  0  0  0
   13.0660   -7.8950   -5.4080 H   0  0  0  0  0  0  0  0  0  0  0  0
   14.4760  -12.2480   -1.0030 H   0  0  0  0  0  0  0  0  0  0  0  0
  1  2  1  0  0  0  0
  1  3  1  0  0  0  0
  1  6  1  0  0  0  0
  1 51  1  0  0  0  0
  2  4  1  0  0  0  0
  2  9  1  0  0  0  0
  2 29  1  0  0  0  0
  3  5  1  0  0  0  0
  3  8  1  0  0  0  0
  3 30  1  0  0  0  0
  4  5  1  0  0  0  0
  4 31  1  0  0  0  0
  4 32  1  0  0  0  0
  5 33  1  0  0  0  0
  5 34  1  0  0  0  0
  6 35  1  0  0  0  0
  6 36  1  0  0  0  0
  6 37  1  0  0  0  0
  7  8  1  0  0  0  0
  7  9  1  0  0  0  0
  7 14  1  0  0  0  0
  7 38  1  0  0  0  0
  8 39  1  0  0  0  0
  8 40  1  0  0  0  0
  9 19  1  0  0  0  0
  9 41  1  0  0  0  0
 10 11  1  0  0  0  0
 10 15  2  0  0  0  0
 10 42  1  0  0  0  0
 11 12  2  0  0  0  0
 11 16  1  0  0  0  0
 12 13  1  0  0  0  0
 12 43  1  0  0  0  0
 13 14  2  0  0  0  0
 13 44  1  0  0  0  0
 14 15  1  0  0  0  0
 15 45  1  0  0  0  0
 17 19  2  0  0  0  0
 17 20  1  0  0  0  0
 18 19  1  0  0  0  0
 18 21  1  0  0  0  0
 20 21  2  0  0  0  0
 20 46  1  0  0  0  0
 21 26  1  0  0  0  0
 22 23  1  0  0  0  0
 22 27  2  0  0  0  0
 22 28  1  0  0  0  0
 23 24  2  0  0  0  0
 23 47  1  0  0  0  0
 24 25  1  0  0  0  0
 24 48  1  0  0  0  0
 25 26  2  0  0  0  0
 25 49  1  0  0  0  0
 26 27  1  0  0  0  0
 27 50  1  0  0  0  0
M  CHG  1   1   1
M  END
> <Potency[nM] Norepinephrine transporter>
2530

> <Potency[nM] Serotonin transporter>
1500

> <Potency[nM] Dopamine transporter>
39

> <Name>
Cpd59

$$$$
Cpd60
  SciTegic04261111063D

 39 40  0  0  1  0            999 V2000
   -5.4520   -8.7910    0.0000 C   0  0  0  0  0  0  0  0  0  0  0  0
   -5.4310   -9.6150    0.0000 C   0  0  0  0  0  0  0  0  0  0  0  0
   -4.6410   -9.8530    0.0000 C   0  0  0  0  0  0  0  0  0  0  0  0
   -4.1710   -9.1720    0.0000 N   0  3  0  0  0  0  0  0  0  0  0  0
   -4.6740   -8.5190    0.0000 C   0  0  0  0  0  0  0  0  0  0  0  0
   -3.3460   -9.1500    0.0000 C   0  0  2  0  0  0  0  0  0  0  0  0
   -2.9150   -9.8540    0.0000 C   0  0  0  0  0  0  0  0  0  0  0  0
   -2.0910   -9.8320    0.0000 C   0  0  0  0  0  0  0  0  0  0  0  0
   -3.3090  -10.5790    0.0000 O   0  0  0  0  0  0  0  0  0  0  0  0
   -2.9520   -8.4250    0.0000 C   0  0  0  0  0  0  0  0  0  0  0  0
   -2.1280   -8.4040    0.0000 C   0  0  0  0  0  0  0  0  0  0  0  0
   -1.7340   -7.6790    0.0000 C   0  0  0  0  0  0  0  0  0  0  0  0
   -1.6640  -10.5360    0.0000 C   0  0  0  0  0  0  0  0  0  0  0  0
   -0.8400  -10.5150    0.0000 C   0  0  0  0  0  0  0  0  0  0  0  0
   -0.4460   -9.7890    0.0000 C   0  0  0  0  0  0  0  0  0  0  0  0
   -0.8810   -9.0840    0.0000 C   0  0  0  0  0  0  0  0  0  0  0  0
   -1.7040   -9.1080    0.0000 C   0  0  0  0  0  0  0  0  0  0  0  0
    0.3790   -9.7670    0.0000 I   0  0  0  0  0  0  0  0  0  0  0  0
   -5.9700   -8.4330    0.8900 H   0  0  0  0  0  0  0  0  0  0  0  0
   -5.9700   -8.4330   -0.8900 H   0  0  0  0  0  0  0  0  0  0  0  0
   -5.9310   -9.9970   -0.8900 H   0  0  0  0  0  0  0  0  0  0  0  0
   -5.9310   -9.9970    0.8900 H   0  0  0  0  0  0  0  0  0  0  0  0
   -4.4330  -10.4470   -0.8900 H   0  0  0  0  0  0  0  0  0  0  0  0
   -4.4330  -10.4470    0.8900 H   0  0  0  0  0  0  0  0  0  0  0  0
   -4.1710   -9.1720    1.0100 H   0  0  0  0  0  0  0  0  0  0  0  0
   -4.4950   -7.9160    0.8900 H   0  0  0  0  0  0  0  0  0  0  0  0
   -4.4950   -7.9160   -0.8900 H   0  0  0  0  0  0  0  0  0  0  0  0
   -3.3460   -9.1500   -1.0900 H   0  0  0  0  0  0  0  0  0  0  0  0
   -3.2810   -7.8880    0.8900 H   0  0  0  0  0  0  0  0  0  0  0  0
   -3.2810   -7.8880   -0.8900 H   0  0  0  0  0  0  0  0  0  0  0  0
   -1.7990   -8.9410   -0.8900 H   0  0  0  0  0  0  0  0  0  0  0  0
   -1.7990   -8.9410    0.8900 H   0  0  0  0  0  0  0  0  0  0  0  0
   -2.0320   -7.1040   -0.8760 H   0  0  0  0  0  0  0  0  0  0  0  0
   -0.6580   -7.8500   -0.0270 H   0  0  0  0  0  0  0  0  0  0  0  0
   -1.9920   -7.1250    0.9030 H   0  0  0  0  0  0  0  0  0  0  0  0
   -2.1820  -11.4840    0.0000 H   0  0  0  0  0  0  0  0  0  0  0  0
   -0.2760  -11.4360    0.0000 H   0  0  0  0  0  0  0  0  0  0  0  0
   -0.3690   -8.1330    0.0000 H   0  0  0  0  0  0  0  0  0  0  0  0
   -2.2730   -8.1900    0.0000 H   0  0  0  0  0  0  0  0  0  0  0  0
  1  2  1  0  0  0  0
  1  5  1  0  0  0  0
  1 19  1  0  0  0  0
  1 20  1  0  0  0  0
  2  3  1  0  0  0  0
  2 21  1  0  0  0  0
  2 22  1  0  0  0  0
  3  4  1  0  0  0  0
  3 23  1  0  0  0  0
  3 24  1  0  0  0  0
  4  5  1  0  0  0  0
  4  6  1  0  0  0  0
  4 25  1  0  0  0  0
  5 26  1  0  0  0  0
  5 27  1  0  0  0  0
  6  7  1  0  0  0  0
  6 10  1  0  0  0  0
  6 28  1  0  0  0  0
  7  8  1  0  0  0  0
  7  9  2  0  0  0  0
  8 13  1  0  0  0  0
  8 17  2  0  0  0  0
 10 11  1  0  0  0  0
 10 29  1  0  0  0  0
 10 30  1  0  0  0  0
 11 12  1  0  0  0  0
 11 31  1  0  0  0  0
 11 32  1  0  0  0  0
 12 33  1  0  0  0  0
 12 34  1  0  0  0  0
 12 35  1  0  0  0  0
 13 14  2  0  0  0  0
 13 36  1  0  0  0  0
 14 15  1  0  0  0  0
 14 37  1  0  0  0  0
 15 16  2  0  0  0  0
 15 18  1  0  0  0  0
 16 17  1  0  0  0  0
 16 38  1  0  0  0  0
 17 39  1  0  0  0  0
M  CHG  1   4   1
M  END
> <Potency[nM] Norepinephrine transporter>
310

> <Potency[nM] Serotonin transporter>
301

> <Potency[nM] Dopamine transporter>
81.4

> <Name>
Cpd60

$$$$
Cpd61
  SciTegic04261111063D

103109  0  0  1  0            999 V2000
    6.2260   -0.9180    0.0000 N   0  0  0  0  0  0  0  0  0  0  0  0
    5.5030   -1.3230    0.0000 C   0  0  0  0  0  0  0  0  0  0  0  0
    4.7860   -0.9010    0.0000 C   0  0  0  0  0  0  0  0  0  0  0  0
    5.4930   -2.1550    0.0000 O   0  0  0  0  0  0  0  0  0  0  0  0
    6.9390   -1.3410    0.0000 C   0  0  0  0  0  0  0  0  0  0  0  0
    6.9290   -2.1720    0.0000 C   0  0  0  0  0  0  0  0  0  0  0  0
    4.0670   -1.3080    0.0000 C   0  0  0  0  0  0  0  0  0  0  0  0
    3.3560   -0.8890    0.0000 C   0  0  0  0  0  0  0  0  0  0  0  0
    7.6460   -2.5950    0.0000 N   0  3  0  0  0  0  0  0  0  0  0  0
    7.9970   -3.1820    0.0000 C   0  0  1  0  0  0  0  0  0  0  0  0
    8.7600   -3.5150    0.0000 C   0  0  2  0  0  0  0  0  0  0  0  0
    7.2930   -3.5700    0.0000 C   0  0  0  0  0  0  0  0  0  0  0  0
    8.9650   -4.3060    0.0000 C   0  0  2  0  0  0  0  0  0  0  0  0
    7.1450   -4.3490    0.0000 C   0  0  0  0  0  0  0  0  0  0  0  0
    7.6710   -3.9650    0.0000 C   0  0  2  0  0  0  0  0  0  0  0  0
    8.4160   -3.9190    0.0000 C   0  0  0  0  0  0  0  0  0  0  0  0
    9.4730   -3.0880    0.0000 C   0  0  0  0  0  0  0  0  0  0  0  0
   10.1960   -3.4980    0.0000 O   0  0  0  0  0  0  0  0  0  0  0  0
    9.4630   -2.2610    0.0000 O   0  0  0  0  0  0  0  0  0  0  0  0
   10.9130   -3.0750    0.0000 C   0  0  0  0  0  0  0  0  0  0  0  0
    9.7090   -4.5220    0.0000 C   0  0  0  0  0  0  0  0  0  0  0  0
    9.8860   -5.2740    0.0000 C   0  0  0  0  0  0  0  0  0  0  0  0
   10.6240   -5.4950    0.0000 C   0  0  0  0  0  0  0  0  0  0  0  0
   11.1870   -4.9590    0.0000 C   0  0  0  0  0  0  0  0  0  0  0  0
   11.0040   -4.2060    0.0000 C   0  0  0  0  0  0  0  0  0  0  0  0
   10.2600   -3.9890    0.0000 C   0  0  0  0  0  0  0  0  0  0  0  0
   10.8060   -6.2470    0.0000 Cl  0  0  0  0  0  0  0  0  0  0  0  0
   11.9270   -5.1790    0.0000 Cl  0  0  0  0  0  0  0  0  0  0  0  0
    3.3600   -0.0610    0.0000 N   0  0  0  0  0  0  0  0  0  0  0  0
    3.3800    1.5900    0.0000 C   0  0  0  0  0  0  0  0  0  0  0  0
    4.0930    1.1630    0.0000 C   0  0  0  0  0  0  0  0  0  0  0  0
    4.0820    0.3440    0.0000 C   0  0  0  0  0  0  0  0  0  0  0  0
    2.6470    0.3520    0.0000 C   0  0  0  0  0  0  0  0  0  0  0  0
    2.6600    1.1800    0.0000 C   0  0  0  0  0  0  0  0  0  0  0  0
    1.9520    1.6010    0.0000 C   0  0  0  0  0  0  0  0  0  0  0  0
    1.9320   -0.0500    0.0000 C   0  0  0  0  0  0  0  0  0  0  0  0
    1.2190    0.3670    0.0000 C   0  0  0  0  0  0  0  0  0  0  0  0
    1.2230    1.1980    0.0000 C   0  0  0  0  0  0  0  0  0  0  0  0
    0.5110    1.6130    0.0000 C   0  0  0  0  0  0  0  0  0  0  0  0
    0.5030   -0.0450    0.0000 C   0  0  0  0  0  0  0  0  0  0  0  0
   -0.2130    0.3740    0.0000 C   0  0  0  0  0  0  0  0  0  0  0  0
   -0.2090    1.2020    0.0000 C   0  0  0  0  0  0  0  0  0  0  0  0
   -0.9220    1.6160    0.0000 C   0  0  0  0  0  0  0  0  0  0  0  0
   -1.6400    1.2090    0.0000 C   0  0  0  0  0  0  0  0  0  0  0  0
   -1.6440    0.3810    0.0000 C   0  0  0  0  0  0  0  0  0  0  0  0
   -0.9300   -0.0370    0.0000 C   0  0  0  0  0  0  0  0  0  0  0  0
   -0.2170   -0.4540    0.0000 C   0  0  0  0  0  0  0  0  0  0  0  0
    1.2140   -0.4590    0.0000 C   0  0  0  0  0  0  0  0  0  0  0  0
   -2.3620   -0.0310    0.0000 N   0  3  0  0  0  0  0  0  0  0  0  0
   -3.0790    0.3900    0.0000 C   0  0  0  0  0  0  0  0  0  0  0  0
   -2.3670   -0.8550    0.0000 C   0  0  0  0  0  0  0  0  0  0  0  0
    6.2390    0.0920    0.0000 H   0  0  0  0  0  0  0  0  0  0  0  0
    4.7910   -0.2720    0.8900 H   0  0  0  0  0  0  0  0  0  0  0  0
    4.7910   -0.2720   -0.8900 H   0  0  0  0  0  0  0  0  0  0  0  0
    7.4880   -1.0330   -0.8900 H   0  0  0  0  0  0  0  0  0  0  0  0
    7.4880   -1.0330    0.8900 H   0  0  0  0  0  0  0  0  0  0  0  0
    6.3810   -2.4810   -0.8900 H   0  0  0  0  0  0  0  0  0  0  0  0
    6.3810   -2.4810    0.8900 H   0  0  0  0  0  0  0  0  0  0  0  0
    4.0620   -1.9370    0.8900 H   0  0  0  0  0  0  0  0  0  0  0  0
    4.0620   -1.9370   -0.8900 H   0  0  0  0  0  0  0  0  0  0  0  0
    2.8090   -1.2000    0.8900 H   0  0  0  0  0  0  0  0  0  0  0  0
    2.8090   -1.2000   -0.8900 H   0  0  0  0  0  0  0  0  0  0  0  0
    7.6460   -2.5950   -1.0100 H   0  0  0  0  0  0  0  0  0  0  0  0
    7.9970   -3.1820   -1.0900 H   0  0  0  0  0  0  0  0  0  0  0  0
    8.7600   -3.5150   -1.0900 H   0  0  0  0  0  0  0  0  0  0  0  0
    6.7840   -3.2010    0.8900 H   0  0  0  0  0  0  0  0  0  0  0  0
    6.7840   -3.2010   -0.8900 H   0  0  0  0  0  0  0  0  0  0  0  0
    8.9650   -4.3060   -1.0900 H   0  0  0  0  0  0  0  0  0  0  0  0
    6.8090   -4.8810   -0.8900 H   0  0  0  0  0  0  0  0  0  0  0  0
    6.8090   -4.8810    0.8900 H   0  0  0  0  0  0  0  0  0  0  0  0
    7.6710   -3.9650   -1.0900 H   0  0  0  0  0  0  0  0  0  0  0  0
    8.5880   -3.3140   -0.8900 H   0  0  0  0  0  0  0  0  0  0  0  0
    8.5880   -3.3140    0.8900 H   0  0  0  0  0  0  0  0  0  0  0  0
   11.7480   -3.7760    0.0000 H   0  0  0  0  0  0  0  0  0  0  0  0
   10.9650   -2.4480    0.8900 H   0  0  0  0  0  0  0  0  0  0  0  0
   10.9650   -2.4480   -0.8900 H   0  0  0  0  0  0  0  0  0  0  0  0
    9.1000   -6.0150    0.0000 H   0  0  0  0  0  0  0  0  0  0  0  0
   11.7850   -3.4600    0.0000 H   0  0  0  0  0  0  0  0  0  0  0  0
   10.0010   -2.9410    0.0000 H   0  0  0  0  0  0  0  0  0  0  0  0
    3.3870    2.2190   -0.8900 H   0  0  0  0  0  0  0  0  0  0  0  0
    3.3870    2.2190    0.8900 H   0  0  0  0  0  0  0  0  0  0  0  0
    4.6430    1.4700    0.8900 H   0  0  0  0  0  0  0  0  0  0  0  0
    4.6430    1.4700   -0.8900 H   0  0  0  0  0  0  0  0  0  0  0  0
    4.6230    0.0220    0.8900 H   0  0  0  0  0  0  0  0  0  0  0  0
    4.6230    0.0220   -0.8900 H   0  0  0  0  0  0  0  0  0  0  0  0
    1.9690    2.6810    0.0000 H   0  0  0  0  0  0  0  0  0  0  0  0
    1.9230   -1.1300    0.0000 H   0  0  0  0  0  0  0  0  0  0  0  0
    0.5160    2.6930    0.0000 H   0  0  0  0  0  0  0  0  0  0  0  0
   -0.9160    2.6960    0.0000 H   0  0  0  0  0  0  0  0  0  0  0  0
   -2.5720    1.7550    0.0000 H   0  0  0  0  0  0  0  0  0  0  0  0
   -0.9350   -1.1170    0.0000 H   0  0  0  0  0  0  0  0  0  0  0  0
   -0.0250   -1.5270    0.0000 H   0  0  0  0  0  0  0  0  0  0  0  0
   -0.7870   -0.1870   -0.8900 H   0  0  0  0  0  0  0  0  0  0  0  0
   -0.7870   -0.1870    0.8900 H   0  0  0  0  0  0  0  0  0  0  0  0
    1.0110   -1.5300    0.0000 H   0  0  0  0  0  0  0  0  0  0  0  0
    1.7870   -0.1980    0.8900 H   0  0  0  0  0  0  0  0  0  0  0  0
    1.7870   -0.1980   -0.8900 H   0  0  0  0  0  0  0  0  0  0  0  0
   -3.9130   -0.3120    0.0000 H   0  0  0  0  0  0  0  0  0  0  0  0
   -3.1320    1.0170   -0.8900 H   0  0  0  0  0  0  0  0  0  0  0  0
   -3.1320    1.0170    0.8900 H   0  0  0  0  0  0  0  0  0  0  0  0
   -3.3970   -1.2120    0.0000 H   0  0  0  0  0  0  0  0  0  0  0  0
   -1.8550   -1.2210    0.8900 H   0  0  0  0  0  0  0  0  0  0  0  0
   -1.8550   -1.2210   -0.8900 H   0  0  0  0  0  0  0  0  0  0  0  0
  1  2  1  0  0  0  0
  1  5  1  0  0  0  0
  1 52  1  0  0  0  0
  2  3  1  0  0  0  0
  2  4  2  0  0  0  0
  3  7  1  0  0  0  0
  3 53  1  0  0  0  0
  3 54  1  0  0  0  0
  5  6  1  0  0  0  0
  5 55  1  0  0  0  0
  5 56  1  0  0  0  0
  6  9  1  0  0  0  0
  6 57  1  0  0  0  0
  6 58  1  0  0  0  0
  7  8  1  0  0  0  0
  7 59  1  0  0  0  0
  7 60  1  0  0  0  0
  8 29  1  0  0  0  0
  8 61  1  0  0  0  0
  8 62  1  0  0  0  0
  9 10  1  0  0  0  0
  9 15  1  0  0  0  0
  9 63  1  0  0  0  0
 10 11  1  0  0  0  0
 10 12  1  0  0  0  0
 10 64  1  0  0  0  0
 11 13  1  0  0  0  0
 11 17  1  0  0  0  0
 11 65  1  0  0  0  0
 12 14  1  0  0  0  0
 12 66  1  0  0  0  0
 12 67  1  0  0  0  0
 13 16  1  0  0  0  0
 13 21  1  0  0  0  0
 13 68  1  0  0  0  0
 14 15  1  0  0  0  0
 14 69  1  0  0  0  0
 14 70  1  0  0  0  0
 15 16  1  0  0  0  0
 15 71  1  0  0  0  0
 16 72  1  0  0  0  0
 16 73  1  0  0  0  0
 17 18  1  0  0  0  0
 17 19  2  0  0  0  0
 18 20  1  0  0  0  0
 20 74  1  0  0  0  0
 20 75  1  0  0  0  0
 20 76  1  0  0  0  0
 21 22  1  0  0  0  0
 21 26  2  0  0  0  0
 22 23  2  0  0  0  0
 22 77  1  0  0  0  0
 23 24  1  0  0  0  0
 23 27  1  0  0  0  0
 24 25  2  0  0  0  0
 24 28  1  0  0  0  0
 25 26  1  0  0  0  0
 25 78  1  0  0  0  0
 26 79  1  0  0  0  0
 29 32  1  0  0  0  0
 29 33  1  0  0  0  0
 30 31  1  0  0  0  0
 30 34  1  0  0  0  0
 30 80  1  0  0  0  0
 30 81  1  0  0  0  0
 31 32  1  0  0  0  0
 31 82  1  0  0  0  0
 31 83  1  0  0  0  0
 32 84  1  0  0  0  0
 32 85  1  0  0  0  0
 33 34  2  0  0  0  0
 33 36  1  0  0  0  0
 34 35  1  0  0  0  0
 35 38  2  0  0  0  0
 35 86  1  0  0  0  0
 36 37  2  0  0  0  0
 36 87  1  0  0  0  0
 37 38  1  0  0  0  0
 37 40  1  0  0  0  0
 38 39  1  0  0  0  0
 39 42  2  0  0  0  0
 39 88  1  0  0  0  0
 40 41  1  0  0  0  0
 40 47  1  0  0  0  0
 40 48  1  0  0  0  0
 41 42  1  0  0  0  0
 41 46  2  0  0  0  0
 42 43  1  0  0  0  0
 43 44  2  0  0  0  0
 43 89  1  0  0  0  0
 44 45  1  0  0  0  0
 44 90  1  0  0  0  0
 45 46  1  0  0  0  0
 45 49  2  0  0  0  0
 46 91  1  0  0  0  0
 47 92  1  0  0  0  0
 47 93  1  0  0  0  0
 47 94  1  0  0  0  0
 48 95  1  0  0  0  0
 48 96  1  0  0  0  0
 48 97  1  0  0  0  0
 49 50  1  0  0  0  0
 49 51  1  0  0  0  0
 50 98  1  0  0  0  0
 50 99  1  0  0  0  0
 50100  1  0  0  0  0
 51101  1  0  0  0  0
 51102  1  0  0  0  0
 51103  1  0  0  0  0
M  CHG  2   9   1  49   1
M  END
> <Potency[nM] Norepinephrine transporter>
308

> <Potency[nM] Serotonin transporter>
227

> <Potency[nM] Dopamine transporter>
150

> <Name>
Cpd61

$$$$
Cpd62
  SciTegic04261111063D

 46 49  0  0  1  0            999 V2000
    6.5540   -9.3270    0.0000 C   0  0  2  0  0  0  0  0  0  0  0  0
    7.4800  -10.3150    0.0000 C   0  0  0  0  0  0  0  0  0  0  0  0
    7.0390   -9.7970    0.0000 C   0  0  0  0  0  0  0  0  0  0  0  0
    6.0690   -9.6240    0.0000 C   0  0  2  0  0  0  0  0  0  0  0  0
    6.0770   -8.7880    0.0000 N   0  3  0  0  0  0  0  0  0  0  0  0
    7.4850   -9.4750    0.0000 C   0  0  0  0  0  0  0  0  0  0  0  0
    5.4230  -10.2400    0.0000 C   0  0  0  0  0  0  0  0  0  0  0  0
    6.1080   -9.9750    0.0000 C   0  0  0  0  0  0  0  0  0  0  0  0
    5.2880   -9.3280    0.0000 C   0  0  0  0  0  0  0  0  0  0  0  0
    7.4750  -11.1380    0.0000 O   0  0  0  0  0  0  0  0  0  0  0  0
    8.2750  -10.0960    0.0000 C   0  0  0  0  0  0  0  0  0  0  0  0
    8.8620  -10.6780    0.0000 C   0  0  0  0  0  0  0  0  0  0  0  0
    9.6560  -10.4580    0.0000 C   0  0  0  0  0  0  0  0  0  0  0  0
    9.8640   -9.6590    0.0000 C   0  0  0  0  0  0  0  0  0  0  0  0
    9.2720   -9.0790    0.0000 C   0  0  0  0  0  0  0  0  0  0  0  0
    8.4790   -9.3010    0.0000 C   0  0  0  0  0  0  0  0  0  0  0  0
   10.2400  -11.0370    0.0000 C   0  0  0  0  0  0  0  0  0  0  0  0
   10.0310  -11.8360    0.0000 C   0  0  0  0  0  0  0  0  0  0  0  0
   10.6180  -12.4150    0.0000 C   0  0  0  0  0  0  0  0  0  0  0  0
   11.4140  -12.1960    0.0000 C   0  0  0  0  0  0  0  0  0  0  0  0
   11.6200  -11.3920    0.0000 C   0  0  0  0  0  0  0  0  0  0  0  0
   11.0320  -10.8170    0.0000 C   0  0  0  0  0  0  0  0  0  0  0  0
    6.5540   -9.3270    1.0900 H   0  0  0  0  0  0  0  0  0  0  0  0
    7.3520   -9.2510   -0.8900 H   0  0  0  0  0  0  0  0  0  0  0  0
    7.3520   -9.2510    0.8900 H   0  0  0  0  0  0  0  0  0  0  0  0
    6.0690   -9.6240   -1.0900 H   0  0  0  0  0  0  0  0  0  0  0  0
    6.0770   -8.7880    1.0100 H   0  0  0  0  0  0  0  0  0  0  0  0
    7.9650   -9.0680    0.8900 H   0  0  0  0  0  0  0  0  0  0  0  0
    7.9650   -9.0680   -0.8900 H   0  0  0  0  0  0  0  0  0  0  0  0
    4.8920  -10.5770   -0.8900 H   0  0  0  0  0  0  0  0  0  0  0  0
    4.8920  -10.5770    0.8900 H   0  0  0  0  0  0  0  0  0  0  0  0
    6.4980  -10.4690    0.8900 H   0  0  0  0  0  0  0  0  0  0  0  0
    6.4980  -10.4690   -0.8900 H   0  0  0  0  0  0  0  0  0  0  0  0
    4.9880   -9.5330   -1.0280 H   0  0  0  0  0  0  0  0  0  0  0  0
    4.4860   -8.7990    0.5140 H   0  0  0  0  0  0  0  0  0  0  0  0
    5.4910  -10.2680    0.5140 H   0  0  0  0  0  0  0  0  0  0  0  0
    6.5580  -11.4230    0.0000 H   0  0  0  0  0  0  0  0  0  0  0  0
    8.5890  -11.7230    0.0000 H   0  0  0  0  0  0  0  0  0  0  0  0
   10.9050   -9.3700    0.0000 H   0  0  0  0  0  0  0  0  0  0  0  0
    9.5400   -8.0330    0.0000 H   0  0  0  0  0  0  0  0  0  0  0  0
    7.7070   -8.5460    0.0000 H   0  0  0  0  0  0  0  0  0  0  0  0
    8.9900  -12.1220    0.0000 H   0  0  0  0  0  0  0  0  0  0  0  0
   10.3460  -13.4600    0.0000 H   0  0  0  0  0  0  0  0  0  0  0  0
   12.1840  -12.9530    0.0000 H   0  0  0  0  0  0  0  0  0  0  0  0
   12.6600  -11.1010    0.0000 H   0  0  0  0  0  0  0  0  0  0  0  0
   11.3010   -9.7710    0.0000 H   0  0  0  0  0  0  0  0  0  0  0  0
  1  5  1  0  0  0  0
  1  6  1  0  0  0  0
  1  8  1  0  0  0  0
  1 23  1  0  0  0  0
  2  3  1  0  0  0  0
  2  6  1  0  0  0  0
  2 10  1  0  0  0  0
  2 11  1  0  0  0  0
  3  4  1  0  0  0  0
  3 24  1  0  0  0  0
  3 25  1  0  0  0  0
  4  5  1  0  0  0  0
  4  7  1  0  0  0  0
  4 26  1  0  0  0  0
  5  9  1  0  0  0  0
  5 27  1  0  0  0  0
  6 28  1  0  0  0  0
  6 29  1  0  0  0  0
  7  8  1  0  0  0  0
  7 30  1  0  0  0  0
  7 31  1  0  0  0  0
  8 32  1  0  0  0  0
  8 33  1  0  0  0  0
  9 34  1  0  0  0  0
  9 35  1  0  0  0  0
  9 36  1  0  0  0  0
 10 37  1  0  0  0  0
 11 12  1  0  0  0  0
 11 16  2  0  0  0  0
 12 13  2  0  0  0  0
 12 38  1  0  0  0  0
 13 14  1  0  0  0  0
 13 17  1  0  0  0  0
 14 15  2  0  0  0  0
 14 39  1  0  0  0  0
 15 16  1  0  0  0  0
 15 40  1  0  0  0  0
 16 41  1  0  0  0  0
 17 18  1  0  0  0  0
 17 22  2  0  0  0  0
 18 19  2  0  0  0  0
 18 42  1  0  0  0  0
 19 20  1  0  0  0  0
 19 43  1  0  0  0  0
 20 21  2  0  0  0  0
 20 44  1  0  0  0  0
 21 22  1  0  0  0  0
 21 45  1  0  0  0  0
 22 46  1  0  0  0  0
M  CHG  1   5   1
M  END
> <Potency[nM] Norepinephrine transporter>
41500

> <Potency[nM] Serotonin transporter>
3770

> <Potency[nM] Dopamine transporter>
21900

> <Name>
Cpd62

$$$$
Cpd63
  SciTegic04261111063D

 42 44  0  0  1  0            999 V2000
   -3.1580  -10.4530    0.0000 C   0  0  0  0  0  0  0  0  0  0  0  0
   -2.3280  -10.4710    0.0000 C   0  0  0  0  0  0  0  0  0  0  0  0
   -1.9040   -9.7670    0.0000 C   0  0  0  0  0  0  0  0  0  0  0  0
   -3.5550   -9.7460    0.0000 C   0  0  0  0  0  0  0  0  0  0  0  0
   -3.1330   -9.0330    0.0000 C   0  0  0  0  0  0  0  0  0  0  0  0
   -2.3060   -9.0480    0.0000 C   0  0  0  0  0  0  0  0  0  0  0  0
   -1.8860   -8.3360    0.0000 C   0  0  1  0  0  0  0  0  0  0  0  0
   -2.2790   -7.6280    0.0000 C   0  0  0  0  0  0  0  0  0  0  0  0
   -3.1110   -7.6100    0.0000 C   0  0  0  0  0  0  0  0  0  0  0  0
   -3.5340   -8.3140    0.0000 C   0  0  2  0  0  0  0  0  0  0  0  0
   -4.3580   -8.2960    0.0000 N   0  3  0  0  0  0  0  0  0  0  0  0
   -1.0590   -8.3510    0.0000 C   0  0  0  0  0  0  0  0  0  0  0  0
   -0.6640   -9.0600    0.0000 C   0  0  0  0  0  0  0  0  0  0  0  0
    0.1660   -9.0710    0.0000 C   0  0  0  0  0  0  0  0  0  0  0  0
    0.5800   -8.3720    0.0000 C   0  0  0  0  0  0  0  0  0  0  0  0
    0.1780   -7.6500    0.0000 C   0  0  0  0  0  0  0  0  0  0  0  0
   -0.6340   -7.6380    0.0000 C   0  0  0  0  0  0  0  0  0  0  0  0
    0.5940   -6.9370    0.0000 Cl  0  0  0  0  0  0  0  0  0  0  0  0
    1.4030   -8.3880    0.0000 Cl  0  0  0  0  0  0  0  0  0  0  0  0
   -4.7530   -7.5760    0.0000 C   0  0  0  0  0  0  0  0  0  0  0  0
   -1.9270  -11.1940    0.0000 C   0  0  0  0  0  0  0  0  0  0  0  0
   -2.3540  -11.8990    0.0000 N   0  0  0  0  0  0  0  0  0  0  0  0
   -1.1030  -11.2100    0.0000 O   0  0  0  0  0  0  0  0  0  0  0  0
   -3.7140  -11.3790    0.0000 H   0  0  0  0  0  0  0  0  0  0  0  0
   -0.8240   -9.7840    0.0000 H   0  0  0  0  0  0  0  0  0  0  0  0
   -4.6350   -9.7340    0.0000 H   0  0  0  0  0  0  0  0  0  0  0  0
   -1.8860   -8.3360   -1.0900 H   0  0  0  0  0  0  0  0  0  0  0  0
   -1.9540   -7.0890    0.8900 H   0  0  0  0  0  0  0  0  0  0  0  0
   -1.9540   -7.0890   -0.8900 H   0  0  0  0  0  0  0  0  0  0  0  0
   -3.4150   -7.0590   -0.8900 H   0  0  0  0  0  0  0  0  0  0  0  0
   -3.4150   -7.0590    0.8900 H   0  0  0  0  0  0  0  0  0  0  0  0
   -3.5340   -8.3140   -1.0900 H   0  0  0  0  0  0  0  0  0  0  0  0
   -4.6610   -8.7950   -0.8250 H   0  0  0  0  0  0  0  0  0  0  0  0
   -4.6610   -8.7950    0.8250 H   0  0  0  0  0  0  0  0  0  0  0  0
   -1.2170   -9.9880    0.0000 H   0  0  0  0  0  0  0  0  0  0  0  0
    0.6950  -10.0130    0.0000 H   0  0  0  0  0  0  0  0  0  0  0  0
   -1.1610   -6.6950    0.0000 H   0  0  0  0  0  0  0  0  0  0  0  0
   -4.4570   -6.9990   -0.8760 H   0  0  0  0  0  0  0  0  0  0  0  0
   -4.4980   -7.0210    0.9030 H   0  0  0  0  0  0  0  0  0  0  0  0
   -5.8280   -7.7520   -0.0270 H   0  0  0  0  0  0  0  0  0  0  0  0
   -1.8670  -12.7840    0.0000 H   0  0  0  0  0  0  0  0  0  0  0  0
   -3.3640  -11.8780    0.0000 H   0  0  0  0  0  0  0  0  0  0  0  0
  1  2  2  0  0  0  0
  1  4  1  0  0  0  0
  1 24  1  0  0  0  0
  2  3  1  0  0  0  0
  2 21  1  0  0  0  0
  3  6  2  0  0  0  0
  3 25  1  0  0  0  0
  4  5  2  0  0  0  0
  4 26  1  0  0  0  0
  5  6  1  0  0  0  0
  5 10  1  0  0  0  0
  6  7  1  0  0  0  0
  7  8  1  0  0  0  0
  7 12  1  0  0  0  0
  7 27  1  0  0  0  0
  8  9  1  0  0  0  0
  8 28  1  0  0  0  0
  8 29  1  0  0  0  0
  9 10  1  0  0  0  0
  9 30  1  0  0  0  0
  9 31  1  0  0  0  0
 10 11  1  0  0  0  0
 10 32  1  0  0  0  0
 11 20  1  0  0  0  0
 11 33  1  0  0  0  0
 11 34  1  0  0  0  0
 12 13  1  0  0  0  0
 12 17  2  0  0  0  0
 13 14  2  0  0  0  0
 13 35  1  0  0  0  0
 14 15  1  0  0  0  0
 14 36  1  0  0  0  0
 15 16  2  0  0  0  0
 15 19  1  0  0  0  0
 16 17  1  0  0  0  0
 16 18  1  0  0  0  0
 17 37  1  0  0  0  0
 20 38  1  0  0  0  0
 20 39  1  0  0  0  0
 20 40  1  0  0  0  0
 21 22  1  0  0  0  0
 21 23  2  0  0  0  0
 22 41  1  0  0  0  0
 22 42  1  0  0  0  0
M  CHG  1  11   1
M  END
> <Potency[nM] Norepinephrine transporter>
1100

> <Potency[nM] Serotonin transporter>
13

> <Potency[nM] Dopamine transporter>
1300

> <Name>
Cpd63

$$$$
Cpd64
  SciTegic04261111063D

 40 42  0  0  1  0            999 V2000
    4.9330  -25.5140    0.0000 C   0  0  0  0  0  0  0  0  0  0  0  0
    4.9310  -26.3420    0.0000 C   0  0  0  0  0  0  0  0  0  0  0  0
    5.6490  -26.7540    0.0000 C   0  0  0  0  0  0  0  0  0  0  0  0
    5.6470  -25.1020    0.0000 C   0  0  0  0  0  0  0  0  0  0  0  0
    6.3600  -25.5100    0.0000 C   0  0  0  0  0  0  0  0  0  0  0  0
    6.3650  -26.3360    0.0000 C   0  0  0  0  0  0  0  0  0  0  0  0
    7.1530  -26.5850    0.0000 N   0  0  0  0  0  0  0  0  0  0  0  0
    7.6330  -25.9150    0.0000 C   0  0  0  0  0  0  0  0  0  0  0  0
    7.1440  -25.2520    0.0000 C   0  0  0  0  0  0  0  0  0  0  0  0
    7.5480  -24.5320    0.0000 C   0  0  0  0  0  0  0  0  0  0  0  0
    8.3720  -24.5210    0.0000 C   0  0  0  0  0  0  0  0  0  0  0  0
    8.7720  -23.8050    0.0000 C   0  0  0  0  0  0  0  0  0  0  0  0
    8.3570  -23.0970    0.0000 C   0  0  1  0  0  0  0  0  0  0  0  0
    7.5290  -23.1060    0.0000 C   0  0  0  0  0  0  0  0  0  0  0  0
    7.1240  -23.8270    0.0000 C   0  0  0  0  0  0  0  0  0  0  0  0
    8.7600  -22.3780    0.0000 N   0  3  0  0  0  0  0  0  0  0  0  0
    9.5830  -22.3700    0.0000 C   0  0  0  0  0  0  0  0  0  0  0  0
    8.3400  -21.6660    0.0000 C   0  0  0  0  0  0  0  0  0  0  0  0
    4.2200  -25.1020    0.0000 C   0  0  0  0  0  0  0  0  0  0  0  0
    3.5000  -24.6900    0.0000 N   0  0  0  0  0  0  0  0  0  0  0  0
    3.9960  -26.8820    0.0000 H   0  0  0  0  0  0  0  0  0  0  0  0
    5.6530  -27.8340    0.0000 H   0  0  0  0  0  0  0  0  0  0  0  0
    5.6450  -24.0220    0.0000 H   0  0  0  0  0  0  0  0  0  0  0  0
    7.4720  -27.5430    0.0000 H   0  0  0  0  0  0  0  0  0  0  0  0
    8.7130  -25.9080    0.0000 H   0  0  0  0  0  0  0  0  0  0  0  0
    8.9250  -25.4490    0.0000 H   0  0  0  0  0  0  0  0  0  0  0  0
    9.4010  -23.7980   -0.8900 H   0  0  0  0  0  0  0  0  0  0  0  0
    9.4010  -23.7980    0.8900 H   0  0  0  0  0  0  0  0  0  0  0  0
    8.3570  -23.0970   -1.0900 H   0  0  0  0  0  0  0  0  0  0  0  0
    7.2080  -22.5650    0.8900 H   0  0  0  0  0  0  0  0  0  0  0  0
    7.2080  -22.5650   -0.8900 H   0  0  0  0  0  0  0  0  0  0  0  0
    6.4950  -23.8360   -0.8900 H   0  0  0  0  0  0  0  0  0  0  0  0
    6.4950  -23.8360    0.8900 H   0  0  0  0  0  0  0  0  0  0  0  0
    8.7600  -22.3780   -1.0100 H   0  0  0  0  0  0  0  0  0  0  0  0
    9.9460  -22.3660    1.0280 H   0  0  0  0  0  0  0  0  0  0  0  0
    9.9380  -21.4770   -0.5140 H   0  0  0  0  0  0  0  0  0  0  0  0
    9.9550  -23.2560   -0.5140 H   0  0  0  0  0  0  0  0  0  0  0  0
    8.1550  -21.3530    1.0280 H   0  0  0  0  0  0  0  0  0  0  0  0
    7.3890  -21.8050   -0.5140 H   0  0  0  0  0  0  0  0  0  0  0  0
    8.9220  -20.9010   -0.5140 H   0  0  0  0  0  0  0  0  0  0  0  0
  1  2  2  0  0  0  0
  1  4  1  0  0  0  0
  1 19  1  0  0  0  0
  2  3  1  0  0  0  0
  2 21  1  0  0  0  0
  3  6  2  0  0  0  0
  3 22  1  0  0  0  0
  4  5  2  0  0  0  0
  4 23  1  0  0  0  0
  5  6  1  0  0  0  0
  5  9  1  0  0  0  0
  6  7  1  0  0  0  0
  7  8  1  0  0  0  0
  7 24  1  0  0  0  0
  8  9  2  0  0  0  0
  8 25  1  0  0  0  0
  9 10  1  0  0  0  0
 10 11  2  0  0  0  0
 10 15  1  0  0  0  0
 11 12  1  0  0  0  0
 11 26  1  0  0  0  0
 12 13  1  0  0  0  0
 12 27  1  0  0  0  0
 12 28  1  0  0  0  0
 13 14  1  0  0  0  0
 13 16  1  0  0  0  0
 13 29  1  0  0  0  0
 14 15  1  0  0  0  0
 14 30  1  0  0  0  0
 14 31  1  0  0  0  0
 15 32  1  0  0  0  0
 15 33  1  0  0  0  0
 16 17  1  0  0  0  0
 16 18  1  0  0  0  0
 16 34  1  0  0  0  0
 17 35  1  0  0  0  0
 17 36  1  0  0  0  0
 17 37  1  0  0  0  0
 18 38  1  0  0  0  0
 18 39  1  0  0  0  0
 18 40  1  0  0  0  0
 19 20  3  0  0  0  0
M  CHG  1  16   1
M  END
> <Potency[nM] Norepinephrine transporter>
390

> <Potency[nM] Serotonin transporter>
0.56

> <Potency[nM] Dopamine transporter>
290

> <Name>
Cpd64

$$$$
Cpd65
  SciTegic04261111063D

 41 42  0  0  0  0            999 V2000
    2.8620   -1.3670    0.0000 S   0  0  0  0  0  0  0  0  0  0  0  0
    4.2790   -1.3540    0.0000 C   0  0  0  0  0  0  0  0  0  0  0  0
    2.1500   -1.7790    0.0000 C   0  0  0  0  0  0  0  0  0  0  0  0
    3.5790   -1.7750    0.0000 C   0  0  0  0  0  0  0  0  0  0  0  0
    1.4290   -1.3670    0.0000 C   0  0  0  0  0  0  0  0  0  0  0  0
    4.2790   -0.5290    0.0000 C   0  0  0  0  0  0  0  0  0  0  0  0
    0.7170   -1.7880    0.0000 C   0  0  0  0  0  0  0  0  0  0  0  0
    2.1500   -2.6120    0.0000 C   0  0  0  0  0  0  0  0  0  0  0  0
    0.0040   -3.0250    0.0000 C   0  0  0  0  0  0  0  0  0  0  0  0
    4.9880   -0.1120    0.0000 N   0  3  0  0  0  0  0  0  0  0  0  0
    0.7170   -2.6120    0.0000 C   0  0  0  0  0  0  0  0  0  0  0  0
   -0.7080   -2.6120    0.0000 C   0  0  0  0  0  0  0  0  0  0  0  0
    1.4290   -0.5420    0.0000 N   0  0  0  0  0  0  0  0  0  0  0  0
    1.4290   -3.0250    0.0000 C   0  0  0  0  0  0  0  0  0  0  0  0
    5.0000   -1.7620    0.0000 C   0  0  0  0  0  0  0  0  0  0  0  0
    3.5790   -2.6000    0.0000 C   0  0  0  0  0  0  0  0  0  0  0  0
    4.2670    0.3000    0.0000 C   0  0  0  0  0  0  0  0  0  0  0  0
    5.7000    0.3080    0.0000 C   0  0  0  0  0  0  0  0  0  0  0  0
    5.0040   -2.5920    0.0000 C   0  0  0  0  0  0  0  0  0  0  0  0
    4.2920   -3.0040    0.0000 C   0  0  0  0  0  0  0  0  0  0  0  0
    3.7330   -0.2170    0.8900 H   0  0  0  0  0  0  0  0  0  0  0  0
    3.7330   -0.2170   -0.8900 H   0  0  0  0  0  0  0  0  0  0  0  0
   -0.2210   -1.2530    0.0000 H   0  0  0  0  0  0  0  0  0  0  0  0
    3.0840   -3.1540    0.0000 H   0  0  0  0  0  0  0  0  0  0  0  0
    0.0040   -4.1050    0.0000 H   0  0  0  0  0  0  0  0  0  0  0  0
    4.9880   -0.1120    1.0100 H   0  0  0  0  0  0  0  0  0  0  0  0
   -1.6440   -3.1500    0.0000 H   0  0  0  0  0  0  0  0  0  0  0  0
   -0.7060   -1.5320    0.0000 H   0  0  0  0  0  0  0  0  0  0  0  0
    0.5540   -0.0370    0.0000 H   0  0  0  0  0  0  0  0  0  0  0  0
    2.3040   -0.0370    0.0000 H   0  0  0  0  0  0  0  0  0  0  0  0
    1.4260   -4.1050    0.0000 H   0  0  0  0  0  0  0  0  0  0  0  0
    5.9320   -1.2160    0.0000 H   0  0  0  0  0  0  0  0  0  0  0  0
    2.6460   -3.1440    0.0000 H   0  0  0  0  0  0  0  0  0  0  0  0
    3.9520    0.4800   -1.0280 H   0  0  0  0  0  0  0  0  0  0  0  0
    4.3930    1.2530    0.5140 H   0  0  0  0  0  0  0  0  0  0  0  0
    3.5100   -0.2920    0.5140 H   0  0  0  0  0  0  0  0  0  0  0  0
    6.0130    0.4930   -1.0280 H   0  0  0  0  0  0  0  0  0  0  0  0
    6.4650   -0.2740    0.5140 H   0  0  0  0  0  0  0  0  0  0  0  0
    5.5610    1.2590    0.5140 H   0  0  0  0  0  0  0  0  0  0  0  0
    5.9410   -3.1290    0.0000 H   0  0  0  0  0  0  0  0  0  0  0  0
    4.2970   -4.0840    0.0000 H   0  0  0  0  0  0  0  0  0  0  0  0
  1  3  1  0  0  0  0
  1  4  1  0  0  0  0
  2  4  2  0  0  0  0
  2  6  1  0  0  0  0
  2 15  1  0  0  0  0
  3  5  2  0  0  0  0
  3  8  1  0  0  0  0
  4 16  1  0  0  0  0
  5  7  1  0  0  0  0
  5 13  1  0  0  0  0
  6 10  1  0  0  0  0
  6 21  1  0  0  0  0
  6 22  1  0  0  0  0
  7 11  2  0  0  0  0
  7 23  1  0  0  0  0
  8 14  2  0  0  0  0
  8 24  1  0  0  0  0
  9 11  1  0  0  0  0
  9 12  2  0  0  0  0
  9 25  1  0  0  0  0
 10 17  1  0  0  0  0
 10 18  1  0  0  0  0
 10 26  1  0  0  0  0
 11 14  1  0  0  0  0
 12 27  1  0  0  0  0
 12 28  1  0  0  0  0
 13 29  1  0  0  0  0
 13 30  1  0  0  0  0
 14 31  1  0  0  0  0
 15 19  2  0  0  0  0
 15 32  1  0  0  0  0
 16 20  2  0  0  0  0
 16 33  1  0  0  0  0
 17 34  1  0  0  0  0
 17 35  1  0  0  0  0
 17 36  1  0  0  0  0
 18 37  1  0  0  0  0
 18 38  1  0  0  0  0
 18 39  1  0  0  0  0
 19 20  1  0  0  0  0
 19 40  1  0  0  0  0
 20 41  1  0  0  0  0
M  CHG  1  10   1
M  END
> <Potency[nM] Norepinephrine transporter>
269

> <Potency[nM] Serotonin transporter>
1.12

> <Potency[nM] Dopamine transporter>
962

> <Name>
Cpd65

$$$$
Cpd66
  SciTegic04261111063D

 73 76  0  0  1  0            999 V2000
    2.2540   -2.1920    0.0000 N   0  3  0  0  0  0  0  0  0  0  0  0
    1.2290   -0.3790    0.0000 C   0  0  0  0  0  0  0  0  0  0  0  0
    3.3120   -2.1920    0.0000 C   0  0  2  0  0  0  0  0  0  0  0  0
    2.7880   -1.8790    0.0000 C   0  0  0  0  0  0  0  0  0  0  0  0
    1.7500   -0.0790    0.0000 C   0  0  0  0  0  0  0  0  0  0  0  0
    0.7040   -0.0670    0.0000 C   0  0  0  0  0  0  0  0  0  0  0  0
    4.3670   -2.1790    0.0000 N   0  3  0  0  0  0  0  0  0  0  0  0
    3.8380   -1.8790    0.0000 C   0  0  0  0  0  0  0  0  0  0  0  0
    6.9920   -1.2500    0.0000 C   0  0  0  0  0  0  0  0  0  0  0  0
    5.9420   -1.8670    0.0000 C   0  0  0  0  0  0  0  0  0  0  0  0
    1.2290   -0.9790    0.0000 O   0  0  0  0  0  0  0  0  0  0  0  0
    4.8920   -1.8750    0.0000 C   0  0  0  0  0  0  0  0  0  0  0  0
    7.5170   -0.9420    0.0000 F   0  0  0  0  0  0  0  0  0  0  0  0
    5.4170   -2.1750    0.0000 C   0  0  0  0  0  0  0  0  0  0  0  0
    6.4540   -0.9500    0.0000 C   0  0  0  0  0  0  0  0  0  0  0  0
    6.9920   -1.8620    0.0000 C   0  0  0  0  0  0  0  0  0  0  0  0
    5.9380   -1.2540    0.0000 C   0  0  0  0  0  0  0  0  0  0  0  0
    6.4670   -2.1670    0.0000 C   0  0  0  0  0  0  0  0  0  0  0  0
    1.7420   -1.8920    0.0000 C   0  0  0  0  0  0  0  0  0  0  0  0
    2.2540   -2.7920    0.0000 C   0  0  0  0  0  0  0  0  0  0  0  0
    1.7420   -1.2790    0.0000 C   0  0  0  0  0  0  0  0  0  0  0  0
    2.7790   -3.0920    0.0000 C   0  0  0  0  0  0  0  0  0  0  0  0
    3.3120   -2.7920    0.0000 C   0  0  0  0  0  0  0  0  0  0  0  0
    0.1790   -0.3670    0.0000 C   0  0  0  0  0  0  0  0  0  0  0  0
    0.7040    0.5330    0.0000 C   0  0  0  0  0  0  0  0  0  0  0  0
    2.2670   -0.3790    0.0000 C   0  0  0  0  0  0  0  0  0  0  0  0
    1.7500    0.5330    0.0000 C   0  0  0  0  0  0  0  0  0  0  0  0
    4.3670   -2.7920    0.0000 C   0  0  0  0  0  0  0  0  0  0  0  0
    2.2670    0.8330    0.0000 C   0  0  0  0  0  0  0  0  0  0  0  0
    0.1790    0.8460    0.0000 C   0  0  0  0  0  0  0  0  0  0  0  0
   -0.3330   -0.0670    0.0000 C   0  0  0  0  0  0  0  0  0  0  0  0
    2.7920   -0.0670    0.0000 C   0  0  0  0  0  0  0  0  0  0  0  0
   -0.3330    0.5330    0.0000 C   0  0  0  0  0  0  0  0  0  0  0  0
    2.7920    0.5210    0.0000 C   0  0  0  0  0  0  0  0  0  0  0  0
    2.2540   -2.1920   -1.0100 H   0  0  0  0  0  0  0  0  0  0  0  0
    1.2290   -0.3790   -1.0900 H   0  0  0  0  0  0  0  0  0  0  0  0
    3.3120   -2.1920    1.0900 H   0  0  0  0  0  0  0  0  0  0  0  0
    2.7910   -1.2500    0.8900 H   0  0  0  0  0  0  0  0  0  0  0  0
    2.7910   -1.2500   -0.8900 H   0  0  0  0  0  0  0  0  0  0  0  0
    4.3670   -2.1790    1.0100 H   0  0  0  0  0  0  0  0  0  0  0  0
    3.8310   -1.2500    0.8900 H   0  0  0  0  0  0  0  0  0  0  0  0
    3.8310   -1.2500   -0.8900 H   0  0  0  0  0  0  0  0  0  0  0  0
    4.8900   -1.2460    0.8900 H   0  0  0  0  0  0  0  0  0  0  0  0
    4.8900   -1.2460   -0.8900 H   0  0  0  0  0  0  0  0  0  0  0  0
    5.4210   -2.8040    0.8900 H   0  0  0  0  0  0  0  0  0  0  0  0
    5.4210   -2.8040   -0.8900 H   0  0  0  0  0  0  0  0  0  0  0  0
    6.4410    0.1300    0.0000 H   0  0  0  0  0  0  0  0  0  0  0  0
    7.9280   -2.4010    0.0000 H   0  0  0  0  0  0  0  0  0  0  0  0
    4.9990   -0.7210    0.0000 H   0  0  0  0  0  0  0  0  0  0  0  0
    6.4710   -3.2470    0.0000 H   0  0  0  0  0  0  0  0  0  0  0  0
    1.1960   -2.2050    0.8900 H   0  0  0  0  0  0  0  0  0  0  0  0
    1.1960   -2.2050   -0.8900 H   0  0  0  0  0  0  0  0  0  0  0  0
    1.7100   -3.1080   -0.8900 H   0  0  0  0  0  0  0  0  0  0  0  0
    1.7100   -3.1080    0.8900 H   0  0  0  0  0  0  0  0  0  0  0  0
    2.2880   -0.9660    0.8900 H   0  0  0  0  0  0  0  0  0  0  0  0
    2.2880   -0.9660   -0.8900 H   0  0  0  0  0  0  0  0  0  0  0  0
    2.7770   -3.7210   -0.8900 H   0  0  0  0  0  0  0  0  0  0  0  0
    2.7770   -3.7210    0.8900 H   0  0  0  0  0  0  0  0  0  0  0  0
    3.8550   -3.1100    0.8900 H   0  0  0  0  0  0  0  0  0  0  0  0
    3.8550   -3.1100   -0.8900 H   0  0  0  0  0  0  0  0  0  0  0  0
    0.1730   -1.4470    0.0000 H   0  0  0  0  0  0  0  0  0  0  0  0
    1.6430    1.0660    0.0000 H   0  0  0  0  0  0  0  0  0  0  0  0
    2.2730   -1.4590    0.0000 H   0  0  0  0  0  0  0  0  0  0  0  0
    0.8140    1.0720    0.0000 H   0  0  0  0  0  0  0  0  0  0  0  0
    4.3670   -3.1550   -1.0280 H   0  0  0  0  0  0  0  0  0  0  0  0
    3.4770   -3.1550    0.5140 H   0  0  0  0  0  0  0  0  0  0  0  0
    5.2570   -3.1550    0.5140 H   0  0  0  0  0  0  0  0  0  0  0  0
    2.2730    1.9130    0.0000 H   0  0  0  0  0  0  0  0  0  0  0  0
    0.1730    1.9260    0.0000 H   0  0  0  0  0  0  0  0  0  0  0  0
   -1.2700   -0.6040    0.0000 H   0  0  0  0  0  0  0  0  0  0  0  0
    3.7310   -0.6010    0.0000 H   0  0  0  0  0  0  0  0  0  0  0  0
   -1.2750    1.0610    0.0000 H   0  0  0  0  0  0  0  0  0  0  0  0
    3.7310    1.0550    0.0000 H   0  0  0  0  0  0  0  0  0  0  0  0
  1  4  1  0  0  0  0
  1 19  1  0  0  0  0
  1 20  1  0  0  0  0
  1 35  1  0  0  0  0
  2  5  1  0  0  0  0
  2  6  1  0  0  0  0
  2 11  1  0  0  0  0
  2 36  1  0  0  0  0
  3  4  1  0  0  0  0
  3  8  1  0  0  0  0
  3 23  1  0  0  0  0
  3 37  1  0  0  0  0
  4 38  1  0  0  0  0
  4 39  1  0  0  0  0
  5 26  2  0  0  0  0
  5 27  1  0  0  0  0
  6 24  2  0  0  0  0
  6 25  1  0  0  0  0
  7  8  1  0  0  0  0
  7 12  1  0  0  0  0
  7 28  1  0  0  0  0
  7 40  1  0  0  0  0
  8 41  1  0  0  0  0
  8 42  1  0  0  0  0
  9 13  1  0  0  0  0
  9 15  2  0  0  0  0
  9 16  1  0  0  0  0
 10 14  1  0  0  0  0
 10 17  2  0  0  0  0
 10 18  1  0  0  0  0
 11 21  1  0  0  0  0
 12 14  1  0  0  0  0
 12 43  1  0  0  0  0
 12 44  1  0  0  0  0
 14 45  1  0  0  0  0
 14 46  1  0  0  0  0
 15 17  1  0  0  0  0
 15 47  1  0  0  0  0
 16 18  2  0  0  0  0
 16 48  1  0  0  0  0
 17 49  1  0  0  0  0
 18 50  1  0  0  0  0
 19 21  1  0  0  0  0
 19 51  1  0  0  0  0
 19 52  1  0  0  0  0
 20 22  1  0  0  0  0
 20 53  1  0  0  0  0
 20 54  1  0  0  0  0
 21 55  1  0  0  0  0
 21 56  1  0  0  0  0
 22 23  1  0  0  0  0
 22 57  1  0  0  0  0
 22 58  1  0  0  0  0
 23 59  1  0  0  0  0
 23 60  1  0  0  0  0
 24 31  1  0  0  0  0
 24 61  1  0  0  0  0
 25 30  2  0  0  0  0
 25 62  1  0  0  0  0
 26 32  1  0  0  0  0
 26 63  1  0  0  0  0
 27 29  2  0  0  0  0
 27 64  1  0  0  0  0
 28 65  1  0  0  0  0
 28 66  1  0  0  0  0
 28 67  1  0  0  0  0
 29 34  1  0  0  0  0
 29 68  1  0  0  0  0
 30 33  1  0  0  0  0
 30 69  1  0  0  0  0
 31 33  2  0  0  0  0
 31 70  1  0  0  0  0
 32 34  2  0  0  0  0
 32 71  1  0  0  0  0
 33 72  1  0  0  0  0
 34 73  1  0  0  0  0
M  CHG  2   1   1   7   1
M  END
> <Potency[nM] Norepinephrine transporter>
110

> <Potency[nM] Serotonin transporter>
530

> <Potency[nM] Dopamine transporter>
90

> <Name>
Cpd66

$$$$
Cpd67
  SciTegic04261111063D

 35 36  0  0  0  0            999 V2000
    5.7230    1.5270    0.0000 C   0  0  0  0  0  0  0  0  0  0  0  0
    6.3720    2.0300    0.0000 C   0  0  0  0  0  0  0  0  0  0  0  0
    7.1770    1.8370    0.0000 C   0  0  0  0  0  0  0  0  0  0  0  0
    5.7130    0.7000    0.0000 C   0  0  0  0  0  0  0  0  0  0  0  0
    7.5290    1.0920    0.0000 C   0  0  0  0  0  0  0  0  0  0  0  0
    6.3540    0.1780    0.0000 C   0  0  0  0  0  0  0  0  0  0  0  0
    7.1610    0.3550    0.0000 C   0  0  0  0  0  0  0  0  0  0  0  0
    8.3490    1.0830    0.0000 C   0  0  0  0  0  0  0  0  0  0  0  0
    8.7540    0.3620    0.0000 C   0  0  0  0  0  0  0  0  0  0  0  0
    9.5780    0.3530    0.0000 C   0  0  0  0  0  0  0  0  0  0  0  0
    9.9990    1.0640    0.0000 C   0  0  0  0  0  0  0  0  0  0  0  0
    9.5900    1.7850    0.0000 C   0  0  0  0  0  0  0  0  0  0  0  0
    8.7670    1.7900    0.0000 C   0  0  0  0  0  0  0  0  0  0  0  0
    7.6970    2.4770    0.0000 C   0  0  0  0  0  0  0  0  0  0  0  0
    8.5110    2.3500    0.0000 O   0  0  0  0  0  0  0  0  0  0  0  0
    7.4020    3.2510    0.0000 O   0  0  0  0  0  0  0  0  0  0  0  0
    9.0290    2.9920    0.0000 C   0  0  0  0  0  0  0  0  0  0  0  0
   10.8240    1.0560    0.0000 Cl  0  0  0  0  0  0  0  0  0  0  0  0
    9.9820   -0.3660    0.0000 Cl  0  0  0  0  0  0  0  0  0  0  0  0
    5.1600    1.8070   -0.8900 H   0  0  0  0  0  0  0  0  0  0  0  0
    5.1600    1.8070    0.8900 H   0  0  0  0  0  0  0  0  0  0  0  0
    6.2400    2.6450    0.8900 H   0  0  0  0  0  0  0  0  0  0  0  0
    6.2400    2.6450   -0.8900 H   0  0  0  0  0  0  0  0  0  0  0  0
    5.1430    0.4330   -0.8900 H   0  0  0  0  0  0  0  0  0  0  0  0
    5.1430    0.4330    0.8900 H   0  0  0  0  0  0  0  0  0  0  0  0
    6.2080   -0.4340   -0.8900 H   0  0  0  0  0  0  0  0  0  0  0  0
    6.2080   -0.4340    0.8900 H   0  0  0  0  0  0  0  0  0  0  0  0
    7.5480   -0.1410    0.8900 H   0  0  0  0  0  0  0  0  0  0  0  0
    7.5480   -0.1410   -0.8900 H   0  0  0  0  0  0  0  0  0  0  0  0
    8.2030   -0.5670    0.0000 H   0  0  0  0  0  0  0  0  0  0  0  0
   10.1360    2.7170    0.0000 H   0  0  0  0  0  0  0  0  0  0  0  0
    8.2350    2.7300    0.0000 H   0  0  0  0  0  0  0  0  0  0  0  0
   10.0570    2.6290    0.0000 H   0  0  0  0  0  0  0  0  0  0  0  0
    8.8570    3.5970    0.8900 H   0  0  0  0  0  0  0  0  0  0  0  0
    8.8570    3.5970   -0.8900 H   0  0  0  0  0  0  0  0  0  0  0  0
  1  2  1  0  0  0  0
  1  4  1  0  0  0  0
  1 20  1  0  0  0  0
  1 21  1  0  0  0  0
  2  3  1  0  0  0  0
  2 22  1  0  0  0  0
  2 23  1  0  0  0  0
  3  5  2  0  0  0  0
  3 14  1  0  0  0  0
  4  6  1  0  0  0  0
  4 24  1  0  0  0  0
  4 25  1  0  0  0  0
  5  7  1  0  0  0  0
  5  8  1  0  0  0  0
  6  7  1  0  0  0  0
  6 26  1  0  0  0  0
  6 27  1  0  0  0  0
  7 28  1  0  0  0  0
  7 29  1  0  0  0  0
  8  9  1  0  0  0  0
  8 13  2  0  0  0  0
  9 10  2  0  0  0  0
  9 30  1  0  0  0  0
 10 11  1  0  0  0  0
 10 19  1  0  0  0  0
 11 12  2  0  0  0  0
 11 18  1  0  0  0  0
 12 13  1  0  0  0  0
 12 31  1  0  0  0  0
 13 32  1  0  0  0  0
 14 15  1  0  0  0  0
 14 16  2  0  0  0  0
 15 17  1  0  0  0  0
 17 33  1  0  0  0  0
 17 34  1  0  0  0  0
 17 35  1  0  0  0  0
M  END
> <Potency[nM] Norepinephrine transporter>
9860

> <Potency[nM] Serotonin transporter>
149000

> <Potency[nM] Dopamine transporter>
937.5

> <Name>
Cpd67

$$$$
Cpd68
  SciTegic04261111063D

 42 44  0  0  1  0            999 V2000
    8.4810    0.5190    0.0000 C   0  0  1  0  0  0  0  0  0  0  0  0
    9.4540   -0.7070    0.0000 C   0  0  1  0  0  0  0  0  0  0  0  0
    9.0410    0.1420    0.0000 C   0  0  0  0  0  0  0  0  0  0  0  0
    8.0560    0.1420    0.0000 C   0  0  2  0  0  0  0  0  0  0  0  0
    8.0160    1.0450    0.0000 N   0  3  0  0  0  0  0  0  0  0  0  0
    9.4230    0.5380    0.0000 C   0  0  2  0  0  0  0  0  0  0  0  0
    7.5280   -0.5780    0.0000 C   0  0  0  0  0  0  0  0  0  0  0  0
    8.1600   -0.1970    0.0000 C   0  0  0  0  0  0  0  0  0  0  0  0
    9.6480   -1.5090    0.0000 C   0  0  0  0  0  0  0  0  0  0  0  0
    9.0490   -2.0770    0.0000 C   0  0  0  0  0  0  0  0  0  0  0  0
    9.2430   -2.8780    0.0000 C   0  0  0  0  0  0  0  0  0  0  0  0
   10.0350   -3.1110    0.0000 C   0  0  0  0  0  0  0  0  0  0  0  0
   10.6340   -2.5370    0.0000 C   0  0  0  0  0  0  0  0  0  0  0  0
   10.4360   -1.7380    0.0000 C   0  0  0  0  0  0  0  0  0  0  0  0
   11.4260   -2.7660    0.0000 C   0  0  0  0  0  0  0  0  0  0  0  0
   11.6230   -3.5670    0.0000 C   0  0  0  0  0  0  0  0  0  0  0  0
   12.4150   -3.7970    0.0000 I   0  0  0  0  0  0  0  0  0  0  0  0
    9.9960    1.1360    0.0000 C   0  0  0  0  0  0  0  0  0  0  0  0
   10.7970    0.9400    0.0000 O   0  0  0  0  0  0  0  0  0  0  0  0
    9.7650    1.9280    0.0000 O   0  0  0  0  0  0  0  0  0  0  0  0
   11.3680    1.5360    0.0000 C   0  0  0  0  0  0  0  0  0  0  0  0
    8.4810    0.5190   -1.0900 H   0  0  0  0  0  0  0  0  0  0  0  0
    9.4540   -0.7070   -1.0900 H   0  0  0  0  0  0  0  0  0  0  0  0
    9.3750    0.6760   -0.8900 H   0  0  0  0  0  0  0  0  0  0  0  0
    9.3750    0.6760    0.8900 H   0  0  0  0  0  0  0  0  0  0  0  0
    8.0560    0.1420   -1.0900 H   0  0  0  0  0  0  0  0  0  0  0  0
    7.7970    1.5860    0.8250 H   0  0  0  0  0  0  0  0  0  0  0  0
    7.7970    1.5860   -0.8250 H   0  0  0  0  0  0  0  0  0  0  0  0
    9.4230    0.5380   -1.0900 H   0  0  0  0  0  0  0  0  0  0  0  0
    7.0630   -1.0020    0.8900 H   0  0  0  0  0  0  0  0  0  0  0  0
    7.0630   -1.0020   -0.8900 H   0  0  0  0  0  0  0  0  0  0  0  0
    8.6310   -0.6140   -0.8900 H   0  0  0  0  0  0  0  0  0  0  0  0
    8.6310   -0.6140    0.8900 H   0  0  0  0  0  0  0  0  0  0  0  0
    8.0130   -1.7710    0.0000 H   0  0  0  0  0  0  0  0  0  0  0  0
    8.4610   -3.6230    0.0000 H   0  0  0  0  0  0  0  0  0  0  0  0
   10.2910   -4.1600    0.0000 H   0  0  0  0  0  0  0  0  0  0  0  0
   11.2150   -0.9900    0.0000 H   0  0  0  0  0  0  0  0  0  0  0  0
   12.2050   -2.0180    0.0000 H   0  0  0  0  0  0  0  0  0  0  0  0
   10.8440   -4.3150    0.0000 H   0  0  0  0  0  0  0  0  0  0  0  0
   12.3610    1.0870    0.0000 H   0  0  0  0  0  0  0  0  0  0  0  0
   11.2480    2.1540    0.8900 H   0  0  0  0  0  0  0  0  0  0  0  0
   11.2480    2.1540   -0.8900 H   0  0  0  0  0  0  0  0  0  0  0  0
  1  5  1  0  0  0  0
  1  6  1  0  0  0  0
  1  8  1  0  0  0  0
  1 22  1  0  0  0  0
  2  3  1  0  0  0  0
  2  6  1  0  0  0  0
  2  9  1  0  0  0  0
  2 23  1  0  0  0  0
  3  4  1  0  0  0  0
  3 24  1  0  0  0  0
  3 25  1  0  0  0  0
  4  5  1  0  0  0  0
  4  7  1  0  0  0  0
  4 26  1  0  0  0  0
  5 27  1  0  0  0  0
  5 28  1  0  0  0  0
  6 18  1  0  0  0  0
  6 29  1  0  0  0  0
  7  8  1  0  0  0  0
  7 30  1  0  0  0  0
  7 31  1  0  0  0  0
  8 32  1  0  0  0  0
  8 33  1  0  0  0  0
  9 10  1  0  0  0  0
  9 14  2  0  0  0  0
 10 11  2  0  0  0  0
 10 34  1  0  0  0  0
 11 12  1  0  0  0  0
 11 35  1  0  0  0  0
 12 13  2  0  0  0  0
 12 36  1  0  0  0  0
 13 14  1  0  0  0  0
 13 15  1  0  0  0  0
 14 37  1  0  0  0  0
 15 16  2  0  0  0  0
 15 38  1  0  0  0  0
 16 17  1  0  0  0  0
 16 39  1  0  0  0  0
 18 19  1  0  0  0  0
 18 20  2  0  0  0  0
 19 21  1  0  0  0  0
 21 40  1  0  0  0  0
 21 41  1  0  0  0  0
 21 42  1  0  0  0  0
M  CHG  1   5   1
M  END
> <Potency[nM] Norepinephrine transporter>
102.2

> <Potency[nM] Serotonin transporter>
0.2

> <Potency[nM] Dopamine transporter>
29.9

> <Name>
Cpd68

$$$$
Cpd69
  SciTegic04261111063D

 40 42  0  0  1  0            999 V2000
   12.9220  -16.4320    0.0000 C   0  0  0  0  0  0  0  0  0  0  0  0
   12.9200  -17.2590    0.0000 C   0  0  0  0  0  0  0  0  0  0  0  0
   13.6380  -17.6720    0.0000 C   0  0  0  0  0  0  0  0  0  0  0  0
   13.6360  -16.0200    0.0000 C   0  0  0  0  0  0  0  0  0  0  0  0
   14.3490  -16.4280    0.0000 C   0  0  0  0  0  0  0  0  0  0  0  0
   14.3540  -17.2540    0.0000 C   0  0  0  0  0  0  0  0  0  0  0  0
   15.1420  -17.5030    0.0000 N   0  0  0  0  0  0  0  0  0  0  0  0
   15.6220  -16.8330    0.0000 C   0  0  0  0  0  0  0  0  0  0  0  0
   15.1330  -16.1700    0.0000 C   0  0  0  0  0  0  0  0  0  0  0  0
   15.5290  -15.4460    0.0000 C   0  0  0  0  0  0  0  0  0  0  0  0
   16.3530  -15.4250    0.0000 C   0  0  0  0  0  0  0  0  0  0  0  0
   16.7440  -14.7040    0.0000 C   0  0  0  0  0  0  0  0  0  0  0  0
   16.3200  -14.0020    0.0000 C   0  0  2  0  0  0  0  0  0  0  0  0
   15.4920  -14.0200    0.0000 C   0  0  0  0  0  0  0  0  0  0  0  0
   15.0960  -14.7460    0.0000 C   0  0  0  0  0  0  0  0  0  0  0  0
   16.7150  -13.2780    0.0000 N   0  3  0  0  0  0  0  0  0  0  0  0
   17.5370  -13.2600    0.0000 C   0  0  0  0  0  0  0  0  0  0  0  0
   16.2870  -12.5710    0.0000 C   0  0  0  0  0  0  0  0  0  0  0  0
   12.2090  -16.0200    0.0000 C   0  0  0  0  0  0  0  0  0  0  0  0
   11.4890  -15.6080    0.0000 N   0  0  0  0  0  0  0  0  0  0  0  0
   11.9840  -17.7990    0.0000 H   0  0  0  0  0  0  0  0  0  0  0  0
   13.6410  -18.7520    0.0000 H   0  0  0  0  0  0  0  0  0  0  0  0
   13.6340  -14.9400    0.0000 H   0  0  0  0  0  0  0  0  0  0  0  0
   15.4610  -18.4610    0.0000 H   0  0  0  0  0  0  0  0  0  0  0  0
   16.7020  -16.8260    0.0000 H   0  0  0  0  0  0  0  0  0  0  0  0
   16.9170  -16.3460    0.0000 H   0  0  0  0  0  0  0  0  0  0  0  0
   17.3730  -14.6890   -0.8900 H   0  0  0  0  0  0  0  0  0  0  0  0
   17.3730  -14.6890    0.8900 H   0  0  0  0  0  0  0  0  0  0  0  0
   16.3200  -14.0020    1.0900 H   0  0  0  0  0  0  0  0  0  0  0  0
   15.1650  -13.4820   -0.8900 H   0  0  0  0  0  0  0  0  0  0  0  0
   15.1650  -13.4820    0.8900 H   0  0  0  0  0  0  0  0  0  0  0  0
   14.4670  -14.7630    0.8900 H   0  0  0  0  0  0  0  0  0  0  0  0
   14.4670  -14.7630   -0.8900 H   0  0  0  0  0  0  0  0  0  0  0  0
   16.7150  -13.2780   -1.0100 H   0  0  0  0  0  0  0  0  0  0  0  0
   17.9000  -13.2520    1.0280 H   0  0  0  0  0  0  0  0  0  0  0  0
   17.8810  -12.3620   -0.5140 H   0  0  0  0  0  0  0  0  0  0  0  0
   17.9200  -14.1420   -0.5140 H   0  0  0  0  0  0  0  0  0  0  0  0
   16.0990  -12.2600    1.0280 H   0  0  0  0  0  0  0  0  0  0  0  0
   15.3370  -12.7210   -0.5140 H   0  0  0  0  0  0  0  0  0  0  0  0
   16.8600  -11.7990   -0.5140 H   0  0  0  0  0  0  0  0  0  0  0  0
  1  2  2  0  0  0  0
  1  4  1  0  0  0  0
  1 19  1  0  0  0  0
  2  3  1  0  0  0  0
  2 21  1  0  0  0  0
  3  6  2  0  0  0  0
  3 22  1  0  0  0  0
  4  5  2  0  0  0  0
  4 23  1  0  0  0  0
  5  6  1  0  0  0  0
  5  9  1  0  0  0  0
  6  7  1  0  0  0  0
  7  8  1  0  0  0  0
  7 24  1  0  0  0  0
  8  9  2  0  0  0  0
  8 25  1  0  0  0  0
  9 10  1  0  0  0  0
 10 11  2  0  0  0  0
 10 15  1  0  0  0  0
 11 12  1  0  0  0  0
 11 26  1  0  0  0  0
 12 13  1  0  0  0  0
 12 27  1  0  0  0  0
 12 28  1  0  0  0  0
 13 14  1  0  0  0  0
 13 16  1  0  0  0  0
 13 29  1  0  0  0  0
 14 15  1  0  0  0  0
 14 30  1  0  0  0  0
 14 31  1  0  0  0  0
 15 32  1  0  0  0  0
 15 33  1  0  0  0  0
 16 17  1  0  0  0  0
 16 18  1  0  0  0  0
 16 34  1  0  0  0  0
 17 35  1  0  0  0  0
 17 36  1  0  0  0  0
 17 37  1  0  0  0  0
 18 38  1  0  0  0  0
 18 39  1  0  0  0  0
 18 40  1  0  0  0  0
 19 20  3  0  0  0  0
M  CHG  1  16   1
M  END
> <Potency[nM] Norepinephrine transporter>
57

> <Potency[nM] Serotonin transporter>
0.97

> <Potency[nM] Dopamine transporter>
97

> <Name>
Cpd69

$$$$
Cpd70
  SciTegic04261111063D

 35 36  0  0  0  0            999 V2000
    7.3410  -23.1980    0.0000 C   0  0  0  0  0  0  0  0  0  0  0  0
    7.7460  -23.9170    0.0000 C   0  0  0  0  0  0  0  0  0  0  0  0
    8.5660  -23.9240    0.0000 C   0  0  0  0  0  0  0  0  0  0  0  0
    8.9870  -23.2190    0.0000 C   0  0  0  0  0  0  0  0  0  0  0  0
    8.5820  -22.5000    0.0000 C   0  0  0  0  0  0  0  0  0  0  0  0
    7.7570  -22.4860    0.0000 C   0  0  0  0  0  0  0  0  0  0  0  0
    9.8100  -23.2290    0.0000 C   0  0  0  0  0  0  0  0  0  0  0  0
   10.2120  -23.9510    0.0000 C   0  0  0  0  0  0  0  0  0  0  0  0
   11.0370  -23.9610    0.0000 C   0  0  0  0  0  0  0  0  0  0  0  0
   11.4590  -23.2520    0.0000 C   0  0  0  0  0  0  0  0  0  0  0  0
   11.0510  -22.5300    0.0000 C   0  0  0  0  0  0  0  0  0  0  0  0
    9.0050  -21.7920    0.0000 C   0  0  0  0  0  0  0  0  0  0  0  0
    9.8310  -21.7990    0.0000 O   0  0  0  0  0  0  0  0  0  0  0  0
    8.6040  -21.0670    0.0000 O   0  0  0  0  0  0  0  0  0  0  0  0
   10.2370  -22.5170    0.0000 C   0  0  0  0  0  0  0  0  0  0  0  0
   10.2500  -21.0880    0.0000 C   0  0  0  0  0  0  0  0  0  0  0  0
   11.4400  -24.6810    0.0000 C   0  0  0  0  0  0  0  0  0  0  0  0
   11.8460  -25.3920    0.0000 F   0  0  0  0  0  0  0  0  0  0  0  0
   10.7220  -25.0870    0.0000 F   0  0  0  0  0  0  0  0  0  0  0  0
   12.1610  -24.2810    0.0000 F   0  0  0  0  0  0  0  0  0  0  0  0
    6.7120  -23.1930    0.8900 H   0  0  0  0  0  0  0  0  0  0  0  0
    6.7120  -23.1930   -0.8900 H   0  0  0  0  0  0  0  0  0  0  0  0
    7.4260  -24.4590   -0.8900 H   0  0  0  0  0  0  0  0  0  0  0  0
    7.4260  -24.4590    0.8900 H   0  0  0  0  0  0  0  0  0  0  0  0
    8.8740  -24.4730   -0.8900 H   0  0  0  0  0  0  0  0  0  0  0  0
    8.8740  -24.4730    0.8900 H   0  0  0  0  0  0  0  0  0  0  0  0
    7.4480  -21.9380    0.8900 H   0  0  0  0  0  0  0  0  0  0  0  0
    7.4480  -21.9380   -0.8900 H   0  0  0  0  0  0  0  0  0  0  0  0
    9.6590  -24.8790    0.0000 H   0  0  0  0  0  0  0  0  0  0  0  0
   12.5390  -23.2640    0.0000 H   0  0  0  0  0  0  0  0  0  0  0  0
   11.6030  -21.6020    0.0000 H   0  0  0  0  0  0  0  0  0  0  0  0
    9.7120  -21.5730    0.0000 H   0  0  0  0  0  0  0  0  0  0  0  0
   11.3200  -21.2970    0.0000 H   0  0  0  0  0  0  0  0  0  0  0  0
    9.9920  -20.5140    0.8900 H   0  0  0  0  0  0  0  0  0  0  0  0
    9.9920  -20.5140   -0.8900 H   0  0  0  0  0  0  0  0  0  0  0  0
  1  2  1  0  0  0  0
  1  6  1  0  0  0  0
  1 21  1  0  0  0  0
  1 22  1  0  0  0  0
  2  3  1  0  0  0  0
  2 23  1  0  0  0  0
  2 24  1  0  0  0  0
  3  4  1  0  0  0  0
  3 25  1  0  0  0  0
  3 26  1  0  0  0  0
  4  5  2  0  0  0  0
  4  7  1  0  0  0  0
  5  6  1  0  0  0  0
  5 12  1  0  0  0  0
  6 27  1  0  0  0  0
  6 28  1  0  0  0  0
  7  8  1  0  0  0  0
  7 15  2  0  0  0  0
  8  9  2  0  0  0  0
  8 29  1  0  0  0  0
  9 10  1  0  0  0  0
  9 17  1  0  0  0  0
 10 11  2  0  0  0  0
 10 30  1  0  0  0  0
 11 15  1  0  0  0  0
 11 31  1  0  0  0  0
 12 13  1  0  0  0  0
 12 14  2  0  0  0  0
 13 16  1  0  0  0  0
 15 32  1  0  0  0  0
 16 33  1  0  0  0  0
 16 34  1  0  0  0  0
 16 35  1  0  0  0  0
 17 18  1  0  0  0  0
 17 19  1  0  0  0  0
 17 20  1  0  0  0  0
M  END
> <Potency[nM] Norepinephrine transporter>
2110000

> <Potency[nM] Serotonin transporter>
5020000

> <Potency[nM] Dopamine transporter>
1050000

> <Name>
Cpd70

$$$$
Cpd71
  SciTegic04261111063D

 44 45  0  0  0  0            999 V2000
    9.8410  -18.5440    0.0000 C   0  0  0  0  0  0  0  0  0  0  0  0
   10.2460  -19.2630    0.0000 C   0  0  0  0  0  0  0  0  0  0  0  0
   11.0660  -19.2700    0.0000 C   0  0  0  0  0  0  0  0  0  0  0  0
   11.4870  -18.5650    0.0000 C   0  0  0  0  0  0  0  0  0  0  0  0
   11.0820  -17.8460    0.0000 C   0  0  0  0  0  0  0  0  0  0  0  0
   10.2570  -17.8320    0.0000 C   0  0  0  0  0  0  0  0  0  0  0  0
   12.3100  -18.5750    0.0000 C   0  0  0  0  0  0  0  0  0  0  0  0
   12.7120  -19.2960    0.0000 C   0  0  0  0  0  0  0  0  0  0  0  0
   13.5370  -19.3070    0.0000 C   0  0  0  0  0  0  0  0  0  0  0  0
   13.9590  -18.5970    0.0000 C   0  0  0  0  0  0  0  0  0  0  0  0
   13.5510  -17.8750    0.0000 C   0  0  0  0  0  0  0  0  0  0  0  0
   11.5050  -17.1370    0.0000 C   0  0  0  0  0  0  0  0  0  0  0  0
   12.3310  -17.1450    0.0000 O   0  0  0  0  0  0  0  0  0  0  0  0
   11.1040  -16.4130    0.0000 O   0  0  0  0  0  0  0  0  0  0  0  0
   12.7370  -17.8630    0.0000 C   0  0  0  0  0  0  0  0  0  0  0  0
   12.7500  -16.4340    0.0000 C   0  0  0  0  0  0  0  0  0  0  0  0
   14.7840  -18.6070    0.0000 C   0  0  0  0  0  0  0  0  0  0  0  0
   15.6080  -18.6040    0.0000 C   0  0  0  0  0  0  0  0  0  0  0  0
   14.7800  -19.4320    0.0000 C   0  0  0  0  0  0  0  0  0  0  0  0
   14.7880  -17.7820    0.0000 C   0  0  0  0  0  0  0  0  0  0  0  0
    9.2120  -18.5390    0.8900 H   0  0  0  0  0  0  0  0  0  0  0  0
    9.2120  -18.5390   -0.8900 H   0  0  0  0  0  0  0  0  0  0  0  0
    9.9260  -19.8050   -0.8900 H   0  0  0  0  0  0  0  0  0  0  0  0
    9.9260  -19.8050    0.8900 H   0  0  0  0  0  0  0  0  0  0  0  0
   11.3740  -19.8190   -0.8900 H   0  0  0  0  0  0  0  0  0  0  0  0
   11.3740  -19.8190    0.8900 H   0  0  0  0  0  0  0  0  0  0  0  0
    9.9480  -17.2840    0.8900 H   0  0  0  0  0  0  0  0  0  0  0  0
    9.9480  -17.2840   -0.8900 H   0  0  0  0  0  0  0  0  0  0  0  0
   12.1590  -20.2240    0.0000 H   0  0  0  0  0  0  0  0  0  0  0  0
   14.0650  -20.2490    0.0000 H   0  0  0  0  0  0  0  0  0  0  0  0
   14.1020  -16.9460    0.0000 H   0  0  0  0  0  0  0  0  0  0  0  0
   12.2120  -16.9190    0.0000 H   0  0  0  0  0  0  0  0  0  0  0  0
   13.8200  -16.6430    0.0000 H   0  0  0  0  0  0  0  0  0  0  0  0
   12.4920  -15.8600    0.8900 H   0  0  0  0  0  0  0  0  0  0  0  0
   12.4920  -15.8600   -0.8900 H   0  0  0  0  0  0  0  0  0  0  0  0
   15.9750  -19.6300    0.0000 H   0  0  0  0  0  0  0  0  0  0  0  0
   15.9690  -18.0890    0.8900 H   0  0  0  0  0  0  0  0  0  0  0  0
   15.9690  -18.0890   -0.8900 H   0  0  0  0  0  0  0  0  0  0  0  0
   15.5030  -19.7990    0.7280 H   0  0  0  0  0  0  0  0  0  0  0  0
   15.0470  -19.7970   -0.9920 H   0  0  0  0  0  0  0  0  0  0  0  0
   13.7850  -19.7910    0.2640 H   0  0  0  0  0  0  0  0  0  0  0  0
   15.5150  -17.4220    0.7280 H   0  0  0  0  0  0  0  0  0  0  0  0
   13.7960  -17.4140    0.2640 H   0  0  0  0  0  0  0  0  0  0  0  0
   15.0580  -17.4200   -0.9920 H   0  0  0  0  0  0  0  0  0  0  0  0
  1  2  1  0  0  0  0
  1  6  1  0  0  0  0
  1 21  1  0  0  0  0
  1 22  1  0  0  0  0
  2  3  1  0  0  0  0
  2 23  1  0  0  0  0
  2 24  1  0  0  0  0
  3  4  1  0  0  0  0
  3 25  1  0  0  0  0
  3 26  1  0  0  0  0
  4  5  2  0  0  0  0
  4  7  1  0  0  0  0
  5  6  1  0  0  0  0
  5 12  1  0  0  0  0
  6 27  1  0  0  0  0
  6 28  1  0  0  0  0
  7  8  1  0  0  0  0
  7 15  2  0  0  0  0
  8  9  2  0  0  0  0
  8 29  1  0  0  0  0
  9 10  1  0  0  0  0
  9 30  1  0  0  0  0
 10 11  2  0  0  0  0
 10 17  1  0  0  0  0
 11 15  1  0  0  0  0
 11 31  1  0  0  0  0
 12 13  1  0  0  0  0
 12 14  2  0  0  0  0
 13 16  1  0  0  0  0
 15 32  1  0  0  0  0
 16 33  1  0  0  0  0
 16 34  1  0  0  0  0
 16 35  1  0  0  0  0
 17 18  1  0  0  0  0
 17 19  1  0  0  0  0
 17 20  1  0  0  0  0
 18 36  1  0  0  0  0
 18 37  1  0  0  0  0
 18 38  1  0  0  0  0
 19 39  1  0  0  0  0
 19 40  1  0  0  0  0
 19 41  1  0  0  0  0
 20 42  1  0  0  0  0
 20 43  1  0  0  0  0
 20 44  1  0  0  0  0
M  END
> <Potency[nM] Norepinephrine transporter>
1100000

> <Potency[nM] Serotonin transporter>
2250000

> <Potency[nM] Dopamine transporter>
605000

> <Name>
Cpd71

$$$$
Cpd72
  SciTegic04261111063D

 81 85  0  0  0  0            999 V2000
    1.1849   -0.6929   -0.0008 C   0  0  0  0  0  0  0  0  0  0  0  0
    1.1925    0.6797    0.0012 C   0  0  0  0  0  0  0  0  0  0  0  0
   -0.0056   -1.4050   -0.0012 C   0  0  0  0  0  0  0  0  0  0  0  0
   -0.0055   -2.5050   -0.0020 H   0  0  0  0  0  0  0  0  0  0  0  0
    2.5393   -1.2924   -0.0043 C   0  0  0  0  0  0  0  0  0  0  0  0
    2.6996   -1.8751   -0.9234 H   0  0  0  0  0  0  0  0  0  0  0  0
    2.6966   -1.8902    0.9056 H   0  0  0  0  0  0  0  0  0  0  0  0
    0.0096    1.4058    0.0018 C   0  0  0  0  0  0  0  0  0  0  0  0
    0.0219    2.5057    0.0031 H   0  0  0  0  0  0  0  0  0  0  0  0
    2.5549    1.2546    0.0011 C   0  0  0  0  0  0  0  0  0  0  0  0
   -1.2003   -0.6908   -0.0004 C   0  0  0  0  0  0  0  0  0  0  0  0
    3.4852   -0.0227    0.0076 C   0  0  0  0  0  0  0  0  0  0  0  0
    4.1212   -0.0232   -0.8899 H   0  0  0  0  0  0  0  0  0  0  0  0
    4.1028   -0.0276    0.9178 H   0  0  0  0  0  0  0  0  0  0  0  0
   -1.1931    0.7038    0.0006 C   0  0  0  0  0  0  0  0  0  0  0  0
    2.7921    2.1046   -1.2585 C   0  0  0  0  0  0  0  0  0  0  0  0
    2.0509    2.9170   -1.2848 H   0  0  0  0  0  0  0  0  0  0  0  0
    2.6618    1.4690   -2.1468 H   0  0  0  0  0  0  0  0  0  0  0  0
    3.8083    2.5254   -1.2453 H   0  0  0  0  0  0  0  0  0  0  0  0
    2.7908    2.1115    1.2563 C   0  0  0  0  0  0  0  0  0  0  0  0
    2.6586    1.4808    2.1477 H   0  0  0  0  0  0  0  0  0  0  0  0
    2.0496    2.9240    1.2768 H   0  0  0  0  0  0  0  0  0  0  0  0
    3.8072    2.5320    1.2424 H   0  0  0  0  0  0  0  0  0  0  0  0
   -2.5048   -1.4272   -0.0007 C   0  0  0  0  0  0  0  0  0  0  0  0
   -2.4674   -2.0793    0.8844 H   0  0  0  0  0  0  0  0  0  0  0  0
   -2.4677   -2.0780   -0.8868 H   0  0  0  0  0  0  0  0  0  0  0  0
   -3.3862   -0.7690   -0.0001 H   0  0  0  0  0  0  0  0  0  0  0  0
   -2.4280    1.4175    0.0004 O   0  0  0  0  0  0  0  0  0  0  0  0
   -2.3939    2.8477    0.0015 C   0  0  0  0  0  0  0  0  0  0  0  0
   -1.3448    3.5925    0.0026 O   0  0  0  0  0  0  0  0  0  0  0  0
   -3.5593    3.5908    0.0013 C   0  0  0  0  0  0  0  0  0  0  0  0
   -4.5953    3.2210    0.0005 H   0  0  0  0  0  0  0  0  0  0  0  0
   -1.7403    4.8241    0.0033 C   0  0  0  0  0  0  0  0  0  0  0  0
   -3.1266    4.9075    0.0025 C   0  0  0  0  0  0  0  0  0  0  0  0
   -3.7446    5.8175    0.0029 H   0  0  0  0  0  0  0  0  0  0  0  0
   -0.8440    5.9778    0.0046 C   0  0  0  0  0  0  0  0  0  0  0  0
    0.5592    5.7678    0.0053 N   0  0  0  0  0  0  0  0  0  0  0  0
    0.9031    4.7969    0.0048 H   0  0  0  0  0  0  0  0  0  0  0  0
   -1.3302    7.1137    0.0052 O   0  0  0  0  0  0  0  0  0  0  0  0
    1.5191    6.8158    0.0067 C   0  0  0  0  0  0  0  0  0  0  0  0
    1.1523    8.1525    0.0074 C   0  0  0  0  0  0  0  0  0  0  0  0
    2.8687    6.4980    0.0073 C   0  0  0  0  0  0  0  0  0  0  0  0
    2.0968    9.0840    0.0086 N   0  0  0  0  0  0  0  0  0  0  0  0
   -0.1912    8.5136    0.0068 O   0  0  0  0  0  0  0  0  0  0  0  0
    3.7649    7.4762    0.0085 N   0  0  0  0  0  0  0  0  0  0  0  0
    3.2789    5.1688    0.0066 O   0  0  0  0  0  0  0  0  0  0  0  0
    3.3839    8.7501    0.0092 C   0  0  0  0  0  0  0  0  0  0  0  0
   -0.3118    9.9393    0.0078 C   0  0  0  0  0  0  0  0  0  0  0  0
    0.1774   10.3471   -0.8891 H   0  0  0  0  0  0  0  0  0  0  0  0
    0.1763   10.3458    0.9059 H   0  0  0  0  0  0  0  0  0  0  0  0
   -1.3750   10.2213    0.0073 H   0  0  0  0  0  0  0  0  0  0  0  0
    4.7081    5.1006    0.0075 C   0  0  0  0  0  0  0  0  0  0  0  0
    5.0964    5.6032    0.9055 H   0  0  0  0  0  0  0  0  0  0  0  0
    5.0975    5.6044   -0.8895 H   0  0  0  0  0  0  0  0  0  0  0  0
    5.0288    4.0484    0.0069 H   0  0  0  0  0  0  0  0  0  0  0  0
    4.3781    9.7815    0.0105 N   0  0  0  0  0  0  0  0  0  0  0  0
    5.3950    9.6178    0.0110 H   0  0  0  0  0  0  0  0  0  0  0  0
    3.7400   11.1096    0.0110 C   0  0  0  0  0  0  0  0  0  0  0  0
    3.1140   11.2172    0.9091 H   0  0  0  0  0  0  0  0  0  0  0  0
    3.1157   11.2176   -0.8882 H   0  0  0  0  0  0  0  0  0  0  0  0
    4.8340   12.2009    0.0125 C   0  0  0  0  0  0  0  0  0  0  0  0
    5.4620   12.0919   -0.8840 H   0  0  0  0  0  0  0  0  0  0  0  0
    5.4600   12.0901    0.9102 H   0  0  0  0  0  0  0  0  0  0  0  0
    4.1799   13.6010    0.0130 C   0  0  0  0  0  0  0  0  0  0  0  0
    3.5501   13.7100    0.9083 H   0  0  0  0  0  0  0  0  0  0  0  0
    3.5519   13.7104   -0.8834 H   0  0  0  0  0  0  0  0  0  0  0  0
    5.2178   14.6549    0.0145 N   0  3  0  0  0  0  0  0  0  0  0  0
    6.0580   14.5362    1.2125 C   0  0  0  0  0  0  0  0  0  0  0  0
    6.5501   13.5525    1.2216 H   0  0  0  0  0  0  0  0  0  0  0  0
    5.4337   14.6452    2.1117 H   0  0  0  0  0  0  0  0  0  0  0  0
    6.0597   14.5378   -1.1824 C   0  0  0  0  0  0  0  0  0  0  0  0
    5.4376   14.6479   -2.0829 H   0  0  0  0  0  0  0  0  0  0  0  0
    6.5511   13.5538   -1.1914 H   0  0  0  0  0  0  0  0  0  0  0  0
    7.1273   15.6451    1.1919 C   0  0  0  0  0  0  0  0  0  0  0  0
    7.7617   15.5605    2.0865 H   0  0  0  0  0  0  0  0  0  0  0  0
    6.6350   16.6288    1.1848 H   0  0  0  0  0  0  0  0  0  0  0  0
    7.1298   15.6462   -1.1590 C   0  0  0  0  0  0  0  0  0  0  0  0
    6.6390   16.6307   -1.1527 H   0  0  0  0  0  0  0  0  0  0  0  0
    7.7656   15.5607   -2.0525 H   0  0  0  0  0  0  0  0  0  0  0  0
    7.9394   15.5099    0.0173 O   0  0  0  0  0  0  0  0  0  0  0  0
    4.7509   15.5730    0.0148 H   0  0  0  0  0  0  0  0  0  0  0  0
  1  2  2  0  0  0  0
  1  3  1  0  0  0  0
  1  5  1  0  0  0  0
  2  8  1  0  0  0  0
  2 10  1  0  0  0  0
  3  4  1  0  0  0  0
  3 11  2  0  0  0  0
  5  6  1  0  0  0  0
  5  7  1  0  0  0  0
  5 12  1  0  0  0  0
  8  9  1  0  0  0  0
  8 15  2  0  0  0  0
 10 12  1  0  0  0  0
 10 16  1  0  0  0  0
 10 20  1  0  0  0  0
 11 15  1  0  0  0  0
 11 24  1  0  0  0  0
 12 13  1  0  0  0  0
 12 14  1  0  0  0  0
 15 28  1  0  0  0  0
 16 17  1  0  0  0  0
 16 18  1  0  0  0  0
 16 19  1  0  0  0  0
 20 21  1  0  0  0  0
 20 22  1  0  0  0  0
 20 23  1  0  0  0  0
 24 25  1  0  0  0  0
 24 26  1  0  0  0  0
 24 27  1  0  0  0  0
 28 29  1  0  0  0  0
 29 30  1  0  0  0  0
 29 31  2  0  0  0  0
 30 33  1  0  0  0  0
 31 32  1  0  0  0  0
 31 34  1  0  0  0  0
 33 34  2  0  0  0  0
 33 36  1  0  0  0  0
 34 35  1  0  0  0  0
 36 37  1  0  0  0  0
 36 39  2  0  0  0  0
 37 38  1  0  0  0  0
 37 40  1  0  0  0  0
 40 41  2  0  0  0  0
 40 42  1  0  0  0  0
 41 43  1  0  0  0  0
 41 44  1  0  0  0  0
 42 45  2  0  0  0  0
 42 46  1  0  0  0  0
 43 47  2  0  0  0  0
 44 48  1  0  0  0  0
 45 47  1  0  0  0  0
 46 52  1  0  0  0  0
 47 56  1  0  0  0  0
 48 49  1  0  0  0  0
 48 50  1  0  0  0  0
 48 51  1  0  0  0  0
 52 53  1  0  0  0  0
 52 54  1  0  0  0  0
 52 55  1  0  0  0  0
 56 57  1  0  0  0  0
 56 58  1  0  0  0  0
 58 59  1  0  0  0  0
 58 60  1  0  0  0  0
 58 61  1  0  0  0  0
 61 62  1  0  0  0  0
 61 63  1  0  0  0  0
 61 64  1  0  0  0  0
 64 65  1  0  0  0  0
 64 66  1  0  0  0  0
 64 67  1  0  0  0  0
 67 68  1  0  0  0  0
 67 71  1  0  0  0  0
 67 81  1  0  0  0  0
 68 69  1  0  0  0  0
 68 70  1  0  0  0  0
 68 74  1  0  0  0  0
 71 72  1  0  0  0  0
 71 73  1  0  0  0  0
 71 77  1  0  0  0  0
 74 75  1  0  0  0  0
 74 76  1  0  0  0  0
 74 80  1  0  0  0  0
 77 78  1  0  0  0  0
 77 79  1  0  0  0  0
 77 80  1  0  0  0  0
M  CHG  1  67   1
M  END
> <Potency[nM] Norepinephrine transporter>
5090

> <Potency[nM] Serotonin transporter>
1430

> <Potency[nM] Dopamine transporter>
1800

> <Name>
Cpd72

$$$$
Cpd73
  SciTegic04261111063D

 43 45  0  0  1  0            999 V2000
   -2.9440  -11.1310    0.0000 C   0  0  0  0  0  0  0  0  0  0  0  0
   -2.1130  -11.1490    0.0000 C   0  0  0  0  0  0  0  0  0  0  0  0
   -1.6890  -10.4450    0.0000 C   0  0  0  0  0  0  0  0  0  0  0  0
   -3.3410  -10.4230    0.0000 C   0  0  0  0  0  0  0  0  0  0  0  0
   -2.9190   -9.7100    0.0000 C   0  0  0  0  0  0  0  0  0  0  0  0
   -2.0920   -9.7250    0.0000 C   0  0  0  0  0  0  0  0  0  0  0  0
   -1.6710   -9.0120    0.0000 C   0  0  2  0  0  0  0  0  0  0  0  0
   -2.0640   -8.3040    0.0000 C   0  0  0  0  0  0  0  0  0  0  0  0
   -2.8970   -8.2860    0.0000 C   0  0  0  0  0  0  0  0  0  0  0  0
   -3.3200   -8.9910    0.0000 C   0  0  1  0  0  0  0  0  0  0  0  0
   -4.1440   -8.9730    0.0000 N   0  3  0  0  0  0  0  0  0  0  0  0
   -0.8430   -9.0280    0.0000 C   0  0  0  0  0  0  0  0  0  0  0  0
   -0.4480   -9.7370    0.0000 C   0  0  0  0  0  0  0  0  0  0  0  0
    0.3820   -9.7480    0.0000 C   0  0  0  0  0  0  0  0  0  0  0  0
    0.7970   -9.0490    0.0000 C   0  0  0  0  0  0  0  0  0  0  0  0
    0.3940   -8.3260    0.0000 C   0  0  0  0  0  0  0  0  0  0  0  0
   -0.4170   -8.3140    0.0000 C   0  0  0  0  0  0  0  0  0  0  0  0
    0.8110   -7.6120    0.0000 Cl  0  0  0  0  0  0  0  0  0  0  0  0
    1.6210   -9.0640    0.0000 Cl  0  0  0  0  0  0  0  0  0  0  0  0
   -4.5400   -8.2520    0.0000 C   0  0  0  0  0  0  0  0  0  0  0  0
   -3.3840  -11.8220    0.0000 S   0  0  0  0  0  0  0  0  0  0  0  0
   -3.8180  -12.5160    0.0000 N   0  0  0  0  0  0  0  0  0  0  0  0
   -4.0770  -11.3850    0.0000 O   0  0  0  0  0  0  0  0  0  0  0  0
   -2.6890  -12.2610    0.0000 O   0  0  0  0  0  0  0  0  0  0  0  0
   -1.5920  -12.0950    0.0000 H   0  0  0  0  0  0  0  0  0  0  0  0
   -0.6090  -10.4620    0.0000 H   0  0  0  0  0  0  0  0  0  0  0  0
   -4.4210  -10.4100    0.0000 H   0  0  0  0  0  0  0  0  0  0  0  0
   -1.6710   -9.0120    1.0900 H   0  0  0  0  0  0  0  0  0  0  0  0
   -1.7390   -7.7650    0.8900 H   0  0  0  0  0  0  0  0  0  0  0  0
   -1.7390   -7.7650   -0.8900 H   0  0  0  0  0  0  0  0  0  0  0  0
   -3.2010   -7.7350   -0.8900 H   0  0  0  0  0  0  0  0  0  0  0  0
   -3.2010   -7.7350    0.8900 H   0  0  0  0  0  0  0  0  0  0  0  0
   -3.3200   -8.9910    1.0900 H   0  0  0  0  0  0  0  0  0  0  0  0
   -4.4460   -9.4720   -0.8250 H   0  0  0  0  0  0  0  0  0  0  0  0
   -4.4460   -9.4720    0.8250 H   0  0  0  0  0  0  0  0  0  0  0  0
   -1.0010  -10.6650    0.0000 H   0  0  0  0  0  0  0  0  0  0  0  0
    0.9100  -10.6900    0.0000 H   0  0  0  0  0  0  0  0  0  0  0  0
   -0.9430   -7.3710    0.0000 H   0  0  0  0  0  0  0  0  0  0  0  0
   -4.2440   -7.6750   -0.8760 H   0  0  0  0  0  0  0  0  0  0  0  0
   -4.2850   -7.6970    0.9030 H   0  0  0  0  0  0  0  0  0  0  0  0
   -5.6150   -8.4280   -0.0270 H   0  0  0  0  0  0  0  0  0  0  0  0
   -4.8040  -12.2970    0.0000 H   0  0  0  0  0  0  0  0  0  0  0  0
   -3.5930  -13.0540    0.8250 H   0  0  0  0  0  0  0  0  0  0  0  0
  1  2  2  0  0  0  0
  1  4  1  0  0  0  0
  1 21  1  0  0  0  0
  2  3  1  0  0  0  0
  2 25  1  0  0  0  0
  3  6  2  0  0  0  0
  3 26  1  0  0  0  0
  4  5  2  0  0  0  0
  4 27  1  0  0  0  0
  5  6  1  0  0  0  0
  5 10  1  0  0  0  0
  6  7  1  0  0  0  0
  7  8  1  0  0  0  0
  7 12  1  0  0  0  0
  7 28  1  0  0  0  0
  8  9  1  0  0  0  0
  8 29  1  0  0  0  0
  8 30  1  0  0  0  0
  9 10  1  0  0  0  0
  9 31  1  0  0  0  0
  9 32  1  0  0  0  0
 10 11  1  0  0  0  0
 10 33  1  0  0  0  0
 11 20  1  0  0  0  0
 11 34  1  0  0  0  0
 11 35  1  0  0  0  0
 12 13  1  0  0  0  0
 12 17  2  0  0  0  0
 13 14  2  0  0  0  0
 13 36  1  0  0  0  0
 14 15  1  0  0  0  0
 14 37  1  0  0  0  0
 15 16  2  0  0  0  0
 15 19  1  0  0  0  0
 16 17  1  0  0  0  0
 16 18  1  0  0  0  0
 17 38  1  0  0  0  0
 20 39  1  0  0  0  0
 20 40  1  0  0  0  0
 20 41  1  0  0  0  0
 21 22  1  0  0  0  0
 21 23  2  0  0  0  0
 21 24  2  0  0  0  0
 22 42  1  0  0  0  0
 22 43  1  0  0  0  0
M  CHG  1  11   1
M  END
> <Potency[nM] Norepinephrine transporter>
310

> <Potency[nM] Serotonin transporter>
240

> <Potency[nM] Dopamine transporter>
90

> <Name>
Cpd73

$$$$
Cpd74
  SciTegic04261111063D

 41 43  0  0  0  0            999 V2000
    0.7900   -3.4080    0.0000 C   0  0  0  0  0  0  0  0  0  0  0  0
    1.4400   -2.9050    0.0000 C   0  0  0  0  0  0  0  0  0  0  0  0
    2.2440   -3.0980    0.0000 C   0  0  0  0  0  0  0  0  0  0  0  0
    0.7800   -4.2350    0.0000 C   0  0  0  0  0  0  0  0  0  0  0  0
    2.5960   -3.8420    0.0000 C   0  0  0  0  0  0  0  0  0  0  0  0
    1.4210   -4.7570    0.0000 C   0  0  0  0  0  0  0  0  0  0  0  0
    2.2280   -4.5800    0.0000 C   0  0  0  0  0  0  0  0  0  0  0  0
    3.4170   -3.8520    0.0000 C   0  0  0  0  0  0  0  0  0  0  0  0
    3.8220   -4.5730    0.0000 C   0  0  0  0  0  0  0  0  0  0  0  0
    4.6580   -3.1500    0.0000 C   0  0  0  0  0  0  0  0  0  0  0  0
    3.8350   -3.1440    0.0000 C   0  0  0  0  0  0  0  0  0  0  0  0
    2.7640   -2.4570    0.0000 C   0  0  0  0  0  0  0  0  0  0  0  0
    3.5790   -2.5850    0.0000 O   0  0  0  0  0  0  0  0  0  0  0  0
    2.4690   -1.6830    0.0000 O   0  0  0  0  0  0  0  0  0  0  0  0
    4.0970   -1.9420    0.0000 C   0  0  0  0  0  0  0  0  0  0  0  0
    5.0670   -3.8710    0.0000 C   0  0  0  0  0  0  0  0  0  0  0  0
    4.6440   -4.5790    0.0000 C   0  0  0  0  0  0  0  0  0  0  0  0
    5.0440   -5.2960    0.0000 C   0  0  0  0  0  0  0  0  0  0  0  0
    5.8680   -5.3110    0.0000 C   0  0  0  0  0  0  0  0  0  0  0  0
    6.2910   -4.6020    0.0000 C   0  0  0  0  0  0  0  0  0  0  0  0
    5.8900   -3.8800    0.0000 C   0  0  0  0  0  0  0  0  0  0  0  0
    0.2270   -3.1270   -0.8900 H   0  0  0  0  0  0  0  0  0  0  0  0
    0.2270   -3.1270    0.8900 H   0  0  0  0  0  0  0  0  0  0  0  0
    1.3080   -2.2900    0.8900 H   0  0  0  0  0  0  0  0  0  0  0  0
    1.3080   -2.2900   -0.8900 H   0  0  0  0  0  0  0  0  0  0  0  0
    0.2100   -4.5020   -0.8900 H   0  0  0  0  0  0  0  0  0  0  0  0
    0.2100   -4.5020    0.8900 H   0  0  0  0  0  0  0  0  0  0  0  0
    1.2750   -5.3690   -0.8900 H   0  0  0  0  0  0  0  0  0  0  0  0
    1.2750   -5.3690    0.8900 H   0  0  0  0  0  0  0  0  0  0  0  0
    2.6150   -5.0760    0.8900 H   0  0  0  0  0  0  0  0  0  0  0  0
    2.6150   -5.0760   -0.8900 H   0  0  0  0  0  0  0  0  0  0  0  0
    3.2730   -5.5030    0.0000 H   0  0  0  0  0  0  0  0  0  0  0  0
    5.2050   -2.2190    0.0000 H   0  0  0  0  0  0  0  0  0  0  0  0
    3.3030   -2.2040    0.0000 H   0  0  0  0  0  0  0  0  0  0  0  0
    5.1250   -2.3040    0.0000 H   0  0  0  0  0  0  0  0  0  0  0  0
    3.9250   -1.3370    0.8900 H   0  0  0  0  0  0  0  0  0  0  0  0
    3.9250   -1.3370   -0.8900 H   0  0  0  0  0  0  0  0  0  0  0  0
    4.4890   -6.2220    0.0000 H   0  0  0  0  0  0  0  0  0  0  0  0
    6.3930   -6.2550    0.0000 H   0  0  0  0  0  0  0  0  0  0  0  0
    7.3710   -4.6190    0.0000 H   0  0  0  0  0  0  0  0  0  0  0  0
    6.4430   -2.9520    0.0000 H   0  0  0  0  0  0  0  0  0  0  0  0
  1  2  1  0  0  0  0
  1  4  1  0  0  0  0
  1 22  1  0  0  0  0
  1 23  1  0  0  0  0
  2  3  1  0  0  0  0
  2 24  1  0  0  0  0
  2 25  1  0  0  0  0
  3  5  2  0  0  0  0
  3 12  1  0  0  0  0
  4  6  1  0  0  0  0
  4 26  1  0  0  0  0
  4 27  1  0  0  0  0
  5  7  1  0  0  0  0
  5  8  1  0  0  0  0
  6  7  1  0  0  0  0
  6 28  1  0  0  0  0
  6 29  1  0  0  0  0
  7 30  1  0  0  0  0
  7 31  1  0  0  0  0
  8  9  2  0  0  0  0
  8 11  1  0  0  0  0
  9 17  1  0  0  0  0
  9 32  1  0  0  0  0
 10 11  2  0  0  0  0
 10 16  1  0  0  0  0
 10 33  1  0  0  0  0
 11 34  1  0  0  0  0
 12 13  1  0  0  0  0
 12 14  2  0  0  0  0
 13 15  1  0  0  0  0
 15 35  1  0  0  0  0
 15 36  1  0  0  0  0
 15 37  1  0  0  0  0
 16 17  1  0  0  0  0
 16 21  2  0  0  0  0
 17 18  2  0  0  0  0
 18 19  1  0  0  0  0
 18 38  1  0  0  0  0
 19 20  2  0  0  0  0
 19 39  1  0  0  0  0
 20 21  1  0  0  0  0
 20 40  1  0  0  0  0
 21 41  1  0  0  0  0
M  END
> <Potency[nM] Norepinephrine transporter>
68000

> <Potency[nM] Serotonin transporter>
532000

> <Potency[nM] Dopamine transporter>
392000

> <Name>
Cpd74

$$$$
Cpd75
  SciTegic04261111063D

 67 70  0  0  0  0            999 V2000
    4.6040   -3.0170    0.0000 N   0  3  0  0  0  0  0  0  0  0  0  0
    3.0540   -2.1170    0.0000 C   0  0  0  0  0  0  0  0  0  0  0  0
    2.5290   -1.8040    0.0000 C   0  0  0  0  0  0  0  0  0  0  0  0
    3.5790   -1.8170    0.0000 C   0  0  0  0  0  0  0  0  0  0  0  0
    5.6290   -3.0040    0.0000 C   0  0  0  0  0  0  0  0  0  0  0  0
    5.1170   -3.9040    0.0000 C   0  0  0  0  0  0  0  0  0  0  0  0
    4.6040   -3.6040    0.0000 C   0  0  0  0  0  0  0  0  0  0  0  0
    5.1170   -2.7040    0.0000 C   0  0  0  0  0  0  0  0  0  0  0  0
    5.6290   -3.6040    0.0000 C   0  0  0  0  0  0  0  0  0  0  0  0
    6.1420   -3.9000    0.0000 N   0  3  0  0  0  0  0  0  0  0  0  0
    8.7120   -3.0040    0.0000 C   0  0  0  0  0  0  0  0  0  0  0  0
    3.0540   -2.7170    0.0000 O   0  0  0  0  0  0  0  0  0  0  0  0
    7.6880   -3.6000    0.0000 C   0  0  0  0  0  0  0  0  0  0  0  0
    9.2290   -2.7120    0.0000 F   0  0  0  0  0  0  0  0  0  0  0  0
    8.2000   -2.7120    0.0000 C   0  0  0  0  0  0  0  0  0  0  0  0
    8.7120   -3.6040    0.0000 C   0  0  0  0  0  0  0  0  0  0  0  0
    7.6790   -3.0040    0.0000 C   0  0  0  0  0  0  0  0  0  0  0  0
    8.2000   -3.9000    0.0000 C   0  0  0  0  0  0  0  0  0  0  0  0
    4.0920   -2.7170    0.0000 C   0  0  0  0  0  0  0  0  0  0  0  0
    6.6540   -3.6040    0.0000 C   0  0  0  0  0  0  0  0  0  0  0  0
    3.5670   -3.0170    0.0000 C   0  0  0  0  0  0  0  0  0  0  0  0
    7.1750   -3.9000    0.0000 C   0  0  0  0  0  0  0  0  0  0  0  0
    4.0920   -2.1170    0.0000 C   0  0  0  0  0  0  0  0  0  0  0  0
    3.5790   -1.2040    0.0000 C   0  0  0  0  0  0  0  0  0  0  0  0
    2.0040   -2.1040    0.0000 C   0  0  0  0  0  0  0  0  0  0  0  0
    2.5290   -1.2040    0.0000 C   0  0  0  0  0  0  0  0  0  0  0  0
    4.6170   -1.8040    0.0000 C   0  0  0  0  0  0  0  0  0  0  0  0
    4.0920   -0.9040    0.0000 C   0  0  0  0  0  0  0  0  0  0  0  0
    2.0040   -0.8920    0.0000 C   0  0  0  0  0  0  0  0  0  0  0  0
    1.4920   -1.8040    0.0000 C   0  0  0  0  0  0  0  0  0  0  0  0
    4.6170   -1.2170    0.0000 C   0  0  0  0  0  0  0  0  0  0  0  0
    1.4920   -1.2040    0.0000 C   0  0  0  0  0  0  0  0  0  0  0  0
    4.6040   -3.0170   -1.0100 H   0  0  0  0  0  0  0  0  0  0  0  0
    3.0540   -2.1170    1.0900 H   0  0  0  0  0  0  0  0  0  0  0  0
    6.1750   -2.6910    0.8900 H   0  0  0  0  0  0  0  0  0  0  0  0
    6.1750   -2.6910   -0.8900 H   0  0  0  0  0  0  0  0  0  0  0  0
    5.1170   -4.5330   -0.8900 H   0  0  0  0  0  0  0  0  0  0  0  0
    5.1170   -4.5330    0.8900 H   0  0  0  0  0  0  0  0  0  0  0  0
    4.0580   -3.9170   -0.8900 H   0  0  0  0  0  0  0  0  0  0  0  0
    4.0580   -3.9170    0.8900 H   0  0  0  0  0  0  0  0  0  0  0  0
    5.1110   -2.0750    0.8900 H   0  0  0  0  0  0  0  0  0  0  0  0
    5.1110   -2.0750   -0.8900 H   0  0  0  0  0  0  0  0  0  0  0  0
    5.6290   -3.6040   -1.0900 H   0  0  0  0  0  0  0  0  0  0  0  0
    6.1420   -4.4830   -0.8250 H   0  0  0  0  0  0  0  0  0  0  0  0
    6.1420   -4.4830    0.8250 H   0  0  0  0  0  0  0  0  0  0  0  0
    8.2040   -1.6320    0.0000 H   0  0  0  0  0  0  0  0  0  0  0  0
    9.6470   -4.1440    0.0000 H   0  0  0  0  0  0  0  0  0  0  0  0
    6.7430   -2.4650    0.0000 H   0  0  0  0  0  0  0  0  0  0  0  0
    8.1970   -4.9800    0.0000 H   0  0  0  0  0  0  0  0  0  0  0  0
    4.0950   -2.0880   -0.8900 H   0  0  0  0  0  0  0  0  0  0  0  0
    4.0950   -2.0880    0.8900 H   0  0  0  0  0  0  0  0  0  0  0  0
    6.6520   -2.9750    0.8900 H   0  0  0  0  0  0  0  0  0  0  0  0
    6.6520   -2.9750   -0.8900 H   0  0  0  0  0  0  0  0  0  0  0  0
    3.5640   -3.6460   -0.8900 H   0  0  0  0  0  0  0  0  0  0  0  0
    3.5640   -3.6460    0.8900 H   0  0  0  0  0  0  0  0  0  0  0  0
    7.1790   -4.5290    0.8900 H   0  0  0  0  0  0  0  0  0  0  0  0
    7.1790   -4.5290   -0.8900 H   0  0  0  0  0  0  0  0  0  0  0  0
    4.0970   -3.1970    0.0000 H   0  0  0  0  0  0  0  0  0  0  0  0
    2.6420   -0.6670    0.0000 H   0  0  0  0  0  0  0  0  0  0  0  0
    1.9980   -3.1840    0.0000 H   0  0  0  0  0  0  0  0  0  0  0  0
    3.4680   -0.6700    0.0000 H   0  0  0  0  0  0  0  0  0  0  0  0
    5.5560   -2.3370    0.0000 H   0  0  0  0  0  0  0  0  0  0  0  0
    4.0970    0.1760    0.0000 H   0  0  0  0  0  0  0  0  0  0  0  0
    1.9980    0.1880    0.0000 H   0  0  0  0  0  0  0  0  0  0  0  0
    0.5550   -2.3410    0.0000 H   0  0  0  0  0  0  0  0  0  0  0  0
    5.5560   -0.6840    0.0000 H   0  0  0  0  0  0  0  0  0  0  0  0
    0.5500   -0.6750    0.0000 H   0  0  0  0  0  0  0  0  0  0  0  0
  1  7  1  0  0  0  0
  1  8  1  0  0  0  0
  1 19  1  0  0  0  0
  1 33  1  0  0  0  0
  2  3  1  0  0  0  0
  2  4  1  0  0  0  0
  2 12  1  0  0  0  0
  2 34  1  0  0  0  0
  3 25  2  0  0  0  0
  3 26  1  0  0  0  0
  4 23  2  0  0  0  0
  4 24  1  0  0  0  0
  5  8  1  0  0  0  0
  5  9  1  0  0  0  0
  5 35  1  0  0  0  0
  5 36  1  0  0  0  0
  6  7  1  0  0  0  0
  6  9  1  0  0  0  0
  6 37  1  0  0  0  0
  6 38  1  0  0  0  0
  7 39  1  0  0  0  0
  7 40  1  0  0  0  0
  8 41  1  0  0  0  0
  8 42  1  0  0  0  0
  9 10  1  0  0  0  0
  9 43  1  0  0  0  0
 10 20  1  0  0  0  0
 10 44  1  0  0  0  0
 10 45  1  0  0  0  0
 11 14  1  0  0  0  0
 11 15  2  0  0  0  0
 11 16  1  0  0  0  0
 12 21  1  0  0  0  0
 13 17  2  0  0  0  0
 13 18  1  0  0  0  0
 13 22  1  0  0  0  0
 15 17  1  0  0  0  0
 15 46  1  0  0  0  0
 16 18  2  0  0  0  0
 16 47  1  0  0  0  0
 17 48  1  0  0  0  0
 18 49  1  0  0  0  0
 19 21  1  0  0  0  0
 19 50  1  0  0  0  0
 19 51  1  0  0  0  0
 20 22  1  0  0  0  0
 20 52  1  0  0  0  0
 20 53  1  0  0  0  0
 21 54  1  0  0  0  0
 21 55  1  0  0  0  0
 22 56  1  0  0  0  0
 22 57  1  0  0  0  0
 23 27  1  0  0  0  0
 23 58  1  0  0  0  0
 24 28  2  0  0  0  0
 24 59  1  0  0  0  0
 25 30  1  0  0  0  0
 25 60  1  0  0  0  0
 26 29  2  0  0  0  0
 26 61  1  0  0  0  0
 27 31  2  0  0  0  0
 27 62  1  0  0  0  0
 28 31  1  0  0  0  0
 28 63  1  0  0  0  0
 29 32  1  0  0  0  0
 29 64  1  0  0  0  0
 30 32  2  0  0  0  0
 30 65  1  0  0  0  0
 31 66  1  0  0  0  0
 32 67  1  0  0  0  0
M  CHG  2   1   1  10   1
M  END
> <Potency[nM] Norepinephrine transporter>
79

> <Potency[nM] Serotonin transporter>
220

> <Potency[nM] Dopamine transporter>
110

> <Name>
Cpd75

$$$$
Cpd76
  SciTegic04261111063D

 73 76  0  0  1  0            999 V2000
    5.6420   -2.6420    0.0000 N   0  3  0  0  0  0  0  0  0  0  0  0
    6.6670   -3.2290    0.0000 C   0  0  0  0  0  0  0  0  0  0  0  0
    4.0920   -1.7420    0.0000 C   0  0  0  0  0  0  0  0  0  0  0  0
    6.1540   -3.5290    0.0000 C   0  0  0  0  0  0  0  0  0  0  0  0
    6.6670   -2.6290    0.0000 C   0  0  0  0  0  0  0  0  0  0  0  0
    7.1790   -3.5250    0.0000 N   0  3  0  0  0  0  0  0  0  0  0  0
    5.6420   -3.2290    0.0000 C   0  0  0  0  0  0  0  0  0  0  0  0
    6.1540   -2.3290    0.0000 C   0  0  0  0  0  0  0  0  0  0  0  0
    3.5670   -1.4290    0.0000 C   0  0  0  0  0  0  0  0  0  0  0  0
    4.6120   -1.4420    0.0000 C   0  0  0  0  0  0  0  0  0  0  0  0
    4.0920   -2.3420    0.0000 O   0  0  0  0  0  0  0  0  0  0  0  0
    5.1250   -2.3420    0.0000 C   0  0  0  0  0  0  0  0  0  0  0  0
    4.6040   -2.6420    0.0000 C   0  0  0  0  0  0  0  0  0  0  0  0
    9.2380   -3.5170    0.0000 C   0  0  0  0  0  0  0  0  0  0  0  0
    8.2040   -3.5250    0.0000 C   0  0  0  0  0  0  0  0  0  0  0  0
    7.6920   -3.2290    0.0000 C   0  0  0  0  0  0  0  0  0  0  0  0
    7.1790   -4.1170    0.0000 C   0  0  0  0  0  0  0  0  0  0  0  0
    8.7170   -3.2250    0.0000 C   0  0  0  0  0  0  0  0  0  0  0  0
    5.1290   -1.7420    0.0000 C   0  0  0  0  0  0  0  0  0  0  0  0
    4.6120   -0.8290    0.0000 C   0  0  0  0  0  0  0  0  0  0  0  0
    3.0420   -1.7290    0.0000 C   0  0  0  0  0  0  0  0  0  0  0  0
    3.5670   -0.8290    0.0000 C   0  0  0  0  0  0  0  0  0  0  0  0
    9.2380   -4.1120    0.0000 C   0  0  0  0  0  0  0  0  0  0  0  0
    9.7420   -3.2170    0.0000 C   0  0  0  0  0  0  0  0  0  0  0  0
    2.5290   -1.4290    0.0000 C   0  0  0  0  0  0  0  0  0  0  0  0
    5.6540   -1.4290    0.0000 C   0  0  0  0  0  0  0  0  0  0  0  0
    5.1290   -0.5290    0.0000 C   0  0  0  0  0  0  0  0  0  0  0  0
    3.0420   -0.5170    0.0000 C   0  0  0  0  0  0  0  0  0  0  0  0
   10.2620   -3.5170    0.0000 C   0  0  0  0  0  0  0  0  0  0  0  0
    9.7500   -4.4040    0.0000 C   0  0  0  0  0  0  0  0  0  0  0  0
   10.2620   -4.1120    0.0000 C   0  0  0  0  0  0  0  0  0  0  0  0
    2.5290   -0.8290    0.0000 C   0  0  0  0  0  0  0  0  0  0  0  0
    5.6540   -0.8420    0.0000 C   0  0  0  0  0  0  0  0  0  0  0  0
    5.6420   -2.6420   -1.0100 H   0  0  0  0  0  0  0  0  0  0  0  0
    6.6670   -3.2290    1.0900 H   0  0  0  0  0  0  0  0  0  0  0  0
    4.0920   -1.7420    1.0900 H   0  0  0  0  0  0  0  0  0  0  0  0
    6.1540   -4.1580    0.8900 H   0  0  0  0  0  0  0  0  0  0  0  0
    6.1540   -4.1580   -0.8900 H   0  0  0  0  0  0  0  0  0  0  0  0
    7.2130   -2.3160   -0.8900 H   0  0  0  0  0  0  0  0  0  0  0  0
    7.2130   -2.3160    0.8900 H   0  0  0  0  0  0  0  0  0  0  0  0
    7.1790   -3.5250    1.0100 H   0  0  0  0  0  0  0  0  0  0  0  0
    5.0960   -3.5420   -0.8900 H   0  0  0  0  0  0  0  0  0  0  0  0
    5.0960   -3.5420    0.8900 H   0  0  0  0  0  0  0  0  0  0  0  0
    6.1480   -1.7000    0.8900 H   0  0  0  0  0  0  0  0  0  0  0  0
    6.1480   -1.7000   -0.8900 H   0  0  0  0  0  0  0  0  0  0  0  0
    5.1260   -1.7130   -0.8900 H   0  0  0  0  0  0  0  0  0  0  0  0
    5.1260   -1.7130    0.8900 H   0  0  0  0  0  0  0  0  0  0  0  0
    4.6020   -3.2710   -0.8900 H   0  0  0  0  0  0  0  0  0  0  0  0
    4.6020   -3.2710    0.8900 H   0  0  0  0  0  0  0  0  0  0  0  0
    8.2060   -4.1540   -0.8900 H   0  0  0  0  0  0  0  0  0  0  0  0
    8.2060   -4.1540    0.8900 H   0  0  0  0  0  0  0  0  0  0  0  0
    7.6920   -2.6000    0.8900 H   0  0  0  0  0  0  0  0  0  0  0  0
    7.6920   -2.6000   -0.8900 H   0  0  0  0  0  0  0  0  0  0  0  0
    7.1790   -4.4800   -1.0280 H   0  0  0  0  0  0  0  0  0  0  0  0
    6.2890   -4.4800    0.5140 H   0  0  0  0  0  0  0  0  0  0  0  0
    8.0690   -4.4800    0.5140 H   0  0  0  0  0  0  0  0  0  0  0  0
    8.7110   -2.5960   -0.8900 H   0  0  0  0  0  0  0  0  0  0  0  0
    8.7110   -2.5960    0.8900 H   0  0  0  0  0  0  0  0  0  0  0  0
    5.1350   -2.8220    0.0000 H   0  0  0  0  0  0  0  0  0  0  0  0
    3.6760   -0.2900    0.0000 H   0  0  0  0  0  0  0  0  0  0  0  0
    3.0370   -2.8090    0.0000 H   0  0  0  0  0  0  0  0  0  0  0  0
    4.5060   -0.2950    0.0000 H   0  0  0  0  0  0  0  0  0  0  0  0
    8.3040   -4.6540    0.0000 H   0  0  0  0  0  0  0  0  0  0  0  0
    9.7350   -2.1370    0.0000 H   0  0  0  0  0  0  0  0  0  0  0  0
    1.5920   -1.9660    0.0000 H   0  0  0  0  0  0  0  0  0  0  0  0
    6.5930   -1.9620    0.0000 H   0  0  0  0  0  0  0  0  0  0  0  0
    5.1350    0.5510    0.0000 H   0  0  0  0  0  0  0  0  0  0  0  0
    3.0360    0.5630    0.0000 H   0  0  0  0  0  0  0  0  0  0  0  0
   11.1970   -2.9770    0.0000 H   0  0  0  0  0  0  0  0  0  0  0  0
    9.7500   -5.4840    0.0000 H   0  0  0  0  0  0  0  0  0  0  0  0
   11.1960   -4.6540    0.0000 H   0  0  0  0  0  0  0  0  0  0  0  0
    1.5880   -0.3000    0.0000 H   0  0  0  0  0  0  0  0  0  0  0  0
    6.5930   -0.3090    0.0000 H   0  0  0  0  0  0  0  0  0  0  0  0
  1  7  1  0  0  0  0
  1  8  1  0  0  0  0
  1 12  1  0  0  0  0
  1 34  1  0  0  0  0
  2  4  1  0  0  0  0
  2  5  1  0  0  0  0
  2  6  1  0  0  0  0
  2 35  1  0  0  0  0
  3  9  1  0  0  0  0
  3 10  1  0  0  0  0
  3 11  1  0  0  0  0
  3 36  1  0  0  0  0
  4  7  1  0  0  0  0
  4 37  1  0  0  0  0
  4 38  1  0  0  0  0
  5  8  1  0  0  0  0
  5 39  1  0  0  0  0
  5 40  1  0  0  0  0
  6 16  1  0  0  0  0
  6 17  1  0  0  0  0
  6 41  1  0  0  0  0
  7 42  1  0  0  0  0
  7 43  1  0  0  0  0
  8 44  1  0  0  0  0
  8 45  1  0  0  0  0
  9 21  2  0  0  0  0
  9 22  1  0  0  0  0
 10 19  2  0  0  0  0
 10 20  1  0  0  0  0
 11 13  1  0  0  0  0
 12 13  1  0  0  0  0
 12 46  1  0  0  0  0
 12 47  1  0  0  0  0
 13 48  1  0  0  0  0
 13 49  1  0  0  0  0
 14 18  1  0  0  0  0
 14 23  2  0  0  0  0
 14 24  1  0  0  0  0
 15 16  1  0  0  0  0
 15 18  1  0  0  0  0
 15 50  1  0  0  0  0
 15 51  1  0  0  0  0
 16 52  1  0  0  0  0
 16 53  1  0  0  0  0
 17 54  1  0  0  0  0
 17 55  1  0  0  0  0
 17 56  1  0  0  0  0
 18 57  1  0  0  0  0
 18 58  1  0  0  0  0
 19 26  1  0  0  0  0
 19 59  1  0  0  0  0
 20 27  2  0  0  0  0
 20 60  1  0  0  0  0
 21 25  1  0  0  0  0
 21 61  1  0  0  0  0
 22 28  2  0  0  0  0
 22 62  1  0  0  0  0
 23 30  1  0  0  0  0
 23 63  1  0  0  0  0
 24 29  2  0  0  0  0
 24 64  1  0  0  0  0
 25 32  2  0  0  0  0
 25 65  1  0  0  0  0
 26 33  2  0  0  0  0
 26 66  1  0  0  0  0
 27 33  1  0  0  0  0
 27 67  1  0  0  0  0
 28 32  1  0  0  0  0
 28 68  1  0  0  0  0
 29 31  1  0  0  0  0
 29 69  1  0  0  0  0
 30 31  2  0  0  0  0
 30 70  1  0  0  0  0
 31 71  1  0  0  0  0
 32 72  1  0  0  0  0
 33 73  1  0  0  0  0
M  CHG  2   1   1   6   1
M  END
> <Potency[nM] Norepinephrine transporter>
42

> <Potency[nM] Serotonin transporter>
87

> <Potency[nM] Dopamine transporter>
34

> <Name>
Cpd76

$$$$
Cpd77
  SciTegic04261111063D

 44 46  0  0  1  0            999 V2000
   -4.1760  -14.0120    0.0000 C   0  0  1  0  0  0  0  0  0  0  0  0
   -4.2160  -13.1960    0.0000 N   0  3  0  0  0  0  0  0  0  0  0  0
   -3.3630  -14.3700    0.0000 C   0  0  2  0  0  0  0  0  0  0  0  0
   -4.9220  -14.4170    0.0000 C   0  0  0  0  0  0  0  0  0  0  0  0
   -3.1500  -15.2210    0.0000 C   0  0  1  0  0  0  0  0  0  0  0  0
   -5.0950  -15.2480    0.0000 C   0  0  0  0  0  0  0  0  0  0  0  0
   -4.5240  -14.8400    0.0000 C   0  0  2  0  0  0  0  0  0  0  0  0
   -3.7300  -14.8000    0.0000 C   0  0  0  0  0  0  0  0  0  0  0  0
   -4.1600  -12.3740    0.0000 C   0  0  0  0  0  0  0  0  0  0  0  0
   -2.6830  -13.7980    0.0000 C   0  0  0  0  0  0  0  0  0  0  0  0
   -1.8470  -14.1000    0.0000 O   0  0  0  0  0  0  0  0  0  0  0  0
   -2.8390  -12.9230    0.0000 O   0  0  0  0  0  0  0  0  0  0  0  0
   -1.1670  -13.5280    0.0000 C   0  0  0  0  0  0  0  0  0  0  0  0
   -2.4410  -15.6430    0.0000 C   0  0  0  0  0  0  0  0  0  0  0  0
   -2.4560  -16.4640    0.0000 C   0  0  0  0  0  0  0  0  0  0  0  0
   -1.7490  -16.8860    0.0000 C   0  0  0  0  0  0  0  0  0  0  0  0
   -1.0280  -16.4840    0.0000 C   0  0  0  0  0  0  0  0  0  0  0  0
   -1.0190  -15.6560    0.0000 C   0  0  0  0  0  0  0  0  0  0  0  0
   -1.7260  -15.2380    0.0000 C   0  0  0  0  0  0  0  0  0  0  0  0
   -0.3200  -16.9060    0.0000 C   0  0  0  0  0  0  0  0  0  0  0  0
   -4.1760  -14.0120   -1.0900 H   0  0  0  0  0  0  0  0  0  0  0  0
   -4.2160  -13.1960   -1.0100 H   0  0  0  0  0  0  0  0  0  0  0  0
   -3.3630  -14.3700   -1.0900 H   0  0  0  0  0  0  0  0  0  0  0  0
   -5.4270  -14.0420    0.8900 H   0  0  0  0  0  0  0  0  0  0  0  0
   -5.4270  -14.0420   -0.8900 H   0  0  0  0  0  0  0  0  0  0  0  0
   -3.1500  -15.2210    1.0900 H   0  0  0  0  0  0  0  0  0  0  0  0
   -5.4390  -15.7750   -0.8900 H   0  0  0  0  0  0  0  0  0  0  0  0
   -5.4390  -15.7750    0.8900 H   0  0  0  0  0  0  0  0  0  0  0  0
   -4.5240  -14.8400   -1.0900 H   0  0  0  0  0  0  0  0  0  0  0  0
   -3.5510  -14.1970   -0.8900 H   0  0  0  0  0  0  0  0  0  0  0  0
   -3.5510  -14.1970    0.8900 H   0  0  0  0  0  0  0  0  0  0  0  0
   -4.1350  -12.0120    1.0280 H   0  0  0  0  0  0  0  0  0  0  0  0
   -5.0230  -11.9510   -0.5140 H   0  0  0  0  0  0  0  0  0  0  0  0
   -3.2470  -12.0720   -0.5140 H   0  0  0  0  0  0  0  0  0  0  0  0
   -0.2270  -14.0810    0.0000 H   0  0  0  0  0  0  0  0  0  0  0  0
   -1.2200  -12.9010    0.8900 H   0  0  0  0  0  0  0  0  0  0  0  0
   -1.2200  -12.9010   -0.8900 H   0  0  0  0  0  0  0  0  0  0  0  0
   -3.4000  -16.9890    0.0000 H   0  0  0  0  0  0  0  0  0  0  0  0
   -1.7650  -17.9660    0.0000 H   0  0  0  0  0  0  0  0  0  0  0  0
   -0.0780  -15.1260    0.0000 H   0  0  0  0  0  0  0  0  0  0  0  0
   -1.7160  -14.1580    0.0000 H   0  0  0  0  0  0  0  0  0  0  0  0
   -0.5340  -17.9750    0.0000 H   0  0  0  0  0  0  0  0  0  0  0  0
    0.2550  -16.6510    0.8900 H   0  0  0  0  0  0  0  0  0  0  0  0
    0.2550  -16.6510   -0.8900 H   0  0  0  0  0  0  0  0  0  0  0  0
  1  2  1  0  0  0  0
  1  3  1  0  0  0  0
  1  4  1  0  0  0  0
  1 21  1  0  0  0  0
  2  7  1  0  0  0  0
  2  9  1  0  0  0  0
  2 22  1  0  0  0  0
  3  5  1  0  0  0  0
  3 10  1  0  0  0  0
  3 23  1  0  0  0  0
  4  6  1  0  0  0  0
  4 24  1  0  0  0  0
  4 25  1  0  0  0  0
  5  8  1  0  0  0  0
  5 14  1  0  0  0  0
  5 26  1  0  0  0  0
  6  7  1  0  0  0  0
  6 27  1  0  0  0  0
  6 28  1  0  0  0  0
  7  8  1  0  0  0  0
  7 29  1  0  0  0  0
  8 30  1  0  0  0  0
  8 31  1  0  0  0  0
  9 32  1  0  0  0  0
  9 33  1  0  0  0  0
  9 34  1  0  0  0  0
 10 11  1  0  0  0  0
 10 12  2  0  0  0  0
 11 13  1  0  0  0  0
 13 35  1  0  0  0  0
 13 36  1  0  0  0  0
 13 37  1  0  0  0  0
 14 15  1  0  0  0  0
 14 19  2  0  0  0  0
 15 16  2  0  0  0  0
 15 38  1  0  0  0  0
 16 17  1  0  0  0  0
 16 39  1  0  0  0  0
 17 18  2  0  0  0  0
 17 20  1  0  0  0  0
 18 19  1  0  0  0  0
 18 40  1  0  0  0  0
 19 41  1  0  0  0  0
 20 42  1  0  0  0  0
 20 43  1  0  0  0  0
 20 44  1  0  0  0  0
M  CHG  1   2   1
M  END
> <Potency[nM] Norepinephrine transporter>
640

> <Potency[nM] Serotonin transporter>
390

> <Potency[nM] Dopamine transporter>
108.6

> <Name>
Cpd77

$$$$
Cpd78
  SciTegic04261111063D

 41 43  0  0  1  0            999 V2000
    4.2390  -20.2240    0.0000 C   0  0  1  0  0  0  0  0  0  0  0  0
    4.1990  -19.4510    0.0000 N   0  3  0  0  0  0  0  0  0  0  0  0
    5.0050  -20.5620    0.0000 C   0  0  2  0  0  0  0  0  0  0  0  0
    3.5320  -20.6050    0.0000 C   0  0  0  0  0  0  0  0  0  0  0  0
    5.2110  -21.3660    0.0000 C   0  0  2  0  0  0  0  0  0  0  0  0
    3.3660  -21.3930    0.0000 C   0  0  0  0  0  0  0  0  0  0  0  0
    3.9070  -21.0050    0.0000 C   0  0  2  0  0  0  0  0  0  0  0  0
    4.6610  -20.9690    0.0000 C   0  0  0  0  0  0  0  0  0  0  0  0
    4.2510  -18.6720    0.0000 C   0  0  0  0  0  0  0  0  0  0  0  0
    5.6360  -20.0280    0.0000 C   0  0  0  0  0  0  0  0  0  0  0  0
    6.4150  -20.3070    0.0000 O   0  0  0  0  0  0  0  0  0  0  0  0
    5.4890  -19.2140    0.0000 O   0  0  0  0  0  0  0  0  0  0  0  0
    6.5620  -21.1210    0.0000 C   0  0  0  0  0  0  0  0  0  0  0  0
    5.6760  -22.0470    0.0000 C   0  0  0  0  0  0  0  0  0  0  0  0
    5.3160  -22.7930    0.0000 C   0  0  0  0  0  0  0  0  0  0  0  0
    5.7820  -23.4750    0.0000 C   0  0  0  0  0  0  0  0  0  0  0  0
    6.6070  -23.4140    0.0000 C   0  0  0  0  0  0  0  0  0  0  0  0
    6.9650  -22.6630    0.0000 C   0  0  0  0  0  0  0  0  0  0  0  0
    6.4970  -21.9840    0.0000 C   0  0  0  0  0  0  0  0  0  0  0  0
    4.2390  -20.2240   -1.0900 H   0  0  0  0  0  0  0  0  0  0  0  0
    4.1990  -19.4510   -1.0100 H   0  0  0  0  0  0  0  0  0  0  0  0
    5.0050  -20.5620   -1.0900 H   0  0  0  0  0  0  0  0  0  0  0  0
    3.0280  -20.2280    0.8900 H   0  0  0  0  0  0  0  0  0  0  0  0
    3.0280  -20.2280   -0.8900 H   0  0  0  0  0  0  0  0  0  0  0  0
    5.2110  -21.3660   -1.0900 H   0  0  0  0  0  0  0  0  0  0  0  0
    3.0220  -21.9200   -0.8900 H   0  0  0  0  0  0  0  0  0  0  0  0
    3.0220  -21.9200    0.8900 H   0  0  0  0  0  0  0  0  0  0  0  0
    3.9070  -21.0050   -1.0900 H   0  0  0  0  0  0  0  0  0  0  0  0
    4.8400  -20.3660   -0.8900 H   0  0  0  0  0  0  0  0  0  0  0  0
    4.8400  -20.3660    0.8900 H   0  0  0  0  0  0  0  0  0  0  0  0
    4.2750  -18.3090    1.0280 H   0  0  0  0  0  0  0  0  0  0  0  0
    3.3870  -18.2500   -0.5140 H   0  0  0  0  0  0  0  0  0  0  0  0
    5.1630  -18.3690   -0.5140 H   0  0  0  0  0  0  0  0  0  0  0  0
    7.6380  -21.2960    0.0000 H   0  0  0  0  0  0  0  0  0  0  0  0
    6.1210  -21.5700   -0.8900 H   0  0  0  0  0  0  0  0  0  0  0  0
    6.1210  -21.5700    0.8900 H   0  0  0  0  0  0  0  0  0  0  0  0
    4.2390  -22.8740    0.0000 H   0  0  0  0  0  0  0  0  0  0  0  0
    5.3130  -24.4480    0.0000 H   0  0  0  0  0  0  0  0  0  0  0  0
    7.2170  -24.3050    0.0000 H   0  0  0  0  0  0  0  0  0  0  0  0
    8.0420  -22.5770    0.0000 H   0  0  0  0  0  0  0  0  0  0  0  0
    6.9620  -21.0090    0.0000 H   0  0  0  0  0  0  0  0  0  0  0  0
  1  2  1  0  0  0  0
  1  3  1  0  0  0  0
  1  4  1  0  0  0  0
  1 20  1  0  0  0  0
  2  7  1  0  0  0  0
  2  9  1  0  0  0  0
  2 21  1  0  0  0  0
  3  5  1  0  0  0  0
  3 10  1  0  0  0  0
  3 22  1  0  0  0  0
  4  6  1  0  0  0  0
  4 23  1  0  0  0  0
  4 24  1  0  0  0  0
  5  8  1  0  0  0  0
  5 14  1  0  0  0  0
  5 25  1  0  0  0  0
  6  7  1  0  0  0  0
  6 26  1  0  0  0  0
  6 27  1  0  0  0  0
  7  8  1  0  0  0  0
  7 28  1  0  0  0  0
  8 29  1  0  0  0  0
  8 30  1  0  0  0  0
  9 31  1  0  0  0  0
  9 32  1  0  0  0  0
  9 33  1  0  0  0  0
 10 11  1  0  0  0  0
 10 12  2  0  0  0  0
 11 13  1  0  0  0  0
 13 34  1  0  0  0  0
 13 35  1  0  0  0  0
 13 36  1  0  0  0  0
 14 15  1  0  0  0  0
 14 19  2  0  0  0  0
 15 16  2  0  0  0  0
 15 37  1  0  0  0  0
 16 17  1  0  0  0  0
 16 38  1  0  0  0  0
 17 18  2  0  0  0  0
 17 39  1  0  0  0  0
 18 19  1  0  0  0  0
 18 40  1  0  0  0  0
 19 41  1  0  0  0  0
M  CHG  1   2   1
M  END
> <Potency[nM] Norepinephrine transporter>
550

> <Potency[nM] Serotonin transporter>
178

> <Potency[nM] Dopamine transporter>
23

> <Name>
Cpd78

$$$$
Cpd79
  SciTegic04261111063D

 46 49  0  0  1  0            999 V2000
    0.4760  -17.3170    0.0000 C   0  0  2  0  0  0  0  0  0  0  0  0
    1.4020  -18.3060    0.0000 C   0  0  0  0  0  0  0  0  0  0  0  0
    0.9610  -17.7880    0.0000 C   0  0  0  0  0  0  0  0  0  0  0  0
   -0.0100  -17.6140    0.0000 C   0  0  2  0  0  0  0  0  0  0  0  0
   -0.0030  -16.7770    0.0000 N   0  3  2  0  0  0  0  0  0  0  0  0
    1.4070  -17.4650    0.0000 C   0  0  0  0  0  0  0  0  0  0  0  0
   -0.6570  -18.2300    0.0000 C   0  0  0  0  0  0  0  0  0  0  0  0
    0.0290  -17.9660    0.0000 C   0  0  0  0  0  0  0  0  0  0  0  0
    1.8030  -19.0250    0.0000 C   0  0  0  0  0  0  0  0  0  0  0  0
    1.3780  -19.7340    0.0000 C   0  0  0  0  0  0  0  0  0  0  0  0
    1.7820  -20.4540    0.0000 C   0  0  0  0  0  0  0  0  0  0  0  0
    2.6080  -20.4640    0.0000 C   0  0  0  0  0  0  0  0  0  0  0  0
    3.0300  -19.7490    0.0000 C   0  0  0  0  0  0  0  0  0  0  0  0
    2.6240  -19.0320    0.0000 C   0  0  0  0  0  0  0  0  0  0  0  0
    0.5560  -19.7210    0.0000 C   0  0  0  0  0  0  0  0  0  0  0  0
    0.1540  -18.9990    0.0000 C   0  0  0  0  0  0  0  0  0  0  0  0
   -0.6710  -18.9870    0.0000 C   0  0  0  0  0  0  0  0  0  0  0  0
   -1.0940  -19.6960    0.0000 C   0  0  0  0  0  0  0  0  0  0  0  0
   -0.6870  -20.4200    0.0000 C   0  0  0  0  0  0  0  0  0  0  0  0
    0.1360  -20.4280    0.0000 C   0  0  0  0  0  0  0  0  0  0  0  0
   -0.8050  -16.5600    0.0000 C   0  0  0  0  0  0  0  0  0  0  0  0
    0.2240  -15.9830    0.0000 C   0  0  0  0  0  0  0  0  0  0  0  0
    1.0250  -15.7830    0.0000 Cl  0  0  0  0  0  0  0  0  0  0  0  0
    0.4760  -17.3170    1.0900 H   0  0  0  0  0  0  0  0  0  0  0  0
    1.2740  -17.2420   -0.8900 H   0  0  0  0  0  0  0  0  0  0  0  0
    1.2740  -17.2420    0.8900 H   0  0  0  0  0  0  0  0  0  0  0  0
   -0.0100  -17.6140   -1.0900 H   0  0  0  0  0  0  0  0  0  0  0  0
    2.2310  -16.7660    0.0000 H   0  0  0  0  0  0  0  0  0  0  0  0
   -1.1890  -18.5660   -0.8900 H   0  0  0  0  0  0  0  0  0  0  0  0
   -1.1890  -18.5660    0.8900 H   0  0  0  0  0  0  0  0  0  0  0  0
    0.4190  -18.4600    0.8900 H   0  0  0  0  0  0  0  0  0  0  0  0
    0.4190  -18.4600   -0.8900 H   0  0  0  0  0  0  0  0  0  0  0  0
    1.2310  -21.3830    0.0000 H   0  0  0  0  0  0  0  0  0  0  0  0
    3.1380  -21.4050    0.0000 H   0  0  0  0  0  0  0  0  0  0  0  0
    4.1100  -19.7590    0.0000 H   0  0  0  0  0  0  0  0  0  0  0  0
    3.1720  -18.1010    0.0000 H   0  0  0  0  0  0  0  0  0  0  0  0
    0.7080  -18.0720    0.0000 H   0  0  0  0  0  0  0  0  0  0  0  0
   -1.1970  -18.0440    0.0000 H   0  0  0  0  0  0  0  0  0  0  0  0
   -2.1740  -19.6820    0.0000 H   0  0  0  0  0  0  0  0  0  0  0  0
   -1.2370  -21.3500    0.0000 H   0  0  0  0  0  0  0  0  0  0  0  0
    0.6660  -21.3690    0.0000 H   0  0  0  0  0  0  0  0  0  0  0  0
   -1.4240  -17.4570    0.0000 H   0  0  0  0  0  0  0  0  0  0  0  0
   -1.0220  -15.9690   -0.8900 H   0  0  0  0  0  0  0  0  0  0  0  0
   -1.0220  -15.9690    0.8900 H   0  0  0  0  0  0  0  0  0  0  0  0
   -0.2130  -15.5310    0.8900 H   0  0  0  0  0  0  0  0  0  0  0  0
   -0.2130  -15.5310   -0.8900 H   0  0  0  0  0  0  0  0  0  0  0  0
  1  5  1  0  0  0  0
  1  6  1  0  0  0  0
  1  8  1  0  0  0  0
  1 24  1  0  0  0  0
  2  3  1  0  0  0  0
  2  6  2  0  0  0  0
  2  9  1  0  0  0  0
  3  4  1  0  0  0  0
  3 25  1  0  0  0  0
  3 26  1  0  0  0  0
  4  5  1  0  0  0  0
  4  7  1  0  0  0  0
  4 27  1  0  0  0  0
  5 21  1  0  0  0  0
  5 22  1  0  0  0  0
  6 28  1  0  0  0  0
  7  8  1  0  0  0  0
  7 29  1  0  0  0  0
  7 30  1  0  0  0  0
  8 31  1  0  0  0  0
  8 32  1  0  0  0  0
  9 10  1  0  0  0  0
  9 14  2  0  0  0  0
 10 11  2  0  0  0  0
 10 15  1  0  0  0  0
 11 12  1  0  0  0  0
 11 33  1  0  0  0  0
 12 13  2  0  0  0  0
 12 34  1  0  0  0  0
 13 14  1  0  0  0  0
 13 35  1  0  0  0  0
 14 36  1  0  0  0  0
 15 16  1  0  0  0  0
 15 20  2  0  0  0  0
 16 17  2  0  0  0  0
 16 37  1  0  0  0  0
 17 18  1  0  0  0  0
 17 38  1  0  0  0  0
 18 19  2  0  0  0  0
 18 39  1  0  0  0  0
 19 20  1  0  0  0  0
 19 40  1  0  0  0  0
 20 41  1  0  0  0  0
 21 42  1  0  0  0  0
 21 43  1  0  0  0  0
 21 44  1  0  0  0  0
 22 23  1  0  0  0  0
 22 45  1  0  0  0  0
 22 46  1  0  0  0  0
M  CHG  1   5   1
M  END
> <Potency[nM] Norepinephrine transporter>
2020

> <Potency[nM] Serotonin transporter>
16100

> <Potency[nM] Dopamine transporter>
67000

> <Name>
Cpd79

$$$$
Cpd80
  SciTegic04261111063D

 37 40  0  0  1  0            999 V2000
    6.6620   -3.8420    0.0000 N   0  0  0  0  0  0  0  0  0  0  0  0
    6.1670   -3.1750    0.0000 C   0  0  2  0  0  0  0  0  0  0  0  0
    6.1790   -4.5170    0.0000 C   0  0  0  0  0  0  0  0  0  0  0  0
    5.3790   -3.4380    0.0000 C   0  0  0  0  0  0  0  0  0  0  0  0
    5.3880   -4.2670    0.0000 C   0  0  0  0  0  0  0  0  0  0  0  0
    6.5170   -5.2750    0.0000 N   0  0  0  0  0  0  0  0  0  0  0  0
    6.4170   -2.3880    0.0000 C   0  0  0  0  0  0  0  0  0  0  0  0
    5.5790   -2.5920    0.0000 O   0  0  0  0  0  0  0  0  0  0  0  0
    7.4880   -3.9170    0.0000 C   0  0  0  0  0  0  0  0  0  0  0  0
    7.2250   -2.2170    0.0000 C   0  0  0  0  0  0  0  0  0  0  0  0
    5.8670   -1.7880    0.0000 C   0  0  0  0  0  0  0  0  0  0  0  0
    6.9170   -0.8250    0.0000 C   0  0  0  0  0  0  0  0  0  0  0  0
    4.6670   -3.0250    0.0000 C   0  0  0  0  0  0  0  0  0  0  0  0
    6.1120   -1.0000    0.0000 C   0  0  0  0  0  0  0  0  0  0  0  0
    7.4670   -1.4290    0.0000 C   0  0  0  0  0  0  0  0  0  0  0  0
    7.3540   -5.3540    0.0000 C   0  0  0  0  0  0  0  0  0  0  0  0
    4.6670   -4.6790    0.0000 C   0  0  0  0  0  0  0  0  0  0  0  0
    7.8290   -4.6750    0.0000 C   0  0  0  0  0  0  0  0  0  0  0  0
    7.1670   -0.0290    0.0000 O   0  0  0  0  0  0  0  0  0  0  0  0
    3.9540   -3.4380    0.0000 C   0  0  0  0  0  0  0  0  0  0  0  0
    3.9540   -4.2670    0.0000 C   0  0  0  0  0  0  0  0  0  0  0  0
    4.7290   -3.0370    0.0000 H   0  0  0  0  0  0  0  0  0  0  0  0
    7.8530   -3.4050    0.8900 H   0  0  0  0  0  0  0  0  0  0  0  0
    7.8530   -3.4050   -0.8900 H   0  0  0  0  0  0  0  0  0  0  0  0
    7.9540   -3.0140    0.0000 H   0  0  0  0  0  0  0  0  0  0  0  0
    4.8130   -2.0240    0.0000 H   0  0  0  0  0  0  0  0  0  0  0  0
    4.6670   -1.9450    0.0000 H   0  0  0  0  0  0  0  0  0  0  0  0
    5.3820   -0.2040    0.0000 H   0  0  0  0  0  0  0  0  0  0  0  0
    8.5210   -1.1930    0.0000 H   0  0  0  0  0  0  0  0  0  0  0  0
    7.6180   -5.9250   -0.8900 H   0  0  0  0  0  0  0  0  0  0  0  0
    7.6180   -5.9250    0.8900 H   0  0  0  0  0  0  0  0  0  0  0  0
    4.6640   -5.7590    0.0000 H   0  0  0  0  0  0  0  0  0  0  0  0
    8.4560   -4.7340    0.8900 H   0  0  0  0  0  0  0  0  0  0  0  0
    8.4560   -4.7340   -0.8900 H   0  0  0  0  0  0  0  0  0  0  0  0
    8.1190    0.0970    0.0000 H   0  0  0  0  0  0  0  0  0  0  0  0
    3.0180   -2.8990    0.0000 H   0  0  0  0  0  0  0  0  0  0  0  0
    3.0190   -4.8070    0.0000 H   0  0  0  0  0  0  0  0  0  0  0  0
  1  2  1  0  0  0  0
  1  3  1  0  0  0  0
  1  9  1  0  0  0  0
  2  4  1  0  0  0  0
  2  7  1  0  0  0  0
  2  8  1  0  0  0  0
  3  5  1  0  0  0  0
  3  6  2  0  0  0  0
  4  5  2  0  0  0  0
  4 13  1  0  0  0  0
  5 17  1  0  0  0  0
  6 16  1  0  0  0  0
  7 10  2  0  0  0  0
  7 11  1  0  0  0  0
  8 22  1  0  0  0  0
  9 18  1  0  0  0  0
  9 23  1  0  0  0  0
  9 24  1  0  0  0  0
 10 15  1  0  0  0  0
 10 25  1  0  0  0  0
 11 14  2  0  0  0  0
 11 26  1  0  0  0  0
 12 14  1  0  0  0  0
 12 15  2  0  0  0  0
 12 19  1  0  0  0  0
 13 20  2  0  0  0  0
 13 27  1  0  0  0  0
 14 28  1  0  0  0  0
 15 29  1  0  0  0  0
 16 18  1  0  0  0  0
 16 30  1  0  0  0  0
 16 31  1  0  0  0  0
 17 21  2  0  0  0  0
 17 32  1  0  0  0  0
 18 33  1  0  0  0  0
 18 34  1  0  0  0  0
 19 35  1  0  0  0  0
 20 21  1  0  0  0  0
 20 36  1  0  0  0  0
 21 37  1  0  0  0  0
M  END
> <Potency[nM] Norepinephrine transporter>
1.9

> <Potency[nM] Serotonin transporter>
77

> <Potency[nM] Dopamine transporter>
87.1

> <Name>
Cpd80

$$$$
Cpd81
  SciTegic04261111063D

 43 45  0  0  1  0            999 V2000
    1.2292   -0.7194   -0.0609 C   0  0  0  0  0  0  0  0  0  0  0  0
    0.4409    0.4100   -0.7627 C   0  0  2  0  0  0  0  0  0  0  0  0
   -0.3870    0.0339   -1.3818 H   0  0  0  0  0  0  0  0  0  0  0  0
    0.0278   -1.4150    0.0703 C   0  0  0  0  0  0  0  0  0  0  0  0
    2.4279   -1.4203   -0.1332 C   0  0  0  0  0  0  0  0  0  0  0  0
    3.3758   -0.8728   -0.2415 H   0  0  0  0  0  0  0  0  0  0  0  0
    1.4675    1.1828   -1.5866 C   0  0  0  0  0  0  0  0  0  0  0  0
   -0.0371    1.3940    0.3824 C   0  0  0  0  0  0  0  0  0  0  0  0
   -0.0459    2.4774    0.1926 H   0  0  0  0  0  0  0  0  0  0  0  0
   -0.1311    1.1951    1.4601 H   0  0  0  0  0  0  0  0  0  0  0  0
   -1.3016   -0.7029    0.1540 C   0  0  2  0  0  0  0  0  0  0  0  0
   -2.0336   -1.2360   -0.4705 H   0  0  0  0  0  0  0  0  0  0  0  0
    0.0401   -2.8034    0.1379 C   0  0  0  0  0  0  0  0  0  0  0  0
   -0.9060   -3.3538    0.2473 H   0  0  0  0  0  0  0  0  0  0  0  0
    2.4355   -2.8076   -0.0695 C   0  0  0  0  0  0  0  0  0  0  0  0
    3.3867   -3.3570   -0.1278 H   0  0  0  0  0  0  0  0  0  0  0  0
    1.8432    0.2313   -2.5269 C   0  0  0  0  0  0  0  0  0  0  0  0
    1.9908   -0.8153   -2.2224 H   0  0  0  0  0  0  0  0  0  0  0  0
    1.2809    2.5056   -1.9710 C   0  0  0  0  0  0  0  0  0  0  0  0
    0.9835    3.2582   -1.2259 H   0  0  0  0  0  0  0  0  0  0  0  0
   -1.1860    0.7353   -0.3614 C   0  0  0  0  0  0  0  0  0  0  0  0
   -2.1206    1.2786   -0.1580 H   0  0  0  0  0  0  0  0  0  0  0  0
   -0.9749    0.7264   -1.4409 H   0  0  0  0  0  0  0  0  0  0  0  0
   -1.7370   -0.6826    1.5636 N   0  3  0  0  0  0  0  0  0  0  0  0
   -1.8275   -1.6490    1.9082 H   0  0  0  0  0  0  0  0  0  0  0  0
    1.2394   -3.4995    0.0681 C   0  0  0  0  0  0  0  0  0  0  0  0
    2.0322    0.6033   -3.8523 C   0  0  0  0  0  0  0  0  0  0  0  0
    1.4700    2.8772   -3.2967 C   0  0  0  0  0  0  0  0  0  0  0  0
    1.3225    3.9238   -3.6015 H   0  0  0  0  0  0  0  0  0  0  0  0
   -0.7531    0.0398    2.3901 C   0  0  0  0  0  0  0  0  0  0  0  0
   -0.6584    1.0716    2.0207 H   0  0  0  0  0  0  0  0  0  0  0  0
    0.2220   -0.4637    2.3147 H   0  0  0  0  0  0  0  0  0  0  0  0
   -1.0835    0.0513    3.4392 H   0  0  0  0  0  0  0  0  0  0  0  0
    1.2418   -5.2619    0.1542 S   0  0  0  0  0  0  0  0  0  0  0  0
    1.8457    1.9253   -4.2368 C   0  0  0  0  0  0  0  0  0  0  0  0
    2.4963   -0.5693   -5.0173 Cl  0  0  0  0  0  0  0  0  0  0  0  0
    2.3044   -5.7907    1.5195 C   0  0  0  0  0  0  0  0  0  0  0  0
    1.9231   -5.3792    2.4656 H   0  0  0  0  0  0  0  0  0  0  0  0
    3.3303   -5.4318    1.3500 H   0  0  0  0  0  0  0  0  0  0  0  0
    2.3079   -6.8893    1.5757 H   0  0  0  0  0  0  0  0  0  0  0  0
   -0.1722   -5.7608    0.3837 O   0  0  0  0  0  0  0  0  0  0  0  0
    2.0805    2.3798   -5.8758 Cl  0  0  0  0  0  0  0  0  0  0  0  0
   -2.6508   -0.2124    1.6323 H   0  0  0  0  0  0  0  0  0  0  0  0
  1  2  1  0  0  0  0
  1  4  2  0  0  0  0
  1  5  1  0  0  0  0
  2  3  1  0  0  0  0
  2  7  1  0  0  0  0
  2  8  1  0  0  0  0
  4 11  1  0  0  0  0
  4 13  1  0  0  0  0
  5  6  1  0  0  0  0
  5 15  2  0  0  0  0
  7 17  2  0  0  0  0
  7 19  1  0  0  0  0
  8  9  1  0  0  0  0
  8 10  1  0  0  0  0
  8 21  1  0  0  0  0
 11 12  1  0  0  0  0
 11 21  1  0  0  0  0
 11 24  1  0  0  0  0
 13 14  1  0  0  0  0
 13 26  2  0  0  0  0
 15 16  1  0  0  0  0
 15 26  1  0  0  0  0
 17 18  1  0  0  0  0
 17 27  1  0  0  0  0
 19 20  1  0  0  0  0
 19 28  2  0  0  0  0
 21 22  1  0  0  0  0
 21 23  1  0  0  0  0
 24 25  1  0  0  0  0
 24 30  1  0  0  0  0
 24 43  1  0  0  0  0
 26 34  1  0  0  0  0
 27 35  2  0  0  0  0
 27 36  1  0  0  0  0
 28 29  1  0  0  0  0
 28 35  1  0  0  0  0
 30 31  1  0  0  0  0
 30 32  1  0  0  0  0
 30 33  1  0  0  0  0
 34 37  1  0  0  0  0
 34 41  2  0  0  0  0
 35 42  1  0  0  0  0
 37 38  1  0  0  0  0
 37 39  1  0  0  0  0
 37 40  1  0  0  0  0
M  CHG  1  24   1
M  END
> <Potency[nM] Norepinephrine transporter>
2000

> <Potency[nM] Serotonin transporter>
2

> <Potency[nM] Dopamine transporter>
90

> <Name>
Cpd81

$$$$
Cpd82
  SciTegic04261111063D

 41 43  0  0  1  0            999 V2000
   -0.4460   -9.8780    0.0000 C   0  0  1  0  0  0  0  0  0  0  0  0
   -0.4860   -9.0630    0.0000 N   0  3  0  0  0  0  0  0  0  0  0  0
    0.3670  -10.2370    0.0000 C   0  0  2  0  0  0  0  0  0  0  0  0
   -1.1930  -10.2840    0.0000 C   0  0  0  0  0  0  0  0  0  0  0  0
    0.5790  -11.0880    0.0000 C   0  0  1  0  0  0  0  0  0  0  0  0
   -1.3660  -11.1150    0.0000 C   0  0  0  0  0  0  0  0  0  0  0  0
   -0.7940  -10.7070    0.0000 C   0  0  2  0  0  0  0  0  0  0  0  0
   -0.0010  -10.6670    0.0000 C   0  0  0  0  0  0  0  0  0  0  0  0
   -0.4300   -8.2410    0.0000 C   0  0  0  0  0  0  0  0  0  0  0  0
    1.0470   -9.6640    0.0000 C   0  0  0  0  0  0  0  0  0  0  0  0
    1.8820   -9.9670    0.0000 O   0  0  0  0  0  0  0  0  0  0  0  0
    0.8910   -8.7900    0.0000 O   0  0  0  0  0  0  0  0  0  0  0  0
    2.5620   -9.3940    0.0000 C   0  0  0  0  0  0  0  0  0  0  0  0
    1.2880  -11.5100    0.0000 C   0  0  0  0  0  0  0  0  0  0  0  0
    1.2740  -12.3310    0.0000 C   0  0  0  0  0  0  0  0  0  0  0  0
    1.9810  -12.7530    0.0000 C   0  0  0  0  0  0  0  0  0  0  0  0
    2.7010  -12.3510    0.0000 C   0  0  0  0  0  0  0  0  0  0  0  0
    2.7100  -11.5230    0.0000 C   0  0  0  0  0  0  0  0  0  0  0  0
    2.0030  -11.1040    0.0000 C   0  0  0  0  0  0  0  0  0  0  0  0
    3.4100  -12.7720    0.0000 F   0  0  0  0  0  0  0  0  0  0  0  0
   -0.4460   -9.8780   -1.0900 H   0  0  0  0  0  0  0  0  0  0  0  0
   -0.4860   -9.0630   -1.0100 H   0  0  0  0  0  0  0  0  0  0  0  0
    0.3670  -10.2370   -1.0900 H   0  0  0  0  0  0  0  0  0  0  0  0
   -1.6980   -9.9090    0.8900 H   0  0  0  0  0  0  0  0  0  0  0  0
   -1.6980   -9.9090   -0.8900 H   0  0  0  0  0  0  0  0  0  0  0  0
    0.5790  -11.0880    1.0900 H   0  0  0  0  0  0  0  0  0  0  0  0
   -1.7100  -11.6420   -0.8900 H   0  0  0  0  0  0  0  0  0  0  0  0
   -1.7100  -11.6420    0.8900 H   0  0  0  0  0  0  0  0  0  0  0  0
   -0.7940  -10.7070   -1.0900 H   0  0  0  0  0  0  0  0  0  0  0  0
    0.1780  -10.0640   -0.8900 H   0  0  0  0  0  0  0  0  0  0  0  0
    0.1780  -10.0640    0.8900 H   0  0  0  0  0  0  0  0  0  0  0  0
   -0.4050   -7.8790    1.0280 H   0  0  0  0  0  0  0  0  0  0  0  0
   -1.2930   -7.8180   -0.5140 H   0  0  0  0  0  0  0  0  0  0  0  0
    0.4830   -7.9390   -0.5140 H   0  0  0  0  0  0  0  0  0  0  0  0
    3.5020   -9.9460    0.0000 H   0  0  0  0  0  0  0  0  0  0  0  0
    2.5090   -8.7670    0.8900 H   0  0  0  0  0  0  0  0  0  0  0  0
    2.5090   -8.7670   -0.8900 H   0  0  0  0  0  0  0  0  0  0  0  0
    0.3300  -12.8560    0.0000 H   0  0  0  0  0  0  0  0  0  0  0  0
    1.9650  -13.8330    0.0000 H   0  0  0  0  0  0  0  0  0  0  0  0
    3.6510  -10.9930    0.0000 H   0  0  0  0  0  0  0  0  0  0  0  0
    2.0130  -10.0240    0.0000 H   0  0  0  0  0  0  0  0  0  0  0  0
  1  2  1  0  0  0  0
  1  3  1  0  0  0  0
  1  4  1  0  0  0  0
  1 21  1  0  0  0  0
  2  7  1  0  0  0  0
  2  9  1  0  0  0  0
  2 22  1  0  0  0  0
  3  5  1  0  0  0  0
  3 10  1  0  0  0  0
  3 23  1  0  0  0  0
  4  6  1  0  0  0  0
  4 24  1  0  0  0  0
  4 25  1  0  0  0  0
  5  8  1  0  0  0  0
  5 14  1  0  0  0  0
  5 26  1  0  0  0  0
  6  7  1  0  0  0  0
  6 27  1  0  0  0  0
  6 28  1  0  0  0  0
  7  8  1  0  0  0  0
  7 29  1  0  0  0  0
  8 30  1  0  0  0  0
  8 31  1  0  0  0  0
  9 32  1  0  0  0  0
  9 33  1  0  0  0  0
  9 34  1  0  0  0  0
 10 11  1  0  0  0  0
 10 12  2  0  0  0  0
 11 13  1  0  0  0  0
 13 35  1  0  0  0  0
 13 36  1  0  0  0  0
 13 37  1  0  0  0  0
 14 15  1  0  0  0  0
 14 19  2  0  0  0  0
 15 16  2  0  0  0  0
 15 38  1  0  0  0  0
 16 17  1  0  0  0  0
 16 39  1  0  0  0  0
 17 18  2  0  0  0  0
 17 20  1  0  0  0  0
 18 19  1  0  0  0  0
 18 40  1  0  0  0  0
 19 41  1  0  0  0  0
M  CHG  1   2   1
M  END
> <Potency[nM] Norepinephrine transporter>
2540.5

> <Potency[nM] Serotonin transporter>
460

> <Potency[nM] Dopamine transporter>
173

> <Name>
Cpd82

$$$$
Cpd83
  SciTegic04261111063D

 42 43  0  0  1  0            999 V2000
   -2.2760   -6.5960    0.0000 C   0  0  0  0  0  0  0  0  0  0  0  0
   -2.2780   -7.4230    0.0000 C   0  0  0  0  0  0  0  0  0  0  0  0
   -1.5630   -7.8360    0.0000 C   0  0  0  0  0  0  0  0  0  0  0  0
   -0.8460   -7.4230    0.0000 C   0  0  0  0  0  0  0  0  0  0  0  0
   -0.8490   -6.5920    0.0000 C   0  0  0  0  0  0  0  0  0  0  0  0
   -1.5650   -6.1830    0.0000 C   0  0  0  0  0  0  0  0  0  0  0  0
   -1.5670   -5.3580    0.0000 Cl  0  0  0  0  0  0  0  0  0  0  0  0
   -0.1360   -6.1770    0.0000 Cl  0  0  0  0  0  0  0  0  0  0  0  0
   -1.5630   -8.6610    0.0000 C   0  0  0  0  0  0  0  0  0  0  0  0
   -2.2780   -9.0730    0.0000 C   0  0  2  0  0  0  0  0  0  0  0  0
   -0.8490   -9.0740    0.0000 O   0  0  0  0  0  0  0  0  0  0  0  0
   -2.9920   -8.6610    0.0000 C   0  0  0  0  0  0  0  0  0  0  0  0
   -3.7060   -9.0730    0.0000 C   0  0  0  0  0  0  0  0  0  0  0  0
   -4.4210   -8.6600    0.0000 C   0  0  0  0  0  0  0  0  0  0  0  0
   -2.2780   -9.8980    0.0000 N   0  3  0  0  0  0  0  0  0  0  0  0
   -2.9900  -10.3110    0.0000 C   0  0  0  0  0  0  0  0  0  0  0  0
   -2.9920  -11.1320    0.0000 C   0  0  0  0  0  0  0  0  0  0  0  0
   -2.2800  -11.5490    0.0000 C   0  0  0  0  0  0  0  0  0  0  0  0
   -1.5640  -11.1380    0.0000 C   0  0  0  0  0  0  0  0  0  0  0  0
   -1.5600  -10.3100    0.0000 C   0  0  0  0  0  0  0  0  0  0  0  0
   -3.2110   -6.0560    0.0000 H   0  0  0  0  0  0  0  0  0  0  0  0
   -3.2140   -7.9620    0.0000 H   0  0  0  0  0  0  0  0  0  0  0  0
    0.0900   -7.9620    0.0000 H   0  0  0  0  0  0  0  0  0  0  0  0
   -2.2780   -9.0730   -1.0900 H   0  0  0  0  0  0  0  0  0  0  0  0
   -2.9920   -8.0320   -0.8900 H   0  0  0  0  0  0  0  0  0  0  0  0
   -2.9920   -8.0320    0.8900 H   0  0  0  0  0  0  0  0  0  0  0  0
   -3.7060   -9.7020    0.8900 H   0  0  0  0  0  0  0  0  0  0  0  0
   -3.7060   -9.7020   -0.8900 H   0  0  0  0  0  0  0  0  0  0  0  0
   -4.4670   -8.0140    0.8760 H   0  0  0  0  0  0  0  0  0  0  0  0
   -5.2490   -9.3680    0.0270 H   0  0  0  0  0  0  0  0  0  0  0  0
   -4.4900   -8.0530   -0.9030 H   0  0  0  0  0  0  0  0  0  0  0  0
   -2.2780   -9.8980   -1.0100 H   0  0  0  0  0  0  0  0  0  0  0  0
   -3.5350   -9.9960   -0.8900 H   0  0  0  0  0  0  0  0  0  0  0  0
   -3.5350   -9.9960    0.8900 H   0  0  0  0  0  0  0  0  0  0  0  0
   -3.5380  -11.4440   -0.8900 H   0  0  0  0  0  0  0  0  0  0  0  0
   -3.5380  -11.4440    0.8900 H   0  0  0  0  0  0  0  0  0  0  0  0
   -2.2830  -12.1780   -0.8900 H   0  0  0  0  0  0  0  0  0  0  0  0
   -2.2830  -12.1780    0.8900 H   0  0  0  0  0  0  0  0  0  0  0  0
   -1.0200  -11.4550   -0.8900 H   0  0  0  0  0  0  0  0  0  0  0  0
   -1.0200  -11.4550    0.8900 H   0  0  0  0  0  0  0  0  0  0  0  0
   -1.0150   -9.9960    0.8900 H   0  0  0  0  0  0  0  0  0  0  0  0
   -1.0150   -9.9960   -0.8900 H   0  0  0  0  0  0  0  0  0  0  0  0
  1  2  1  0  0  0  0
  1  6  2  0  0  0  0
  1 21  1  0  0  0  0
  2  3  2  0  0  0  0
  2 22  1  0  0  0  0
  3  4  1  0  0  0  0
  3  9  1  0  0  0  0
  4  5  2  0  0  0  0
  4 23  1  0  0  0  0
  5  6  1  0  0  0  0
  5  8  1  0  0  0  0
  6  7  1  0  0  0  0
  9 10  1  0  0  0  0
  9 11  2  0  0  0  0
 10 12  1  0  0  0  0
 10 15  1  0  0  0  0
 10 24  1  0  0  0  0
 12 13  1  0  0  0  0
 12 25  1  0  0  0  0
 12 26  1  0  0  0  0
 13 14  1  0  0  0  0
 13 27  1  0  0  0  0
 13 28  1  0  0  0  0
 14 29  1  0  0  0  0
 14 30  1  0  0  0  0
 14 31  1  0  0  0  0
 15 16  1  0  0  0  0
 15 20  1  0  0  0  0
 15 32  1  0  0  0  0
 16 17  1  0  0  0  0
 16 33  1  0  0  0  0
 16 34  1  0  0  0  0
 17 18  1  0  0  0  0
 17 35  1  0  0  0  0
 17 36  1  0  0  0  0
 18 19  1  0  0  0  0
 18 37  1  0  0  0  0
 18 38  1  0  0  0  0
 19 20  1  0  0  0  0
 19 39  1  0  0  0  0
 19 40  1  0  0  0  0
 20 41  1  0  0  0  0
 20 42  1  0  0  0  0
M  CHG  1  15   1
M  END
> <Potency[nM] Norepinephrine transporter>
2350

> <Potency[nM] Serotonin transporter>
2460

> <Potency[nM] Dopamine transporter>
144

> <Name>
Cpd83

$$$$
Cpd84
  SciTegic04261111063D

 68 71  0  0  1  0            999 V2000
   -4.4720   -8.1170    0.0000 C   0  0  0  0  0  0  0  0  0  0  0  0
   -4.4730   -8.9440    0.0000 C   0  0  0  0  0  0  0  0  0  0  0  0
   -3.7590   -9.3570    0.0000 C   0  0  0  0  0  0  0  0  0  0  0  0
   -3.0420   -8.9440    0.0000 C   0  0  0  0  0  0  0  0  0  0  0  0
   -3.0450   -8.1130    0.0000 C   0  0  0  0  0  0  0  0  0  0  0  0
   -3.7600   -7.7040    0.0000 C   0  0  0  0  0  0  0  0  0  0  0  0
   -2.3270   -9.3550    0.0000 C   0  0  0  0  0  0  0  0  0  0  0  0
   -2.3260  -10.1800    0.0000 C   0  0  0  0  0  0  0  0  0  0  0  0
   -1.6130   -8.9410    0.0000 O   0  0  0  0  0  0  0  0  0  0  0  0
   -0.8980   -9.3530    0.0000 C   0  0  0  0  0  0  0  0  0  0  0  0
   -0.1840   -8.9390    0.0000 C   0  0  0  0  0  0  0  0  0  0  0  0
    0.5310   -9.3500    0.0000 C   0  0  0  0  0  0  0  0  0  0  0  0
    0.5280  -10.1800    0.0000 C   0  0  0  0  0  0  0  0  0  0  0  0
    1.2390  -10.5920    0.0000 C   0  0  0  0  0  0  0  0  0  0  0  0
    1.9560  -10.1820    0.0000 N   0  3  0  0  0  0  0  0  0  0  0  0
    1.9560   -9.3560    0.0000 C   0  0  0  0  0  0  0  0  0  0  0  0
    1.2410   -8.9400    0.0000 C   0  0  0  0  0  0  0  0  0  0  0  0
    2.6690  -10.5960    0.0000 C   0  0  0  0  0  0  0  0  0  0  0  0
    3.3840  -10.1850    0.0000 C   0  0  1  0  0  0  0  0  0  0  0  0
    4.0980  -10.5990    0.0000 C   0  0  0  0  0  0  0  0  0  0  0  0
    4.8140  -10.1880    0.0000 C   0  0  0  0  0  0  0  0  0  0  0  0
    5.5260  -10.6060    0.0000 C   0  0  0  0  0  0  0  0  0  0  0  0
    6.2400  -10.1950    0.0000 C   0  0  0  0  0  0  0  0  0  0  0  0
    6.2430   -9.3700    0.0000 C   0  0  0  0  0  0  0  0  0  0  0  0
    5.5240   -8.9560    0.0000 C   0  0  0  0  0  0  0  0  0  0  0  0
    4.8120   -9.3680    0.0000 C   0  0  0  0  0  0  0  0  0  0  0  0
   -5.1870   -7.7040    0.0000 F   0  0  0  0  0  0  0  0  0  0  0  0
   -3.0410  -10.5920    0.0000 C   0  0  0  0  0  0  0  0  0  0  0  0
   -3.0400  -11.4160    0.0000 C   0  0  0  0  0  0  0  0  0  0  0  0
   -2.3240  -11.8280    0.0000 C   0  0  0  0  0  0  0  0  0  0  0  0
   -1.6080  -11.4100    0.0000 C   0  0  0  0  0  0  0  0  0  0  0  0
   -1.6130  -10.5880    0.0000 C   0  0  0  0  0  0  0  0  0  0  0  0
   -2.3220  -12.6530    0.0000 F   0  0  0  0  0  0  0  0  0  0  0  0
    3.3860   -9.3600    0.0000 O   0  0  0  0  0  0  0  0  0  0  0  0
   -5.4090   -9.4830    0.0000 H   0  0  0  0  0  0  0  0  0  0  0  0
   -3.7600  -10.4370    0.0000 H   0  0  0  0  0  0  0  0  0  0  0  0
   -2.1120   -7.5690    0.0000 H   0  0  0  0  0  0  0  0  0  0  0  0
   -3.7630   -6.6240    0.0000 H   0  0  0  0  0  0  0  0  0  0  0  0
   -2.3270   -9.3550   -1.0900 H   0  0  0  0  0  0  0  0  0  0  0  0
   -0.8970   -9.9820    0.8900 H   0  0  0  0  0  0  0  0  0  0  0  0
   -0.8970   -9.9820   -0.8900 H   0  0  0  0  0  0  0  0  0  0  0  0
   -0.1850   -8.3100   -0.8900 H   0  0  0  0  0  0  0  0  0  0  0  0
   -0.1850   -8.3100    0.8900 H   0  0  0  0  0  0  0  0  0  0  0  0
    0.5310   -9.3500   -1.0900 H   0  0  0  0  0  0  0  0  0  0  0  0
   -0.0180  -10.4930   -0.8900 H   0  0  0  0  0  0  0  0  0  0  0  0
   -0.0180  -10.4930    0.8900 H   0  0  0  0  0  0  0  0  0  0  0  0
    1.2370  -11.2210   -0.8900 H   0  0  0  0  0  0  0  0  0  0  0  0
    1.2370  -11.2210    0.8900 H   0  0  0  0  0  0  0  0  0  0  0  0
    1.9560  -10.1820    1.0100 H   0  0  0  0  0  0  0  0  0  0  0  0
    2.5020   -9.0420    0.8900 H   0  0  0  0  0  0  0  0  0  0  0  0
    2.5020   -9.0420   -0.8900 H   0  0  0  0  0  0  0  0  0  0  0  0
    1.2420   -8.3110    0.8900 H   0  0  0  0  0  0  0  0  0  0  0  0
    1.2420   -8.3110   -0.8900 H   0  0  0  0  0  0  0  0  0  0  0  0
    2.6680  -11.2250    0.8900 H   0  0  0  0  0  0  0  0  0  0  0  0
    2.6680  -11.2250   -0.8900 H   0  0  0  0  0  0  0  0  0  0  0  0
    3.3840  -10.1850    1.0900 H   0  0  0  0  0  0  0  0  0  0  0  0
    4.0970  -11.2280    0.8900 H   0  0  0  0  0  0  0  0  0  0  0  0
    4.0970  -11.2280   -0.8900 H   0  0  0  0  0  0  0  0  0  0  0  0
    5.5210  -11.6860    0.0000 H   0  0  0  0  0  0  0  0  0  0  0  0
    7.1740  -10.7370    0.0000 H   0  0  0  0  0  0  0  0  0  0  0  0
    7.1790   -8.8310    0.0000 H   0  0  0  0  0  0  0  0  0  0  0  0
    5.5230   -7.8760    0.0000 H   0  0  0  0  0  0  0  0  0  0  0  0
    3.8760   -8.8300    0.0000 H   0  0  0  0  0  0  0  0  0  0  0  0
   -3.9760  -10.0520    0.0000 H   0  0  0  0  0  0  0  0  0  0  0  0
   -3.9750  -11.9570    0.0000 H   0  0  0  0  0  0  0  0  0  0  0  0
   -0.6700  -11.9450    0.0000 H   0  0  0  0  0  0  0  0  0  0  0  0
   -0.6800  -10.0430    0.0000 H   0  0  0  0  0  0  0  0  0  0  0  0
    3.3870   -9.0700   -0.9150 H   0  0  0  0  0  0  0  0  0  0  0  0
  1  2  1  0  0  0  0
  1  6  2  0  0  0  0
  1 27  1  0  0  0  0
  2  3  2  0  0  0  0
  2 35  1  0  0  0  0
  3  4  1  0  0  0  0
  3 36  1  0  0  0  0
  4  5  2  0  0  0  0
  4  7  1  0  0  0  0
  5  6  1  0  0  0  0
  5 37  1  0  0  0  0
  6 38  1  0  0  0  0
  7  8  1  0  0  0  0
  7  9  1  0  0  0  0
  7 39  1  0  0  0  0
  8 28  1  0  0  0  0
  8 32  2  0  0  0  0
  9 10  1  0  0  0  0
 10 11  1  0  0  0  0
 10 40  1  0  0  0  0
 10 41  1  0  0  0  0
 11 12  1  0  0  0  0
 11 42  1  0  0  0  0
 11 43  1  0  0  0  0
 12 13  1  0  0  0  0
 12 17  1  0  0  0  0
 12 44  1  0  0  0  0
 13 14  1  0  0  0  0
 13 45  1  0  0  0  0
 13 46  1  0  0  0  0
 14 15  1  0  0  0  0
 14 47  1  0  0  0  0
 14 48  1  0  0  0  0
 15 16  1  0  0  0  0
 15 18  1  0  0  0  0
 15 49  1  0  0  0  0
 16 17  1  0  0  0  0
 16 50  1  0  0  0  0
 16 51  1  0  0  0  0
 17 52  1  0  0  0  0
 17 53  1  0  0  0  0
 18 19  1  0  0  0  0
 18 54  1  0  0  0  0
 18 55  1  0  0  0  0
 19 20  1  0  0  0  0
 19 34  1  0  0  0  0
 19 56  1  0  0  0  0
 20 21  1  0  0  0  0
 20 57  1  0  0  0  0
 20 58  1  0  0  0  0
 21 22  1  0  0  0  0
 21 26  2  0  0  0  0
 22 23  2  0  0  0  0
 22 59  1  0  0  0  0
 23 24  1  0  0  0  0
 23 60  1  0  0  0  0
 24 25  2  0  0  0  0
 24 61  1  0  0  0  0
 25 26  1  0  0  0  0
 25 62  1  0  0  0  0
 26 63  1  0  0  0  0
 28 29  2  0  0  0  0
 28 64  1  0  0  0  0
 29 30  1  0  0  0  0
 29 65  1  0  0  0  0
 30 31  2  0  0  0  0
 30 33  1  0  0  0  0
 31 32  1  0  0  0  0
 31 66  1  0  0  0  0
 32 67  1  0  0  0  0
 34 68  1  0  0  0  0
M  CHG  1  15   1
M  END
> <Potency[nM] Norepinephrine transporter>
682

> <Potency[nM] Serotonin transporter>
66

> <Potency[nM] Dopamine transporter>
3.4

> <Name>
Cpd84

$$$$
Cpd85
  SciTegic04261111063D

 44 46  0  0  1  0            999 V2000
    1.2990   -0.7500    0.0000 C   0  0  0  0  0  0  0  0  0  0  0  0
    1.2990    0.7500    0.0000 C   0  0  0  0  0  0  0  0  0  0  0  0
    0.0000    1.5000    0.0000 N   0  3  0  0  0  0  0  0  0  0  0  0
   -1.2990    0.7500    0.0000 C   0  0  0  0  0  0  0  0  0  0  0  0
   -1.2990   -0.7500    0.0000 C   0  0  0  0  0  0  0  0  0  0  0  0
    0.0000   -1.5000    0.0000 N   0  3  0  0  0  0  0  0  0  0  0  0
   -0.0020    3.0010    0.0000 C   0  0  2  0  0  0  0  0  0  0  0  0
   -1.3030    3.7490    0.0000 C   0  0  0  0  0  0  0  0  0  0  0  0
    1.2970    3.7520    0.0000 C   0  0  0  0  0  0  0  0  0  0  0  0
    2.5980    3.0040    0.0000 C   0  0  0  0  0  0  0  0  0  0  0  0
   -2.6020    3.0000    0.0000 C   0  0  0  0  0  0  0  0  0  0  0  0
   -3.9010    3.7500    0.0000 C   0  0  0  0  0  0  0  0  0  0  0  0
   -3.9010    5.2500    0.0000 C   0  0  0  0  0  0  0  0  0  0  0  0
   -2.6010    6.0000    0.0000 C   0  0  0  0  0  0  0  0  0  0  0  0
   -1.3030    5.2490    0.0000 C   0  0  0  0  0  0  0  0  0  0  0  0
    3.8970    3.7540    0.0000 C   0  0  0  0  0  0  0  0  0  0  0  0
    5.1960    3.0030    0.0000 C   0  0  0  0  0  0  0  0  0  0  0  0
    5.1960    1.5030    0.0000 C   0  0  0  0  0  0  0  0  0  0  0  0
    3.8960    0.7540    0.0000 C   0  0  0  0  0  0  0  0  0  0  0  0
    2.5980    1.5040    0.0000 C   0  0  0  0  0  0  0  0  0  0  0  0
    3.8980    4.9540    0.0000 Cl  0  0  0  0  0  0  0  0  0  0  0  0
    1.8440   -1.0650    0.8900 H   0  0  0  0  0  0  0  0  0  0  0  0
    1.8440   -1.0650   -0.8900 H   0  0  0  0  0  0  0  0  0  0  0  0
    1.8440    1.0650   -0.8900 H   0  0  0  0  0  0  0  0  0  0  0  0
    1.8440    1.0650    0.8900 H   0  0  0  0  0  0  0  0  0  0  0  0
    0.0000    1.5000    1.0100 H   0  0  0  0  0  0  0  0  0  0  0  0
   -1.8440    1.0650   -0.8900 H   0  0  0  0  0  0  0  0  0  0  0  0
   -1.8440    1.0650    0.8900 H   0  0  0  0  0  0  0  0  0  0  0  0
   -1.8440   -1.0650   -0.8900 H   0  0  0  0  0  0  0  0  0  0  0  0
   -1.8440   -1.0650    0.8900 H   0  0  0  0  0  0  0  0  0  0  0  0
    0.0000   -2.0830    0.8250 H   0  0  0  0  0  0  0  0  0  0  0  0
    0.0000   -2.0830   -0.8250 H   0  0  0  0  0  0  0  0  0  0  0  0
   -0.0020    3.0010    1.0900 H   0  0  0  0  0  0  0  0  0  0  0  0
    1.2960    4.3810    0.8900 H   0  0  0  0  0  0  0  0  0  0  0  0
    1.2960    4.3810   -0.8900 H   0  0  0  0  0  0  0  0  0  0  0  0
   -2.6020    1.9200    0.0000 H   0  0  0  0  0  0  0  0  0  0  0  0
   -4.8360    3.2100    0.0000 H   0  0  0  0  0  0  0  0  0  0  0  0
   -4.8360    5.7900    0.0000 H   0  0  0  0  0  0  0  0  0  0  0  0
   -2.6000    7.0800    0.0000 H   0  0  0  0  0  0  0  0  0  0  0  0
   -0.3670    5.7890    0.0000 H   0  0  0  0  0  0  0  0  0  0  0  0
    6.1310    3.5430    0.0000 H   0  0  0  0  0  0  0  0  0  0  0  0
    6.1310    0.9630    0.0000 H   0  0  0  0  0  0  0  0  0  0  0  0
    3.8950   -0.3260    0.0000 H   0  0  0  0  0  0  0  0  0  0  0  0
    1.6630    0.9640    0.0000 H   0  0  0  0  0  0  0  0  0  0  0  0
  1  2  1  0  0  0  0
  1  6  1  0  0  0  0
  1 22  1  0  0  0  0
  1 23  1  0  0  0  0
  2  3  1  0  0  0  0
  2 24  1  0  0  0  0
  2 25  1  0  0  0  0
  3  4  1  0  0  0  0
  3  7  1  0  0  0  0
  3 26  1  0  0  0  0
  4  5  1  0  0  0  0
  4 27  1  0  0  0  0
  4 28  1  0  0  0  0
  5  6  1  0  0  0  0
  5 29  1  0  0  0  0
  5 30  1  0  0  0  0
  6 31  1  0  0  0  0
  6 32  1  0  0  0  0
  7  8  1  0  0  0  0
  7  9  1  0  0  0  0
  7 33  1  0  0  0  0
  8 11  1  0  0  0  0
  8 15  2  0  0  0  0
  9 10  1  0  0  0  0
  9 34  1  0  0  0  0
  9 35  1  0  0  0  0
 10 16  1  0  0  0  0
 10 20  2  0  0  0  0
 11 12  2  0  0  0  0
 11 36  1  0  0  0  0
 12 13  1  0  0  0  0
 12 37  1  0  0  0  0
 13 14  2  0  0  0  0
 13 38  1  0  0  0  0
 14 15  1  0  0  0  0
 14 39  1  0  0  0  0
 15 40  1  0  0  0  0
 16 17  2  0  0  0  0
 16 21  1  0  0  0  0
 17 18  1  0  0  0  0
 17 41  1  0  0  0  0
 18 19  2  0  0  0  0
 18 42  1  0  0  0  0
 19 20  1  0  0  0  0
 19 43  1  0  0  0  0
 20 44  1  0  0  0  0
M  CHG  2   3   1   6   1
M  END
> <Potency[nM] Norepinephrine transporter>
28.25

> <Potency[nM] Serotonin transporter>
6.925

> <Potency[nM] Dopamine transporter>
1775

> <Name>
Cpd85

$$$$
Cpd86
  SciTegic04261111063D

 68 72  0  0  1  0            999 V2000
   -0.0640   -0.9330    0.0000 C   0  0  0  0  0  0  0  0  0  0  0  0
   -0.0650   -1.7610    0.0000 C   0  0  0  0  0  0  0  0  0  0  0  0
    0.6500   -2.1740    0.0000 C   0  0  0  0  0  0  0  0  0  0  0  0
    1.3660   -1.7600    0.0000 C   0  0  0  0  0  0  0  0  0  0  0  0
    1.3630   -0.9300    0.0000 C   0  0  0  0  0  0  0  0  0  0  0  0
    0.6480   -0.5210    0.0000 C   0  0  0  0  0  0  0  0  0  0  0  0
    2.0810   -2.1720    0.0000 C   0  0  0  0  0  0  0  0  0  0  0  0
    2.0820   -2.9970    0.0000 C   0  0  0  0  0  0  0  0  0  0  0  0
    2.7950   -1.7580    0.0000 O   0  0  0  0  0  0  0  0  0  0  0  0
    3.5100   -2.1690    0.0000 C   0  0  0  0  0  0  0  0  0  0  0  0
    4.2240   -1.7560    0.0000 C   0  0  0  0  0  0  0  0  0  0  0  0
[truncated: 1,046,441 more chars]
