# Supplementary material for: On the validity versus utility of activity landscapes: are all activity cliffs statistically significant?
Source: J Cheminform. 2014 Apr 2;6:11. doi: 10.1186/1758-2946-6-11 (PMC4021161; doi:10.1186/1758-2946-6-11)
Supplement: Additional file 1 — Code and data to reproduce figures. The ZIP file contains the R code and datasets required to perform the calculations and generate the figures for this article. It assumes you have R installed and are working on a Unix-like system. In addition you should have the ggplot2, grid, multicore and fingerprint R packages installed. To run the scripts execute run.sh from the command line. [file 1758-2946-6-11-S1.zip › si/bajorath/OR_Activity_Ki_pKis.txt]

no	Potency[nM] Delta opioid receptor	Potency[nM] Kappa opioid receptor	Potency[nM] Mu opioid receptor	Potency[nM] Nociceptin receptor	pKiDelta	pKiKappa	pKiMU	pKi Nociceptin
1	13750	1801	3364	1667	4.86	5.74	5.47	5.78
2	1783	1172	148	6	5.75	5.93	6.83	8.22
3	130550	26405	18365	376	3.88	4.58	4.74	6.42
4	7355	6621	714	357	5.13	5.18	6.15	6.45
5	1668	818	74	11	5.78	6.09	7.13	7.96
6	33345	19695	11430	1745	4.48	4.71	4.94	5.76
7	3291	279	72	1.1	5.48	6.55	7.14	8.96
8	5610	1994	705	23	5.25	5.70	6.15	7.64
9	18160	306	843	3	4.74	6.51	6.07	8.52
10	3702	425	72	0.5	5.43	6.37	7.14	9.30
11	3990	2092	3085	674	5.40	5.68	5.51	6.17
12	8105	387	407	17	5.09	6.41	6.39	7.77
13	2867	725	28	0.69999999	5.54	6.14	7.55	9.15
14	121800	6753	59810	1887	3.91	5.17	4.22	5.72
15	1167	261	145	1.9	5.93	6.58	6.84	8.72
16	7845	971	405	35	5.11	6.01	6.39	7.46
17	8800	2380	6470	150	5.06	5.62	5.19	6.82
18	6364	1702	936	24	5.20	5.77	6.03	7.62
19	10920	2993	819	323	4.96	5.52	6.09	6.49
20	1585	146	351	0.89999998	5.80	6.84	6.45	9.05
21	24900	11355	3433	1281	4.60	4.94	5.46	5.89
22	1431	164	793	132	5.84	6.79	6.10	6.88
23	1705	139	190	2.2	5.77	6.86	6.72	8.66
24	518	174	163	4.0999999	6.29	6.76	6.79	8.39
25	21890	5935	9324	214	4.66	5.23	5.03	6.67
26	2750	680	260	10	5.56	6.17	6.59	8.00
27	10124	4294	1207	225	4.99	5.37	5.92	6.65
28	9585	3668	2988	180	5.02	5.44	5.52	6.74
29	33110	4149	6265	323	4.48	5.38	5.20	6.49
30	13905	1658	125	1.6	4.86	5.78	6.90	8.80
31	584	123	183	42	6.23	6.91	6.74	7.38
32	13715	2878	843	439	4.86	5.54	6.07	6.36
33	4363	2769	186	16	5.36	5.56	6.73	7.80
34	5791	1712	2147	4	5.24	5.77	5.67	8.40
35	52825	7390	13230	433	4.28	5.13	4.88	6.36
36	237	535	9	0.60000002	6.63	6.27	8.05	9.22
37	441	36	29	5	6.36	7.44	7.54	8.30
38	1992	215	198	2	5.70	6.67	6.70	8.70
39	5610	1738	589	34	5.25	5.76	6.23	7.47
40	2767	1484	1649	72	5.56	5.83	5.78	7.14
41	975	519	28	1	6.01	6.28	7.55	9.00
42	9383	771	616	9.6000004	5.03	6.11	6.21	8.02
43	2651	343	412	54	5.58	6.46	6.39	7.27
44	3325	759	771	14	5.48	6.12	6.11	7.85
45	4180	330	1360	710	5.38	6.48	5.87	6.15
46	8900	1056	502	110	5.05	5.98	6.30	6.96
47	18800	4563	272	23	4.73	5.34	6.57	7.64
48	606	30	2	0.5	6.22	7.52	8.70	9.30
49	1674	1136	609	4	5.78	5.94	6.22	8.40
50	3029	1971	201	26	5.52	5.71	6.70	7.59
51	45590	13180	11540	313	4.34	4.88	4.94	6.50
52	8435	450	190	0.5	5.07	6.35	6.72	9.30
53	22295	4381	3736	8183	4.65	5.36	5.43	5.09
54	777	122	271	15	6.11	6.91	6.57	7.82
55	32960	1771	780	295	4.48	5.75	6.11	6.53
56	4126	245	341	19	5.38	6.61	6.47	7.72
57	99505	664	452	4.5999999	4.00	6.18	6.34	8.34
58	9365	2687	3728	53	5.03	5.57	5.43	7.28
59	2445	330	304	12	5.61	6.48	6.52	7.92
60	20890	1427	2298	135	4.68	5.85	5.64	6.87
61	8446	3412	1734	48	5.07	5.47	5.76	7.32
62	4458	2443	2449	125	5.35	5.61	5.61	6.90
63	1666	364	220	13	5.78	6.44	6.66	7.89
64	2945	1479	177	5	5.53	5.83	6.75	8.30
65	14455	9644	4554	136	4.84	5.02	5.34	6.87
66	5323	312	787	41	5.27	6.51	6.10	7.39
67	4392	4160	983	85	5.36	5.38	6.01	7.07
68	3702	116	37	0.5	5.43	6.94	7.43	9.30
69	1977	1174	120	9	5.70	5.93	6.92	8.05
70	550	335	144	18	6.26	6.47	6.84	7.74
71	1271	1362	127	12	5.90	5.87	6.90	7.92
72	3204	278	616	1.8	5.49	6.56	6.21	8.74
73	3741	13390	21455	162	5.43	4.87	4.67	6.79
74	348	185	125	9	6.46	6.73	6.90	8.05
75	17865	9221	8899	1147	4.75	5.04	5.05	5.94
76	2998	747	249	0.5	5.52	6.13	6.60	9.30
77	9400	540	4280	450	5.03	6.27	5.37	6.35
78	28380	61045	8382	1449	4.55	4.21	5.08	5.84
79	1212	15	2	0.40000001	5.92	7.82	8.70	9.40
80	15010	1438	10390	2176	4.82	5.84	4.98	5.66
81	56600	1073	3599	62	4.25	5.97	5.44	7.21
82	7796	1151	273	27	5.11	5.94	6.56	7.57
83	1665	635	256	2	5.78	6.20	6.59	8.70
84	898	488	377	59	6.05	6.31	6.42	7.23
85	3159	186	353	0.60000002	5.50	6.73	6.45	9.22
86	2110	1144	170	11	5.68	5.94	6.77	7.96
87	12115	4054	940	55	4.92	5.39	6.03	7.26
88	3412.3333	767.33331	214	8.5666666	5.47	6.12	6.67	8.07
89	184	220	37	14	6.74	6.66	7.43	7.85
90	2437	1095	147	3	5.61	5.96	6.83	8.52
91	8885	2574	756	15	5.05	5.59	6.12	7.82
92	2911	323	120	5.9000001	5.54	6.49	6.92	8.23
93	23400	1354	181	5.5	4.63	5.87	6.74	8.26
94	187	288	24	16	6.73	6.54	7.62	7.80
95	15240	2612	1057	51	4.82	5.58	5.98	7.29
96	15250	1028	451	134	4.82	5.99	6.35	6.87
97	19220	10298	11050	588	4.72	4.99	4.96	6.23
98	3818	255	167	0.69999999	5.42	6.59	6.78	9.15
