# Supplementary material for: On the validity versus utility of activity landscapes: are all activity cliffs statistically significant?
Source: J Cheminform. 2014 Apr 2;6:11. doi: 10.1186/1758-2946-6-11 (PMC4021161; doi:10.1186/1758-2946-6-11)
Supplement: Additional file 1 — Code and data to reproduce figures. The ZIP file contains the R code and datasets required to perform the calculations and generate the figures for this article. It assumes you have R installed and are working on a Unix-like system. In addition you should have the ggplot2, grid, multicore and fingerprint R packages installed. To run the scripts execute run.sh from the command line. [file 1758-2946-6-11-S1.zip › si/bajorath/OR_simmtx_Atompairs.txt]

1	0.401361	0.586538	0.396104	0.42029	0.472603	0.417647	0.437956	0.347059	0.417647	0.394118	0.612613	0.417647	0.321212	0.357843	0.425373	0.21875	0.515625	0.422222	0.259516	0.5	0.443662	0.345622	0.281746	0.422222	0.302703	0.410256	0.392157	0.381679	0.503597	0.388889	0.339394	0.522388	0.401361	0.469565	0.452703	0.41958	0.313808	0.42029	0.426573	0.359756	0.432749	0.342857	0.515625	0.248619	0.394118	0.642202	0.375	0.409722	0.429577
0.401361	1	0.443548	0.557823	0.627907	0.496732	0.526946	0.715447	0.577922	0.526946	0.434286	0.398551	0.526946	0.468354	0.440594	0.614173	0.180952	0.575758	0.609375	0.307958	0.524138	0.586957	0.410138	0.358871	0.609375	0.287879	0.539474	0.544218	0.572581	0.570423	0.597015	0.459627	0.591241	0.679389	0.429688	0.624114	0.486301	0.372385	0.764706	0.424837	0.590604	0.569697	0.474453	0.650794	0.165049	0.434286	0.378571	0.390625	0.682171	0.607407
0.586538	0.443548	1	0.413534	0.495575	0.402985	0.380645	0.478261	0.37415	0.380645	0.346154	0.831325	0.380645	0.364286	0.315789	0.504587	0.203488	0.477876	0.5	0.225455	0.428571	0.459016	0.292683	0.248945	0.5	0.244186	0.408759	0.419847	0.45283	0.479675	0.406504	0.347222	0.5	0.443548	0.753086	0.435115	0.442623	0.264317	0.495575	0.427419	0.390071	0.371069	0.4	0.477876	0.220859	0.346154	0.652174	0.329412	0.454545	0.454545
0.396104	0.557823	0.413534	1	0.564286	0.4875	0.450549	0.605839	0.482353	0.450549	0.413043	0.37415	0.450549	0.443114	0.388889	0.573529	0.178899	0.55	0.569343	0.277228	0.503268	0.561644	0.363636	0.315589	0.569343	0.269231	0.641892	0.542484	0.533835	0.51634	0.517007	0.452381	0.533784	0.557823	0.40146	0.525641	0.486842	0.337302	0.564286	0.401235	0.490909	0.488889	0.445205	0.55	0.152778	0.413043	0.364865	0.38	0.558621	0.637681
0.42029	0.627907	0.495575	0.564286	1	0.520833	0.53125	0.647541	0.585034	0.53125	0.478528	0.440945	0.633333	0.56338	0.433673	0.666667	0.246073	0.596774	0.661017	0.333333	0.574627	0.620155	0.416268	0.356846	0.661017	0.361111	0.555556	0.619403	0.697248	0.664063	0.557252	0.52027	0.691057	0.764706	0.517544	0.646617	0.544776	0.376623	0.73913	0.485714	0.609929	0.518293	0.560976	0.596774	0.197917	0.525316	0.440945	0.468571	0.642857	0.617188
0.472603	0.496732	0.402985	0.4875	0.520833	1	0.427027	0.527778	0.465116	0.427027	0.413043	0.393103	0.458564	0.426035	0.463415	0.51773	0.241546	0.631579	0.514085	0.329897	0.782946	0.530201	0.465116	0.351563	0.514085	0.300493	0.490798	0.503185	0.511111	0.496774	0.486667	0.46988	0.52349	0.536913	0.391304	0.545455	0.496689	0.381148	0.510345	0.392638	0.473054	0.44086	0.435374	0.631579	0.226601	0.436464	0.393103	0.452632	0.506667	0.516779
0.417647	0.526946	0.380645	0.450549	0.53125	0.427027	1	0.490909	0.463158	0.736527	0.597765	0.416149	0.736527	0.38342	0.481818	0.481481	0.204255	0.45509	0.478528	0.345277	0.446328	0.476744	0.451064	0.398496	0.478528	0.294643	0.446237	0.447514	0.446541	0.77931	0.439306	0.391753	0.621795	0.526946	0.345679	0.56213	0.44	0.412451	0.53125	0.413408	0.478261	0.651685	0.377907	0.45509	0.190476	0.597765	0.381818	0.556701	0.536585	0.482353
0.437956	0.715447	0.478261	0.605839	0.647541	0.527778	0.490909	1	0.519481	0.490909	0.440476	0.426357	0.490909	0.496644	0.402985	0.661017	0.17734	0.617886	0.655462	0.28125	0.558824	0.615385	0.381395	0.327935	0.655462	0.287958	0.551724	0.651515	0.617391	0.585185	0.64	0.486842	0.607692	0.610687	0.462185	0.571429	0.518248	0.345992	0.747826	0.451389	0.540541	0.582278	0.507813	0.700855	0.160804	0.440476	0.40458	0.394595	0.625	0.650794
0.347059	0.577922	0.37415	0.482353	0.585034	0.465116	0.463158	0.519481	1	0.463158	0.383838	0.341615	0.544444	0.536145	0.395556	0.52	0.204444	0.490323	0.516556	0.301948	0.506173	0.503106	0.4	0.353383	0.516556	0.305164	0.468571	0.633987	0.557143	0.490909	0.453988	0.508772	0.50625	0.6875	0.391892	0.737931	0.548387	0.371094	0.532895	0.443114	0.954887	0.424242	0.470588	0.490323	0.179372	0.442105	0.367089	0.38756	0.578947	0.518987
0.417647	0.526946	0.380645	0.450549	0.53125	0.427027	0.736527	0.490909	0.463158	1	0.662791	0.416149	0.736527	0.38342	0.638191	0.481481	0.204255	0.509317	0.478528	0.444056	0.446328	0.539394	0.593458	0.518367	0.478528	0.336406	0.446237	0.447514	0.446541	0.77931	0.439306	0.391753	0.621795	0.526946	0.345679	0.56213	0.44	0.538136	0.53125	0.413408	0.478261	0.651685	0.377907	0.45509	0.216814	0.597765	0.381818	0.556701	0.737931	0.575
0.394118	0.434286	0.346154	0.413043	0.478528	0.413043	0.597765	0.440476	0.383838	0.662791	1	0.365854	0.597765	0.348718	0.457014	0.430303	0.202586	0.522293	0.427711	0.332248	0.423729	0.677852	0.427966	0.373134	0.427711	0.368421	0.464088	0.402174	0.4125	0.693333	0.53125	0.469613	0.566038	0.434286	0.304878	0.460674	0.417143	0.407843	0.478528	0.375691	0.395833	0.60221	0.33908	0.439759	0.220721	0.730061	0.349398	0.51269	0.493976	0.521472
0.612613	0.398551	0.831325	0.37415	0.440945	0.393103	0.416149	0.426357	0.341615	0.416149	0.365854	1	0.416149	0.331169	0.360825	0.447154	0.241573	0.425197	0.443548	0.258065	0.416058	0.411765	0.334928	0.280992	0.443548	0.23913	0.370861	0.37931	0.4	0.507692	0.364964	0.316456	0.540323	0.398551	0.642105	0.432624	0.439394	0.291846	0.440945	0.44697	0.354839	0.39759	0.356589	0.425197	0.267857	0.365854	0.676768	0.37931	0.407407	0.407407
0.417647	0.526946	0.380645	0.450549	0.633333	0.458564	0.736527	0.490909	0.544444	0.736527	0.597765	0.416149	1	0.5	0.481818	0.481481	0.257778	0.45509	0.478528	0.372093	0.471264	0.476744	0.482609	0.419847	0.478528	0.361502	0.446237	0.505747	0.503268	0.77931	0.439306	0.421053	0.621795	0.722973	0.3625	0.660377	0.491124	0.440476	0.53125	0.47093	0.563218	0.651685	0.419162	0.45509	0.227679	0.662791	0.425	0.581152	0.536585	0.482353
0.321212	0.468354	0.364286	0.443114	0.56338	0.426035	0.38342	0.496644	0.536145	0.38342	0.348718	0.331169	0.5	1	0.323144	0.517483	0.209302	0.456954	0.513889	0.278689	0.429448	0.471338	0.325	0.316981	0.513889	0.259434	0.430233	0.551948	0.568182	0.459627	0.43038	0.41954	0.474359	0.622378	0.373239	0.50625	0.496732	0.333333	0.5	0.411043	0.55625	0.375635	0.436242	0.456954	0.150685	0.369792	0.348684	0.360976	0.477419	0.477419
0.357843	0.440594	0.315789	0.388889	0.433673	0.463415	0.481818	0.402985	0.395556	0.638191	0.457014	0.360825	0.481818	0.323144	1	0.393939	0.222222	0.416244	0.39196	0.553633	0.431373	0.442786	0.737327	0.467626	0.39196	0.298805	0.373874	0.373272	0.364103	0.492386	0.363636	0.330435	0.513089	0.440594	0.282828	0.470588	0.398058	0.483271	0.433673	0.350467	0.4	0.447368	0.3125	0.374384	0.259109	0.406114	0.32	0.432203	0.59116	0.484536
0.425373	0.614173	0.504587	0.573529	0.666667	0.51773	0.481481	0.661017	0.52	0.481481	0.430303	0.447154	0.481481	0.517483	0.393939	1	0.170854	0.608333	0.690265	0.273684	0.548872	0.619048	0.366197	0.319672	0.690265	0.256545	0.553191	0.58209	0.651376	0.6	0.554688	0.47651	0.624	0.614173	0.486726	0.573529	0.541985	0.331915	0.666667	0.471014	0.541667	0.46988	0.532787	0.608333	0.147959	0.430303	0.424	0.392265	0.629032	0.629032
0.21875	0.180952	0.203488	0.178899	0.246073	0.241546	0.204255	0.17734	0.204444	0.204255	0.202586	0.241573	0.257778	0.209302	0.222222	0.170854	1	0.191919	0.17	0.237805	0.245	0.181818	0.227941	0.185065	0.17	0.235808	0.190909	0.214286	0.205405	0.218447	0.180488	0.190045	0.223881	0.24	0.159341	0.259804	0.25641	0.210884	0.19	0.242424	0.204545	0.205882	0.197917	0.191919	0.381443	0.24	0.220994	0.282609	0.177885	0.177885
0.515625	0.575758	0.477876	0.55	0.596774	0.631579	0.45509	0.617886	0.490323	0.509317	0.522293	0.425197	0.45509	0.456954	0.416244	0.608333	0.191919	1	0.603306	0.288732	0.672	0.739496	0.386792	0.337449	0.603306	0.380682	0.56338	0.546763	0.564103	0.540146	0.565891	0.486667	0.560606	0.575758	0.461538	0.539007	0.485507	0.367965	0.596774	0.42069	0.510067	0.461538	0.472868	0.75	0.206349	0.439759	0.425197	0.370968	0.666667	0.694215
0.422222	0.609375	0.5	0.569343	0.661017	0.514085	0.478528	0.655462	0.516556	0.478528	0.427711	0.443548	0.478528	0.513889	0.39196	0.690265	0.17	0.603306	1	0.272727	0.544776	0.614173	0.364486	0.318367	0.811321	0.324176	0.549296	0.577778	0.645455	0.59542	0.550388	0.473333	0.619048	0.609375	0.482456	0.569343	0.537879	0.330508	0.661017	0.467626	0.537931	0.467066	0.528455	0.603306	0.183246	0.427711	0.420635	0.39011	0.624	0.624
0.259516	0.307958	0.225455	0.277228	0.333333	0.329897	0.345277	0.28125	0.301948	0.444056	0.332248	0.258065	0.372093	0.278689	0.553633	0.273684	0.237805	0.288732	0.272727	1	0.311419	0.313589	0.541528	0.382682	0.272727	0.259146	0.272727	0.274834	0.260714	0.341549	0.261017	0.255591	0.352518	0.330986	0.20922	0.353147	0.311189	0.380682	0.300353	0.278912	0.30363	0.32381	0.232877	0.262069	0.220859	0.319355	0.253571	0.362179	0.399254	0.33452
0.5	0.524138	0.428571	0.503268	0.574627	0.782946	0.446328	0.558824	0.506173	0.446328	0.423729	0.416058	0.471264	0.429448	0.431373	0.548872	0.245	0.672	0.544776	0.311419	1	0.560284	0.408257	0.32549	0.544776	0.312821	0.516129	0.561644	0.543307	0.52381	0.514085	0.532468	0.553191	0.567376	0.415385	0.608392	0.524476	0.359504	0.540146	0.422078	0.525641	0.460674	0.439716	0.672	0.217172	0.473684	0.416058	0.456522	0.535211	0.546099
0.443662	0.586957	0.459016	0.561644	0.620155	0.530201	0.476744	0.615385	0.503106	0.539394	0.677852	0.411765	0.476744	0.471338	0.442786	0.619048	0.181818	0.739496	0.614173	0.313589	0.560284	1	0.412037	0.365854	0.614173	0.365591	0.640845	0.547945	0.577236	0.56338	0.651163	0.56	0.595588	0.586957	0.433071	0.55102	0.51049	0.397436	0.620155	0.437086	0.522581	0.482759	0.477941	0.617188	0.201005	0.506024	0.40146	0.39267	0.6875	0.714286
0.345622	0.410138	0.292683	0.363636	0.416268	0.465116	0.451064	0.381395	0.4	0.593458	0.427966	0.334928	0.482609	0.325	0.737327	0.366197	0.227941	0.386792	0.364486	0.541528	0.408257	0.412037	1	0.479021	0.364486	0.301527	0.350211	0.354978	0.370732	0.457547	0.339286	0.3375	0.475728	0.43662	0.287081	0.471963	0.415888	0.494585	0.402844	0.351111	0.398268	0.419753	0.315068	0.348624	0.273438	0.39834	0.322275	0.446721	0.545918	0.449761
0.281746	0.358871	0.248945	0.315589	0.356846	0.351563	0.398496	0.327935	0.353383	0.518367	0.373134	0.280992	0.419847	0.316981	0.467626	0.319672	0.185065	0.337449	0.318367	0.382682	0.32549	0.365854	0.479021	1	0.318367	0.273973	0.314607	0.312977	0.322034	0.399177	0.30315	0.30855	0.407563	0.386831	0.25	0.40081	0.320158	0.724806	0.35124	0.303502	0.351145	0.367273	0.270916	0.305221	0.19	0.362963	0.255061	0.342657	0.471366	0.391667
0.422222	0.609375	0.5	0.569343	0.661017	0.514085	0.478528	0.655462	0.516556	0.478528	0.427711	0.443548	0.478528	0.513889	0.39196	0.690265	0.17	0.603306	0.811321	0.272727	0.544776	0.614173	0.364486	0.318367	1	0.302703	0.549296	0.577778	0.645455	0.59542	0.550388	0.473333	0.619048	0.609375	0.482456	0.569343	0.537879	0.330508	0.661017	0.467626	0.537931	0.467066	0.528455	0.603306	0.177083	0.427711	0.420635	0.39011	0.624	0.624
0.302703	0.287879	0.244186	0.269231	0.361111	0.300493	0.294643	0.287958	0.305164	0.336406	0.368421	0.23913	0.361502	0.259434	0.298805	0.256545	0.235808	0.380682	0.324176	0.259146	0.312821	0.365591	0.301527	0.273973	0.302703	1	0.274882	0.29703	0.277778	0.30303	0.290155	0.298077	0.310881	0.363636	0.217877	0.353846	0.292308	0.310469	0.282723	0.310881	0.307692	0.295154	0.302198	0.292553	0.462766	0.336449	0.23913	0.290598	0.326316	0.347594
0.410256	0.539474	0.408759	0.641892	0.555556	0.490798	0.446237	0.551724	0.468571	0.446237	0.464088	0.370861	0.446237	0.430233	0.373874	0.553191	0.190909	0.56338	0.549296	0.272727	0.516129	0.640845	0.350211	0.314607	0.549296	0.274882	1	0.496894	0.514493	0.509554	0.583333	0.509091	0.536424	0.539474	0.387324	0.51875	0.471338	0.341176	0.555556	0.39759	0.485207	0.444444	0.430464	0.56338	0.154545	0.464088	0.361842	0.377451	0.550336	0.550336
0.392157	0.544218	0.419847	0.542484	0.619403	0.503185	0.447514	0.651515	0.633987	0.447514	0.402174	0.37931	0.505747	0.551948	0.373272	0.58209	0.214286	0.546763	0.577778	0.274834	0.561644	0.547945	0.354978	0.312977	0.577778	0.29703	0.496894	1	0.616	0.523179	0.503401	0.56129	0.541096	0.621429	0.407407	0.594595	0.503356	0.334661	0.572464	0.433121	0.659864	0.445652	0.471831	0.546763	0.170616	0.457627	0.388889	0.397959	0.555556	0.577465
0.381679	0.572581	0.45283	0.533835	0.697248	0.511111	0.446541	0.617391	0.557143	0.446541	0.4125	0.4	0.503268	0.568182	0.364103	0.651376	0.205405	0.564103	0.645455	0.260714	0.543307	0.577236	0.370732	0.322034	0.645455	0.277778	0.514493	0.616	1	0.559055	0.536585	0.510791	0.581967	0.652542	0.504762	0.606299	0.627119	0.334802	0.622807	0.451128	0.57037	0.435583	0.566372	0.564103	0.168478	0.448718	0.38843	0.466667	0.586777	0.586777
0.503597	0.570423	0.479675	0.51634	0.664063	0.496774	0.77931	0.585185	0.490909	0.77931	0.693333	0.507692	0.77931	0.459627	0.492386	0.6	0.218447	0.540146	0.59542	0.341549	0.52381	0.56338	0.457547	0.399177	0.59542	0.30303	0.509554	0.523179	0.559055	1	0.506944	0.442424	0.782258	0.570423	0.430769	0.611111	0.538462	0.41453	0.664063	0.503401	0.509434	0.758389	0.464286	0.540146	0.197044	0.693333	0.473684	0.646341	0.582734	0.560284
0.388889	0.597015	0.406504	0.517007	0.557252	0.486667	0.439306	0.64	0.453988	0.439306	0.53125	0.364964	0.439306	0.43038	0.363636	0.554688	0.180488	0.565891	0.550388	0.261017	0.514085	0.651163	0.339286	0.30315	0.550388	0.290155	0.583333	0.503401	0.536585	0.506944	1	0.590278	0.536232	0.528571	0.382813	0.496644	0.475524	0.330579	0.619048	0.394737	0.471338	0.533333	0.430657	0.683333	0.158416	0.53125	0.355072	0.366492	0.540146	0.562963
0.339394	0.459627	0.347222	0.452381	0.52027	0.46988	0.391753	0.486842	0.508772	0.391753	0.469613	0.316456	0.421053	0.41954	0.330435	0.47651	0.190045	0.486667	0.473333	0.255591	0.532468	0.56	0.3375	0.30855	0.473333	0.298077	0.509091	0.56129	0.510791	0.442424	0.590278	1	0.465409	0.50641	0.365517	0.487805	0.440994	0.339844	0.480263	0.378698	0.527273	0.397959	0.418301	0.486667	0.164384	0.528736	0.324841	0.37561	0.468354	0.487179
0.522388	0.591241	0.5	0.533784	0.691057	0.52349	0.621795	0.607692	0.50625	0.621795	0.566038	0.540323	0.621795	0.474359	0.513089	0.624	0.223881	0.560606	0.619048	0.352518	0.553191	0.595588	0.475728	0.407563	0.619048	0.310881	0.536424	0.541096	0.581967	0.782258	0.536232	0.465409	1	0.591241	0.448	0.633094	0.569343	0.423581	0.691057	0.521127	0.525974	0.60625	0.481481	0.560606	0.20202	0.566038	0.492188	0.522988	0.604478	0.580882
0.401361	0.679389	0.443548	0.557823	0.764706	0.536913	0.526946	0.610687	0.6875	0.526946	0.434286	0.398551	0.722973	0.622378	0.440594	0.614173	0.24	0.575758	0.609375	0.330986	0.567376	0.586957	0.43662	0.386831	0.609375	0.363636	0.539474	0.621429	0.652542	0.570423	0.528571	0.50641	0.591241	1	0.452381	0.748092	0.55	0.407725	0.627907	0.493151	0.705036	0.48	0.530303	0.575758	0.20603	0.485207	0.419118	0.412698	0.682171	0.607407
0.469565	0.429688	0.753086	0.40146	0.517544	0.391304	0.345679	0.462185	0.391892	0.345679	0.304878	0.642105	0.3625	0.373239	0.282828	0.486726	0.159341	0.461538	0.482456	0.20922	0.415385	0.433071	0.287081	0.25	0.482456	0.217877	0.387324	0.407407	0.504762	0.430769	0.382813	0.365517	0.448	0.452381	1	0.432836	0.40625	0.248927	0.478632	0.360902	0.408451	0.337349	0.5	0.461538	0.166667	0.312883	0.544554	0.299435	0.44	0.44
0.452703	0.624114	0.435115	0.525641	0.646617	0.545455	0.56213	0.571429	0.737931	0.56213	0.460674	0.432624	0.660377	0.50625	0.470588	0.573529	0.259804	0.539007	0.569343	0.353147	0.608392	0.55102	0.471963	0.40081	0.569343	0.353846	0.51875	0.594595	0.606299	0.611111	0.496644	0.487805	0.633094	0.748092	0.432836	1	0.725191	0.421941	0.586957	0.544218	0.769784	0.505618	0.517986	0.539007	0.226601	0.520468	0.474453	0.5	0.637681	0.558621
0.41958	0.486301	0.442623	0.486842	0.544776	0.496689	0.44	0.518248	0.548387	0.44	0.417143	0.439394	0.491124	0.496732	0.398058	0.541985	0.25641	0.485507	0.537879	0.311189	0.524476	0.51049	0.415888	0.320158	0.537879	0.292308	0.471338	0.503356	0.627119	0.538462	0.475524	0.440994	0.569343	0.55	0.40625	0.725191	1	0.342975	0.522059	0.557971	0.57047	0.438202	0.463235	0.485507	0.215385	0.467456	0.507937	0.590361	0.496504	0.507042
0.313808	0.372385	0.264317	0.337302	0.376623	0.381148	0.412451	0.345992	0.371094	0.538136	0.407843	0.291846	0.440476	0.333333	0.483271	0.331915	0.210884	0.367965	0.330508	0.380682	0.359504	0.397436	0.494585	0.724806	0.330508	0.310469	0.341176	0.334661	0.334802	0.41453	0.330579	0.339844	0.423581	0.407725	0.248927	0.421941	0.342975	1	0.364807	0.319838	0.369048	0.390152	0.280992	0.333333	0.2	0.396887	0.275424	0.363636	0.490826	0.419214
0.42029	0.764706	0.495575	0.564286	0.73913	0.510345	0.53125	0.747826	0.532895	0.53125	0.478528	0.440945	0.53125	0.5	0.433673	0.666667	0.19	0.596774	0.661017	0.300353	0.540146	0.620155	0.402844	0.35124	0.661017	0.282723	0.555556	0.572464	0.622807	0.664063	0.619048	0.480263	0.691057	0.627907	0.478632	0.586957	0.522059	0.364807	1	0.454545	0.554795	0.575949	0.511811	0.65	0.161616	0.478528	0.407692	0.435754	0.642857	0.617188
0.426573	0.424837	0.427419	0.401235	0.485714	0.392638	0.413408	0.451389	0.443114	0.413408	0.375691	0.44697	0.47093	0.411043	0.350467	0.471014	0.242424	0.42069	0.467626	0.278912	0.422078	0.437086	0.351111	0.303502	0.467626	0.310881	0.39759	0.433121	0.451128	0.503401	0.394737	0.378698	0.521127	0.493151	0.360902	0.544218	0.557971	0.319838	0.454545	1	0.459627	0.404372	0.680672	0.42069	0.226804	0.414773	0.552846	0.402116	0.433333	0.433333
0.359756	0.590604	0.390071	0.490909	0.609929	0.473054	0.478261	0.540541	0.954887	0.478261	0.395833	0.354839	0.563218	0.55625	0.4	0.541667	0.204545	0.510067	0.537931	0.30363	0.525641	0.522581	0.398268	0.351145	0.537931	0.307692	0.485207	0.659864	0.57037	0.509434	0.471338	0.527273	0.525974	0.705036	0.408451	0.769784	0.57047	0.369048	0.554795	0.459627	1	0.430052	0.489796	0.510067	0.178899	0.448649	0.381579	0.392157	0.60274	0.529412
0.432749	0.569697	0.371069	0.488889	0.518293	0.44086	0.651685	0.582278	0.424242	0.651685	0.60221	0.39759	0.651685	0.375635	0.447368	0.46988	0.205882	0.461538	0.467066	0.32381	0.460674	0.482759	0.419753	0.367273	0.467066	0.295154	0.444444	0.445652	0.435583	0.758389	0.533333	0.397959	0.60625	0.48	0.337349	0.505618	0.438202	0.390152	0.575949	0.404372	0.430052	1	0.369318	0.534162	0.192308	0.60221	0.380952	0.553299	0.479769	0.52381
0.342857	0.474453	0.4	0.445205	0.560976	0.435374	0.377907	0.507813	0.470588	0.377907	0.33908	0.356589	0.419162	0.436242	0.3125	0.532787	0.197917	0.472868	0.528455	0.232877	0.439716	0.477941	0.315068	0.270916	0.528455	0.302198	0.430464	0.471831	0.566372	0.464286	0.430657	0.418301	0.481481	0.530303	0.5	0.517986	0.463235	0.280992	0.511811	0.680672	0.489796	0.369318	1	0.472868	0.174603	0.346821	0.356589	0.331551	0.485075	0.485075
0.515625	0.650794	0.477876	0.55	0.596774	0.631579	0.45509	0.700855	0.490323	0.45509	0.439759	0.425197	0.45509	0.456954	0.374384	0.608333	0.191919	0.75	0.603306	0.262069	0.672	0.617188	0.348624	0.305221	0.603306	0.292553	0.56338	0.546763	0.564103	0.540146	0.683333	0.486667	0.560606	0.575758	0.461538	0.539007	0.485507	0.333333	0.65	0.42069	0.510067	0.534162	0.472868	1	0.163265	0.439759	0.425197	0.370968	0.589147	0.601563
0.248619	0.165049	0.220859	0.152778	0.197917	0.226601	0.190476	0.160804	0.179372	0.216814	0.220721	0.267857	0.227679	0.150685	0.259109	0.147959	0.381443	0.206349	0.183246	0.220859	0.217172	0.201005	0.273438	0.19	0.177083	0.462766	0.154545	0.170616	0.168478	0.197044	0.158416	0.164384	0.20202	0.20603	0.166667	0.226601	0.215385	0.2	0.161616	0.226804	0.178899	0.192308	0.174603	0.163265	1	0.204444	0.231214	0.247826	0.190955	0.203046
0.394118	0.434286	0.346154	0.413043	0.525316	0.436464	0.597765	0.440476	0.442105	0.597765	0.730061	0.365854	0.662791	0.369792	0.406114	0.430303	0.24	0.439759	0.427711	0.319355	0.473684	0.506024	0.39834	0.362963	0.427711	0.336449	0.464088	0.457627	0.448718	0.693333	0.53125	0.528736	0.566038	0.485207	0.312883	0.520468	0.467456	0.396887	0.478528	0.414773	0.448649	0.60221	0.346821	0.439759	0.204444	1	0.374233	0.646409	0.44186	0.44186
0.642202	0.378571	0.652174	0.364865	0.440945	0.393103	0.381818	0.40458	0.367089	0.381818	0.349398	0.676768	0.425	0.348684	0.32	0.424	0.220994	0.425197	0.420635	0.253571	0.416058	0.40146	0.322275	0.255061	0.420635	0.23913	0.361842	0.388889	0.38843	0.473684	0.355072	0.324841	0.492188	0.419118	0.544554	0.474453	0.507937	0.275424	0.407692	0.552846	0.381579	0.380952	0.356589	0.425197	0.231214	0.374233	1	0.37931	0.386861	0.397059
0.375	0.390625	0.329412	0.38	0.468571	0.452632	0.556701	0.394595	0.38756	0.556701	0.51269	0.37931	0.581152	0.360976	0.432203	0.392265	0.282609	0.370968	0.39011	0.362179	0.456522	0.39267	0.446721	0.342657	0.39011	0.290598	0.377451	0.397959	0.466667	0.646341	0.366492	0.37561	0.522988	0.412698	0.299435	0.5	0.590361	0.363636	0.435754	0.402116	0.392157	0.553299	0.331551	0.370968	0.247826	0.646409	0.37931	1	0.396825	0.389474
0.409722	0.682171	0.454545	0.558621	0.642857	0.506667	0.536585	0.625	0.578947	0.737931	0.493976	0.407407	0.536585	0.477419	0.59116	0.629032	0.177885	0.666667	0.624	0.399254	0.535211	0.6875	0.545918	0.471366	0.624	0.326316	0.550336	0.555556	0.586777	0.582734	0.540146	0.468354	0.604478	0.682171	0.44	0.637681	0.496504	0.490826	0.642857	0.433333	0.60274	0.479769	0.485075	0.589147	0.190955	0.44186	0.386861	0.396825	1	0.725806
0.429577	0.607407	0.454545	0.637681	0.617188	0.516779	0.482353	0.650794	0.518987	0.575	0.521472	0.407407	0.482353	0.477419	0.484536	0.629032	0.177885	0.694215	0.624	0.33452	0.546099	0.714286	0.449761	0.391667	0.624	0.347594	0.550336	0.577465	0.586777	0.560284	0.562963	0.487179	0.580882	0.607407	0.44	0.558621	0.507042	0.419214	0.617188	0.433333	0.529412	0.52381	0.485075	0.601563	0.203046	0.44186	0.397059	0.389474	0.725806	1
0.435115	0.629032	0.518868	0.586466	0.684211	0.528986	0.490566	0.678261	0.530612	0.490566	0.438272	0.458333	0.490566	0.528571	0.4	0.715596	0.173469	0.623932	0.790476	0.276596	0.561538	0.634146	0.371429	0.323651	0.861386	0.302198	0.565217	0.59542	0.669811	0.614173	0.568	0.486301	0.639344	0.629032	0.5	0.586466	0.554688	0.336207	0.684211	0.481481	0.553191	0.478528	0.546219	0.623932	0.174603	0.438272	0.434426	0.398876	0.644628	0.644628
0.410405	0.526627	0.373418	0.451087	0.620915	0.451087	0.723529	0.482143	0.552486	0.723529	0.587912	0.408537	0.97973	0.491713	0.481982	0.472727	0.265487	0.447059	0.46988	0.372937	0.471591	0.468571	0.482759	0.425856	0.46988	0.369159	0.439153	0.497175	0.49359	0.763514	0.431818	0.421875	0.610063	0.743243	0.355828	0.658385	0.491228	0.44664	0.521472	0.471264	0.5625	0.65	0.411765	0.447059	0.235556	0.651429	0.417178	0.572165	0.526946	0.482558
0.336788	0.494505	0.3125	0.441026	0.423913	0.377451	0.370536	0.485876	0.378505	0.370536	0.383562	0.289474	0.370536	0.45641	0.324324	0.412088	0.190476	0.420765	0.409836	0.268437	0.392857	0.480874	0.306569	0.350694	0.409836	0.268595	0.451777	0.395	0.403409	0.403061	0.592814	0.4	0.43617	0.424084	0.284153	0.405	0.386598	0.386861	0.488636	0.317073	0.382775	0.473934	0.322917	0.494253	0.163347	0.383562	0.282723	0.329167	0.42328	0.461957
0.280769	0.344961	0.243902	0.318519	0.348	0.369231	0.384058	0.315175	0.34058	0.498039	0.364621	0.2749	0.404412	0.291367	0.514493	0.307087	0.213592	0.329365	0.305882	0.438746	0.323194	0.351563	0.591912	0.724907	0.305882	0.260726	0.307971	0.296703	0.303644	0.383399	0.291667	0.292857	0.391129	0.360784	0.23506	0.401575	0.34902	0.630824	0.337302	0.301887	0.338235	0.359155	0.260536	0.29845	0.219269	0.345196	0.269841	0.377622	0.451477	0.381526
0.357616	0.47973	0.412698	0.461538	0.571429	0.470968	0.403315	0.510791	0.466667	0.403315	0.381215	0.371429	0.520958	0.582192	0.348837	0.533835	0.199029	0.478571	0.529851	0.273649	0.456954	0.493151	0.355556	0.297297	0.529851	0.28934	0.447205	0.496689	0.616667	0.489933	0.458904	0.409639	0.517483	0.634328	0.378788	0.52	0.636364	0.313253	0.514493	0.506944	0.484277	0.402174	0.5	0.478571	0.171569	0.404494	0.40146	0.445652	0.489655	0.5
0.410072	0.510791	0.469565	0.5	0.612903	0.531469	0.441176	0.546154	0.49359	0.441176	0.426035	0.429688	0.570513	0.620438	0.391089	0.572581	0.239583	0.51145	0.568	0.309609	0.496454	0.536765	0.396226	0.318548	0.568	0.317204	0.483444	0.528169	0.666667	0.543478	0.5	0.442308	0.575758	0.68	0.406504	0.586957	0.784483	0.341772	0.550388	0.529412	0.513333	0.439306	0.476923	0.51145	0.204188	0.451807	0.475806	0.529762	0.522059	0.533333
0.305195	0.25731	0.279412	0.258427	0.297468	0.28	0.396648	0.271605	0.226804	0.396648	0.38983	0.362319	0.396648	0.227027	0.305936	0.265823	0.357542	0.245399	0.264151	0.235099	0.278107	0.266272	0.291846	0.225092	0.264151	0.213592	0.265193	0.247191	0.283784	0.463087	0.266667	0.236559	0.383117	0.25731	0.210884	0.325444	0.385621	0.237548	0.297468	0.267857	0.234043	0.395604	0.208589	0.245399	0.284153	0.38983	0.278912	0.568862	0.261905	0.261905
0.443662	0.586957	0.459016	0.561644	0.699187	0.561644	0.476744	0.615385	0.571429	0.476744	0.506024	0.411765	0.539394	0.509804	0.394231	0.619048	0.216749	0.617188	0.614173	0.3	0.617647	0.716535	0.392694	0.354839	0.614173	0.336842	0.640845	0.625899	0.644068	0.56338	0.651163	0.636364	0.595588	0.671756	0.456	0.617021	0.565217	0.385593	0.620155	0.47619	0.583893	0.482759	0.5	0.617188	0.183168	0.677852	0.422222	0.502825	0.6	0.61194
0.301587	0.351779	0.254167	0.324528	0.355102	0.35	0.391144	0.326693	0.351852	0.508	0.386617	0.280488	0.411985	0.301471	0.480287	0.313253	0.217105	0.346939	0.312	0.396648	0.329457	0.375	0.550725	0.610526	0.312	0.295533	0.328358	0.307116	0.309917	0.391129	0.3125	0.3125	0.399177	0.368	0.239837	0.415323	0.345238	0.821862	0.34413	0.307692	0.349624	0.370504	0.270588	0.314741	0.218855	0.3663	0.275304	0.364912	0.461207	0.395062
0.4	0.537879	0.472727	0.514286	0.649573	0.52518	0.442424	0.577236	0.516779	0.442424	0.418182	0.419355	0.496855	0.546763	0.376884	0.606838	0.222222	0.540323	0.601695	0.289286	0.557252	0.553846	0.37619	0.311475	0.601695	0.314917	0.496552	0.532847	0.745098	0.548872	0.515385	0.482993	0.582677	0.611111	0.469027	0.593985	0.694915	0.32906	0.581967	0.488889	0.538462	0.440476	0.567797	0.540323	0.198925	0.426829	0.430894	0.488095	0.550388	0.5625
0.444444	0.593496	0.534653	0.55303	0.646018	0.55303	0.462025	0.640351	0.5	0.462025	0.41875	0.469565	0.462025	0.496403	0.376289	0.81	0.172775	0.657658	0.669725	0.259786	0.58871	0.598361	0.349282	0.304167	0.669725	0.248649	0.532847	0.561538	0.628571	0.579365	0.544715	0.465278	0.603306	0.593496	0.514286	0.55303	0.519685	0.316017	0.646018	0.458647	0.521429	0.450617	0.521368	0.657658	0.142857	0.41875	0.456897	0.372881	0.608333	0.608333
0.443662	0.586957	0.459016	0.561644	0.620155	0.530201	0.539394	0.615385	0.503106	0.476744	0.506024	0.411765	0.476744	0.471338	0.394231	0.619048	0.181818	0.617188	0.614173	0.282313	0.560284	0.716535	0.367713	0.328063	0.614173	0.295918	0.640845	0.547945	0.577236	0.56338	0.651163	0.56	0.595588	0.586957	0.433071	0.55102	0.51049	0.356846	0.620155	0.437086	0.522581	0.482759	0.477941	0.617188	0.165854	0.506024	0.40146	0.39267	0.6	0.61194
0.487179	0.709091	0.597826	0.655462	0.78	0.58871	0.537931	0.772277	0.586466	0.537931	0.47973	0.518868	0.537931	0.587302	0.430939	0.821053	0.186813	0.708738	0.8125	0.291045	0.62931	0.715596	0.397959	0.343612	0.8125	0.281609	0.629032	0.666667	0.771739	0.690265	0.63964	0.537879	0.722222	0.709091	0.572917	0.655462	0.622807	0.357798	0.78	0.53719	0.614173	0.52349	0.619048	0.708738	0.162011	0.47973	0.490741	0.432927	0.728972	0.728972
0.409722	0.972727	0.454545	0.558621	0.642857	0.506667	0.536585	0.733333	0.578947	0.536585	0.44186	0.407407	0.536585	0.477419	0.44	0.629032	0.177885	0.589147	0.624	0.30662	0.535211	0.6	0.409302	0.357724	0.624	0.285714	0.550336	0.555556	0.586777	0.582734	0.610687	0.468354	0.604478	0.682171	0.44	0.637681	0.496504	0.371308	0.784483	0.433333	0.60274	0.560976	0.485075	0.666667	0.161765	0.44186	0.386861	0.396825	0.698413	0.609023
0.444444	0.593496	0.534653	0.55303	0.646018	0.55303	0.462025	0.640351	0.5	0.462025	0.41875	0.469565	0.462025	0.496403	0.376289	0.675926	0.172775	0.657658	0.669725	0.259786	0.58871	0.598361	0.349282	0.304167	0.669725	0.248649	0.532847	0.561538	0.628571	0.579365	0.544715	0.465278	0.603306	0.593496	0.514286	0.55303	0.519685	0.316017	0.646018	0.458647	0.521429	0.450617	0.521368	0.657658	0.142857	0.41875	0.456897	0.372881	0.608333	0.608333
0.454545	0.537313	0.513761	0.514085	0.580645	0.482759	0.487654	0.563492	0.458599	0.487654	0.445122	0.504202	0.487654	0.482993	0.420513	0.591667	0.271739	0.515625	0.586777	0.3	0.489209	0.541353	0.397129	0.329218	0.586777	0.302703	0.506849	0.5	0.645455	0.59542	0.503759	0.435065	0.619048	0.537313	0.420168	0.604478	0.75	0.34188	0.580645	0.478261	0.476821	0.467066	0.446154	0.515625	0.248619	0.445122	0.443548	0.542683	0.549618	0.537879
0.376623	0.558621	0.434109	0.50641	0.728	0.487342	0.482955	0.572464	0.693878	0.482955	0.435754	0.391608	0.562874	0.576159	0.400943	0.586466	0.221154	0.528571	0.58209	0.301695	0.52349	0.551724	0.380531	0.329457	0.58209	0.311558	0.5	0.676259	0.595238	0.590278	0.496599	0.535032	0.611511	0.649635	0.431818	0.631944	0.517007	0.346774	0.648855	0.493333	0.723404	0.472222	0.496403	0.528571	0.182692	0.468571	0.463235	0.414508	0.570423	0.548611
0.410405	0.743243	0.373418	0.451087	0.521472	0.420213	0.723529	0.566038	0.463542	0.723529	0.587912	0.408537	0.723529	0.377551	0.481982	0.472727	0.206751	0.447059	0.46988	0.346278	0.438889	0.468571	0.451477	0.399254	0.46988	0.29646	0.439153	0.440217	0.438272	0.763514	0.491124	0.385787	0.610063	0.526627	0.339394	0.552326	0.432584	0.413127	0.620915	0.406593	0.470588	0.757396	0.371429	0.5	0.193133	0.587912	0.375	0.548223	0.526946	0.482558
0.492857	0.651852	0.456	0.546667	0.625954	0.557047	0.592593	0.597015	0.556962	0.592593	0.494118	0.451852	0.592593	0.459627	0.515464	0.6	0.218447	0.574627	0.59542	0.355872	0.577465	0.585714	0.485577	0.393443	0.59542	0.309645	0.54902	0.533333	0.559055	0.649635	0.528169	0.460123	0.753968	0.651852	0.419847	0.744361	0.594203	0.408511	0.625954	0.463576	0.578947	0.532164	0.464286	0.574627	0.197044	0.494118	0.430657	0.491713	0.666667	0.582734
0.410256	0.444444	0.398551	0.446429	0.503356	0.537975	0.42328	0.470588	0.412088	0.42328	0.387435	0.427586	0.446237	0.430233	0.425234	0.47973	0.303483	0.441558	0.47651	0.351724	0.535948	0.45625	0.454545	0.324528	0.47651	0.293269	0.433526	0.443114	0.559702	0.490566	0.425	0.482143	0.51634	0.471698	0.387324	0.537975	0.711111	0.346457	0.464052	0.477707	0.426136	0.421875	0.430464	0.441558	0.263682	0.424731	0.468085	0.652941	0.45283	0.462025
0.388535	0.611111	0.404412	0.650685	0.585714	0.487654	0.5	0.559441	0.526946	0.5	0.421622	0.366667	0.5	0.435294	0.436019	0.561151	0.181818	0.538462	0.557143	0.308725	0.503226	0.550336	0.40708	0.342308	0.557143	0.265403	0.629139	0.503145	0.522059	0.535948	0.496689	0.436047	0.554054	0.611111	0.392857	0.575163	0.467949	0.354582	0.585714	0.393939	0.546584	0.449198	0.436242	0.538462	0.150685	0.421622	0.348684	0.38806	0.624114	0.547297
0.410405	0.526627	0.373418	0.451087	0.521472	0.420213	0.97973	0.482143	0.463542	0.723529	0.587912	0.408537	0.723529	0.377551	0.481982	0.472727	0.206751	0.447059	0.46988	0.346278	0.438889	0.468571	0.451477	0.399254	0.46988	0.29646	0.439153	0.440217	0.438272	0.763514	0.431818	0.385787	0.610063	0.526627	0.339394	0.552326	0.432584	0.413127	0.521472	0.406593	0.470588	0.65	0.371429	0.447059	0.193133	0.587912	0.375	0.548223	0.526946	0.482558
0.503759	0.475862	0.453782	0.476821	0.478261	0.420382	0.422857	0.541353	0.410714	0.422857	0.392045	0.406015	0.422857	0.369697	0.363636	0.485075	0.21608	0.463768	0.481481	0.265306	0.442953	0.479167	0.351351	0.292969	0.481481	0.360656	0.433962	0.483221	0.442748	0.486301	0.444444	0.387879	0.503546	0.475862	0.361538	0.476821	0.425676	0.314286	0.478261	0.68254	0.417178	0.429379	0.661017	0.463768	0.225131	0.392045	0.375	0.352332	0.475524	0.507143
0.428571	0.464052	0.452381	0.45625	0.51773	0.45625	0.407609	0.493056	0.524691	0.407609	0.401099	0.417266	0.455056	0.475	0.365741	0.514493	0.217391	0.472222	0.510791	0.286195	0.480263	0.496644	0.377778	0.321705	0.510791	0.308081	0.451219	0.480769	0.604839	0.493421	0.463087	0.431138	0.531034	0.52381	0.427481	0.606897	0.826446	0.322709	0.496504	0.510204	0.544872	0.406417	0.440559	0.472222	0.22	0.448864	0.459259	0.505556	0.473333	0.483221
0.56	0.339744	0.555556	0.329268	0.381944	0.463087	0.355556	0.360544	0.310734	0.355556	0.318681	0.685185	0.363128	0.292398	0.359223	0.375887	0.247368	0.377622	0.373239	0.278746	0.555556	0.359477	0.365741	0.268482	0.373239	0.22	0.327381	0.35	0.352941	0.422819	0.318182	0.317647	0.457746	0.348387	0.470085	0.406452	0.450704	0.283401	0.363014	0.417808	0.321637	0.355191	0.317241	0.377622	0.272222	0.355932	0.700935	0.430168	0.346405	0.355263
0.410405	0.526627	0.373418	0.451087	0.521472	0.420213	0.723529	0.482143	0.463542	0.97973	0.651429	0.408537	0.723529	0.377551	0.653266	0.472727	0.206751	0.5	0.46988	0.454545	0.438889	0.529762	0.607477	0.530612	0.46988	0.344037	0.439153	0.440217	0.438272	0.763514	0.431818	0.385787	0.610063	0.526627	0.339394	0.552326	0.432584	0.550847	0.521472	0.406593	0.470588	0.65	0.371429	0.447059	0.22467	0.587912	0.375	0.548223	0.722973	0.583851
0.217617	0.191388	0.209302	0.194444	0.257895	0.240385	0.213675	0.2	0.208889	0.213675	0.212121	0.247191	0.262222	0.213953	0.235521	0.181818	0.822368	0.185	0.180905	0.248466	0.243781	0.192308	0.245353	0.196078	0.180905	0.251101	0.195455	0.22488	0.204301	0.229268	0.191176	0.211009	0.235	0.251256	0.164835	0.264706	0.268041	0.21843	0.201005	0.266667	0.209091	0.21519	0.203125	0.185	0.386598	0.255605	0.233333	0.298246	0.188406	0.188406
0.461538	0.517007	0.421875	0.496774	0.532374	0.567568	0.417582	0.550725	0.447059	0.417582	0.403315	0.380282	0.417582	0.415663	0.348624	0.540741	0.178404	0.661417	0.536765	0.24918	0.6	0.552448	0.32618	0.287879	0.536765	0.270936	0.509554	0.493506	0.5	0.486842	0.506944	0.442424	0.503401	0.517007	0.409091	0.487179	0.437909	0.313492	0.532374	0.38125	0.463415	0.423913	0.423611	0.661417	0.151659	0.403315	0.380282	0.343284	0.527778	0.538462
0.382857	0.406593	0.34375	0.394737	0.481928	0.424731	0.581522	0.411429	0.460733	0.581522	0.543011	0.387879	0.634831	0.395833	0.421739	0.417647	0.256637	0.386364	0.415205	0.344156	0.435754	0.416667	0.436975	0.341727	0.415205	0.293333	0.391753	0.413978	0.471338	0.69281	0.388889	0.375635	0.558282	0.454545	0.319277	0.606061	0.732877	0.363296	0.464286	0.45977	0.475676	0.569149	0.36	0.386364	0.221239	0.603352	0.42236	0.803571	0.413408	0.405556
0.610619	0.555556	0.614583	0.518519	0.660714	0.485507	0.5	0.584746	0.469799	0.5	0.455128	0.536364	0.5	0.444444	0.405263	0.60177	0.197861	0.546219	0.596491	0.282609	0.515385	0.572581	0.389163	0.326271	0.596491	0.32	0.510791	0.514925	0.554545	0.631148	0.507937	0.435374	0.65812	0.555556	0.558824	0.564885	0.507813	0.345133	0.660714	0.437037	0.48951	0.496815	0.471074	0.546219	0.19337	0.455128	0.522523	0.429412	0.569106	0.569106
0.473684	0.421875	0.602273	0.384058	0.482759	0.384058	0.339506	0.441667	0.385135	0.339506	0.290909	0.534653	0.35625	0.356643	0.284264	0.464912	0.147541	0.452991	0.46087	0.209964	0.407692	0.414063	0.288462	0.240664	0.46087	0.192308	0.4	0.389706	0.46729	0.412214	0.364341	0.349315	0.428571	0.444444	0.790123	0.425373	0.387597	0.244635	0.445378	0.353383	0.401408	0.323353	0.477477	0.452991	0.141243	0.298781	0.565657	0.286517	0.432	0.420635
0.437956	0.610687	0.478261	0.605839	0.747826	0.549296	0.490909	0.741379	0.60274	0.490909	0.440476	0.426357	0.576923	0.537931	0.402985	0.661017	0.225641	0.617886	0.655462	0.299296	0.593985	0.615385	0.38785	0.327935	0.655462	0.336957	0.551724	0.716535	0.646018	0.585185	0.564885	0.527027	0.607692	0.715447	0.474576	0.666667	0.575758	0.345992	0.647541	0.548148	0.628571	0.488095	0.544	0.617886	0.190722	0.493827	0.520661	0.409836	0.625	0.650794
0.401361	0.679389	0.443548	0.557823	0.627907	0.496732	0.526946	0.610687	0.577922	0.722973	0.485207	0.398551	0.526946	0.468354	0.607735	0.614173	0.180952	0.650794	0.609375	0.410448	0.524138	0.671756	0.561224	0.484582	0.609375	0.335079	0.539474	0.544218	0.572581	0.570423	0.528571	0.459627	0.591241	0.679389	0.429688	0.624114	0.486301	0.504587	0.627907	0.424837	0.590604	0.48	0.474453	0.575758	0.2	0.434286	0.378571	0.390625	0.972727	0.736
0.387324	0.445205	0.452991	0.419355	0.582677	0.401274	0.382022	0.474453	0.426829	0.382022	0.351955	0.40458	0.455621	0.457516	0.323944	0.496183	0.238342	0.442029	0.492424	0.272414	0.413333	0.458333	0.32	0.276265	0.492424	0.344262	0.415094	0.453333	0.5	0.465753	0.413793	0.369697	0.482269	0.540146	0.392	0.496599	0.485714	0.291498	0.477941	0.786325	0.443038	0.373626	0.754545	0.442029	0.209424	0.382857	0.426357	0.37234	0.454545	0.454545
0.262799	0.301695	0.220641	0.271845	0.326241	0.323232	0.338658	0.279863	0.296178	0.434932	0.321656	0.252632	0.364821	0.277419	0.542373	0.268041	0.229851	0.287197	0.267123	0.862543	0.305085	0.302721	0.530945	0.391667	0.267123	0.258258	0.263492	0.273616	0.259649	0.334483	0.251656	0.246875	0.34507	0.324138	0.217544	0.341297	0.291525	0.370474	0.294118	0.264901	0.297735	0.317757	0.228188	0.261017	0.231707	0.309148	0.239583	0.338509	0.390511	0.327526
0.409722	0.682171	0.454545	0.558621	0.642857	0.506667	0.737931	0.625	0.578947	0.536585	0.44186	0.407407	0.536585	0.477419	0.44	0.629032	0.177885	0.589147	0.624	0.30662	0.535211	0.6	0.409302	0.357724	0.624	0.285714	0.550336	0.555556	0.586777	0.582734	0.540146	0.468354	0.604478	0.682171	0.44	0.637681	0.496504	0.371308	0.642857	0.433333	0.60274	0.479769	0.485075	0.589147	0.161765	0.44186	0.386861	0.396825	0.698413	0.609023
0.515625	0.575758	0.477876	0.55	0.65	0.643939	0.45509	0.617886	0.54	0.45509	0.439759	0.425197	0.509317	0.486486	0.374384	0.608333	0.242105	0.75	0.603306	0.270833	0.727273	0.617188	0.348624	0.310484	0.603306	0.313514	0.56338	0.692913	0.605263	0.540146	0.565891	0.527397	0.560606	0.650794	0.461538	0.595588	0.529851	0.338983	0.596774	0.450704	0.5625	0.461538	0.472868	0.75	0.175258	0.522293	0.459677	0.40884	0.589147	0.601563
0.409722	0.682171	0.454545	0.558621	0.784483	0.547945	0.536585	0.625	0.678322	0.536585	0.44186	0.407407	0.737931	0.635714	0.44	0.629032	0.231156	0.589147	0.624	0.329787	0.568345	0.6	0.436019	0.380165	0.624	0.354839	0.550336	0.635036	0.669565	0.582734	0.540146	0.506494	0.604478	0.972727	0.463415	0.751938	0.550725	0.400862	0.642857	0.493056	0.708029	0.479769	0.542636	0.589147	0.19697	0.493976	0.428571	0.419355	0.698413	0.609023
0.413333	0.467532	0.423077	0.46875	0.531915	0.525974	0.434066	0.496552	0.45614	0.434066	0.396739	0.442029	0.458101	0.451219	0.414286	0.507143	0.28934	0.465753	0.503546	0.32872	0.533784	0.480263	0.431193	0.329457	0.503546	0.305	0.454545	0.49359	0.620968	0.506579	0.447368	0.443114	0.534247	0.496689	0.379562	0.587838	0.784	0.352227	0.489655	0.483444	0.463855	0.424731	0.424658	0.465753	0.248731	0.502924	0.452555	0.738854	0.476821	0.486667
0.429577	0.607407	0.454545	0.637681	0.696721	0.537415	0.482353	0.650794	0.702128	0.482353	0.44186	0.407407	0.575	0.526667	0.404878	0.629032	0.225	0.601563	0.624	0.302083	0.602941	0.61194	0.402778	0.352227	0.624	0.333333	0.550336	0.647059	0.641026	0.560284	0.562963	0.536424	0.580882	0.736	0.47541	0.765625	0.671875	0.377119	0.617188	0.524823	0.720588	0.52381	0.554688	0.601563	0.190955	0.521472	0.450382	0.427027	0.609023	0.698413
0.386207	0.503497	0.462185	0.454545	0.782609	0.454545	0.436782	0.514706	0.469136	0.436782	0.397727	0.413534	0.515152	0.455128	0.361905	0.626016	0.215	0.526316	0.522727	0.286207	0.5	0.496504	0.349776	0.301961	0.522727	0.308901	0.449367	0.489933	0.532258	0.535211	0.451389	0.419753	0.554745	0.604478	0.483333	0.513514	0.432432	0.318367	0.589147	0.401316	0.487179	0.426966	0.448529	0.526316	0.175	0.438596	0.424242	0.386243	0.514286	0.492958
0.357843	0.440594	0.315789	0.388889	0.433673	0.463415	0.481818	0.402985	0.395556	0.638191	0.457014	0.360825	0.481818	0.323144	0.792079	0.393939	0.222222	0.416244	0.39196	0.553633	0.431373	0.442786	0.737327	0.467626	0.39196	0.298805	0.373874	0.373272	0.364103	0.492386	0.363636	0.330435	0.513089	0.440594	0.282828	0.470588	0.398058	0.483271	0.433673	0.382775	0.4	0.447368	0.338235	0.374384	0.259109	0.406114	0.32	0.432203	0.59116	0.484536
0.354497	0.413613	0.316092	0.395	0.468927	0.409091	0.596859	0.395722	0.472362	0.596859	0.520202	0.35	0.666667	0.368932	0.432773	0.38587	0.252101	0.365079	0.383784	0.345912	0.411458	0.393782	0.429719	0.3391	0.383784	0.314655	0.385366	0.427835	0.449704	0.634731	0.375	0.370192	0.514124	0.467391	0.294444	0.567416	0.579882	0.359712	0.428571	0.388601	0.487047	0.545	0.340426	0.365079	0.223629	0.567708	0.372881	0.668421	0.420213	0.390625
0.492308	0.691057	0.518182	0.583942	0.65	0.572464	0.577922	0.644628	0.582192	0.577922	0.484472	0.459677	0.577922	0.496599	0.484043	0.649573	0.204082	0.619835	0.644068	0.335766	0.607692	0.629921	0.448276	0.382979	0.644068	0.342541	0.585714	0.569343	0.633929	0.635659	0.565891	0.486667	0.688525	0.691057	0.449153	0.682171	0.614173	0.39823	0.65	0.471429	0.607143	0.524691	0.496063	0.619835	0.193717	0.484472	0.436508	0.482558	0.708333	0.64
0.515625	0.575758	0.477876	0.55	0.596774	0.631579	0.509317	0.617886	0.490323	0.45509	0.439759	0.425197	0.45509	0.456954	0.374384	0.608333	0.191919	0.75	0.603306	0.262069	0.672	0.617188	0.348624	0.305221	0.603306	0.292553	0.56338	0.546763	0.564103	0.540146	0.565891	0.486667	0.560606	0.575758	0.461538	0.539007	0.485507	0.333333	0.596774	0.42069	0.510067	0.461538	0.472868	0.75	0.163265	0.439759	0.425197	0.370968	0.589147	0.601563
0.380645	0.452229	0.395522	0.445122	0.503448	0.436364	0.413978	0.47973	0.512048	0.413978	0.385027	0.395833	0.461111	0.463415	0.365297	0.5	0.22488	0.449664	0.496504	0.286667	0.487013	0.464516	0.377193	0.306818	0.496504	0.270531	0.431953	0.46875	0.573643	0.5	0.432258	0.404624	0.527027	0.509934	0.374101	0.669014	0.829268	0.322835	0.482993	0.547945	0.53125	0.412698	0.468531	0.449664	0.192308	0.430939	0.446043	0.510989	0.461039	0.470588
0.461538	0.517007	0.421875	0.496774	0.566176	0.611111	0.417582	0.550725	0.566879	0.417582	0.403315	0.380282	0.441341	0.441718	0.348624	0.540741	0.21256	0.661417	0.536765	0.253289	0.777778	0.552448	0.331897	0.307692	0.536765	0.296482	0.509554	0.631206	0.534884	0.486842	0.506944	0.630137	0.503401	0.559441	0.409091	0.546667	0.466667	0.340081	0.532374	0.398734	0.589404	0.423913	0.433566	0.661417	0.173913	0.451429	0.390071	0.377551	0.527778	0.538462
0.369792	0.473404	0.333333	0.408867	0.483333	0.415842	0.514563	0.433155	0.477833	0.686486	0.473684	0.36612	0.56	0.37619	0.603687	0.423913	0.229839	0.448087	0.421622	0.435644	0.43299	0.475936	0.564655	0.503817	0.421622	0.344828	0.399038	0.494737	0.423729	0.530055	0.389744	0.383886	0.544944	0.521978	0.304348	0.562842	0.434555	0.521739	0.467033	0.403061	0.484848	0.469767	0.363158	0.402116	0.227273	0.473684	0.36612	0.44	0.640719	0.522222
[truncated: 48 more columns]
