# Supplementary material for: On the validity versus utility of activity landscapes: are all activity cliffs statistically significant?
Source: J Cheminform. 2014 Apr 2;6:11. doi: 10.1186/1758-2946-6-11 (PMC4021161; doi:10.1186/1758-2946-6-11)
Supplement: Additional file 1 — Code and data to reproduce figures. The ZIP file contains the R code and datasets required to perform the calculations and generate the figures for this article. It assumes you have R installed and are working on a Unix-like system. In addition you should have the ggplot2, grid, multicore and fingerprint R packages installed. To run the scripts execute run.sh from the command line. [file 1758-2946-6-11-S1.zip › si/bajorath/OR_simmtx_MACCS.txt]

1.000	0.837	0.932	0.872	0.872	0.913	0.824	0.872	0.774	0.824	0.824	0.953	0.875	0.804	0.778	0.837	0.593	0.872	0.872	0.553	0.933	0.872	0.737	0.560	0.872	0.517	0.872	0.837	0.891	0.894	0.872	0.804	0.894	0.872	0.872	0.894	0.894	0.689	0.837	0.792	0.804	0.824	0.771	0.872	0.552	0.857	0.913	0.808	0.837	0.872
0.837	1.000	0.857	0.918	0.880	0.808	0.904	0.958	0.786	0.904	0.904	0.875	0.846	0.750	0.855	0.778	0.563	0.918	0.808	0.610	0.824	0.918	0.810	0.618	0.808	0.621	0.918	0.778	0.824	0.863	0.958	0.750	0.863	0.880	0.774	0.863	0.792	0.758	1.000	0.704	0.815	0.941	0.717	0.958	0.627	0.830	0.774	0.786	0.959	0.918
0.932	0.857	1.000	0.894	0.894	0.894	0.808	0.894	0.792	0.808	0.808	0.977	0.857	0.824	0.764	0.857	0.557	0.894	0.894	0.545	0.913	0.894	0.724	0.553	0.894	0.534	0.894	0.857	0.913	0.875	0.894	0.824	0.875	0.894	0.854	0.875	0.875	0.677	0.857	0.776	0.824	0.808	0.792	0.894	0.542	0.840	0.854	0.792	0.857	0.894
0.872	0.918	0.894	1.000	0.840	0.840	0.830	0.957	0.750	0.830	0.830	0.913	0.808	0.778	0.786	0.808	0.531	0.917	0.840	0.584	0.857	0.917	0.746	0.592	0.840	0.559	1.000	0.808	0.857	0.824	0.957	0.778	0.824	0.840	0.804	0.824	0.824	0.726	0.918	0.731	0.778	0.865	0.745	0.957	0.567	0.792	0.804	0.750	0.880	0.917
0.872	0.880	0.894	0.840	1.000	0.878	0.830	0.840	0.849	0.830	0.830	0.913	0.918	0.811	0.786	0.808	0.633	0.840	0.840	0.605	0.896	0.840	0.776	0.613	0.840	0.614	0.840	0.843	0.936	0.898	0.840	0.811	0.898	0.957	0.878	0.938	0.860	0.754	0.880	0.765	0.882	0.830	0.816	0.840	0.621	0.900	0.840	0.885	0.880	0.840
0.913	0.808	0.894	0.840	0.878	1.000	0.796	0.840	0.782	0.796	0.796	0.913	0.880	0.811	0.754	0.808	0.581	0.840	0.840	0.584	0.978	0.840	0.776	0.571	0.840	0.533	0.840	0.843	0.896	0.860	0.840	0.811	0.860	0.878	0.840	0.938	0.979	0.698	0.808	0.875	0.811	0.796	0.780	0.840	0.567	0.863	0.957	0.885	0.808	0.840
0.824	0.904	0.808	0.830	0.830	0.796	1.000	0.865	0.746	0.962	0.962	0.824	0.904	0.712	0.909	0.737	0.585	0.865	0.796	0.628	0.811	0.865	0.831	0.636	0.796	0.617	0.830	0.737	0.778	0.922	0.865	0.712	0.849	0.830	0.732	0.849	0.782	0.778	0.904	0.696	0.772	0.962	0.679	0.865	0.650	0.887	0.764	0.839	0.904	0.865
0.872	0.958	0.894	0.957	0.840	0.840	0.865	1.000	0.750	0.865	0.865	0.913	0.808	0.778	0.818	0.808	0.531	0.957	0.840	0.584	0.857	0.957	0.776	0.592	0.840	0.586	0.957	0.808	0.857	0.824	1.000	0.778	0.824	0.840	0.804	0.824	0.824	0.726	0.958	0.731	0.778	0.902	0.745	1.000	0.593	0.792	0.804	0.750	0.918	0.957
0.774	0.786	0.792	0.750	0.849	0.782	0.746	0.750	1.000	0.746	0.746	0.808	0.818	0.855	0.710	0.724	0.600	0.750	0.750	0.580	0.796	0.750	0.730	0.608	0.750	0.531	0.750	0.923	0.796	0.800	0.750	0.962	0.833	0.885	0.782	0.833	0.768	0.712	0.786	0.714	0.962	0.746	0.759	0.750	0.538	0.836	0.750	0.763	0.786	0.750
0.824	0.904	0.808	0.830	0.830	0.796	0.962	0.865	0.746	1.000	1.000	0.824	0.904	0.712	0.944	0.737	0.585	0.902	0.796	0.649	0.811	0.902	0.862	0.658	0.796	0.644	0.830	0.737	0.778	0.922	0.865	0.712	0.849	0.830	0.732	0.849	0.782	0.806	0.904	0.696	0.772	0.962	0.679	0.865	0.678	0.887	0.764	0.839	0.941	0.902
0.824	0.904	0.808	0.830	0.830	0.796	0.962	0.865	0.746	1.000	1.000	0.824	0.904	0.712	0.944	0.737	0.585	0.902	0.796	0.649	0.811	0.902	0.862	0.658	0.796	0.644	0.830	0.737	0.778	0.922	0.865	0.712	0.849	0.830	0.732	0.849	0.782	0.806	0.904	0.696	0.772	0.962	0.679	0.865	0.678	0.887	0.764	0.839	0.941	0.902
0.953	0.875	0.977	0.913	0.913	0.913	0.824	0.913	0.808	0.824	0.824	1.000	0.875	0.840	0.778	0.875	0.567	0.913	0.913	0.553	0.933	0.913	0.737	0.560	0.913	0.544	0.913	0.875	0.933	0.894	0.913	0.840	0.894	0.913	0.872	0.894	0.894	0.689	0.875	0.792	0.840	0.824	0.809	0.913	0.552	0.857	0.872	0.808	0.875	0.913
0.875	0.846	0.857	0.808	0.918	0.880	0.904	0.808	0.818	0.904	0.904	0.875	1.000	0.782	0.855	0.778	0.639	0.808	0.843	0.610	0.898	0.808	0.810	0.618	0.843	0.593	0.808	0.811	0.860	0.979	0.808	0.782	0.900	0.918	0.808	0.939	0.863	0.758	0.846	0.769	0.849	0.904	0.750	0.808	0.627	0.980	0.843	0.923	0.846	0.808
0.804	0.750	0.824	0.778	0.811	0.811	0.712	0.778	0.855	0.712	0.712	0.840	0.782	1.000	0.677	0.750	0.569	0.778	0.778	0.556	0.827	0.778	0.698	0.563	0.778	0.500	0.778	0.885	0.827	0.764	0.778	0.887	0.796	0.811	0.778	0.796	0.796	0.708	0.750	0.741	0.852	0.712	0.788	0.778	0.508	0.768	0.778	0.729	0.750	0.778
0.778	0.855	0.764	0.786	0.786	0.754	0.909	0.818	0.710	0.944	0.944	0.778	0.855	0.677	1.000	0.729	0.582	0.852	0.786	0.667	0.768	0.852	0.914	0.633	0.818	0.639	0.786	0.700	0.737	0.870	0.818	0.677	0.804	0.786	0.695	0.804	0.741	0.769	0.855	0.661	0.733	0.909	0.644	0.818	0.672	0.839	0.724	0.797	0.889	0.852
0.837	0.778	0.857	0.808	0.808	0.808	0.737	0.808	0.724	0.737	0.737	0.875	0.778	0.750	0.729	1.000	0.587	0.808	0.843	0.570	0.824	0.808	0.694	0.557	0.843	0.567	0.808	0.778	0.824	0.792	0.808	0.750	0.792	0.808	0.774	0.792	0.792	0.627	0.778	0.704	0.750	0.737	0.717	0.808	0.574	0.764	0.774	0.724	0.778	0.808
0.593	0.563	0.557	0.531	0.633	0.581	0.585	0.531	0.600	0.585	0.585	0.567	0.639	0.569	0.582	0.587	1.000	0.531	0.581	0.488	0.590	0.531	0.603	0.494	0.581	0.633	0.531	0.563	0.590	0.623	0.531	0.569	0.597	0.633	0.607	0.623	0.571	0.638	0.563	0.574	0.594	0.585	0.610	0.531	0.695	0.656	0.581	0.625	0.563	0.531
0.872	0.918	0.894	0.917	0.840	0.840	0.865	0.957	0.750	0.902	0.902	0.913	0.808	0.778	0.852	0.808	0.531	1.000	0.840	0.605	0.857	1.000	0.807	0.613	0.840	0.614	0.917	0.808	0.857	0.824	0.957	0.778	0.824	0.840	0.804	0.824	0.824	0.754	0.918	0.731	0.778	0.865	0.745	0.957	0.621	0.792	0.804	0.750	0.958	1.000
0.872	0.808	0.894	0.840	0.840	0.840	0.796	0.840	0.750	0.796	0.796	0.913	0.843	0.778	0.786	0.843	0.581	0.840	1.000	0.564	0.857	0.840	0.746	0.551	0.957	0.586	0.840	0.808	0.857	0.860	0.840	0.778	0.824	0.840	0.804	0.824	0.824	0.672	0.808	0.731	0.778	0.796	0.745	0.840	0.593	0.827	0.804	0.782	0.808	0.840
0.553	0.610	0.545	0.584	0.605	0.584	0.628	0.584	0.580	0.649	0.649	0.553	0.610	0.556	0.667	0.570	0.488	0.605	0.564	1.000	0.592	0.605	0.663	0.911	0.584	0.506	0.584	0.550	0.571	0.597	0.584	0.556	0.597	0.584	0.544	0.618	0.577	0.671	0.610	0.519	0.575	0.628	0.506	0.584	0.531	0.603	0.564	0.620	0.632	0.605
0.933	0.824	0.913	0.857	0.896	0.978	0.811	0.857	0.796	0.811	0.811	0.933	0.898	0.827	0.768	0.824	0.590	0.857	0.857	0.592	1.000	0.857	0.759	0.579	0.857	0.542	0.857	0.860	0.915	0.878	0.857	0.827	0.878	0.896	0.857	0.957	0.957	0.710	0.824	0.854	0.827	0.811	0.796	0.857	0.576	0.880	0.936	0.865	0.824	0.857
0.872	0.918	0.894	0.917	0.840	0.840	0.865	0.957	0.750	0.902	0.902	0.913	0.808	0.778	0.852	0.808	0.531	1.000	0.840	0.605	0.857	1.000	0.807	0.613	0.840	0.614	0.917	0.808	0.857	0.824	0.957	0.778	0.824	0.840	0.804	0.824	0.824	0.754	0.918	0.731	0.778	0.865	0.745	0.957	0.621	0.792	0.804	0.750	0.958	1.000
0.737	0.810	0.724	0.746	0.776	0.776	0.831	0.776	0.730	0.862	0.862	0.737	0.810	0.698	0.914	0.694	0.603	0.807	0.746	0.663	0.759	0.807	1.000	0.630	0.776	0.635	0.746	0.721	0.759	0.793	0.776	0.698	0.763	0.776	0.717	0.793	0.793	0.788	0.810	0.683	0.754	0.831	0.695	0.776	0.667	0.797	0.776	0.817	0.842	0.807
0.560	0.618	0.553	0.592	0.613	0.571	0.636	0.592	0.608	0.658	0.658	0.560	0.618	0.563	0.633	0.557	0.494	0.613	0.551	0.911	0.579	0.613	0.630	1.000	0.551	0.494	0.592	0.557	0.579	0.605	0.592	0.582	0.605	0.613	0.592	0.605	0.564	0.679	0.618	0.506	0.582	0.636	0.513	0.592	0.519	0.632	0.551	0.608	0.640	0.613
0.872	0.808	0.894	0.840	0.840	0.840	0.796	0.840	0.750	0.796	0.796	0.913	0.843	0.778	0.818	0.843	0.581	0.840	0.957	0.584	0.857	0.840	0.776	0.551	1.000	0.586	0.840	0.808	0.857	0.860	0.840	0.778	0.824	0.840	0.804	0.824	0.824	0.672	0.808	0.731	0.778	0.796	0.745	0.840	0.593	0.827	0.804	0.782	0.808	0.840
0.517	0.621	0.534	0.559	0.614	0.533	0.617	0.586	0.531	0.644	0.644	0.544	0.593	0.500	0.639	0.567	0.633	0.614	0.586	0.506	0.542	0.614	0.635	0.494	0.586	1.000	0.559	0.516	0.569	0.576	0.586	0.500	0.550	0.586	0.533	0.576	0.525	0.597	0.621	0.525	0.548	0.617	0.561	0.586	0.918	0.583	0.508	0.581	0.649	0.614
0.872	0.918	0.894	1.000	0.840	0.840	0.830	0.957	0.750	0.830	0.830	0.913	0.808	0.778	0.786	0.808	0.531	0.917	0.840	0.584	0.857	0.917	0.746	0.592	0.840	0.559	1.000	0.808	0.857	0.824	0.957	0.778	0.824	0.840	0.804	0.824	0.824	0.726	0.918	0.731	0.778	0.865	0.745	0.957	0.567	0.792	0.804	0.750	0.880	0.917
0.837	0.778	0.857	0.808	0.843	0.843	0.737	0.808	0.923	0.737	0.737	0.875	0.811	0.885	0.700	0.778	0.563	0.808	0.808	0.550	0.860	0.808	0.721	0.557	0.808	0.516	0.808	1.000	0.860	0.792	0.808	0.960	0.827	0.843	0.808	0.827	0.827	0.703	0.778	0.769	0.960	0.737	0.820	0.808	0.524	0.796	0.808	0.754	0.778	0.808
0.891	0.824	0.913	0.857	0.936	0.896	0.778	0.857	0.796	0.778	0.778	0.933	0.860	0.827	0.737	0.824	0.590	0.857	0.857	0.571	0.915	0.857	0.759	0.579	0.857	0.569	0.857	0.860	1.000	0.840	0.857	0.827	0.840	0.896	0.936	0.878	0.917	0.710	0.824	0.780	0.827	0.778	0.872	0.857	0.576	0.843	0.896	0.865	0.824	0.857
0.894	0.863	0.875	0.824	0.898	0.860	0.922	0.824	0.800	0.922	0.922	0.894	0.979	0.764	0.870	0.792	0.623	0.824	0.860	0.597	0.878	0.824	0.793	0.605	0.860	0.576	0.824	0.792	0.840	1.000	0.824	0.764	0.918	0.898	0.788	0.918	0.843	0.742	0.863	0.750	0.830	0.922	0.731	0.824	0.610	0.959	0.824	0.904	0.863	0.824
0.872	0.958	0.894	0.957	0.840	0.840	0.865	1.000	0.750	0.865	0.865	0.913	0.808	0.778	0.818	0.808	0.531	0.957	0.840	0.584	0.857	0.957	0.776	0.592	0.840	0.586	0.957	0.808	0.857	0.824	1.000	0.778	0.824	0.840	0.804	0.824	0.824	0.726	0.958	0.731	0.778	0.902	0.745	1.000	0.593	0.792	0.804	0.750	0.918	0.957
0.804	0.750	0.824	0.778	0.811	0.811	0.712	0.778	0.962	0.712	0.712	0.840	0.782	0.887	0.677	0.750	0.569	0.778	0.778	0.556	0.827	0.778	0.698	0.582	0.778	0.500	0.778	0.960	0.827	0.764	0.778	1.000	0.796	0.846	0.811	0.796	0.796	0.682	0.750	0.741	0.923	0.712	0.788	0.778	0.508	0.800	0.778	0.729	0.750	0.778
0.894	0.863	0.875	0.824	0.898	0.860	0.849	0.824	0.833	0.849	0.849	0.894	0.900	0.796	0.804	0.792	0.597	0.824	0.824	0.597	0.878	0.824	0.763	0.605	0.824	0.550	0.824	0.827	0.840	0.918	0.824	0.796	1.000	0.898	0.788	0.918	0.843	0.742	0.863	0.784	0.865	0.849	0.731	0.824	0.583	0.882	0.824	0.833	0.863	0.824
0.872	0.880	0.894	0.840	0.957	0.878	0.830	0.840	0.885	0.830	0.830	0.913	0.918	0.811	0.786	0.808	0.633	0.840	0.840	0.584	0.896	0.840	0.776	0.613	0.840	0.586	0.840	0.843	0.896	0.898	0.840	0.846	0.898	1.000	0.878	0.938	0.860	0.726	0.880	0.765	0.882	0.830	0.780	0.840	0.593	0.939	0.840	0.849	0.880	0.840
0.872	0.774	0.854	0.804	0.878	0.840	0.732	0.804	0.782	0.732	0.732	0.872	0.808	0.778	0.695	0.774	0.607	0.804	0.804	0.544	0.857	0.804	0.717	0.592	0.804	0.533	0.804	0.808	0.936	0.788	0.804	0.811	0.788	0.878	1.000	0.824	0.860	0.672	0.774	0.731	0.778	0.732	0.816	0.804	0.541	0.827	0.878	0.815	0.774	0.804
0.894	0.863	0.875	0.824	0.938	0.938	0.849	0.824	0.833	0.849	0.849	0.894	0.939	0.796	0.804	0.792	0.623	0.824	0.824	0.618	0.957	0.824	0.793	0.605	0.824	0.576	0.824	0.827	0.878	0.918	0.824	0.796	0.918	0.938	0.824	1.000	0.918	0.742	0.863	0.820	0.865	0.849	0.765	0.824	0.610	0.920	0.898	0.904	0.863	0.824
0.894	0.792	0.875	0.824	0.860	0.979	0.782	0.824	0.768	0.782	0.782	0.894	0.863	0.796	0.741	0.792	0.571	0.824	0.824	0.577	0.957	0.824	0.793	0.564	0.824	0.525	0.824	0.827	0.917	0.843	0.824	0.796	0.843	0.860	0.860	0.918	1.000	0.688	0.792	0.857	0.796	0.782	0.800	0.824	0.557	0.846	0.979	0.904	0.792	0.824
0.689	0.758	0.677	0.726	0.754	0.698	0.778	0.726	0.712	0.806	0.806	0.689	0.758	0.708	0.769	0.627	0.638	0.754	0.672	0.671	0.710	0.754	0.788	0.679	0.672	0.597	0.726	0.703	0.710	0.742	0.726	0.682	0.742	0.726	0.672	0.742	0.688	1.000	0.758	0.615	0.734	0.778	0.651	0.726	0.627	0.746	0.672	0.738	0.787	0.754
0.837	1.000	0.857	0.918	0.880	0.808	0.904	0.958	0.786	0.904	0.904	0.875	0.846	0.750	0.855	0.778	0.563	0.918	0.808	0.610	0.824	0.918	0.810	0.618	0.808	0.621	0.918	0.778	0.824	0.863	0.958	0.750	0.863	0.880	0.774	0.863	0.792	0.758	1.000	0.704	0.815	0.941	0.717	0.958	0.627	0.830	0.774	0.786	0.959	0.918
0.792	0.704	0.776	0.731	0.765	0.875	0.696	0.731	0.714	0.696	0.696	0.792	0.769	0.741	0.661	0.704	0.574	0.731	0.731	0.519	0.854	0.731	0.683	0.506	0.731	0.525	0.731	0.769	0.780	0.750	0.731	0.741	0.784	0.765	0.731	0.820	0.857	0.615	0.704	1.000	0.741	0.696	0.851	0.731	0.533	0.755	0.837	0.778	0.704	0.731
0.804	0.815	0.824	0.778	0.882	0.811	0.772	0.778	0.962	0.772	0.772	0.840	0.849	0.852	0.733	0.750	0.594	0.778	0.778	0.575	0.827	0.778	0.754	0.582	0.778	0.548	0.778	0.960	0.827	0.830	0.778	0.923	0.865	0.882	0.778	0.865	0.796	0.734	0.815	0.741	1.000	0.772	0.788	0.778	0.556	0.833	0.778	0.789	0.815	0.778
0.824	0.941	0.808	0.865	0.830	0.796	0.962	0.902	0.746	0.962	0.962	0.824	0.904	0.712	0.909	0.737	0.585	0.865	0.796	0.628	0.811	0.865	0.831	0.636	0.796	0.617	0.865	0.737	0.778	0.922	0.902	0.712	0.849	0.830	0.732	0.849	0.782	0.778	0.941	0.696	0.772	1.000	0.679	0.902	0.650	0.887	0.764	0.839	0.904	0.865
0.771	0.717	0.792	0.745	0.816	0.780	0.679	0.745	0.759	0.679	0.679	0.809	0.750	0.788	0.644	0.717	0.610	0.745	0.745	0.506	0.796	0.745	0.695	0.513	0.745	0.561	0.745	0.820	0.872	0.731	0.745	0.788	0.731	0.780	0.816	0.765	0.800	0.651	0.717	0.851	0.788	0.679	1.000	0.745	0.542	0.736	0.780	0.759	0.717	0.745
0.872	0.958	0.894	0.957	0.840	0.840	0.865	1.000	0.750	0.865	0.865	0.913	0.808	0.778	0.818	0.808	0.531	0.957	0.840	0.584	0.857	0.957	0.776	0.592	0.840	0.586	0.957	0.808	0.857	0.824	1.000	0.778	0.824	0.840	0.804	0.824	0.824	0.726	0.958	0.731	0.778	0.902	0.745	1.000	0.593	0.792	0.804	0.750	0.918	0.957
0.552	0.627	0.542	0.567	0.621	0.567	0.650	0.593	0.538	0.678	0.678	0.552	0.627	0.508	0.672	0.574	0.695	0.621	0.593	0.531	0.576	0.621	0.667	0.519	0.593	0.918	0.567	0.524	0.576	0.610	0.593	0.508	0.583	0.593	0.541	0.610	0.557	0.627	0.627	0.533	0.556	0.650	0.542	0.593	1.000	0.617	0.541	0.613	0.655	0.621
0.857	0.830	0.840	0.792	0.900	0.863	0.887	0.792	0.836	0.887	0.887	0.857	0.980	0.768	0.839	0.764	0.656	0.792	0.827	0.603	0.880	0.792	0.797	0.632	0.827	0.583	0.792	0.796	0.843	0.959	0.792	0.800	0.882	0.939	0.827	0.920	0.846	0.746	0.830	0.755	0.833	0.887	0.736	0.792	0.617	1.000	0.827	0.906	0.830	0.792
0.913	0.774	0.854	0.804	0.840	0.957	0.764	0.804	0.750	0.764	0.764	0.872	0.843	0.778	0.724	0.774	0.581	0.804	0.804	0.564	0.936	0.804	0.776	0.551	0.804	0.508	0.804	0.808	0.896	0.824	0.804	0.778	0.824	0.840	0.878	0.898	0.979	0.672	0.774	0.837	0.778	0.764	0.780	0.804	0.541	0.827	1.000	0.885	0.774	0.804
0.808	0.786	0.792	0.750	0.885	0.885	0.839	0.750	0.763	0.839	0.839	0.808	0.923	0.729	0.797	0.724	0.625	0.750	0.782	0.620	0.865	0.750	0.817	0.608	0.782	0.581	0.750	0.754	0.865	0.904	0.750	0.729	0.833	0.849	0.815	0.904	0.904	0.738	0.786	0.778	0.789	0.839	0.759	0.750	0.613	0.906	0.885	1.000	0.786	0.750
0.837	0.959	0.857	0.880	0.880	0.808	0.904	0.918	0.786	0.941	0.941	0.875	0.846	0.750	0.889	0.778	0.563	0.958	0.808	0.632	0.824	0.958	0.842	0.640	0.808	0.649	0.880	0.778	0.824	0.863	0.918	0.750	0.863	0.880	0.774	0.863	0.792	0.787	0.959	0.704	0.815	0.904	0.717	0.918	0.655	0.830	0.774	0.786	1.000	0.958
0.872	0.918	0.894	0.917	0.840	0.840	0.865	0.957	0.750	0.902	0.902	0.913	0.808	0.778	0.852	0.808	0.531	1.000	0.840	0.605	0.857	1.000	0.807	0.613	0.840	0.614	0.917	0.808	0.857	0.824	0.957	0.778	0.824	0.840	0.804	0.824	0.824	0.754	0.918	0.731	0.778	0.865	0.745	0.957	0.621	0.792	0.804	0.750	0.958	1.000
0.872	0.808	0.894	0.840	0.840	0.840	0.796	0.840	0.750	0.796	0.796	0.913	0.843	0.811	0.786	0.843	0.581	0.840	0.957	0.564	0.857	0.840	0.746	0.551	0.957	0.586	0.840	0.808	0.857	0.860	0.840	0.778	0.824	0.840	0.804	0.824	0.824	0.672	0.808	0.731	0.778	0.796	0.745	0.840	0.593	0.827	0.804	0.782	0.808	0.840
0.857	0.830	0.840	0.792	0.900	0.863	0.887	0.792	0.836	0.887	0.887	0.857	0.980	0.768	0.839	0.764	0.656	0.792	0.827	0.603	0.880	0.792	0.797	0.632	0.827	0.583	0.792	0.796	0.843	0.959	0.792	0.800	0.882	0.939	0.827	0.920	0.846	0.746	0.830	0.755	0.833	0.887	0.736	0.792	0.617	1.000	0.827	0.906	0.830	0.792
0.683	0.814	0.700	0.750	0.721	0.667	0.774	0.780	0.682	0.774	0.774	0.712	0.726	0.703	0.794	0.646	0.609	0.750	0.694	0.607	0.677	0.750	0.758	0.595	0.721	0.567	0.750	0.672	0.677	0.738	0.780	0.652	0.738	0.721	0.641	0.710	0.656	0.765	0.814	0.585	0.703	0.803	0.594	0.780	0.551	0.714	0.641	0.682	0.783	0.750
0.575	0.635	0.568	0.608	0.608	0.630	0.653	0.608	0.603	0.676	0.676	0.575	0.635	0.577	0.649	0.551	0.471	0.630	0.566	0.910	0.616	0.630	0.667	0.922	0.566	0.488	0.608	0.571	0.573	0.622	0.608	0.577	0.622	0.608	0.545	0.644	0.622	0.675	0.635	0.560	0.597	0.653	0.506	0.608	0.512	0.627	0.608	0.645	0.658	0.630
0.840	0.750	0.824	0.778	0.811	0.882	0.741	0.778	0.821	0.741	0.741	0.840	0.815	0.887	0.705	0.750	0.569	0.778	0.778	0.556	0.863	0.778	0.754	0.563	0.778	0.500	0.778	0.885	0.827	0.796	0.778	0.852	0.865	0.811	0.778	0.830	0.865	0.708	0.750	0.843	0.852	0.741	0.788	0.778	0.531	0.800	0.846	0.789	0.750	0.778
0.913	0.808	0.894	0.840	0.878	1.000	0.796	0.840	0.782	0.796	0.796	0.913	0.880	0.811	0.754	0.808	0.581	0.840	0.840	0.584	0.978	0.840	0.776	0.571	0.840	0.533	0.840	0.843	0.896	0.860	0.840	0.811	0.860	0.878	0.840	0.938	0.979	0.698	0.808	0.875	0.811	0.796	0.780	0.840	0.567	0.863	0.957	0.885	0.808	0.840
0.833	0.808	0.816	0.769	0.840	0.804	0.865	0.769	0.750	0.865	0.865	0.833	0.918	0.714	0.818	0.741	0.581	0.769	0.804	0.564	0.820	0.769	0.746	0.571	0.804	0.533	0.769	0.741	0.784	0.938	0.769	0.714	0.860	0.840	0.736	0.860	0.788	0.698	0.808	0.698	0.778	0.865	0.679	0.769	0.567	0.900	0.769	0.849	0.808	0.769
0.932	0.857	0.955	0.894	0.935	0.935	0.808	0.894	0.827	0.808	0.808	0.977	0.896	0.860	0.764	0.857	0.583	0.894	0.894	0.566	0.956	0.894	0.754	0.573	0.894	0.561	0.894	0.896	0.956	0.875	0.894	0.860	0.875	0.935	0.894	0.915	0.915	0.705	0.857	0.813	0.860	0.808	0.830	0.894	0.569	0.878	0.894	0.827	0.857	0.894
0.700	0.770	0.689	0.738	0.738	0.738	0.790	0.738	0.697	0.820	0.820	0.700	0.770	0.692	0.781	0.636	0.600	0.767	0.683	0.679	0.750	0.767	0.773	0.667	0.683	0.582	0.738	0.688	0.694	0.754	0.738	0.667	0.754	0.738	0.656	0.783	0.726	0.952	0.770	0.651	0.719	0.790	0.609	0.738	0.612	0.758	0.710	0.750	0.800	0.767
0.913	0.808	0.894	0.840	0.917	0.957	0.796	0.840	0.782	0.796	0.796	0.913	0.880	0.811	0.754	0.808	0.607	0.840	0.840	0.605	0.978	0.840	0.746	0.592	0.840	0.559	0.840	0.843	0.936	0.860	0.840	0.811	0.860	0.878	0.878	0.938	0.938	0.726	0.808	0.837	0.811	0.796	0.816	0.840	0.593	0.863	0.917	0.885	0.808	0.840
0.837	0.778	0.857	0.808	0.808	0.808	0.737	0.808	0.724	0.737	0.737	0.875	0.778	0.750	0.729	1.000	0.587	0.808	0.843	0.570	0.824	0.808	0.694	0.557	0.843	0.567	0.808	0.778	0.824	0.792	0.808	0.750	0.792	0.808	0.774	0.792	0.792	0.627	0.778	0.704	0.750	0.737	0.717	0.808	0.574	0.764	0.774	0.724	0.778	0.808
0.872	0.918	0.894	0.917	0.840	0.840	0.902	0.957	0.750	0.865	0.865	0.913	0.808	0.778	0.818	0.808	0.531	0.957	0.840	0.584	0.857	0.957	0.776	0.592	0.840	0.586	0.917	0.808	0.857	0.824	0.957	0.778	0.824	0.840	0.804	0.824	0.824	0.726	0.918	0.731	0.778	0.865	0.745	0.957	0.593	0.792	0.804	0.750	0.918	0.957
0.953	0.875	0.977	0.913	0.913	0.913	0.824	0.913	0.808	0.824	0.824	1.000	0.875	0.840	0.778	0.875	0.567	0.913	0.913	0.553	0.933	0.913	0.737	0.560	0.913	0.544	0.913	0.875	0.933	0.894	0.913	0.840	0.894	0.913	0.872	0.894	0.894	0.689	0.875	0.792	0.840	0.824	0.809	0.913	0.552	0.857	0.872	0.808	0.875	0.913
0.837	1.000	0.857	0.918	0.880	0.808	0.904	0.958	0.786	0.904	0.904	0.875	0.846	0.750	0.855	0.778	0.563	0.918	0.808	0.610	0.824	0.918	0.810	0.618	0.808	0.621	0.918	0.778	0.824	0.863	0.958	0.750	0.863	0.880	0.774	0.863	0.792	0.758	1.000	0.704	0.815	0.941	0.717	0.958	0.627	0.830	0.774	0.786	0.959	0.918
0.837	0.778	0.857	0.808	0.808	0.808	0.737	0.808	0.754	0.737	0.737	0.875	0.778	0.782	0.729	0.882	0.587	0.808	0.843	0.550	0.824	0.808	0.694	0.538	0.843	0.567	0.808	0.811	0.824	0.792	0.808	0.782	0.827	0.808	0.774	0.792	0.792	0.652	0.778	0.704	0.782	0.737	0.717	0.808	0.574	0.764	0.774	0.724	0.778	0.808
0.932	0.857	0.955	0.894	0.894	0.894	0.808	0.894	0.792	0.808	0.808	0.977	0.857	0.824	0.764	0.896	0.583	0.894	0.894	0.545	0.913	0.894	0.724	0.553	0.894	0.561	0.894	0.857	0.913	0.875	0.894	0.824	0.875	0.894	0.854	0.875	0.875	0.677	0.857	0.776	0.824	0.808	0.792	0.894	0.569	0.840	0.854	0.792	0.857	0.894
0.788	0.800	0.808	0.764	0.865	0.796	0.759	0.764	0.943	0.759	0.759	0.824	0.833	0.836	0.721	0.737	0.585	0.764	0.764	0.568	0.811	0.764	0.742	0.575	0.764	0.540	0.764	0.941	0.811	0.815	0.764	0.906	0.849	0.865	0.764	0.849	0.782	0.723	0.800	0.727	0.980	0.759	0.774	0.764	0.547	0.818	0.764	0.776	0.800	0.764
0.824	0.941	0.808	0.865	0.830	0.796	0.962	0.902	0.746	0.962	0.962	0.824	0.904	0.712	0.909	0.737	0.585	0.865	0.796	0.628	0.811	0.865	0.831	0.636	0.796	0.617	0.865	0.737	0.778	0.922	0.902	0.712	0.849	0.830	0.732	0.849	0.782	0.778	0.941	0.696	0.772	1.000	0.679	0.902	0.650	0.887	0.764	0.839	0.904	0.865
0.894	0.863	0.875	0.824	0.898	0.860	0.849	0.824	0.833	0.849	0.849	0.894	0.900	0.796	0.804	0.792	0.597	0.824	0.824	0.597	0.878	0.824	0.763	0.605	0.824	0.550	0.824	0.827	0.840	0.918	0.824	0.796	1.000	0.898	0.788	0.918	0.843	0.742	0.863	0.784	0.865	0.849	0.731	0.824	0.583	0.882	0.824	0.833	0.863	0.824
0.875	0.778	0.857	0.808	0.880	0.958	0.768	0.808	0.754	0.768	0.768	0.875	0.846	0.782	0.729	0.778	0.587	0.808	0.808	0.590	0.938	0.808	0.780	0.577	0.808	0.541	0.808	0.811	0.938	0.827	0.808	0.782	0.827	0.843	0.880	0.900	0.979	0.703	0.778	0.840	0.782	0.768	0.820	0.808	0.574	0.830	0.958	0.923	0.778	0.808
0.837	0.959	0.857	0.958	0.880	0.808	0.868	0.918	0.786	0.868	0.868	0.875	0.846	0.750	0.821	0.778	0.563	0.880	0.808	0.610	0.824	0.880	0.780	0.618	0.808	0.593	0.958	0.778	0.824	0.863	0.918	0.750	0.863	0.880	0.774	0.863	0.792	0.758	0.959	0.704	0.815	0.904	0.717	0.918	0.600	0.830	0.774	0.786	0.920	0.880
0.824	0.904	0.808	0.830	0.830	0.796	1.000	0.865	0.746	0.962	0.962	0.824	0.904	0.712	0.909	0.737	0.585	0.865	0.796	0.628	0.811	0.865	0.831	0.636	0.796	0.617	0.830	0.737	0.778	0.922	0.865	0.712	0.849	0.830	0.732	0.849	0.782	0.778	0.904	0.696	0.772	0.962	0.679	0.865	0.650	0.887	0.764	0.839	0.904	0.865
0.844	0.745	0.826	0.776	0.776	0.813	0.736	0.776	0.722	0.736	0.736	0.844	0.780	0.750	0.696	0.745	0.576	0.776	0.776	0.500	0.830	0.776	0.661	0.506	0.776	0.526	0.776	0.780	0.792	0.796	0.776	0.750	0.833	0.776	0.740	0.796	0.796	0.619	0.745	0.932	0.750	0.736	0.867	0.776	0.534	0.765	0.776	0.722	0.745	0.776
0.875	0.778	0.857	0.808	0.843	0.918	0.768	0.808	0.786	0.768	0.768	0.875	0.846	0.782	0.729	0.778	0.587	0.808	0.808	0.550	0.898	0.808	0.780	0.597	0.808	0.516	0.808	0.811	0.898	0.827	0.808	0.815	0.827	0.880	0.918	0.863	0.939	0.677	0.778	0.804	0.782	0.768	0.784	0.808	0.548	0.865	0.918	0.852	0.778	0.808
0.894	0.759	0.837	0.788	0.860	0.938	0.750	0.788	0.737	0.750	0.750	0.854	0.827	0.764	0.712	0.759	0.597	0.788	0.788	0.577	0.917	0.788	0.763	0.564	0.788	0.525	0.788	0.792	0.917	0.808	0.788	0.764	0.808	0.824	0.898	0.880	0.958	0.688	0.759	0.820	0.764	0.750	0.800	0.788	0.557	0.811	0.979	0.904	0.759	0.788
0.824	0.904	0.808	0.830	0.830	0.796	0.962	0.865	0.746	1.000	1.000	0.824	0.904	0.712	0.944	0.737	0.585	0.902	0.796	0.649	0.811	0.902	0.862	0.658	0.796	0.644	0.830	0.737	0.778	0.922	0.865	0.712	0.849	0.830	0.732	0.849	0.782	0.806	0.904	0.696	0.772	0.962	0.679	0.865	0.678	0.887	0.764	0.839	0.941	0.902
0.593	0.563	0.557	0.531	0.633	0.581	0.585	0.531	0.600	0.585	0.585	0.567	0.639	0.569	0.582	0.587	1.000	0.531	0.581	0.488	0.590	0.531	0.603	0.494	0.581	0.633	0.531	0.563	0.590	0.623	0.531	0.569	0.597	0.633	0.607	0.623	0.571	0.638	0.563	0.574	0.594	0.585	0.610	0.531	0.695	0.656	0.581	0.625	0.563	0.531
0.911	0.840	0.933	0.875	0.875	0.875	0.827	0.875	0.778	0.827	0.827	0.955	0.878	0.808	0.782	0.840	0.574	0.875	0.915	0.558	0.894	0.875	0.741	0.566	0.915	0.552	0.875	0.840	0.894	0.896	0.875	0.808	0.857	0.875	0.837	0.857	0.857	0.694	0.840	0.760	0.808	0.827	0.776	0.875	0.559	0.860	0.837	0.811	0.840	0.875
0.824	0.800	0.808	0.764	0.865	0.902	0.855	0.764	0.776	0.855	0.855	0.824	0.941	0.741	0.810	0.737	0.609	0.764	0.796	0.608	0.882	0.764	0.831	0.595	0.796	0.565	0.764	0.768	0.846	0.922	0.764	0.741	0.849	0.865	0.796	0.922	0.922	0.723	0.800	0.792	0.804	0.855	0.741	0.764	0.597	0.923	0.902	0.981	0.800	0.764
1.000	0.837	0.932	0.872	0.872	0.913	0.824	0.872	0.774	0.824	0.824	0.953	0.875	0.804	0.778	0.837	0.593	0.872	0.872	0.553	0.933	0.872	0.737	0.560	0.872	0.517	0.872	0.837	0.891	0.894	0.872	0.804	0.894	0.872	0.872	0.894	0.894	0.689	0.837	0.792	0.804	0.824	0.771	0.872	0.552	0.857	0.913	0.808	0.837	0.872
0.854	0.759	0.837	0.788	0.860	0.824	0.719	0.788	0.768	0.719	0.719	0.854	0.792	0.764	0.683	0.759	0.597	0.788	0.788	0.538	0.840	0.788	0.705	0.584	0.788	0.525	0.788	0.792	0.917	0.774	0.788	0.796	0.774	0.860	0.979	0.808	0.843	0.662	0.759	0.717	0.764	0.719	0.800	0.788	0.532	0.811	0.860	0.800	0.759	0.788
0.932	0.857	0.955	0.894	0.935	0.935	0.808	0.894	0.827	0.808	0.808	0.977	0.896	0.860	0.764	0.857	0.583	0.894	0.894	0.566	0.956	0.894	0.754	0.573	0.894	0.561	0.894	0.896	0.956	0.875	0.894	0.860	0.875	0.935	0.894	0.915	0.915	0.705	0.857	0.813	0.860	0.808	0.830	0.894	0.569	0.878	0.894	0.827	0.857	0.894
0.837	0.959	0.857	0.880	0.880	0.808	0.904	0.918	0.786	0.941	0.941	0.875	0.846	0.750	0.889	0.778	0.563	0.958	0.808	0.632	0.824	0.958	0.842	0.640	0.808	0.649	0.880	0.778	0.824	0.863	0.918	0.750	0.863	0.880	0.774	0.863	0.792	0.787	0.959	0.704	0.815	0.904	0.717	0.918	0.655	0.830	0.774	0.786	1.000	0.958
0.792	0.704	0.776	0.731	0.800	0.837	0.696	0.731	0.714	0.696	0.696	0.792	0.769	0.741	0.661	0.704	0.600	0.731	0.731	0.538	0.854	0.731	0.656	0.526	0.731	0.552	0.731	0.769	0.816	0.750	0.731	0.741	0.784	0.765	0.765	0.820	0.820	0.641	0.704	0.956	0.741	0.696	0.891	0.731	0.559	0.755	0.800	0.778	0.704	0.731
0.545	0.603	0.538	0.577	0.597	0.557	0.620	0.577	0.593	0.641	0.641	0.545	0.603	0.549	0.658	0.563	0.500	0.597	0.557	0.962	0.564	0.597	0.654	0.949	0.577	0.500	0.577	0.543	0.564	0.590	0.577	0.568	0.590	0.597	0.577	0.590	0.550	0.663	0.603	0.494	0.568	0.620	0.500	0.577	0.524	0.615	0.538	0.593	0.623	0.597
0.837	0.959	0.857	0.880	0.880	0.808	0.941	0.918	0.786	0.904	0.904	0.875	0.846	0.750	0.855	0.778	0.563	0.918	0.808	0.610	0.824	0.918	0.810	0.618	0.808	0.621	0.880	0.778	0.824	0.863	0.918	0.750	0.863	0.880	0.774	0.863	0.792	0.758	0.959	0.704	0.815	0.904	0.717	0.918	0.627	0.830	0.774	0.786	0.959	0.918
0.932	0.857	0.955	0.894	0.935	0.935	0.808	0.894	0.827	0.808	0.808	0.977	0.896	0.860	0.764	0.857	0.583	0.894	0.894	0.566	0.956	0.894	0.754	0.573	0.894	0.561	0.894	0.896	0.956	0.875	0.894	0.860	0.875	0.935	0.894	0.915	0.915	0.705	0.857	0.813	0.860	0.808	0.830	0.894	0.569	0.878	0.894	0.827	0.857	0.894
0.891	0.898	0.913	0.857	0.978	0.896	0.846	0.857	0.865	0.846	0.846	0.933	0.938	0.827	0.800	0.824	0.617	0.857	0.857	0.592	0.915	0.857	0.789	0.600	0.857	0.596	0.857	0.860	0.915	0.917	0.857	0.827	0.917	0.978	0.857	0.957	0.878	0.738	0.898	0.780	0.900	0.846	0.796	0.857	0.603	0.918	0.857	0.865	0.898	0.857
0.875	0.778	0.857	0.808	0.880	0.958	0.768	0.808	0.754	0.768	0.768	0.875	0.846	0.782	0.729	0.778	0.587	0.808	0.808	0.590	0.938	0.808	0.780	0.577	0.808	0.541	0.808	0.811	0.938	0.827	0.808	0.782	0.827	0.843	0.880	0.900	0.979	0.703	0.778	0.840	0.782	0.768	0.820	0.808	0.574	0.830	0.958	0.923	0.778	0.808
0.932	0.857	0.955	0.894	0.935	0.935	0.808	0.894	0.827	0.808	0.808	0.977	0.896	0.860	0.764	0.857	0.583	0.894	0.894	0.566	0.956	0.894	0.754	0.573	0.894	0.561	0.894	0.896	0.956	0.875	0.894	0.860	0.875	0.935	0.894	0.915	0.915	0.705	0.857	0.813	0.860	0.808	0.830	0.894	0.569	0.878	0.894	0.827	0.857	0.894
0.774	0.786	0.792	0.750	0.885	0.782	0.746	0.750	0.763	0.746	0.746	0.808	0.818	0.729	0.738	0.923	0.651	0.750	0.782	0.620	0.796	0.750	0.730	0.608	0.782	0.633	0.750	0.754	0.830	0.800	0.750	0.729	0.800	0.849	0.782	0.833	0.768	0.687	0.786	0.684	0.789	0.746	0.727	0.750	0.639	0.804	0.750	0.793	0.786	0.750
0.764	0.839	0.750	0.772	0.772	0.741	0.860	0.804	0.726	0.893	0.893	0.764	0.807	0.721	0.879	0.717	0.574	0.836	0.772	0.658	0.754	0.836	0.836	0.646	0.772	0.629	0.772	0.717	0.724	0.821	0.804	0.694	0.855	0.772	0.683	0.789	0.729	0.785	0.839	0.678	0.750	0.860	0.633	0.804	0.661	0.793	0.712	0.754	0.873	0.836
0.778	0.759	0.764	0.724	0.818	0.818	0.810	0.724	0.767	0.810	0.810	0.778	0.889	0.705	0.770	0.700	0.631	0.724	0.754	0.566	0.800	0.724	0.790	0.613	0.754	0.587	0.724	0.729	0.800	0.870	0.724	0.733	0.804	0.852	0.818	0.836	0.836	0.691	0.759	0.719	0.763	0.810	0.702	0.724	0.594	0.907	0.818	0.893	0.759	0.724
0.977	0.857	0.955	0.894	0.894	0.935	0.843	0.894	0.792	0.843	0.843	0.977	0.896	0.824	0.796	0.857	0.583	0.894	0.894	0.566	0.956	0.894	0.754	0.573	0.894	0.534	0.894	0.857	0.913	0.915	0.894	0.824	0.915	0.894	0.854	0.915	0.915	0.705	0.857	0.813	0.824	0.843	0.792	0.894	0.569	0.878	0.894	0.827	0.857	0.894
0.872	0.918	0.894	0.917	0.840	0.840	0.902	0.957	0.750	0.865	0.865	0.913	0.808	0.778	0.818	0.808	0.531	0.957	0.840	0.584	0.857	0.957	0.776	0.592	0.840	0.586	0.917	0.808	0.857	0.824	0.957	0.778	0.824	0.840	0.804	0.824	0.824	0.726	0.918	0.731	0.778	0.865	0.745	0.957	0.593	0.792	0.804	0.750	0.918	0.957
0.840	0.750	0.824	0.778	0.811	0.882	0.741	0.778	0.789	0.741	0.741	0.840	0.815	0.852	0.705	0.750	0.545	0.778	0.778	0.575	0.900	0.778	0.726	0.563	0.778	0.500	0.778	0.849	0.863	0.796	0.778	0.818	0.865	0.811	0.811	0.865	0.902	0.682	0.750	0.843	0.818	0.741	0.788	0.778	0.531	0.800	0.882	0.821	0.750	0.778
0.837	0.778	0.857	0.808	0.843	0.843	0.737	0.808	0.923	0.737	0.737	0.875	0.811	0.885	0.700	0.778	0.563	0.808	0.808	0.550	0.860	0.808	0.721	0.557	0.808	0.516	0.808	1.000	0.860	0.792	0.808	0.960	0.827	0.843	0.808	0.827	0.827	0.703	0.778	0.769	0.960	0.737	0.820	0.808	0.524	0.796	0.808	0.754	0.778	0.808
0.778	0.855	0.764	0.786	0.818	0.818	0.909	0.818	0.767	0.944	0.944	0.778	0.889	0.733	0.895	0.700	0.606	0.852	0.754	0.646	0.800	0.852	0.914	0.654	0.754	0.639	0.786	0.759	0.768	0.870	0.818	0.733	0.804	0.818	0.724	0.836	0.804	0.825	0.855	0.719	0.793	0.909	0.702	0.818	0.672	0.873	0.786	0.860	0.889	0.852
[truncated: 48 more columns]
