# Supplementary material for: On the validity versus utility of activity landscapes: are all activity cliffs statistically significant?
Source: J Cheminform. 2014 Apr 2;6:11. doi: 10.1186/1758-2946-6-11 (PMC4021161; doi:10.1186/1758-2946-6-11)
Supplement: Additional file 1 — Code and data to reproduce figures. The ZIP file contains the R code and datasets required to perform the calculations and generate the figures for this article. It assumes you have R installed and are working on a Unix-like system. In addition you should have the ggplot2, grid, multicore and fingerprint R packages installed. To run the scripts execute run.sh from the command line. [file 1758-2946-6-11-S1.zip › si/bajorath/OR_simmtx_piDAPH3.txt]

1.000	0.621	0.730	0.606	0.616	0.610	0.641	0.594	0.536	0.606	0.607	0.675	0.606	0.467	0.580	0.615	0.362	0.576	0.585	0.581	0.589	0.596	0.617	0.526	0.591	0.000	0.600	0.565	0.570	0.588	0.615	0.596	0.565	0.626	0.800	0.573	0.673	0.468	0.594	0.640	0.556	0.647	0.474	0.594	0.000	0.648	0.808	0.661	0.585	0.596
0.621	1.000	0.771	0.888	0.701	0.626	0.731	0.751	0.630	0.706	0.822	0.623	0.747	0.637	0.603	0.773	0.440	0.716	0.714	0.587	0.693	0.920	0.660	0.524	0.721	0.281	0.905	0.693	0.737	0.656	0.773	0.920	0.693	0.576	0.647	0.679	0.612	0.497	0.751	0.529	0.673	0.811	0.651	0.751	0.000	0.743	0.606	0.531	0.770	0.920
0.730	0.771	1.000	0.693	0.727	0.589	0.656	0.754	0.615	0.626	0.662	0.807	0.665	0.570	0.573	0.781	0.362	0.711	0.709	0.523	0.685	0.716	0.585	0.495	0.641	0.000	0.724	0.685	0.550	0.642	0.781	0.716	0.685	0.550	0.784	0.608	0.486	0.441	0.754	0.526	0.640	0.732	0.585	0.754	0.000	0.719	0.678	0.470	0.693	0.716
0.606	0.888	0.693	1.000	0.645	0.647	0.739	0.680	0.595	0.701	0.837	0.569	0.754	0.585	0.608	0.700	0.509	0.681	0.659	0.594	0.664	0.899	0.674	0.567	0.674	0.265	0.887	0.640	0.683	0.634	0.700	0.836	0.640	0.544	0.601	0.741	0.679	0.549	0.680	0.526	0.634	0.765	0.595	0.680	0.000	0.787	0.594	0.601	0.734	0.899
0.616	0.701	0.727	0.645	1.000	0.581	0.639	0.899	0.647	0.616	0.644	0.847	0.717	0.724	0.569	0.794	0.394	0.851	0.733	0.539	0.820	0.662	0.579	0.497	0.671	0.000	0.667	0.820	0.630	0.794	0.794	0.662	0.847	0.688	0.744	0.578	0.572	0.446	0.899	0.526	0.708	0.700	0.533	0.899	0.295	0.693	0.602	0.529	0.645	0.662
0.610	0.626	0.589	0.647	0.581	1.000	0.610	0.604	0.585	0.677	0.678	0.561	0.664	0.500	0.562	0.663	0.415	0.669	0.634	0.524	0.711	0.676	0.644	0.524	0.650	0.000	0.680	0.578	0.582	0.597	0.663	0.604	0.578	0.579	0.547	0.656	0.671	0.501	0.604	0.509	0.550	0.611	0.447	0.604	0.000	0.697	0.569	0.672	0.647	0.676
0.641	0.731	0.656	0.739	0.639	0.610	1.000	0.645	0.594	0.816	0.816	0.598	0.776	0.558	0.729	0.688	0.517	0.625	0.652	0.721	0.612	0.698	0.778	0.654	0.630	0.255	0.703	0.612	0.634	0.763	0.688	0.698	0.612	0.607	0.621	0.774	0.644	0.595	0.645	0.588	0.612	0.807	0.567	0.645	0.266	0.822	0.643	0.708	0.812	0.698
0.594	0.751	0.754	0.680	0.899	0.604	0.645	1.000	0.676	0.618	0.650	0.858	0.733	0.782	0.568	0.866	0.412	0.928	0.784	0.518	0.886	0.701	0.579	0.492	0.706	0.000	0.708	0.886	0.665	0.820	0.866	0.701	0.886	0.699	0.737	0.600	0.571	0.439	1.000	0.519	0.743	0.716	0.570	1.000	0.000	0.706	0.557	0.525	0.680	0.701
0.536	0.630	0.615	0.595	0.647	0.585	0.594	0.676	1.000	0.582	0.578	0.585	0.634	0.666	0.546	0.758	0.483	0.656	0.737	0.507	0.643	0.606	0.554	0.487	0.723	0.000	0.609	0.663	0.560	0.618	0.758	0.626	0.643	0.578	0.544	0.565	0.512	0.498	0.676	0.458	0.669	0.613	0.464	0.676	0.000	0.619	0.513	0.526	0.615	0.606
0.606	0.706	0.626	0.701	0.616	0.677	0.816	0.618	0.582	1.000	0.794	0.581	0.789	0.528	0.804	0.652	0.518	0.623	0.626	0.727	0.612	0.697	0.818	0.713	0.657	0.299	0.701	0.594	0.662	0.720	0.652	0.682	0.594	0.639	0.603	0.737	0.722	0.589	0.618	0.562	0.598	0.721	0.511	0.618	0.244	0.784	0.611	0.745	0.818	0.697
0.607	0.822	0.662	0.837	0.644	0.678	0.816	0.650	0.578	0.794	1.000	0.603	0.855	0.562	0.696	0.669	0.467	0.630	0.634	0.679	0.616	0.897	0.684	0.609	0.671	0.257	0.906	0.616	0.679	0.769	0.669	0.781	0.616	0.550	0.626	0.674	0.618	0.523	0.650	0.512	0.616	0.814	0.571	0.650	0.000	0.934	0.613	0.652	0.708	0.897
0.675	0.623	0.807	0.569	0.847	0.561	0.598	0.858	0.585	0.581	0.603	1.000	0.686	0.646	0.535	0.731	0.283	0.805	0.669	0.483	0.773	0.585	0.545	0.464	0.608	0.000	0.590	0.773	0.545	0.776	0.731	0.585	0.773	0.603	0.832	0.506	0.508	0.393	0.858	0.493	0.659	0.662	0.475	0.858	0.000	0.662	0.630	0.489	0.569	0.585
0.606	0.747	0.665	0.754	0.717	0.664	0.776	0.733	0.634	0.789	0.855	0.686	1.000	0.613	0.700	0.751	0.509	0.730	0.705	0.657	0.711	0.731	0.674	0.618	0.731	0.265	0.737	0.688	0.683	0.841	0.751	0.709	0.688	0.609	0.625	0.660	0.664	0.498	0.733	0.503	0.615	0.765	0.496	0.733	0.000	0.843	0.575	0.640	0.673	0.731
0.467	0.637	0.570	0.585	0.724	0.500	0.558	0.782	0.666	0.528	0.562	0.646	0.613	1.000	0.489	0.702	0.450	0.741	0.648	0.457	0.716	0.600	0.498	0.428	0.740	0.000	0.606	0.774	0.595	0.674	0.702	0.600	0.716	0.640	0.574	0.523	0.523	0.451	0.782	0.452	0.688	0.611	0.511	0.782	0.000	0.594	0.442	0.483	0.585	0.600
0.580	0.603	0.573	0.608	0.569	0.562	0.729	0.568	0.546	0.804	0.696	0.535	0.700	0.489	1.000	0.598	0.466	0.558	0.580	0.774	0.550	0.602	0.758	0.753	0.571	0.222	0.604	0.550	0.627	0.664	0.598	0.587	0.550	0.635	0.559	0.709	0.615	0.591	0.568	0.556	0.560	0.690	0.472	0.568	0.227	0.723	0.623	0.713	0.712	0.602
0.615	0.773	0.781	0.700	0.794	0.663	0.688	0.866	0.758	0.652	0.669	0.731	0.751	0.702	0.598	1.000	0.409	0.815	0.891	0.550	0.784	0.721	0.610	0.518	0.747	0.000	0.729	0.784	0.659	0.733	1.000	0.721	0.784	0.669	0.642	0.638	0.568	0.465	0.866	0.516	0.671	0.737	0.563	0.866	0.000	0.723	0.577	0.574	0.726	0.721
0.362	0.440	0.362	0.509	0.394	0.415	0.517	0.412	0.483	0.518	0.467	0.283	0.509	0.450	0.466	0.409	1.000	0.481	0.389	0.474	0.471	0.458	0.473	0.445	0.439	0.265	0.461	0.391	0.487	0.417	0.409	0.458	0.391	0.467	0.333	0.553	0.532	0.519	0.412	0.423	0.508	0.464	0.457	0.412	0.277	0.469	0.347	0.441	0.561	0.458
0.576	0.716	0.711	0.681	0.851	0.669	0.625	0.928	0.656	0.623	0.630	0.805	0.730	0.741	0.558	0.815	0.481	1.000	0.749	0.510	0.954	0.674	0.585	0.500	0.682	0.000	0.680	0.840	0.641	0.786	0.815	0.674	0.840	0.676	0.707	0.626	0.597	0.462	0.928	0.506	0.719	0.686	0.544	0.928	0.000	0.682	0.544	0.550	0.681	0.674
0.585	0.714	0.709	0.659	0.733	0.634	0.652	0.784	0.737	0.626	0.634	0.669	0.705	0.648	0.580	0.891	0.389	0.749	1.000	0.535	0.726	0.675	0.590	0.507	0.725	0.000	0.681	0.726	0.620	0.688	0.891	0.675	0.726	0.634	0.603	0.611	0.548	0.470	0.784	0.494	0.638	0.687	0.523	0.784	0.000	0.683	0.553	0.557	0.682	0.675
0.581	0.587	0.523	0.594	0.539	0.524	0.721	0.518	0.507	0.727	0.679	0.483	0.657	0.457	0.774	0.550	0.474	0.510	0.535	1.000	0.504	0.587	0.671	0.700	0.544	0.217	0.589	0.504	0.638	0.648	0.550	0.573	0.504	0.656	0.515	0.693	0.592	0.591	0.518	0.558	0.521	0.646	0.460	0.518	0.222	0.682	0.610	0.683	0.657	0.587
0.589	0.693	0.685	0.664	0.820	0.711	0.612	0.886	0.643	0.612	0.616	0.773	0.711	0.716	0.550	0.784	0.471	0.954	0.726	0.504	1.000	0.656	0.577	0.496	0.666	0.000	0.662	0.811	0.625	0.763	0.784	0.656	0.811	0.661	0.687	0.652	0.640	0.458	0.886	0.497	0.703	0.667	0.528	0.886	0.000	0.666	0.534	0.575	0.664	0.656
0.596	0.920	0.716	0.899	0.662	0.676	0.698	0.701	0.606	0.697	0.897	0.585	0.731	0.600	0.602	0.721	0.458	0.674	0.675	0.587	0.656	1.000	0.641	0.527	0.688	0.270	0.987	0.656	0.699	0.625	0.721	0.860	0.656	0.554	0.615	0.672	0.610	0.501	0.701	0.511	0.646	0.763	0.611	0.701	0.000	0.826	0.604	0.550	0.731	1.000
0.617	0.660	0.585	0.674	0.579	0.644	0.778	0.579	0.554	0.818	0.684	0.545	0.674	0.498	0.758	0.610	0.473	0.585	0.590	0.671	0.577	0.641	1.000	0.653	0.635	0.284	0.644	0.560	0.638	0.621	0.610	0.641	0.560	0.619	0.569	0.732	0.699	0.617	0.579	0.617	0.569	0.731	0.481	0.579	0.231	0.674	0.608	0.723	0.764	0.641
0.526	0.524	0.495	0.567	0.497	0.524	0.654	0.492	0.487	0.713	0.609	0.464	0.618	0.428	0.753	0.518	0.445	0.500	0.507	0.700	0.496	0.527	0.653	1.000	0.505	0.197	0.529	0.482	0.560	0.580	0.518	0.515	0.496	0.580	0.491	0.660	0.579	0.569	0.492	0.550	0.499	0.576	0.478	0.492	0.201	0.630	0.555	0.649	0.628	0.527
0.591	0.721	0.641	0.674	0.671	0.650	0.630	0.706	0.723	0.657	0.671	0.608	0.731	0.740	0.571	0.747	0.439	0.682	0.725	0.544	0.666	0.688	0.635	0.505	1.000	0.327	0.693	0.709	0.723	0.659	0.747	0.688	0.666	0.634	0.561	0.596	0.606	0.534	0.706	0.492	0.655	0.656	0.481	0.706	0.000	0.657	0.525	0.536	0.654	0.688
0.000	0.281	0.000	0.265	0.000	0.000	0.255	0.000	0.000	0.299	0.257	0.000	0.265	0.000	0.222	0.000	0.265	0.000	0.000	0.217	0.000	0.270	0.284	0.197	0.327	1.000	0.271	0.000	0.391	0.000	0.000	0.270	0.000	0.257	0.000	0.243	0.296	0.189	0.000	0.249	0.000	0.000	0.000	0.000	0.784	0.000	0.000	0.219	0.265	0.270
0.600	0.905	0.724	0.887	0.667	0.680	0.703	0.708	0.609	0.701	0.906	0.590	0.737	0.606	0.604	0.729	0.461	0.680	0.681	0.589	0.662	0.987	0.644	0.529	0.693	0.271	1.000	0.662	0.705	0.630	0.729	0.846	0.662	0.557	0.620	0.676	0.613	0.502	0.708	0.514	0.650	0.770	0.617	0.708	0.000	0.833	0.607	0.553	0.737	0.987
0.565	0.693	0.685	0.640	0.820	0.578	0.612	0.886	0.663	0.594	0.616	0.773	0.688	0.774	0.550	0.784	0.391	0.840	0.726	0.504	0.811	0.656	0.560	0.482	0.709	0.000	0.662	1.000	0.625	0.763	0.784	0.656	0.811	0.661	0.687	0.575	0.550	0.431	0.886	0.497	0.703	0.667	0.528	0.886	0.000	0.666	0.534	0.510	0.640	0.656
0.570	0.737	0.550	0.683	0.630	0.582	0.634	0.665	0.560	0.662	0.679	0.545	0.683	0.595	0.627	0.659	0.487	0.641	0.620	0.638	0.625	0.699	0.638	0.560	0.723	0.391	0.705	0.625	1.000	0.621	0.659	0.699	0.625	0.737	0.500	0.651	0.686	0.521	0.665	0.508	0.560	0.640	0.464	0.665	0.281	0.600	0.497	0.592	0.661	0.699
0.588	0.656	0.642	0.634	0.794	0.597	0.763	0.820	0.618	0.720	0.769	0.776	0.841	0.674	0.664	0.733	0.417	0.786	0.688	0.648	0.763	0.625	0.621	0.580	0.659	0.000	0.630	0.763	0.621	1.000	0.733	0.625	0.763	0.654	0.699	0.594	0.571	0.464	0.820	0.505	0.675	0.750	0.500	0.820	0.000	0.813	0.559	0.630	0.634	0.625
0.615	0.773	0.781	0.700	0.794	0.663	0.688	0.866	0.758	0.652	0.669	0.731	0.751	0.702	0.598	1.000	0.409	0.815	0.891	0.550	0.784	0.721	0.610	0.518	0.747	0.000	0.729	0.784	0.659	0.733	1.000	0.721	0.784	0.669	0.642	0.638	0.568	0.465	0.866	0.516	0.671	0.737	0.563	0.866	0.000	0.723	0.577	0.574	0.726	0.721
0.596	0.920	0.716	0.836	0.662	0.604	0.698	0.701	0.626	0.682	0.781	0.585	0.709	0.600	0.587	0.721	0.458	0.674	0.675	0.573	0.656	0.860	0.641	0.515	0.688	0.270	0.846	0.656	0.699	0.625	0.721	1.000	0.656	0.554	0.615	0.655	0.593	0.490	0.701	0.511	0.646	0.763	0.611	0.701	0.000	0.708	0.585	0.519	0.731	0.860
0.565	0.693	0.685	0.640	0.847	0.578	0.612	0.886	0.643	0.594	0.616	0.773	0.688	0.716	0.550	0.784	0.391	0.840	0.726	0.504	0.811	0.656	0.560	0.496	0.666	0.000	0.662	0.811	0.625	0.763	0.784	0.656	1.000	0.661	0.687	0.575	0.550	0.431	0.886	0.497	0.703	0.667	0.528	0.886	0.000	0.666	0.534	0.510	0.640	0.656
0.626	0.576	0.550	0.544	0.688	0.579	0.607	0.699	0.578	0.639	0.550	0.603	0.609	0.640	0.635	0.669	0.467	0.676	0.634	0.656	0.661	0.554	0.619	0.580	0.634	0.257	0.557	0.661	0.737	0.654	0.669	0.554	0.661	1.000	0.557	0.610	0.618	0.513	0.699	0.609	0.597	0.585	0.477	0.699	0.268	0.595	0.561	0.615	0.630	0.554
0.800	0.647	0.784	0.601	0.744	0.547	0.621	0.737	0.544	0.603	0.626	0.832	0.625	0.574	0.559	0.642	0.333	0.707	0.603	0.515	0.687	0.615	0.569	0.491	0.561	0.000	0.620	0.687	0.500	0.699	0.642	0.615	0.687	0.557	1.000	0.565	0.579	0.428	0.737	0.537	0.669	0.675	0.513	0.737	0.000	0.673	0.732	0.568	0.601	0.615
0.573	0.679	0.608	0.741	0.578	0.656	0.774	0.600	0.565	0.737	0.674	0.506	0.660	0.523	0.709	0.638	0.553	0.626	0.611	0.693	0.652	0.672	0.732	0.660	0.596	0.243	0.676	0.575	0.651	0.594	0.638	0.655	0.575	0.610	0.565	1.000	0.730	0.659	0.600	0.577	0.582	0.698	0.529	0.600	0.251	0.693	0.627	0.691	0.836	0.672
0.673	0.612	0.486	0.679	0.572	0.671	0.644	0.571	0.512	0.722	0.618	0.508	0.664	0.523	0.615	0.568	0.532	0.597	0.548	0.592	0.640	0.610	0.699	0.579	0.606	0.296	0.613	0.550	0.686	0.571	0.568	0.593	0.550	0.618	0.579	0.730	1.000	0.554	0.571	0.572	0.512	0.564	0.393	0.571	0.241	0.590	0.633	0.816	0.693	0.610
0.468	0.497	0.441	0.549	0.446	0.501	0.595	0.439	0.498	0.589	0.523	0.393	0.498	0.451	0.591	0.465	0.519	0.462	0.470	0.591	0.458	0.501	0.617	0.569	0.534	0.189	0.502	0.431	0.521	0.464	0.465	0.490	0.431	0.513	0.428	0.659	0.554	1.000	0.439	0.474	0.508	0.525	0.392	0.439	0.192	0.534	0.481	0.573	0.595	0.501
0.594	0.751	0.754	0.680	0.899	0.604	0.645	1.000	0.676	0.618	0.650	0.858	0.733	0.782	0.568	0.866	0.412	0.928	0.784	0.518	0.886	0.701	0.579	0.492	0.706	0.000	0.708	0.886	0.665	0.820	0.866	0.701	0.886	0.699	0.737	0.600	0.571	0.439	1.000	0.519	0.743	0.716	0.570	1.000	0.000	0.706	0.557	0.525	0.680	0.701
0.640	0.529	0.526	0.526	0.526	0.509	0.588	0.519	0.458	0.562	0.512	0.493	0.503	0.452	0.556	0.516	0.423	0.506	0.494	0.558	0.497	0.511	0.617	0.550	0.492	0.249	0.514	0.497	0.508	0.505	0.516	0.511	0.497	0.609	0.537	0.577	0.572	0.474	0.519	1.000	0.523	0.540	0.731	0.519	0.327	0.556	0.642	0.613	0.568	0.511
0.556	0.673	0.640	0.634	0.708	0.550	0.612	0.743	0.669	0.598	0.616	0.659	0.615	0.688	0.560	0.671	0.508	0.719	0.638	0.521	0.703	0.646	0.569	0.499	0.655	0.000	0.650	0.703	0.560	0.675	0.671	0.646	0.703	0.597	0.669	0.582	0.512	0.508	0.743	0.523	1.000	0.654	0.554	0.743	0.000	0.655	0.550	0.512	0.634	0.646
0.647	0.811	0.732	0.765	0.700	0.611	0.807	0.716	0.613	0.721	0.814	0.662	0.765	0.611	0.690	0.737	0.464	0.686	0.687	0.646	0.667	0.763	0.731	0.576	0.656	0.000	0.770	0.667	0.640	0.750	0.737	0.763	0.667	0.585	0.675	0.698	0.564	0.525	0.716	0.540	0.654	1.000	0.624	0.716	0.000	0.821	0.630	0.599	0.765	0.763
0.474	0.651	0.585	0.595	0.533	0.447	0.567	0.570	0.464	0.511	0.571	0.475	0.496	0.511	0.472	0.563	0.457	0.544	0.523	0.460	0.528	0.611	0.481	0.478	0.481	0.000	0.617	0.528	0.464	0.500	0.563	0.611	0.528	0.477	0.513	0.529	0.393	0.392	0.570	0.731	0.554	0.624	1.000	0.570	0.000	0.575	0.478	0.420	0.595	0.611
0.594	0.751	0.754	0.680	0.899	0.604	0.645	1.000	0.676	0.618	0.650	0.858	0.733	0.782	0.568	0.866	0.412	0.928	0.784	0.518	0.886	0.701	0.579	0.492	0.706	0.000	0.708	0.886	0.665	0.820	0.866	0.701	0.886	0.699	0.737	0.600	0.571	0.439	1.000	0.519	0.743	0.716	0.570	1.000	0.000	0.706	0.557	0.525	0.680	0.701
0.000	0.000	0.000	0.000	0.295	0.000	0.266	0.000	0.000	0.244	0.000	0.000	0.000	0.000	0.227	0.000	0.277	0.000	0.000	0.222	0.000	0.000	0.231	0.201	0.000	0.784	0.000	0.000	0.281	0.000	0.000	0.000	0.000	0.268	0.000	0.251	0.241	0.192	0.000	0.327	0.000	0.000	0.000	0.000	1.000	0.000	0.000	0.225	0.277	0.000
0.648	0.743	0.719	0.787	0.693	0.697	0.822	0.706	0.619	0.784	0.934	0.662	0.843	0.594	0.723	0.723	0.469	0.682	0.683	0.682	0.666	0.826	0.674	0.630	0.657	0.000	0.833	0.666	0.600	0.813	0.723	0.708	0.666	0.595	0.673	0.693	0.590	0.534	0.706	0.556	0.655	0.821	0.575	0.706	0.000	1.000	0.650	0.679	0.712	0.826
0.808	0.606	0.678	0.594	0.602	0.569	0.643	0.557	0.513	0.611	0.613	0.630	0.575	0.442	0.623	0.577	0.347	0.544	0.553	0.610	0.534	0.604	0.608	0.555	0.525	0.000	0.607	0.534	0.497	0.559	0.577	0.585	0.534	0.561	0.732	0.627	0.633	0.481	0.557	0.642	0.550	0.630	0.478	0.557	0.000	0.650	1.000	0.725	0.612	0.604
0.661	0.531	0.470	0.601	0.529	0.672	0.708	0.525	0.526	0.745	0.652	0.489	0.640	0.483	0.713	0.574	0.441	0.550	0.557	0.683	0.575	0.550	0.723	0.649	0.536	0.219	0.553	0.510	0.592	0.630	0.574	0.519	0.510	0.615	0.568	0.691	0.816	0.573	0.525	0.613	0.512	0.599	0.420	0.525	0.225	0.679	0.725	1.000	0.666	0.550
0.585	0.770	0.693	0.734	0.645	0.647	0.812	0.680	0.615	0.818	0.708	0.569	0.673	0.585	0.712	0.726	0.561	0.681	0.682	0.657	0.664	0.731	0.764	0.628	0.654	0.265	0.737	0.640	0.661	0.634	0.726	0.731	0.640	0.630	0.601	0.836	0.693	0.595	0.680	0.568	0.634	0.765	0.595	0.680	0.277	0.712	0.612	0.666	1.000	0.731
0.596	0.920	0.716	0.899	0.662	0.676	0.698	0.701	0.606	0.697	0.897	0.585	0.731	0.600	0.602	0.721	0.458	0.674	0.675	0.587	0.656	1.000	0.641	0.527	0.688	0.270	0.987	0.656	0.699	0.625	0.721	0.860	0.656	0.554	0.615	0.672	0.610	0.501	0.701	0.511	0.646	0.763	0.611	0.701	0.000	0.826	0.604	0.550	0.731	1.000
0.541	0.704	0.625	0.661	0.656	0.640	0.601	0.688	0.677	0.633	0.641	0.594	0.698	0.606	0.550	0.772	0.432	0.666	0.748	0.510	0.652	0.674	0.601	0.489	0.732	0.254	0.679	0.652	0.630	0.626	0.772	0.674	0.652	0.585	0.550	0.571	0.567	0.489	0.688	0.462	0.693	0.621	0.471	0.688	0.000	0.626	0.518	0.530	0.622	0.674
0.671	0.679	0.652	0.660	0.657	0.627	0.818	0.643	0.598	0.834	0.764	0.604	0.757	0.547	0.836	0.679	0.466	0.626	0.648	0.784	0.615	0.655	0.776	0.725	0.646	0.243	0.659	0.615	0.702	0.746	0.679	0.655	0.615	0.735	0.623	0.759	0.643	0.628	0.643	0.639	0.614	0.749	0.529	0.643	0.251	0.799	0.669	0.753	0.788	0.655
0.550	0.634	0.577	0.620	0.571	0.475	0.601	0.592	0.683	0.561	0.588	0.500	0.548	0.606	0.556	0.609	0.462	0.578	0.585	0.519	0.568	0.612	0.537	0.476	0.607	0.000	0.616	0.588	0.553	0.550	0.609	0.612	0.568	0.515	0.559	0.575	0.527	0.488	0.592	0.483	0.683	0.619	0.497	0.592	0.000	0.590	0.512	0.511	0.603	0.612
0.463	0.484	0.407	0.549	0.482	0.503	0.624	0.476	0.430	0.640	0.540	0.425	0.537	0.457	0.606	0.458	0.471	0.500	0.448	0.644	0.509	0.489	0.636	0.701	0.465	0.202	0.491	0.466	0.501	0.526	0.458	0.475	0.466	0.563	0.476	0.652	0.611	0.559	0.476	0.553	0.499	0.519	0.476	0.476	0.206	0.554	0.478	0.641	0.615	0.489
0.519	0.765	0.630	0.699	0.701	0.585	0.597	0.751	0.608	0.619	0.671	0.623	0.723	0.669	0.521	0.741	0.397	0.716	0.686	0.490	0.693	0.719	0.582	0.471	0.699	0.281	0.726	0.693	0.712	0.656	0.741	0.719	0.693	0.576	0.559	0.560	0.612	0.419	0.751	0.444	0.608	0.652	0.495	0.751	0.000	0.630	0.491	0.514	0.625	0.719
0.645	0.630	0.500	0.666	0.588	0.660	0.660	0.588	0.523	0.739	0.633	0.523	0.682	0.537	0.625	0.585	0.545	0.615	0.562	0.602	0.659	0.626	0.712	0.586	0.620	0.303	0.630	0.565	0.705	0.585	0.585	0.609	0.565	0.633	0.575	0.735	0.968	0.552	0.588	0.553	0.523	0.578	0.403	0.588	0.247	0.588	0.590	0.784	0.713	0.626
0.561	0.494	0.420	0.539	0.540	0.538	0.678	0.509	0.452	0.693	0.633	0.484	0.685	0.503	0.660	0.506	0.517	0.547	0.486	0.645	0.581	0.478	0.623	0.612	0.485	0.000	0.481	0.489	0.641	0.655	0.506	0.478	0.489	0.617	0.550	0.673	0.724	0.512	0.509	0.470	0.452	0.595	0.375	0.509	0.000	0.637	0.587	0.770	0.616	0.478
0.600	0.905	0.724	0.887	0.667	0.680	0.703	0.708	0.609	0.701	0.906	0.590	0.737	0.606	0.604	0.729	0.461	0.680	0.681	0.589	0.662	0.987	0.644	0.529	0.693	0.271	1.000	0.662	0.705	0.630	0.729	0.846	0.662	0.557	0.620	0.676	0.613	0.502	0.708	0.514	0.650	0.770	0.617	0.708	0.000	0.833	0.607	0.553	0.737	0.987
0.517	0.550	0.486	0.568	0.489	0.536	0.633	0.484	0.491	0.678	0.560	0.440	0.547	0.421	0.608	0.509	0.423	0.491	0.499	0.570	0.487	0.541	0.735	0.583	0.552	0.282	0.543	0.474	0.539	0.504	0.509	0.541	0.474	0.529	0.470	0.633	0.604	0.666	0.484	0.532	0.524	0.544	0.405	0.484	0.250	0.552	0.527	0.618	0.635	0.541
0.578	0.615	0.564	0.600	0.659	0.588	0.618	0.667	0.568	0.679	0.602	0.559	0.663	0.603	0.656	0.662	0.529	0.669	0.625	0.640	0.676	0.612	0.641	0.575	0.626	0.261	0.616	0.630	0.734	0.626	0.662	0.589	0.630	0.698	0.543	0.763	0.771	0.536	0.667	0.541	0.568	0.621	0.450	0.667	0.273	0.626	0.588	0.672	0.762	0.612
0.594	0.751	0.754	0.680	0.899	0.604	0.645	1.000	0.676	0.618	0.650	0.858	0.733	0.782	0.568	0.866	0.412	0.928	0.784	0.518	0.886	0.701	0.579	0.492	0.706	0.000	0.708	0.886	0.665	0.820	0.866	0.701	0.886	0.699	0.737	0.600	0.571	0.439	1.000	0.519	0.743	0.716	0.570	1.000	0.000	0.706	0.557	0.525	0.680	0.701
0.652	0.901	0.804	0.838	0.733	0.707	0.714	0.784	0.659	0.741	0.841	0.669	0.772	0.648	0.624	0.803	0.431	0.749	0.744	0.580	0.726	0.912	0.679	0.544	0.746	0.275	0.923	0.726	0.693	0.688	0.803	0.840	0.726	0.612	0.681	0.667	0.603	0.494	0.784	0.567	0.698	0.786	0.630	0.784	0.000	0.828	0.634	0.557	0.750	0.912
0.594	0.751	0.754	0.680	0.899	0.604	0.645	1.000	0.676	0.618	0.650	0.858	0.733	0.782	0.568	0.866	0.412	0.928	0.784	0.518	0.886	0.701	0.579	0.492	0.706	0.000	0.708	0.886	0.665	0.820	0.866	0.701	0.886	0.699	0.737	0.600	0.571	0.439	1.000	0.519	0.743	0.716	0.570	1.000	0.000	0.706	0.557	0.525	0.680	0.701
0.594	0.751	0.754	0.680	0.899	0.604	0.645	1.000	0.676	0.618	0.650	0.858	0.733	0.782	0.568	0.866	0.412	0.928	0.784	0.518	0.886	0.701	0.579	0.492	0.706	0.000	0.708	0.886	0.665	0.820	0.866	0.701	0.886	0.699	0.737	0.600	0.571	0.439	1.000	0.519	0.743	0.716	0.570	1.000	0.000	0.706	0.557	0.525	0.680	0.701
0.597	0.822	0.737	0.747	0.757	0.703	0.666	0.815	0.734	0.689	0.715	0.693	0.794	0.669	0.587	0.932	0.397	0.774	0.847	0.541	0.749	0.769	0.645	0.512	0.786	0.281	0.777	0.749	0.712	0.706	0.932	0.769	0.749	0.648	0.619	0.622	0.612	0.461	0.815	0.503	0.652	0.707	0.539	0.815	0.000	0.699	0.563	0.564	0.699	0.769
0.550	0.686	0.638	0.630	0.708	0.609	0.625	0.761	0.678	0.676	0.606	0.630	0.656	0.677	0.636	0.847	0.443	0.724	0.776	0.559	0.701	0.647	0.648	0.550	0.659	0.000	0.652	0.701	0.693	0.662	0.847	0.647	0.701	0.676	0.564	0.626	0.616	0.487	0.761	0.532	0.612	0.659	0.500	0.761	0.000	0.635	0.520	0.656	0.754	0.647
0.554	0.674	0.662	0.625	0.794	0.568	0.600	0.851	0.630	0.585	0.604	0.745	0.671	0.693	0.543	0.757	0.461	0.811	0.706	0.498	0.786	0.640	0.553	0.478	0.652	0.000	0.645	0.786	0.610	0.743	0.757	0.640	0.786	0.647	0.669	0.565	0.542	0.442	0.851	0.489	0.708	0.650	0.513	0.851	0.000	0.652	0.526	0.504	0.625	0.640
0.621	0.777	0.693	0.737	0.744	0.663	0.723	0.765	0.650	0.732	0.787	0.716	0.865	0.636	0.660	0.784	0.425	0.733	0.730	0.589	0.712	0.734	0.741	0.552	0.754	0.271	0.740	0.712	0.705	0.786	0.784	0.734	0.712	0.626	0.645	0.623	0.630	0.480	0.765	0.514	0.630	0.888	0.513	0.765	0.000	0.774	0.588	0.582	0.671	0.734
0.483	0.585	0.559	0.550	0.676	0.507	0.531	0.712	0.565	0.548	0.534	0.613	0.596	0.650	0.529	0.656	0.368	0.688	0.621	0.469	0.671	0.561	0.537	0.469	0.581	0.000	0.565	0.671	0.557	0.643	0.656	0.561	0.671	0.657	0.565	0.545	0.506	0.435	0.712	0.471	0.604	0.568	0.484	0.712	0.000	0.581	0.462	0.474	0.574	0.561
0.656	0.548	0.485	0.604	0.545	0.679	0.643	0.542	0.540	0.693	0.578	0.483	0.559	0.498	0.675	0.593	0.453	0.568	0.574	0.634	0.593	0.567	0.703	0.614	0.535	0.225	0.569	0.525	0.595	0.546	0.593	0.534	0.525	0.619	0.569	0.699	0.821	0.566	0.542	0.617	0.525	0.572	0.433	0.542	0.231	0.608	0.735	0.947	0.687	0.567
0.577	0.700	0.596	0.648	0.667	0.526	0.683	0.708	0.544	0.653	0.647	0.590	0.625	0.665	0.619	0.642	0.523	0.680	0.603	0.603	0.662	0.664	0.615	0.540	0.585	0.271	0.669	0.662	0.705	0.653	0.642	0.664	0.662	0.807	0.620	0.641	0.579	0.502	0.708	0.581	0.669	0.699	0.617	0.708	0.285	0.652	0.547	0.582	0.715	0.664
0.671	0.679	0.588	0.677	0.582	0.647	0.733	0.582	0.557	0.821	0.712	0.548	0.677	0.500	0.769	0.613	0.433	0.571	0.593	0.700	0.563	0.673	0.856	0.669	0.638	0.285	0.676	0.563	0.669	0.624	0.613	0.659	0.563	0.674	0.572	0.679	0.712	0.582	0.582	0.645	0.571	0.735	0.483	0.582	0.232	0.690	0.647	0.761	0.716	0.673
0.503	0.619	0.596	0.576	0.555	0.503	0.529	0.585	0.520	0.548	0.557	0.518	0.550	0.504	0.492	0.611	0.425	0.564	0.575	0.443	0.550	0.589	0.536	0.491	0.536	0.000	0.594	0.550	0.467	0.526	0.611	0.589	0.550	0.506	0.538	0.500	0.433	0.382	0.585	0.752	0.567	0.571	0.851	0.585	0.000	0.585	0.503	0.448	0.550	0.589
0.680	0.576	0.559	0.615	0.590	0.642	0.654	0.553	0.500	0.682	0.587	0.515	0.600	0.507	0.664	0.550	0.518	0.579	0.532	0.651	0.620	0.577	0.683	0.604	0.543	0.228	0.579	0.535	0.636	0.555	0.550	0.560	0.535	0.630	0.611	0.812	0.846	0.608	0.553	0.573	0.533	0.598	0.441	0.553	0.235	0.619	0.690	0.797	0.714	0.577
0.741	0.536	0.618	0.550	0.644	0.563	0.569	0.591	0.475	0.576	0.521	0.634	0.532	0.476	0.569	0.526	0.368	0.616	0.507	0.559	0.640	0.520	0.577	0.533	0.485	0.000	0.523	0.569	0.476	0.571	0.526	0.520	0.569	0.572	0.769	0.617	0.670	0.482	0.591	0.602	0.577	0.545	0.425	0.591	0.000	0.558	0.830	0.711	0.585	0.520
0.615	0.714	0.578	0.765	0.572	0.659	0.860	0.571	0.546	0.880	0.798	0.531	0.765	0.500	0.777	0.607	0.532	0.578	0.585	0.731	0.569	0.705	0.841	0.716	0.636	0.296	0.709	0.550	0.701	0.682	0.607	0.690	0.550	0.647	0.561	0.778	0.761	0.639	0.571	0.602	0.562	0.713	0.505	0.571	0.241	0.762	0.592	0.768	0.794	0.705
0.401	0.440	0.362	0.415	0.394	0.383	0.491	0.412	0.483	0.498	0.437	0.283	0.415	0.450	0.484	0.409	0.833	0.400	0.389	0.474	0.391	0.423	0.473	0.430	0.439	0.386	0.425	0.391	0.568	0.417	0.409	0.458	0.391	0.520	0.333	0.466	0.450	0.486	0.412	0.478	0.508	0.464	0.457	0.412	0.352	0.439	0.383	0.461	0.509	0.423
0.576	0.716	0.711	0.656	0.851	0.588	0.625	0.928	0.656	0.604	0.630	0.805	0.706	0.741	0.558	0.815	0.400	0.874	0.749	0.527	0.840	0.674	0.568	0.486	0.682	0.000	0.680	0.840	0.641	0.786	0.815	0.674	0.840	0.676	0.707	0.585	0.559	0.435	0.928	0.506	0.719	0.686	0.544	0.928	0.000	0.682	0.544	0.516	0.656	0.674
0.654	0.610	0.495	0.659	0.556	0.655	0.667	0.553	0.500	0.737	0.644	0.515	0.659	0.507	0.684	0.550	0.460	0.579	0.532	0.622	0.604	0.593	0.781	0.612	0.575	0.289	0.596	0.535	0.665	0.603	0.550	0.593	0.535	0.602	0.596	0.699	0.846	0.563	0.553	0.587	0.517	0.660	0.413	0.553	0.235	0.619	0.655	0.870	0.673	0.593
0.688	0.707	0.794	0.653	0.777	0.591	0.626	0.803	0.592	0.606	0.630	0.784	0.630	0.642	0.577	0.708	0.386	0.767	0.662	0.548	0.744	0.669	0.587	0.493	0.634	0.000	0.675	0.744	0.589	0.727	0.708	0.669	0.744	0.630	0.817	0.588	0.525	0.456	0.803	0.540	0.712	0.681	0.556	0.803	0.000	0.678	0.611	0.506	0.653	0.669
0.813	0.641	0.774	0.621	0.737	0.544	0.617	0.729	0.540	0.599	0.621	0.822	0.621	0.569	0.557	0.636	0.331	0.700	0.598	0.513	0.681	0.610	0.567	0.490	0.557	0.000	0.615	0.681	0.497	0.693	0.636	0.610	0.681	0.554	0.963	0.562	0.576	0.427	0.729	0.557	0.665	0.669	0.509	0.729	0.000	0.668	0.744	0.565	0.597	0.610
0.554	0.674	0.662	0.625	0.819	0.607	0.621	0.851	0.630	0.620	0.626	0.745	0.671	0.693	0.590	0.757	0.461	0.837	0.706	0.561	0.810	0.664	0.569	0.529	0.652	0.271	0.669	0.786	0.659	0.743	0.757	0.640	0.810	0.668	0.669	0.623	0.561	0.455	0.851	0.489	0.689	0.650	0.513	0.851	0.000	0.673	0.645	0.553	0.648	0.664
0.604	0.747	0.604	0.799	0.595	0.652	0.813	0.596	0.563	0.818	0.745	0.529	0.705	0.520	0.717	0.634	0.550	0.602	0.607	0.681	0.591	0.734	0.858	0.659	0.659	0.306	0.739	0.571	0.714	0.609	0.634	0.718	0.571	0.640	0.562	0.807	0.762	0.650	0.596	0.621	0.579	0.710	0.526	0.596	0.250	0.705	0.595	0.709	0.830	0.734
0.550	0.488	0.518	0.458	0.580	0.476	0.550	0.579	0.491	0.525	0.475	0.550	0.547	0.500	0.490	0.574	0.382	0.559	0.542	0.513	0.546	0.467	0.550	0.490	0.532	0.270	0.471	0.546	0.497	0.550	0.574	0.467	0.546	0.600	0.504	0.473	0.520	0.413	0.579	0.817	0.491	0.507	0.701	0.579	0.360	0.532	0.500	0.502	0.490	0.467
0.580	0.662	0.537	0.712	0.536	0.623	0.752	0.532	0.517	0.784	0.696	0.495	0.662	0.468	0.729	0.565	0.502	0.540	0.548	0.706	0.534	0.657	0.821	0.683	0.598	0.280	0.660	0.516	0.654	0.582	0.565	0.644	0.516	0.609	0.527	0.731	0.718	0.619	0.532	0.583	0.532	0.703	0.493	0.532	0.227	0.663	0.574	0.704	0.737	0.657
0.593	0.729	0.727	0.763	0.749	0.661	0.704	0.804	0.728	0.651	0.688	0.685	0.809	0.662	0.615	0.918	0.474	0.794	0.837	0.570	0.767	0.712	0.627	0.559	0.715	0.000	0.719	0.741	0.630	0.723	0.918	0.687	0.741	0.644	0.613	0.693	0.609	0.508	0.804	0.500	0.647	0.726	0.533	0.804	0.000	0.737	0.560	0.607	0.693	0.712
0.576	0.716	0.711	0.681	0.851	0.669	0.625	0.928	0.656	0.623	0.630	0.805	0.730	0.741	0.558	0.815	0.481	1.000	0.749	0.510	0.954	0.674	0.585	0.500	0.682	0.000	0.680	0.840	0.641	0.786	0.815	0.674	0.840	0.676	0.707	0.626	0.597	0.462	0.928	0.506	0.719	0.686	0.544	0.928	0.000	0.682	0.544	0.550	0.681	0.674
0.626	0.723	0.693	0.673	0.763	0.594	0.703	0.811	0.615	0.686	0.669	0.714	0.693	0.667	0.687	0.726	0.509	0.778	0.682	0.645	0.756	0.688	0.660	0.598	0.654	0.265	0.693	0.756	0.766	0.740	0.726	0.688	0.756	0.781	0.715	0.709	0.601	0.549	0.811	0.607	0.742	0.721	0.595	0.811	0.277	0.712	0.612	0.601	0.734	0.688
0.674	0.535	0.490	0.580	0.550	0.673	0.622	0.548	0.496	0.655	0.553	0.488	0.564	0.502	0.620	0.545	0.457	0.573	0.527	0.638	0.614	0.538	0.648	0.576	0.539	0.227	0.540	0.530	0.673	0.550	0.545	0.521	0.530	0.651	0.574	0.738	0.818	0.584	0.548	0.596	0.513	0.560	0.409	0.548	0.233	0.585	0.696	0.836	0.624	0.538
0.608	0.794	0.709	0.883	0.733	0.689	0.673	0.784	0.659	0.677	0.760	0.669	0.838	0.648	0.595	0.803	0.467	0.776	0.744	0.550	0.751	0.794	0.651	0.544	0.746	0.275	0.802	0.726	0.693	0.711	0.803	0.747	0.726	0.612	0.603	0.685	0.685	0.505	0.784	0.520	0.638	0.712	0.523	0.784	0.000	0.766	0.575	0.602	0.659	0.794
0.647	0.707	0.732	0.676	0.958	0.571	0.647	0.862	0.634	0.623	0.652	0.814	0.699	0.701	0.577	0.765	0.386	0.820	0.712	0.548	0.794	0.669	0.587	0.506	0.656	0.000	0.675	0.794	0.615	0.772	0.765	0.669	0.819	0.673	0.747	0.588	0.582	0.456	0.862	0.563	0.712	0.706	0.556	0.862	0.288	0.699	0.630	0.555	0.653	0.669
0.647	0.578	0.537	0.571	0.612	0.550	0.704	0.615	0.531	0.667	0.606	0.578	0.604	0.568	0.660	0.591	0.452	0.601	0.569	0.666	0.591	0.561	0.722	0.606	0.577	0.235	0.564	0.591	0.610	0.640	0.591	0.561	0.591	0.789	0.599	0.619	0.600	0.538	0.615	0.674	0.610	0.685	0.531	0.615	0.243	0.639	0.594	0.653	0.636	0.561
0.594	0.673	0.562	0.689	0.647	0.568	0.778	0.630	0.548	0.816	0.783	0.610	0.811	0.572	0.730	0.625	0.508	0.612	0.596	0.669	0.600	0.665	0.743	0.648	0.637	0.318	0.669	0.600	0.752	0.747	0.625	0.646	0.600	0.633	0.567	0.645	0.755	0.528	0.630	0.523	0.548	0.674	0.428	0.630	0.261	0.739	0.568	0.743	0.689	0.665
0.487	0.611	0.544	0.567	0.693	0.537	0.593	0.741	0.557	0.578	0.572	0.616	0.620	0.724	0.585	0.669	0.474	0.708	0.624	0.555	0.686	0.580	0.563	0.510	0.625	0.354	0.585	0.686	0.754	0.675	0.669	0.580	0.686	0.773	0.555	0.618	0.572	0.472	0.741	0.526	0.604	0.619	0.490	0.741	0.295	0.601	0.489	0.546	0.645	0.580
0.576	0.716	0.711	0.681	0.851	0.669	0.625	0.928	0.656	0.623	0.630	0.805	0.730	0.741	0.558	0.815	0.481	1.000	0.749	0.510	0.954	0.674	0.585	0.500	0.682	0.000	0.680	0.840	0.641	0.786	0.815	0.674	0.840	0.676	0.707	0.626	0.597	0.462	0.928	0.506	0.719	0.686	0.544	0.928	0.000	0.682	0.544	0.550	0.681	0.674
0.467	0.575	0.509	0.634	0.650	0.539	0.544	0.686	0.534	0.520	0.523	0.574	0.589	0.674	0.468	0.624	0.417	0.712	0.589	0.509	0.693	0.550	0.529	0.474	0.550	0.000	0.554	0.645	0.547	0.616	0.624	0.550	0.645	0.592	0.526	0.594	0.588	0.452	0.686	0.481	0.578	0.558	0.460	0.686	0.000	0.574	0.445	0.561	0.565	0.550
0.585	0.794	0.709	0.727	0.733	0.634	0.630	0.784	0.679	0.660	0.699	0.669	0.772	0.648	0.564	0.803	0.389	0.749	0.769	0.519	0.726	0.747	0.621	0.494	0.746	0.275	0.754	0.751	0.693	0.688	0.803	0.770	0.726	0.612	0.603	0.591	0.603	0.444	0.784	0.494	0.638	0.687	0.523	0.784	0.000	0.683	0.553	0.508	0.659	0.747
0.614	0.667	0.596	0.682	0.588	0.604	0.803	0.588	0.558	0.762	0.664	0.523	0.617	0.514	0.743	0.626	0.505	0.595	0.601	0.716	0.585	0.644	0.818	0.663	0.604	0.239	0.647	0.565	0.689	0.603	0.626	0.644	0.565	0.664	0.556	0.836	0.672	0.676	0.588	0.615	0.574	0.734	0.520	0.588	0.247	0.667	0.619	0.704	0.819	0.644
[truncated: 48 more columns]
