# Supplementary material for: On the validity versus utility of activity landscapes: are all activity cliffs statistically significant?
Source: J Cheminform. 2014 Apr 2;6:11. doi: 10.1186/1758-2946-6-11 (PMC4021161; doi:10.1186/1758-2946-6-11)
Supplement: Additional file 1 — Code and data to reproduce figures. The ZIP file contains the R code and datasets required to perform the calculations and generate the figures for this article. It assumes you have R installed and are working on a Unix-like system. In addition you should have the ggplot2, grid, multicore and fingerprint R packages installed. To run the scripts execute run.sh from the command line. [file 1758-2946-6-11-S1.zip › si/bajorath/OR_simmtx_Radial.txt]

1	0.0769231	0.318182	0.0597015	0.149123	0.283019	0.0647482	0.147826	0.0743802	0.0647482	0.0806452	0.285714	0.0647482	0.023622	0.131387	0.0495868	0.0428571	0.151786	0.0465116	0.121622	0.281553	0.0629921	0.0810811	0.129496	0.046875	0.0426829	0.0615385	0.247706	0.0530973	0.264151	0.0782609	0.0756303	0.264151	0.0504202	0.303371	0.0454545	0.0661157	0.130435	0.262136	0.0737705	0.0597015	0.0787402	0.0695652	0.267327	0.0469799	0.0555556	0.458824	0.0740741	0.0387597	0.0615385
0.0769231	1	0.0909091	0.185841	0.0695652	0.0756303	0.111111	0.0877193	0.386364	0.129032	0.2	0.0825688	0.111111	0.0701754	0.0970149	0.178218	0.0454545	0.0900901	0.165138	0.0896552	0.0782609	0.209524	0.0857143	0.0955882	0.166667	0.0516129	0.192661	0.0756303	0.193548	0.0769231	0.380952	0.333333	0.0769231	0.114286	0.0909091	0.0569106	0.174757	0.0962963	0.0990991	0.171429	0.175439	0.194444	0.185567	0.100917	0.0571429	0.0869565	0.0841122	0.122951	0.0769231	0.203704
0.318182	0.0909091	1	0.0689655	0.177083	0.311111	0.0743802	0.175258	0.0873786	0.0743802	0.0943396	0.588235	0.0743802	0.0275229	0.151261	0.0582524	0.0491803	0.180851	0.0540541	0.138462	0.325581	0.0733945	0.0923077	0.14876	0.0545455	0.0479452	0.0714286	0.296703	0.0631579	0.318182	0.0927835	0.0891089	0.318182	0.0594059	0.484848	0.0526316	0.0673077	0.15	0.317647	0.0865385	0.0689655	0.0917431	0.0824742	0.325301	0.0534351	0.0648148	0.358974	0.0762712	0.045045	0.0714286
0.0597015	0.185841	0.0689655	1	0.0692308	0.0588235	0.19084	0.0852713	0.169492	0.2	0.11811	0.0634921	0.19084	0.0866142	0.0584416	0.153846	0.047619	0.0787402	0.361905	0.0545455	0.0606061	0.401961	0.0632911	0.0576923	0.145161	0.0591716	0.431373	0.0588235	0.165138	0.0597015	0.189189	0.172414	0.0597015	0.0813008	0.0689655	0.123077	0.151261	0.0580645	0.0697674	0.112	0.315789	0.115385	0.119658	0.0708661	0.044586	0.0681818	0.0645161	0.108696	0.136	0.46
0.149123	0.0695652	0.177083	0.0692308	1	0.156522	0.0661765	0.357895	0.0762712	0.0661765	0.0650406	0.160377	0.0984849	0.0854701	0.0780142	0.0420168	0.0833333	0.369565	0.056	0.0794702	0.162162	0.0731707	0.207692	0.084507	0.0396825	0.0769231	0.0714286	0.156522	0.045045	0.149123	0.0707965	0.0775862	0.149123	0.12963	0.189474	0.097561	0.05	0.0851064	0.154545	0.0847458	0.0775194	0.0634921	0.0909091	0.157407	0.0851064	0.140351	0.174757	0.0597015	0.0916667	0.0714286
0.283019	0.0756303	0.311111	0.0588235	0.156522	1	0.0638298	0.145299	0.0819672	0.0638298	0.0793651	0.28	0.0714286	0.03125	0.171642	0.0661157	0.0496454	0.149123	0.0458015	0.174825	0.55814	0.0620155	0.08	0.177778	0.0625	0.0484848	0.0606061	0.38	0.0521739	0.333333	0.0769231	0.0833333	0.333333	0.0583333	0.311111	0.0606061	0.0826446	0.179104	0.333333	0.0991736	0.0666667	0.0775194	0.0775862	0.460674	0.0533333	0.0629921	0.326316	0.0888889	0.0381679	0.0606061
0.0647482	0.111111	0.0743802	0.19084	0.0661765	0.0638298	1	0.0656934	0.107692	0.472727	0.233333	0.0687023	0.472727	0.0746269	0.05625	0.0930233	0.0526316	0.0671642	0.18254	0.0526316	0.0656934	0.201613	0.0545455	0.0555556	0.0882353	0.0511364	0.19685	0.056338	0.0991736	0.0882353	0.112903	0.109375	0.0882353	0.0775194	0.0655738	0.160305	0.1	0.0559006	0.0588235	0.0902256	0.238095	0.227642	0.0873016	0.0597015	0.0429448	0.0970149	0.0697674	0.21374	0.15625	0.19685
0.147826	0.0877193	0.175258	0.0852713	0.357895	0.145299	0.0656934	1	0.0666667	0.0814815	0.0909091	0.158879	0.0656934	0.0847458	0.0928571	0.0416667	0.0588235	0.476744	0.0555556	0.0860927	0.150442	0.0991736	0.18797	0.0915493	0.0393701	0.0833333	0.0793651	0.145299	0.0446429	0.147826	0.0990991	0.0677966	0.147826	0.118182	0.175258	0.0967742	0.0409836	0.0921986	0.174312	0.075	0.0687023	0.0887097	0.0803571	0.188679	0.0921986	0.10084	0.161905	0.0514706	0.118644	0.114754
0.0743802	0.386364	0.0873786	0.169492	0.0762712	0.0819672	0.107692	0.0666667	1	0.107692	0.171171	0.079646	0.116279	0.0956522	0.070922	0.171429	0.0518519	0.0683761	0.159292	0.0657895	0.0847458	0.18018	0.0540541	0.0774648	0.160714	0.04375	0.175439	0.109244	0.185567	0.0743802	0.333333	0.377778	0.0743802	0.12037	0.0980392	0.0634921	0.179245	0.0857143	0.0769231	0.175926	0.210526	0.166667	0.19	0.0782609	0.0482759	0.0932203	0.0909091	0.128	0.0569106	0.175439
0.0647482	0.129032	0.0743802	0.2	0.0661765	0.0638298	0.472727	0.0814815	0.107692	1	0.254237	0.0687023	0.472727	0.0746269	0.0696203	0.0930233	0.0526316	0.0833333	0.18254	0.0650888	0.0656934	0.221311	0.0674847	0.06875	0.0882353	0.0632184	0.206349	0.056338	0.0991736	0.0882353	0.131148	0.109375	0.0882353	0.0775194	0.0655738	0.160305	0.1	0.0691824	0.0746269	0.0902256	0.238095	0.247934	0.0873016	0.0757576	0.0559006	0.0970149	0.0697674	0.21374	0.243697	0.216
0.0806452	0.2	0.0943396	0.11811	0.0650406	0.0793651	0.233333	0.0909091	0.171171	0.254237	1	0.0862069	0.233333	0.0569106	0.0839161	0.104348	0.0503597	0.0932203	0.097561	0.0779221	0.0819672	0.144068	0.0666667	0.0827586	0.0983607	0.0555556	0.121951	0.0708661	0.11215	0.107438	0.362637	0.219048	0.107438	0.0869565	0.0841122	0.0615385	0.112069	0.0833333	0.092437	0.169643	0.109375	0.505495	0.171429	0.103448	0.0684932	0.136752	0.0877193	0.239316	0.072	0.140496
0.285714	0.0825688	0.588235	0.0634921	0.160377	0.28	0.0687023	0.158879	0.079646	0.0687023	0.0862069	1	0.0687023	0.0252101	0.139535	0.0530973	0.0534351	0.163462	0.0495868	0.128571	0.291667	0.0672269	0.0857143	0.137405	0.05	0.0448718	0.0655738	0.267327	0.0571429	0.285714	0.0841122	0.0810811	0.285714	0.0540541	0.421053	0.0483871	0.0614035	0.138462	0.284211	0.0789474	0.0634921	0.0840336	0.0747664	0.290323	0.0571429	0.059322	0.318182	0.0787402	0.0413223	0.0655738
0.0647482	0.111111	0.0743802	0.19084	0.0984849	0.0714286	0.472727	0.0656934	0.116279	0.472727	0.233333	0.0687023	1	0.0827068	0.05625	0.0930233	0.0666667	0.0671642	0.18254	0.0588235	0.0735294	0.201613	0.0545455	0.0621118	0.0882353	0.0632184	0.19685	0.0638298	0.0991736	0.0882353	0.112903	0.11811	0.0882353	0.0944882	0.0743802	0.169231	0.108527	0.0625	0.0588235	0.0984849	0.248	0.227642	0.096	0.0597015	0.0559006	0.113636	0.078125	0.223077	0.15625	0.19685
0.023622	0.0701754	0.0275229	0.0866142	0.0854701	0.03125	0.0746269	0.0847458	0.0956522	0.0746269	0.0569106	0.0252101	0.0827068	1	0.0272109	0.108108	0.0597015	0.0869565	0.0916667	0.0318471	0.0322581	0.0916667	0.0612245	0.0408163	0.101695	0.0372671	0.0894309	0.047619	0.116505	0.023622	0.0714286	0.0973451	0.023622	0.174757	0.037037	0.155172	0.116071	0.0482759	0.0243902	0.0762712	0.112903	0.0555556	0.0818182	0.0247934	0.027027	0.102564	0.0344828	0.101563	0.150442	0.0894309
0.131387	0.0970149	0.151261	0.0584416	0.0780142	0.171642	0.05625	0.0928571	0.070922	0.0696203	0.0839161	0.139535	0.05625	0.0272109	1	0.0571429	0.0372671	0.0948905	0.04	0.532787	0.176923	0.0684932	0.14557	0.401575	0.0544218	0.0491803	0.06	0.171642	0.0447761	0.25	0.0820896	0.0719424	0.25	0.0428571	0.141667	0.0392157	0.048951	0.404762	0.227642	0.0555556	0.0584416	0.0821918	0.0510949	0.192	0.0535714	0.047619	0.141732	0.0573248	0.0472973	0.0671141
0.0495868	0.178218	0.0582524	0.153846	0.0420168	0.0661157	0.0930233	0.0416667	0.171429	0.0930233	0.104348	0.0530973	0.0930233	0.108108	0.0571429	1	0.0220588	0.042735	0.163636	0.0529801	0.0683761	0.163636	0.0337838	0.056338	0.351064	0.025	0.159292	0.0661157	0.317647	0.0672269	0.181818	0.174757	0.0672269	0.0442478	0.0582524	0.0396825	0.284211	0.0567376	0.0695652	0.107143	0.153846	0.101695	0.115385	0.0707965	0.0205479	0.0413223	0.0540541	0.15	0.0409836	0.159292
0.0428571	0.0454545	0.0491803	0.047619	0.0833333	0.0496454	0.0526316	0.0588235	0.0518519	0.0526316	0.0503597	0.0534351	0.0666667	0.0597015	0.0372671	0.0220588	1	0.0601504	0.0352113	0.0470588	0.0510949	0.05	0.0552147	0.05625	0.020979	0.0517241	0.048951	0.0422535	0.0234375	0.0428571	0.0461538	0.0526316	0.0428571	0.096	0.0491803	0.0714286	0.0367647	0.05	0.0364963	0.0592593	0.0547945	0.0567376	0.0546875	0.037037	0.0909091	0.115385	0.0542636	0.0536913	0.057971	0.048951
0.151786	0.0900901	0.180851	0.0787402	0.369565	0.149123	0.0671642	0.476744	0.0683761	0.0833333	0.0932203	0.163462	0.0671642	0.0869565	0.0948905	0.042735	0.0601504	1	0.0569106	0.0878378	0.154545	0.111111	0.192308	0.0935252	0.0403226	0.0849673	0.0813008	0.149123	0.0458716	0.151786	0.101852	0.0695652	0.151786	0.121495	0.180851	0.0991736	0.0420168	0.0942029	0.179245	0.0769231	0.0703125	0.0909091	0.0825688	0.194175	0.0942029	0.103448	0.166667	0.0526316	0.121739	0.0991736
0.0465116	0.165138	0.0540541	0.361905	0.056	0.0458015	0.18254	0.0555556	0.159292	0.18254	0.097561	0.0495868	0.18254	0.0916667	0.04	0.163636	0.0352113	0.0569106	1	0.0372671	0.0472441	0.387755	0.0454545	0.0394737	0.173913	0.0487805	0.376238	0.0458015	0.176471	0.0465116	0.168224	0.162162	0.0465116	0.0677966	0.0540541	0.112	0.160714	0.0397351	0.048	0.1	0.311927	0.0952381	0.107143	0.0487805	0.0328947	0.0551181	0.0504202	0.0977444	0.115702	0.376238
0.121622	0.0896552	0.138462	0.0545455	0.0794702	0.174825	0.0526316	0.0860927	0.0657895	0.0650888	0.0779221	0.128571	0.0588235	0.0318471	0.532787	0.0529801	0.0470588	0.0878378	0.0372671	1	0.179856	0.0636943	0.136095	0.4	0.0506329	0.0518135	0.0559006	0.158621	0.0413793	0.22963	0.0758621	0.0666667	0.22963	0.0466667	0.138462	0.0493827	0.0592105	0.382353	0.208955	0.0653595	0.0545455	0.0764331	0.0544218	0.176471	0.0561798	0.0509554	0.147059	0.0662651	0.0440252	0.0625
0.281553	0.0782609	0.325581	0.0606061	0.162162	0.55814	0.0656934	0.150442	0.0847458	0.0656934	0.0819672	0.291667	0.0735294	0.0322581	0.176923	0.0683761	0.0510949	0.154545	0.0472441	0.179856	1	0.064	0.0821918	0.183206	0.0645161	0.0496894	0.0625	0.395833	0.0540541	0.346939	0.079646	0.0862069	0.346939	0.0603448	0.325581	0.0708661	0.0762712	0.184615	0.347368	0.0932203	0.0687023	0.08	0.0803571	0.482353	0.0547945	0.0650406	0.326087	0.0833333	0.0393701	0.0625
0.0629921	0.209524	0.0733945	0.401961	0.0731707	0.0620155	0.201613	0.0991736	0.18018	0.221311	0.144068	0.0672269	0.201613	0.0916667	0.0684932	0.163636	0.05	0.111111	0.387755	0.0636943	0.064	1	0.0733333	0.0675676	0.153846	0.075	0.51087	0.0620155	0.176471	0.0629921	0.22549	0.183486	0.0629921	0.0862069	0.0733945	0.130081	0.160714	0.0680272	0.0826446	0.118644	0.336449	0.140496	0.127273	0.0932203	0.0608108	0.072	0.0683761	0.114504	0.153846	0.447917
0.0810811	0.0857143	0.0923077	0.0632911	0.207692	0.08	0.0545455	0.18797	0.0540541	0.0674847	0.0666667	0.0857143	0.0545455	0.0612245	0.14557	0.0337838	0.0552147	0.192308	0.0454545	0.136095	0.0821918	0.0733333	1	0.14375	0.0322581	0.0648649	0.0649351	0.08	0.0431655	0.0810811	0.0714286	0.0547945	0.0810811	0.0863309	0.0923077	0.0718954	0.0333333	0.144654	0.0985916	0.0536913	0.0566038	0.0653595	0.0567376	0.1	0.0769231	0.0965517	0.0869565	0.0426829	0.0884354	0.0718954
0.129496	0.0955882	0.14876	0.0576923	0.084507	0.177778	0.0555556	0.0915493	0.0774648	0.06875	0.0827586	0.137405	0.0621118	0.0408163	0.401575	0.056338	0.05625	0.0935252	0.0394737	0.4	0.183206	0.0675676	0.14375	1	0.0536913	0.0601093	0.0592105	0.177778	0.0441176	0.246032	0.0808824	0.0785714	0.246032	0.0496454	0.14876	0.0454545	0.0555556	0.467213	0.224	0.062069	0.0645161	0.0810811	0.057971	0.188976	0.0654762	0.0540541	0.148438	0.0632911	0.0466667	0.0662252
0.046875	0.166667	0.0545455	0.145161	0.0396825	0.0625	0.0882353	0.0393701	0.160714	0.0882353	0.0983607	0.05	0.0882353	0.101695	0.0544218	0.351064	0.020979	0.0403226	0.173913	0.0506329	0.0645161	0.153846	0.0322581	0.0536913	1	0.0301205	0.15	0.0625	0.293478	0.0634921	0.169811	0.163636	0.0634921	0.0416667	0.0545455	0.037594	0.264706	0.0540541	0.0655738	0.10084	0.145161	0.096	0.108108	0.0666667	0.0263158	0.0390625	0.0508475	0.141732	0.0387597	0.15
0.0426829	0.0516129	0.0479452	0.0591716	0.0769231	0.0484848	0.0511364	0.0833333	0.04375	0.0632184	0.0555556	0.0448718	0.0632184	0.0372671	0.0491803	0.025	0.0517241	0.0849673	0.0487805	0.0518135	0.0496894	0.075	0.0648649	0.0601093	0.0301205	1	0.0606061	0.0484848	0.0263158	0.0426829	0.0592105	0.0443038	0.0426829	0.0588235	0.0551724	0.0542169	0.0310559	0.0546448	0.056962	0.0434783	0.0591716	0.0545455	0.0457516	0.0645161	0.237179	0.0559006	0.0522876	0.04	0.0621118	0.0736196
0.0615385	0.192661	0.0714286	0.431373	0.0714286	0.0606061	0.19685	0.0793651	0.175439	0.206349	0.121951	0.0655738	0.19685	0.0894309	0.06	0.159292	0.048951	0.0813008	0.376238	0.0559006	0.0625	0.51087	0.0649351	0.0592105	0.15	0.0606061	1	0.0606061	0.171429	0.0615385	0.196262	0.178571	0.0615385	0.0840336	0.0714286	0.126984	0.156522	0.0596026	0.072	0.115702	0.327273	0.119048	0.123894	0.0731707	0.0457516	0.0703125	0.0666667	0.11194	0.140496	0.405941
0.247706	0.0756303	0.296703	0.0588235	0.156522	0.38	0.056338	0.145299	0.109244	0.056338	0.0708661	0.267327	0.0638298	0.047619	0.171642	0.0661157	0.0422535	0.149123	0.0458015	0.158621	0.395833	0.0620155	0.08	0.177778	0.0625	0.0484848	0.0606061	1	0.0521739	0.320388	0.0769231	0.12069	0.320388	0.0583333	0.311111	0.0447761	0.0564516	0.18797	0.333333	0.0725806	0.0909091	0.0692308	0.0775862	0.397849	0.0463576	0.0546875	0.285714	0.0652174	0.0381679	0.0606061
0.0530973	0.193548	0.0631579	0.165138	0.045045	0.0521739	0.0991736	0.0446429	0.185567	0.0991736	0.11215	0.0571429	0.0991736	0.116505	0.0447761	0.317647	0.0234375	0.0458716	0.176471	0.0413793	0.0540541	0.176471	0.0431655	0.0441176	0.293478	0.0263158	0.171429	0.0521739	1	0.0530973	0.197802	0.189474	0.0530973	0.047619	0.0631579	0.0423729	0.310345	0.0444444	0.0550459	0.115385	0.165138	0.109091	0.125	0.0560748	0.0217391	0.0442478	0.0582524	0.160714	0.0438596	0.171429
0.264151	0.0769231	0.318182	0.0597015	0.149123	0.333333	0.0882353	0.147826	0.0743802	0.0882353	0.107438	0.285714	0.0882353	0.023622	0.25	0.0672269	0.0428571	0.151786	0.0465116	0.22963	0.346939	0.0629921	0.0810811	0.246032	0.0634921	0.0426829	0.0615385	0.320388	0.0530973	1	0.0782609	0.0756303	1	0.0504202	0.303371	0.0454545	0.057377	0.248	0.413043	0.0737705	0.0597015	0.104839	0.0695652	0.347368	0.0469799	0.0813008	0.291667	0.0902256	0.0387597	0.0615385
0.0782609	0.380952	0.0927835	0.189189	0.0707965	0.0769231	0.112903	0.0990991	0.333333	0.131148	0.362637	0.0841122	0.112903	0.0714286	0.0820896	0.181818	0.0461538	0.101852	0.168224	0.0758621	0.079646	0.22549	0.0714286	0.0808824	0.169811	0.0592105	0.196262	0.0769231	0.197802	0.0782609	1	0.45679	0.0782609	0.0952381	0.0927835	0.0578512	0.178218	0.0814815	0.100917	0.21	0.178571	0.23301	0.228261	0.113208	0.0656934	0.108108	0.0857143	0.125	0.0782609	0.219048
0.0756303	0.333333	0.0891089	0.172414	0.0775862	0.0833333	0.109375	0.0677966	0.377778	0.109375	0.219048	0.0810811	0.11811	0.0973451	0.0719424	0.174757	0.0526316	0.0695652	0.162162	0.0666667	0.0862069	0.183486	0.0547945	0.0785714	0.163636	0.0443038	0.178571	0.12069	0.189474	0.0756303	0.45679	1	0.0756303	0.101852	0.1	0.0645161	0.182692	0.0869565	0.0782609	0.213592	0.214286	0.190909	0.231579	0.079646	0.048951	0.114035	0.0925926	0.130081	0.0578512	0.178571
0.264151	0.0769231	0.318182	0.0597015	0.149123	0.333333	0.0882353	0.147826	0.0743802	0.0882353	0.107438	0.285714	0.0882353	0.023622	0.25	0.0672269	0.0428571	0.151786	0.0465116	0.22963	0.346939	0.0629921	0.0810811	0.246032	0.0634921	0.0426829	0.0615385	0.320388	0.0530973	1	0.0782609	0.0756303	1	0.0504202	0.303371	0.0454545	0.057377	0.248	0.413043	0.0737705	0.0597015	0.104839	0.0695652	0.347368	0.0469799	0.0813008	0.291667	0.0902256	0.0387597	0.0615385
0.0504202	0.114286	0.0594059	0.0813008	0.12963	0.0583333	0.0775194	0.118182	0.12037	0.0775194	0.0869565	0.0540541	0.0944882	0.174757	0.0428571	0.0442478	0.096	0.121495	0.0677966	0.0466667	0.0603448	0.0862069	0.0863309	0.0496454	0.0416667	0.0588235	0.0840336	0.0583333	0.047619	0.0504202	0.0952381	0.101852	0.0504202	1	0.07	0.183486	0.0526316	0.05	0.0521739	0.0990991	0.0901639	0.0847458	0.106796	0.0530973	0.057554	0.192308	0.0648148	0.0625	0.179245	0.0840336
0.303371	0.0909091	0.484848	0.0689655	0.189474	0.311111	0.0655738	0.175258	0.0980392	0.0655738	0.0841122	0.421053	0.0743802	0.037037	0.141667	0.0582524	0.0491803	0.180851	0.0540541	0.138462	0.325581	0.0733945	0.0923077	0.14876	0.0545455	0.0551724	0.0714286	0.311111	0.0631579	0.303371	0.0927835	0.1	0.303371	0.07	1	0.0526316	0.0673077	0.15	0.317647	0.0865385	0.0782609	0.0818182	0.09375	0.325301	0.0534351	0.0648148	0.358974	0.0762712	0.045045	0.0714286
0.0454545	0.0569106	0.0526316	0.123077	0.097561	0.0606061	0.160305	0.0967742	0.0634921	0.160305	0.0615385	0.0483871	0.169231	0.155172	0.0392157	0.0396825	0.0714286	0.0991736	0.112	0.0493827	0.0708661	0.130081	0.0718954	0.0454545	0.037594	0.0542169	0.126984	0.0447761	0.0423729	0.0454545	0.0578512	0.0645161	0.0454545	0.183486	0.0526316	1	0.064	0.0457516	0.0387597	0.08	0.168	0.0601504	0.0672269	0.0393701	0.0457516	0.141667	0.0666667	0.0719424	0.38	0.126984
0.0661157	0.174757	0.0673077	0.151261	0.05	0.0826446	0.1	0.0409836	0.179245	0.1	0.112069	0.0614035	0.108527	0.116071	0.048951	0.284211	0.0367647	0.0420168	0.160714	0.0592105	0.0762712	0.160714	0.0333333	0.0555556	0.264706	0.0310559	0.156522	0.0564516	0.310345	0.057377	0.178218	0.182692	0.057377	0.0526316	0.0673077	0.064	1	0.0559441	0.0504202	0.145455	0.161017	0.109244	0.12381	0.0512821	0.0342466	0.0578512	0.101852	0.296296	0.0403226	0.156522
0.130435	0.0962963	0.15	0.0580645	0.0851064	0.179104	0.0559006	0.0921986	0.0857143	0.0691824	0.0833333	0.138462	0.0625	0.0482759	0.404762	0.0567376	0.05	0.0942029	0.0397351	0.382353	0.184615	0.0680272	0.144654	0.467213	0.0540541	0.0546448	0.0596026	0.18797	0.0444444	0.248	0.0814815	0.0869565	0.248	0.05	0.15	0.0457516	0.0559441	1	0.225806	0.0625	0.0718954	0.0816327	0.0583942	0.190476	0.0595238	0.0544218	0.149606	0.0636943	0.0469799	0.0666667
0.262136	0.0990991	0.317647	0.0697674	0.154545	0.333333	0.0588235	0.174312	0.0769231	0.0746269	0.092437	0.284211	0.0588235	0.0243902	0.227642	0.0695652	0.0364963	0.179245	0.048	0.208955	0.347368	0.0826446	0.0985916	0.224	0.0655738	0.056962	0.072	0.333333	0.0550459	0.413043	0.100917	0.0782609	0.413043	0.0521739	0.317647	0.0387597	0.0504202	0.225806	1	0.0672269	0.0615385	0.0901639	0.0720721	0.393258	0.0555556	0.0487805	0.290323	0.0601504	0.0569106	0.0806452
0.0737705	0.171429	0.0865385	0.112	0.0847458	0.0991736	0.0902256	0.075	0.175926	0.0902256	0.169643	0.0789474	0.0984849	0.0762712	0.0555556	0.107143	0.0592593	0.0769231	0.1	0.0653595	0.0932203	0.118644	0.0536913	0.062069	0.10084	0.0434783	0.115702	0.0725806	0.115385	0.0737705	0.21	0.213592	0.0737705	0.0990991	0.0865385	0.08	0.145455	0.0625	0.0672269	1	0.120968	0.155172	0.395349	0.0683761	0.0551724	0.111111	0.110092	0.126984	0.0564516	0.115702
0.0597015	0.175439	0.0689655	0.315789	0.0775194	0.0666667	0.238095	0.0687023	0.210526	0.238095	0.109375	0.0634921	0.248	0.112903	0.0584416	0.153846	0.0547945	0.0703125	0.311927	0.0545455	0.0687023	0.336449	0.0566038	0.0645161	0.145161	0.0591716	0.327273	0.0909091	0.165138	0.0597015	0.178571	0.214286	0.0597015	0.0901639	0.0782609	0.168	0.161017	0.0718954	0.0615385	0.120968	1	0.10687	0.12931	0.0625	0.044586	0.0763359	0.0731707	0.116788	0.163934	0.327273
0.0787402	0.194444	0.0917431	0.115385	0.0634921	0.0775194	0.227642	0.0887097	0.166667	0.247934	0.505495	0.0840336	0.227642	0.0555556	0.0821918	0.101695	0.0567376	0.0909091	0.0952381	0.0764331	0.08	0.140496	0.0653595	0.0810811	0.096	0.0545455	0.119048	0.0692308	0.109091	0.104839	0.23301	0.190909	0.104839	0.0847458	0.0818182	0.0601504	0.109244	0.0816327	0.0901639	0.155172	0.10687	1	0.155963	0.10084	0.0671141	0.123967	0.0854701	0.233333	0.0703125	0.137097
0.0695652	0.185567	0.0824742	0.119658	0.0909091	0.0775862	0.0873016	0.0803571	0.19	0.0873016	0.171429	0.0747664	0.096	0.0818182	0.0510949	0.115385	0.0546875	0.0825688	0.107143	0.0544218	0.0803571	0.127273	0.0567376	0.057971	0.108108	0.0457516	0.123894	0.0775862	0.125	0.0695652	0.228261	0.231579	0.0695652	0.106796	0.09375	0.0672269	0.12381	0.0583942	0.0720721	0.395349	0.12931	0.155963	1	0.0733945	0.0507246	0.109091	0.0865385	0.107438	0.0603448	0.123894
0.267327	0.100917	0.325301	0.0708661	0.157407	0.460674	0.0597015	0.188679	0.0782609	0.0757576	0.103448	0.290323	0.0597015	0.0247934	0.192	0.0707965	0.037037	0.194175	0.0487805	0.176471	0.482353	0.0932203	0.1	0.188976	0.0666667	0.0645161	0.0731707	0.397849	0.0560748	0.347368	0.113208	0.079646	0.347368	0.0530973	0.325301	0.0393701	0.0512821	0.190476	0.393258	0.0683761	0.0625	0.10084	0.0733945	1	0.0638298	0.0495868	0.296703	0.0610687	0.0578512	0.0909091
0.0469799	0.0571429	0.0534351	0.044586	0.0851064	0.0533333	0.0429448	0.0921986	0.0482759	0.0559006	0.0684932	0.0571429	0.0559006	0.027027	0.0535714	0.0205479	0.0909091	0.0942029	0.0328947	0.0561798	0.0547945	0.0608108	0.0769231	0.0654762	0.0263158	0.237179	0.0457516	0.0463576	0.0217391	0.0469799	0.0656934	0.048951	0.0469799	0.057554	0.0534351	0.0457516	0.0342466	0.0595238	0.0555556	0.0551724	0.044586	0.0671141	0.0507246	0.0638298	1	0.0616438	0.057971	0.0503145	0.0469799	0.0596026
0.0555556	0.0869565	0.0648148	0.0681818	0.140351	0.0629921	0.0970149	0.10084	0.0932203	0.0970149	0.136752	0.059322	0.113636	0.102564	0.047619	0.0413223	0.115385	0.103448	0.0551181	0.0509554	0.0650406	0.072	0.0965517	0.0540541	0.0390625	0.0559006	0.0703125	0.0546875	0.0442478	0.0813008	0.108108	0.114035	0.0813008	0.192308	0.0648148	0.141667	0.0578512	0.0544218	0.0487805	0.111111	0.0763359	0.123967	0.109091	0.0495868	0.0616438	1	0.0695652	0.0909091	0.108333	0.0703125
0.458824	0.0841122	0.358974	0.0645161	0.174757	0.326316	0.0697674	0.161905	0.0909091	0.0697674	0.0877193	0.318182	0.078125	0.0344828	0.141732	0.0540541	0.0542636	0.166667	0.0504202	0.147059	0.326087	0.0683761	0.0869565	0.148438	0.0508475	0.0522876	0.0666667	0.285714	0.0582524	0.291667	0.0857143	0.0925926	0.291667	0.0648148	0.358974	0.0666667	0.101852	0.149606	0.290323	0.110092	0.0731707	0.0854701	0.0865385	0.296703	0.057971	0.0695652	1	0.106557	0.0420168	0.0666667
0.0740741	0.122951	0.0762712	0.108696	0.0597015	0.0888889	0.21374	0.0514706	0.128	0.21374	0.239316	0.0787402	0.223077	0.101563	0.0573248	0.15	0.0536913	0.0526316	0.0977444	0.0662651	0.0833333	0.114504	0.0426829	0.0632911	0.141732	0.04	0.11194	0.0652174	0.160714	0.0902256	0.125	0.130081	0.0902256	0.0625	0.0762712	0.0719424	0.296296	0.0636943	0.0601504	0.126984	0.116788	0.233333	0.107438	0.0610687	0.0503145	0.0909091	0.106557	1	0.0507246	0.11194
0.0387597	0.0769231	0.045045	0.136	0.0916667	0.0381679	0.15625	0.118644	0.0569106	0.243697	0.072	0.0413223	0.15625	0.150442	0.0472973	0.0409836	0.057971	0.121739	0.115702	0.0440252	0.0393701	0.153846	0.0884354	0.0466667	0.0387597	0.0621118	0.140496	0.0381679	0.0438596	0.0387597	0.0782609	0.0578512	0.0387597	0.179245	0.045045	0.38	0.0403226	0.0469799	0.0569106	0.0564516	0.163934	0.0703125	0.0603448	0.0578512	0.0469799	0.108333	0.0420168	0.0507246	1	0.15
0.0615385	0.203704	0.0714286	0.46	0.0714286	0.0606061	0.19685	0.114754	0.175439	0.216	0.140496	0.0655738	0.19685	0.0894309	0.0671141	0.159292	0.048951	0.0991736	0.376238	0.0625	0.0625	0.447917	0.0718954	0.0662252	0.15	0.0736196	0.405941	0.0606061	0.171429	0.0615385	0.219048	0.178571	0.0615385	0.0840336	0.0714286	0.126984	0.156522	0.0666667	0.0806452	0.115702	0.327273	0.137097	0.123894	0.0909091	0.0596026	0.0703125	0.0666667	0.11194	0.15	1
0.150442	0.0701754	0.178947	0.0697674	0.365591	0.147826	0.0666667	0.361702	0.0677966	0.0666667	0.0655738	0.161905	0.0666667	0.0769231	0.0785714	0.0423729	0.0597015	0.373626	0.0737705	0.0728477	0.153153	0.0737705	0.172932	0.0774648	0.0569106	0.0705128	0.072	0.147826	0.0454545	0.150442	0.0714286	0.0689655	0.150442	0.110092	0.178947	0.0894309	0.0416667	0.0780142	0.155963	0.0762712	0.0697674	0.064	0.0818182	0.158879	0.0780142	0.102564	0.165049	0.0522388	0.092437	0.072
0.0546875	0.104348	0.0636364	0.0671642	0.137931	0.0620155	0.0955882	0.0991736	0.110169	0.0955882	0.115702	0.0583333	0.11194	0.10084	0.0469799	0.0406504	0.105263	0.101695	0.0542636	0.0503145	0.064	0.0708661	0.0952381	0.0533333	0.0384615	0.0552147	0.0692308	0.0538462	0.0434783	0.08	0.0869565	0.0932203	0.08	0.384615	0.0636364	0.139344	0.0569106	0.0536913	0.048	0.1	0.075188	0.112903	0.0973451	0.0487805	0.0608108	0.44086	0.0683761	0.0895522	0.106557	0.0692308
0.0571429	0.196581	0.0655738	0.268293	0.0661765	0.056338	0.157143	0.0814815	0.170732	0.173913	0.121212	0.0606061	0.157143	0.0992366	0.0764331	0.146341	0.0666667	0.0833333	0.252101	0.0714286	0.057971	0.295652	0.0740741	0.0822785	0.138462	0.0632184	0.277311	0.0638298	0.156522	0.0571429	0.189655	0.173554	0.0571429	0.0775194	0.0655738	0.101449	0.144	0.0828025	0.0746269	0.10687	0.268293	0.118519	0.113821	0.0757576	0.0493827	0.0652174	0.0615385	0.104167	0.121212	0.288136
0.0805369	0.0851064	0.0916031	0.0628931	0.215385	0.101351	0.0606061	0.186567	0.0680272	0.0736196	0.0733333	0.0851064	0.0670732	0.0827586	0.151899	0.033557	0.0745342	0.19084	0.0451613	0.169697	0.0965517	0.0728477	0.316901	0.194805	0.0320513	0.0702703	0.0645161	0.0866667	0.035461	0.0805369	0.070922	0.0689655	0.0805369	0.0935252	0.0916031	0.107383	0.0612245	0.173077	0.0902778	0.0821918	0.0696203	0.0718954	0.0638298	0.0915493	0.0828402	0.134752	0.110294	0.068323	0.0878378	0.0714286
0.0504202	0.181818	0.0594059	0.156522	0.0517241	0.0583333	0.0944882	0.0423729	0.21	0.0944882	0.106195	0.0540541	0.103175	0.141509	0.0503597	0.296703	0.0300752	0.0434783	0.166667	0.0466667	0.0603448	0.166667	0.0342466	0.0571429	0.27551	0.0318471	0.162162	0.0762712	0.325301	0.0504202	0.185567	0.214286	0.0504202	0.0545455	0.07	0.0487805	0.363636	0.0652174	0.0521739	0.119266	0.1875	0.103448	0.128713	0.0530973	0.027972	0.0508475	0.0648148	0.192982	0.0416667	0.162162
0.059322	0.181818	0.07	0.156522	0.0517241	0.0762712	0.103175	0.0423729	0.186275	0.103175	0.116071	0.0636364	0.112	0.12037	0.0503597	0.296703	0.0378788	0.0434783	0.166667	0.0608108	0.0789474	0.166667	0.0342466	0.0571429	0.27551	0.0318471	0.162162	0.0583333	0.325301	0.059322	0.185567	0.19	0.059322	0.0545455	0.07	0.0661157	0.481481	0.057554	0.0521739	0.140187	0.166667	0.113043	0.128713	0.0530973	0.0352113	0.0598291	0.0849057	0.259259	0.0416667	0.162162
0.0564516	0.0603448	0.0660377	0.0610687	0.122807	0.0555556	0.0902256	0.102564	0.0583333	0.0902256	0.0916667	0.0695652	0.0902256	0.0854701	0.0482759	0.0333333	0.201681	0.105263	0.047619	0.0448718	0.057377	0.0645161	0.0979021	0.0547945	0.0314961	0.05	0.0629921	0.0472441	0.0357143	0.0826446	0.0614035	0.059322	0.0826446	0.12963	0.0560748	0.125	0.0413223	0.0479452	0.0495868	0.0666667	0.0610687	0.0894309	0.0619469	0.0504202	0.0774648	0.313131	0.0614035	0.0839695	0.10084	0.0629921
0.0629921	0.186916	0.0733945	0.38835	0.0909091	0.0703125	0.201613	0.0725806	0.190909	0.201613	0.115702	0.0672269	0.221311	0.10084	0.0540541	0.163636	0.0729927	0.0743802	0.387755	0.056962	0.0725806	0.511111	0.0592105	0.0604027	0.153846	0.068323	0.494624	0.0703125	0.176471	0.0629921	0.190476	0.194444	0.0629921	0.105263	0.0833333	0.139344	0.171171	0.0608108	0.0650406	0.128205	0.349057	0.112903	0.137615	0.0661157	0.0536913	0.0983607	0.0775862	0.123077	0.134454	0.40404
0.0810811	0.0857143	0.0923077	0.0632911	0.217054	0.0945946	0.0609756	0.18797	0.0684932	0.0740741	0.0738255	0.0857143	0.0674847	0.0833333	0.152866	0.0337838	0.075	0.192308	0.0454545	0.156627	0.0972222	0.0733333	0.319149	0.173077	0.0322581	0.0706522	0.0649351	0.0872483	0.0357143	0.0810811	0.0714286	0.0694444	0.0810811	0.0942029	0.0923077	0.108108	0.0544218	0.205298	0.0909091	0.0753425	0.0700637	0.0723684	0.0642857	0.0921986	0.0833333	0.135714	0.102941	0.0621118	0.0884354	0.0718954
0.0333333	0.0841122	0.0392157	0.1	0.1	0.0413223	0.0866142	0.0990991	0.0909091	0.0866142	0.0689655	0.0357143	0.0952381	0.333333	0.0283688	0.125	0.0542636	0.101852	0.106195	0.0331126	0.042735	0.106195	0.0714286	0.0352113	0.117117	0.0454545	0.103448	0.0413223	0.135417	0.0333333	0.0857143	0.0925926	0.0333333	0.185567	0.049505	0.163636	0.15534	0.035461	0.0344828	0.0900901	0.109244	0.0672269	0.0970874	0.0350877	0.035461	0.108108	0.0458716	0.134454	0.158879	0.103448
0.284211	0.0857143	0.350649	0.0655738	0.166667	0.362637	0.0625	0.165049	0.0825688	0.0625	0.079646	0.310345	0.0625	0.026087	0.181818	0.105769	0.0387597	0.17	0.0512821	0.166667	0.37931	0.0695652	0.0882353	0.178862	0.0701754	0.0460526	0.0677966	0.362637	0.0594059	0.370787	0.0873786	0.0841122	0.370787	0.0560748	0.350649	0.0413223	0.0540541	0.180328	0.388235	0.0720721	0.0655738	0.0775862	0.0776699	0.39759	0.0434783	0.0521739	0.317647	0.064	0.042735	0.0677966
0.0629921	0.186916	0.0733945	0.38835	0.0731707	0.0620155	0.221311	0.0725806	0.18018	0.201613	0.115702	0.0672269	0.201613	0.0916667	0.0540541	0.163636	0.05	0.0743802	0.387755	0.0503145	0.064	0.511111	0.0592105	0.0533333	0.153846	0.0552147	0.494624	0.0620155	0.176471	0.0629921	0.190476	0.183486	0.0629921	0.0862069	0.0733945	0.130081	0.160714	0.0536913	0.0650406	0.118644	0.336449	0.112903	0.127273	0.0661157	0.0397351	0.072	0.0683761	0.114504	0.134454	0.40404
0.157407	0.0733945	0.188889	0.0813008	0.386364	0.154545	0.0775194	0.447059	0.0707965	0.0775194	0.0683761	0.17	0.0775194	0.12037	0.0814815	0.0442478	0.0620155	0.5	0.0677966	0.0753425	0.160377	0.0862069	0.179688	0.080292	0.0416667	0.0657895	0.0840336	0.154545	0.047619	0.157407	0.0747664	0.0720721	0.157407	0.16	0.188889	0.131579	0.0434783	0.0808824	0.163462	0.079646	0.0813008	0.0666667	0.0857143	0.166667	0.0729927	0.107143	0.173469	0.0542636	0.136364	0.0840336
0.0387597	0.0769231	0.045045	0.136	0.0916667	0.0381679	0.15625	0.118644	0.0569106	0.243697	0.072	0.0413223	0.15625	0.150442	0.0472973	0.0409836	0.057971	0.121739	0.115702	0.0440252	0.0393701	0.153846	0.0884354	0.0466667	0.0387597	0.0621118	0.140496	0.0381679	0.0438596	0.0387597	0.0782609	0.0578512	0.0387597	0.179245	0.045045	0.38	0.0403226	0.0469799	0.0569106	0.0564516	0.163934	0.0703125	0.0603448	0.0578512	0.0469799	0.108333	0.0420168	0.0507246	1	0.15
0.160377	0.0747664	0.193182	0.0737705	0.395349	0.157407	0.0703125	0.390805	0.0720721	0.0703125	0.0695652	0.173469	0.0703125	0.0818182	0.0827068	0.045045	0.0629921	0.404762	0.0782609	0.0763889	0.163462	0.0782609	0.18254	0.0814815	0.0603448	0.0738255	0.0762712	0.157407	0.0485437	0.160377	0.0761905	0.0733945	0.160377	0.117647	0.193182	0.0948276	0.0442478	0.0820896	0.166667	0.0810811	0.0737705	0.0677966	0.0873786	0.17	0.0820896	0.109091	0.177083	0.0551181	0.0982143	0.0762712
0.0588235	0.18	0.0909091	0.155172	0.0423729	0.0578512	0.102362	0.0420168	0.173077	0.102362	0.115044	0.0925926	0.102362	0.109091	0.05	0.293478	0.037594	0.0431034	0.165138	0.0463576	0.0598291	0.165138	0.0340136	0.0492958	0.272727	0.0251572	0.160714	0.0491803	0.321429	0.0588235	0.183673	0.176471	0.0588235	0.0446429	0.0693069	0.0483871	0.301075	0.0496454	0.0517241	0.118182	0.155172	0.112069	0.116505	0.0526316	0.034965	0.0504202	0.0642202	0.17094	0.0413223	0.160714
0.144068	0.0672269	0.17	0.0671642	0.434783	0.151261	0.0642857	0.343434	0.10084	0.0642857	0.0629921	0.154545	0.0719424	0.10084	0.0833333	0.0406504	0.0729927	0.354167	0.0542636	0.0774194	0.156522	0.0708661	0.201493	0.0896552	0.0384615	0.068323	0.0692308	0.181034	0.0434783	0.144068	0.0683761	0.102564	0.144068	0.115044	0.181818	0.0944882	0.0483871	0.0979021	0.149123	0.0819672	0.117188	0.0615385	0.0877193	0.151786	0.0753425	0.12605	0.168224	0.057971	0.0887097	0.0692308
0.0793651	0.391304	0.0925926	0.116279	0.064	0.078125	0.229508	0.0806452	0.2	0.25	0.446809	0.0847458	0.229508	0.056	0.0979021	0.102564	0.0496454	0.0826446	0.096	0.0909091	0.0806452	0.132231	0.08	0.0965517	0.0967742	0.0484848	0.12	0.0697674	0.110092	0.105691	0.2	0.171171	0.105691	0.104348	0.0825688	0.0606061	0.110169	0.0972222	0.0909091	0.136752	0.107692	0.43299	0.136364	0.092437	0.0604027	0.115702	0.0862069	0.235294	0.0708661	0.129032
0.0676692	0.175439	0.0782609	0.315789	0.0692308	0.0666667	0.278689	0.0687023	0.169492	0.278689	0.145161	0.072	0.278689	0.0866142	0.0584416	0.153846	0.0547945	0.0703125	0.311927	0.0545455	0.0687023	0.336449	0.0566038	0.0576923	0.145161	0.0529412	0.327273	0.0588235	0.165138	0.0923077	0.178571	0.172414	0.0923077	0.0813008	0.0689655	0.196721	0.161017	0.0580645	0.0615385	0.120968	0.388889	0.141732	0.119658	0.0625	0.044586	0.119048	0.0731707	0.141791	0.163934	0.327273
0.0530303	0.159292	0.0614035	0.25641	0.0625	0.0763359	0.159091	0.0538462	0.163793	0.159091	0.103175	0.0650406	0.167939	0.097561	0.0457516	0.157895	0.0559441	0.0551181	0.272727	0.0555556	0.0703125	0.272727	0.0443038	0.0519481	0.14876	0.047619	0.265487	0.0522388	0.169811	0.0530303	0.162162	0.166667	0.0530303	0.0743802	0.0614035	0.117188	0.196429	0.0522876	0.0465116	0.133333	0.267241	0.100775	0.113043	0.0472441	0.0454545	0.0697674	0.0840336	0.136364	0.0944882	0.265487
0.0601504	0.1875	0.0695652	0.354545	0.0697674	0.0592593	0.24	0.0775194	0.17094	0.25	0.119048	0.064	0.24	0.0873016	0.0588235	0.155172	0.0479452	0.0793651	0.314815	0.054878	0.0610687	0.352381	0.0636943	0.0580645	0.146341	0.0595238	0.367925	0.0592593	0.166667	0.0601504	0.190909	0.173913	0.0601504	0.0819672	0.0695652	0.16	0.152542	0.0584416	0.0703125	0.112903	0.392523	0.116279	0.12069	0.0714286	0.0448718	0.0687023	0.0650406	0.109489	0.175	0.342593
0.0793651	0.207547	0.0925926	0.107692	0.064	0.078125	0.25	0.0634921	0.2	0.229508	0.416667	0.0847458	0.229508	0.056	0.0680272	0.102564	0.0496454	0.0650406	0.096	0.0632911	0.0806452	0.113821	0.0519481	0.0671141	0.0967742	0.0359281	0.111111	0.0697674	0.110092	0.105691	0.17757	0.171171	0.105691	0.104348	0.0825688	0.0606061	0.110169	0.0675676	0.0731707	0.136752	0.107692	0.40404	0.136364	0.0743802	0.0463576	0.115702	0.0862069	0.235294	0.0542636	0.111111
0.0793651	0.0847458	0.0727273	0.0746269	0.0813008	0.0697674	0.0791367	0.0894309	0.0819672	0.0791367	0.0967742	0.0666667	0.0791367	0.0909091	0.0466667	0.0403226	0.080292	0.0916667	0.0620155	0.0434783	0.072	0.0787402	0.0588235	0.0460526	0.0381679	0.0421687	0.0769231	0.0534351	0.0431034	0.0625	0.0956522	0.092437	0.0625	0.154545	0.0630631	0.111111	0.048	0.0463576	0.056	0.146552	0.0746269	0.0944882	0.146789	0.0569106	0.0463576	0.153846	0.0677966	0.057554	0.105691	0.0769231
0.0390625	0.0775862	0.0454545	0.0930233	0.092437	0.0465116	0.0888889	0.0916667	0.0840336	0.0888889	0.0725806	0.0416667	0.0970149	0.30303	0.033557	0.115044	0.0661765	0.0940171	0.0983607	0.0377358	0.048	0.0983607	0.0671141	0.0540541	0.108333	0.0493827	0.096	0.0384615	0.12381	0.0390625	0.0789474	0.0854701	0.0390625	0.169811	0.0454545	0.161017	0.185185	0.0402685	0.032	0.092437	0.101563	0.0708661	0.0892857	0.0325203	0.0472973	0.109244	0.0512821	0.16129	0.146552	0.096
0.423913	0.0789474	0.329412	0.0610687	0.163636	0.303922	0.0661765	0.151786	0.0854701	0.0661765	0.0826446	0.308511	0.0740741	0.0325203	0.134328	0.0508475	0.0592593	0.155963	0.047619	0.13986	0.30303	0.0645161	0.0827586	0.140741	0.048	0.05	0.0629921	0.266667	0.0545455	0.271845	0.0803571	0.0869565	0.271845	0.0608696	0.329412	0.0629921	0.0956522	0.141791	0.27	0.103448	0.0692308	0.0806452	0.0810811	0.27551	0.0625	0.0655738	0.531646	0.109375	0.0396825	0.0629921
0.0793651	0.391304	0.0925926	0.116279	0.064	0.078125	0.229508	0.0806452	0.2	0.25	0.446809	0.0847458	0.229508	0.056	0.0979021	0.102564	0.0496454	0.0826446	0.096	0.0909091	0.0806452	0.132231	0.08	0.0965517	0.0967742	0.0484848	0.12	0.0697674	0.110092	0.105691	0.2	0.171171	0.105691	0.104348	0.0825688	0.0606061	0.110169	0.0972222	0.0909091	0.136752	0.107692	0.43299	0.136364	0.092437	0.0604027	0.115702	0.0862069	0.235294	0.0708661	0.129032
0.0555556	0.0746269	0.0634921	0.0526316	0.0719424	0.062069	0.0641026	0.056338	0.080292	0.0641026	0.0857143	0.0666667	0.0779221	0.0571429	0.0484848	0.0431655	0.179856	0.057554	0.0408163	0.0574713	0.0638298	0.0551724	0.0470588	0.0670732	0.0410959	0.05	0.0540541	0.0547945	0.0458015	0.0555556	0.0757576	0.0814815	0.0555556	0.0592593	0.0634921	0.0469799	0.057554	0.0609756	0.0496454	0.0875912	0.0596026	0.0839161	0.0846154	0.0503597	0.0943396	0.070922	0.0676692	0.0794702	0.0340136	0.0540541
0.257143	0.0782609	0.310345	0.0606061	0.151786	0.44086	0.057971	0.150442	0.0756303	0.057971	0.0731707	0.278351	0.057971	0.024	0.167939	0.0683761	0.0359712	0.154545	0.0472441	0.15493	0.460674	0.064	0.0821918	0.165414	0.0645161	0.0432099	0.0625	0.381443	0.0540541	0.333333	0.079646	0.0769231	0.333333	0.0512821	0.310345	0.0381679	0.0495868	0.166667	0.347368	0.0661157	0.0606061	0.0714286	0.0707965	0.482353	0.0405405	0.048	0.284211	0.0592593	0.0393701	0.0625
0.0763359	0.127119	0.0789474	0.11194	0.0615385	0.0916031	0.220472	0.0530303	0.132231	0.220472	0.247788	0.0725806	0.230159	0.104839	0.0588235	0.155172	0.0479452	0.0542636	0.100775	0.0679012	0.0859375	0.11811	0.04375	0.0649351	0.146341	0.0409357	0.115385	0.0671642	0.166667	0.0930233	0.12931	0.134454	0.0930233	0.0645161	0.0789474	0.0740741	0.402062	0.0653595	0.0620155	0.131148	0.120301	0.241379	0.111111	0.0629921	0.0448718	0.09375	0.110169	0.583333	0.0522388	0.115385
0.329787	0.0833333	0.3375	0.064	0.161905	0.27	0.0610687	0.160377	0.0803571	0.0610687	0.0775862	0.3	0.0610687	0.0254237	0.131783	0.0535714	0.0378788	0.165049	0.05	0.121429	0.28125	0.0677966	0.0863309	0.129771	0.0504202	0.0451613	0.0661157	0.27	0.0576923	0.27551	0.0849057	0.0818182	0.27551	0.0545455	0.3375	0.0403226	0.0526316	0.130769	0.287234	0.0701754	0.064	0.0756303	0.0754717	0.293478	0.0425532	0.0508475	0.369048	0.0625	0.0416667	0.0661157
0.303371	0.0909091	0.380282	0.0689655	0.189474	0.311111	0.0655738	0.175258	0.0980392	0.0655738	0.0841122	0.333333	0.0743802	0.037037	0.141667	0.0582524	0.0491803	0.180851	0.0540541	0.138462	0.325581	0.0733945	0.0923077	0.14876	0.0545455	0.0551724	0.0714286	0.311111	0.0631579	0.303371	0.0927835	0.1	0.303371	0.07	0.4	0.0526316	0.0673077	0.15	0.317647	0.0865385	0.0782609	0.0818182	0.09375	0.325301	0.0534351	0.0648148	0.358974	0.0762712	0.045045	0.0714286
0.259615	0.0789474	0.313953	0.0610687	0.174312	0.4	0.0583942	0.151786	0.0854701	0.0583942	0.0737705	0.28125	0.0740741	0.0325203	0.169231	0.0689655	0.0592593	0.155963	0.047619	0.164286	0.417582	0.0645161	0.0827586	0.175573	0.0650406	0.0566038	0.0629921	0.461538	0.0545455	0.336735	0.0803571	0.0869565	0.336735	0.0701754	0.329412	0.0465116	0.0588235	0.176923	0.351064	0.0756303	0.0692308	0.072	0.0810811	0.420455	0.0551724	0.0743802	0.301075	0.0676692	0.0396825	0.0629921
0.0769231	1	0.0909091	0.185841	0.0695652	0.0756303	0.111111	0.0877193	0.386364	0.129032	0.2	0.0825688	0.111111	0.0701754	0.0970149	0.178218	0.0454545	0.0900901	0.165138	0.0896552	0.0782609	0.209524	0.0857143	0.0955882	0.166667	0.0516129	0.192661	0.0756303	0.193548	0.0769231	0.380952	0.333333	0.0769231	0.114286	0.0909091	0.0569106	0.174757	0.0962963	0.0990991	0.171429	0.175439	0.194444	0.185567	0.100917	0.0571429	0.0869565	0.0841122	0.122951	0.0769231	0.203704
0.0677966	0.0925926	0.08	0.0806452	0.0982143	0.0847458	0.0852713	0.0973451	0.0990991	0.0852713	0.105263	0.0727273	0.09375	0.109091	0.05	0.0438596	0.0952381	0.1	0.0672269	0.0604027	0.0877193	0.0854701	0.0629371	0.0567376	0.0413223	0.0516129	0.0833333	0.0666667	0.0471698	0.0677966	0.104762	0.111111	0.0677966	0.181818	0.08	0.140351	0.0707965	0.0571429	0.0608696	0.182692	0.0894309	0.102564	0.173469	0.0619469	0.0571429	0.179245	0.0943396	0.0787402	0.115044	0.0833333
0.0769231	0.0810811	0.0869565	0.060241	0.20438	0.0828025	0.0581395	0.177305	0.0580645	0.0705882	0.0700637	0.0810811	0.0643275	0.0718954	0.159509	0.0320513	0.0778443	0.181159	0.0432099	0.190476	0.0849673	0.0696203	0.302013	0.186335	0.0306748	0.0732984	0.0617284	0.0759494	0.0337838	0.0769231	0.0675676	0.0588235	0.0769231	0.0890411	0.0869565	0.0955414	0.0448718	0.151515	0.0860927	0.0645161	0.060241	0.06875	0.0608108	0.0872483	0.0857143	0.128378	0.0896552	0.0529412	0.083871	0.068323
0.0615385	0.181818	0.0714286	0.327273	0.0714286	0.0606061	0.447619	0.0708661	0.175439	0.245902	0.112903	0.0655738	0.245902	0.0894309	0.0529801	0.159292	0.048951	0.0725806	0.32381	0.0493827	0.0625	0.349515	0.0580645	0.0522876	0.15	0.0542169	0.339623	0.0606061	0.171429	0.0615385	0.185185	0.178571	0.0615385	0.0840336	0.0714286	0.163934	0.156522	0.0526316	0.0634921	0.115702	0.403846	0.110236	0.123894	0.0645161	0.038961	0.0703125	0.0666667	0.11194	0.169492	0.339623
0.267327	0.0810811	0.325301	0.0625	0.179245	0.477273	0.0597015	0.155963	0.0877193	0.0597015	0.0756303	0.290323	0.0757576	0.0333333	0.173228	0.0707965	0.0606061	0.160377	0.0487805	0.167883	0.5	0.0661157	0.084507	0.179688	0.0666667	0.0576923	0.0645161	0.413043	0.0560748	0.347368	0.0825688	0.0892857	0.347368	0.0720721	0.341463	0.047619	0.0603448	0.181102	0.362637	0.0775862	0.0708661	0.0737705	0.0833333	0.506173	0.056338	0.0762712	0.311111	0.0692308	0.0406504	0.0645161
0.0615385	0.181818	0.0714286	0.327273	0.106557	0.0687023	0.245902	0.0708661	0.185841	0.245902	0.112903	0.0655738	0.447619	0.0983607	0.0529801	0.159292	0.0638298	0.0725806	0.32381	0.0559006	0.0708661	0.349515	0.0580645	0.0592105	0.15	0.0670732	0.339623	0.0687023	0.171429	0.0615385	0.185185	0.189189	0.0615385	0.102564	0.0810811	0.173554	0.166667	0.0596026	0.0634921	0.125	0.417476	0.110236	0.133929	0.0645161	0.0526316	0.0873016	0.0756303	0.120301	0.169492	0.339623
0.0461538	0.0756303	0.0442478	0.0909091	0.0901639	0.0615385	0.0869565	0.0894309	0.0819672	0.0869565	0.0708661	0.0491803	0.0948905	0.294118	0.0328947	0.112069	0.0647482	0.0916667	0.096	0.0434783	0.0551181	0.096	0.0657895	0.0392157	0.105691	0.0421687	0.09375	0.037594	0.12037	0.0381679	0.0769231	0.0833333	0.0381679	0.165138	0.0442478	0.166667	0.212963	0.0394737	0.03125	0.108333	0.0992366	0.0692308	0.0869565	0.031746	0.0463576	0.106557	0.0769231	0.235294	0.142857	0.09375
0.0615385	0.181818	0.0714286	0.445545	0.0887097	0.0687023	0.19685	0.0793651	0.185841	0.19685	0.112903	0.0655738	0.216	0.0983607	0.0529801	0.159292	0.0714286	0.0725806	0.376238	0.0559006	0.0708661	0.40404	0.0580645	0.0592105	0.15	0.0670732	0.392157	0.0687023	0.171429	0.0615385	0.185185	0.189189	0.0615385	0.102564	0.0810811	0.136	0.166667	0.0596026	0.0634921	0.125	0.33945	0.110236	0.133929	0.0645161	0.0526316	0.096	0.0756303	0.120301	0.131148	0.463918
0.272727	0.0825688	0.333333	0.0634921	0.182692	0.347368	0.0606061	0.158879	0.0892857	0.0606061	0.0769231	0.296703	0.0769231	0.0338983	0.166667	0.0917431	0.0534351	0.163462	0.0495868	0.161765	0.362637	0.0672269	0.0857143	0.173228	0.0588235	0.0584416	0.0655738	0.347368	0.0571429	0.340426	0.0841122	0.0909091	0.340426	0.0733945	0.35	0.0483871	0.0614035	0.174603	0.355556	0.0789474	0.072	0.075	0.0849057	0.363636	0.0571429	0.0683761	0.318182	0.0703125	0.0413223	0.0655738
0.131387	0.0970149	0.151261	0.0584416	0.0780142	0.171642	0.05625	0.0928571	0.070922	0.0696203	0.0839161	0.139535	0.05625	0.0272109	1	0.0571429	0.0372671	0.0948905	0.04	0.532787	0.176923	0.0684932	0.14557	0.401575	0.0544218	0.0491803	0.06	0.171642	0.0447761	0.25	0.0820896	0.0719424	0.25	0.0428571	0.141667	0.0392157	0.048951	0.404762	0.227642	0.0555556	0.0584416	0.0821918	0.0510949	0.192	0.0535714	0.047619	0.141732	0.0573248	0.0472973	0.0671141
0.0638298	0.109375	0.0731707	0.136691	0.0729927	0.0704225	0.333333	0.0647482	0.114504	0.333333	0.229508	0.0676692	0.344262	0.0735294	0.0555556	0.0916031	0.0588235	0.0661765	0.126866	0.0581395	0.0724638	0.143939	0.0538922	0.0613497	0.0869565	0.0564972	0.140741	0.0629371	0.097561	0.0869565	0.111111	0.116279	0.0869565	0.0763359	0.0731707	0.107914	0.10687	0.0617284	0.057971	0.0970149	0.161765	0.224	0.0944882	0.0588235	0.0487805	0.103704	0.0769231	0.219697	0.0948905	0.140741
0.047619	0.0598291	0.0555556	0.111111	0.102564	0.046875	0.106061	0.111111	0.0578512	0.106061	0.056	0.0508475	0.106061	0.153153	0.0337838	0.0416667	0.0588235	0.114035	0.0991736	0.0314465	0.0483871	0.117647	0.0748299	0.0333333	0.0393701	0.0496894	0.114754	0.046875	0.0446429	0.047619	0.0608696	0.0588235	0.047619	0.182692	0.0555556	0.259259	0.0409836	0.033557	0.0491803	0.0661157	0.111111	0.0546875	0.0707965	0.05	0.033557	0.110169	0.0517241	0.0514706	0.269231	0.114754
0.267327	0.0810811	0.325301	0.0625	0.157407	0.460674	0.0757576	0.155963	0.0782609	0.0597015	0.0756303	0.290323	0.0597015	0.0247934	0.173228	0.0707965	0.037037	0.160377	0.0487805	0.15942	0.482353	0.0661157	0.084507	0.170543	0.0666667	0.0443038	0.0645161	0.397849	0.0560748	0.347368	0.0825688	0.079646	0.347368	0.0530973	0.325301	0.0393701	0.0512821	0.171875	0.362637	0.0683761	0.0625	0.0737705	0.0733945	0.506173	0.0416667	0.0495868	0.296703	0.0610687	0.0406504	0.0645161
0.0390625	0.0775862	0.0454545	0.0930233	0.092437	0.0546875	0.0888889	0.0916667	0.0932203	0.0888889	0.0725806	0.0416667	0.0970149	0.316327	0.0405405	0.115044	0.0583942	0.0940171	0.0983607	0.0443038	0.0564516	0.0983607	0.0671141	0.0469799	0.108333	0.0429448	0.096	0.0465116	0.12381	0.0390625	0.0789474	0.0948276	0.0390625	0.169811	0.0454545	0.17094	0.163636	0.0472973	0.032	0.101695	0.110236	0.0708661	0.0892857	0.0325203	0.0402685	0.109244	0.0603448	0.142857	0.146552	0.096
0.257143	0.0782609	0.310345	0.0606061	0.162162	0.456522	0.057971	0.150442	0.113043	0.057971	0.0731707	0.278351	0.0656934	0.0491803	0.176923	0.0683761	0.0434783	0.154545	0.0472441	0.163121	0.477273	0.064	0.0821918	0.183206	0.0645161	0.0496894	0.0625	0.456522	0.0540541	0.333333	0.079646	0.135135	0.333333	0.0603448	0.325581	0.0461538	0.0583333	0.193798	0.347368	0.075	0.09375	0.0714286	0.0803571	0.482353	0.047619	0.0564516	0.297872	0.0671642	0.0393701	0.0625
0.0526316	0.189189	0.0608696	0.0724638	0.122951	0.0597015	0.0694444	0.112903	0.123967	0.084507	0.102362	0.056	0.0769231	0.114754	0.0805369	0.0390625	0.0935252	0.115702	0.0522388	0.075	0.0615385	0.0846154	0.121622	0.0939597	0.037037	0.0598802	0.0746269	0.0676692	0.0416667	0.0526316	0.101695	0.107438	0.0526316	0.201835	0.0608696	0.133858	0.0546875	0.102041	0.0625	0.096	0.0882353	0.1	0.0932203	0.0634921	0.0657895	0.241071	0.0655738	0.0633803	0.12	0.0827068
[truncated: 48 more columns]
