# Supplementary material for: On the validity versus utility of activity landscapes: are all activity cliffs statistically significant?
Source: J Cheminform. 2014 Apr 2;6:11. doi: 10.1186/1758-2946-6-11 (PMC4021161; doi:10.1186/1758-2946-6-11)
Supplement: Additional file 1 — Code and data to reproduce figures. The ZIP file contains the R code and datasets required to perform the calculations and generate the figures for this article. It assumes you have R installed and are working on a Unix-like system. In addition you should have the ggplot2, grid, multicore and fingerprint R packages installed. To run the scripts execute run.sh from the command line. [file 1758-2946-6-11-S1.zip › si/bajorath/OR_Structures.SDF]

Cpd1
  SciTegic04261111143D

 61 64  0  0  0  0            999 V2000
    4.9310  -27.1300    0.0000 C   0  0  0  0  0  0  0  0  0  0  0  0
    5.6550  -27.5230    0.0000 C   0  0  0  0  0  0  0  0  0  0  0  0
    6.3590  -27.0960    0.0000 C   0  0  0  0  0  0  0  0  0  0  0  0
    6.3360  -26.2710    0.0000 C   0  0  0  0  0  0  0  0  0  0  0  0
    5.6070  -25.8750    0.0000 C   0  0  0  0  0  0  0  0  0  0  0  0
    4.9060  -26.3100    0.0000 C   0  0  0  0  0  0  0  0  0  0  0  0
    5.5800  -25.0470    0.0000 C   0  0  0  0  0  0  0  0  0  0  0  0
    6.2880  -24.6110    0.0000 C   0  0  0  0  0  0  0  0  0  0  0  0
    7.0100  -25.0010    0.0000 C   0  0  0  0  0  0  0  0  0  0  0  0
    7.7150  -24.5700    0.0000 C   0  0  0  0  0  0  0  0  0  0  0  0
    7.6930  -23.7380    0.0000 C   0  0  0  0  0  0  0  0  0  0  0  0
    6.9640  -23.3510    0.0000 C   0  0  0  0  0  0  0  0  0  0  0  0
    6.2640  -23.7840    0.0000 C   0  0  0  0  0  0  0  0  0  0  0  0
    4.8560  -24.6540    0.0000 N   0  3  0  0  0  0  0  0  0  0  0  0
    4.8380  -23.8300    0.0000 C   0  0  0  0  0  0  0  0  0  0  0  0
    4.1100  -23.4380    0.0000 C   0  0  0  0  0  0  0  0  0  0  0  0
    3.4100  -23.8660    0.0000 C   0  0  0  0  0  0  0  0  0  0  0  0
    3.4310  -24.6880    0.0000 C   0  0  0  0  0  0  0  0  0  0  0  0
    4.1620  -25.0830    0.0000 C   0  0  0  0  0  0  0  0  0  0  0  0
    2.7020  -24.2990    0.0000 C   0  0  0  0  0  0  0  0  0  0  0  0
    3.3870  -23.0430    0.0000 O   0  0  0  0  0  0  0  0  0  0  0  0
    1.9760  -23.9050    0.0000 C   0  0  0  0  0  0  0  0  0  0  0  0
    1.2770  -24.3310    0.0000 C   0  0  0  0  0  0  0  0  0  0  0  0
    0.5510  -23.9370    0.0000 C   0  0  0  0  0  0  0  0  0  0  0  0
    0.5300  -23.1110    0.0000 C   0  0  0  0  0  0  0  0  0  0  0  0
   -0.1970  -22.7210    0.0000 C   0  0  0  0  0  0  0  0  0  0  0  0
   -0.9020  -23.1480    0.0000 C   0  0  0  0  0  0  0  0  0  0  0  0
   -0.8740  -23.9710    0.0000 C   0  0  0  0  0  0  0  0  0  0  0  0
   -0.1510  -24.3650    0.0000 C   0  0  0  0  0  0  0  0  0  0  0  0
    4.0110  -27.6960    0.0000 H   0  0  0  0  0  0  0  0  0  0  0  0
    5.6810  -28.6030    0.0000 H   0  0  0  0  0  0  0  0  0  0  0  0
    7.3070  -27.6130    0.0000 H   0  0  0  0  0  0  0  0  0  0  0  0
    7.2560  -25.7060    0.0000 H   0  0  0  0  0  0  0  0  0  0  0  0
    3.9540  -25.7990    0.0000 H   0  0  0  0  0  0  0  0  0  0  0  0
    5.5800  -25.0470   -1.0900 H   0  0  0  0  0  0  0  0  0  0  0  0
    7.0390  -26.0810    0.0000 H   0  0  0  0  0  0  0  0  0  0  0  0
    8.6640  -25.0860    0.0000 H   0  0  0  0  0  0  0  0  0  0  0  0
    8.6110  -23.1690    0.0000 H   0  0  0  0  0  0  0  0  0  0  0  0
    6.9280  -22.2720    0.0000 H   0  0  0  0  0  0  0  0  0  0  0  0
    5.3130  -23.2720    0.0000 H   0  0  0  0  0  0  0  0  0  0  0  0
    4.8560  -24.6540   -1.0100 H   0  0  0  0  0  0  0  0  0  0  0  0
    5.3750  -23.5010   -0.8900 H   0  0  0  0  0  0  0  0  0  0  0  0
    5.3750  -23.5010    0.8900 H   0  0  0  0  0  0  0  0  0  0  0  0
    4.0930  -22.8090   -0.8900 H   0  0  0  0  0  0  0  0  0  0  0  0
    4.0930  -22.8090    0.8900 H   0  0  0  0  0  0  0  0  0  0  0  0
    2.8950  -25.0170   -0.8900 H   0  0  0  0  0  0  0  0  0  0  0  0
    2.8950  -25.0170    0.8900 H   0  0  0  0  0  0  0  0  0  0  0  0
    4.1800  -25.7120    0.8900 H   0  0  0  0  0  0  0  0  0  0  0  0
    4.1800  -25.7120   -0.8900 H   0  0  0  0  0  0  0  0  0  0  0  0
    2.7180  -24.9280    0.8900 H   0  0  0  0  0  0  0  0  0  0  0  0
    2.7180  -24.9280   -0.8900 H   0  0  0  0  0  0  0  0  0  0  0  0
    4.2940  -22.7270    0.0000 H   0  0  0  0  0  0  0  0  0  0  0  0
    1.9600  -23.2760   -0.8900 H   0  0  0  0  0  0  0  0  0  0  0  0
    1.9600  -23.2760    0.8900 H   0  0  0  0  0  0  0  0  0  0  0  0
    1.2930  -24.9600    0.8900 H   0  0  0  0  0  0  0  0  0  0  0  0
    1.2930  -24.9600   -0.8900 H   0  0  0  0  0  0  0  0  0  0  0  0
    1.4500  -22.5450    0.0000 H   0  0  0  0  0  0  0  0  0  0  0  0
   -0.2250  -21.6410    0.0000 H   0  0  0  0  0  0  0  0  0  0  0  0
   -1.8520  -22.6340    0.0000 H   0  0  0  0  0  0  0  0  0  0  0  0
   -1.7930  -24.5380    0.0000 H   0  0  0  0  0  0  0  0  0  0  0  0
   -0.1250  -25.4450    0.0000 H   0  0  0  0  0  0  0  0  0  0  0  0
  1  2  1  0  0  0  0
  1  6  2  0  0  0  0
  1 30  1  0  0  0  0
  2  3  2  0  0  0  0
  2 31  1  0  0  0  0
  3  4  1  0  0  0  0
  3 32  1  0  0  0  0
  4  5  2  0  0  0  0
  4 33  1  0  0  0  0
  5  6  1  0  0  0  0
  5  7  1  0  0  0  0
  6 34  1  0  0  0  0
  7  8  1  0  0  0  0
  7 14  1  0  0  0  0
  7 35  1  0  0  0  0
  8  9  1  0  0  0  0
  8 13  2  0  0  0  0
  9 10  2  0  0  0  0
  9 36  1  0  0  0  0
 10 11  1  0  0  0  0
 10 37  1  0  0  0  0
 11 12  2  0  0  0  0
 11 38  1  0  0  0  0
 12 13  1  0  0  0  0
 12 39  1  0  0  0  0
 13 40  1  0  0  0  0
 14 15  1  0  0  0  0
 14 19  1  0  0  0  0
 14 41  1  0  0  0  0
 15 16  1  0  0  0  0
 15 42  1  0  0  0  0
 15 43  1  0  0  0  0
 16 17  1  0  0  0  0
 16 44  1  0  0  0  0
 16 45  1  0  0  0  0
 17 18  1  0  0  0  0
 17 20  1  0  0  0  0
 17 21  1  0  0  0  0
 18 19  1  0  0  0  0
 18 46  1  0  0  0  0
 18 47  1  0  0  0  0
 19 48  1  0  0  0  0
 19 49  1  0  0  0  0
 20 22  1  0  0  0  0
 20 50  1  0  0  0  0
 20 51  1  0  0  0  0
 21 52  1  0  0  0  0
 22 23  1  0  0  0  0
 22 53  1  0  0  0  0
 22 54  1  0  0  0  0
 23 24  1  0  0  0  0
 23 55  1  0  0  0  0
 23 56  1  0  0  0  0
 24 25  1  0  0  0  0
 24 29  2  0  0  0  0
 25 26  2  0  0  0  0
 25 57  1  0  0  0  0
 26 27  1  0  0  0  0
 26 58  1  0  0  0  0
 27 28  2  0  0  0  0
 27 59  1  0  0  0  0
 28 29  1  0  0  0  0
 28 60  1  0  0  0  0
 29 61  1  0  0  0  0
M  CHG  1  14   1
M  END
> <Potency[nM] Delta opioid receptor>
13750

> <Potency[nM] Kappa opioid receptor>
1801

> <Potency[nM] Mu opioid receptor>
3364

> <Potency[nM] Nociceptin receptor>
1667

> <Name>
Cpd1

$$$$
Cpd2
  SciTegic04261111143D

 52 55  0  0  0  0            999 V2000
   15.2210  -17.1440    0.0000 C   0  0  0  0  0  0  0  0  0  0  0  0
   15.2210  -17.9720    0.0000 C   0  0  0  0  0  0  0  0  0  0  0  0
   15.9340  -18.3840    0.0000 N   0  3  0  0  0  0  0  0  0  0  0  0
   16.6530  -17.9720    0.0000 C   0  0  0  0  0  0  0  0  0  0  0  0
   16.6530  -17.1440    0.0000 C   0  0  0  0  0  0  0  0  0  0  0  0
   15.9340  -16.7270    0.0000 C   0  0  0  0  0  0  0  0  0  0  0  0
   15.2160  -16.3150    0.0000 C   0  0  0  0  0  0  0  0  0  0  0  0
   16.6400  -16.3100    0.0000 O   0  0  0  0  0  0  0  0  0  0  0  0
   15.2170  -15.4860    0.0000 C   0  0  0  0  0  0  0  0  0  0  0  0
   14.5000  -15.0740    0.0000 C   0  0  0  0  0  0  0  0  0  0  0  0
   13.7830  -15.4900    0.0000 C   0  0  0  0  0  0  0  0  0  0  0  0
   13.7880  -16.3220    0.0000 C   0  0  0  0  0  0  0  0  0  0  0  0
   14.5060  -16.7300    0.0000 C   0  0  0  0  0  0  0  0  0  0  0  0
   15.9330  -19.2080    0.0000 C   0  0  0  0  0  0  0  0  0  0  0  0
   15.2190  -19.6190    0.0000 C   0  0  0  0  0  0  0  0  0  0  0  0
   14.5110  -19.2030    0.0000 C   0  0  0  0  0  0  0  0  0  0  0  0
   13.7970  -19.6130    0.0000 C   0  0  0  0  0  0  0  0  0  0  0  0
   13.7960  -20.4380    0.0000 C   0  0  0  0  0  0  0  0  0  0  0  0
   14.5140  -20.8510    0.0000 C   0  0  0  0  0  0  0  0  0  0  0  0
   15.2240  -20.4380    0.0000 C   0  0  0  0  0  0  0  0  0  0  0  0
   16.6430  -19.6200    0.0000 C   0  0  0  0  0  0  0  0  0  0  0  0
   16.6410  -20.4450    0.0000 C   0  0  0  0  0  0  0  0  0  0  0  0
   17.3530  -20.8580    0.0000 C   0  0  0  0  0  0  0  0  0  0  0  0
   18.0680  -20.4470    0.0000 C   0  0  0  0  0  0  0  0  0  0  0  0
   18.0670  -19.6190    0.0000 C   0  0  0  0  0  0  0  0  0  0  0  0
   17.3540  -19.2100    0.0000 C   0  0  0  0  0  0  0  0  0  0  0  0
   14.5150  -18.3790    0.0000 F   0  0  0  0  0  0  0  0  0  0  0  0
   17.3530  -18.3860    0.0000 F   0  0  0  0  0  0  0  0  0  0  0  0
   14.6750  -16.8310    0.8900 H   0  0  0  0  0  0  0  0  0  0  0  0
   14.6750  -16.8310   -0.8900 H   0  0  0  0  0  0  0  0  0  0  0  0
   14.6760  -18.2870   -0.8900 H   0  0  0  0  0  0  0  0  0  0  0  0
   14.6760  -18.2870    0.8900 H   0  0  0  0  0  0  0  0  0  0  0  0
   15.9340  -18.3840    1.0100 H   0  0  0  0  0  0  0  0  0  0  0  0
   17.1970  -18.2880   -0.8900 H   0  0  0  0  0  0  0  0  0  0  0  0
   17.1970  -18.2880    0.8900 H   0  0  0  0  0  0  0  0  0  0  0  0
   17.1980  -16.8300   -0.8900 H   0  0  0  0  0  0  0  0  0  0  0  0
   17.1980  -16.8300    0.8900 H   0  0  0  0  0  0  0  0  0  0  0  0
   17.3550  -16.9500    0.0000 H   0  0  0  0  0  0  0  0  0  0  0  0
   16.1520  -14.9460    0.0000 H   0  0  0  0  0  0  0  0  0  0  0  0
   14.4980  -13.9940    0.0000 H   0  0  0  0  0  0  0  0  0  0  0  0
   12.8460  -14.9540    0.0000 H   0  0  0  0  0  0  0  0  0  0  0  0
   12.8560  -16.8680    0.0000 H   0  0  0  0  0  0  0  0  0  0  0  0
   14.5130  -17.8100    0.0000 H   0  0  0  0  0  0  0  0  0  0  0  0
   15.9330  -19.2080   -1.0900 H   0  0  0  0  0  0  0  0  0  0  0  0
   12.8630  -19.0710    0.0000 H   0  0  0  0  0  0  0  0  0  0  0  0
   12.8610  -20.9780    0.0000 H   0  0  0  0  0  0  0  0  0  0  0  0
   14.5170  -21.9310    0.0000 H   0  0  0  0  0  0  0  0  0  0  0  0
   16.1620  -20.9740    0.0000 H   0  0  0  0  0  0  0  0  0  0  0  0
   15.7040  -20.9830    0.0000 H   0  0  0  0  0  0  0  0  0  0  0  0
   17.3510  -21.9380    0.0000 H   0  0  0  0  0  0  0  0  0  0  0  0
   19.0030  -20.9870    0.0000 H   0  0  0  0  0  0  0  0  0  0  0  0
   19.0010  -19.0770    0.0000 H   0  0  0  0  0  0  0  0  0  0  0  0
  1  2  1  0  0  0  0
  1  6  1  0  0  0  0
  1 29  1  0  0  0  0
  1 30  1  0  0  0  0
  2  3  1  0  0  0  0
  2 31  1  0  0  0  0
  2 32  1  0  0  0  0
  3  4  1  0  0  0  0
  3 14  1  0  0  0  0
  3 33  1  0  0  0  0
  4  5  1  0  0  0  0
  4 34  1  0  0  0  0
  4 35  1  0  0  0  0
  5  6  1  0  0  0  0
  5 36  1  0  0  0  0
  5 37  1  0  0  0  0
  6  7  1  0  0  0  0
  6  8  1  0  0  0  0
  7  9  1  0  0  0  0
  7 13  2  0  0  0  0
  8 38  1  0  0  0  0
  9 10  2  0  0  0  0
  9 39  1  0  0  0  0
 10 11  1  0  0  0  0
 10 40  1  0  0  0  0
 11 12  2  0  0  0  0
 11 41  1  0  0  0  0
 12 13  1  0  0  0  0
 12 42  1  0  0  0  0
 13 43  1  0  0  0  0
 14 15  1  0  0  0  0
 14 21  1  0  0  0  0
 14 44  1  0  0  0  0
 15 16  1  0  0  0  0
 15 20  2  0  0  0  0
 16 17  2  0  0  0  0
 16 27  1  0  0  0  0
 17 18  1  0  0  0  0
 17 45  1  0  0  0  0
 18 19  2  0  0  0  0
 18 46  1  0  0  0  0
 19 20  1  0  0  0  0
 19 47  1  0  0  0  0
 20 48  1  0  0  0  0
 21 22  1  0  0  0  0
 21 26  2  0  0  0  0
 22 23  2  0  0  0  0
 22 49  1  0  0  0  0
 23 24  1  0  0  0  0
 23 50  1  0  0  0  0
 24 25  2  0  0  0  0
 24 51  1  0  0  0  0
 25 26  1  0  0  0  0
 25 52  1  0  0  0  0
 26 28  1  0  0  0  0
M  CHG  1   3   1
M  END
> <Potency[nM] Delta opioid receptor>
1783

> <Potency[nM] Kappa opioid receptor>
1172

> <Potency[nM] Mu opioid receptor>
148

> <Potency[nM] Nociceptin receptor>
6

> <Name>
Cpd2

$$$$
Cpd3
  SciTegic04261111143D

 49 52  0  0  0  0            999 V2000
    7.7910  -10.2420    0.0000 C   0  0  0  0  0  0  0  0  0  0  0  0
    7.7900  -11.0620    0.0000 C   0  0  0  0  0  0  0  0  0  0  0  0
    8.5040  -11.4730    0.0000 C   0  0  0  0  0  0  0  0  0  0  0  0
    9.2150  -11.0610    0.0000 C   0  0  0  0  0  0  0  0  0  0  0  0
    9.2120  -10.2380    0.0000 C   0  0  0  0  0  0  0  0  0  0  0  0
    8.5020   -9.8320    0.0000 C   0  0  0  0  0  0  0  0  0  0  0  0
    9.9290   -9.8200    0.0000 C   0  0  0  0  0  0  0  0  0  0  0  0
   10.6440  -10.2320    0.0000 C   0  0  0  0  0  0  0  0  0  0  0  0
   10.6490  -11.0510    0.0000 C   0  0  0  0  0  0  0  0  0  0  0  0
   11.3640  -11.4630    0.0000 C   0  0  0  0  0  0  0  0  0  0  0  0
   12.0810  -11.0500    0.0000 C   0  0  0  0  0  0  0  0  0  0  0  0
   12.0750  -10.2240    0.0000 C   0  0  0  0  0  0  0  0  0  0  0  0
   11.3600   -9.8160    0.0000 C   0  0  0  0  0  0  0  0  0  0  0  0
    9.9260   -8.9990    0.0000 N   0  3  0  0  0  0  0  0  0  0  0  0
   10.6410   -8.5880    0.0000 C   0  0  0  0  0  0  0  0  0  0  0  0
   10.6400   -7.7620    0.0000 C   0  0  0  0  0  0  0  0  0  0  0  0
    9.9260   -7.3540    0.0000 C   0  0  0  0  0  0  0  0  0  0  0  0
    9.2160   -7.7620    0.0000 C   0  0  0  0  0  0  0  0  0  0  0  0
    9.2200   -8.5910    0.0000 C   0  0  0  0  0  0  0  0  0  0  0  0
    9.2110   -6.9390    0.0000 C   0  0  0  0  0  0  0  0  0  0  0  0
   10.6420   -6.9430    0.0000 O   0  0  0  0  0  0  0  0  0  0  0  0
    8.7980   -6.2230    0.0000 C   0  0  0  0  0  0  0  0  0  0  0  0
    8.3830   -6.9380    0.0000 C   0  0  0  0  0  0  0  0  0  0  0  0
    6.8560   -9.7010    0.0000 H   0  0  0  0  0  0  0  0  0  0  0  0
    6.8550  -11.6020    0.0000 H   0  0  0  0  0  0  0  0  0  0  0  0
    8.5060  -12.5530    0.0000 H   0  0  0  0  0  0  0  0  0  0  0  0
   10.1520  -11.5990    0.0000 H   0  0  0  0  0  0  0  0  0  0  0  0
    8.5000   -8.7520    0.0000 H   0  0  0  0  0  0  0  0  0  0  0  0
    9.9290   -9.8200   -1.0900 H   0  0  0  0  0  0  0  0  0  0  0  0
    9.7160  -11.5940    0.0000 H   0  0  0  0  0  0  0  0  0  0  0  0
   11.3640  -12.5430    0.0000 H   0  0  0  0  0  0  0  0  0  0  0  0
   13.0180  -11.5870    0.0000 H   0  0  0  0  0  0  0  0  0  0  0  0
   13.0070   -9.6780    0.0000 H   0  0  0  0  0  0  0  0  0  0  0  0
   11.3560   -8.7360    0.0000 H   0  0  0  0  0  0  0  0  0  0  0  0
    9.9260   -8.9990   -1.0100 H   0  0  0  0  0  0  0  0  0  0  0  0
   11.1860   -8.9030   -0.8900 H   0  0  0  0  0  0  0  0  0  0  0  0
   11.1860   -8.9030    0.8900 H   0  0  0  0  0  0  0  0  0  0  0  0
   11.1840   -7.4460   -0.8900 H   0  0  0  0  0  0  0  0  0  0  0  0
   11.1840   -7.4460    0.8900 H   0  0  0  0  0  0  0  0  0  0  0  0
    8.6710   -7.4480   -0.8900 H   0  0  0  0  0  0  0  0  0  0  0  0
    8.6710   -7.4480    0.8900 H   0  0  0  0  0  0  0  0  0  0  0  0
    8.6760   -8.9070    0.8900 H   0  0  0  0  0  0  0  0  0  0  0  0
    8.6760   -8.9070   -0.8900 H   0  0  0  0  0  0  0  0  0  0  0  0
    9.2110   -6.9390   -1.0900 H   0  0  0  0  0  0  0  0  0  0  0  0
   11.3490   -7.5920    0.0000 H   0  0  0  0  0  0  0  0  0  0  0  0
    8.7990   -5.5940   -0.8900 H   0  0  0  0  0  0  0  0  0  0  0  0
    8.7990   -5.5940    0.8900 H   0  0  0  0  0  0  0  0  0  0  0  0
    7.8370   -7.2520    0.8900 H   0  0  0  0  0  0  0  0  0  0  0  0
    7.8370   -7.2520   -0.8900 H   0  0  0  0  0  0  0  0  0  0  0  0
  1  2  1  0  0  0  0
  1  6  2  0  0  0  0
  1 24  1  0  0  0  0
  2  3  2  0  0  0  0
  2 25  1  0  0  0  0
  3  4  1  0  0  0  0
  3 26  1  0  0  0  0
  4  5  2  0  0  0  0
  4 27  1  0  0  0  0
  5  6  1  0  0  0  0
  5  7  1  0  0  0  0
  6 28  1  0  0  0  0
  7  8  1  0  0  0  0
  7 14  1  0  0  0  0
  7 29  1  0  0  0  0
  8  9  1  0  0  0  0
  8 13  2  0  0  0  0
  9 10  2  0  0  0  0
  9 30  1  0  0  0  0
 10 11  1  0  0  0  0
 10 31  1  0  0  0  0
 11 12  2  0  0  0  0
 11 32  1  0  0  0  0
 12 13  1  0  0  0  0
 12 33  1  0  0  0  0
 13 34  1  0  0  0  0
 14 15  1  0  0  0  0
 14 19  1  0  0  0  0
 14 35  1  0  0  0  0
 15 16  1  0  0  0  0
 15 36  1  0  0  0  0
 15 37  1  0  0  0  0
 16 17  1  0  0  0  0
 16 38  1  0  0  0  0
 16 39  1  0  0  0  0
 17 18  1  0  0  0  0
 17 20  1  0  0  0  0
 17 21  1  0  0  0  0
 18 19  1  0  0  0  0
 18 40  1  0  0  0  0
 18 41  1  0  0  0  0
 19 42  1  0  0  0  0
 19 43  1  0  0  0  0
 20 22  1  0  0  0  0
 20 23  1  0  0  0  0
 20 44  1  0  0  0  0
 21 45  1  0  0  0  0
 22 23  1  0  0  0  0
 22 46  1  0  0  0  0
 22 47  1  0  0  0  0
 23 48  1  0  0  0  0
 23 49  1  0  0  0  0
M  CHG  1  14   1
M  END
> <Potency[nM] Delta opioid receptor>
130550

> <Potency[nM] Kappa opioid receptor>
26405

> <Potency[nM] Mu opioid receptor>
18365

> <Potency[nM] Nociceptin receptor>
376

> <Name>
Cpd3

$$$$
Cpd4
  SciTegic04261111143D

 55 58  0  0  1  0            999 V2000
   -3.1180  -17.6360    0.0000 C   0  0  0  0  0  0  0  0  0  0  0  0
   -3.1180  -18.4650    0.0000 C   0  0  0  0  0  0  0  0  0  0  0  0
   -2.4040  -18.8770    0.0000 N   0  3  0  0  0  0  0  0  0  0  0  0
   -1.6860  -18.4650    0.0000 C   0  0  0  0  0  0  0  0  0  0  0  0
   -1.6860  -17.6360    0.0000 C   0  0  0  0  0  0  0  0  0  0  0  0
   -2.4040  -17.2200    0.0000 C   0  0  0  0  0  0  0  0  0  0  0  0
   -3.1220  -16.8070    0.0000 C   0  0  0  0  0  0  0  0  0  0  0  0
   -1.6990  -16.8030    0.0000 O   0  0  0  0  0  0  0  0  0  0  0  0
   -3.1220  -15.9780    0.0000 C   0  0  0  0  0  0  0  0  0  0  0  0
   -3.8390  -15.5660    0.0000 C   0  0  0  0  0  0  0  0  0  0  0  0
   -4.5560  -15.9820    0.0000 C   0  0  0  0  0  0  0  0  0  0  0  0
   -4.5510  -16.8150    0.0000 C   0  0  0  0  0  0  0  0  0  0  0  0
   -3.8340  -17.2230    0.0000 C   0  0  0  0  0  0  0  0  0  0  0  0
   -2.4050  -19.7010    0.0000 C   0  0  2  0  0  0  0  0  0  0  0  0
   -3.1200  -20.1120    0.0000 C   0  0  0  0  0  0  0  0  0  0  0  0
   -3.8280  -19.6960    0.0000 C   0  0  0  0  0  0  0  0  0  0  0  0
   -4.5420  -20.1060    0.0000 C   0  0  0  0  0  0  0  0  0  0  0  0
   -4.5440  -20.9310    0.0000 C   0  0  0  0  0  0  0  0  0  0  0  0
   -3.8250  -21.3440    0.0000 C   0  0  0  0  0  0  0  0  0  0  0  0
   -3.1140  -20.9310    0.0000 C   0  0  0  0  0  0  0  0  0  0  0  0
   -1.6950  -20.1130    0.0000 C   0  0  0  0  0  0  0  0  0  0  0  0
   -1.6980  -20.9380    0.0000 C   0  0  0  0  0  0  0  0  0  0  0  0
   -0.9850  -21.3510    0.0000 C   0  0  0  0  0  0  0  0  0  0  0  0
   -0.2700  -20.9400    0.0000 C   0  0  0  0  0  0  0  0  0  0  0  0
   -0.2720  -20.1120    0.0000 C   0  0  0  0  0  0  0  0  0  0  0  0
   -0.9840  -19.7030    0.0000 C   0  0  0  0  0  0  0  0  0  0  0  0
    0.4410  -19.6980    0.0000 C   0  0  0  0  0  0  0  0  0  0  0  0
    1.1490  -19.2800    0.0000 F   0  0  0  0  0  0  0  0  0  0  0  0
    0.8580  -20.4090    0.0000 F   0  0  0  0  0  0  0  0  0  0  0  0
    0.0260  -18.9860    0.0000 F   0  0  0  0  0  0  0  0  0  0  0  0
   -3.6640  -17.3220    0.8900 H   0  0  0  0  0  0  0  0  0  0  0  0
   -3.6640  -17.3220   -0.8900 H   0  0  0  0  0  0  0  0  0  0  0  0
   -3.6630  -18.7800   -0.8900 H   0  0  0  0  0  0  0  0  0  0  0  0
   -3.6630  -18.7800    0.8900 H   0  0  0  0  0  0  0  0  0  0  0  0
   -2.4040  -18.8770    1.0100 H   0  0  0  0  0  0  0  0  0  0  0  0
   -1.1410  -18.7800   -0.8900 H   0  0  0  0  0  0  0  0  0  0  0  0
   -1.1410  -18.7800    0.8900 H   0  0  0  0  0  0  0  0  0  0  0  0
   -1.1410  -17.3220   -0.8900 H   0  0  0  0  0  0  0  0  0  0  0  0
   -1.1410  -17.3220    0.8900 H   0  0  0  0  0  0  0  0  0  0  0  0
   -0.9830  -17.4430    0.0000 H   0  0  0  0  0  0  0  0  0  0  0  0
   -2.1870  -15.4370    0.0000 H   0  0  0  0  0  0  0  0  0  0  0  0
   -3.8410  -14.4860    0.0000 H   0  0  0  0  0  0  0  0  0  0  0  0
   -5.4930  -15.4460    0.0000 H   0  0  0  0  0  0  0  0  0  0  0  0
   -5.4830  -17.3610    0.0000 H   0  0  0  0  0  0  0  0  0  0  0  0
   -3.8280  -18.3030    0.0000 H   0  0  0  0  0  0  0  0  0  0  0  0
   -2.4050  -19.7010   -1.0900 H   0  0  0  0  0  0  0  0  0  0  0  0
   -3.8230  -18.6160    0.0000 H   0  0  0  0  0  0  0  0  0  0  0  0
   -5.4760  -19.5640    0.0000 H   0  0  0  0  0  0  0  0  0  0  0  0
   -5.4790  -21.4710    0.0000 H   0  0  0  0  0  0  0  0  0  0  0  0
   -3.8220  -22.4240    0.0000 H   0  0  0  0  0  0  0  0  0  0  0  0
   -2.1760  -21.4660    0.0000 H   0  0  0  0  0  0  0  0  0  0  0  0
   -2.6350  -21.4760    0.0000 H   0  0  0  0  0  0  0  0  0  0  0  0
   -0.9870  -22.4310    0.0000 H   0  0  0  0  0  0  0  0  0  0  0  0
    0.6650  -21.4800    0.0000 H   0  0  0  0  0  0  0  0  0  0  0  0
   -0.9850  -18.6230    0.0000 H   0  0  0  0  0  0  0  0  0  0  0  0
  1  2  1  0  0  0  0
  1  6  1  0  0  0  0
  1 31  1  0  0  0  0
  1 32  1  0  0  0  0
  2  3  1  0  0  0  0
  2 33  1  0  0  0  0
  2 34  1  0  0  0  0
  3  4  1  0  0  0  0
  3 14  1  0  0  0  0
  3 35  1  0  0  0  0
  4  5  1  0  0  0  0
  4 36  1  0  0  0  0
  4 37  1  0  0  0  0
  5  6  1  0  0  0  0
  5 38  1  0  0  0  0
  5 39  1  0  0  0  0
  6  7  1  0  0  0  0
  6  8  1  0  0  0  0
  7  9  1  0  0  0  0
  7 13  2  0  0  0  0
  8 40  1  0  0  0  0
  9 10  2  0  0  0  0
  9 41  1  0  0  0  0
 10 11  1  0  0  0  0
 10 42  1  0  0  0  0
 11 12  2  0  0  0  0
 11 43  1  0  0  0  0
 12 13  1  0  0  0  0
 12 44  1  0  0  0  0
 13 45  1  0  0  0  0
 14 15  1  0  0  0  0
 14 21  1  0  0  0  0
 14 46  1  0  0  0  0
 15 16  1  0  0  0  0
 15 20  2  0  0  0  0
 16 17  2  0  0  0  0
 16 47  1  0  0  0  0
 17 18  1  0  0  0  0
 17 48  1  0  0  0  0
 18 19  2  0  0  0  0
 18 49  1  0  0  0  0
 19 20  1  0  0  0  0
 19 50  1  0  0  0  0
 20 51  1  0  0  0  0
 21 22  1  0  0  0  0
 21 26  2  0  0  0  0
 22 23  2  0  0  0  0
 22 52  1  0  0  0  0
 23 24  1  0  0  0  0
 23 53  1  0  0  0  0
 24 25  2  0  0  0  0
 24 54  1  0  0  0  0
 25 26  1  0  0  0  0
 25 27  1  0  0  0  0
 26 55  1  0  0  0  0
 27 28  1  0  0  0  0
 27 29  1  0  0  0  0
 27 30  1  0  0  0  0
M  CHG  1   3   1
M  END
> <Potency[nM] Delta opioid receptor>
7355

> <Potency[nM] Kappa opioid receptor>
6621

> <Potency[nM] Mu opioid receptor>
714

> <Potency[nM] Nociceptin receptor>
357

> <Name>
Cpd4

$$$$
Cpd5
  SciTegic04261111143D

 55 58  0  0  0  0            999 V2000
   -4.8100  -16.4220    0.0000 C   0  0  0  0  0  0  0  0  0  0  0  0
   -4.8120  -17.2490    0.0000 C   0  0  0  0  0  0  0  0  0  0  0  0
   -4.0990  -17.6620    0.0000 C   0  0  0  0  0  0  0  0  0  0  0  0
   -3.3850  -17.2490    0.0000 C   0  0  0  0  0  0  0  0  0  0  0  0
   -3.3880  -16.4180    0.0000 C   0  0  0  0  0  0  0  0  0  0  0  0
   -4.1010  -16.0100    0.0000 C   0  0  0  0  0  0  0  0  0  0  0  0
   -2.6730  -16.0030    0.0000 C   0  0  0  0  0  0  0  0  0  0  0  0
   -1.9600  -16.4130    0.0000 C   0  0  0  0  0  0  0  0  0  0  0  0
   -1.9600  -17.2340    0.0000 C   0  0  0  0  0  0  0  0  0  0  0  0
   -1.2420  -17.6440    0.0000 C   0  0  0  0  0  0  0  0  0  0  0  0
   -0.5310  -17.2280    0.0000 C   0  0  0  0  0  0  0  0  0  0  0  0
   -0.5370  -16.3990    0.0000 C   0  0  0  0  0  0  0  0  0  0  0  0
   -1.2510  -15.9940    0.0000 C   0  0  0  0  0  0  0  0  0  0  0  0
   -2.6770  -15.1790    0.0000 N   0  3  0  0  0  0  0  0  0  0  0  0
   -1.9630  -14.7620    0.0000 C   0  0  0  0  0  0  0  0  0  0  0  0
   -1.9640  -13.9420    0.0000 C   0  0  0  0  0  0  0  0  0  0  0  0
   -2.6760  -13.5280    0.0000 C   0  0  0  0  0  0  0  0  0  0  0  0
   -3.3880  -13.9420    0.0000 C   0  0  0  0  0  0  0  0  0  0  0  0
   -3.3890  -14.7690    0.0000 C   0  0  0  0  0  0  0  0  0  0  0  0
   -3.3940  -13.1120    0.0000 C   0  0  0  0  0  0  0  0  0  0  0  0
   -1.9620  -13.1200    0.0000 O   0  0  0  0  0  0  0  0  0  0  0  0
   -3.3890  -12.2740    0.0000 C   0  0  0  0  0  0  0  0  0  0  0  0
   -4.1100  -11.8580    0.0000 C   0  0  0  0  0  0  0  0  0  0  0  0
   -4.8300  -12.2720    0.0000 C   0  0  0  0  0  0  0  0  0  0  0  0
   -4.8280  -13.1080    0.0000 C   0  0  0  0  0  0  0  0  0  0  0  0
   -4.1110  -13.5210    0.0000 C   0  0  0  0  0  0  0  0  0  0  0  0
   -2.6760  -11.8650    0.0000 C   0  0  0  0  0  0  0  0  0  0  0  0
   -5.7450  -15.8820    0.0000 H   0  0  0  0  0  0  0  0  0  0  0  0
   -5.7480  -17.7870    0.0000 H   0  0  0  0  0  0  0  0  0  0  0  0
   -4.0990  -18.7420    0.0000 H   0  0  0  0  0  0  0  0  0  0  0  0
   -2.4490  -17.7870    0.0000 H   0  0  0  0  0  0  0  0  0  0  0  0
   -4.1050  -14.9300    0.0000 H   0  0  0  0  0  0  0  0  0  0  0  0
   -2.6730  -16.0030   -1.0900 H   0  0  0  0  0  0  0  0  0  0  0  0
   -2.8940  -17.7760    0.0000 H   0  0  0  0  0  0  0  0  0  0  0  0
   -1.2360  -18.7240    0.0000 H   0  0  0  0  0  0  0  0  0  0  0  0
    0.4080  -17.7620    0.0000 H   0  0  0  0  0  0  0  0  0  0  0  0
    0.3940  -15.8520    0.0000 H   0  0  0  0  0  0  0  0  0  0  0  0
   -1.2610  -14.9140    0.0000 H   0  0  0  0  0  0  0  0  0  0  0  0
   -2.6770  -15.1790   -1.0100 H   0  0  0  0  0  0  0  0  0  0  0  0
   -1.4170  -15.0750   -0.8900 H   0  0  0  0  0  0  0  0  0  0  0  0
   -1.4170  -15.0750    0.8900 H   0  0  0  0  0  0  0  0  0  0  0  0
   -1.4190  -13.6280   -0.8900 H   0  0  0  0  0  0  0  0  0  0  0  0
   -1.4190  -13.6280    0.8900 H   0  0  0  0  0  0  0  0  0  0  0  0
   -3.9330  -13.6280   -0.8900 H   0  0  0  0  0  0  0  0  0  0  0  0
   -3.9330  -13.6280    0.8900 H   0  0  0  0  0  0  0  0  0  0  0  0
   -3.9340  -15.0840    0.8900 H   0  0  0  0  0  0  0  0  0  0  0  0
   -3.9340  -15.0840   -0.8900 H   0  0  0  0  0  0  0  0  0  0  0  0
   -1.2560  -13.7700    0.0000 H   0  0  0  0  0  0  0  0  0  0  0  0
   -4.1090  -10.7780    0.0000 H   0  0  0  0  0  0  0  0  0  0  0  0
   -5.7650  -11.7320    0.0000 H   0  0  0  0  0  0  0  0  0  0  0  0
   -5.7620  -13.6500    0.0000 H   0  0  0  0  0  0  0  0  0  0  0  0
   -4.1130  -14.6010    0.0000 H   0  0  0  0  0  0  0  0  0  0  0  0
   -1.8500  -12.5760    0.0000 H   0  0  0  0  0  0  0  0  0  0  0  0
   -2.6170  -11.2380    0.8900 H   0  0  0  0  0  0  0  0  0  0  0  0
   -2.6170  -11.2380   -0.8900 H   0  0  0  0  0  0  0  0  0  0  0  0
  1  2  1  0  0  0  0
  1  6  2  0  0  0  0
  1 28  1  0  0  0  0
  2  3  2  0  0  0  0
  2 29  1  0  0  0  0
  3  4  1  0  0  0  0
  3 30  1  0  0  0  0
  4  5  2  0  0  0  0
  4 31  1  0  0  0  0
  5  6  1  0  0  0  0
  5  7  1  0  0  0  0
  6 32  1  0  0  0  0
  7  8  1  0  0  0  0
  7 14  1  0  0  0  0
  7 33  1  0  0  0  0
  8  9  1  0  0  0  0
  8 13  2  0  0  0  0
  9 10  2  0  0  0  0
  9 34  1  0  0  0  0
 10 11  1  0  0  0  0
 10 35  1  0  0  0  0
 11 12  2  0  0  0  0
 11 36  1  0  0  0  0
 12 13  1  0  0  0  0
 12 37  1  0  0  0  0
 13 38  1  0  0  0  0
 14 15  1  0  0  0  0
 14 19  1  0  0  0  0
 14 39  1  0  0  0  0
 15 16  1  0  0  0  0
 15 40  1  0  0  0  0
 15 41  1  0  0  0  0
 16 17  1  0  0  0  0
 16 42  1  0  0  0  0
 16 43  1  0  0  0  0
 17 18  1  0  0  0  0
 17 20  1  0  0  0  0
 17 21  1  0  0  0  0
 18 19  1  0  0  0  0
 18 44  1  0  0  0  0
 18 45  1  0  0  0  0
 19 46  1  0  0  0  0
 19 47  1  0  0  0  0
 20 22  1  0  0  0  0
 20 26  2  0  0  0  0
 21 48  1  0  0  0  0
 22 23  2  0  0  0  0
 22 27  1  0  0  0  0
 23 24  1  0  0  0  0
 23 49  1  0  0  0  0
 24 25  2  0  0  0  0
 24 50  1  0  0  0  0
 25 26  1  0  0  0  0
 25 51  1  0  0  0  0
 26 52  1  0  0  0  0
 27 53  1  0  0  0  0
 27 54  1  0  0  0  0
 27 55  1  0  0  0  0
M  CHG  1  14   1
M  END
> <Potency[nM] Delta opioid receptor>
1668

> <Potency[nM] Kappa opioid receptor>
818

> <Potency[nM] Mu opioid receptor>
74

> <Potency[nM] Nociceptin receptor>
11

> <Name>
Cpd5

$$$$
Cpd6
  SciTegic04261111143D

 61 64  0  0  0  0            999 V2000
   -3.3060  -23.9680    0.0000 C   0  0  0  0  0  0  0  0  0  0  0  0
   -3.3070  -24.7930    0.0000 C   0  0  0  0  0  0  0  0  0  0  0  0
   -2.5920  -25.2050    0.0000 C   0  0  0  0  0  0  0  0  0  0  0  0
   -1.8790  -24.7920    0.0000 C   0  0  0  0  0  0  0  0  0  0  0  0
   -1.8820  -23.9640    0.0000 C   0  0  0  0  0  0  0  0  0  0  0  0
   -2.5940  -23.5560    0.0000 C   0  0  0  0  0  0  0  0  0  0  0  0
   -1.1730  -23.5490    0.0000 C   0  0  0  0  0  0  0  0  0  0  0  0
   -0.4560  -23.9580    0.0000 C   0  0  0  0  0  0  0  0  0  0  0  0
   -0.4570  -24.7780    0.0000 C   0  0  0  0  0  0  0  0  0  0  0  0
    0.2550  -25.1860    0.0000 C   0  0  0  0  0  0  0  0  0  0  0  0
    0.9690  -24.7720    0.0000 C   0  0  0  0  0  0  0  0  0  0  0  0
    0.9630  -23.9440    0.0000 C   0  0  0  0  0  0  0  0  0  0  0  0
    0.2460  -23.5400    0.0000 C   0  0  0  0  0  0  0  0  0  0  0  0
   -1.1720  -22.7260    0.0000 N   0  3  0  0  0  0  0  0  0  0  0  0
   -0.4600  -22.3100    0.0000 C   0  0  0  0  0  0  0  0  0  0  0  0
   -0.4610  -21.4920    0.0000 C   0  0  0  0  0  0  0  0  0  0  0  0
   -1.1720  -21.0790    0.0000 C   0  0  0  0  0  0  0  0  0  0  0  0
   -1.8870  -21.4920    0.0000 C   0  0  0  0  0  0  0  0  0  0  0  0
   -1.8880  -22.3180    0.0000 C   0  0  0  0  0  0  0  0  0  0  0  0
   -1.8920  -20.6630    0.0000 C   0  0  0  0  0  0  0  0  0  0  0  0
   -0.4590  -20.6720    0.0000 O   0  0  0  0  0  0  0  0  0  0  0  0
   -1.8880  -19.8280    0.0000 C   0  0  0  0  0  0  0  0  0  0  0  0
   -2.6030  -19.4120    0.0000 C   0  0  0  0  0  0  0  0  0  0  0  0
   -3.3210  -19.8260    0.0000 C   0  0  0  0  0  0  0  0  0  0  0  0
   -3.3200  -20.6600    0.0000 C   0  0  0  0  0  0  0  0  0  0  0  0
   -2.6040  -21.0720    0.0000 C   0  0  0  0  0  0  0  0  0  0  0  0
   -4.0360  -19.4140    0.0000 C   0  0  0  0  0  0  0  0  0  0  0  0
   -4.7470  -19.8260    0.0000 C   0  0  0  0  0  0  0  0  0  0  0  0
   -5.4620  -19.4140    0.0000 C   0  0  0  0  0  0  0  0  0  0  0  0
   -4.2410  -23.4280    0.0000 H   0  0  0  0  0  0  0  0  0  0  0  0
   -4.2420  -25.3330    0.0000 H   0  0  0  0  0  0  0  0  0  0  0  0
   -2.5910  -26.2850    0.0000 H   0  0  0  0  0  0  0  0  0  0  0  0
   -0.9420  -25.3300    0.0000 H   0  0  0  0  0  0  0  0  0  0  0  0
   -2.5960  -22.4760    0.0000 H   0  0  0  0  0  0  0  0  0  0  0  0
   -1.1730  -23.5490   -1.0900 H   0  0  0  0  0  0  0  0  0  0  0  0
   -1.3920  -25.3190    0.0000 H   0  0  0  0  0  0  0  0  0  0  0  0
    0.2580  -26.2660    0.0000 H   0  0  0  0  0  0  0  0  0  0  0  0
    1.9070  -25.3080    0.0000 H   0  0  0  0  0  0  0  0  0  0  0  0
    1.8930  -23.3960    0.0000 H   0  0  0  0  0  0  0  0  0  0  0  0
    0.2330  -22.4600    0.0000 H   0  0  0  0  0  0  0  0  0  0  0  0
   -1.1720  -22.7260   -1.0100 H   0  0  0  0  0  0  0  0  0  0  0  0
    0.0860  -22.6230   -0.8900 H   0  0  0  0  0  0  0  0  0  0  0  0
    0.0860  -22.6230    0.8900 H   0  0  0  0  0  0  0  0  0  0  0  0
    0.0840  -21.1780   -0.8900 H   0  0  0  0  0  0  0  0  0  0  0  0
    0.0840  -21.1780    0.8900 H   0  0  0  0  0  0  0  0  0  0  0  0
   -2.4320  -21.1770   -0.8900 H   0  0  0  0  0  0  0  0  0  0  0  0
   -2.4320  -21.1770    0.8900 H   0  0  0  0  0  0  0  0  0  0  0  0
   -2.4320  -22.6340    0.8900 H   0  0  0  0  0  0  0  0  0  0  0  0
   -2.4320  -22.6340   -0.8900 H   0  0  0  0  0  0  0  0  0  0  0  0
    0.2470  -21.3230    0.0000 H   0  0  0  0  0  0  0  0  0  0  0  0
   -0.9510  -19.2920    0.0000 H   0  0  0  0  0  0  0  0  0  0  0  0
   -2.6010  -18.3320    0.0000 H   0  0  0  0  0  0  0  0  0  0  0  0
   -4.2550  -21.2010    0.0000 H   0  0  0  0  0  0  0  0  0  0  0  0
   -2.6040  -22.1520    0.0000 H   0  0  0  0  0  0  0  0  0  0  0  0
   -4.0370  -18.7850   -0.8900 H   0  0  0  0  0  0  0  0  0  0  0  0
   -4.0370  -18.7850    0.8900 H   0  0  0  0  0  0  0  0  0  0  0  0
   -4.7460  -20.4550    0.8900 H   0  0  0  0  0  0  0  0  0  0  0  0
   -4.7460  -20.4550   -0.8900 H   0  0  0  0  0  0  0  0  0  0  0  0
   -5.5090  -18.7680    0.8760 H   0  0  0  0  0  0  0  0  0  0  0  0
   -6.2900  -20.1230    0.0260 H   0  0  0  0  0  0  0  0  0  0  0  0
   -5.5320  -18.8070   -0.9030 H   0  0  0  0  0  0  0  0  0  0  0  0
  1  2  1  0  0  0  0
  1  6  2  0  0  0  0
  1 30  1  0  0  0  0
  2  3  2  0  0  0  0
  2 31  1  0  0  0  0
  3  4  1  0  0  0  0
  3 32  1  0  0  0  0
  4  5  2  0  0  0  0
  4 33  1  0  0  0  0
  5  6  1  0  0  0  0
  5  7  1  0  0  0  0
  6 34  1  0  0  0  0
  7  8  1  0  0  0  0
  7 14  1  0  0  0  0
  7 35  1  0  0  0  0
  8  9  1  0  0  0  0
  8 13  2  0  0  0  0
  9 10  2  0  0  0  0
  9 36  1  0  0  0  0
 10 11  1  0  0  0  0
 10 37  1  0  0  0  0
 11 12  2  0  0  0  0
 11 38  1  0  0  0  0
 12 13  1  0  0  0  0
 12 39  1  0  0  0  0
 13 40  1  0  0  0  0
 14 15  1  0  0  0  0
 14 19  1  0  0  0  0
 14 41  1  0  0  0  0
 15 16  1  0  0  0  0
 15 42  1  0  0  0  0
 15 43  1  0  0  0  0
 16 17  1  0  0  0  0
 16 44  1  0  0  0  0
 16 45  1  0  0  0  0
 17 18  1  0  0  0  0
 17 20  1  0  0  0  0
 17 21  1  0  0  0  0
 18 19  1  0  0  0  0
 18 46  1  0  0  0  0
 18 47  1  0  0  0  0
 19 48  1  0  0  0  0
 19 49  1  0  0  0  0
 20 22  1  0  0  0  0
 20 26  2  0  0  0  0
 21 50  1  0  0  0  0
 22 23  2  0  0  0  0
 22 51  1  0  0  0  0
 23 24  1  0  0  0  0
 23 52  1  0  0  0  0
 24 25  2  0  0  0  0
 24 27  1  0  0  0  0
 25 26  1  0  0  0  0
 25 53  1  0  0  0  0
 26 54  1  0  0  0  0
 27 28  1  0  0  0  0
 27 55  1  0  0  0  0
 27 56  1  0  0  0  0
 28 29  1  0  0  0  0
 28 57  1  0  0  0  0
 28 58  1  0  0  0  0
 29 59  1  0  0  0  0
 29 60  1  0  0  0  0
 29 61  1  0  0  0  0
M  CHG  1  14   1
M  END
> <Potency[nM] Delta opioid receptor>
33345

> <Potency[nM] Kappa opioid receptor>
19695

> <Potency[nM] Mu opioid receptor>
11430

> <Potency[nM] Nociceptin receptor>
1745

> <Name>
Cpd6

$$$$
Cpd7
  SciTegic04261111143D

 58 61  0  0  1  0            999 V2000
    8.8280  -13.7550    0.0000 C   0  0  0  0  0  0  0  0  0  0  0  0
    8.1130  -14.1610    0.0000 C   0  0  0  0  0  0  0  0  0  0  0  0
    8.1080  -14.9810    0.0000 C   0  0  0  0  0  0  0  0  0  0  0  0
    8.8210  -15.4020    0.0000 N   0  3  0  0  0  0  0  0  0  0  0  0
    9.5360  -14.9910    0.0000 C   0  0  0  0  0  0  0  0  0  0  0  0
    9.5430  -14.1650    0.0000 C   0  0  0  0  0  0  0  0  0  0  0  0
    6.6890  -12.5150    0.0000 C   0  0  0  0  0  0  0  0  0  0  0  0
    6.6880  -13.3430    0.0000 C   0  0  0  0  0  0  0  0  0  0  0  0
    7.4010  -13.7580    0.0000 C   0  0  0  0  0  0  0  0  0  0  0  0
    8.1170  -13.3420    0.0000 C   0  0  0  0  0  0  0  0  0  0  0  0
    8.1140  -12.5110    0.0000 C   0  0  0  0  0  0  0  0  0  0  0  0
    7.3990  -12.1050    0.0000 C   0  0  0  0  0  0  0  0  0  0  0  0
    8.8300  -12.0980    0.0000 C   0  0  0  0  0  0  0  0  0  0  0  0
    9.5440  -12.5100    0.0000 N   0  3  0  0  0  0  0  0  0  0  0  0
    9.5480  -13.3400    0.0000 O   0  0  0  0  0  0  0  0  0  0  0  0
    8.8140  -16.2220    0.0000 C   0  0  2  0  0  0  0  0  0  0  0  0
    8.0980  -16.6310    0.0000 C   0  0  0  0  0  0  0  0  0  0  0  0
    9.5240  -16.6420    0.0000 C   0  0  0  0  0  0  0  0  0  0  0  0
    7.3880  -16.2130    0.0000 C   0  0  0  0  0  0  0  0  0  0  0  0
    6.6680  -16.6170    0.0000 C   0  0  0  0  0  0  0  0  0  0  0  0
    6.6610  -17.4430    0.0000 C   0  0  0  0  0  0  0  0  0  0  0  0
    7.3810  -17.8630    0.0000 C   0  0  0  0  0  0  0  0  0  0  0  0
    8.0930  -17.4520    0.0000 C   0  0  0  0  0  0  0  0  0  0  0  0
    9.5160  -17.4660    0.0000 C   0  0  0  0  0  0  0  0  0  0  0  0
   10.2300  -17.8820    0.0000 C   0  0  0  0  0  0  0  0  0  0  0  0
   10.9470  -17.4770    0.0000 C   0  0  0  0  0  0  0  0  0  0  0  0
   10.9510  -16.6480    0.0000 C   0  0  0  0  0  0  0  0  0  0  0  0
   10.2360  -16.2320    0.0000 C   0  0  0  0  0  0  0  0  0  0  0  0
   10.2390  -15.4060    0.0000 Br  0  0  0  0  0  0  0  0  0  0  0  0
    7.5700  -13.8430   -0.8900 H   0  0  0  0  0  0  0  0  0  0  0  0
    7.5700  -13.8430    0.8900 H   0  0  0  0  0  0  0  0  0  0  0  0
    7.5610  -15.2910   -0.8900 H   0  0  0  0  0  0  0  0  0  0  0  0
    7.5610  -15.2910    0.8900 H   0  0  0  0  0  0  0  0  0  0  0  0
    8.8210  -15.4020    1.0100 H   0  0  0  0  0  0  0  0  0  0  0  0
   10.0790  -15.3080   -0.8900 H   0  0  0  0  0  0  0  0  0  0  0  0
   10.0790  -15.3080    0.8900 H   0  0  0  0  0  0  0  0  0  0  0  0
   10.0890  -13.8520    0.8900 H   0  0  0  0  0  0  0  0  0  0  0  0
   10.0890  -13.8520   -0.8900 H   0  0  0  0  0  0  0  0  0  0  0  0
    5.7540  -11.9740    0.0000 H   0  0  0  0  0  0  0  0  0  0  0  0
    5.7510  -13.8810    0.0000 H   0  0  0  0  0  0  0  0  0  0  0  0
    7.4010  -14.8380    0.0000 H   0  0  0  0  0  0  0  0  0  0  0  0
    7.3950  -11.0250    0.0000 H   0  0  0  0  0  0  0  0  0  0  0  0
    8.8300  -11.4690    0.8900 H   0  0  0  0  0  0  0  0  0  0  0  0
    8.8300  -11.4690   -0.8900 H   0  0  0  0  0  0  0  0  0  0  0  0
    9.5870  -13.1090    0.8120 H   0  0  0  0  0  0  0  0  0  0  0  0
   10.3110  -11.8540    0.0250 H   0  0  0  0  0  0  0  0  0  0  0  0
    9.6080  -13.0720   -0.8370 H   0  0  0  0  0  0  0  0  0  0  0  0
   10.2560  -13.9880    0.0000 H   0  0  0  0  0  0  0  0  0  0  0  0
    8.8140  -16.2220   -1.0900 H   0  0  0  0  0  0  0  0  0  0  0  0
    7.3990  -15.1330    0.0000 H   0  0  0  0  0  0  0  0  0  0  0  0
    5.7380  -16.0670    0.0000 H   0  0  0  0  0  0  0  0  0  0  0  0
    5.7220  -17.9770    0.0000 H   0  0  0  0  0  0  0  0  0  0  0  0
    7.3790  -18.9430    0.0000 H   0  0  0  0  0  0  0  0  0  0  0  0
    9.0270  -17.9950    0.0000 H   0  0  0  0  0  0  0  0  0  0  0  0
    8.5770  -18.0000    0.0000 H   0  0  0  0  0  0  0  0  0  0  0  0
   10.2230  -18.9620    0.0000 H   0  0  0  0  0  0  0  0  0  0  0  0
   11.8780  -18.0240    0.0000 H   0  0  0  0  0  0  0  0  0  0  0  0
   11.8890  -16.1120    0.0000 H   0  0  0  0  0  0  0  0  0  0  0  0
  1  2  1  0  0  0  0
  1  6  1  0  0  0  0
  1 10  1  0  0  0  0
  1 15  1  0  0  0  0
  2  3  1  0  0  0  0
  2 30  1  0  0  0  0
  2 31  1  0  0  0  0
  3  4  1  0  0  0  0
  3 32  1  0  0  0  0
  3 33  1  0  0  0  0
  4  5  1  0  0  0  0
  4 16  1  0  0  0  0
  4 34  1  0  0  0  0
  5  6  1  0  0  0  0
  5 35  1  0  0  0  0
  5 36  1  0  0  0  0
  6 37  1  0  0  0  0
  6 38  1  0  0  0  0
  7  8  1  0  0  0  0
  7 12  2  0  0  0  0
  7 39  1  0  0  0  0
  8  9  2  0  0  0  0
  8 40  1  0  0  0  0
  9 10  1  0  0  0  0
  9 41  1  0  0  0  0
 10 11  2  0  0  0  0
 11 12  1  0  0  0  0
 11 13  1  0  0  0  0
 12 42  1  0  0  0  0
 13 14  1  0  0  0  0
 13 43  1  0  0  0  0
 13 44  1  0  0  0  0
 14 45  1  0  0  0  0
 14 46  1  0  0  0  0
 14 47  1  0  0  0  0
 15 48  1  0  0  0  0
 16 17  1  0  0  0  0
 16 18  1  0  0  0  0
 16 49  1  0  0  0  0
 17 19  1  0  0  0  0
 17 23  2  0  0  0  0
 18 24  1  0  0  0  0
 18 28  2  0  0  0  0
 19 20  2  0  0  0  0
 19 50  1  0  0  0  0
 20 21  1  0  0  0  0
 20 51  1  0  0  0  0
 21 22  2  0  0  0  0
 21 52  1  0  0  0  0
 22 23  1  0  0  0  0
 22 53  1  0  0  0  0
 23 54  1  0  0  0  0
 24 25  2  0  0  0  0
 24 55  1  0  0  0  0
 25 26  1  0  0  0  0
 25 56  1  0  0  0  0
 26 27  2  0  0  0  0
 26 57  1  0  0  0  0
 27 28  1  0  0  0  0
 27 58  1  0  0  0  0
 28 29  1  0  0  0  0
M  CHG  2   4   1  14   1
M  END
> <Potency[nM] Delta opioid receptor>
3291

> <Potency[nM] Kappa opioid receptor>
279

> <Potency[nM] Mu opioid receptor>
72

> <Potency[nM] Nociceptin receptor>
1.1

> <Name>
Cpd7

$$$$
Cpd8
  SciTegic04261111143D

 52 55  0  0  0  0            999 V2000
   11.1360   -1.5340    0.0000 C   0  0  0  0  0  0  0  0  0  0  0  0
   11.1340   -2.3610    0.0000 C   0  0  0  0  0  0  0  0  0  0  0  0
   11.8470   -2.7740    0.0000 C   0  0  0  0  0  0  0  0  0  0  0  0
   12.5610   -2.3600    0.0000 C   0  0  0  0  0  0  0  0  0  0  0  0
   12.5580   -1.5300    0.0000 C   0  0  0  0  0  0  0  0  0  0  0  0
   11.8450   -1.1220    0.0000 C   0  0  0  0  0  0  0  0  0  0  0  0
   13.2720   -1.1200    0.0000 C   0  0  0  0  0  0  0  0  0  0  0  0
   13.9860   -1.5290    0.0000 C   0  0  0  0  0  0  0  0  0  0  0  0
   13.9860   -2.3500    0.0000 C   0  0  0  0  0  0  0  0  0  0  0  0
   14.7030   -2.7600    0.0000 C   0  0  0  0  0  0  0  0  0  0  0  0
   15.4140   -2.3440    0.0000 C   0  0  0  0  0  0  0  0  0  0  0  0
   15.4080   -1.5150    0.0000 C   0  0  0  0  0  0  0  0  0  0  0  0
   14.6950   -1.1100    0.0000 C   0  0  0  0  0  0  0  0  0  0  0  0
   13.2690   -0.2950    0.0000 N   0  3  0  0  0  0  0  0  0  0  0  0
   13.9820    0.1220    0.0000 C   0  0  0  0  0  0  0  0  0  0  0  0
   13.9810    0.9420    0.0000 C   0  0  0  0  0  0  0  0  0  0  0  0
   13.2700    1.3560    0.0000 C   0  0  0  0  0  0  0  0  0  0  0  0
   12.5570    0.9420    0.0000 C   0  0  0  0  0  0  0  0  0  0  0  0
   12.5570    0.1150    0.0000 C   0  0  0  0  0  0  0  0  0  0  0  0
   12.5520    1.7720    0.0000 C   0  0  0  0  0  0  0  0  0  0  0  0
   13.9840    1.7640    0.0000 O   0  0  0  0  0  0  0  0  0  0  0  0
   12.5560    2.6090    0.0000 C   0  0  0  0  0  0  0  0  0  0  0  0
   11.8350    3.0260    0.0000 C   0  0  0  0  0  0  0  0  0  0  0  0
   11.1160    2.6110    0.0000 C   0  0  0  0  0  0  0  0  0  0  0  0
   11.1170    1.7750    0.0000 C   0  0  0  0  0  0  0  0  0  0  0  0
   11.8340    1.3630    0.0000 C   0  0  0  0  0  0  0  0  0  0  0  0
   11.8370    3.8500    0.0000 F   0  0  0  0  0  0  0  0  0  0  0  0
   10.2010   -0.9940    0.0000 H   0  0  0  0  0  0  0  0  0  0  0  0
   10.1980   -2.8990    0.0000 H   0  0  0  0  0  0  0  0  0  0  0  0
   11.8470   -3.8540    0.0000 H   0  0  0  0  0  0  0  0  0  0  0  0
   13.4980   -2.8970    0.0000 H   0  0  0  0  0  0  0  0  0  0  0  0
   11.8410   -0.0420    0.0000 H   0  0  0  0  0  0  0  0  0  0  0  0
   13.2720   -1.1200   -1.0900 H   0  0  0  0  0  0  0  0  0  0  0  0
   13.0520   -2.8920    0.0000 H   0  0  0  0  0  0  0  0  0  0  0  0
   14.7080   -3.8400    0.0000 H   0  0  0  0  0  0  0  0  0  0  0  0
   16.3530   -2.8780    0.0000 H   0  0  0  0  0  0  0  0  0  0  0  0
   16.3390   -0.9680    0.0000 H   0  0  0  0  0  0  0  0  0  0  0  0
   14.6860   -0.0300    0.0000 H   0  0  0  0  0  0  0  0  0  0  0  0
   13.2690   -0.2950   -1.0100 H   0  0  0  0  0  0  0  0  0  0  0  0
   14.5280   -0.1910   -0.8900 H   0  0  0  0  0  0  0  0  0  0  0  0
   14.5280   -0.1910    0.8900 H   0  0  0  0  0  0  0  0  0  0  0  0
   14.5260    1.2560   -0.8900 H   0  0  0  0  0  0  0  0  0  0  0  0
   14.5260    1.2560    0.8900 H   0  0  0  0  0  0  0  0  0  0  0  0
   12.0120    1.2560   -0.8900 H   0  0  0  0  0  0  0  0  0  0  0  0
   12.0120    1.2560    0.8900 H   0  0  0  0  0  0  0  0  0  0  0  0
   12.0120   -0.2000    0.8900 H   0  0  0  0  0  0  0  0  0  0  0  0
   12.0120   -0.2000   -0.8900 H   0  0  0  0  0  0  0  0  0  0  0  0
   14.6900    1.1140    0.0000 H   0  0  0  0  0  0  0  0  0  0  0  0
   13.4930    3.1460    0.0000 H   0  0  0  0  0  0  0  0  0  0  0  0
   10.1800    3.1500    0.0000 H   0  0  0  0  0  0  0  0  0  0  0  0
   10.1830    1.2330    0.0000 H   0  0  0  0  0  0  0  0  0  0  0  0
   11.8320    0.2830    0.0000 H   0  0  0  0  0  0  0  0  0  0  0  0
  1  2  1  0  0  0  0
  1  6  2  0  0  0  0
  1 28  1  0  0  0  0
  2  3  2  0  0  0  0
  2 29  1  0  0  0  0
  3  4  1  0  0  0  0
  3 30  1  0  0  0  0
  4  5  2  0  0  0  0
  4 31  1  0  0  0  0
  5  6  1  0  0  0  0
  5  7  1  0  0  0  0
  6 32  1  0  0  0  0
  7  8  1  0  0  0  0
  7 14  1  0  0  0  0
  7 33  1  0  0  0  0
  8  9  1  0  0  0  0
  8 13  2  0  0  0  0
  9 10  2  0  0  0  0
  9 34  1  0  0  0  0
 10 11  1  0  0  0  0
 10 35  1  0  0  0  0
 11 12  2  0  0  0  0
 11 36  1  0  0  0  0
 12 13  1  0  0  0  0
 12 37  1  0  0  0  0
 13 38  1  0  0  0  0
 14 15  1  0  0  0  0
 14 19  1  0  0  0  0
 14 39  1  0  0  0  0
 15 16  1  0  0  0  0
 15 40  1  0  0  0  0
 15 41  1  0  0  0  0
 16 17  1  0  0  0  0
 16 42  1  0  0  0  0
 16 43  1  0  0  0  0
 17 18  1  0  0  0  0
 17 20  1  0  0  0  0
 17 21  1  0  0  0  0
 18 19  1  0  0  0  0
 18 44  1  0  0  0  0
 18 45  1  0  0  0  0
 19 46  1  0  0  0  0
 19 47  1  0  0  0  0
 20 22  1  0  0  0  0
 20 26  2  0  0  0  0
 21 48  1  0  0  0  0
 22 23  2  0  0  0  0
 22 49  1  0  0  0  0
 23 24  1  0  0  0  0
 23 27  1  0  0  0  0
 24 25  2  0  0  0  0
 24 50  1  0  0  0  0
 25 26  1  0  0  0  0
 25 51  1  0  0  0  0
 26 52  1  0  0  0  0
M  CHG  1  14   1
M  END
> <Potency[nM] Delta opioid receptor>
5610

> <Potency[nM] Kappa opioid receptor>
1994

> <Potency[nM] Mu opioid receptor>
705

> <Potency[nM] Nociceptin receptor>
23

> <Name>
Cpd8

$$$$
Cpd9
  SciTegic04261111143D

 60 63  0  0  0  0            999 V2000
   14.2710  -25.6260    0.0000 C   0  0  0  0  0  0  0  0  0  0  0  0
   14.9850  -26.8660    0.0000 N   0  3  0  0  0  0  0  0  0  0  0  0
   15.7030  -26.4540    0.0000 C   0  0  0  0  0  0  0  0  0  0  0  0
   15.7030  -25.6260    0.0000 C   0  0  0  0  0  0  0  0  0  0  0  0
   14.9850  -25.2090    0.0000 C   0  0  0  0  0  0  0  0  0  0  0  0
   14.2660  -24.7970    0.0000 C   0  0  0  0  0  0  0  0  0  0  0  0
   15.6900  -24.7920    0.0000 O   0  0  0  0  0  0  0  0  0  0  0  0
   14.2670  -23.9680    0.0000 C   0  0  0  0  0  0  0  0  0  0  0  0
   13.5500  -23.5560    0.0000 C   0  0  0  0  0  0  0  0  0  0  0  0
   12.8320  -23.9720    0.0000 C   0  0  0  0  0  0  0  0  0  0  0  0
   12.8380  -24.8040    0.0000 C   0  0  0  0  0  0  0  0  0  0  0  0
   13.5550  -25.2120    0.0000 C   0  0  0  0  0  0  0  0  0  0  0  0
   14.9840  -27.6900    0.0000 C   0  0  0  0  0  0  0  0  0  0  0  0
   14.2690  -28.1020    0.0000 C   0  0  0  0  0  0  0  0  0  0  0  0
   13.5610  -27.6850    0.0000 C   0  0  0  0  0  0  0  0  0  0  0  0
   12.8470  -28.0950    0.0000 C   0  0  0  0  0  0  0  0  0  0  0  0
   12.8450  -28.9200    0.0000 C   0  0  0  0  0  0  0  0  0  0  0  0
   13.5640  -29.3330    0.0000 C   0  0  0  0  0  0  0  0  0  0  0  0
   14.2740  -28.9200    0.0000 C   0  0  0  0  0  0  0  0  0  0  0  0
   15.6940  -28.1020    0.0000 C   0  0  0  0  0  0  0  0  0  0  0  0
   15.6910  -28.9280    0.0000 C   0  0  0  0  0  0  0  0  0  0  0  0
   16.4040  -29.3410    0.0000 C   0  0  0  0  0  0  0  0  0  0  0  0
   17.1190  -28.9300    0.0000 C   0  0  0  0  0  0  0  0  0  0  0  0
   17.1170  -28.1010    0.0000 C   0  0  0  0  0  0  0  0  0  0  0  0
   16.4040  -27.6920    0.0000 C   0  0  0  0  0  0  0  0  0  0  0  0
   13.5650  -26.8610    0.0000 O   0  0  0  0  0  0  0  0  0  0  0  0
   14.2800  -26.4520    0.0000 C   0  0  0  0  0  0  0  0  0  0  0  0
   12.8530  -26.4450    0.0000 C   0  0  0  0  0  0  0  0  0  0  0  0
   16.4030  -26.8680    0.0000 O   0  0  0  0  0  0  0  0  0  0  0  0
   17.1160  -26.4550    0.0000 C   0  0  0  0  0  0  0  0  0  0  0  0
   13.7240  -25.3160   -0.8900 H   0  0  0  0  0  0  0  0  0  0  0  0
   13.7240  -25.3160    0.8900 H   0  0  0  0  0  0  0  0  0  0  0  0
   14.9850  -26.8660    1.0100 H   0  0  0  0  0  0  0  0  0  0  0  0
   16.2480  -26.7690   -0.8900 H   0  0  0  0  0  0  0  0  0  0  0  0
   16.2480  -26.7690    0.8900 H   0  0  0  0  0  0  0  0  0  0  0  0
   16.2480  -25.3120   -0.8900 H   0  0  0  0  0  0  0  0  0  0  0  0
   16.2480  -25.3120    0.8900 H   0  0  0  0  0  0  0  0  0  0  0  0
   16.4060  -25.4320    0.0000 H   0  0  0  0  0  0  0  0  0  0  0  0
   15.2020  -23.4280    0.0000 H   0  0  0  0  0  0  0  0  0  0  0  0
   13.5480  -22.4760    0.0000 H   0  0  0  0  0  0  0  0  0  0  0  0
   11.8940  -23.4360    0.0000 H   0  0  0  0  0  0  0  0  0  0  0  0
   11.9060  -25.3500    0.0000 H   0  0  0  0  0  0  0  0  0  0  0  0
   13.5610  -26.2920    0.0000 H   0  0  0  0  0  0  0  0  0  0  0  0
   14.9840  -27.6900   -1.0900 H   0  0  0  0  0  0  0  0  0  0  0  0
   11.9130  -27.5530    0.0000 H   0  0  0  0  0  0  0  0  0  0  0  0
   11.9100  -29.4600    0.0000 H   0  0  0  0  0  0  0  0  0  0  0  0
   13.5670  -30.4130    0.0000 H   0  0  0  0  0  0  0  0  0  0  0  0
   15.2120  -29.4560    0.0000 H   0  0  0  0  0  0  0  0  0  0  0  0
   14.7540  -29.4660    0.0000 H   0  0  0  0  0  0  0  0  0  0  0  0
   16.4020  -30.4210    0.0000 H   0  0  0  0  0  0  0  0  0  0  0  0
   18.0540  -29.4700    0.0000 H   0  0  0  0  0  0  0  0  0  0  0  0
   18.0510  -27.5590    0.0000 H   0  0  0  0  0  0  0  0  0  0  0  0
   13.7360  -26.7680   -0.8900 H   0  0  0  0  0  0  0  0  0  0  0  0
   13.7360  -26.7680    0.8900 H   0  0  0  0  0  0  0  0  0  0  0  0
   13.0580  -25.3740    0.0000 H   0  0  0  0  0  0  0  0  0  0  0  0
   12.2800  -26.7050    0.8900 H   0  0  0  0  0  0  0  0  0  0  0  0
   12.2800  -26.7050   -0.8900 H   0  0  0  0  0  0  0  0  0  0  0  0
   16.9150  -25.3840    0.0000 H   0  0  0  0  0  0  0  0  0  0  0  0
   17.6880  -26.7180   -0.8900 H   0  0  0  0  0  0  0  0  0  0  0  0
   17.6880  -26.7180    0.8900 H   0  0  0  0  0  0  0  0  0  0  0  0
  1  5  1  0  0  0  0
  1 27  1  0  0  0  0
  1 31  1  0  0  0  0
  1 32  1  0  0  0  0
  2  3  1  0  0  0  0
  2 13  1  0  0  0  0
  2 27  1  0  0  0  0
  2 33  1  0  0  0  0
  3  4  1  0  0  0  0
  3 34  1  0  0  0  0
  3 35  1  0  0  0  0
  4  5  1  0  0  0  0
  4 36  1  0  0  0  0
  4 37  1  0  0  0  0
  5  6  1  0  0  0  0
  5  7  1  0  0  0  0
  6  8  1  0  0  0  0
  6 12  2  0  0  0  0
  7 38  1  0  0  0  0
  8  9  2  0  0  0  0
  8 39  1  0  0  0  0
  9 10  1  0  0  0  0
  9 40  1  0  0  0  0
 10 11  2  0  0  0  0
 10 41  1  0  0  0  0
 11 12  1  0  0  0  0
 11 42  1  0  0  0  0
 12 43  1  0  0  0  0
 13 14  1  0  0  0  0
 13 20  1  0  0  0  0
 13 44  1  0  0  0  0
 14 15  1  0  0  0  0
 14 19  2  0  0  0  0
 15 16  2  0  0  0  0
 15 26  1  0  0  0  0
 16 17  1  0  0  0  0
 16 45  1  0  0  0  0
 17 18  2  0  0  0  0
 17 46  1  0  0  0  0
 18 19  1  0  0  0  0
 18 47  1  0  0  0  0
 19 48  1  0  0  0  0
 20 21  1  0  0  0  0
 20 25  2  0  0  0  0
 21 22  2  0  0  0  0
 21 49  1  0  0  0  0
 22 23  1  0  0  0  0
 22 50  1  0  0  0  0
 23 24  2  0  0  0  0
 23 51  1  0  0  0  0
 24 25  1  0  0  0  0
 24 52  1  0  0  0  0
 25 29  1  0  0  0  0
 26 28  1  0  0  0  0
 27 53  1  0  0  0  0
 27 54  1  0  0  0  0
 28 55  1  0  0  0  0
 28 56  1  0  0  0  0
 28 57  1  0  0  0  0
 29 30  1  0  0  0  0
 30 58  1  0  0  0  0
 30 59  1  0  0  0  0
 30 60  1  0  0  0  0
M  CHG  1   2   1
M  END
> <Potency[nM] Delta opioid receptor>
18160

> <Potency[nM] Kappa opioid receptor>
306

> <Potency[nM] Mu opioid receptor>
843

> <Potency[nM] Nociceptin receptor>
3

> <Name>
Cpd9

$$$$
Cpd10
  SciTegic04261111143D

 58 61  0  0  1  0            999 V2000
    2.9310  -14.0290    0.0000 C   0  0  0  0  0  0  0  0  0  0  0  0
    2.2150  -14.4340    0.0000 C   0  0  0  0  0  0  0  0  0  0  0  0
    2.2100  -15.2540    0.0000 C   0  0  0  0  0  0  0  0  0  0  0  0
    2.9230  -15.6750    0.0000 N   0  3  0  0  0  0  0  0  0  0  0  0
    3.6390  -15.2650    0.0000 C   0  0  0  0  0  0  0  0  0  0  0  0
    3.6460  -14.4380    0.0000 C   0  0  0  0  0  0  0  0  0  0  0  0
    0.7920  -12.7890    0.0000 C   0  0  0  0  0  0  0  0  0  0  0  0
    0.7900  -13.6160    0.0000 C   0  0  0  0  0  0  0  0  0  0  0  0
    1.5040  -14.0320    0.0000 C   0  0  0  0  0  0  0  0  0  0  0  0
    2.2190  -13.6160    0.0000 C   0  0  0  0  0  0  0  0  0  0  0  0
    2.2160  -12.7850    0.0000 C   0  0  0  0  0  0  0  0  0  0  0  0
    1.5020  -12.3780    0.0000 C   0  0  0  0  0  0  0  0  0  0  0  0
    2.9320  -12.3720    0.0000 C   0  0  0  0  0  0  0  0  0  0  0  0
    3.6470  -12.7840    0.0000 N   0  3  0  0  0  0  0  0  0  0  0  0
    3.6500  -13.6130    0.0000 O   0  0  0  0  0  0  0  0  0  0  0  0
    2.9170  -16.4950    0.0000 C   0  0  2  0  0  0  0  0  0  0  0  0
    2.2000  -16.9040    0.0000 C   0  0  0  0  0  0  0  0  0  0  0  0
    3.6270  -16.9160    0.0000 C   0  0  0  0  0  0  0  0  0  0  0  0
    1.4900  -16.4860    0.0000 C   0  0  0  0  0  0  0  0  0  0  0  0
    0.7700  -16.8900    0.0000 C   0  0  0  0  0  0  0  0  0  0  0  0
    0.7630  -17.7160    0.0000 C   0  0  0  0  0  0  0  0  0  0  0  0
    1.4830  -18.1360    0.0000 C   0  0  0  0  0  0  0  0  0  0  0  0
    2.1960  -17.7250    0.0000 C   0  0  0  0  0  0  0  0  0  0  0  0
    3.6180  -17.7400    0.0000 C   0  0  0  0  0  0  0  0  0  0  0  0
    4.3320  -18.1550    0.0000 C   0  0  0  0  0  0  0  0  0  0  0  0
    5.0500  -17.7510    0.0000 C   0  0  0  0  0  0  0  0  0  0  0  0
    5.0530  -16.9210    0.0000 C   0  0  0  0  0  0  0  0  0  0  0  0
    4.3390  -16.5050    0.0000 C   0  0  0  0  0  0  0  0  0  0  0  0
    4.3420  -15.6800    0.0000 Cl  0  0  0  0  0  0  0  0  0  0  0  0
    1.6720  -14.1150   -0.8900 H   0  0  0  0  0  0  0  0  0  0  0  0
    1.6720  -14.1150    0.8900 H   0  0  0  0  0  0  0  0  0  0  0  0
    1.6630  -15.5640   -0.8900 H   0  0  0  0  0  0  0  0  0  0  0  0
    1.6630  -15.5640    0.8900 H   0  0  0  0  0  0  0  0  0  0  0  0
    2.9230  -15.6750    1.0100 H   0  0  0  0  0  0  0  0  0  0  0  0
    4.1820  -15.5830   -0.8900 H   0  0  0  0  0  0  0  0  0  0  0  0
    4.1820  -15.5830    0.8900 H   0  0  0  0  0  0  0  0  0  0  0  0
    4.1920  -14.1250    0.8900 H   0  0  0  0  0  0  0  0  0  0  0  0
    4.1920  -14.1250   -0.8900 H   0  0  0  0  0  0  0  0  0  0  0  0
   -0.1430  -12.2480    0.0000 H   0  0  0  0  0  0  0  0  0  0  0  0
   -0.1470  -14.1530    0.0000 H   0  0  0  0  0  0  0  0  0  0  0  0
    1.5040  -15.1120    0.0000 H   0  0  0  0  0  0  0  0  0  0  0  0
    1.4980  -11.2980    0.0000 H   0  0  0  0  0  0  0  0  0  0  0  0
    2.9320  -11.7430    0.8900 H   0  0  0  0  0  0  0  0  0  0  0  0
    2.9320  -11.7430   -0.8900 H   0  0  0  0  0  0  0  0  0  0  0  0
    3.6900  -13.3830    0.8120 H   0  0  0  0  0  0  0  0  0  0  0  0
    4.4140  -12.1270    0.0250 H   0  0  0  0  0  0  0  0  0  0  0  0
    3.7120  -13.3460   -0.8370 H   0  0  0  0  0  0  0  0  0  0  0  0
    4.3600  -14.2600    0.0000 H   0  0  0  0  0  0  0  0  0  0  0  0
    2.9170  -16.4950   -1.0900 H   0  0  0  0  0  0  0  0  0  0  0  0
    1.5010  -15.4060    0.0000 H   0  0  0  0  0  0  0  0  0  0  0  0
   -0.1600  -16.3400    0.0000 H   0  0  0  0  0  0  0  0  0  0  0  0
   -0.1760  -18.2500    0.0000 H   0  0  0  0  0  0  0  0  0  0  0  0
    1.4800  -19.2160    0.0000 H   0  0  0  0  0  0  0  0  0  0  0  0
    3.1300  -18.2680    0.0000 H   0  0  0  0  0  0  0  0  0  0  0  0
    2.6790  -18.2740    0.0000 H   0  0  0  0  0  0  0  0  0  0  0  0
    4.3240  -19.2350    0.0000 H   0  0  0  0  0  0  0  0  0  0  0  0
    5.9810  -18.2980    0.0000 H   0  0  0  0  0  0  0  0  0  0  0  0
    5.9900  -16.3850    0.0000 H   0  0  0  0  0  0  0  0  0  0  0  0
  1  2  1  0  0  0  0
  1  6  1  0  0  0  0
  1 10  1  0  0  0  0
  1 15  1  0  0  0  0
  2  3  1  0  0  0  0
  2 30  1  0  0  0  0
  2 31  1  0  0  0  0
  3  4  1  0  0  0  0
  3 32  1  0  0  0  0
  3 33  1  0  0  0  0
  4  5  1  0  0  0  0
  4 16  1  0  0  0  0
  4 34  1  0  0  0  0
  5  6  1  0  0  0  0
  5 35  1  0  0  0  0
  5 36  1  0  0  0  0
  6 37  1  0  0  0  0
  6 38  1  0  0  0  0
  7  8  1  0  0  0  0
  7 12  2  0  0  0  0
  7 39  1  0  0  0  0
  8  9  2  0  0  0  0
  8 40  1  0  0  0  0
  9 10  1  0  0  0  0
  9 41  1  0  0  0  0
 10 11  2  0  0  0  0
 11 12  1  0  0  0  0
 11 13  1  0  0  0  0
 12 42  1  0  0  0  0
 13 14  1  0  0  0  0
 13 43  1  0  0  0  0
 13 44  1  0  0  0  0
 14 45  1  0  0  0  0
 14 46  1  0  0  0  0
 14 47  1  0  0  0  0
 15 48  1  0  0  0  0
 16 17  1  0  0  0  0
 16 18  1  0  0  0  0
 16 49  1  0  0  0  0
 17 19  1  0  0  0  0
 17 23  2  0  0  0  0
 18 24  1  0  0  0  0
 18 28  2  0  0  0  0
 19 20  2  0  0  0  0
 19 50  1  0  0  0  0
 20 21  1  0  0  0  0
 20 51  1  0  0  0  0
 21 22  2  0  0  0  0
 21 52  1  0  0  0  0
 22 23  1  0  0  0  0
 22 53  1  0  0  0  0
 23 54  1  0  0  0  0
 24 25  2  0  0  0  0
 24 55  1  0  0  0  0
 25 26  1  0  0  0  0
 25 56  1  0  0  0  0
 26 27  2  0  0  0  0
 26 57  1  0  0  0  0
 27 28  1  0  0  0  0
 27 58  1  0  0  0  0
 28 29  1  0  0  0  0
M  CHG  2   4   1  14   1
M  END
> <Potency[nM] Delta opioid receptor>
3702

> <Potency[nM] Kappa opioid receptor>
425

> <Potency[nM] Mu opioid receptor>
72

> <Potency[nM] Nociceptin receptor>
0.5

> <Name>
Cpd10

$$$$
Cpd11
  SciTegic04261111143D

 58 61  0  0  0  0            999 V2000
    3.7550  -21.8680    0.0000 C   0  0  0  0  0  0  0  0  0  0  0  0
    3.0390  -22.2780    0.0000 C   0  0  0  0  0  0  0  0  0  0  0  0
    3.0330  -23.0990    0.0000 C   0  0  0  0  0  0  0  0  0  0  0  0
    3.7430  -23.5160    0.0000 N   0  3  0  0  0  0  0  0  0  0  0  0
    4.4640  -23.1050    0.0000 C   0  0  0  0  0  0  0  0  0  0  0  0
    4.4660  -22.2820    0.0000 C   0  0  0  0  0  0  0  0  0  0  0  0
    1.6140  -20.6310    0.0000 C   0  0  0  0  0  0  0  0  0  0  0  0
    1.6120  -21.4600    0.0000 C   0  0  0  0  0  0  0  0  0  0  0  0
    2.3260  -21.8710    0.0000 C   0  0  0  0  0  0  0  0  0  0  0  0
    3.0430  -21.4590    0.0000 C   0  0  0  0  0  0  0  0  0  0  0  0
    3.0390  -20.6270    0.0000 C   0  0  0  0  0  0  0  0  0  0  0  0
    2.3240  -20.2160    0.0000 C   0  0  0  0  0  0  0  0  0  0  0  0
    3.7520  -20.2090    0.0000 C   0  0  0  0  0  0  0  0  0  0  0  0
    4.4670  -20.6210    0.0000 N   0  3  0  0  0  0  0  0  0  0  0  0
    4.4700  -21.4570    0.0000 O   0  0  0  0  0  0  0  0  0  0  0  0
    3.7410  -24.3410    0.0000 C   0  0  0  0  0  0  0  0  0  0  0  0
    3.0190  -24.7510    0.0000 C   0  0  0  0  0  0  0  0  0  0  0  0
    4.4520  -24.7580    0.0000 C   0  0  0  0  0  0  0  0  0  0  0  0
    2.3080  -24.3280    0.0000 C   0  0  0  0  0  0  0  0  0  0  0  0
    1.5920  -24.7370    0.0000 C   0  0  0  0  0  0  0  0  0  0  0  0
    1.5850  -25.5640    0.0000 C   0  0  0  0  0  0  0  0  0  0  0  0
    2.3010  -25.9800    0.0000 C   0  0  0  0  0  0  0  0  0  0  0  0
    3.0150  -25.5680    0.0000 C   0  0  0  0  0  0  0  0  0  0  0  0
    4.4430  -25.5830    0.0000 C   0  0  0  0  0  0  0  0  0  0  0  0
    5.1530  -26.0030    0.0000 C   0  0  0  0  0  0  0  0  0  0  0  0
    5.8710  -25.5940    0.0000 C   0  0  0  0  0  0  0  0  0  0  0  0
    5.8750  -24.7630    0.0000 C   0  0  0  0  0  0  0  0  0  0  0  0
    5.1640  -24.3510    0.0000 C   0  0  0  0  0  0  0  0  0  0  0  0
    0.8690  -25.9700    0.0000 Cl  0  0  0  0  0  0  0  0  0  0  0  0
    6.5870  -26.0090    0.0000 Cl  0  0  0  0  0  0  0  0  0  0  0  0
    2.4960  -21.9600   -0.8900 H   0  0  0  0  0  0  0  0  0  0  0  0
    2.4960  -21.9600    0.8900 H   0  0  0  0  0  0  0  0  0  0  0  0
    2.4860  -23.4100   -0.8900 H   0  0  0  0  0  0  0  0  0  0  0  0
    2.4860  -23.4100    0.8900 H   0  0  0  0  0  0  0  0  0  0  0  0
    3.7430  -23.5160    1.0100 H   0  0  0  0  0  0  0  0  0  0  0  0
    5.0080  -23.4220   -0.8900 H   0  0  0  0  0  0  0  0  0  0  0  0
    5.0080  -23.4220    0.8900 H   0  0  0  0  0  0  0  0  0  0  0  0
    5.0120  -21.9690    0.8900 H   0  0  0  0  0  0  0  0  0  0  0  0
    5.0120  -21.9690   -0.8900 H   0  0  0  0  0  0  0  0  0  0  0  0
    0.6780  -20.0920    0.0000 H   0  0  0  0  0  0  0  0  0  0  0  0
    0.6760  -21.9990    0.0000 H   0  0  0  0  0  0  0  0  0  0  0  0
    2.3260  -22.9510    0.0000 H   0  0  0  0  0  0  0  0  0  0  0  0
    2.3200  -19.1360    0.0000 H   0  0  0  0  0  0  0  0  0  0  0  0
    3.7500  -19.5800    0.8900 H   0  0  0  0  0  0  0  0  0  0  0  0
    3.7500  -19.5800   -0.8900 H   0  0  0  0  0  0  0  0  0  0  0  0
    4.5110  -21.2190    0.8120 H   0  0  0  0  0  0  0  0  0  0  0  0
    5.2340  -19.9640    0.0240 H   0  0  0  0  0  0  0  0  0  0  0  0
    4.5310  -21.1840   -0.8360 H   0  0  0  0  0  0  0  0  0  0  0  0
    5.1780  -22.1060    0.0000 H   0  0  0  0  0  0  0  0  0  0  0  0
    3.7410  -24.3410   -1.0900 H   0  0  0  0  0  0  0  0  0  0  0  0
    2.3180  -23.2480    0.0000 H   0  0  0  0  0  0  0  0  0  0  0  0
    0.6600  -24.1910    0.0000 H   0  0  0  0  0  0  0  0  0  0  0  0
    2.2990  -27.0600    0.0000 H   0  0  0  0  0  0  0  0  0  0  0  0
    3.9490  -26.1100    0.0000 H   0  0  0  0  0  0  0  0  0  0  0  0
    3.5020  -26.1130    0.0000 H   0  0  0  0  0  0  0  0  0  0  0  0
    5.1440  -27.0830    0.0000 H   0  0  0  0  0  0  0  0  0  0  0  0
    6.8120  -24.2260    0.0000 H   0  0  0  0  0  0  0  0  0  0  0  0
    5.1670  -23.2710    0.0000 H   0  0  0  0  0  0  0  0  0  0  0  0
  1  2  1  0  0  0  0
  1  6  1  0  0  0  0
  1 10  1  0  0  0  0
  1 15  1  0  0  0  0
  2  3  1  0  0  0  0
  2 31  1  0  0  0  0
  2 32  1  0  0  0  0
  3  4  1  0  0  0  0
  3 33  1  0  0  0  0
  3 34  1  0  0  0  0
  4  5  1  0  0  0  0
  4 16  1  0  0  0  0
  4 35  1  0  0  0  0
  5  6  1  0  0  0  0
  5 36  1  0  0  0  0
  5 37  1  0  0  0  0
  6 38  1  0  0  0  0
  6 39  1  0  0  0  0
  7  8  1  0  0  0  0
  7 12  2  0  0  0  0
  7 40  1  0  0  0  0
  8  9  2  0  0  0  0
  8 41  1  0  0  0  0
  9 10  1  0  0  0  0
  9 42  1  0  0  0  0
 10 11  2  0  0  0  0
 11 12  1  0  0  0  0
 11 13  1  0  0  0  0
 12 43  1  0  0  0  0
 13 14  1  0  0  0  0
 13 44  1  0  0  0  0
 13 45  1  0  0  0  0
 14 46  1  0  0  0  0
 14 47  1  0  0  0  0
 14 48  1  0  0  0  0
 15 49  1  0  0  0  0
 16 17  1  0  0  0  0
 16 18  1  0  0  0  0
 16 50  1  0  0  0  0
 17 19  1  0  0  0  0
 17 23  2  0  0  0  0
 18 24  1  0  0  0  0
 18 28  2  0  0  0  0
 19 20  2  0  0  0  0
 19 51  1  0  0  0  0
 20 21  1  0  0  0  0
 20 52  1  0  0  0  0
 21 22  2  0  0  0  0
 21 29  1  0  0  0  0
 22 23  1  0  0  0  0
 22 53  1  0  0  0  0
 23 54  1  0  0  0  0
 24 25  2  0  0  0  0
 24 55  1  0  0  0  0
 25 26  1  0  0  0  0
 25 56  1  0  0  0  0
 26 27  2  0  0  0  0
 26 30  1  0  0  0  0
 27 28  1  0  0  0  0
 27 57  1  0  0  0  0
 28 58  1  0  0  0  0
M  CHG  2   4   1  14   1
M  END
> <Potency[nM] Delta opioid receptor>
3990

> <Potency[nM] Kappa opioid receptor>
2092

> <Potency[nM] Mu opioid receptor>
3085

> <Potency[nM] Nociceptin receptor>
674

> <Name>
Cpd11

$$$$
Cpd12
  SciTegic04261111143D

 58 61  0  0  0  0            999 V2000
   13.2000  -18.8250    0.0000 C   0  0  0  0  0  0  0  0  0  0  0  0
   13.1980  -19.6490    0.0000 C   0  0  0  0  0  0  0  0  0  0  0  0
   13.9080  -20.0600    0.0000 C   0  0  0  0  0  0  0  0  0  0  0  0
   14.6240  -19.6480    0.0000 C   0  0  0  0  0  0  0  0  0  0  0  0
   14.6210  -18.8210    0.0000 C   0  0  0  0  0  0  0  0  0  0  0  0
   13.9060  -18.4140    0.0000 C   0  0  0  0  0  0  0  0  0  0  0  0
   15.3370  -18.4030    0.0000 C   0  0  0  0  0  0  0  0  0  0  0  0
   16.0530  -18.8160    0.0000 C   0  0  0  0  0  0  0  0  0  0  0  0
   16.0570  -19.6340    0.0000 C   0  0  0  0  0  0  0  0  0  0  0  0
   16.7720  -20.0460    0.0000 C   0  0  0  0  0  0  0  0  0  0  0  0
   17.4890  -19.6330    0.0000 C   0  0  0  0  0  0  0  0  0  0  0  0
   17.4830  -18.8070    0.0000 C   0  0  0  0  0  0  0  0  0  0  0  0
   16.7680  -18.3990    0.0000 C   0  0  0  0  0  0  0  0  0  0  0  0
   15.3340  -17.5820    0.0000 N   0  3  0  0  0  0  0  0  0  0  0  0
   16.0490  -17.1710    0.0000 C   0  0  0  0  0  0  0  0  0  0  0  0
   16.0480  -16.3450    0.0000 C   0  0  0  0  0  0  0  0  0  0  0  0
   15.3340  -15.9380    0.0000 C   0  0  0  0  0  0  0  0  0  0  0  0
   14.6250  -16.3460    0.0000 C   0  0  0  0  0  0  0  0  0  0  0  0
   14.6290  -17.1740    0.0000 C   0  0  0  0  0  0  0  0  0  0  0  0
   14.6220  -15.5240    0.0000 C   0  0  0  0  0  0  0  0  0  0  0  0
   14.6270  -14.6990    0.0000 C   0  0  0  0  0  0  0  0  0  0  0  0
   13.9140  -14.2860    0.0000 C   0  0  0  0  0  0  0  0  0  0  0  0
   13.1980  -14.6940    0.0000 C   0  0  0  0  0  0  0  0  0  0  0  0
   13.1950  -15.5200    0.0000 C   0  0  0  0  0  0  0  0  0  0  0  0
   13.9080  -15.9390    0.0000 C   0  0  0  0  0  0  0  0  0  0  0  0
   16.0480  -15.5360    0.0000 O   0  0  0  0  0  0  0  0  0  0  0  0
   12.2640  -18.2860    0.0000 H   0  0  0  0  0  0  0  0  0  0  0  0
   12.2620  -20.1870    0.0000 H   0  0  0  0  0  0  0  0  0  0  0  0
   13.9070  -21.1400    0.0000 H   0  0  0  0  0  0  0  0  0  0  0  0
   15.5600  -20.1870    0.0000 H   0  0  0  0  0  0  0  0  0  0  0  0
   13.9010  -17.3340    0.0000 H   0  0  0  0  0  0  0  0  0  0  0  0
   15.3370  -18.4030   -1.0900 H   0  0  0  0  0  0  0  0  0  0  0  0
   15.1230  -20.1770    0.0000 H   0  0  0  0  0  0  0  0  0  0  0  0
   16.7720  -21.1260    0.0000 H   0  0  0  0  0  0  0  0  0  0  0  0
   18.4260  -20.1700    0.0000 H   0  0  0  0  0  0  0  0  0  0  0  0
   18.4150  -18.2610    0.0000 H   0  0  0  0  0  0  0  0  0  0  0  0
   16.7630  -17.3190    0.0000 H   0  0  0  0  0  0  0  0  0  0  0  0
   15.3340  -17.5820   -1.0100 H   0  0  0  0  0  0  0  0  0  0  0  0
   16.5940  -17.4860   -0.8900 H   0  0  0  0  0  0  0  0  0  0  0  0
   16.5940  -17.4860    0.8900 H   0  0  0  0  0  0  0  0  0  0  0  0
   16.5920  -16.0290   -0.8900 H   0  0  0  0  0  0  0  0  0  0  0  0
   16.5920  -16.0290    0.8900 H   0  0  0  0  0  0  0  0  0  0  0  0
   14.0790  -16.0320   -0.8900 H   0  0  0  0  0  0  0  0  0  0  0  0
   14.0790  -16.0320    0.8900 H   0  0  0  0  0  0  0  0  0  0  0  0
   14.0850  -17.4900    0.8900 H   0  0  0  0  0  0  0  0  0  0  0  0
   14.0850  -17.4900   -0.8900 H   0  0  0  0  0  0  0  0  0  0  0  0
   14.6220  -15.5240   -1.0900 H   0  0  0  0  0  0  0  0  0  0  0  0
   15.1730  -14.3860   -0.8900 H   0  0  0  0  0  0  0  0  0  0  0  0
   15.1730  -14.3860    0.8900 H   0  0  0  0  0  0  0  0  0  0  0  0
   13.9160  -13.6570   -0.8900 H   0  0  0  0  0  0  0  0  0  0  0  0
   13.9160  -13.6570    0.8900 H   0  0  0  0  0  0  0  0  0  0  0  0
   12.6540  -14.3770   -0.8900 H   0  0  0  0  0  0  0  0  0  0  0  0
   12.6540  -14.3770    0.8900 H   0  0  0  0  0  0  0  0  0  0  0  0
   12.6480  -15.8320   -0.8900 H   0  0  0  0  0  0  0  0  0  0  0  0
   12.6480  -15.8320    0.8900 H   0  0  0  0  0  0  0  0  0  0  0  0
   13.9060  -16.5680    0.8900 H   0  0  0  0  0  0  0  0  0  0  0  0
   13.9060  -16.5680   -0.8900 H   0  0  0  0  0  0  0  0  0  0  0  0
   16.7500  -16.1910    0.0000 H   0  0  0  0  0  0  0  0  0  0  0  0
  1  2  1  0  0  0  0
  1  6  2  0  0  0  0
  1 27  1  0  0  0  0
  2  3  2  0  0  0  0
  2 28  1  0  0  0  0
  3  4  1  0  0  0  0
  3 29  1  0  0  0  0
  4  5  2  0  0  0  0
  4 30  1  0  0  0  0
  5  6  1  0  0  0  0
  5  7  1  0  0  0  0
  6 31  1  0  0  0  0
  7  8  1  0  0  0  0
  7 14  1  0  0  0  0
  7 32  1  0  0  0  0
  8  9  1  0  0  0  0
  8 13  2  0  0  0  0
  9 10  2  0  0  0  0
  9 33  1  0  0  0  0
 10 11  1  0  0  0  0
 10 34  1  0  0  0  0
 11 12  2  0  0  0  0
 11 35  1  0  0  0  0
 12 13  1  0  0  0  0
 12 36  1  0  0  0  0
 13 37  1  0  0  0  0
 14 15  1  0  0  0  0
 14 19  1  0  0  0  0
 14 38  1  0  0  0  0
 15 16  1  0  0  0  0
 15 39  1  0  0  0  0
 15 40  1  0  0  0  0
 16 17  1  0  0  0  0
 16 41  1  0  0  0  0
 16 42  1  0  0  0  0
 17 18  1  0  0  0  0
 17 20  1  0  0  0  0
 17 26  1  0  0  0  0
 18 19  1  0  0  0  0
 18 43  1  0  0  0  0
 18 44  1  0  0  0  0
 19 45  1  0  0  0  0
 19 46  1  0  0  0  0
 20 21  1  0  0  0  0
 20 25  1  0  0  0  0
 20 47  1  0  0  0  0
 21 22  1  0  0  0  0
 21 48  1  0  0  0  0
 21 49  1  0  0  0  0
 22 23  1  0  0  0  0
 22 50  1  0  0  0  0
 22 51  1  0  0  0  0
 23 24  1  0  0  0  0
 23 52  1  0  0  0  0
 23 53  1  0  0  0  0
 24 25  1  0  0  0  0
 24 54  1  0  0  0  0
 24 55  1  0  0  0  0
 25 56  1  0  0  0  0
 25 57  1  0  0  0  0
 26 58  1  0  0  0  0
M  CHG  1  14   1
M  END
> <Potency[nM] Delta opioid receptor>
8105

> <Potency[nM] Kappa opioid receptor>
387

> <Potency[nM] Mu opioid receptor>
407

> <Potency[nM] Nociceptin receptor>
17

> <Name>
Cpd12

$$$$
Cpd13
  SciTegic04261111143D

 61 64  0  0  1  0            999 V2000
   -3.4870  -14.5070    0.0000 C   0  0  0  0  0  0  0  0  0  0  0  0
   -4.2020  -14.9130    0.0000 C   0  0  0  0  0  0  0  0  0  0  0  0
   -4.2070  -15.7330    0.0000 C   0  0  0  0  0  0  0  0  0  0  0  0
   -3.4940  -16.1540    0.0000 N   0  3  0  0  0  0  0  0  0  0  0  0
   -2.7790  -15.7430    0.0000 C   0  0  0  0  0  0  0  0  0  0  0  0
   -2.7720  -14.9170    0.0000 C   0  0  0  0  0  0  0  0  0  0  0  0
   -5.6260  -13.2670    0.0000 C   0  0  0  0  0  0  0  0  0  0  0  0
   -5.6270  -14.0950    0.0000 C   0  0  0  0  0  0  0  0  0  0  0  0
   -4.9140  -14.5100    0.0000 C   0  0  0  0  0  0  0  0  0  0  0  0
   -4.1980  -14.0940    0.0000 C   0  0  0  0  0  0  0  0  0  0  0  0
   -4.2010  -13.2640    0.0000 C   0  0  0  0  0  0  0  0  0  0  0  0
   -4.9150  -12.8570    0.0000 C   0  0  0  0  0  0  0  0  0  0  0  0
   -3.4850  -12.8500    0.0000 C   0  0  0  0  0  0  0  0  0  0  0  0
   -2.7700  -13.2620    0.0000 N   0  3  0  0  0  0  0  0  0  0  0  0
   -2.7670  -14.0920    0.0000 O   0  0  0  0  0  0  0  0  0  0  0  0
   -3.5000  -16.9740    0.0000 C   0  0  2  0  0  0  0  0  0  0  0  0
   -4.2170  -17.3830    0.0000 C   0  0  0  0  0  0  0  0  0  0  0  0
   -2.7910  -17.3940    0.0000 C   0  0  0  0  0  0  0  0  0  0  0  0
   -4.9270  -16.9650    0.0000 C   0  0  0  0  0  0  0  0  0  0  0  0
   -5.6470  -17.3690    0.0000 C   0  0  0  0  0  0  0  0  0  0  0  0
   -5.6540  -18.1950    0.0000 C   0  0  0  0  0  0  0  0  0  0  0  0
   -4.9340  -18.6150    0.0000 C   0  0  0  0  0  0  0  0  0  0  0  0
   -4.2220  -18.2040    0.0000 C   0  0  0  0  0  0  0  0  0  0  0  0
   -2.7990  -18.2180    0.0000 C   0  0  0  0  0  0  0  0  0  0  0  0
   -2.0850  -18.6340    0.0000 C   0  0  0  0  0  0  0  0  0  0  0  0
   -1.3680  -18.2290    0.0000 C   0  0  0  0  0  0  0  0  0  0  0  0
   -1.3640  -17.4000    0.0000 C   0  0  0  0  0  0  0  0  0  0  0  0
   -2.0780  -16.9840    0.0000 C   0  0  0  0  0  0  0  0  0  0  0  0
   -2.0760  -16.1580    0.0000 C   0  0  0  0  0  0  0  0  0  0  0  0
   -4.7450  -14.5950   -0.8900 H   0  0  0  0  0  0  0  0  0  0  0  0
   -4.7450  -14.5950    0.8900 H   0  0  0  0  0  0  0  0  0  0  0  0
   -4.7540  -16.0430   -0.8900 H   0  0  0  0  0  0  0  0  0  0  0  0
   -4.7540  -16.0430    0.8900 H   0  0  0  0  0  0  0  0  0  0  0  0
   -3.4940  -16.1540    1.0100 H   0  0  0  0  0  0  0  0  0  0  0  0
   -2.2360  -16.0600   -0.8900 H   0  0  0  0  0  0  0  0  0  0  0  0
   -2.2360  -16.0600    0.8900 H   0  0  0  0  0  0  0  0  0  0  0  0
   -2.2260  -14.6040    0.8900 H   0  0  0  0  0  0  0  0  0  0  0  0
   -2.2260  -14.6040   -0.8900 H   0  0  0  0  0  0  0  0  0  0  0  0
   -6.5610  -12.7260    0.0000 H   0  0  0  0  0  0  0  0  0  0  0  0
   -6.5640  -14.6330    0.0000 H   0  0  0  0  0  0  0  0  0  0  0  0
   -4.9140  -15.5900    0.0000 H   0  0  0  0  0  0  0  0  0  0  0  0
   -4.9180  -11.7770    0.0000 H   0  0  0  0  0  0  0  0  0  0  0  0
   -3.4850  -12.2210    0.8900 H   0  0  0  0  0  0  0  0  0  0  0  0
   -3.4850  -12.2210   -0.8900 H   0  0  0  0  0  0  0  0  0  0  0  0
   -2.7270  -13.8610    0.8120 H   0  0  0  0  0  0  0  0  0  0  0  0
   -2.0030  -12.6050    0.0250 H   0  0  0  0  0  0  0  0  0  0  0  0
   -2.7050  -13.8240   -0.8370 H   0  0  0  0  0  0  0  0  0  0  0  0
   -2.0590  -14.7400    0.0000 H   0  0  0  0  0  0  0  0  0  0  0  0
   -3.5000  -16.9740   -1.0900 H   0  0  0  0  0  0  0  0  0  0  0  0
   -4.9160  -15.8850    0.0000 H   0  0  0  0  0  0  0  0  0  0  0  0
   -6.5770  -16.8190    0.0000 H   0  0  0  0  0  0  0  0  0  0  0  0
   -6.5930  -18.7290    0.0000 H   0  0  0  0  0  0  0  0  0  0  0  0
   -4.9360  -19.6950    0.0000 H   0  0  0  0  0  0  0  0  0  0  0  0
   -3.2880  -18.7470    0.0000 H   0  0  0  0  0  0  0  0  0  0  0  0
   -3.7380  -18.7520    0.0000 H   0  0  0  0  0  0  0  0  0  0  0  0
   -2.0920  -19.7140    0.0000 H   0  0  0  0  0  0  0  0  0  0  0  0
   -0.4370  -18.7760    0.0000 H   0  0  0  0  0  0  0  0  0  0  0  0
   -0.4260  -16.8640    0.0000 H   0  0  0  0  0  0  0  0  0  0  0  0
   -3.1030  -15.7920    0.0000 H   0  0  0  0  0  0  0  0  0  0  0  0
   -1.5610  -15.7960   -0.8900 H   0  0  0  0  0  0  0  0  0  0  0  0
   -1.5610  -15.7960    0.8900 H   0  0  0  0  0  0  0  0  0  0  0  0
  1  2  1  0  0  0  0
  1  6  1  0  0  0  0
  1 10  1  0  0  0  0
  1 15  1  0  0  0  0
  2  3  1  0  0  0  0
  2 30  1  0  0  0  0
  2 31  1  0  0  0  0
  3  4  1  0  0  0  0
  3 32  1  0  0  0  0
  3 33  1  0  0  0  0
  4  5  1  0  0  0  0
  4 16  1  0  0  0  0
  4 34  1  0  0  0  0
  5  6  1  0  0  0  0
  5 35  1  0  0  0  0
  5 36  1  0  0  0  0
  6 37  1  0  0  0  0
  6 38  1  0  0  0  0
  7  8  1  0  0  0  0
  7 12  2  0  0  0  0
  7 39  1  0  0  0  0
  8  9  2  0  0  0  0
  8 40  1  0  0  0  0
  9 10  1  0  0  0  0
  9 41  1  0  0  0  0
 10 11  2  0  0  0  0
 11 12  1  0  0  0  0
 11 13  1  0  0  0  0
 12 42  1  0  0  0  0
 13 14  1  0  0  0  0
 13 43  1  0  0  0  0
 13 44  1  0  0  0  0
 14 45  1  0  0  0  0
 14 46  1  0  0  0  0
 14 47  1  0  0  0  0
 15 48  1  0  0  0  0
 16 17  1  0  0  0  0
 16 18  1  0  0  0  0
 16 49  1  0  0  0  0
 17 19  1  0  0  0  0
 17 23  2  0  0  0  0
 18 24  1  0  0  0  0
 18 28  2  0  0  0  0
 19 20  2  0  0  0  0
 19 50  1  0  0  0  0
 20 21  1  0  0  0  0
 20 51  1  0  0  0  0
 21 22  2  0  0  0  0
 21 52  1  0  0  0  0
 22 23  1  0  0  0  0
 22 53  1  0  0  0  0
 23 54  1  0  0  0  0
 24 25  2  0  0  0  0
 24 55  1  0  0  0  0
 25 26  1  0  0  0  0
 25 56  1  0  0  0  0
 26 27  2  0  0  0  0
 26 57  1  0  0  0  0
 27 28  1  0  0  0  0
 27 58  1  0  0  0  0
 28 29  1  0  0  0  0
 29 59  1  0  0  0  0
 29 60  1  0  0  0  0
 29 61  1  0  0  0  0
M  CHG  2   4   1  14   1
M  END
> <Potency[nM] Delta opioid receptor>
2867

> <Potency[nM] Kappa opioid receptor>
725

> <Potency[nM] Mu opioid receptor>
28

> <Potency[nM] Nociceptin receptor>
0.7

> <Name>
Cpd13

$$$$
Cpd14
  SciTegic04261111143D

 48 50  0  0  1  0            999 V2000
   -1.9480  -15.7230    0.0000 C   0  0  0  0  0  0  0  0  0  0  0  0
   -1.9480  -16.5510    0.0000 C   0  0  0  0  0  0  0  0  0  0  0  0
   -1.2350  -16.9630    0.0000 N   0  3  0  0  0  0  0  0  0  0  0  0
   -0.5180  -16.5510    0.0000 C   0  0  0  0  0  0  0  0  0  0  0  0
   -0.5180  -15.7230    0.0000 C   0  0  0  0  0  0  0  0  0  0  0  0
   -1.2350  -15.3070    0.0000 C   0  0  0  0  0  0  0  0  0  0  0  0
   -1.9530  -14.8960    0.0000 C   0  0  0  0  0  0  0  0  0  0  0  0
   -0.5300  -14.8910    0.0000 O   0  0  0  0  0  0  0  0  0  0  0  0
   -1.9520  -14.0670    0.0000 C   0  0  0  0  0  0  0  0  0  0  0  0
   -2.6690  -13.6560    0.0000 C   0  0  0  0  0  0  0  0  0  0  0  0
   -3.3850  -14.0720    0.0000 C   0  0  0  0  0  0  0  0  0  0  0  0
   -3.3800  -14.9030    0.0000 C   0  0  0  0  0  0  0  0  0  0  0  0
   -2.6630  -15.3110    0.0000 C   0  0  0  0  0  0  0  0  0  0  0  0
   -1.2360  -17.7860    0.0000 C   0  0  2  0  0  0  0  0  0  0  0  0
   -1.9500  -18.1970    0.0000 C   0  0  0  0  0  0  0  0  0  0  0  0
   -2.6580  -17.7800    0.0000 C   0  0  0  0  0  0  0  0  0  0  0  0
   -3.3710  -18.1900    0.0000 C   0  0  0  0  0  0  0  0  0  0  0  0
   -3.3720  -19.0140    0.0000 C   0  0  0  0  0  0  0  0  0  0  0  0
   -2.6550  -19.4270    0.0000 C   0  0  0  0  0  0  0  0  0  0  0  0
   -1.9450  -19.0150    0.0000 C   0  0  0  0  0  0  0  0  0  0  0  0
   -0.5230  -18.1990    0.0000 C   0  0  0  0  0  0  0  0  0  0  0  0
   -0.5240  -19.0220    0.0000 O   0  0  0  0  0  0  0  0  0  0  0  0
    0.1900  -17.7880    0.0000 O   0  0  0  0  0  0  0  0  0  0  0  0
    0.1880  -19.4350    0.0000 C   0  0  0  0  0  0  0  0  0  0  0  0
   -2.4940  -15.4100    0.8900 H   0  0  0  0  0  0  0  0  0  0  0  0
   -2.4940  -15.4100   -0.8900 H   0  0  0  0  0  0  0  0  0  0  0  0
   -2.4930  -16.8660   -0.8900 H   0  0  0  0  0  0  0  0  0  0  0  0
   -2.4930  -16.8660    0.8900 H   0  0  0  0  0  0  0  0  0  0  0  0
   -1.2350  -16.9630    1.0100 H   0  0  0  0  0  0  0  0  0  0  0  0
    0.0270  -16.8660   -0.8900 H   0  0  0  0  0  0  0  0  0  0  0  0
    0.0270  -16.8660    0.8900 H   0  0  0  0  0  0  0  0  0  0  0  0
    0.0270  -15.4090   -0.8900 H   0  0  0  0  0  0  0  0  0  0  0  0
    0.0270  -15.4090    0.8900 H   0  0  0  0  0  0  0  0  0  0  0  0
    0.1850  -15.5320    0.0000 H   0  0  0  0  0  0  0  0  0  0  0  0
   -1.0170  -13.5260    0.0000 H   0  0  0  0  0  0  0  0  0  0  0  0
   -2.6720  -12.5760    0.0000 H   0  0  0  0  0  0  0  0  0  0  0  0
   -4.3230  -13.5360    0.0000 H   0  0  0  0  0  0  0  0  0  0  0  0
   -4.3120  -15.4490    0.0000 H   0  0  0  0  0  0  0  0  0  0  0  0
   -2.6570  -16.3910    0.0000 H   0  0  0  0  0  0  0  0  0  0  0  0
   -1.2360  -17.7860   -1.0900 H   0  0  0  0  0  0  0  0  0  0  0  0
   -2.6520  -16.7000    0.0000 H   0  0  0  0  0  0  0  0  0  0  0  0
   -4.3060  -17.6490    0.0000 H   0  0  0  0  0  0  0  0  0  0  0  0
   -4.3070  -19.5540    0.0000 H   0  0  0  0  0  0  0  0  0  0  0  0
   -2.6530  -20.5070    0.0000 H   0  0  0  0  0  0  0  0  0  0  0  0
   -1.0070  -19.5510    0.0000 H   0  0  0  0  0  0  0  0  0  0  0  0
   -0.0130  -20.5060    0.0000 H   0  0  0  0  0  0  0  0  0  0  0  0
    0.7600  -19.1730    0.8900 H   0  0  0  0  0  0  0  0  0  0  0  0
    0.7600  -19.1730   -0.8900 H   0  0  0  0  0  0  0  0  0  0  0  0
  1  2  1  0  0  0  0
  1  6  1  0  0  0  0
  1 25  1  0  0  0  0
  1 26  1  0  0  0  0
  2  3  1  0  0  0  0
  2 27  1  0  0  0  0
  2 28  1  0  0  0  0
  3  4  1  0  0  0  0
  3 14  1  0  0  0  0
  3 29  1  0  0  0  0
  4  5  1  0  0  0  0
  4 30  1  0  0  0  0
  4 31  1  0  0  0  0
  5  6  1  0  0  0  0
  5 32  1  0  0  0  0
  5 33  1  0  0  0  0
  6  7  1  0  0  0  0
  6  8  1  0  0  0  0
  7  9  1  0  0  0  0
  7 13  2  0  0  0  0
  8 34  1  0  0  0  0
  9 10  2  0  0  0  0
  9 35  1  0  0  0  0
 10 11  1  0  0  0  0
 10 36  1  0  0  0  0
 11 12  2  0  0  0  0
 11 37  1  0  0  0  0
 12 13  1  0  0  0  0
 12 38  1  0  0  0  0
 13 39  1  0  0  0  0
 14 15  1  0  0  0  0
 14 21  1  0  0  0  0
 14 40  1  0  0  0  0
 15 16  1  0  0  0  0
 15 20  2  0  0  0  0
 16 17  2  0  0  0  0
 16 41  1  0  0  0  0
 17 18  1  0  0  0  0
 17 42  1  0  0  0  0
 18 19  2  0  0  0  0
 18 43  1  0  0  0  0
 19 20  1  0  0  0  0
 19 44  1  0  0  0  0
 20 45  1  0  0  0  0
 21 22  1  0  0  0  0
 21 23  2  0  0  0  0
 22 24  1  0  0  0  0
 24 46  1  0  0  0  0
 24 47  1  0  0  0  0
 24 48  1  0  0  0  0
M  CHG  1   3   1
M  END
> <Potency[nM] Delta opioid receptor>
121800

> <Potency[nM] Kappa opioid receptor>
6753

> <Potency[nM] Mu opioid receptor>
59810

> <Potency[nM] Nociceptin receptor>
1887

> <Name>
Cpd14

$$$$
Cpd15
  SciTegic04261111143D

 71 75  0  0  0  0            999 V2000
   10.1710  -12.9220    0.0000 C   0  0  0  0  0  0  0  0  0  0  0  0
   10.1710  -13.7470    0.0000 C   0  0  0  0  0  0  0  0  0  0  0  0
   10.8820  -14.1530    0.0000 N   0  3  0  0  0  0  0  0  0  0  0  0
   11.5920  -13.7470    0.0000 C   0  0  0  0  0  0  0  0  0  0  0  0
   11.5920  -12.9220    0.0000 C   0  0  0  0  0  0  0  0  0  0  0  0
   10.8820  -12.5080    0.0000 C   0  0  0  0  0  0  0  0  0  0  0  0
    8.7360  -11.2670    0.0000 C   0  0  0  0  0  0  0  0  0  0  0  0
    8.7340  -12.0940    0.0000 C   0  0  0  0  0  0  0  0  0  0  0  0
    9.4530  -12.5100    0.0000 C   0  0  0  0  0  0  0  0  0  0  0  0
   10.1680  -12.0940    0.0000 C   0  0  0  0  0  0  0  0  0  0  0  0
   10.1650  -11.2630    0.0000 C   0  0  0  0  0  0  0  0  0  0  0  0
    9.4510  -10.8560    0.0000 C   0  0  0  0  0  0  0  0  0  0  0  0
   10.8760  -10.8500    0.0000 C   0  0  0  0  0  0  0  0  0  0  0  0
   10.8730  -10.0250    0.0000 N   0  3  0  0  0  0  0  0  0  0  0  0
   11.5910  -12.0850    0.0000 O   0  0  0  0  0  0  0  0  0  0  0  0
   10.8820  -14.9780    0.0000 C   0  0  0  0  0  0  0  0  0  0  0  0
   10.1690  -15.3930    0.0000 C   0  0  0  0  0  0  0  0  0  0  0  0
   11.5950  -15.3930    0.0000 C   0  0  0  0  0  0  0  0  0  0  0  0
    9.4570  -14.9750    0.0000 C   0  0  0  0  0  0  0  0  0  0  0  0
    8.7400  -15.3890    0.0000 C   0  0  0  0  0  0  0  0  0  0  0  0
    8.7390  -16.2150    0.0000 C   0  0  0  0  0  0  0  0  0  0  0  0
    9.4580  -16.6250    0.0000 C   0  0  0  0  0  0  0  0  0  0  0  0
   10.1720  -16.2130    0.0000 C   0  0  0  0  0  0  0  0  0  0  0  0
   11.5920  -16.2180    0.0000 C   0  0  0  0  0  0  0  0  0  0  0  0
   12.3040  -16.6280    0.0000 C   0  0  0  0  0  0  0  0  0  0  0  0
   13.0230  -16.2180    0.0000 C   0  0  0  0  0  0  0  0  0  0  0  0
   13.0200  -15.3880    0.0000 C   0  0  0  0  0  0  0  0  0  0  0  0
   12.3030  -14.9780    0.0000 C   0  0  0  0  0  0  0  0  0  0  0  0
    9.4580  -14.1540    0.0000 Cl  0  0  0  0  0  0  0  0  0  0  0  0
   12.3040  -14.1520    0.0000 Cl  0  0  0  0  0  0  0  0  0  0  0  0
   11.5860   -9.6170    0.0000 C   0  0  0  0  0  0  0  0  0  0  0  0
   11.5840   -8.7960    0.0000 C   0  0  0  0  0  0  0  0  0  0  0  0
   10.8720   -8.3800    0.0000 N   0  3  0  0  0  0  0  0  0  0  0  0
   10.1580   -8.7960    0.0000 C   0  0  0  0  0  0  0  0  0  0  0  0
   10.1580   -9.6190    0.0000 C   0  0  0  0  0  0  0  0  0  0  0  0
    9.6250  -12.6080    0.8900 H   0  0  0  0  0  0  0  0  0  0  0  0
    9.6250  -12.6080   -0.8900 H   0  0  0  0  0  0  0  0  0  0  0  0
    9.6270  -14.0630   -0.8900 H   0  0  0  0  0  0  0  0  0  0  0  0
    9.6270  -14.0630    0.8900 H   0  0  0  0  0  0  0  0  0  0  0  0
   10.8820  -14.1530    1.0100 H   0  0  0  0  0  0  0  0  0  0  0  0
   12.1360  -14.0630   -0.8900 H   0  0  0  0  0  0  0  0  0  0  0  0
   12.1360  -14.0630    0.8900 H   0  0  0  0  0  0  0  0  0  0  0  0
   12.1380  -12.6090   -0.8900 H   0  0  0  0  0  0  0  0  0  0  0  0
   12.1380  -12.6090    0.8900 H   0  0  0  0  0  0  0  0  0  0  0  0
    7.8020  -10.7250    0.0000 H   0  0  0  0  0  0  0  0  0  0  0  0
    7.7980  -12.6320    0.0000 H   0  0  0  0  0  0  0  0  0  0  0  0
    9.4540  -13.5900    0.0000 H   0  0  0  0  0  0  0  0  0  0  0  0
    9.4490   -9.7760    0.0000 H   0  0  0  0  0  0  0  0  0  0  0  0
   11.4220  -11.1630   -0.8900 H   0  0  0  0  0  0  0  0  0  0  0  0
   11.4220  -11.1630    0.8900 H   0  0  0  0  0  0  0  0  0  0  0  0
   10.8730  -10.0250   -1.0100 H   0  0  0  0  0  0  0  0  0  0  0  0
   12.3090  -12.7220    0.0000 H   0  0  0  0  0  0  0  0  0  0  0  0
   10.8820  -14.9780   -1.0900 H   0  0  0  0  0  0  0  0  0  0  0  0
    7.8050  -14.8480    0.0000 H   0  0  0  0  0  0  0  0  0  0  0  0
    7.8050  -16.7570    0.0000 H   0  0  0  0  0  0  0  0  0  0  0  0
    9.4610  -17.7050    0.0000 H   0  0  0  0  0  0  0  0  0  0  0  0
   11.1080  -16.7510    0.0000 H   0  0  0  0  0  0  0  0  0  0  0  0
   10.6560  -16.7570    0.0000 H   0  0  0  0  0  0  0  0  0  0  0  0
   12.3020  -17.7080    0.0000 H   0  0  0  0  0  0  0  0  0  0  0  0
   13.9580  -16.7590    0.0000 H   0  0  0  0  0  0  0  0  0  0  0  0
   13.9530  -14.8440    0.0000 H   0  0  0  0  0  0  0  0  0  0  0  0
   12.1310   -9.9320   -0.8900 H   0  0  0  0  0  0  0  0  0  0  0  0
   12.1310   -9.9320    0.8900 H   0  0  0  0  0  0  0  0  0  0  0  0
   12.1290   -8.4820   -0.8900 H   0  0  0  0  0  0  0  0  0  0  0  0
   12.1290   -8.4820    0.8900 H   0  0  0  0  0  0  0  0  0  0  0  0
   10.8720   -7.7970   -0.8250 H   0  0  0  0  0  0  0  0  0  0  0  0
   10.8720   -7.7970    0.8250 H   0  0  0  0  0  0  0  0  0  0  0  0
    9.6120   -8.4820   -0.8900 H   0  0  0  0  0  0  0  0  0  0  0  0
    9.6120   -8.4820    0.8900 H   0  0  0  0  0  0  0  0  0  0  0  0
    9.6140   -9.9360    0.8900 H   0  0  0  0  0  0  0  0  0  0  0  0
    9.6140   -9.9360   -0.8900 H   0  0  0  0  0  0  0  0  0  0  0  0
  1  2  1  0  0  0  0
  1  6  1  0  0  0  0
  1 36  1  0  0  0  0
  1 37  1  0  0  0  0
  2  3  1  0  0  0  0
  2 38  1  0  0  0  0
  2 39  1  0  0  0  0
  3  4  1  0  0  0  0
  3 16  1  0  0  0  0
  3 40  1  0  0  0  0
  4  5  1  0  0  0  0
  4 41  1  0  0  0  0
  4 42  1  0  0  0  0
  5  6  1  0  0  0  0
  5 43  1  0  0  0  0
  5 44  1  0  0  0  0
  6 10  1  0  0  0  0
  6 15  1  0  0  0  0
  7  8  1  0  0  0  0
  7 12  2  0  0  0  0
  7 45  1  0  0  0  0
  8  9  2  0  0  0  0
  8 46  1  0  0  0  0
  9 10  1  0  0  0  0
  9 47  1  0  0  0  0
 10 11  2  0  0  0  0
 11 12  1  0  0  0  0
 11 13  1  0  0  0  0
 12 48  1  0  0  0  0
 13 14  1  0  0  0  0
 13 49  1  0  0  0  0
 13 50  1  0  0  0  0
 14 31  1  0  0  0  0
 14 35  1  0  0  0  0
 14 51  1  0  0  0  0
 15 52  1  0  0  0  0
 16 17  1  0  0  0  0
 16 18  1  0  0  0  0
 16 53  1  0  0  0  0
 17 19  1  0  0  0  0
 17 23  2  0  0  0  0
 18 24  1  0  0  0  0
 18 28  2  0  0  0  0
 19 20  2  0  0  0  0
 19 29  1  0  0  0  0
 20 21  1  0  0  0  0
 20 54  1  0  0  0  0
 21 22  2  0  0  0  0
 21 55  1  0  0  0  0
 22 23  1  0  0  0  0
 22 56  1  0  0  0  0
 23 57  1  0  0  0  0
 24 25  2  0  0  0  0
 24 58  1  0  0  0  0
 25 26  1  0  0  0  0
 25 59  1  0  0  0  0
 26 27  2  0  0  0  0
 26 60  1  0  0  0  0
 27 28  1  0  0  0  0
 27 61  1  0  0  0  0
 28 30  1  0  0  0  0
 31 32  1  0  0  0  0
 31 62  1  0  0  0  0
 31 63  1  0  0  0  0
 32 33  1  0  0  0  0
 32 64  1  0  0  0  0
 32 65  1  0  0  0  0
 33 34  1  0  0  0  0
 33 66  1  0  0  0  0
 33 67  1  0  0  0  0
 34 35  1  0  0  0  0
 34 68  1  0  0  0  0
 34 69  1  0  0  0  0
 35 70  1  0  0  0  0
 35 71  1  0  0  0  0
M  CHG  3   3   1  14   1  33   1
M  END
> <Potency[nM] Delta opioid receptor>
1167

> <Potency[nM] Kappa opioid receptor>
261

> <Potency[nM] Mu opioid receptor>
145

> <Potency[nM] Nociceptin receptor>
1.9

> <Name>
Cpd15

$$$$
Cpd16
  SciTegic04261111143D

 49 52  0  0  1  0            999 V2000
   -2.5970    0.5670    0.0000 C   0  0  0  0  0  0  0  0  0  0  0  0
   -2.5970   -0.2610    0.0000 C   0  0  0  0  0  0  0  0  0  0  0  0
   -1.8840   -0.6720    0.0000 N   0  3  0  0  0  0  0  0  0  0  0  0
   -1.1670   -0.2610    0.0000 C   0  0  0  0  0  0  0  0  0  0  0  0
   -1.1670    0.5670    0.0000 C   0  0  0  0  0  0  0  0  0  0  0  0
   -1.8840    0.9830    0.0000 C   0  0  0  0  0  0  0  0  0  0  0  0
   -2.6020    1.3950    0.0000 C   0  0  0  0  0  0  0  0  0  0  0  0
   -1.1800    1.3990    0.0000 O   0  0  0  0  0  0  0  0  0  0  0  0
   -2.6020    2.2230    0.0000 C   0  0  0  0  0  0  0  0  0  0  0  0
   -3.3180    2.6340    0.0000 C   0  0  0  0  0  0  0  0  0  0  0  0
   -4.0340    2.2190    0.0000 C   0  0  0  0  0  0  0  0  0  0  0  0
   -4.0290    1.3870    0.0000 C   0  0  0  0  0  0  0  0  0  0  0  0
   -3.3120    0.9800    0.0000 C   0  0  0  0  0  0  0  0  0  0  0  0
   -1.8860   -1.4950    0.0000 C   0  0  2  0  0  0  0  0  0  0  0  0
   -2.5990   -1.9060    0.0000 C   0  0  0  0  0  0  0  0  0  0  0  0
   -3.3070   -1.4900    0.0000 C   0  0  0  0  0  0  0  0  0  0  0  0
   -4.0200   -1.9000    0.0000 C   0  0  0  0  0  0  0  0  0  0  0  0
   -4.0210   -2.7240    0.0000 C   0  0  0  0  0  0  0  0  0  0  0  0
   -3.3040   -3.1360    0.0000 C   0  0  0  0  0  0  0  0  0  0  0  0
   -2.5940   -2.7240    0.0000 C   0  0  0  0  0  0  0  0  0  0  0  0
   -1.1720   -1.9100    0.0000 C   0  0  0  0  0  0  0  0  0  0  0  0
   -1.0870   -2.7290    0.0000 C   0  0  0  0  0  0  0  0  0  0  0  0
   -0.2820   -2.9010    0.0000 C   0  0  0  0  0  0  0  0  0  0  0  0
    0.1300   -2.1890    0.0000 C   0  0  0  0  0  0  0  0  0  0  0  0
   -0.4200   -1.5770    0.0000 S   0  0  0  0  0  0  0  0  0  0  0  0
   -3.1430    0.8800    0.8900 H   0  0  0  0  0  0  0  0  0  0  0  0
   -3.1430    0.8800   -0.8900 H   0  0  0  0  0  0  0  0  0  0  0  0
   -3.1420   -0.5760   -0.8900 H   0  0  0  0  0  0  0  0  0  0  0  0
   -3.1420   -0.5760    0.8900 H   0  0  0  0  0  0  0  0  0  0  0  0
   -1.8840   -0.6720    1.0100 H   0  0  0  0  0  0  0  0  0  0  0  0
   -0.6220   -0.5770   -0.8900 H   0  0  0  0  0  0  0  0  0  0  0  0
   -0.6220   -0.5770    0.8900 H   0  0  0  0  0  0  0  0  0  0  0  0
   -0.6220    0.8810   -0.8900 H   0  0  0  0  0  0  0  0  0  0  0  0
   -0.6220    0.8810    0.8900 H   0  0  0  0  0  0  0  0  0  0  0  0
   -0.4650    0.7590    0.0000 H   0  0  0  0  0  0  0  0  0  0  0  0
   -1.6670    2.7640    0.0000 H   0  0  0  0  0  0  0  0  0  0  0  0
   -3.3200    3.7140    0.0000 H   0  0  0  0  0  0  0  0  0  0  0  0
   -4.9710    2.7550    0.0000 H   0  0  0  0  0  0  0  0  0  0  0  0
   -4.9610    0.8410    0.0000 H   0  0  0  0  0  0  0  0  0  0  0  0
   -3.3050   -0.1000    0.0000 H   0  0  0  0  0  0  0  0  0  0  0  0
   -1.8860   -1.4950   -1.0900 H   0  0  0  0  0  0  0  0  0  0  0  0
   -3.3020   -0.4100    0.0000 H   0  0  0  0  0  0  0  0  0  0  0  0
   -4.9550   -1.3590    0.0000 H   0  0  0  0  0  0  0  0  0  0  0  0
   -4.9560   -3.2640    0.0000 H   0  0  0  0  0  0  0  0  0  0  0  0
   -3.3020   -4.2160    0.0000 H   0  0  0  0  0  0  0  0  0  0  0  0
   -1.6560   -3.2600    0.0000 H   0  0  0  0  0  0  0  0  0  0  0  0
   -1.8900   -3.4510    0.0000 H   0  0  0  0  0  0  0  0  0  0  0  0
    0.1560   -3.8880    0.0000 H   0  0  0  0  0  0  0  0  0  0  0  0
    1.2040   -2.0770    0.0000 H   0  0  0  0  0  0  0  0  0  0  0  0
  1  2  1  0  0  0  0
  1  6  1  0  0  0  0
  1 26  1  0  0  0  0
  1 27  1  0  0  0  0
  2  3  1  0  0  0  0
  2 28  1  0  0  0  0
  2 29  1  0  0  0  0
  3  4  1  0  0  0  0
  3 14  1  0  0  0  0
  3 30  1  0  0  0  0
  4  5  1  0  0  0  0
  4 31  1  0  0  0  0
  4 32  1  0  0  0  0
  5  6  1  0  0  0  0
  5 33  1  0  0  0  0
  5 34  1  0  0  0  0
  6  7  1  0  0  0  0
  6  8  1  0  0  0  0
  7  9  1  0  0  0  0
  7 13  2  0  0  0  0
  8 35  1  0  0  0  0
  9 10  2  0  0  0  0
  9 36  1  0  0  0  0
 10 11  1  0  0  0  0
 10 37  1  0  0  0  0
 11 12  2  0  0  0  0
 11 38  1  0  0  0  0
 12 13  1  0  0  0  0
 12 39  1  0  0  0  0
 13 40  1  0  0  0  0
 14 15  1  0  0  0  0
 14 21  1  0  0  0  0
 14 41  1  0  0  0  0
 15 16  1  0  0  0  0
 15 20  2  0  0  0  0
 16 17  2  0  0  0  0
 16 42  1  0  0  0  0
 17 18  1  0  0  0  0
 17 43  1  0  0  0  0
 18 19  2  0  0  0  0
 18 44  1  0  0  0  0
 19 20  1  0  0  0  0
 19 45  1  0  0  0  0
 20 46  1  0  0  0  0
 21 22  2  0  0  0  0
 21 25  1  0  0  0  0
 22 23  1  0  0  0  0
 22 47  1  0  0  0  0
 23 24  2  0  0  0  0
 23 48  1  0  0  0  0
 24 25  1  0  0  0  0
 24 49  1  0  0  0  0
M  CHG  1   3   1
M  END
> <Potency[nM] Delta opioid receptor>
7845

> <Potency[nM] Kappa opioid receptor>
971

> <Potency[nM] Mu opioid receptor>
405

> <Potency[nM] Nociceptin receptor>
35

> <Name>
Cpd16

$$$$
Cpd17
  SciTegic04261111143D

 61 64  0  0  0  0            999 V2000
   -0.1000    0.9000    0.0000 N   0  0  0  0  0  0  0  0  0  0  0  0
    0.3920    0.2330    0.0000 C   0  0  0  0  0  0  0  0  0  0  0  0
   -0.1000   -0.4420    0.0000 C   0  0  0  0  0  0  0  0  0  0  0  0
   -0.8880    0.6460    0.0000 C   0  0  0  0  0  0  0  0  0  0  0  0
   -0.8880   -0.1880    0.0000 C   0  0  0  0  0  0  0  0  0  0  0  0
    0.7040   -0.6120    0.0000 C   0  0  0  0  0  0  0  0  0  0  0  0
   -0.6500   -1.0540    0.0000 C   0  0  0  0  0  0  0  0  0  0  0  0
    0.4040   -2.0130    0.0000 N   0  3  0  0  0  0  0  0  0  0  0  0
   -1.6080   -0.6000    0.0000 C   0  0  0  0  0  0  0  0  0  0  0  0
    1.2170    0.2330    0.0000 O   0  0  0  0  0  0  0  0  0  0  0  0
   -1.6080    1.0580    0.0000 C   0  0  0  0  0  0  0  0  0  0  0  0
    0.9620   -1.4000    0.0000 C   0  0  0  0  0  0  0  0  0  0  0  0
   -0.4000   -1.8380    0.0000 C   0  0  0  0  0  0  0  0  0  0  0  0
    0.6540   -2.8000    0.0000 C   0  0  0  0  0  0  0  0  0  0  0  0
    0.3500    1.5960    0.0000 C   0  0  0  0  0  0  0  0  0  0  0  0
   -2.3210   -0.1880    0.0000 C   0  0  0  0  0  0  0  0  0  0  0  0
   -2.3210    0.6380    0.0000 C   0  0  0  0  0  0  0  0  0  0  0  0
    1.4670   -2.9750    0.0000 C   0  0  0  0  0  0  0  0  0  0  0  0
   -3.0330    1.0500    0.0000 C   0  0  0  0  0  0  0  0  0  0  0  0
    1.6790   -3.7750    0.0000 C   0  0  0  0  0  0  0  0  0  0  0  0
    1.8790   -2.2620    0.0000 C   0  0  0  0  0  0  0  0  0  0  0  0
    2.6790   -2.0420    0.0000 C   0  0  0  0  0  0  0  0  0  0  0  0
    2.3920   -4.1880    0.0000 C   0  0  0  0  0  0  0  0  0  0  0  0
    3.3920   -2.4540    0.0000 C   0  0  0  0  0  0  0  0  0  0  0  0
    3.6040   -3.2540    0.0000 C   0  0  0  0  0  0  0  0  0  0  0  0
    3.1920   -3.9670    0.0000 C   0  0  0  0  0  0  0  0  0  0  0  0
    1.1240   -0.1440    0.8900 H   0  0  0  0  0  0  0  0  0  0  0  0
    1.1240   -0.1440   -0.8900 H   0  0  0  0  0  0  0  0  0  0  0  0
   -1.2650   -0.9220   -0.8900 H   0  0  0  0  0  0  0  0  0  0  0  0
   -1.2650   -0.9220    0.8900 H   0  0  0  0  0  0  0  0  0  0  0  0
    0.4040   -2.0130   -1.0100 H   0  0  0  0  0  0  0  0  0  0  0  0
   -1.6100   -1.6800    0.0000 H   0  0  0  0  0  0  0  0  0  0  0  0
   -1.6150    2.1380    0.0000 H   0  0  0  0  0  0  0  0  0  0  0  0
    1.5770   -1.5320    0.8900 H   0  0  0  0  0  0  0  0  0  0  0  0
    1.5770   -1.5320   -0.8900 H   0  0  0  0  0  0  0  0  0  0  0  0
   -0.8240   -2.3030   -0.8900 H   0  0  0  0  0  0  0  0  0  0  0  0
   -0.8240   -2.3030    0.8900 H   0  0  0  0  0  0  0  0  0  0  0  0
    0.2310   -3.2660   -0.8900 H   0  0  0  0  0  0  0  0  0  0  0  0
    0.2310   -3.2660    0.8900 H   0  0  0  0  0  0  0  0  0  0  0  0
    1.4100    1.3430    0.0000 H   0  0  0  0  0  0  0  0  0  0  0  0
    0.1160    2.1800    0.8900 H   0  0  0  0  0  0  0  0  0  0  0  0
    0.1160    2.1800   -0.8900 H   0  0  0  0  0  0  0  0  0  0  0  0
   -3.2560   -0.7280    0.0000 H   0  0  0  0  0  0  0  0  0  0  0  0
    1.4670   -2.9750   -1.0900 H   0  0  0  0  0  0  0  0  0  0  0  0
   -2.8330    2.1210    0.0000 H   0  0  0  0  0  0  0  0  0  0  0  0
   -3.6050    0.7870    0.8900 H   0  0  0  0  0  0  0  0  0  0  0  0
   -3.6050    0.7870   -0.8900 H   0  0  0  0  0  0  0  0  0  0  0  0
    1.1790   -4.1570   -0.8900 H   0  0  0  0  0  0  0  0  0  0  0  0
    1.1790   -4.1570    0.8900 H   0  0  0  0  0  0  0  0  0  0  0  0
    1.4940   -1.7640    0.8900 H   0  0  0  0  0  0  0  0  0  0  0  0
    1.4940   -1.7640   -0.8900 H   0  0  0  0  0  0  0  0  0  0  0  0
    2.7590   -1.4180    0.8900 H   0  0  0  0  0  0  0  0  0  0  0  0
    2.7590   -1.4180   -0.8900 H   0  0  0  0  0  0  0  0  0  0  0  0
    2.3120   -4.8120   -0.8900 H   0  0  0  0  0  0  0  0  0  0  0  0
    2.3120   -4.8120    0.8900 H   0  0  0  0  0  0  0  0  0  0  0  0
    3.8920   -2.0720    0.8900 H   0  0  0  0  0  0  0  0  0  0  0  0
    3.8920   -2.0720   -0.8900 H   0  0  0  0  0  0  0  0  0  0  0  0
    4.2280   -3.3370    0.8900 H   0  0  0  0  0  0  0  0  0  0  0  0
    4.2280   -3.3370   -0.8900 H   0  0  0  0  0  0  0  0  0  0  0  0
    3.5770   -4.4650   -0.8900 H   0  0  0  0  0  0  0  0  0  0  0  0
    3.5770   -4.4650    0.8900 H   0  0  0  0  0  0  0  0  0  0  0  0
  1  2  1  0  0  0  0
  1  4  1  0  0  0  0
  1 15  1  0  0  0  0
  2  3  1  0  0  0  0
  2 10  2  0  0  0  0
  3  5  1  0  0  0  0
  3  6  1  0  0  0  0
  3  7  1  0  0  0  0
  4  5  2  0  0  0  0
  4 11  1  0  0  0  0
  5  9  1  0  0  0  0
  6 12  1  0  0  0  0
  6 27  1  0  0  0  0
  6 28  1  0  0  0  0
  7 13  1  0  0  0  0
  7 29  1  0  0  0  0
  7 30  1  0  0  0  0
  8 12  1  0  0  0  0
  8 13  1  0  0  0  0
  8 14  1  0  0  0  0
  8 31  1  0  0  0  0
  9 16  2  0  0  0  0
  9 32  1  0  0  0  0
 11 17  2  0  0  0  0
 11 33  1  0  0  0  0
 12 34  1  0  0  0  0
 12 35  1  0  0  0  0
 13 36  1  0  0  0  0
 13 37  1  0  0  0  0
 14 18  1  0  0  0  0
 14 38  1  0  0  0  0
 14 39  1  0  0  0  0
 15 40  1  0  0  0  0
 15 41  1  0  0  0  0
 15 42  1  0  0  0  0
 16 17  1  0  0  0  0
 16 43  1  0  0  0  0
 17 19  1  0  0  0  0
 18 20  1  0  0  0  0
 18 21  1  0  0  0  0
 18 44  1  0  0  0  0
 19 45  1  0  0  0  0
 19 46  1  0  0  0  0
 19 47  1  0  0  0  0
 20 23  1  0  0  0  0
 20 48  1  0  0  0  0
 20 49  1  0  0  0  0
 21 22  1  0  0  0  0
 21 50  1  0  0  0  0
 21 51  1  0  0  0  0
 22 24  1  0  0  0  0
 22 52  1  0  0  0  0
 22 53  1  0  0  0  0
 23 26  1  0  0  0  0
 23 54  1  0  0  0  0
 23 55  1  0  0  0  0
 24 25  1  0  0  0  0
 24 56  1  0  0  0  0
 24 57  1  0  0  0  0
 25 26  1  0  0  0  0
 25 58  1  0  0  0  0
 25 59  1  0  0  0  0
 26 60  1  0  0  0  0
 26 61  1  0  0  0  0
M  CHG  1   8   1
M  END
> <Potency[nM] Delta opioid receptor>
8800

> <Potency[nM] Kappa opioid receptor>
2380

> <Potency[nM] Mu opioid receptor>
6470

> <Potency[nM] Nociceptin receptor>
150

> <Name>
Cpd17

$$$$
Cpd18
  SciTegic04261111143D

 52 55  0  0  0  0            999 V2000
    2.8720   -8.4610    0.0000 C   0  0  0  0  0  0  0  0  0  0  0  0
    2.8710   -9.2860    0.0000 C   0  0  0  0  0  0  0  0  0  0  0  0
    3.5860   -9.6980    0.0000 C   0  0  0  0  0  0  0  0  0  0  0  0
    4.2990   -9.2860    0.0000 C   0  0  0  0  0  0  0  0  0  0  0  0
    4.2960   -8.4570    0.0000 C   0  0  0  0  0  0  0  0  0  0  0  0
    3.5840   -8.0500    0.0000 C   0  0  0  0  0  0  0  0  0  0  0  0
    5.0040   -8.0480    0.0000 C   0  0  0  0  0  0  0  0  0  0  0  0
    5.7210   -8.4560    0.0000 C   0  0  0  0  0  0  0  0  0  0  0  0
    5.7200   -9.2760    0.0000 C   0  0  0  0  0  0  0  0  0  0  0  0
    6.4320   -9.6840    0.0000 C   0  0  0  0  0  0  0  0  0  0  0  0
    7.1460   -9.2700    0.0000 C   0  0  0  0  0  0  0  0  0  0  0  0
    7.1390   -8.4430    0.0000 C   0  0  0  0  0  0  0  0  0  0  0  0
    6.4230   -8.0390    0.0000 C   0  0  0  0  0  0  0  0  0  0  0  0
    5.0010   -7.2250    0.0000 N   0  3  0  0  0  0  0  0  0  0  0  0
    5.7170   -6.8090    0.0000 C   0  0  0  0  0  0  0  0  0  0  0  0
    5.7160   -5.9910    0.0000 C   0  0  0  0  0  0  0  0  0  0  0  0
    5.0010   -5.5780    0.0000 C   0  0  0  0  0  0  0  0  0  0  0  0
    4.2910   -5.9910    0.0000 C   0  0  0  0  0  0  0  0  0  0  0  0
    4.2900   -6.8160    0.0000 C   0  0  0  0  0  0  0  0  0  0  0  0
    4.2850   -5.1630    0.0000 C   0  0  0  0  0  0  0  0  0  0  0  0
    5.7180   -5.1710    0.0000 O   0  0  0  0  0  0  0  0  0  0  0  0
    4.2900   -4.3280    0.0000 C   0  0  0  0  0  0  0  0  0  0  0  0
    3.5750   -3.9120    0.0000 C   0  0  0  0  0  0  0  0  0  0  0  0
    2.8520   -4.3260    0.0000 C   0  0  0  0  0  0  0  0  0  0  0  0
    2.8540   -5.1600    0.0000 C   0  0  0  0  0  0  0  0  0  0  0  0
    3.5740   -5.5710    0.0000 C   0  0  0  0  0  0  0  0  0  0  0  0
    2.1420   -3.9140    0.0000 Cl  0  0  0  0  0  0  0  0  0  0  0  0
    1.9370   -7.9200    0.0000 H   0  0  0  0  0  0  0  0  0  0  0  0
    1.9360   -9.8260    0.0000 H   0  0  0  0  0  0  0  0  0  0  0  0
    3.5870  -10.7780    0.0000 H   0  0  0  0  0  0  0  0  0  0  0  0
    5.2350   -9.8240    0.0000 H   0  0  0  0  0  0  0  0  0  0  0  0
    3.5820   -6.9700    0.0000 H   0  0  0  0  0  0  0  0  0  0  0  0
    5.0040   -8.0480   -1.0900 H   0  0  0  0  0  0  0  0  0  0  0  0
    4.7850   -9.8170    0.0000 H   0  0  0  0  0  0  0  0  0  0  0  0
    6.4350  -10.7640    0.0000 H   0  0  0  0  0  0  0  0  0  0  0  0
    8.0840   -9.8050    0.0000 H   0  0  0  0  0  0  0  0  0  0  0  0
    8.0690   -7.8940    0.0000 H   0  0  0  0  0  0  0  0  0  0  0  0
    6.4110   -6.9590    0.0000 H   0  0  0  0  0  0  0  0  0  0  0  0
    5.0010   -7.2250   -1.0100 H   0  0  0  0  0  0  0  0  0  0  0  0
    6.2630   -7.1230   -0.8900 H   0  0  0  0  0  0  0  0  0  0  0  0
    6.2630   -7.1230    0.8900 H   0  0  0  0  0  0  0  0  0  0  0  0
    6.2610   -5.6760   -0.8900 H   0  0  0  0  0  0  0  0  0  0  0  0
    6.2610   -5.6760    0.8900 H   0  0  0  0  0  0  0  0  0  0  0  0
    3.7460   -5.6770   -0.8900 H   0  0  0  0  0  0  0  0  0  0  0  0
    3.7460   -5.6770    0.8900 H   0  0  0  0  0  0  0  0  0  0  0  0
    3.7450   -7.1310    0.8900 H   0  0  0  0  0  0  0  0  0  0  0  0
    3.7450   -7.1310   -0.8900 H   0  0  0  0  0  0  0  0  0  0  0  0
    6.4220   -5.8230    0.0000 H   0  0  0  0  0  0  0  0  0  0  0  0
    5.2280   -3.7920    0.0000 H   0  0  0  0  0  0  0  0  0  0  0  0
    3.5790   -2.8320    0.0000 H   0  0  0  0  0  0  0  0  0  0  0  0
    1.9210   -5.7030    0.0000 H   0  0  0  0  0  0  0  0  0  0  0  0
    3.5750   -6.6510    0.0000 H   0  0  0  0  0  0  0  0  0  0  0  0
  1  2  1  0  0  0  0
  1  6  2  0  0  0  0
  1 28  1  0  0  0  0
  2  3  2  0  0  0  0
  2 29  1  0  0  0  0
  3  4  1  0  0  0  0
  3 30  1  0  0  0  0
  4  5  2  0  0  0  0
  4 31  1  0  0  0  0
  5  6  1  0  0  0  0
  5  7  1  0  0  0  0
  6 32  1  0  0  0  0
  7  8  1  0  0  0  0
  7 14  1  0  0  0  0
  7 33  1  0  0  0  0
  8  9  1  0  0  0  0
  8 13  2  0  0  0  0
  9 10  2  0  0  0  0
  9 34  1  0  0  0  0
 10 11  1  0  0  0  0
 10 35  1  0  0  0  0
 11 12  2  0  0  0  0
 11 36  1  0  0  0  0
 12 13  1  0  0  0  0
 12 37  1  0  0  0  0
 13 38  1  0  0  0  0
 14 15  1  0  0  0  0
 14 19  1  0  0  0  0
 14 39  1  0  0  0  0
 15 16  1  0  0  0  0
 15 40  1  0  0  0  0
 15 41  1  0  0  0  0
 16 17  1  0  0  0  0
 16 42  1  0  0  0  0
 16 43  1  0  0  0  0
 17 18  1  0  0  0  0
 17 20  1  0  0  0  0
 17 21  1  0  0  0  0
 18 19  1  0  0  0  0
 18 44  1  0  0  0  0
 18 45  1  0  0  0  0
 19 46  1  0  0  0  0
 19 47  1  0  0  0  0
 20 22  1  0  0  0  0
 20 26  2  0  0  0  0
 21 48  1  0  0  0  0
 22 23  2  0  0  0  0
 22 49  1  0  0  0  0
 23 24  1  0  0  0  0
 23 50  1  0  0  0  0
 24 25  2  0  0  0  0
 24 27  1  0  0  0  0
 25 26  1  0  0  0  0
 25 51  1  0  0  0  0
 26 52  1  0  0  0  0
M  CHG  1  14   1
M  END
> <Potency[nM] Delta opioid receptor>
6364

> <Potency[nM] Kappa opioid receptor>
1702

> <Potency[nM] Mu opioid receptor>
936

> <Potency[nM] Nociceptin receptor>
24

> <Name>
Cpd18

$$$$
Cpd19
  SciTegic04261111143D

 51 54  0  0  1  0            999 V2000
   14.7430  -24.8590    0.0000 C   0  0  0  0  0  0  0  0  0  0  0  0
   14.7430  -25.6870    0.0000 C   0  0  0  0  0  0  0  0  0  0  0  0
   15.4570  -26.0990    0.0000 N   0  3  0  0  0  0  0  0  0  0  0  0
   16.1750  -25.6870    0.0000 C   0  0  0  0  0  0  0  0  0  0  0  0
   16.1750  -24.8590    0.0000 C   0  0  0  0  0  0  0  0  0  0  0  0
   15.4570  -24.4420    0.0000 C   0  0  0  0  0  0  0  0  0  0  0  0
   14.7390  -24.0300    0.0000 C   0  0  0  0  0  0  0  0  0  0  0  0
   16.1620  -24.0260    0.0000 O   0  0  0  0  0  0  0  0  0  0  0  0
   14.7390  -23.2010    0.0000 C   0  0  0  0  0  0  0  0  0  0  0  0
   14.0220  -22.7900    0.0000 C   0  0  0  0  0  0  0  0  0  0  0  0
   13.3050  -23.2060    0.0000 C   0  0  0  0  0  0  0  0  0  0  0  0
   13.3100  -24.0380    0.0000 C   0  0  0  0  0  0  0  0  0  0  0  0
   14.0280  -24.4460    0.0000 C   0  0  0  0  0  0  0  0  0  0  0  0
   15.4560  -26.9230    0.0000 C   0  0  2  0  0  0  0  0  0  0  0  0
   14.7420  -27.3340    0.0000 C   0  0  0  0  0  0  0  0  0  0  0  0
   14.0330  -26.9180    0.0000 C   0  0  0  0  0  0  0  0  0  0  0  0
   13.3200  -27.3280    0.0000 C   0  0  0  0  0  0  0  0  0  0  0  0
   13.3180  -28.1530    0.0000 C   0  0  0  0  0  0  0  0  0  0  0  0
   14.0360  -28.5650    0.0000 C   0  0  0  0  0  0  0  0  0  0  0  0
   14.7470  -28.1530    0.0000 C   0  0  0  0  0  0  0  0  0  0  0  0
   16.1650  -27.3350    0.0000 C   0  0  0  0  0  0  0  0  0  0  0  0
   16.1630  -28.1600    0.0000 C   0  0  0  0  0  0  0  0  0  0  0  0
   16.8750  -28.5730    0.0000 C   0  0  0  0  0  0  0  0  0  0  0  0
   17.5900  -28.1620    0.0000 C   0  0  0  0  0  0  0  0  0  0  0  0
   17.5890  -27.3340    0.0000 N   0  0  0  0  0  0  0  0  0  0  0  0
   16.8760  -26.9250    0.0000 C   0  0  0  0  0  0  0  0  0  0  0  0
   14.1970  -24.5460    0.8900 H   0  0  0  0  0  0  0  0  0  0  0  0
   14.1970  -24.5460   -0.8900 H   0  0  0  0  0  0  0  0  0  0  0  0
   14.1980  -26.0020   -0.8900 H   0  0  0  0  0  0  0  0  0  0  0  0
   14.1980  -26.0020    0.8900 H   0  0  0  0  0  0  0  0  0  0  0  0
   15.4570  -26.0990    1.0100 H   0  0  0  0  0  0  0  0  0  0  0  0
   16.7200  -26.0020   -0.8900 H   0  0  0  0  0  0  0  0  0  0  0  0
   16.7200  -26.0020    0.8900 H   0  0  0  0  0  0  0  0  0  0  0  0
   16.7200  -24.5450   -0.8900 H   0  0  0  0  0  0  0  0  0  0  0  0
   16.7200  -24.5450    0.8900 H   0  0  0  0  0  0  0  0  0  0  0  0
   16.8770  -24.6670    0.0000 H   0  0  0  0  0  0  0  0  0  0  0  0
   15.6730  -22.6600    0.0000 H   0  0  0  0  0  0  0  0  0  0  0  0
   14.0190  -21.7100    0.0000 H   0  0  0  0  0  0  0  0  0  0  0  0
   12.3680  -22.6700    0.0000 H   0  0  0  0  0  0  0  0  0  0  0  0
   12.3780  -24.5840    0.0000 H   0  0  0  0  0  0  0  0  0  0  0  0
   14.0350  -25.5260    0.0000 H   0  0  0  0  0  0  0  0  0  0  0  0
   15.4560  -26.9230   -1.0900 H   0  0  0  0  0  0  0  0  0  0  0  0
   14.0380  -25.8380    0.0000 H   0  0  0  0  0  0  0  0  0  0  0  0
   12.3860  -26.7860    0.0000 H   0  0  0  0  0  0  0  0  0  0  0  0
   12.3830  -28.6930    0.0000 H   0  0  0  0  0  0  0  0  0  0  0  0
   14.0380  -29.6450    0.0000 H   0  0  0  0  0  0  0  0  0  0  0  0
   15.6840  -28.6890    0.0000 H   0  0  0  0  0  0  0  0  0  0  0  0
   15.2260  -28.6980    0.0000 H   0  0  0  0  0  0  0  0  0  0  0  0
   16.8730  -29.6530    0.0000 H   0  0  0  0  0  0  0  0  0  0  0  0
   18.5250  -28.7020    0.0000 H   0  0  0  0  0  0  0  0  0  0  0  0
   16.8750  -25.8450    0.0000 H   0  0  0  0  0  0  0  0  0  0  0  0
  1  2  1  0  0  0  0
  1  6  1  0  0  0  0
  1 27  1  0  0  0  0
  1 28  1  0  0  0  0
  2  3  1  0  0  0  0
  2 29  1  0  0  0  0
  2 30  1  0  0  0  0
  3  4  1  0  0  0  0
  3 14  1  0  0  0  0
  3 31  1  0  0  0  0
  4  5  1  0  0  0  0
  4 32  1  0  0  0  0
  4 33  1  0  0  0  0
  5  6  1  0  0  0  0
  5 34  1  0  0  0  0
  5 35  1  0  0  0  0
  6  7  1  0  0  0  0
  6  8  1  0  0  0  0
  7  9  1  0  0  0  0
  7 13  2  0  0  0  0
  8 36  1  0  0  0  0
  9 10  2  0  0  0  0
  9 37  1  0  0  0  0
 10 11  1  0  0  0  0
 10 38  1  0  0  0  0
 11 12  2  0  0  0  0
 11 39  1  0  0  0  0
 12 13  1  0  0  0  0
 12 40  1  0  0  0  0
 13 41  1  0  0  0  0
 14 15  1  0  0  0  0
 14 21  1  0  0  0  0
 14 42  1  0  0  0  0
 15 16  1  0  0  0  0
 15 20  2  0  0  0  0
 16 17  2  0  0  0  0
 16 43  1  0  0  0  0
 17 18  1  0  0  0  0
 17 44  1  0  0  0  0
 18 19  2  0  0  0  0
 18 45  1  0  0  0  0
 19 20  1  0  0  0  0
 19 46  1  0  0  0  0
 20 47  1  0  0  0  0
 21 22  1  0  0  0  0
 21 26  2  0  0  0  0
 22 23  2  0  0  0  0
 22 48  1  0  0  0  0
 23 24  1  0  0  0  0
 23 49  1  0  0  0  0
 24 25  2  0  0  0  0
 24 50  1  0  0  0  0
 25 26  1  0  0  0  0
 26 51  1  0  0  0  0
M  CHG  1   3   1
M  END
> <Potency[nM] Delta opioid receptor>
10920

> <Potency[nM] Kappa opioid receptor>
2993

> <Potency[nM] Mu opioid receptor>
819

> <Potency[nM] Nociceptin receptor>
323

> <Name>
Cpd19

$$$$
Cpd20
  SciTegic04261111143D

 79 83  0  0  0  0            999 V2000
   22.7420  -14.9910    0.0000 C   0  0  0  0  0  0  0  0  0  0  0  0
   22.7420  -15.8160    0.0000 C   0  0  0  0  0  0  0  0  0  0  0  0
   23.4520  -16.2220    0.0000 N   0  3  0  0  0  0  0  0  0  0  0  0
   24.1630  -15.8160    0.0000 C   0  0  0  0  0  0  0  0  0  0  0  0
   24.1630  -14.9910    0.0000 C   0  0  0  0  0  0  0  0  0  0  0  0
   23.4520  -14.5770    0.0000 C   0  0  0  0  0  0  0  0  0  0  0  0
   21.3060  -13.3360    0.0000 C   0  0  0  0  0  0  0  0  0  0  0  0
   21.3050  -14.1640    0.0000 C   0  0  0  0  0  0  0  0  0  0  0  0
   22.0230  -14.5790    0.0000 C   0  0  0  0  0  0  0  0  0  0  0  0
   22.7380  -14.1630    0.0000 C   0  0  0  0  0  0  0  0  0  0  0  0
   22.7350  -13.3320    0.0000 C   0  0  0  0  0  0  0  0  0  0  0  0
   22.0210  -12.9260    0.0000 C   0  0  0  0  0  0  0  0  0  0  0  0
   23.4470  -12.9190    0.0000 C   0  0  0  0  0  0  0  0  0  0  0  0
   23.4430  -12.0940    0.0000 N   0  3  0  0  0  0  0  0  0  0  0  0
   24.1610  -14.1540    0.0000 O   0  0  0  0  0  0  0  0  0  0  0  0
   23.4520  -17.0470    0.0000 C   0  0  0  0  0  0  0  0  0  0  0  0
   22.7390  -17.4620    0.0000 C   0  0  0  0  0  0  0  0  0  0  0  0
   24.1650  -17.4620    0.0000 C   0  0  0  0  0  0  0  0  0  0  0  0
   22.0270  -17.0440    0.0000 C   0  0  0  0  0  0  0  0  0  0  0  0
   21.3100  -17.4580    0.0000 C   0  0  0  0  0  0  0  0  0  0  0  0
   21.3090  -18.2840    0.0000 C   0  0  0  0  0  0  0  0  0  0  0  0
   22.0280  -18.6940    0.0000 C   0  0  0  0  0  0  0  0  0  0  0  0
   22.7420  -18.2820    0.0000 C   0  0  0  0  0  0  0  0  0  0  0  0
   24.1620  -18.2870    0.0000 C   0  0  0  0  0  0  0  0  0  0  0  0
   24.8750  -18.6970    0.0000 C   0  0  0  0  0  0  0  0  0  0  0  0
   25.5930  -18.2870    0.0000 C   0  0  0  0  0  0  0  0  0  0  0  0
   25.5910  -17.4570    0.0000 C   0  0  0  0  0  0  0  0  0  0  0  0
   24.8730  -17.0470    0.0000 C   0  0  0  0  0  0  0  0  0  0  0  0
   22.0290  -16.2190    0.0000 Cl  0  0  0  0  0  0  0  0  0  0  0  0
   24.8740  -16.2220    0.0000 Cl  0  0  0  0  0  0  0  0  0  0  0  0
   24.1560  -11.6810    0.0000 C   0  0  0  0  0  0  0  0  0  0  0  0
   24.1550  -10.8600    0.0000 C   0  0  0  0  0  0  0  0  0  0  0  0
   23.4420  -10.4490    0.0000 N   0  0  0  0  0  0  0  0  0  0  0  0
   22.7280  -10.8600    0.0000 C   0  0  0  0  0  0  0  0  0  0  0  0
   22.7280  -11.6880    0.0000 C   0  0  0  0  0  0  0  0  0  0  0  0
   23.4420   -9.6240    0.0000 S   0  0  0  0  0  0  0  0  0  0  0  0
   23.4360   -8.7970    0.0000 C   0  0  0  0  0  0  0  0  0  0  0  0
   24.1510   -8.3810    0.0000 C   0  0  0  0  0  0  0  0  0  0  0  0
   24.2670   -9.6210    0.0000 O   0  0  0  0  0  0  0  0  0  0  0  0
   22.6170   -9.6290    0.0000 O   0  0  0  0  0  0  0  0  0  0  0  0
   22.1960  -14.6780    0.8900 H   0  0  0  0  0  0  0  0  0  0  0  0
   22.1960  -14.6780   -0.8900 H   0  0  0  0  0  0  0  0  0  0  0  0
   22.1980  -16.1320   -0.8900 H   0  0  0  0  0  0  0  0  0  0  0  0
   22.1980  -16.1320    0.8900 H   0  0  0  0  0  0  0  0  0  0  0  0
   23.4520  -16.2220    1.0100 H   0  0  0  0  0  0  0  0  0  0  0  0
   24.7070  -16.1320   -0.8900 H   0  0  0  0  0  0  0  0  0  0  0  0
   24.7070  -16.1320    0.8900 H   0  0  0  0  0  0  0  0  0  0  0  0
   24.7090  -14.6770   -0.8900 H   0  0  0  0  0  0  0  0  0  0  0  0
   24.7090  -14.6770    0.8900 H   0  0  0  0  0  0  0  0  0  0  0  0
   20.3720  -12.7940    0.0000 H   0  0  0  0  0  0  0  0  0  0  0  0
   20.3690  -14.7030    0.0000 H   0  0  0  0  0  0  0  0  0  0  0  0
   22.0250  -15.6590    0.0000 H   0  0  0  0  0  0  0  0  0  0  0  0
   22.0190  -11.8460    0.0000 H   0  0  0  0  0  0  0  0  0  0  0  0
   23.9930  -13.2320   -0.8900 H   0  0  0  0  0  0  0  0  0  0  0  0
   23.9930  -13.2320    0.8900 H   0  0  0  0  0  0  0  0  0  0  0  0
   23.4430  -12.0940   -1.0100 H   0  0  0  0  0  0  0  0  0  0  0  0
   24.8790  -14.7910    0.0000 H   0  0  0  0  0  0  0  0  0  0  0  0
   23.4520  -17.0470   -1.0900 H   0  0  0  0  0  0  0  0  0  0  0  0
   20.3750  -16.9170    0.0000 H   0  0  0  0  0  0  0  0  0  0  0  0
   20.3750  -18.8260    0.0000 H   0  0  0  0  0  0  0  0  0  0  0  0
   22.0310  -19.7740    0.0000 H   0  0  0  0  0  0  0  0  0  0  0  0
   23.6780  -18.8200    0.0000 H   0  0  0  0  0  0  0  0  0  0  0  0
   23.2260  -18.8260    0.0000 H   0  0  0  0  0  0  0  0  0  0  0  0
   24.8730  -19.7770    0.0000 H   0  0  0  0  0  0  0  0  0  0  0  0
   26.5280  -18.8280    0.0000 H   0  0  0  0  0  0  0  0  0  0  0  0
   26.5240  -16.9140    0.0000 H   0  0  0  0  0  0  0  0  0  0  0  0
   24.7010  -11.9950   -0.8900 H   0  0  0  0  0  0  0  0  0  0  0  0
   24.7010  -11.9950    0.8900 H   0  0  0  0  0  0  0  0  0  0  0  0
   24.7000  -10.5450   -0.8900 H   0  0  0  0  0  0  0  0  0  0  0  0
   24.7000  -10.5450    0.8900 H   0  0  0  0  0  0  0  0  0  0  0  0
   22.1830  -10.5450   -0.8900 H   0  0  0  0  0  0  0  0  0  0  0  0
   22.1830  -10.5450    0.8900 H   0  0  0  0  0  0  0  0  0  0  0  0
   22.1840  -12.0050    0.8900 H   0  0  0  0  0  0  0  0  0  0  0  0
   22.1840  -12.0050   -0.8900 H   0  0  0  0  0  0  0  0  0  0  0  0
   22.8890   -8.4850    0.8900 H   0  0  0  0  0  0  0  0  0  0  0  0
   22.8890   -8.4850   -0.8900 H   0  0  0  0  0  0  0  0  0  0  0  0
   24.7350   -8.6620    0.8770 H   0  0  0  0  0  0  0  0  0  0  0  0
   23.9480   -7.3100    0.0260 H   0  0  0  0  0  0  0  0  0  0  0  0
   24.7120   -8.6230   -0.9030 H   0  0  0  0  0  0  0  0  0  0  0  0
  1  2  1  0  0  0  0
  1  6  1  0  0  0  0
  1 41  1  0  0  0  0
  1 42  1  0  0  0  0
  2  3  1  0  0  0  0
  2 43  1  0  0  0  0
  2 44  1  0  0  0  0
  3  4  1  0  0  0  0
  3 16  1  0  0  0  0
  3 45  1  0  0  0  0
  4  5  1  0  0  0  0
  4 46  1  0  0  0  0
  4 47  1  0  0  0  0
  5  6  1  0  0  0  0
  5 48  1  0  0  0  0
  5 49  1  0  0  0  0
  6 10  1  0  0  0  0
  6 15  1  0  0  0  0
  7  8  1  0  0  0  0
  7 12  2  0  0  0  0
  7 50  1  0  0  0  0
  8  9  2  0  0  0  0
  8 51  1  0  0  0  0
  9 10  1  0  0  0  0
  9 52  1  0  0  0  0
 10 11  2  0  0  0  0
 11 12  1  0  0  0  0
 11 13  1  0  0  0  0
 12 53  1  0  0  0  0
 13 14  1  0  0  0  0
 13 54  1  0  0  0  0
 13 55  1  0  0  0  0
 14 31  1  0  0  0  0
 14 35  1  0  0  0  0
 14 56  1  0  0  0  0
 15 57  1  0  0  0  0
 16 17  1  0  0  0  0
 16 18  1  0  0  0  0
 16 58  1  0  0  0  0
 17 19  1  0  0  0  0
 17 23  2  0  0  0  0
 18 24  1  0  0  0  0
 18 28  2  0  0  0  0
 19 20  2  0  0  0  0
 19 29  1  0  0  0  0
 20 21  1  0  0  0  0
 20 59  1  0  0  0  0
 21 22  2  0  0  0  0
 21 60  1  0  0  0  0
 22 23  1  0  0  0  0
 22 61  1  0  0  0  0
 23 62  1  0  0  0  0
 24 25  2  0  0  0  0
 24 63  1  0  0  0  0
 25 26  1  0  0  0  0
 25 64  1  0  0  0  0
 26 27  2  0  0  0  0
 26 65  1  0  0  0  0
 27 28  1  0  0  0  0
 27 66  1  0  0  0  0
 28 30  1  0  0  0  0
 31 32  1  0  0  0  0
 31 67  1  0  0  0  0
 31 68  1  0  0  0  0
 32 33  1  0  0  0  0
 32 69  1  0  0  0  0
 32 70  1  0  0  0  0
 33 34  1  0  0  0  0
 33 36  1  0  0  0  0
 34 35  1  0  0  0  0
 34 71  1  0  0  0  0
 34 72  1  0  0  0  0
 35 73  1  0  0  0  0
 35 74  1  0  0  0  0
 36 37  1  0  0  0  0
 36 39  2  0  0  0  0
 36 40  2  0  0  0  0
 37 38  1  0  0  0  0
 37 75  1  0  0  0  0
 37 76  1  0  0  0  0
 38 77  1  0  0  0  0
 38 78  1  0  0  0  0
 38 79  1  0  0  0  0
M  CHG  2   3   1  14   1
M  END
> <Potency[nM] Delta opioid receptor>
1585

> <Potency[nM] Kappa opioid receptor>
146

> <Potency[nM] Mu opioid receptor>
351

> <Potency[nM] Nociceptin receptor>
0.9

> <Name>
Cpd20

$$$$
Cpd21
  SciTegic04261111143D

 58 61  0  0  0  0            999 V2000
   14.8880  -16.4770    0.0000 C   0  0  0  0  0  0  0  0  0  0  0  0
   14.8870  -17.3040    0.0000 C   0  0  0  0  0  0  0  0  0  0  0  0
   15.5980  -17.7160    0.0000 C   0  0  0  0  0  0  0  0  0  0  0  0
   16.3170  -17.3030    0.0000 C   0  0  0  0  0  0  0  0  0  0  0  0
   16.3140  -16.4730    0.0000 C   0  0  0  0  0  0  0  0  0  0  0  0
   15.5960  -16.0650    0.0000 C   0  0  0  0  0  0  0  0  0  0  0  0
   17.0230  -16.0580    0.0000 C   0  0  0  0  0  0  0  0  0  0  0  0
   17.7410  -16.4670    0.0000 C   0  0  0  0  0  0  0  0  0  0  0  0
   17.7410  -17.2880    0.0000 C   0  0  0  0  0  0  0  0  0  0  0  0
   18.4530  -17.6970    0.0000 C   0  0  0  0  0  0  0  0  0  0  0  0
   19.1640  -17.2820    0.0000 C   0  0  0  0  0  0  0  0  0  0  0  0
   19.1620  -16.4540    0.0000 C   0  0  0  0  0  0  0  0  0  0  0  0
   18.4440  -16.0490    0.0000 C   0  0  0  0  0  0  0  0  0  0  0  0
   17.0200  -15.2350    0.0000 N   0  3  0  0  0  0  0  0  0  0  0  0
   17.7370  -14.8180    0.0000 C   0  0  0  0  0  0  0  0  0  0  0  0
   17.7360  -13.9980    0.0000 C   0  0  0  0  0  0  0  0  0  0  0  0
   17.0200  -13.5850    0.0000 C   0  0  0  0  0  0  0  0  0  0  0  0
   16.3080  -13.9990    0.0000 C   0  0  0  0  0  0  0  0  0  0  0  0
   16.3080  -14.8250    0.0000 C   0  0  0  0  0  0  0  0  0  0  0  0
   16.3030  -13.1690    0.0000 C   0  0  0  0  0  0  0  0  0  0  0  0
   17.7380  -13.1770    0.0000 O   0  0  0  0  0  0  0  0  0  0  0  0
   16.3080  -12.3330    0.0000 C   0  0  0  0  0  0  0  0  0  0  0  0
   15.5920  -11.9160    0.0000 C   0  0  0  0  0  0  0  0  0  0  0  0
   14.8680  -12.3310    0.0000 C   0  0  0  0  0  0  0  0  0  0  0  0
   14.8700  -13.1660    0.0000 C   0  0  0  0  0  0  0  0  0  0  0  0
   15.5910  -13.5780    0.0000 C   0  0  0  0  0  0  0  0  0  0  0  0
   14.1570  -11.9190    0.0000 C   0  0  0  0  0  0  0  0  0  0  0  0
   13.4450  -12.3310    0.0000 C   0  0  0  0  0  0  0  0  0  0  0  0
   13.9520  -15.9380    0.0000 H   0  0  0  0  0  0  0  0  0  0  0  0
   13.9510  -17.8430    0.0000 H   0  0  0  0  0  0  0  0  0  0  0  0
   15.5960  -18.7960    0.0000 H   0  0  0  0  0  0  0  0  0  0  0  0
   17.2530  -17.8420    0.0000 H   0  0  0  0  0  0  0  0  0  0  0  0
   15.5900  -14.9850    0.0000 H   0  0  0  0  0  0  0  0  0  0  0  0
   17.0230  -16.0580   -1.0900 H   0  0  0  0  0  0  0  0  0  0  0  0
   16.8060  -17.8290    0.0000 H   0  0  0  0  0  0  0  0  0  0  0  0
   18.4570  -18.7770    0.0000 H   0  0  0  0  0  0  0  0  0  0  0  0
   20.1010  -17.8190    0.0000 H   0  0  0  0  0  0  0  0  0  0  0  0
   20.0940  -15.9080    0.0000 H   0  0  0  0  0  0  0  0  0  0  0  0
   18.4320  -14.9690    0.0000 H   0  0  0  0  0  0  0  0  0  0  0  0
   17.0200  -15.2350   -1.0100 H   0  0  0  0  0  0  0  0  0  0  0  0
   18.2830  -15.1310   -0.8900 H   0  0  0  0  0  0  0  0  0  0  0  0
   18.2830  -15.1310    0.8900 H   0  0  0  0  0  0  0  0  0  0  0  0
   18.2810  -13.6830   -0.8900 H   0  0  0  0  0  0  0  0  0  0  0  0
   18.2810  -13.6830    0.8900 H   0  0  0  0  0  0  0  0  0  0  0  0
   15.7630  -13.6850   -0.8900 H   0  0  0  0  0  0  0  0  0  0  0  0
   15.7630  -13.6850    0.8900 H   0  0  0  0  0  0  0  0  0  0  0  0
   15.7630  -15.1400    0.8900 H   0  0  0  0  0  0  0  0  0  0  0  0
   15.7630  -15.1400   -0.8900 H   0  0  0  0  0  0  0  0  0  0  0  0
   18.4420  -13.8290    0.0000 H   0  0  0  0  0  0  0  0  0  0  0  0
   17.2460  -11.7980    0.0000 H   0  0  0  0  0  0  0  0  0  0  0  0
   15.5960  -10.8360    0.0000 H   0  0  0  0  0  0  0  0  0  0  0  0
   13.9370  -13.7090    0.0000 H   0  0  0  0  0  0  0  0  0  0  0  0
   15.5920  -14.6580    0.0000 H   0  0  0  0  0  0  0  0  0  0  0  0
   14.1570  -11.2900   -0.8900 H   0  0  0  0  0  0  0  0  0  0  0  0
   14.1570  -11.2900    0.8900 H   0  0  0  0  0  0  0  0  0  0  0  0
   13.3990  -12.9770   -0.8770 H   0  0  0  0  0  0  0  0  0  0  0  0
   12.6160  -11.6240   -0.0260 H   0  0  0  0  0  0  0  0  0  0  0  0
   13.3760  -12.9380    0.9030 H   0  0  0  0  0  0  0  0  0  0  0  0
  1  2  1  0  0  0  0
  1  6  2  0  0  0  0
  1 29  1  0  0  0  0
  2  3  2  0  0  0  0
  2 30  1  0  0  0  0
  3  4  1  0  0  0  0
  3 31  1  0  0  0  0
  4  5  2  0  0  0  0
  4 32  1  0  0  0  0
  5  6  1  0  0  0  0
  5  7  1  0  0  0  0
  6 33  1  0  0  0  0
  7  8  1  0  0  0  0
  7 14  1  0  0  0  0
  7 34  1  0  0  0  0
  8  9  1  0  0  0  0
  8 13  2  0  0  0  0
  9 10  2  0  0  0  0
  9 35  1  0  0  0  0
 10 11  1  0  0  0  0
 10 36  1  0  0  0  0
 11 12  2  0  0  0  0
 11 37  1  0  0  0  0
 12 13  1  0  0  0  0
 12 38  1  0  0  0  0
 13 39  1  0  0  0  0
 14 15  1  0  0  0  0
 14 19  1  0  0  0  0
 14 40  1  0  0  0  0
 15 16  1  0  0  0  0
 15 41  1  0  0  0  0
 15 42  1  0  0  0  0
 16 17  1  0  0  0  0
 16 43  1  0  0  0  0
 16 44  1  0  0  0  0
 17 18  1  0  0  0  0
 17 20  1  0  0  0  0
 17 21  1  0  0  0  0
 18 19  1  0  0  0  0
 18 45  1  0  0  0  0
 18 46  1  0  0  0  0
 19 47  1  0  0  0  0
 19 48  1  0  0  0  0
 20 22  1  0  0  0  0
 20 26  2  0  0  0  0
 21 49  1  0  0  0  0
 22 23  2  0  0  0  0
 22 50  1  0  0  0  0
 23 24  1  0  0  0  0
 23 51  1  0  0  0  0
 24 25  2  0  0  0  0
 24 27  1  0  0  0  0
 25 26  1  0  0  0  0
 25 52  1  0  0  0  0
 26 53  1  0  0  0  0
 27 28  1  0  0  0  0
 27 54  1  0  0  0  0
 27 55  1  0  0  0  0
 28 56  1  0  0  0  0
 28 57  1  0  0  0  0
 28 58  1  0  0  0  0
M  CHG  1  14   1
M  END
> <Potency[nM] Delta opioid receptor>
24900

> <Potency[nM] Kappa opioid receptor>
11355

> <Potency[nM] Mu opioid receptor>
3433

> <Potency[nM] Nociceptin receptor>
1281

> <Name>
Cpd21

$$$$
Cpd22
  SciTegic04261111143D

 52 55  0  0  1  0            999 V2000
   14.1370  -25.8900    0.0000 C   0  0  0  0  0  0  0  0  0  0  0  0
   14.1370  -26.7180    0.0000 C   0  0  0  0  0  0  0  0  0  0  0  0
   14.8510  -27.1300    0.0000 N   0  3  0  0  0  0  0  0  0  0  0  0
   15.5680  -26.7180    0.0000 C   0  0  0  0  0  0  0  0  0  0  0  0
   15.5680  -25.8900    0.0000 C   0  0  0  0  0  0  0  0  0  0  0  0
   14.8510  -25.4730    0.0000 C   0  0  0  0  0  0  0  0  0  0  0  0
   14.1330  -25.0620    0.0000 C   0  0  0  0  0  0  0  0  0  0  0  0
   15.5560  -25.0570    0.0000 O   0  0  0  0  0  0  0  0  0  0  0  0
   14.1330  -24.2330    0.0000 C   0  0  0  0  0  0  0  0  0  0  0  0
   13.4160  -23.8210    0.0000 C   0  0  0  0  0  0  0  0  0  0  0  0
   12.6990  -24.2370    0.0000 C   0  0  0  0  0  0  0  0  0  0  0  0
   12.7040  -25.0690    0.0000 C   0  0  0  0  0  0  0  0  0  0  0  0
   13.4220  -25.4770    0.0000 C   0  0  0  0  0  0  0  0  0  0  0  0
   14.8490  -27.9540    0.0000 C   0  0  2  0  0  0  0  0  0  0  0  0
   14.1350  -28.3650    0.0000 C   0  0  0  0  0  0  0  0  0  0  0  0
   13.4270  -27.9480    0.0000 C   0  0  0  0  0  0  0  0  0  0  0  0
   12.7140  -28.3580    0.0000 C   0  0  0  0  0  0  0  0  0  0  0  0
   12.7120  -29.1830    0.0000 C   0  0  0  0  0  0  0  0  0  0  0  0
   13.4300  -29.5960    0.0000 C   0  0  0  0  0  0  0  0  0  0  0  0
   14.1400  -29.1830    0.0000 C   0  0  0  0  0  0  0  0  0  0  0  0
   15.5590  -28.3660    0.0000 C   0  0  0  0  0  0  0  0  0  0  0  0
   15.5570  -29.1910    0.0000 C   0  0  0  0  0  0  0  0  0  0  0  0
   16.2690  -29.6040    0.0000 C   0  0  0  0  0  0  0  0  0  0  0  0
   16.9840  -29.1920    0.0000 C   0  0  0  0  0  0  0  0  0  0  0  0
   16.9820  -28.3640    0.0000 C   0  0  0  0  0  0  0  0  0  0  0  0
   16.2700  -27.9550    0.0000 C   0  0  0  0  0  0  0  0  0  0  0  0
   17.6970  -29.6040    0.0000 Cl  0  0  0  0  0  0  0  0  0  0  0  0
   13.5910  -25.5770    0.8900 H   0  0  0  0  0  0  0  0  0  0  0  0
   13.5910  -25.5770   -0.8900 H   0  0  0  0  0  0  0  0  0  0  0  0
   13.5920  -27.0330   -0.8900 H   0  0  0  0  0  0  0  0  0  0  0  0
   13.5920  -27.0330    0.8900 H   0  0  0  0  0  0  0  0  0  0  0  0
   14.8510  -27.1300    1.0100 H   0  0  0  0  0  0  0  0  0  0  0  0
   16.1130  -27.0330   -0.8900 H   0  0  0  0  0  0  0  0  0  0  0  0
   16.1130  -27.0330    0.8900 H   0  0  0  0  0  0  0  0  0  0  0  0
   16.1140  -25.5760   -0.8900 H   0  0  0  0  0  0  0  0  0  0  0  0
   16.1140  -25.5760    0.8900 H   0  0  0  0  0  0  0  0  0  0  0  0
   16.2710  -25.6980    0.0000 H   0  0  0  0  0  0  0  0  0  0  0  0
   15.0680  -23.6920    0.0000 H   0  0  0  0  0  0  0  0  0  0  0  0
   13.4140  -22.7410    0.0000 H   0  0  0  0  0  0  0  0  0  0  0  0
   11.7620  -23.7010    0.0000 H   0  0  0  0  0  0  0  0  0  0  0  0
   11.7720  -25.6150    0.0000 H   0  0  0  0  0  0  0  0  0  0  0  0
   13.4280  -26.5570    0.0000 H   0  0  0  0  0  0  0  0  0  0  0  0
   14.8490  -27.9540   -1.0900 H   0  0  0  0  0  0  0  0  0  0  0  0
   13.4330  -26.8680    0.0000 H   0  0  0  0  0  0  0  0  0  0  0  0
   11.7800  -27.8160    0.0000 H   0  0  0  0  0  0  0  0  0  0  0  0
   11.7760  -29.7230    0.0000 H   0  0  0  0  0  0  0  0  0  0  0  0
   13.4330  -30.6760    0.0000 H   0  0  0  0  0  0  0  0  0  0  0  0
   15.0780  -29.7190    0.0000 H   0  0  0  0  0  0  0  0  0  0  0  0
   14.6200  -29.7290    0.0000 H   0  0  0  0  0  0  0  0  0  0  0  0
   16.2670  -30.6840    0.0000 H   0  0  0  0  0  0  0  0  0  0  0  0
   17.9160  -27.8220    0.0000 H   0  0  0  0  0  0  0  0  0  0  0  0
   16.2690  -26.8750    0.0000 H   0  0  0  0  0  0  0  0  0  0  0  0
  1  2  1  0  0  0  0
  1  6  1  0  0  0  0
  1 28  1  0  0  0  0
  1 29  1  0  0  0  0
  2  3  1  0  0  0  0
  2 30  1  0  0  0  0
  2 31  1  0  0  0  0
  3  4  1  0  0  0  0
  3 14  1  0  0  0  0
  3 32  1  0  0  0  0
  4  5  1  0  0  0  0
  4 33  1  0  0  0  0
  4 34  1  0  0  0  0
  5  6  1  0  0  0  0
  5 35  1  0  0  0  0
  5 36  1  0  0  0  0
  6  7  1  0  0  0  0
  6  8  1  0  0  0  0
  7  9  1  0  0  0  0
  7 13  2  0  0  0  0
  8 37  1  0  0  0  0
  9 10  2  0  0  0  0
  9 38  1  0  0  0  0
 10 11  1  0  0  0  0
 10 39  1  0  0  0  0
 11 12  2  0  0  0  0
 11 40  1  0  0  0  0
 12 13  1  0  0  0  0
 12 41  1  0  0  0  0
 13 42  1  0  0  0  0
 14 15  1  0  0  0  0
 14 21  1  0  0  0  0
 14 43  1  0  0  0  0
 15 16  1  0  0  0  0
 15 20  2  0  0  0  0
 16 17  2  0  0  0  0
 16 44  1  0  0  0  0
 17 18  1  0  0  0  0
 17 45  1  0  0  0  0
 18 19  2  0  0  0  0
 18 46  1  0  0  0  0
 19 20  1  0  0  0  0
 19 47  1  0  0  0  0
 20 48  1  0  0  0  0
 21 22  1  0  0  0  0
 21 26  2  0  0  0  0
 22 23  2  0  0  0  0
 22 49  1  0  0  0  0
 23 24  1  0  0  0  0
 23 50  1  0  0  0  0
 24 25  2  0  0  0  0
 24 27  1  0  0  0  0
 25 26  1  0  0  0  0
 25 51  1  0  0  0  0
 26 52  1  0  0  0  0
M  CHG  1   3   1
M  END
> <Potency[nM] Delta opioid receptor>
1431

> <Potency[nM] Kappa opioid receptor>
164

> <Potency[nM] Mu opioid receptor>
793

> <Potency[nM] Nociceptin receptor>
132

> <Name>
Cpd22

$$$$
Cpd23
  SciTegic04261111143D

 74 78  0  0  0  0            999 V2000
   16.6250  -13.8430    0.0000 C   0  0  0  0  0  0  0  0  0  0  0  0
   16.6250  -14.6680    0.0000 C   0  0  0  0  0  0  0  0  0  0  0  0
   17.3360  -15.0740    0.0000 N   0  3  0  0  0  0  0  0  0  0  0  0
   18.0460  -14.6680    0.0000 C   0  0  0  0  0  0  0  0  0  0  0  0
   18.0460  -13.8430    0.0000 C   0  0  0  0  0  0  0  0  0  0  0  0
   17.3360  -13.4240    0.0000 C   0  0  0  0  0  0  0  0  0  0  0  0
   15.1900  -12.1880    0.0000 C   0  0  0  0  0  0  0  0  0  0  0  0
   15.1880  -13.0150    0.0000 C   0  0  0  0  0  0  0  0  0  0  0  0
   15.9060  -13.4260    0.0000 C   0  0  0  0  0  0  0  0  0  0  0  0
   16.6220  -13.0150    0.0000 C   0  0  0  0  0  0  0  0  0  0  0  0
   16.6190  -12.1840    0.0000 C   0  0  0  0  0  0  0  0  0  0  0  0
   15.9040  -11.7770    0.0000 C   0  0  0  0  0  0  0  0  0  0  0  0
   17.3300  -11.7700    0.0000 C   0  0  0  0  0  0  0  0  0  0  0  0
   17.3270  -10.9450    0.0000 N   0  3  0  0  0  0  0  0  0  0  0  0
   18.0450  -13.0060    0.0000 O   0  0  0  0  0  0  0  0  0  0  0  0
   17.3360  -15.8980    0.0000 C   0  0  0  0  0  0  0  0  0  0  0  0
   16.6220  -16.3130    0.0000 C   0  0  0  0  0  0  0  0  0  0  0  0
   18.0490  -16.3130    0.0000 C   0  0  0  0  0  0  0  0  0  0  0  0
   15.9110  -15.8960    0.0000 C   0  0  0  0  0  0  0  0  0  0  0  0
   15.1930  -16.3090    0.0000 C   0  0  0  0  0  0  0  0  0  0  0  0
   15.1930  -17.1350    0.0000 C   0  0  0  0  0  0  0  0  0  0  0  0
   15.9120  -17.5450    0.0000 C   0  0  0  0  0  0  0  0  0  0  0  0
   16.6260  -17.1330    0.0000 C   0  0  0  0  0  0  0  0  0  0  0  0
   18.0460  -17.1380    0.0000 C   0  0  0  0  0  0  0  0  0  0  0  0
   18.7580  -17.5490    0.0000 C   0  0  0  0  0  0  0  0  0  0  0  0
   19.4770  -17.1380    0.0000 C   0  0  0  0  0  0  0  0  0  0  0  0
   19.4740  -16.3090    0.0000 C   0  0  0  0  0  0  0  0  0  0  0  0
   18.7570  -15.8980    0.0000 C   0  0  0  0  0  0  0  0  0  0  0  0
   15.9120  -15.0700    0.0000 Cl  0  0  0  0  0  0  0  0  0  0  0  0
   18.7580  -15.0730    0.0000 Cl  0  0  0  0  0  0  0  0  0  0  0  0
   18.0400  -10.5330    0.0000 C   0  0  0  0  0  0  0  0  0  0  0  0
   18.0380   -9.7120    0.0000 C   0  0  0  0  0  0  0  0  0  0  0  0
   17.3250   -9.3000    0.0000 N   0  3  0  0  0  0  0  0  0  0  0  0
   16.6120   -9.7120    0.0000 C   0  0  0  0  0  0  0  0  0  0  0  0
   16.6110  -10.5400    0.0000 C   0  0  0  0  0  0  0  0  0  0  0  0
   17.3250   -8.4750    0.0000 C   0  0  0  0  0  0  0  0  0  0  0  0
   16.0790  -13.5310    0.8900 H   0  0  0  0  0  0  0  0  0  0  0  0
   16.0790  -13.5310   -0.8900 H   0  0  0  0  0  0  0  0  0  0  0  0
   16.0810  -14.9840   -0.8900 H   0  0  0  0  0  0  0  0  0  0  0  0
   16.0810  -14.9840    0.8900 H   0  0  0  0  0  0  0  0  0  0  0  0
   17.3360  -15.0740    1.0100 H   0  0  0  0  0  0  0  0  0  0  0  0
   18.5900  -14.9840   -0.8900 H   0  0  0  0  0  0  0  0  0  0  0  0
   18.5900  -14.9840    0.8900 H   0  0  0  0  0  0  0  0  0  0  0  0
   18.5930  -13.5310   -0.8900 H   0  0  0  0  0  0  0  0  0  0  0  0
   18.5930  -13.5310    0.8900 H   0  0  0  0  0  0  0  0  0  0  0  0
   14.2560  -11.6460    0.0000 H   0  0  0  0  0  0  0  0  0  0  0  0
   14.2530  -13.5560    0.0000 H   0  0  0  0  0  0  0  0  0  0  0  0
   15.9070  -14.5060    0.0000 H   0  0  0  0  0  0  0  0  0  0  0  0
   15.9010  -10.6970    0.0000 H   0  0  0  0  0  0  0  0  0  0  0  0
   17.8760  -12.0830   -0.8900 H   0  0  0  0  0  0  0  0  0  0  0  0
   17.8760  -12.0830    0.8900 H   0  0  0  0  0  0  0  0  0  0  0  0
   17.3270  -10.9450   -1.0100 H   0  0  0  0  0  0  0  0  0  0  0  0
   18.7600  -13.6470    0.0000 H   0  0  0  0  0  0  0  0  0  0  0  0
   17.3360  -15.8980   -1.0900 H   0  0  0  0  0  0  0  0  0  0  0  0
   14.2580  -15.7680    0.0000 H   0  0  0  0  0  0  0  0  0  0  0  0
   14.2590  -17.6780    0.0000 H   0  0  0  0  0  0  0  0  0  0  0  0
   15.9150  -18.6250    0.0000 H   0  0  0  0  0  0  0  0  0  0  0  0
   17.5630  -17.6710    0.0000 H   0  0  0  0  0  0  0  0  0  0  0  0
   17.1100  -17.6760    0.0000 H   0  0  0  0  0  0  0  0  0  0  0  0
   18.7560  -18.6290    0.0000 H   0  0  0  0  0  0  0  0  0  0  0  0
   20.4120  -17.6780    0.0000 H   0  0  0  0  0  0  0  0  0  0  0  0
   20.4070  -15.7660    0.0000 H   0  0  0  0  0  0  0  0  0  0  0  0
   18.5850  -10.8470   -0.8900 H   0  0  0  0  0  0  0  0  0  0  0  0
   18.5850  -10.8470    0.8900 H   0  0  0  0  0  0  0  0  0  0  0  0
   18.5830   -9.3970   -0.8900 H   0  0  0  0  0  0  0  0  0  0  0  0
   18.5830   -9.3970    0.8900 H   0  0  0  0  0  0  0  0  0  0  0  0
   17.3250   -9.3000    1.0100 H   0  0  0  0  0  0  0  0  0  0  0  0
   16.0670   -9.3970   -0.8900 H   0  0  0  0  0  0  0  0  0  0  0  0
   16.0670   -9.3970    0.8900 H   0  0  0  0  0  0  0  0  0  0  0  0
   16.0670  -10.8570    0.8900 H   0  0  0  0  0  0  0  0  0  0  0  0
   16.0670  -10.8570   -0.8900 H   0  0  0  0  0  0  0  0  0  0  0  0
   17.3250   -8.1120   -1.0280 H   0  0  0  0  0  0  0  0  0  0  0  0
   18.2150   -8.1120    0.5140 H   0  0  0  0  0  0  0  0  0  0  0  0
   16.4350   -8.1120    0.5140 H   0  0  0  0  0  0  0  0  0  0  0  0
  1  2  1  0  0  0  0
  1  6  1  0  0  0  0
  1 37  1  0  0  0  0
  1 38  1  0  0  0  0
  2  3  1  0  0  0  0
  2 39  1  0  0  0  0
  2 40  1  0  0  0  0
  3  4  1  0  0  0  0
  3 16  1  0  0  0  0
  3 41  1  0  0  0  0
  4  5  1  0  0  0  0
  4 42  1  0  0  0  0
  4 43  1  0  0  0  0
  5  6  1  0  0  0  0
  5 44  1  0  0  0  0
  5 45  1  0  0  0  0
  6 10  1  0  0  0  0
  6 15  1  0  0  0  0
  7  8  1  0  0  0  0
  7 12  2  0  0  0  0
  7 46  1  0  0  0  0
  8  9  2  0  0  0  0
  8 47  1  0  0  0  0
  9 10  1  0  0  0  0
  9 48  1  0  0  0  0
 10 11  2  0  0  0  0
 11 12  1  0  0  0  0
 11 13  1  0  0  0  0
 12 49  1  0  0  0  0
 13 14  1  0  0  0  0
 13 50  1  0  0  0  0
 13 51  1  0  0  0  0
 14 31  1  0  0  0  0
 14 35  1  0  0  0  0
 14 52  1  0  0  0  0
 15 53  1  0  0  0  0
 16 17  1  0  0  0  0
 16 18  1  0  0  0  0
 16 54  1  0  0  0  0
 17 19  1  0  0  0  0
 17 23  2  0  0  0  0
 18 24  1  0  0  0  0
 18 28  2  0  0  0  0
 19 20  2  0  0  0  0
 19 29  1  0  0  0  0
 20 21  1  0  0  0  0
 20 55  1  0  0  0  0
 21 22  2  0  0  0  0
 21 56  1  0  0  0  0
 22 23  1  0  0  0  0
 22 57  1  0  0  0  0
 23 58  1  0  0  0  0
 24 25  2  0  0  0  0
 24 59  1  0  0  0  0
 25 26  1  0  0  0  0
 25 60  1  0  0  0  0
 26 27  2  0  0  0  0
 26 61  1  0  0  0  0
 27 28  1  0  0  0  0
 27 62  1  0  0  0  0
 28 30  1  0  0  0  0
 31 32  1  0  0  0  0
 31 63  1  0  0  0  0
 31 64  1  0  0  0  0
 32 33  1  0  0  0  0
 32 65  1  0  0  0  0
 32 66  1  0  0  0  0
 33 34  1  0  0  0  0
 33 36  1  0  0  0  0
 33 67  1  0  0  0  0
 34 35  1  0  0  0  0
 34 68  1  0  0  0  0
 34 69  1  0  0  0  0
 35 70  1  0  0  0  0
 35 71  1  0  0  0  0
 36 72  1  0  0  0  0
 36 73  1  0  0  0  0
 36 74  1  0  0  0  0
M  CHG  3   3   1  14   1  33   1
M  END
> <Potency[nM] Delta opioid receptor>
1705

> <Potency[nM] Kappa opioid receptor>
139

> <Potency[nM] Mu opioid receptor>
190

> <Potency[nM] Nociceptin receptor>
2.2

> <Name>
Cpd23

$$$$
Cpd24
  SciTegic04261111143D

 69 72  0  0  1  0            999 V2000
   23.8910   -2.3380    0.0000 C   0  0  0  0  0  0  0  0  0  0  0  0
   23.8910   -3.1630    0.0000 C   0  0  0  0  0  0  0  0  0  0  0  0
   24.6060   -3.5710    0.0000 N   0  3  0  0  0  0  0  0  0  0  0  0
   25.3160   -3.1630    0.0000 C   0  0  0  0  0  0  0  0  0  0  0  0
   25.3160   -2.3380    0.0000 C   0  0  0  0  0  0  0  0  0  0  0  0
   24.6060   -1.9210    0.0000 C   0  0  0  0  0  0  0  0  0  0  0  0
   22.4610   -0.6830    0.0000 C   0  0  0  0  0  0  0  0  0  0  0  0
   22.4600   -1.5100    0.0000 C   0  0  0  0  0  0  0  0  0  0  0  0
   23.1730   -1.9230    0.0000 C   0  0  0  0  0  0  0  0  0  0  0  0
   23.8880   -1.5100    0.0000 C   0  0  0  0  0  0  0  0  0  0  0  0
   23.8850   -0.6790    0.0000 C   0  0  0  0  0  0  0  0  0  0  0  0
   23.1710   -0.2700    0.0000 C   0  0  0  0  0  0  0  0  0  0  0  0
   24.6000   -0.2630    0.0000 C   0  0  0  0  0  0  0  0  0  0  0  0
   24.5970    0.5620    0.0000 N   0  0  0  0  0  0  0  0  0  0  0  0
   25.3140   -1.5010    0.0000 O   0  0  0  0  0  0  0  0  0  0  0  0
   24.6060   -4.3960    0.0000 C   0  0  0  0  0  0  0  0  0  0  0  0
   23.8880   -4.8090    0.0000 C   0  0  0  0  0  0  0  0  0  0  0  0
   25.3180   -4.8090    0.0000 C   0  0  0  0  0  0  0  0  0  0  0  0
   23.1770   -4.3930    0.0000 C   0  0  0  0  0  0  0  0  0  0  0  0
   22.4650   -4.8050    0.0000 C   0  0  0  0  0  0  0  0  0  0  0  0
   22.4650   -5.6310    0.0000 C   0  0  0  0  0  0  0  0  0  0  0  0
   23.1830   -6.0430    0.0000 C   0  0  0  0  0  0  0  0  0  0  0  0
   23.8920   -5.6290    0.0000 C   0  0  0  0  0  0  0  0  0  0  0  0
   25.3150   -5.6340    0.0000 C   0  0  0  0  0  0  0  0  0  0  0  0
   26.0320   -6.0460    0.0000 C   0  0  0  0  0  0  0  0  0  0  0  0
   26.7450   -5.6340    0.0000 C   0  0  0  0  0  0  0  0  0  0  0  0
   26.7420   -4.8040    0.0000 C   0  0  0  0  0  0  0  0  0  0  0  0
   26.0300   -4.3960    0.0000 C   0  0  0  0  0  0  0  0  0  0  0  0
   23.1790   -3.5680    0.0000 Cl  0  0  0  0  0  0  0  0  0  0  0  0
   26.0270   -3.5710    0.0000 Cl  0  0  0  0  0  0  0  0  0  0  0  0
   23.8820    0.9710    0.0000 S   0  0  0  0  0  0  0  0  0  0  0  0
   23.1600    1.3840    0.0000 C   0  0  0  0  0  0  0  0  0  0  0  0
   23.1570    2.2090    0.0000 C   0  0  0  0  0  0  0  0  0  0  0  0
   22.4480    0.9700    0.0000 C   0  0  0  0  0  0  0  0  0  0  0  0
   23.4720    0.2530    0.0000 O   0  0  0  0  0  0  0  0  0  0  0  0
   24.2970    1.6830    0.0000 O   0  0  0  0  0  0  0  0  0  0  0  0
   23.3450   -2.0250    0.8900 H   0  0  0  0  0  0  0  0  0  0  0  0
   23.3450   -2.0250   -0.8900 H   0  0  0  0  0  0  0  0  0  0  0  0
   23.3470   -3.4790   -0.8900 H   0  0  0  0  0  0  0  0  0  0  0  0
   23.3470   -3.4790    0.8900 H   0  0  0  0  0  0  0  0  0  0  0  0
   24.6060   -3.5710    1.0100 H   0  0  0  0  0  0  0  0  0  0  0  0
   25.8610   -3.4780   -0.8900 H   0  0  0  0  0  0  0  0  0  0  0  0
   25.8610   -3.4780    0.8900 H   0  0  0  0  0  0  0  0  0  0  0  0
   25.8620   -2.0250   -0.8900 H   0  0  0  0  0  0  0  0  0  0  0  0
   25.8620   -2.0250    0.8900 H   0  0  0  0  0  0  0  0  0  0  0  0
   21.5250   -0.1440    0.0000 H   0  0  0  0  0  0  0  0  0  0  0  0
   21.5240   -2.0490    0.0000 H   0  0  0  0  0  0  0  0  0  0  0  0
   23.1720   -3.0030    0.0000 H   0  0  0  0  0  0  0  0  0  0  0  0
   23.1670    0.8100    0.0000 H   0  0  0  0  0  0  0  0  0  0  0  0
   25.1460   -0.5760   -0.8900 H   0  0  0  0  0  0  0  0  0  0  0  0
   25.1460   -0.5760    0.8900 H   0  0  0  0  0  0  0  0  0  0  0  0
   25.1010    0.8550   -0.8250 H   0  0  0  0  0  0  0  0  0  0  0  0
   26.0310   -2.1400    0.0000 H   0  0  0  0  0  0  0  0  0  0  0  0
   24.6060   -4.3960   -1.0900 H   0  0  0  0  0  0  0  0  0  0  0  0
   21.5290   -4.2650    0.0000 H   0  0  0  0  0  0  0  0  0  0  0  0
   21.5300   -6.1720    0.0000 H   0  0  0  0  0  0  0  0  0  0  0  0
   23.1870   -7.1230    0.0000 H   0  0  0  0  0  0  0  0  0  0  0  0
   24.8300   -6.1640    0.0000 H   0  0  0  0  0  0  0  0  0  0  0  0
   24.3790   -6.1730    0.0000 H   0  0  0  0  0  0  0  0  0  0  0  0
   26.0330   -7.1260    0.0000 H   0  0  0  0  0  0  0  0  0  0  0  0
   27.6810   -6.1720    0.0000 H   0  0  0  0  0  0  0  0  0  0  0  0
   27.6750   -4.2610    0.0000 H   0  0  0  0  0  0  0  0  0  0  0  0
   23.1600    1.3840   -1.0900 H   0  0  0  0  0  0  0  0  0  0  0  0
   23.1560    2.5720    1.0280 H   0  0  0  0  0  0  0  0  0  0  0  0
   22.2660    2.5690   -0.5140 H   0  0  0  0  0  0  0  0  0  0  0  0
   24.0460    2.5760   -0.5140 H   0  0  0  0  0  0  0  0  0  0  0  0
   22.1340    0.7870    1.0280 H   0  0  0  0  0  0  0  0  0  0  0  0
   22.5810    0.0180   -0.5140 H   0  0  0  0  0  0  0  0  0  0  0  0
   21.6870    1.5570   -0.5140 H   0  0  0  0  0  0  0  0  0  0  0  0
  1  2  1  0  0  0  0
  1  6  1  0  0  0  0
  1 37  1  0  0  0  0
  1 38  1  0  0  0  0
  2  3  1  0  0  0  0
  2 39  1  0  0  0  0
  2 40  1  0  0  0  0
  3  4  1  0  0  0  0
  3 16  1  0  0  0  0
  3 41  1  0  0  0  0
  4  5  1  0  0  0  0
  4 42  1  0  0  0  0
  4 43  1  0  0  0  0
  5  6  1  0  0  0  0
  5 44  1  0  0  0  0
  5 45  1  0  0  0  0
  6 10  1  0  0  0  0
  6 15  1  0  0  0  0
  7  8  1  0  0  0  0
  7 12  2  0  0  0  0
  7 46  1  0  0  0  0
  8  9  2  0  0  0  0
  8 47  1  0  0  0  0
  9 10  1  0  0  0  0
  9 48  1  0  0  0  0
 10 11  2  0  0  0  0
 11 12  1  0  0  0  0
 11 13  1  0  0  0  0
 12 49  1  0  0  0  0
 13 14  1  0  0  0  0
 13 50  1  0  0  0  0
 13 51  1  0  0  0  0
 14 31  1  0  0  0  0
 14 52  1  0  0  0  0
 15 53  1  0  0  0  0
 16 17  1  0  0  0  0
 16 18  1  0  0  0  0
 16 54  1  0  0  0  0
 17 19  1  0  0  0  0
 17 23  2  0  0  0  0
 18 24  1  0  0  0  0
 18 28  2  0  0  0  0
 19 20  2  0  0  0  0
 19 29  1  0  0  0  0
 20 21  1  0  0  0  0
 20 55  1  0  0  0  0
 21 22  2  0  0  0  0
 21 56  1  0  0  0  0
 22 23  1  0  0  0  0
 22 57  1  0  0  0  0
 23 58  1  0  0  0  0
 24 25  2  0  0  0  0
 24 59  1  0  0  0  0
 25 26  1  0  0  0  0
 25 60  1  0  0  0  0
 26 27  2  0  0  0  0
 26 61  1  0  0  0  0
 27 28  1  0  0  0  0
 27 62  1  0  0  0  0
 28 30  1  0  0  0  0
 31 32  1  0  0  0  0
 31 35  2  0  0  0  0
 31 36  2  0  0  0  0
 32 33  1  0  0  0  0
 32 34  1  0  0  0  0
 32 63  1  0  0  0  0
 33 64  1  0  0  0  0
 33 65  1  0  0  0  0
 33 66  1  0  0  0  0
 34 67  1  0  0  0  0
 34 68  1  0  0  0  0
 34 69  1  0  0  0  0
M  CHG  1   3   1
M  END
> <Potency[nM] Delta opioid receptor>
518

> <Potency[nM] Kappa opioid receptor>
174

> <Potency[nM] Mu opioid receptor>
163

> <Potency[nM] Nociceptin receptor>
4.1

> <Name>
Cpd24

$$$$
Cpd25
  SciTegic04261111143D

 51 54  0  0  1  0            999 V2000
    6.4460  -24.5070    0.0000 C   0  0  0  0  0  0  0  0  0  0  0  0
    6.4460  -25.3350    0.0000 C   0  0  0  0  0  0  0  0  0  0  0  0
    7.1590  -25.7470    0.0000 N   0  3  0  0  0  0  0  0  0  0  0  0
    7.8770  -25.3350    0.0000 C   0  0  0  0  0  0  0  0  0  0  0  0
    7.8770  -24.5070    0.0000 C   0  0  0  0  0  0  0  0  0  0  0  0
    7.1590  -24.0910    0.0000 C   0  0  0  0  0  0  0  0  0  0  0  0
    6.4410  -23.6790    0.0000 C   0  0  0  0  0  0  0  0  0  0  0  0
    7.8640  -23.6740    0.0000 O   0  0  0  0  0  0  0  0  0  0  0  0
    6.4420  -22.8500    0.0000 C   0  0  0  0  0  0  0  0  0  0  0  0
    5.7250  -22.4390    0.0000 C   0  0  0  0  0  0  0  0  0  0  0  0
    5.0080  -22.8540    0.0000 C   0  0  0  0  0  0  0  0  0  0  0  0
    5.0130  -23.6860    0.0000 C   0  0  0  0  0  0  0  0  0  0  0  0
    5.7310  -24.0940    0.0000 C   0  0  0  0  0  0  0  0  0  0  0  0
    7.1580  -26.5700    0.0000 C   0  0  2  0  0  0  0  0  0  0  0  0
    6.4440  -26.9810    0.0000 C   0  0  0  0  0  0  0  0  0  0  0  0
    5.7360  -26.5650    0.0000 C   0  0  0  0  0  0  0  0  0  0  0  0
    5.0230  -26.9750    0.0000 C   0  0  0  0  0  0  0  0  0  0  0  0
    5.0210  -27.7990    0.0000 C   0  0  0  0  0  0  0  0  0  0  0  0
    5.7390  -28.2120    0.0000 C   0  0  0  0  0  0  0  0  0  0  0  0
    6.4490  -27.7990    0.0000 C   0  0  0  0  0  0  0  0  0  0  0  0
    7.8670  -26.9820    0.0000 C   0  0  0  0  0  0  0  0  0  0  0  0
    7.8650  -27.8060    0.0000 C   0  0  0  0  0  0  0  0  0  0  0  0
    8.5760  -28.2190    0.0000 C   0  0  0  0  0  0  0  0  0  0  0  0
    9.2910  -27.8080    0.0000 C   0  0  0  0  0  0  0  0  0  0  0  0
    9.2900  -26.9800    0.0000 C   0  0  0  0  0  0  0  0  0  0  0  0
    8.5770  -26.5720    0.0000 N   0  0  0  0  0  0  0  0  0  0  0  0
    5.9000  -24.1940    0.8900 H   0  0  0  0  0  0  0  0  0  0  0  0
    5.9000  -24.1940   -0.8900 H   0  0  0  0  0  0  0  0  0  0  0  0
    5.9010  -25.6500   -0.8900 H   0  0  0  0  0  0  0  0  0  0  0  0
    5.9010  -25.6500    0.8900 H   0  0  0  0  0  0  0  0  0  0  0  0
    7.1590  -25.7470    1.0100 H   0  0  0  0  0  0  0  0  0  0  0  0
    8.4220  -25.6500   -0.8900 H   0  0  0  0  0  0  0  0  0  0  0  0
    8.4220  -25.6500    0.8900 H   0  0  0  0  0  0  0  0  0  0  0  0
    8.4220  -24.1930   -0.8900 H   0  0  0  0  0  0  0  0  0  0  0  0
    8.4220  -24.1930    0.8900 H   0  0  0  0  0  0  0  0  0  0  0  0
    8.5800  -24.3140    0.0000 H   0  0  0  0  0  0  0  0  0  0  0  0
    7.3770  -22.3090    0.0000 H   0  0  0  0  0  0  0  0  0  0  0  0
    5.7230  -21.3590    0.0000 H   0  0  0  0  0  0  0  0  0  0  0  0
    4.0710  -22.3170    0.0000 H   0  0  0  0  0  0  0  0  0  0  0  0
    4.0810  -24.2320    0.0000 H   0  0  0  0  0  0  0  0  0  0  0  0
    5.7380  -25.1740    0.0000 H   0  0  0  0  0  0  0  0  0  0  0  0
    7.1580  -26.5700   -1.0900 H   0  0  0  0  0  0  0  0  0  0  0  0
    5.7410  -25.4850    0.0000 H   0  0  0  0  0  0  0  0  0  0  0  0
    4.0890  -26.4330    0.0000 H   0  0  0  0  0  0  0  0  0  0  0  0
    4.0850  -28.3390    0.0000 H   0  0  0  0  0  0  0  0  0  0  0  0
    5.7420  -29.2920    0.0000 H   0  0  0  0  0  0  0  0  0  0  0  0
    7.3870  -28.3350    0.0000 H   0  0  0  0  0  0  0  0  0  0  0  0
    6.9280  -28.3440    0.0000 H   0  0  0  0  0  0  0  0  0  0  0  0
    8.5740  -29.2990    0.0000 H   0  0  0  0  0  0  0  0  0  0  0  0
   10.2260  -28.3480    0.0000 H   0  0  0  0  0  0  0  0  0  0  0  0
   10.2240  -26.4380    0.0000 H   0  0  0  0  0  0  0  0  0  0  0  0
  1  2  1  0  0  0  0
  1  6  1  0  0  0  0
  1 27  1  0  0  0  0
  1 28  1  0  0  0  0
  2  3  1  0  0  0  0
  2 29  1  0  0  0  0
  2 30  1  0  0  0  0
  3  4  1  0  0  0  0
  3 14  1  0  0  0  0
  3 31  1  0  0  0  0
  4  5  1  0  0  0  0
  4 32  1  0  0  0  0
  4 33  1  0  0  0  0
  5  6  1  0  0  0  0
  5 34  1  0  0  0  0
  5 35  1  0  0  0  0
  6  7  1  0  0  0  0
  6  8  1  0  0  0  0
  7  9  1  0  0  0  0
  7 13  2  0  0  0  0
  8 36  1  0  0  0  0
  9 10  2  0  0  0  0
  9 37  1  0  0  0  0
 10 11  1  0  0  0  0
 10 38  1  0  0  0  0
 11 12  2  0  0  0  0
 11 39  1  0  0  0  0
 12 13  1  0  0  0  0
 12 40  1  0  0  0  0
 13 41  1  0  0  0  0
 14 15  1  0  0  0  0
 14 21  1  0  0  0  0
 14 42  1  0  0  0  0
 15 16  1  0  0  0  0
 15 20  2  0  0  0  0
 16 17  2  0  0  0  0
 16 43  1  0  0  0  0
 17 18  1  0  0  0  0
 17 44  1  0  0  0  0
 18 19  2  0  0  0  0
 18 45  1  0  0  0  0
 19 20  1  0  0  0  0
 19 46  1  0  0  0  0
 20 47  1  0  0  0  0
 21 22  1  0  0  0  0
 21 26  2  0  0  0  0
 22 23  2  0  0  0  0
 22 48  1  0  0  0  0
 23 24  1  0  0  0  0
 23 49  1  0  0  0  0
 24 25  2  0  0  0  0
 24 50  1  0  0  0  0
 25 26  1  0  0  0  0
 25 51  1  0  0  0  0
M  CHG  1   3   1
M  END
> <Potency[nM] Delta opioid receptor>
21890

> <Potency[nM] Kappa opioid receptor>
5935

> <Potency[nM] Mu opioid receptor>
9324

> <Potency[nM] Nociceptin receptor>
214

> <Name>
Cpd25

$$$$
Cpd26
  SciTegic04261111143D

 55 60  0  0  1  0            999 V2000
    7.5270  -17.7800    0.0000 C   0  0  0  0  0  0  0  0  0  0  0  0
    6.7300  -17.5660    0.0000 C   0  0  2  0  0  0  0  0  0  0  0  0
    6.6390  -16.7470    0.0000 C   0  0  0  0  0  0  0  0  0  0  0  0
    6.0560  -16.1630    0.0000 C   0  0  0  0  0  0  0  0  0  0  0  0
    6.2690  -15.3660    0.0000 C   0  0  0  0  0  0  0  0  0  0  0  0
    7.0640  -15.1570    0.0000 C   0  0  0  0  0  0  0  0  0  0  0  0
    7.6490  -15.7350    0.0000 C   0  0  0  0  0  0  0  0  0  0  0  0
    8.4440  -15.5270    0.0000 C   0  0  0  0  0  0  0  0  0  0  0  0
    9.0290  -16.1050    0.0000 C   0  0  0  0  0  0  0  0  0  0  0  0
    8.8160  -16.9020    0.0000 C   0  0  0  0  0  0  0  0  0  0  0  0
    8.0190  -17.1160    0.0000 C   0  0  0  0  0  0  0  0  0  0  0  0
    7.4360  -16.5330    0.0000 C   0  0  0  0  0  0  0  0  0  0  0  0
    6.1040  -18.1030    0.0000 N   0  3  0  0  0  0  0  0  0  0  0  0
    3.1180  -20.7150    0.0000 C   0  0  0  0  0  0  0  0  0  0  0  0
    3.1170  -21.5420    0.0000 C   0  0  0  0  0  0  0  0  0  0  0  0
    3.8310  -21.9550    0.0000 C   0  0  0  0  0  0  0  0  0  0  0  0
    3.8290  -20.3030    0.0000 C   0  0  0  0  0  0  0  0  0  0  0  0
    4.5440  -20.7120    0.0000 C   0  0  0  0  0  0  0  0  0  0  0  0
    4.5440  -21.5420    0.0000 C   0  0  0  0  0  0  0  0  0  0  0  0
    5.3330  -21.7980    0.0000 N   0  0  0  0  0  0  0  0  0  0  0  0
    5.8210  -21.1270    0.0000 C   0  0  0  0  0  0  0  0  0  0  0  0
    5.3330  -20.4550    0.0000 C   0  0  0  0  0  0  0  0  0  0  0  0
    5.5880  -19.6710    0.0000 C   0  0  0  0  0  0  0  0  0  0  0  0
    6.3980  -19.4990    0.0000 C   0  0  0  0  0  0  0  0  0  0  0  0
    6.6530  -18.7190    0.0000 C   0  0  0  0  0  0  0  0  0  0  0  0
    5.2960  -18.2730    0.0000 C   0  0  0  0  0  0  0  0  0  0  0  0
    5.0370  -19.0590    0.0000 C   0  0  0  0  0  0  0  0  0  0  0  0
    2.4040  -20.3030    0.0000 Cl  0  0  0  0  0  0  0  0  0  0  0  0
    6.6460  -21.1270    0.0000 C   0  0  0  0  0  0  0  0  0  0  0  0
    7.7340  -18.3740   -0.8900 H   0  0  0  0  0  0  0  0  0  0  0  0
    7.7340  -18.3740    0.8900 H   0  0  0  0  0  0  0  0  0  0  0  0
    6.7300  -17.5660   -1.0900 H   0  0  0  0  0  0  0  0  0  0  0  0
    5.0130  -16.4420    0.0000 H   0  0  0  0  0  0  0  0  0  0  0  0
    5.5070  -14.6010    0.0000 H   0  0  0  0  0  0  0  0  0  0  0  0
    7.3430  -14.1140    0.0000 H   0  0  0  0  0  0  0  0  0  0  0  0
    8.7230  -14.4840    0.0000 H   0  0  0  0  0  0  0  0  0  0  0  0
   10.0710  -15.8220    0.0000 H   0  0  0  0  0  0  0  0  0  0  0  0
    9.5800  -17.6650    0.0000 H   0  0  0  0  0  0  0  0  0  0  0  0
    6.1040  -18.1030    1.0100 H   0  0  0  0  0  0  0  0  0  0  0  0
    2.1810  -22.0810    0.0000 H   0  0  0  0  0  0  0  0  0  0  0  0
    3.8310  -23.0350    0.0000 H   0  0  0  0  0  0  0  0  0  0  0  0
    3.8260  -19.2230    0.0000 H   0  0  0  0  0  0  0  0  0  0  0  0
    5.6450  -22.7590    0.0000 H   0  0  0  0  0  0  0  0  0  0  0  0
    5.5880  -19.6710   -1.0900 H   0  0  0  0  0  0  0  0  0  0  0  0
    6.8190  -19.9670   -0.8900 H   0  0  0  0  0  0  0  0  0  0  0  0
    6.8190  -19.9670    0.8900 H   0  0  0  0  0  0  0  0  0  0  0  0
    7.2690  -18.5900    0.8900 H   0  0  0  0  0  0  0  0  0  0  0  0
    7.2690  -18.5900   -0.8900 H   0  0  0  0  0  0  0  0  0  0  0  0
    4.8760  -17.8040   -0.8900 H   0  0  0  0  0  0  0  0  0  0  0  0
    4.8760  -17.8040    0.8900 H   0  0  0  0  0  0  0  0  0  0  0  0
    4.4210  -19.1890    0.8900 H   0  0  0  0  0  0  0  0  0  0  0  0
    4.4210  -19.1890   -0.8900 H   0  0  0  0  0  0  0  0  0  0  0  0
    7.0090  -22.1550    0.0000 H   0  0  0  0  0  0  0  0  0  0  0  0
    7.0090  -20.6130    0.8900 H   0  0  0  0  0  0  0  0  0  0  0  0
    7.0090  -20.6130   -0.8900 H   0  0  0  0  0  0  0  0  0  0  0  0
  1  2  1  0  0  0  0
  1 11  1  0  0  0  0
  1 30  1  0  0  0  0
  1 31  1  0  0  0  0
  2  3  1  0  0  0  0
  2 13  1  0  0  0  0
  2 32  1  0  0  0  0
  3  4  1  0  0  0  0
  3 12  2  0  0  0  0
  4  5  2  0  0  0  0
  4 33  1  0  0  0  0
  5  6  1  0  0  0  0
  5 34  1  0  0  0  0
  6  7  2  0  0  0  0
  6 35  1  0  0  0  0
  7  8  1  0  0  0  0
  7 12  1  0  0  0  0
  8  9  2  0  0  0  0
  8 36  1  0  0  0  0
  9 10  1  0  0  0  0
  9 37  1  0  0  0  0
 10 11  2  0  0  0  0
 10 38  1  0  0  0  0
 11 12  1  0  0  0  0
 13 25  1  0  0  0  0
 13 26  1  0  0  0  0
 13 39  1  0  0  0  0
 14 15  2  0  0  0  0
 14 17  1  0  0  0  0
 14 28  1  0  0  0  0
 15 16  1  0  0  0  0
 15 40  1  0  0  0  0
 16 19  2  0  0  0  0
 16 41  1  0  0  0  0
 17 18  2  0  0  0  0
 17 42  1  0  0  0  0
 18 19  1  0  0  0  0
 18 22  1  0  0  0  0
 19 20  1  0  0  0  0
 20 21  1  0  0  0  0
 20 43  1  0  0  0  0
 21 22  2  0  0  0  0
 21 29  1  0  0  0  0
 22 23  1  0  0  0  0
 23 24  1  0  0  0  0
 23 27  1  0  0  0  0
 23 44  1  0  0  0  0
 24 25  1  0  0  0  0
 24 45  1  0  0  0  0
 24 46  1  0  0  0  0
 25 47  1  0  0  0  0
 25 48  1  0  0  0  0
 26 27  1  0  0  0  0
 26 49  1  0  0  0  0
 26 50  1  0  0  0  0
 27 51  1  0  0  0  0
 27 52  1  0  0  0  0
 29 53  1  0  0  0  0
 29 54  1  0  0  0  0
 29 55  1  0  0  0  0
M  CHG  1  13   1
M  END
> <Potency[nM] Delta opioid receptor>
2750

> <Potency[nM] Kappa opioid receptor>
680

> <Potency[nM] Mu opioid receptor>
260

> <Potency[nM] Nociceptin receptor>
10

> <Name>
Cpd26

$$$$
Cpd27
  SciTegic04261111143D

 55 58  0  0  1  0            999 V2000
    6.0060  -17.4920    0.0000 C   0  0  0  0  0  0  0  0  0  0  0  0
    6.0060  -18.3210    0.0000 C   0  0  0  0  0  0  0  0  0  0  0  0
    6.7200  -18.7330    0.0000 N   0  3  0  0  0  0  0  0  0  0  0  0
    7.4380  -18.3210    0.0000 C   0  0  0  0  0  0  0  0  0  0  0  0
    7.4380  -17.4920    0.0000 C   0  0  0  0  0  0  0  0  0  0  0  0
    6.7200  -17.0760    0.0000 C   0  0  0  0  0  0  0  0  0  0  0  0
    6.0020  -16.6640    0.0000 C   0  0  0  0  0  0  0  0  0  0  0  0
    7.4250  -16.6590    0.0000 O   0  0  0  0  0  0  0  0  0  0  0  0
    6.0020  -15.8350    0.0000 C   0  0  0  0  0  0  0  0  0  0  0  0
    5.2850  -15.4230    0.0000 C   0  0  0  0  0  0  0  0  0  0  0  0
    4.5680  -15.8390    0.0000 C   0  0  0  0  0  0  0  0  0  0  0  0
    4.5730  -16.6710    0.0000 C   0  0  0  0  0  0  0  0  0  0  0  0
    5.2910  -17.0790    0.0000 C   0  0  0  0  0  0  0  0  0  0  0  0
    6.7190  -19.5570    0.0000 C   0  0  2  0  0  0  0  0  0  0  0  0
    6.0040  -19.9680    0.0000 C   0  0  0  0  0  0  0  0  0  0  0  0
    5.2960  -19.5520    0.0000 C   0  0  0  0  0  0  0  0  0  0  0  0
    4.5820  -19.9620    0.0000 C   0  0  0  0  0  0  0  0  0  0  0  0
    4.5810  -20.7870    0.0000 C   0  0  0  0  0  0  0  0  0  0  0  0
    5.2990  -21.2000    0.0000 C   0  0  0  0  0  0  0  0  0  0  0  0
    6.0100  -20.7870    0.0000 C   0  0  0  0  0  0  0  0  0  0  0  0
    7.4290  -19.9690    0.0000 C   0  0  0  0  0  0  0  0  0  0  0  0
    7.4260  -20.7940    0.0000 C   0  0  0  0  0  0  0  0  0  0  0  0
    8.1380  -21.2070    0.0000 C   0  0  0  0  0  0  0  0  0  0  0  0
    8.8540  -20.7960    0.0000 C   0  0  0  0  0  0  0  0  0  0  0  0
    8.8520  -19.9680    0.0000 C   0  0  0  0  0  0  0  0  0  0  0  0
    8.1390  -19.5580    0.0000 C   0  0  0  0  0  0  0  0  0  0  0  0
    9.5670  -21.2080    0.0000 C   0  0  0  0  0  0  0  0  0  0  0  0
   10.2730  -21.6170    0.0000 F   0  0  0  0  0  0  0  0  0  0  0  0
    9.9800  -20.4950    0.0000 F   0  0  0  0  0  0  0  0  0  0  0  0
    9.1620  -21.9260    0.0000 F   0  0  0  0  0  0  0  0  0  0  0  0
    5.4600  -17.1780    0.8900 H   0  0  0  0  0  0  0  0  0  0  0  0
    5.4600  -17.1780   -0.8900 H   0  0  0  0  0  0  0  0  0  0  0  0
    5.4610  -18.6360   -0.8900 H   0  0  0  0  0  0  0  0  0  0  0  0
    5.4610  -18.6360    0.8900 H   0  0  0  0  0  0  0  0  0  0  0  0
    6.7200  -18.7330    1.0100 H   0  0  0  0  0  0  0  0  0  0  0  0
    7.9830  -18.6360   -0.8900 H   0  0  0  0  0  0  0  0  0  0  0  0
    7.9830  -18.6360    0.8900 H   0  0  0  0  0  0  0  0  0  0  0  0
    7.9830  -17.1780   -0.8900 H   0  0  0  0  0  0  0  0  0  0  0  0
    7.9830  -17.1780    0.8900 H   0  0  0  0  0  0  0  0  0  0  0  0
    8.1410  -17.2990    0.0000 H   0  0  0  0  0  0  0  0  0  0  0  0
    6.9370  -15.2940    0.0000 H   0  0  0  0  0  0  0  0  0  0  0  0
    5.2830  -14.3430    0.0000 H   0  0  0  0  0  0  0  0  0  0  0  0
    3.6310  -15.3030    0.0000 H   0  0  0  0  0  0  0  0  0  0  0  0
    3.6410  -17.2170    0.0000 H   0  0  0  0  0  0  0  0  0  0  0  0
    5.2970  -18.1590    0.0000 H   0  0  0  0  0  0  0  0  0  0  0  0
    6.7190  -19.5570   -1.0900 H   0  0  0  0  0  0  0  0  0  0  0  0
    5.3010  -18.4720    0.0000 H   0  0  0  0  0  0  0  0  0  0  0  0
    3.6480  -19.4200    0.0000 H   0  0  0  0  0  0  0  0  0  0  0  0
    3.6460  -21.3270    0.0000 H   0  0  0  0  0  0  0  0  0  0  0  0
    5.3010  -22.2800    0.0000 H   0  0  0  0  0  0  0  0  0  0  0  0
    6.9480  -21.3220    0.0000 H   0  0  0  0  0  0  0  0  0  0  0  0
    6.4890  -21.3310    0.0000 H   0  0  0  0  0  0  0  0  0  0  0  0
    8.1360  -22.2870    0.0000 H   0  0  0  0  0  0  0  0  0  0  0  0
    9.7860  -19.4260    0.0000 H   0  0  0  0  0  0  0  0  0  0  0  0
    8.1370  -18.4780    0.0000 H   0  0  0  0  0  0  0  0  0  0  0  0
  1  2  1  0  0  0  0
  1  6  1  0  0  0  0
  1 31  1  0  0  0  0
  1 32  1  0  0  0  0
  2  3  1  0  0  0  0
  2 33  1  0  0  0  0
  2 34  1  0  0  0  0
  3  4  1  0  0  0  0
  3 14  1  0  0  0  0
  3 35  1  0  0  0  0
  4  5  1  0  0  0  0
  4 36  1  0  0  0  0
  4 37  1  0  0  0  0
  5  6  1  0  0  0  0
  5 38  1  0  0  0  0
  5 39  1  0  0  0  0
  6  7  1  0  0  0  0
  6  8  1  0  0  0  0
  7  9  1  0  0  0  0
  7 13  2  0  0  0  0
  8 40  1  0  0  0  0
  9 10  2  0  0  0  0
  9 41  1  0  0  0  0
 10 11  1  0  0  0  0
 10 42  1  0  0  0  0
 11 12  2  0  0  0  0
 11 43  1  0  0  0  0
 12 13  1  0  0  0  0
 12 44  1  0  0  0  0
 13 45  1  0  0  0  0
 14 15  1  0  0  0  0
 14 21  1  0  0  0  0
 14 46  1  0  0  0  0
 15 16  1  0  0  0  0
 15 20  2  0  0  0  0
 16 17  2  0  0  0  0
 16 47  1  0  0  0  0
 17 18  1  0  0  0  0
 17 48  1  0  0  0  0
 18 19  2  0  0  0  0
 18 49  1  0  0  0  0
 19 20  1  0  0  0  0
 19 50  1  0  0  0  0
 20 51  1  0  0  0  0
 21 22  1  0  0  0  0
 21 26  2  0  0  0  0
 22 23  2  0  0  0  0
 22 52  1  0  0  0  0
 23 24  1  0  0  0  0
 23 53  1  0  0  0  0
 24 25  2  0  0  0  0
 24 27  1  0  0  0  0
 25 26  1  0  0  0  0
 25 54  1  0  0  0  0
 26 55  1  0  0  0  0
 27 28  1  0  0  0  0
 27 29  1  0  0  0  0
 27 30  1  0  0  0  0
M  CHG  1   3   1
M  END
> <Potency[nM] Delta opioid receptor>
10124

> <Potency[nM] Kappa opioid receptor>
4294

> <Potency[nM] Mu opioid receptor>
1207

> <Potency[nM] Nociceptin receptor>
225

> <Name>
Cpd27

$$$$
Cpd28
  SciTegic04261111143D

 56 59  0  0  0  0            999 V2000
   -5.4860   -2.1440    0.0000 C   0  0  0  0  0  0  0  0  0  0  0  0
   -5.4870   -2.9680    0.0000 C   0  0  0  0  0  0  0  0  0  0  0  0
   -4.7770   -3.3790    0.0000 C   0  0  0  0  0  0  0  0  0  0  0  0
   -4.0610   -2.9680    0.0000 C   0  0  0  0  0  0  0  0  0  0  0  0
   -4.0640   -2.1400    0.0000 C   0  0  0  0  0  0  0  0  0  0  0  0
   -4.7790   -1.7330    0.0000 C   0  0  0  0  0  0  0  0  0  0  0  0
   -3.3480   -1.7270    0.0000 C   0  0  0  0  0  0  0  0  0  0  0  0
   -2.6320   -2.1390    0.0000 C   0  0  0  0  0  0  0  0  0  0  0  0
   -2.6280   -2.9580    0.0000 C   0  0  0  0  0  0  0  0  0  0  0  0
   -1.9130   -3.3700    0.0000 C   0  0  0  0  0  0  0  0  0  0  0  0
   -1.1950   -2.9560    0.0000 C   0  0  0  0  0  0  0  0  0  0  0  0
   -1.2010   -2.1300    0.0000 C   0  0  0  0  0  0  0  0  0  0  0  0
   -1.9170   -1.7220    0.0000 C   0  0  0  0  0  0  0  0  0  0  0  0
   -3.3510   -0.9060    0.0000 N   0  3  0  0  0  0  0  0  0  0  0  0
   -2.6360   -0.4950    0.0000 C   0  0  0  0  0  0  0  0  0  0  0  0
   -2.6370    0.3320    0.0000 C   0  0  0  0  0  0  0  0  0  0  0  0
   -3.3500    0.7390    0.0000 C   0  0  0  0  0  0  0  0  0  0  0  0
   -4.0600    0.3310    0.0000 C   0  0  0  0  0  0  0  0  0  0  0  0
   -4.0560   -0.4970    0.0000 C   0  0  0  0  0  0  0  0  0  0  0  0
   -4.0650    1.1540    0.0000 C   0  0  0  0  0  0  0  0  0  0  0  0
   -2.6340    1.1500    0.0000 O   0  0  0  0  0  0  0  0  0  0  0  0
   -4.0610    1.9790    0.0000 C   0  0  0  0  0  0  0  0  0  0  0  0
   -4.7750    2.3900    0.0000 C   0  0  0  0  0  0  0  0  0  0  0  0
   -5.4920    1.9760    0.0000 C   0  0  0  0  0  0  0  0  0  0  0  0
   -5.4900    1.1530    0.0000 C   0  0  0  0  0  0  0  0  0  0  0  0
   -4.7800    0.7420    0.0000 C   0  0  0  0  0  0  0  0  0  0  0  0
   -4.7640    3.2110    0.0000 O   0  0  0  0  0  0  0  0  0  0  0  0
   -5.4680    3.6250    0.0000 C   0  0  0  0  0  0  0  0  0  0  0  0
   -6.4220   -1.6050    0.0000 H   0  0  0  0  0  0  0  0  0  0  0  0
   -6.4230   -3.5070    0.0000 H   0  0  0  0  0  0  0  0  0  0  0  0
   -4.7790   -4.4590    0.0000 H   0  0  0  0  0  0  0  0  0  0  0  0
   -3.1250   -3.5070    0.0000 H   0  0  0  0  0  0  0  0  0  0  0  0
   -4.7840   -0.6530    0.0000 H   0  0  0  0  0  0  0  0  0  0  0  0
   -3.3480   -1.7270   -1.0900 H   0  0  0  0  0  0  0  0  0  0  0  0
   -3.5620   -3.5010    0.0000 H   0  0  0  0  0  0  0  0  0  0  0  0
   -1.9130   -4.4500    0.0000 H   0  0  0  0  0  0  0  0  0  0  0  0
   -0.2580   -3.4930    0.0000 H   0  0  0  0  0  0  0  0  0  0  0  0
   -0.2690   -1.5840    0.0000 H   0  0  0  0  0  0  0  0  0  0  0  0
   -1.9220   -0.6420    0.0000 H   0  0  0  0  0  0  0  0  0  0  0  0
   -3.3510   -0.9060   -1.0100 H   0  0  0  0  0  0  0  0  0  0  0  0
   -2.0910   -0.8100   -0.8900 H   0  0  0  0  0  0  0  0  0  0  0  0
   -2.0910   -0.8100    0.8900 H   0  0  0  0  0  0  0  0  0  0  0  0
   -2.0930    0.6480   -0.8900 H   0  0  0  0  0  0  0  0  0  0  0  0
   -2.0930    0.6480    0.8900 H   0  0  0  0  0  0  0  0  0  0  0  0
   -4.6050    0.6450   -0.8900 H   0  0  0  0  0  0  0  0  0  0  0  0
   -4.6050    0.6450    0.8900 H   0  0  0  0  0  0  0  0  0  0  0  0
   -4.6010   -0.8120    0.8900 H   0  0  0  0  0  0  0  0  0  0  0  0
   -4.6010   -0.8120   -0.8900 H   0  0  0  0  0  0  0  0  0  0  0  0
   -1.9270    0.5010    0.0000 H   0  0  0  0  0  0  0  0  0  0  0  0
   -3.1250    2.5170    0.0000 H   0  0  0  0  0  0  0  0  0  0  0  0
   -6.4280    2.5150    0.0000 H   0  0  0  0  0  0  0  0  0  0  0  0
   -6.4250    0.6120    0.0000 H   0  0  0  0  0  0  0  0  0  0  0  0
   -4.7810   -0.3380    0.0000 H   0  0  0  0  0  0  0  0  0  0  0  0
   -5.2600    4.6950    0.0000 H   0  0  0  0  0  0  0  0  0  0  0  0
   -6.0420    3.3660    0.8900 H   0  0  0  0  0  0  0  0  0  0  0  0
   -6.0420    3.3660   -0.8900 H   0  0  0  0  0  0  0  0  0  0  0  0
  1  2  1  0  0  0  0
  1  6  2  0  0  0  0
  1 29  1  0  0  0  0
  2  3  2  0  0  0  0
  2 30  1  0  0  0  0
  3  4  1  0  0  0  0
  3 31  1  0  0  0  0
  4  5  2  0  0  0  0
  4 32  1  0  0  0  0
  5  6  1  0  0  0  0
  5  7  1  0  0  0  0
  6 33  1  0  0  0  0
  7  8  1  0  0  0  0
  7 14  1  0  0  0  0
  7 34  1  0  0  0  0
  8  9  1  0  0  0  0
  8 13  2  0  0  0  0
  9 10  2  0  0  0  0
  9 35  1  0  0  0  0
 10 11  1  0  0  0  0
 10 36  1  0  0  0  0
 11 12  2  0  0  0  0
 11 37  1  0  0  0  0
 12 13  1  0  0  0  0
 12 38  1  0  0  0  0
 13 39  1  0  0  0  0
 14 15  1  0  0  0  0
 14 19  1  0  0  0  0
 14 40  1  0  0  0  0
 15 16  1  0  0  0  0
 15 41  1  0  0  0  0
 15 42  1  0  0  0  0
 16 17  1  0  0  0  0
 16 43  1  0  0  0  0
 16 44  1  0  0  0  0
 17 18  1  0  0  0  0
 17 20  1  0  0  0  0
 17 21  1  0  0  0  0
 18 19  1  0  0  0  0
 18 45  1  0  0  0  0
 18 46  1  0  0  0  0
 19 47  1  0  0  0  0
 19 48  1  0  0  0  0
 20 22  1  0  0  0  0
 20 26  2  0  0  0  0
 21 49  1  0  0  0  0
 22 23  2  0  0  0  0
 22 50  1  0  0  0  0
 23 24  1  0  0  0  0
 23 27  1  0  0  0  0
 24 25  2  0  0  0  0
 24 51  1  0  0  0  0
 25 26  1  0  0  0  0
 25 52  1  0  0  0  0
 26 53  1  0  0  0  0
 27 28  1  0  0  0  0
 28 54  1  0  0  0  0
 28 55  1  0  0  0  0
 28 56  1  0  0  0  0
M  CHG  1  14   1
M  END
> <Potency[nM] Delta opioid receptor>
9585

> <Potency[nM] Kappa opioid receptor>
3668

> <Potency[nM] Mu opioid receptor>
2988

> <Potency[nM] Nociceptin receptor>
180

> <Name>
Cpd28

$$$$
Cpd29
  SciTegic04261111143D

 45 47  0  0  1  0            999 V2000
   14.0000   -8.8350    0.0000 C   0  0  0  0  0  0  0  0  0  0  0  0
   14.0000   -9.6620    0.0000 C   0  0  0  0  0  0  0  0  0  0  0  0
   14.7120  -10.0740    0.0000 N   0  3  0  0  0  0  0  0  0  0  0  0
   15.4290   -9.6620    0.0000 C   0  0  0  0  0  0  0  0  0  0  0  0
   15.4290   -8.8350    0.0000 C   0  0  0  0  0  0  0  0  0  0  0  0
   14.7120   -8.4190    0.0000 C   0  0  0  0  0  0  0  0  0  0  0  0
   13.9950   -8.0080    0.0000 C   0  0  0  0  0  0  0  0  0  0  0  0
   15.4170   -8.0030    0.0000 O   0  0  0  0  0  0  0  0  0  0  0  0
   13.9960   -7.1800    0.0000 C   0  0  0  0  0  0  0  0  0  0  0  0
   13.2790   -6.7690    0.0000 C   0  0  0  0  0  0  0  0  0  0  0  0
   12.5640   -7.1840    0.0000 C   0  0  0  0  0  0  0  0  0  0  0  0
   12.5690   -8.0150    0.0000 C   0  0  0  0  0  0  0  0  0  0  0  0
   13.2850   -8.4220    0.0000 C   0  0  0  0  0  0  0  0  0  0  0  0
   14.7110  -10.8960    0.0000 C   0  0  2  0  0  0  0  0  0  0  0  0
   13.9980  -11.3070    0.0000 C   0  0  0  0  0  0  0  0  0  0  0  0
   13.2910  -10.8910    0.0000 C   0  0  0  0  0  0  0  0  0  0  0  0
   12.5780  -11.3000    0.0000 C   0  0  0  0  0  0  0  0  0  0  0  0
   12.5760  -12.1240    0.0000 C   0  0  0  0  0  0  0  0  0  0  0  0
   13.2940  -12.5360    0.0000 C   0  0  0  0  0  0  0  0  0  0  0  0
   14.0030  -12.1240    0.0000 C   0  0  0  0  0  0  0  0  0  0  0  0
   15.4230  -11.3090    0.0000 C   0  0  0  0  0  0  0  0  0  0  0  0
   13.4540   -8.5220    0.8900 H   0  0  0  0  0  0  0  0  0  0  0  0
   13.4540   -8.5220   -0.8900 H   0  0  0  0  0  0  0  0  0  0  0  0
   13.4550   -9.9760   -0.8900 H   0  0  0  0  0  0  0  0  0  0  0  0
   13.4550   -9.9760    0.8900 H   0  0  0  0  0  0  0  0  0  0  0  0
   14.7120  -10.0740    1.0100 H   0  0  0  0  0  0  0  0  0  0  0  0
   15.9740   -9.9770   -0.8900 H   0  0  0  0  0  0  0  0  0  0  0  0
   15.9740   -9.9770    0.8900 H   0  0  0  0  0  0  0  0  0  0  0  0
   15.9740   -8.5210   -0.8900 H   0  0  0  0  0  0  0  0  0  0  0  0
   15.9740   -8.5210    0.8900 H   0  0  0  0  0  0  0  0  0  0  0  0
   16.1320   -8.6440    0.0000 H   0  0  0  0  0  0  0  0  0  0  0  0
   14.9310   -6.6390    0.0000 H   0  0  0  0  0  0  0  0  0  0  0  0
   13.2760   -5.6890    0.0000 H   0  0  0  0  0  0  0  0  0  0  0  0
   11.6260   -6.6480    0.0000 H   0  0  0  0  0  0  0  0  0  0  0  0
   11.6370   -8.5610    0.0000 H   0  0  0  0  0  0  0  0  0  0  0  0
   13.2910   -9.5020    0.0000 H   0  0  0  0  0  0  0  0  0  0  0  0
   14.7110  -10.8960   -1.0900 H   0  0  0  0  0  0  0  0  0  0  0  0
   13.2970   -9.8110    0.0000 H   0  0  0  0  0  0  0  0  0  0  0  0
   11.6440  -10.7580    0.0000 H   0  0  0  0  0  0  0  0  0  0  0  0
   11.6410  -12.6640    0.0000 H   0  0  0  0  0  0  0  0  0  0  0  0
   13.2970  -13.6160    0.0000 H   0  0  0  0  0  0  0  0  0  0  0  0
   14.9410  -12.6600    0.0000 H   0  0  0  0  0  0  0  0  0  0  0  0
   15.7370  -11.4910    1.0280 H   0  0  0  0  0  0  0  0  0  0  0  0
   16.1840  -10.7210   -0.5140 H   0  0  0  0  0  0  0  0  0  0  0  0
   15.2910  -12.2610   -0.5140 H   0  0  0  0  0  0  0  0  0  0  0  0
  1  2  1  0  0  0  0
  1  6  1  0  0  0  0
  1 22  1  0  0  0  0
  1 23  1  0  0  0  0
  2  3  1  0  0  0  0
  2 24  1  0  0  0  0
  2 25  1  0  0  0  0
  3  4  1  0  0  0  0
  3 14  1  0  0  0  0
  3 26  1  0  0  0  0
  4  5  1  0  0  0  0
  4 27  1  0  0  0  0
  4 28  1  0  0  0  0
  5  6  1  0  0  0  0
  5 29  1  0  0  0  0
  5 30  1  0  0  0  0
  6  7  1  0  0  0  0
  6  8  1  0  0  0  0
  7  9  1  0  0  0  0
  7 13  2  0  0  0  0
  8 31  1  0  0  0  0
  9 10  2  0  0  0  0
  9 32  1  0  0  0  0
 10 11  1  0  0  0  0
 10 33  1  0  0  0  0
 11 12  2  0  0  0  0
 11 34  1  0  0  0  0
 12 13  1  0  0  0  0
 12 35  1  0  0  0  0
 13 36  1  0  0  0  0
 14 15  1  0  0  0  0
 14 21  1  0  0  0  0
 14 37  1  0  0  0  0
 15 16  1  0  0  0  0
 15 20  2  0  0  0  0
 16 17  2  0  0  0  0
 16 38  1  0  0  0  0
 17 18  1  0  0  0  0
 17 39  1  0  0  0  0
 18 19  2  0  0  0  0
 18 40  1  0  0  0  0
 19 20  1  0  0  0  0
 19 41  1  0  0  0  0
 20 42  1  0  0  0  0
 21 43  1  0  0  0  0
 21 44  1  0  0  0  0
 21 45  1  0  0  0  0
M  CHG  1   3   1
M  END
> <Potency[nM] Delta opioid receptor>
33110

> <Potency[nM] Kappa opioid receptor>
4149

> <Potency[nM] Mu opioid receptor>
6265

> <Potency[nM] Nociceptin receptor>
323

> <Name>
Cpd29

$$$$
Cpd30
  SciTegic04261111143D

 58 61  0  0  0  0            999 V2000
    1.7440  -10.6780    0.0000 C   0  0  0  0  0  0  0  0  0  0  0  0
    1.7430  -11.5040    0.0000 C   0  0  0  0  0  0  0  0  0  0  0  0
    2.4580  -11.9150    0.0000 C   0  0  0  0  0  0  0  0  0  0  0  0
    3.1710  -11.5030    0.0000 C   0  0  0  0  0  0  0  0  0  0  0  0
    3.1670  -10.6740    0.0000 C   0  0  0  0  0  0  0  0  0  0  0  0
    2.4560  -10.2670    0.0000 C   0  0  0  0  0  0  0  0  0  0  0  0
    3.8850  -10.2560    0.0000 C   0  0  0  0  0  0  0  0  0  0  0  0
    4.6020  -10.6680    0.0000 C   0  0  0  0  0  0  0  0  0  0  0  0
    4.6060  -11.4880    0.0000 C   0  0  0  0  0  0  0  0  0  0  0  0
    5.3220  -11.9010    0.0000 C   0  0  0  0  0  0  0  0  0  0  0  0
    6.0410  -11.4870    0.0000 C   0  0  0  0  0  0  0  0  0  0  0  0
    6.0350  -10.6600    0.0000 C   0  0  0  0  0  0  0  0  0  0  0  0
    5.3180  -10.2510    0.0000 C   0  0  0  0  0  0  0  0  0  0  0  0
    3.8820   -9.4330    0.0000 N   0  3  0  0  0  0  0  0  0  0  0  0
    4.5980   -9.0220    0.0000 C   0  0  0  0  0  0  0  0  0  0  0  0
    4.5970   -8.1940    0.0000 C   0  0  0  0  0  0  0  0  0  0  0  0
    3.8820   -7.7860    0.0000 C   0  0  0  0  0  0  0  0  0  0  0  0
    3.1720   -8.1940    0.0000 C   0  0  0  0  0  0  0  0  0  0  0  0
    3.1760   -9.0240    0.0000 C   0  0  0  0  0  0  0  0  0  0  0  0
    3.1660   -7.3700    0.0000 C   0  0  0  0  0  0  0  0  0  0  0  0
    4.6000   -7.3740    0.0000 O   0  0  0  0  0  0  0  0  0  0  0  0
    3.1710   -6.5440    0.0000 C   0  0  0  0  0  0  0  0  0  0  0  0
    2.4560   -6.1330    0.0000 C   0  0  0  0  0  0  0  0  0  0  0  0
    1.7420   -6.5470    0.0000 C   0  0  0  0  0  0  0  0  0  0  0  0
    1.7440   -7.3720    0.0000 C   0  0  0  0  0  0  0  0  0  0  0  0
    2.4550   -7.7830    0.0000 C   0  0  0  0  0  0  0  0  0  0  0  0
    3.8870   -6.1260    0.0000 C   0  0  0  0  0  0  0  0  0  0  0  0
    4.6020   -6.5370    0.0000 N   0  3  0  0  0  0  0  0  0  0  0  0
    0.8090  -10.1370    0.0000 H   0  0  0  0  0  0  0  0  0  0  0  0
    0.8080  -12.0440    0.0000 H   0  0  0  0  0  0  0  0  0  0  0  0
    2.4590  -12.9950    0.0000 H   0  0  0  0  0  0  0  0  0  0  0  0
    4.1080  -12.0410    0.0000 H   0  0  0  0  0  0  0  0  0  0  0  0
    2.4540   -9.1870    0.0000 H   0  0  0  0  0  0  0  0  0  0  0  0
    3.8850  -10.2560   -1.0900 H   0  0  0  0  0  0  0  0  0  0  0  0
    3.6720  -12.0300    0.0000 H   0  0  0  0  0  0  0  0  0  0  0  0
    5.3220  -12.9810    0.0000 H   0  0  0  0  0  0  0  0  0  0  0  0
    6.9780  -12.0240    0.0000 H   0  0  0  0  0  0  0  0  0  0  0  0
    6.9670  -10.1140    0.0000 H   0  0  0  0  0  0  0  0  0  0  0  0
    5.3130   -9.1710    0.0000 H   0  0  0  0  0  0  0  0  0  0  0  0
    3.8820   -9.4330   -1.0100 H   0  0  0  0  0  0  0  0  0  0  0  0
    5.1430   -9.3370   -0.8900 H   0  0  0  0  0  0  0  0  0  0  0  0
    5.1430   -9.3370    0.8900 H   0  0  0  0  0  0  0  0  0  0  0  0
    5.1410   -7.8780   -0.8900 H   0  0  0  0  0  0  0  0  0  0  0  0
    5.1410   -7.8780    0.8900 H   0  0  0  0  0  0  0  0  0  0  0  0
    2.6270   -7.8800   -0.8900 H   0  0  0  0  0  0  0  0  0  0  0  0
    2.6270   -7.8800    0.8900 H   0  0  0  0  0  0  0  0  0  0  0  0
    2.6320   -9.3400    0.8900 H   0  0  0  0  0  0  0  0  0  0  0  0
    2.6320   -9.3400   -0.8900 H   0  0  0  0  0  0  0  0  0  0  0  0
    5.3070   -8.0230    0.0000 H   0  0  0  0  0  0  0  0  0  0  0  0
    2.4540   -5.0530    0.0000 H   0  0  0  0  0  0  0  0  0  0  0  0
    0.8060   -6.0090    0.0000 H   0  0  0  0  0  0  0  0  0  0  0  0
    0.8090   -7.9130    0.0000 H   0  0  0  0  0  0  0  0  0  0  0  0
    2.4560   -8.8630    0.0000 H   0  0  0  0  0  0  0  0  0  0  0  0
    3.8850   -5.4970    0.8900 H   0  0  0  0  0  0  0  0  0  0  0  0
    3.8850   -5.4970   -0.8900 H   0  0  0  0  0  0  0  0  0  0  0  0
    4.6460   -7.1360    0.8120 H   0  0  0  0  0  0  0  0  0  0  0  0
    5.3680   -5.8790    0.0240 H   0  0  0  0  0  0  0  0  0  0  0  0
    4.6670   -7.0990   -0.8370 H   0  0  0  0  0  0  0  0  0  0  0  0
  1  2  1  0  0  0  0
  1  6  2  0  0  0  0
  1 29  1  0  0  0  0
  2  3  2  0  0  0  0
  2 30  1  0  0  0  0
  3  4  1  0  0  0  0
  3 31  1  0  0  0  0
  4  5  2  0  0  0  0
  4 32  1  0  0  0  0
  5  6  1  0  0  0  0
  5  7  1  0  0  0  0
  6 33  1  0  0  0  0
  7  8  1  0  0  0  0
  7 14  1  0  0  0  0
  7 34  1  0  0  0  0
  8  9  1  0  0  0  0
  8 13  2  0  0  0  0
  9 10  2  0  0  0  0
  9 35  1  0  0  0  0
 10 11  1  0  0  0  0
 10 36  1  0  0  0  0
 11 12  2  0  0  0  0
 11 37  1  0  0  0  0
 12 13  1  0  0  0  0
 12 38  1  0  0  0  0
 13 39  1  0  0  0  0
 14 15  1  0  0  0  0
 14 19  1  0  0  0  0
 14 40  1  0  0  0  0
 15 16  1  0  0  0  0
 15 41  1  0  0  0  0
 15 42  1  0  0  0  0
 16 17  1  0  0  0  0
 16 43  1  0  0  0  0
 16 44  1  0  0  0  0
 17 18  1  0  0  0  0
 17 20  1  0  0  0  0
 17 21  1  0  0  0  0
 18 19  1  0  0  0  0
 18 45  1  0  0  0  0
 18 46  1  0  0  0  0
 19 47  1  0  0  0  0
 19 48  1  0  0  0  0
 20 22  1  0  0  0  0
 20 26  2  0  0  0  0
 21 49  1  0  0  0  0
 22 23  2  0  0  0  0
 22 27  1  0  0  0  0
 23 24  1  0  0  0  0
 23 50  1  0  0  0  0
 24 25  2  0  0  0  0
 24 51  1  0  0  0  0
 25 26  1  0  0  0  0
 25 52  1  0  0  0  0
 26 53  1  0  0  0  0
 27 28  1  0  0  0  0
 27 54  1  0  0  0  0
 27 55  1  0  0  0  0
 28 56  1  0  0  0  0
 28 57  1  0  0  0  0
 28 58  1  0  0  0  0
M  CHG  2  14   1  28   1
M  END
> <Potency[nM] Delta opioid receptor>
13905

> <Potency[nM] Kappa opioid receptor>
1658

> <Potency[nM] Mu opioid receptor>
125

> <Potency[nM] Nociceptin receptor>
1.6

> <Name>
Cpd30

$$$$
Cpd31
  SciTegic04261111143D

 52 55  0  0  0  0            999 V2000
   -1.8820  -25.3110    0.0000 C   0  0  0  0  0  0  0  0  0  0  0  0
   -1.8820  -26.1390    0.0000 C   0  0  0  0  0  0  0  0  0  0  0  0
   -1.1680  -26.5510    0.0000 N   0  3  0  0  0  0  0  0  0  0  0  0
   -0.4500  -26.1390    0.0000 C   0  0  0  0  0  0  0  0  0  0  0  0
   -0.4500  -25.3110    0.0000 C   0  0  0  0  0  0  0  0  0  0  0  0
   -1.1680  -24.8940    0.0000 C   0  0  0  0  0  0  0  0  0  0  0  0
   -1.8860  -24.4820    0.0000 C   0  0  0  0  0  0  0  0  0  0  0  0
   -0.4620  -24.4780    0.0000 O   0  0  0  0  0  0  0  0  0  0  0  0
   -1.8860  -23.6530    0.0000 C   0  0  0  0  0  0  0  0  0  0  0  0
   -2.6030  -23.2410    0.0000 C   0  0  0  0  0  0  0  0  0  0  0  0
   -3.3200  -23.6570    0.0000 C   0  0  0  0  0  0  0  0  0  0  0  0
   -3.3150  -24.4900    0.0000 C   0  0  0  0  0  0  0  0  0  0  0  0
   -2.5970  -24.8980    0.0000 C   0  0  0  0  0  0  0  0  0  0  0  0
   -1.1690  -27.3750    0.0000 C   0  0  0  0  0  0  0  0  0  0  0  0
   -1.8830  -27.7860    0.0000 C   0  0  0  0  0  0  0  0  0  0  0  0
   -2.5920  -27.3700    0.0000 C   0  0  0  0  0  0  0  0  0  0  0  0
   -3.3050  -27.7800    0.0000 C   0  0  0  0  0  0  0  0  0  0  0  0
   -3.3070  -28.6050    0.0000 C   0  0  0  0  0  0  0  0  0  0  0  0
   -2.5890  -29.0180    0.0000 C   0  0  0  0  0  0  0  0  0  0  0  0
   -1.8780  -28.6050    0.0000 C   0  0  0  0  0  0  0  0  0  0  0  0
   -0.4590  -27.7870    0.0000 C   0  0  0  0  0  0  0  0  0  0  0  0
   -0.4620  -28.6120    0.0000 C   0  0  0  0  0  0  0  0  0  0  0  0
    0.2510  -29.0250    0.0000 C   0  0  0  0  0  0  0  0  0  0  0  0
    0.9660  -28.6140    0.0000 C   0  0  0  0  0  0  0  0  0  0  0  0
    0.9640  -27.7860    0.0000 C   0  0  0  0  0  0  0  0  0  0  0  0
    0.2520  -27.3770    0.0000 C   0  0  0  0  0  0  0  0  0  0  0  0
   -4.0210  -29.0170    0.0000 F   0  0  0  0  0  0  0  0  0  0  0  0
    1.6790  -29.0260    0.0000 F   0  0  0  0  0  0  0  0  0  0  0  0
   -2.4280  -24.9980    0.8900 H   0  0  0  0  0  0  0  0  0  0  0  0
   -2.4280  -24.9980   -0.8900 H   0  0  0  0  0  0  0  0  0  0  0  0
   -2.4270  -26.4540   -0.8900 H   0  0  0  0  0  0  0  0  0  0  0  0
   -2.4270  -26.4540    0.8900 H   0  0  0  0  0  0  0  0  0  0  0  0
   -1.1680  -26.5510    1.0100 H   0  0  0  0  0  0  0  0  0  0  0  0
    0.0950  -26.4540   -0.8900 H   0  0  0  0  0  0  0  0  0  0  0  0
    0.0950  -26.4540    0.8900 H   0  0  0  0  0  0  0  0  0  0  0  0
    0.0950  -24.9970   -0.8900 H   0  0  0  0  0  0  0  0  0  0  0  0
    0.0950  -24.9970    0.8900 H   0  0  0  0  0  0  0  0  0  0  0  0
    0.2530  -25.1190    0.0000 H   0  0  0  0  0  0  0  0  0  0  0  0
   -0.9510  -23.1120    0.0000 H   0  0  0  0  0  0  0  0  0  0  0  0
   -2.6050  -22.1610    0.0000 H   0  0  0  0  0  0  0  0  0  0  0  0
   -4.2570  -23.1210    0.0000 H   0  0  0  0  0  0  0  0  0  0  0  0
   -4.2470  -25.0360    0.0000 H   0  0  0  0  0  0  0  0  0  0  0  0
   -2.5900  -25.9780    0.0000 H   0  0  0  0  0  0  0  0  0  0  0  0
   -1.1690  -27.3750   -1.0900 H   0  0  0  0  0  0  0  0  0  0  0  0
   -2.5870  -26.2900    0.0000 H   0  0  0  0  0  0  0  0  0  0  0  0
   -4.2390  -27.2380    0.0000 H   0  0  0  0  0  0  0  0  0  0  0  0
   -2.5870  -30.0980    0.0000 H   0  0  0  0  0  0  0  0  0  0  0  0
   -0.9400  -29.1410    0.0000 H   0  0  0  0  0  0  0  0  0  0  0  0
   -1.3990  -29.1500    0.0000 H   0  0  0  0  0  0  0  0  0  0  0  0
    0.2490  -30.1050    0.0000 H   0  0  0  0  0  0  0  0  0  0  0  0
    1.8980  -27.2440    0.0000 H   0  0  0  0  0  0  0  0  0  0  0  0
    0.2510  -26.2970    0.0000 H   0  0  0  0  0  0  0  0  0  0  0  0
  1  2  1  0  0  0  0
  1  6  1  0  0  0  0
  1 29  1  0  0  0  0
  1 30  1  0  0  0  0
  2  3  1  0  0  0  0
  2 31  1  0  0  0  0
  2 32  1  0  0  0  0
  3  4  1  0  0  0  0
  3 14  1  0  0  0  0
  3 33  1  0  0  0  0
  4  5  1  0  0  0  0
  4 34  1  0  0  0  0
  4 35  1  0  0  0  0
  5  6  1  0  0  0  0
  5 36  1  0  0  0  0
  5 37  1  0  0  0  0
  6  7  1  0  0  0  0
  6  8  1  0  0  0  0
  7  9  1  0  0  0  0
  7 13  2  0  0  0  0
  8 38  1  0  0  0  0
  9 10  2  0  0  0  0
  9 39  1  0  0  0  0
 10 11  1  0  0  0  0
 10 40  1  0  0  0  0
 11 12  2  0  0  0  0
 11 41  1  0  0  0  0
 12 13  1  0  0  0  0
 12 42  1  0  0  0  0
 13 43  1  0  0  0  0
 14 15  1  0  0  0  0
 14 21  1  0  0  0  0
 14 44  1  0  0  0  0
 15 16  1  0  0  0  0
 15 20  2  0  0  0  0
 16 17  2  0  0  0  0
 16 45  1  0  0  0  0
 17 18  1  0  0  0  0
 17 46  1  0  0  0  0
 18 19  2  0  0  0  0
 18 27  1  0  0  0  0
 19 20  1  0  0  0  0
 19 47  1  0  0  0  0
 20 48  1  0  0  0  0
 21 22  1  0  0  0  0
 21 26  2  0  0  0  0
 22 23  2  0  0  0  0
 22 49  1  0  0  0  0
 23 24  1  0  0  0  0
 23 50  1  0  0  0  0
 24 25  2  0  0  0  0
 24 28  1  0  0  0  0
 25 26  1  0  0  0  0
 25 51  1  0  0  0  0
 26 52  1  0  0  0  0
M  CHG  1   3   1
M  END
> <Potency[nM] Delta opioid receptor>
584

> <Potency[nM] Kappa opioid receptor>
123

> <Potency[nM] Mu opioid receptor>
183

> <Potency[nM] Nociceptin receptor>
42

> <Name>
Cpd31

$$$$
Cpd32
  SciTegic04261111143D

 60 63  0  0  0  0            999 V2000
   -1.7400    0.4350    0.0000 C   0  0  0  0  0  0  0  0  0  0  0  0
   -1.7400   -0.3940    0.0000 C   0  0  0  0  0  0  0  0  0  0  0  0
   -1.0260   -0.8060    0.0000 N   0  3  0  0  0  0  0  0  0  0  0  0
   -0.3080   -0.3940    0.0000 C   0  0  0  0  0  0  0  0  0  0  0  0
   -0.3080    0.4350    0.0000 C   0  0  0  0  0  0  0  0  0  0  0  0
   -1.0260    0.8520    0.0000 C   0  0  0  0  0  0  0  0  0  0  0  0
   -1.7440    1.2640    0.0000 C   0  0  0  0  0  0  0  0  0  0  0  0
   -0.3200    1.2680    0.0000 O   0  0  0  0  0  0  0  0  0  0  0  0
   -1.7440    2.0930    0.0000 C   0  0  0  0  0  0  0  0  0  0  0  0
   -2.4610    2.5050    0.0000 C   0  0  0  0  0  0  0  0  0  0  0  0
   -3.1780    2.0890    0.0000 C   0  0  0  0  0  0  0  0  0  0  0  0
   -3.1730    1.2560    0.0000 C   0  0  0  0  0  0  0  0  0  0  0  0
   -2.4550    0.8480    0.0000 C   0  0  0  0  0  0  0  0  0  0  0  0
   -1.0270   -1.6300    0.0000 C   0  0  0  0  0  0  0  0  0  0  0  0
   -1.7420   -2.0410    0.0000 C   0  0  0  0  0  0  0  0  0  0  0  0
   -2.4500   -1.6240    0.0000 C   0  0  0  0  0  0  0  0  0  0  0  0
   -3.1640   -2.0350    0.0000 C   0  0  0  0  0  0  0  0  0  0  0  0
   -3.1650   -2.8600    0.0000 C   0  0  0  0  0  0  0  0  0  0  0  0
   -2.4470   -3.2720    0.0000 C   0  0  0  0  0  0  0  0  0  0  0  0
   -1.7360   -2.8600    0.0000 C   0  0  0  0  0  0  0  0  0  0  0  0
   -0.3170   -2.0420    0.0000 C   0  0  0  0  0  0  0  0  0  0  0  0
   -0.3200   -2.8670    0.0000 C   0  0  0  0  0  0  0  0  0  0  0  0
    0.3930   -3.2800    0.0000 C   0  0  0  0  0  0  0  0  0  0  0  0
    1.1080   -2.8690    0.0000 C   0  0  0  0  0  0  0  0  0  0  0  0
    1.1060   -2.0410    0.0000 C   0  0  0  0  0  0  0  0  0  0  0  0
    0.3940   -1.6310    0.0000 C   0  0  0  0  0  0  0  0  0  0  0  0
   -3.8790   -3.2720    0.0000 O   0  0  0  0  0  0  0  0  0  0  0  0
   -4.5930   -2.8600    0.0000 C   0  0  0  0  0  0  0  0  0  0  0  0
    1.8220   -3.2810    0.0000 O   0  0  0  0  0  0  0  0  0  0  0  0
    2.5350   -2.8690    0.0000 C   0  0  0  0  0  0  0  0  0  0  0  0
   -2.2860    0.7480    0.8900 H   0  0  0  0  0  0  0  0  0  0  0  0
   -2.2860    0.7480   -0.8900 H   0  0  0  0  0  0  0  0  0  0  0  0
   -2.2850   -0.7090   -0.8900 H   0  0  0  0  0  0  0  0  0  0  0  0
   -2.2850   -0.7090    0.8900 H   0  0  0  0  0  0  0  0  0  0  0  0
   -1.0260   -0.8060    1.0100 H   0  0  0  0  0  0  0  0  0  0  0  0
    0.2370   -0.7090   -0.8900 H   0  0  0  0  0  0  0  0  0  0  0  0
    0.2370   -0.7090    0.8900 H   0  0  0  0  0  0  0  0  0  0  0  0
    0.2370    0.7490   -0.8900 H   0  0  0  0  0  0  0  0  0  0  0  0
    0.2370    0.7490    0.8900 H   0  0  0  0  0  0  0  0  0  0  0  0
    0.3950    0.6270    0.0000 H   0  0  0  0  0  0  0  0  0  0  0  0
   -0.8090    2.6340    0.0000 H   0  0  0  0  0  0  0  0  0  0  0  0
   -2.4630    3.5850    0.0000 H   0  0  0  0  0  0  0  0  0  0  0  0
   -4.1150    2.6250    0.0000 H   0  0  0  0  0  0  0  0  0  0  0  0
   -4.1050    0.7100    0.0000 H   0  0  0  0  0  0  0  0  0  0  0  0
   -2.4480   -0.2320    0.0000 H   0  0  0  0  0  0  0  0  0  0  0  0
   -1.0270   -1.6300   -1.0900 H   0  0  0  0  0  0  0  0  0  0  0  0
   -2.4450   -0.5440    0.0000 H   0  0  0  0  0  0  0  0  0  0  0  0
   -4.0990   -1.4940    0.0000 H   0  0  0  0  0  0  0  0  0  0  0  0
   -2.4450   -4.3520    0.0000 H   0  0  0  0  0  0  0  0  0  0  0  0
   -0.7980   -3.3960    0.0000 H   0  0  0  0  0  0  0  0  0  0  0  0
   -1.2570   -3.4050    0.0000 H   0  0  0  0  0  0  0  0  0  0  0  0
    0.3910   -4.3600    0.0000 H   0  0  0  0  0  0  0  0  0  0  0  0
    2.0400   -1.4990    0.0000 H   0  0  0  0  0  0  0  0  0  0  0  0
    0.3930   -0.5510    0.0000 H   0  0  0  0  0  0  0  0  0  0  0  0
   -5.4210   -3.5690    0.0000 H   0  0  0  0  0  0  0  0  0  0  0  0
   -4.6510   -2.2330   -0.8900 H   0  0  0  0  0  0  0  0  0  0  0  0
   -4.6510   -2.2330    0.8900 H   0  0  0  0  0  0  0  0  0  0  0  0
    3.3640   -3.5770    0.0000 H   0  0  0  0  0  0  0  0  0  0  0  0
    2.5930   -2.2420    0.8900 H   0  0  0  0  0  0  0  0  0  0  0  0
    2.5930   -2.2420   -0.8900 H   0  0  0  0  0  0  0  0  0  0  0  0
  1  2  1  0  0  0  0
  1  6  1  0  0  0  0
  1 31  1  0  0  0  0
  1 32  1  0  0  0  0
  2  3  1  0  0  0  0
  2 33  1  0  0  0  0
  2 34  1  0  0  0  0
  3  4  1  0  0  0  0
  3 14  1  0  0  0  0
  3 35  1  0  0  0  0
  4  5  1  0  0  0  0
  4 36  1  0  0  0  0
  4 37  1  0  0  0  0
  5  6  1  0  0  0  0
  5 38  1  0  0  0  0
  5 39  1  0  0  0  0
  6  7  1  0  0  0  0
  6  8  1  0  0  0  0
  7  9  1  0  0  0  0
  7 13  2  0  0  0  0
  8 40  1  0  0  0  0
  9 10  2  0  0  0  0
  9 41  1  0  0  0  0
 10 11  1  0  0  0  0
 10 42  1  0  0  0  0
 11 12  2  0  0  0  0
 11 43  1  0  0  0  0
 12 13  1  0  0  0  0
 12 44  1  0  0  0  0
 13 45  1  0  0  0  0
 14 15  1  0  0  0  0
 14 21  1  0  0  0  0
 14 46  1  0  0  0  0
 15 16  1  0  0  0  0
 15 20  2  0  0  0  0
 16 17  2  0  0  0  0
 16 47  1  0  0  0  0
 17 18  1  0  0  0  0
 17 48  1  0  0  0  0
 18 19  2  0  0  0  0
 18 27  1  0  0  0  0
 19 20  1  0  0  0  0
 19 49  1  0  0  0  0
 20 50  1  0  0  0  0
 21 22  1  0  0  0  0
 21 26  2  0  0  0  0
 22 23  2  0  0  0  0
 22 51  1  0  0  0  0
 23 24  1  0  0  0  0
 23 52  1  0  0  0  0
 24 25  2  0  0  0  0
 24 29  1  0  0  0  0
 25 26  1  0  0  0  0
 25 53  1  0  0  0  0
 26 54  1  0  0  0  0
 27 28  1  0  0  0  0
 28 55  1  0  0  0  0
 28 56  1  0  0  0  0
 28 57  1  0  0  0  0
 29 30  1  0  0  0  0
 30 58  1  0  0  0  0
 30 59  1  0  0  0  0
 30 60  1  0  0  0  0
M  CHG  1   3   1
M  END
> <Potency[nM] Delta opioid receptor>
13715

> <Potency[nM] Kappa opioid receptor>
2878

> <Potency[nM] Mu opioid receptor>
843

> <Potency[nM] Nociceptin receptor>
439

> <Name>
Cpd32

$$$$
Cpd33
  SciTegic04261111143D

 56 59  0  0  0  0            999 V2000
   -4.8080  -11.3040    0.0000 C   0  0  0  0  0  0  0  0  0  0  0  0
   -4.8100  -12.1250    0.0000 C   0  0  0  0  0  0  0  0  0  0  0  0
   -4.0990  -12.5370    0.0000 C   0  0  0  0  0  0  0  0  0  0  0  0
   -3.3820  -12.1240    0.0000 C   0  0  0  0  0  0  0  0  0  0  0  0
   -3.3850  -11.3000    0.0000 C   0  0  0  0  0  0  0  0  0  0  0  0
   -4.1010  -10.8930    0.0000 C   0  0  0  0  0  0  0  0  0  0  0  0
   -2.6670  -10.8820    0.0000 C   0  0  0  0  0  0  0  0  0  0  0  0
   -1.9500  -11.2950    0.0000 C   0  0  0  0  0  0  0  0  0  0  0  0
   -1.9460  -12.1140    0.0000 C   0  0  0  0  0  0  0  0  0  0  0  0
   -1.2300  -12.5270    0.0000 C   0  0  0  0  0  0  0  0  0  0  0  0
   -0.5110  -12.1130    0.0000 C   0  0  0  0  0  0  0  0  0  0  0  0
   -0.5180  -11.2860    0.0000 C   0  0  0  0  0  0  0  0  0  0  0  0
   -1.2340  -10.8770    0.0000 C   0  0  0  0  0  0  0  0  0  0  0  0
   -2.6700  -10.0590    0.0000 N   0  3  0  0  0  0  0  0  0  0  0  0
   -1.9540   -9.6480    0.0000 C   0  0  0  0  0  0  0  0  0  0  0  0
   -1.9550   -8.8200    0.0000 C   0  0  0  0  0  0  0  0  0  0  0  0
   -2.6700   -8.4120    0.0000 C   0  0  0  0  0  0  0  0  0  0  0  0
   -3.3810   -8.8200    0.0000 C   0  0  0  0  0  0  0  0  0  0  0  0
   -3.3770   -9.6500    0.0000 C   0  0  0  0  0  0  0  0  0  0  0  0
   -3.3860   -7.9960    0.0000 C   0  0  0  0  0  0  0  0  0  0  0  0
   -1.9530   -8.0000    0.0000 O   0  0  0  0  0  0  0  0  0  0  0  0
   -3.3820   -7.1700    0.0000 C   0  0  0  0  0  0  0  0  0  0  0  0
   -4.0960   -6.7590    0.0000 C   0  0  0  0  0  0  0  0  0  0  0  0
   -4.8150   -7.1730    0.0000 C   0  0  0  0  0  0  0  0  0  0  0  0
   -4.8130   -7.9980    0.0000 C   0  0  0  0  0  0  0  0  0  0  0  0
   -4.1020   -8.4090    0.0000 C   0  0  0  0  0  0  0  0  0  0  0  0
   -2.6700   -6.7610    0.0000 C   0  0  0  0  0  0  0  0  0  0  0  0
   -2.6680   -5.9380    0.0000 O   0  0  0  0  0  0  0  0  0  0  0  0
   -5.7430  -10.7640    0.0000 H   0  0  0  0  0  0  0  0  0  0  0  0
   -5.7460  -12.6630    0.0000 H   0  0  0  0  0  0  0  0  0  0  0  0
   -4.1000  -13.6170    0.0000 H   0  0  0  0  0  0  0  0  0  0  0  0
   -2.4460  -12.6630    0.0000 H   0  0  0  0  0  0  0  0  0  0  0  0
   -4.1060   -9.8130    0.0000 H   0  0  0  0  0  0  0  0  0  0  0  0
   -2.6670  -10.8820   -1.0900 H   0  0  0  0  0  0  0  0  0  0  0  0
   -2.8800  -12.6560    0.0000 H   0  0  0  0  0  0  0  0  0  0  0  0
   -1.2300  -13.6070    0.0000 H   0  0  0  0  0  0  0  0  0  0  0  0
    0.4260  -12.6500    0.0000 H   0  0  0  0  0  0  0  0  0  0  0  0
    0.4140  -10.7400    0.0000 H   0  0  0  0  0  0  0  0  0  0  0  0
   -1.2390   -9.7970    0.0000 H   0  0  0  0  0  0  0  0  0  0  0  0
   -2.6700  -10.0590   -1.0100 H   0  0  0  0  0  0  0  0  0  0  0  0
   -1.4090   -9.9630   -0.8900 H   0  0  0  0  0  0  0  0  0  0  0  0
   -1.4090   -9.9630    0.8900 H   0  0  0  0  0  0  0  0  0  0  0  0
   -1.4110   -8.5040   -0.8900 H   0  0  0  0  0  0  0  0  0  0  0  0
   -1.4110   -8.5040    0.8900 H   0  0  0  0  0  0  0  0  0  0  0  0
   -3.9260   -8.5060   -0.8900 H   0  0  0  0  0  0  0  0  0  0  0  0
   -3.9260   -8.5060    0.8900 H   0  0  0  0  0  0  0  0  0  0  0  0
   -3.9210   -9.9660    0.8900 H   0  0  0  0  0  0  0  0  0  0  0  0
   -3.9210   -9.9660   -0.8900 H   0  0  0  0  0  0  0  0  0  0  0  0
   -1.2450   -8.6490    0.0000 H   0  0  0  0  0  0  0  0  0  0  0  0
   -4.0960   -5.6790    0.0000 H   0  0  0  0  0  0  0  0  0  0  0  0
   -5.7510   -6.6340    0.0000 H   0  0  0  0  0  0  0  0  0  0  0  0
   -5.7480   -8.5390    0.0000 H   0  0  0  0  0  0  0  0  0  0  0  0
   -4.1030   -9.4890    0.0000 H   0  0  0  0  0  0  0  0  0  0  0  0
   -2.1260   -7.0770   -0.8900 H   0  0  0  0  0  0  0  0  0  0  0  0
   -2.1260   -7.0770    0.8900 H   0  0  0  0  0  0  0  0  0  0  0  0
   -3.1450   -5.6470   -0.7800 H   0  0  0  0  0  0  0  0  0  0  0  0
  1  2  1  0  0  0  0
  1  6  2  0  0  0  0
  1 29  1  0  0  0  0
  2  3  2  0  0  0  0
  2 30  1  0  0  0  0
  3  4  1  0  0  0  0
  3 31  1  0  0  0  0
  4  5  2  0  0  0  0
  4 32  1  0  0  0  0
  5  6  1  0  0  0  0
  5  7  1  0  0  0  0
  6 33  1  0  0  0  0
  7  8  1  0  0  0  0
  7 14  1  0  0  0  0
  7 34  1  0  0  0  0
  8  9  1  0  0  0  0
  8 13  2  0  0  0  0
  9 10  2  0  0  0  0
  9 35  1  0  0  0  0
 10 11  1  0  0  0  0
 10 36  1  0  0  0  0
 11 12  2  0  0  0  0
 11 37  1  0  0  0  0
 12 13  1  0  0  0  0
 12 38  1  0  0  0  0
 13 39  1  0  0  0  0
 14 15  1  0  0  0  0
 14 19  1  0  0  0  0
 14 40  1  0  0  0  0
 15 16  1  0  0  0  0
 15 41  1  0  0  0  0
 15 42  1  0  0  0  0
 16 17  1  0  0  0  0
 16 43  1  0  0  0  0
 16 44  1  0  0  0  0
 17 18  1  0  0  0  0
 17 20  1  0  0  0  0
 17 21  1  0  0  0  0
 18 19  1  0  0  0  0
 18 45  1  0  0  0  0
 18 46  1  0  0  0  0
 19 47  1  0  0  0  0
 19 48  1  0  0  0  0
 20 22  1  0  0  0  0
 20 26  2  0  0  0  0
 21 49  1  0  0  0  0
 22 23  2  0  0  0  0
 22 27  1  0  0  0  0
 23 24  1  0  0  0  0
 23 50  1  0  0  0  0
 24 25  2  0  0  0  0
 24 51  1  0  0  0  0
 25 26  1  0  0  0  0
 25 52  1  0  0  0  0
 26 53  1  0  0  0  0
 27 28  1  0  0  0  0
 27 54  1  0  0  0  0
 27 55  1  0  0  0  0
 28 56  1  0  0  0  0
M  CHG  1  14   1
M  END
> <Potency[nM] Delta opioid receptor>
4363

> <Potency[nM] Kappa opioid receptor>
2769

> <Potency[nM] Mu opioid receptor>
186

> <Potency[nM] Nociceptin receptor>
16

> <Name>
Cpd33

$$$$
Cpd34
  SciTegic04261111143D

 58 61  0  0  0  0            999 V2000
   -2.6780  -16.7750    0.0000 C   0  0  0  0  0  0  0  0  0  0  0  0
   -2.6780  -17.6040    0.0000 C   0  0  0  0  0  0  0  0  0  0  0  0
   -1.9650  -18.0160    0.0000 N   0  3  0  0  0  0  0  0  0  0  0  0
   -1.2460  -17.6040    0.0000 C   0  0  0  0  0  0  0  0  0  0  0  0
   -1.2460  -16.7750    0.0000 C   0  0  0  0  0  0  0  0  0  0  0  0
   -1.9650  -16.3590    0.0000 C   0  0  0  0  0  0  0  0  0  0  0  0
   -2.6830  -15.9470    0.0000 C   0  0  0  0  0  0  0  0  0  0  0  0
   -1.2590  -15.9420    0.0000 O   0  0  0  0  0  0  0  0  0  0  0  0
   -2.6820  -15.1180    0.0000 C   0  0  0  0  0  0  0  0  0  0  0  0
   -3.4000  -14.7060    0.0000 C   0  0  0  0  0  0  0  0  0  0  0  0
   -4.1170  -15.1220    0.0000 C   0  0  0  0  0  0  0  0  0  0  0  0
   -4.1120  -15.9540    0.0000 C   0  0  0  0  0  0  0  0  0  0  0  0
   -3.3940  -16.3620    0.0000 C   0  0  0  0  0  0  0  0  0  0  0  0
   -1.9660  -18.8400    0.0000 C   0  0  0  0  0  0  0  0  0  0  0  0
   -2.6800  -19.2510    0.0000 C   0  0  0  0  0  0  0  0  0  0  0  0
   -3.3890  -18.8350    0.0000 C   0  0  0  0  0  0  0  0  0  0  0  0
   -4.1020  -19.2450    0.0000 C   0  0  0  0  0  0  0  0  0  0  0  0
   -4.1040  -20.0700    0.0000 C   0  0  0  0  0  0  0  0  0  0  0  0
   -3.3860  -20.4830    0.0000 C   0  0  0  0  0  0  0  0  0  0  0  0
   -2.6750  -20.0700    0.0000 C   0  0  0  0  0  0  0  0  0  0  0  0
   -1.2560  -19.2520    0.0000 C   0  0  0  0  0  0  0  0  0  0  0  0
   -1.2580  -20.0780    0.0000 C   0  0  0  0  0  0  0  0  0  0  0  0
   -0.5460  -20.4910    0.0000 C   0  0  0  0  0  0  0  0  0  0  0  0
    0.1690  -20.0800    0.0000 C   0  0  0  0  0  0  0  0  0  0  0  0
    0.1680  -19.2510    0.0000 C   0  0  0  0  0  0  0  0  0  0  0  0
   -0.5450  -18.8420    0.0000 C   0  0  0  0  0  0  0  0  0  0  0  0
   -3.3850  -18.0110    0.0000 C   0  0  0  0  0  0  0  0  0  0  0  0
   -0.5460  -18.0180    0.0000 C   0  0  0  0  0  0  0  0  0  0  0  0
   -3.2240  -16.4620    0.8900 H   0  0  0  0  0  0  0  0  0  0  0  0
   -3.2240  -16.4620   -0.8900 H   0  0  0  0  0  0  0  0  0  0  0  0
   -3.2230  -17.9190   -0.8900 H   0  0  0  0  0  0  0  0  0  0  0  0
   -3.2230  -17.9190    0.8900 H   0  0  0  0  0  0  0  0  0  0  0  0
   -1.9650  -18.0160    1.0100 H   0  0  0  0  0  0  0  0  0  0  0  0
   -0.7020  -17.9200   -0.8900 H   0  0  0  0  0  0  0  0  0  0  0  0
   -0.7020  -17.9200    0.8900 H   0  0  0  0  0  0  0  0  0  0  0  0
   -0.7010  -16.4610   -0.8900 H   0  0  0  0  0  0  0  0  0  0  0  0
   -0.7010  -16.4610    0.8900 H   0  0  0  0  0  0  0  0  0  0  0  0
   -0.5440  -16.5820    0.0000 H   0  0  0  0  0  0  0  0  0  0  0  0
   -1.7470  -14.5770    0.0000 H   0  0  0  0  0  0  0  0  0  0  0  0
   -3.4030  -13.6260    0.0000 H   0  0  0  0  0  0  0  0  0  0  0  0
   -5.0540  -14.5860    0.0000 H   0  0  0  0  0  0  0  0  0  0  0  0
   -5.0440  -16.5000    0.0000 H   0  0  0  0  0  0  0  0  0  0  0  0
   -3.3880  -17.4420    0.0000 H   0  0  0  0  0  0  0  0  0  0  0  0
   -1.9660  -18.8400   -1.0900 H   0  0  0  0  0  0  0  0  0  0  0  0
   -5.0360  -18.7030    0.0000 H   0  0  0  0  0  0  0  0  0  0  0  0
   -5.0400  -20.6100    0.0000 H   0  0  0  0  0  0  0  0  0  0  0  0
   -3.3840  -21.5630    0.0000 H   0  0  0  0  0  0  0  0  0  0  0  0
   -1.7370  -20.6060    0.0000 H   0  0  0  0  0  0  0  0  0  0  0  0
   -2.1950  -20.6160    0.0000 H   0  0  0  0  0  0  0  0  0  0  0  0
   -0.5480  -21.5710    0.0000 H   0  0  0  0  0  0  0  0  0  0  0  0
    1.1040  -20.6200    0.0000 H   0  0  0  0  0  0  0  0  0  0  0  0
    1.1020  -18.7090    0.0000 H   0  0  0  0  0  0  0  0  0  0  0  0
   -2.3560  -17.6530    0.0000 H   0  0  0  0  0  0  0  0  0  0  0  0
   -3.8970  -17.6450    0.8900 H   0  0  0  0  0  0  0  0  0  0  0  0
   -3.8970  -17.6450   -0.8900 H   0  0  0  0  0  0  0  0  0  0  0  0
   -1.5740  -17.6560    0.0000 H   0  0  0  0  0  0  0  0  0  0  0  0
   -0.0330  -17.6540   -0.8900 H   0  0  0  0  0  0  0  0  0  0  0  0
   -0.0330  -17.6540    0.8900 H   0  0  0  0  0  0  0  0  0  0  0  0
  1  2  1  0  0  0  0
  1  6  1  0  0  0  0
  1 29  1  0  0  0  0
  1 30  1  0  0  0  0
  2  3  1  0  0  0  0
  2 31  1  0  0  0  0
  2 32  1  0  0  0  0
  3  4  1  0  0  0  0
  3 14  1  0  0  0  0
  3 33  1  0  0  0  0
  4  5  1  0  0  0  0
  4 34  1  0  0  0  0
  4 35  1  0  0  0  0
  5  6  1  0  0  0  0
  5 36  1  0  0  0  0
  5 37  1  0  0  0  0
  6  7  1  0  0  0  0
  6  8  1  0  0  0  0
  7  9  1  0  0  0  0
  7 13  2  0  0  0  0
  8 38  1  0  0  0  0
  9 10  2  0  0  0  0
  9 39  1  0  0  0  0
 10 11  1  0  0  0  0
 10 40  1  0  0  0  0
 11 12  2  0  0  0  0
 11 41  1  0  0  0  0
 12 13  1  0  0  0  0
 12 42  1  0  0  0  0
 13 43  1  0  0  0  0
 14 15  1  0  0  0  0
 14 21  1  0  0  0  0
 14 44  1  0  0  0  0
 15 16  1  0  0  0  0
 15 20  2  0  0  0  0
 16 17  2  0  0  0  0
 16 27  1  0  0  0  0
 17 18  1  0  0  0  0
 17 45  1  0  0  0  0
 18 19  2  0  0  0  0
 18 46  1  0  0  0  0
 19 20  1  0  0  0  0
 19 47  1  0  0  0  0
 20 48  1  0  0  0  0
 21 22  1  0  0  0  0
 21 26  2  0  0  0  0
 22 23  2  0  0  0  0
 22 49  1  0  0  0  0
 23 24  1  0  0  0  0
 23 50  1  0  0  0  0
 24 25  2  0  0  0  0
 24 51  1  0  0  0  0
 25 26  1  0  0  0  0
 25 52  1  0  0  0  0
 26 28  1  0  0  0  0
 27 53  1  0  0  0  0
 27 54  1  0  0  0  0
 27 55  1  0  0  0  0
 28 56  1  0  0  0  0
 28 57  1  0  0  0  0
 28 58  1  0  0  0  0
M  CHG  1   3   1
M  END
> <Potency[nM] Delta opioid receptor>
5791

> <Potency[nM] Kappa opioid receptor>
1712

> <Potency[nM] Mu opioid receptor>
2147

> <Potency[nM] Nociceptin receptor>
4

> <Name>
Cpd34

$$$$
Cpd35
  SciTegic04261111143D

 51 53  0  0  0  0            999 V2000
   14.5120   -9.8140    0.0000 C   0  0  0  0  0  0  0  0  0  0  0  0
   14.5100  -10.6370    0.0000 C   0  0  0  0  0  0  0  0  0  0  0  0
   15.2240  -11.0470    0.0000 C   0  0  0  0  0  0  0  0  0  0  0  0
   15.9350  -10.6360    0.0000 C   0  0  0  0  0  0  0  0  0  0  0  0
   15.9320   -9.8100    0.0000 C   0  0  0  0  0  0  0  0  0  0  0  0
   15.2220   -9.4030    0.0000 C   0  0  0  0  0  0  0  0  0  0  0  0
   16.6480   -9.3960    0.0000 C   0  0  0  0  0  0  0  0  0  0  0  0
   17.3620   -9.8080    0.0000 C   0  0  0  0  0  0  0  0  0  0  0  0
   17.3670  -10.6260    0.0000 C   0  0  0  0  0  0  0  0  0  0  0  0
   18.0810  -11.0380    0.0000 C   0  0  0  0  0  0  0  0  0  0  0  0
   18.7980  -10.6250    0.0000 C   0  0  0  0  0  0  0  0  0  0  0  0
   18.7920   -9.8000    0.0000 C   0  0  0  0  0  0  0  0  0  0  0  0
   18.0770   -9.3920    0.0000 C   0  0  0  0  0  0  0  0  0  0  0  0
   16.6440   -8.5760    0.0000 N   0  3  0  0  0  0  0  0  0  0  0  0
   17.3590   -8.1660    0.0000 C   0  0  0  0  0  0  0  0  0  0  0  0
   17.3580   -7.3400    0.0000 C   0  0  0  0  0  0  0  0  0  0  0  0
   16.6450   -6.9330    0.0000 C   0  0  0  0  0  0  0  0  0  0  0  0
   15.9360   -7.3400    0.0000 C   0  0  0  0  0  0  0  0  0  0  0  0
   15.9400   -8.1680    0.0000 C   0  0  0  0  0  0  0  0  0  0  0  0
   15.9310   -6.5180    0.0000 C   0  0  0  0  0  0  0  0  0  0  0  0
   17.3600   -6.5220    0.0000 O   0  0  0  0  0  0  0  0  0  0  0  0
   15.9320   -5.6910    0.0000 C   0  0  0  0  0  0  0  0  0  0  0  0
   15.2150   -6.9310    0.0000 C   0  0  0  0  0  0  0  0  0  0  0  0
   13.5770   -9.2730    0.0000 H   0  0  0  0  0  0  0  0  0  0  0  0
   13.5750  -11.1770    0.0000 H   0  0  0  0  0  0  0  0  0  0  0  0
   15.2260  -12.1270    0.0000 H   0  0  0  0  0  0  0  0  0  0  0  0
   16.8710  -11.1740    0.0000 H   0  0  0  0  0  0  0  0  0  0  0  0
   15.2200   -8.3230    0.0000 H   0  0  0  0  0  0  0  0  0  0  0  0
   16.6480   -9.3960   -1.0900 H   0  0  0  0  0  0  0  0  0  0  0  0
   16.4330  -11.1690    0.0000 H   0  0  0  0  0  0  0  0  0  0  0  0
   18.0810  -12.1180    0.0000 H   0  0  0  0  0  0  0  0  0  0  0  0
   19.7350  -11.1620    0.0000 H   0  0  0  0  0  0  0  0  0  0  0  0
   19.7240   -9.2540    0.0000 H   0  0  0  0  0  0  0  0  0  0  0  0
   18.0720   -8.3120    0.0000 H   0  0  0  0  0  0  0  0  0  0  0  0
   16.6440   -8.5760   -1.0100 H   0  0  0  0  0  0  0  0  0  0  0  0
   17.9040   -8.4810   -0.8900 H   0  0  0  0  0  0  0  0  0  0  0  0
   17.9040   -8.4810    0.8900 H   0  0  0  0  0  0  0  0  0  0  0  0
   17.9020   -7.0240   -0.8900 H   0  0  0  0  0  0  0  0  0  0  0  0
   17.9020   -7.0240    0.8900 H   0  0  0  0  0  0  0  0  0  0  0  0
   15.3910   -7.0260   -0.8900 H   0  0  0  0  0  0  0  0  0  0  0  0
   15.3910   -7.0260    0.8900 H   0  0  0  0  0  0  0  0  0  0  0  0
   15.3950   -8.4840    0.8900 H   0  0  0  0  0  0  0  0  0  0  0  0
   15.3950   -8.4840   -0.8900 H   0  0  0  0  0  0  0  0  0  0  0  0
   15.9310   -6.5180   -1.0900 H   0  0  0  0  0  0  0  0  0  0  0  0
   18.0680   -7.1710    0.0000 H   0  0  0  0  0  0  0  0  0  0  0  0
   15.9320   -5.3280    1.0280 H   0  0  0  0  0  0  0  0  0  0  0  0
   15.0420   -5.3270   -0.5140 H   0  0  0  0  0  0  0  0  0  0  0  0
   16.8220   -5.3290   -0.5140 H   0  0  0  0  0  0  0  0  0  0  0  0
   14.9000   -7.1130    1.0280 H   0  0  0  0  0  0  0  0  0  0  0  0
   15.3450   -7.8830   -0.5140 H   0  0  0  0  0  0  0  0  0  0  0  0
   14.4560   -6.3420   -0.5140 H   0  0  0  0  0  0  0  0  0  0  0  0
  1  2  1  0  0  0  0
  1  6  2  0  0  0  0
  1 24  1  0  0  0  0
  2  3  2  0  0  0  0
  2 25  1  0  0  0  0
  3  4  1  0  0  0  0
  3 26  1  0  0  0  0
  4  5  2  0  0  0  0
  4 27  1  0  0  0  0
  5  6  1  0  0  0  0
  5  7  1  0  0  0  0
  6 28  1  0  0  0  0
  7  8  1  0  0  0  0
  7 14  1  0  0  0  0
  7 29  1  0  0  0  0
  8  9  1  0  0  0  0
  8 13  2  0  0  0  0
  9 10  2  0  0  0  0
  9 30  1  0  0  0  0
 10 11  1  0  0  0  0
 10 31  1  0  0  0  0
 11 12  2  0  0  0  0
 11 32  1  0  0  0  0
 12 13  1  0  0  0  0
 12 33  1  0  0  0  0
 13 34  1  0  0  0  0
 14 15  1  0  0  0  0
 14 19  1  0  0  0  0
 14 35  1  0  0  0  0
 15 16  1  0  0  0  0
 15 36  1  0  0  0  0
 15 37  1  0  0  0  0
 16 17  1  0  0  0  0
 16 38  1  0  0  0  0
 16 39  1  0  0  0  0
 17 18  1  0  0  0  0
 17 20  1  0  0  0  0
 17 21  1  0  0  0  0
 18 19  1  0  0  0  0
 18 40  1  0  0  0  0
 18 41  1  0  0  0  0
 19 42  1  0  0  0  0
 19 43  1  0  0  0  0
 20 22  1  0  0  0  0
 20 23  1  0  0  0  0
 20 44  1  0  0  0  0
 21 45  1  0  0  0  0
 22 46  1  0  0  0  0
 22 47  1  0  0  0  0
 22 48  1  0  0  0  0
 23 49  1  0  0  0  0
 23 50  1  0  0  0  0
 23 51  1  0  0  0  0
M  CHG  1  14   1
M  END
> <Potency[nM] Delta opioid receptor>
52825

> <Potency[nM] Kappa opioid receptor>
7390

> <Potency[nM] Mu opioid receptor>
13230

> <Potency[nM] Nociceptin receptor>
433

> <Name>
Cpd35

$$$$
Cpd36
  SciTegic04261111143D

 58 61  0  0  1  0            999 V2000
   14.5500  -17.4200    0.0000 C   0  0  0  0  0  0  0  0  0  0  0  0
   14.5500  -18.2490    0.0000 C   0  0  0  0  0  0  0  0  0  0  0  0
   15.2630  -18.6610    0.0000 N   0  3  0  0  0  0  0  0  0  0  0  0
   15.9820  -18.2490    0.0000 C   0  0  0  0  0  0  0  0  0  0  0  0
   15.9820  -17.4200    0.0000 C   0  0  0  0  0  0  0  0  0  0  0  0
   15.2630  -17.0040    0.0000 C   0  0  0  0  0  0  0  0  0  0  0  0
   14.5450  -16.5920    0.0000 C   0  0  0  0  0  0  0  0  0  0  0  0
   15.9690  -16.5870    0.0000 O   0  0  0  0  0  0  0  0  0  0  0  0
   14.5460  -15.7620    0.0000 C   0  0  0  0  0  0  0  0  0  0  0  0
   13.8280  -15.3500    0.0000 C   0  0  0  0  0  0  0  0  0  0  0  0
   13.1110  -15.7660    0.0000 C   0  0  0  0  0  0  0  0  0  0  0  0
   13.1160  -16.5990    0.0000 C   0  0  0  0  0  0  0  0  0  0  0  0
   13.8340  -17.0070    0.0000 C   0  0  0  0  0  0  0  0  0  0  0  0
   15.2620  -19.4850    0.0000 C   0  0  2  0  0  0  0  0  0  0  0  0
   14.5480  -19.8960    0.0000 C   0  0  0  0  0  0  0  0  0  0  0  0
   13.8390  -19.4800    0.0000 C   0  0  0  0  0  0  0  0  0  0  0  0
   13.1260  -19.8900    0.0000 C   0  0  0  0  0  0  0  0  0  0  0  0
   13.1240  -20.7150    0.0000 C   0  0  0  0  0  0  0  0  0  0  0  0
   13.8420  -21.1280    0.0000 C   0  0  0  0  0  0  0  0  0  0  0  0
   14.5530  -20.7150    0.0000 C   0  0  0  0  0  0  0  0  0  0  0  0
   15.9720  -19.8970    0.0000 C   0  0  0  0  0  0  0  0  0  0  0  0
   15.9700  -20.7220    0.0000 C   0  0  0  0  0  0  0  0  0  0  0  0
   16.6820  -21.1350    0.0000 C   0  0  0  0  0  0  0  0  0  0  0  0
   17.3970  -20.7240    0.0000 C   0  0  0  0  0  0  0  0  0  0  0  0
   17.3960  -19.8960    0.0000 C   0  0  0  0  0  0  0  0  0  0  0  0
   16.6830  -19.4860    0.0000 C   0  0  0  0  0  0  0  0  0  0  0  0
   16.6820  -18.6620    0.0000 C   0  0  0  0  0  0  0  0  0  0  0  0
   17.3950  -18.2500    0.0000 C   0  0  0  0  0  0  0  0  0  0  0  0
   14.0040  -17.1070    0.8900 H   0  0  0  0  0  0  0  0  0  0  0  0
   14.0040  -17.1070   -0.8900 H   0  0  0  0  0  0  0  0  0  0  0  0
   14.0050  -18.5640   -0.8900 H   0  0  0  0  0  0  0  0  0  0  0  0
   14.0050  -18.5640    0.8900 H   0  0  0  0  0  0  0  0  0  0  0  0
   15.2630  -18.6610    1.0100 H   0  0  0  0  0  0  0  0  0  0  0  0
   16.5260  -18.5650   -0.8900 H   0  0  0  0  0  0  0  0  0  0  0  0
   16.5260  -18.5650    0.8900 H   0  0  0  0  0  0  0  0  0  0  0  0
   16.5270  -17.1060   -0.8900 H   0  0  0  0  0  0  0  0  0  0  0  0
   16.5270  -17.1060    0.8900 H   0  0  0  0  0  0  0  0  0  0  0  0
   16.6840  -17.2270    0.0000 H   0  0  0  0  0  0  0  0  0  0  0  0
   15.4810  -15.2210    0.0000 H   0  0  0  0  0  0  0  0  0  0  0  0
   13.8250  -14.2700    0.0000 H   0  0  0  0  0  0  0  0  0  0  0  0
   12.1740  -15.2300    0.0000 H   0  0  0  0  0  0  0  0  0  0  0  0
   12.1840  -17.1450    0.0000 H   0  0  0  0  0  0  0  0  0  0  0  0
   13.8400  -18.0870    0.0000 H   0  0  0  0  0  0  0  0  0  0  0  0
   15.2620  -19.4850   -1.0900 H   0  0  0  0  0  0  0  0  0  0  0  0
   13.8440  -18.4000    0.0000 H   0  0  0  0  0  0  0  0  0  0  0  0
   12.1920  -19.3480    0.0000 H   0  0  0  0  0  0  0  0  0  0  0  0
   12.1880  -21.2550    0.0000 H   0  0  0  0  0  0  0  0  0  0  0  0
   13.8440  -22.2080    0.0000 H   0  0  0  0  0  0  0  0  0  0  0  0
   15.4910  -21.2510    0.0000 H   0  0  0  0  0  0  0  0  0  0  0  0
   15.0330  -21.2600    0.0000 H   0  0  0  0  0  0  0  0  0  0  0  0
   16.6800  -22.2150    0.0000 H   0  0  0  0  0  0  0  0  0  0  0  0
   18.3320  -21.2640    0.0000 H   0  0  0  0  0  0  0  0  0  0  0  0
   18.3310  -19.3550    0.0000 H   0  0  0  0  0  0  0  0  0  0  0  0
   16.1370  -18.3480    0.8900 H   0  0  0  0  0  0  0  0  0  0  0  0
   16.1370  -18.3480   -0.8900 H   0  0  0  0  0  0  0  0  0  0  0  0
   17.9780  -18.5330    0.8760 H   0  0  0  0  0  0  0  0  0  0  0  0
   17.1960  -17.1790    0.0260 H   0  0  0  0  0  0  0  0  0  0  0  0
   17.9550  -18.4930   -0.9030 H   0  0  0  0  0  0  0  0  0  0  0  0
  1  2  1  0  0  0  0
  1  6  1  0  0  0  0
  1 29  1  0  0  0  0
  1 30  1  0  0  0  0
  2  3  1  0  0  0  0
  2 31  1  0  0  0  0
  2 32  1  0  0  0  0
  3  4  1  0  0  0  0
  3 14  1  0  0  0  0
  3 33  1  0  0  0  0
  4  5  1  0  0  0  0
  4 34  1  0  0  0  0
  4 35  1  0  0  0  0
  5  6  1  0  0  0  0
  5 36  1  0  0  0  0
  5 37  1  0  0  0  0
  6  7  1  0  0  0  0
  6  8  1  0  0  0  0
  7  9  1  0  0  0  0
  7 13  2  0  0  0  0
  8 38  1  0  0  0  0
  9 10  2  0  0  0  0
  9 39  1  0  0  0  0
 10 11  1  0  0  0  0
 10 40  1  0  0  0  0
 11 12  2  0  0  0  0
 11 41  1  0  0  0  0
 12 13  1  0  0  0  0
 12 42  1  0  0  0  0
 13 43  1  0  0  0  0
 14 15  1  0  0  0  0
 14 21  1  0  0  0  0
 14 44  1  0  0  0  0
 15 16  1  0  0  0  0
 15 20  2  0  0  0  0
 16 17  2  0  0  0  0
 16 45  1  0  0  0  0
 17 18  1  0  0  0  0
 17 46  1  0  0  0  0
 18 19  2  0  0  0  0
 18 47  1  0  0  0  0
 19 20  1  0  0  0  0
 19 48  1  0  0  0  0
 20 49  1  0  0  0  0
 21 22  1  0  0  0  0
 21 26  2  0  0  0  0
 22 23  2  0  0  0  0
 22 50  1  0  0  0  0
 23 24  1  0  0  0  0
 23 51  1  0  0  0  0
 24 25  2  0  0  0  0
 24 52  1  0  0  0  0
 25 26  1  0  0  0  0
 25 53  1  0  0  0  0
 26 27  1  0  0  0  0
 27 28  1  0  0  0  0
 27 54  1  0  0  0  0
 27 55  1  0  0  0  0
 28 56  1  0  0  0  0
 28 57  1  0  0  0  0
 28 58  1  0  0  0  0
M  CHG  1   3   1
M  END
> <Potency[nM] Delta opioid receptor>
237

> <Potency[nM] Kappa opioid receptor>
535

> <Potency[nM] Mu opioid receptor>
9

> <Potency[nM] Nociceptin receptor>
0.6

> <Name>
Cpd36

$$$$
Cpd37
  SciTegic04261111143D

 54 56  0  0  1  0            999 V2000
   15.3470  -17.6680    0.0000 C   0  0  0  0  0  0  0  0  0  0  0  0
   15.3470  -18.4970    0.0000 C   0  0  0  0  0  0  0  0  0  0  0  0
   16.0610  -18.9090    0.0000 N   0  3  0  0  0  0  0  0  0  0  0  0
   16.7790  -18.4970    0.0000 C   0  0  0  0  0  0  0  0  0  0  0  0
   16.7790  -17.6680    0.0000 C   0  0  0  0  0  0  0  0  0  0  0  0
   16.0610  -17.2520    0.0000 C   0  0  0  0  0  0  0  0  0  0  0  0
   15.3420  -16.8400    0.0000 C   0  0  0  0  0  0  0  0  0  0  0  0
   16.7660  -16.8350    0.0000 O   0  0  0  0  0  0  0  0  0  0  0  0
   15.3430  -16.0100    0.0000 C   0  0  0  0  0  0  0  0  0  0  0  0
   14.6250  -15.5980    0.0000 C   0  0  0  0  0  0  0  0  0  0  0  0
   13.9080  -16.0140    0.0000 C   0  0  0  0  0  0  0  0  0  0  0  0
   13.9130  -16.8470    0.0000 C   0  0  0  0  0  0  0  0  0  0  0  0
   14.6310  -17.2550    0.0000 C   0  0  0  0  0  0  0  0  0  0  0  0
   16.0600  -19.7330    0.0000 C   0  0  2  0  0  0  0  0  0  0  0  0
   15.3450  -20.1440    0.0000 C   0  0  0  0  0  0  0  0  0  0  0  0
   14.6370  -19.7280    0.0000 C   0  0  0  0  0  0  0  0  0  0  0  0
   13.9230  -20.1380    0.0000 C   0  0  0  0  0  0  0  0  0  0  0  0
   13.9210  -20.9630    0.0000 C   0  0  0  0  0  0  0  0  0  0  0  0
   14.6390  -21.3760    0.0000 C   0  0  0  0  0  0  0  0  0  0  0  0
   15.3500  -20.9630    0.0000 C   0  0  0  0  0  0  0  0  0  0  0  0
   16.7730  -20.1460    0.0000 C   0  0  0  0  0  0  0  0  0  0  0  0
   16.7720  -20.9700    0.0000 C   0  0  0  0  0  0  0  0  0  0  0  0
   17.4850  -21.3830    0.0000 C   0  0  0  0  0  0  0  0  0  0  0  0
   18.1990  -20.9720    0.0000 C   0  0  0  0  0  0  0  0  0  0  0  0
   14.8010  -17.3540    0.8900 H   0  0  0  0  0  0  0  0  0  0  0  0
   14.8010  -17.3540   -0.8900 H   0  0  0  0  0  0  0  0  0  0  0  0
   14.8020  -18.8120   -0.8900 H   0  0  0  0  0  0  0  0  0  0  0  0
   14.8020  -18.8120    0.8900 H   0  0  0  0  0  0  0  0  0  0  0  0
   16.0610  -18.9090    1.0100 H   0  0  0  0  0  0  0  0  0  0  0  0
   17.3240  -18.8120   -0.8900 H   0  0  0  0  0  0  0  0  0  0  0  0
   17.3240  -18.8120    0.8900 H   0  0  0  0  0  0  0  0  0  0  0  0
   17.3240  -17.3540   -0.8900 H   0  0  0  0  0  0  0  0  0  0  0  0
   17.3240  -17.3540    0.8900 H   0  0  0  0  0  0  0  0  0  0  0  0
   17.4820  -17.4750    0.0000 H   0  0  0  0  0  0  0  0  0  0  0  0
   16.2780  -15.4690    0.0000 H   0  0  0  0  0  0  0  0  0  0  0  0
   14.6220  -14.5180    0.0000 H   0  0  0  0  0  0  0  0  0  0  0  0
   12.9710  -15.4780    0.0000 H   0  0  0  0  0  0  0  0  0  0  0  0
   12.9810  -17.3930    0.0000 H   0  0  0  0  0  0  0  0  0  0  0  0
   14.6370  -18.3350    0.0000 H   0  0  0  0  0  0  0  0  0  0  0  0
   16.0600  -19.7330   -1.0900 H   0  0  0  0  0  0  0  0  0  0  0  0
   14.6420  -18.6480    0.0000 H   0  0  0  0  0  0  0  0  0  0  0  0
   12.9890  -19.5960    0.0000 H   0  0  0  0  0  0  0  0  0  0  0  0
   12.9850  -21.5030    0.0000 H   0  0  0  0  0  0  0  0  0  0  0  0
   14.6410  -22.4560    0.0000 H   0  0  0  0  0  0  0  0  0  0  0  0
   16.2880  -21.4990    0.0000 H   0  0  0  0  0  0  0  0  0  0  0  0
   17.3180  -19.8320    0.8900 H   0  0  0  0  0  0  0  0  0  0  0  0
   17.3180  -19.8320   -0.8900 H   0  0  0  0  0  0  0  0  0  0  0  0
   16.2270  -21.2840   -0.8900 H   0  0  0  0  0  0  0  0  0  0  0  0
   16.2270  -21.2840    0.8900 H   0  0  0  0  0  0  0  0  0  0  0  0
   17.4840  -22.0120   -0.8900 H   0  0  0  0  0  0  0  0  0  0  0  0
   17.4840  -22.0120    0.8900 H   0  0  0  0  0  0  0  0  0  0  0  0
   18.2460  -20.3260   -0.8760 H   0  0  0  0  0  0  0  0  0  0  0  0
   19.0260  -21.6810   -0.0270 H   0  0  0  0  0  0  0  0  0  0  0  0
   18.2690  -20.3660    0.9030 H   0  0  0  0  0  0  0  0  0  0  0  0
  1  2  1  0  0  0  0
  1  6  1  0  0  0  0
  1 25  1  0  0  0  0
  1 26  1  0  0  0  0
  2  3  1  0  0  0  0
  2 27  1  0  0  0  0
  2 28  1  0  0  0  0
  3  4  1  0  0  0  0
  3 14  1  0  0  0  0
  3 29  1  0  0  0  0
  4  5  1  0  0  0  0
  4 30  1  0  0  0  0
  4 31  1  0  0  0  0
  5  6  1  0  0  0  0
  5 32  1  0  0  0  0
  5 33  1  0  0  0  0
  6  7  1  0  0  0  0
  6  8  1  0  0  0  0
  7  9  1  0  0  0  0
  7 13  2  0  0  0  0
  8 34  1  0  0  0  0
  9 10  2  0  0  0  0
  9 35  1  0  0  0  0
 10 11  1  0  0  0  0
 10 36  1  0  0  0  0
 11 12  2  0  0  0  0
 11 37  1  0  0  0  0
 12 13  1  0  0  0  0
 12 38  1  0  0  0  0
 13 39  1  0  0  0  0
 14 15  1  0  0  0  0
 14 21  1  0  0  0  0
 14 40  1  0  0  0  0
 15 16  1  0  0  0  0
 15 20  2  0  0  0  0
 16 17  2  0  0  0  0
 16 41  1  0  0  0  0
 17 18  1  0  0  0  0
 17 42  1  0  0  0  0
 18 19  2  0  0  0  0
 18 43  1  0  0  0  0
 19 20  1  0  0  0  0
 19 44  1  0  0  0  0
 20 45  1  0  0  0  0
 21 22  1  0  0  0  0
 21 46  1  0  0  0  0
 21 47  1  0  0  0  0
 22 23  1  0  0  0  0
 22 48  1  0  0  0  0
 22 49  1  0  0  0  0
 23 24  1  0  0  0  0
 23 50  1  0  0  0  0
 23 51  1  0  0  0  0
 24 52  1  0  0  0  0
 24 53  1  0  0  0  0
 24 54  1  0  0  0  0
M  CHG  1   3   1
M  END
> <Potency[nM] Delta opioid receptor>
441

> <Potency[nM] Kappa opioid receptor>
36

> <Potency[nM] Mu opioid receptor>
29

> <Potency[nM] Nociceptin receptor>
5

> <Name>
Cpd37

$$$$
Cpd38
  SciTegic04261111143D

 64 67  0  0  0  0            999 V2000
   -0.1200  -25.4970    0.0000 C   0  0  0  0  0  0  0  0  0  0  0  0
   -0.1200  -26.3220    0.0000 C   0  0  0  0  0  0  0  0  0  0  0  0
    0.5900  -26.7270    0.0000 N   0  3  0  0  0  0  0  0  0  0  0  0
    1.3010  -26.3220    0.0000 C   0  0  0  0  0  0  0  0  0  0  0  0
    1.3010  -25.4970    0.0000 C   0  0  0  0  0  0  0  0  0  0  0  0
    0.5900  -25.0770    0.0000 C   0  0  0  0  0  0  0  0  0  0  0  0
   -1.5560  -23.8410    0.0000 C   0  0  0  0  0  0  0  0  0  0  0  0
   -1.5570  -24.6690    0.0000 C   0  0  0  0  0  0  0  0  0  0  0  0
   -0.8390  -25.0790    0.0000 C   0  0  0  0  0  0  0  0  0  0  0  0
   -0.1240  -24.6680    0.0000 C   0  0  0  0  0  0  0  0  0  0  0  0
   -0.1270  -23.8370    0.0000 C   0  0  0  0  0  0  0  0  0  0  0  0
   -0.8410  -23.4310    0.0000 C   0  0  0  0  0  0  0  0  0  0  0  0
    0.5850  -23.4240    0.0000 C   0  0  0  0  0  0  0  0  0  0  0  0
    0.5810  -22.5990    0.0000 N   0  0  0  0  0  0  0  0  0  0  0  0
    1.2990  -24.6600    0.0000 O   0  0  0  0  0  0  0  0  0  0  0  0
    0.5900  -27.5520    0.0000 C   0  0  0  0  0  0  0  0  0  0  0  0
   -0.1230  -27.9670    0.0000 C   0  0  0  0  0  0  0  0  0  0  0  0
    1.3030  -27.9670    0.0000 C   0  0  0  0  0  0  0  0  0  0  0  0
   -0.8350  -27.5490    0.0000 C   0  0  0  0  0  0  0  0  0  0  0  0
   -1.5520  -27.9630    0.0000 C   0  0  0  0  0  0  0  0  0  0  0  0
   -1.5520  -28.7890    0.0000 C   0  0  0  0  0  0  0  0  0  0  0  0
   -0.8340  -29.1990    0.0000 C   0  0  0  0  0  0  0  0  0  0  0  0
   -0.1200  -28.7870    0.0000 C   0  0  0  0  0  0  0  0  0  0  0  0
    1.3000  -28.7880    0.0000 C   0  0  0  0  0  0  0  0  0  0  0  0
    2.0130  -29.2020    0.0000 C   0  0  0  0  0  0  0  0  0  0  0  0
    2.7310  -28.7870    0.0000 C   0  0  0  0  0  0  0  0  0  0  0  0
    2.7290  -27.9620    0.0000 C   0  0  0  0  0  0  0  0  0  0  0  0
    2.0110  -27.5520    0.0000 C   0  0  0  0  0  0  0  0  0  0  0  0
   -0.8330  -26.7240    0.0000 Cl  0  0  0  0  0  0  0  0  0  0  0  0
    2.0130  -26.7270    0.0000 Cl  0  0  0  0  0  0  0  0  0  0  0  0
    1.2930  -22.1820    0.0000 C   0  0  0  0  0  0  0  0  0  0  0  0
    2.0120  -22.5930    0.0000 O   0  0  0  0  0  0  0  0  0  0  0  0
    1.2940  -21.3610    0.0000 N   0  0  0  0  0  0  0  0  0  0  0  0
    2.0050  -20.9440    0.0000 C   0  0  0  0  0  0  0  0  0  0  0  0
   -0.6670  -25.1850    0.8900 H   0  0  0  0  0  0  0  0  0  0  0  0
   -0.6670  -25.1850   -0.8900 H   0  0  0  0  0  0  0  0  0  0  0  0
   -0.6640  -26.6380   -0.8900 H   0  0  0  0  0  0  0  0  0  0  0  0
   -0.6640  -26.6380    0.8900 H   0  0  0  0  0  0  0  0  0  0  0  0
    0.5900  -26.7270    1.0100 H   0  0  0  0  0  0  0  0  0  0  0  0
    1.8450  -26.6380   -0.8900 H   0  0  0  0  0  0  0  0  0  0  0  0
    1.8450  -26.6380    0.8900 H   0  0  0  0  0  0  0  0  0  0  0  0
    1.8480  -25.1850   -0.8900 H   0  0  0  0  0  0  0  0  0  0  0  0
    1.8480  -25.1850    0.8900 H   0  0  0  0  0  0  0  0  0  0  0  0
   -2.4900  -23.2990    0.0000 H   0  0  0  0  0  0  0  0  0  0  0  0
   -2.4910  -25.2110    0.0000 H   0  0  0  0  0  0  0  0  0  0  0  0
   -0.8370  -26.1590    0.0000 H   0  0  0  0  0  0  0  0  0  0  0  0
   -0.8430  -22.3510    0.0000 H   0  0  0  0  0  0  0  0  0  0  0  0
    1.1310  -23.7370   -0.8900 H   0  0  0  0  0  0  0  0  0  0  0  0
    1.1310  -23.7370    0.8900 H   0  0  0  0  0  0  0  0  0  0  0  0
   -0.2960  -22.0990    0.0000 H   0  0  0  0  0  0  0  0  0  0  0  0
    2.0130  -25.3020    0.0000 H   0  0  0  0  0  0  0  0  0  0  0  0
    0.5900  -27.5520   -1.0900 H   0  0  0  0  0  0  0  0  0  0  0  0
   -2.4870  -27.4230    0.0000 H   0  0  0  0  0  0  0  0  0  0  0  0
   -2.4860  -29.3310    0.0000 H   0  0  0  0  0  0  0  0  0  0  0  0
   -0.8320  -30.2790    0.0000 H   0  0  0  0  0  0  0  0  0  0  0  0
    0.8160  -29.3250    0.0000 H   0  0  0  0  0  0  0  0  0  0  0  0
    0.3630  -29.3250    0.0000 H   0  0  0  0  0  0  0  0  0  0  0  0
    2.0120  -30.2820    0.0000 H   0  0  0  0  0  0  0  0  0  0  0  0
    3.6670  -29.3260    0.0000 H   0  0  0  0  0  0  0  0  0  0  0  0
    3.6620  -27.4190    0.0000 H   0  0  0  0  0  0  0  0  0  0  0  0
    0.4180  -20.8580    0.0000 H   0  0  0  0  0  0  0  0  0  0  0  0
    2.8380  -21.6470    0.0000 H   0  0  0  0  0  0  0  0  0  0  0  0
    2.0580  -20.3170    0.8900 H   0  0  0  0  0  0  0  0  0  0  0  0
    2.0580  -20.3170   -0.8900 H   0  0  0  0  0  0  0  0  0  0  0  0
  1  2  1  0  0  0  0
  1  6  1  0  0  0  0
  1 35  1  0  0  0  0
  1 36  1  0  0  0  0
  2  3  1  0  0  0  0
  2 37  1  0  0  0  0
  2 38  1  0  0  0  0
  3  4  1  0  0  0  0
  3 16  1  0  0  0  0
  3 39  1  0  0  0  0
  4  5  1  0  0  0  0
  4 40  1  0  0  0  0
  4 41  1  0  0  0  0
  5  6  1  0  0  0  0
  5 42  1  0  0  0  0
  5 43  1  0  0  0  0
  6 10  1  0  0  0  0
  6 15  1  0  0  0  0
  7  8  1  0  0  0  0
  7 12  2  0  0  0  0
  7 44  1  0  0  0  0
  8  9  2  0  0  0  0
  8 45  1  0  0  0  0
  9 10  1  0  0  0  0
  9 46  1  0  0  0  0
 10 11  2  0  0  0  0
 11 12  1  0  0  0  0
 11 13  1  0  0  0  0
 12 47  1  0  0  0  0
 13 14  1  0  0  0  0
 13 48  1  0  0  0  0
 13 49  1  0  0  0  0
 14 31  1  0  0  0  0
 14 50  1  0  0  0  0
 15 51  1  0  0  0  0
 16 17  1  0  0  0  0
 16 18  1  0  0  0  0
 16 52  1  0  0  0  0
 17 19  1  0  0  0  0
 17 23  2  0  0  0  0
 18 24  1  0  0  0  0
 18 28  2  0  0  0  0
 19 20  2  0  0  0  0
 19 29  1  0  0  0  0
 20 21  1  0  0  0  0
 20 53  1  0  0  0  0
 21 22  2  0  0  0  0
 21 54  1  0  0  0  0
 22 23  1  0  0  0  0
 22 55  1  0  0  0  0
 23 56  1  0  0  0  0
 24 25  2  0  0  0  0
 24 57  1  0  0  0  0
 25 26  1  0  0  0  0
 25 58  1  0  0  0  0
 26 27  2  0  0  0  0
 26 59  1  0  0  0  0
 27 28  1  0  0  0  0
 27 60  1  0  0  0  0
 28 30  1  0  0  0  0
 31 32  2  0  0  0  0
 31 33  1  0  0  0  0
 33 34  1  0  0  0  0
 33 61  1  0  0  0  0
 34 62  1  0  0  0  0
 34 63  1  0  0  0  0
 34 64  1  0  0  0  0
M  CHG  1   3   1
M  END
> <Potency[nM] Delta opioid receptor>
1992

> <Potency[nM] Kappa opioid receptor>
215

> <Potency[nM] Mu opioid receptor>
198

> <Potency[nM] Nociceptin receptor>
2

> <Name>
Cpd38

$$$$
Cpd39
  SciTegic04261111143D

 52 55  0  0  0  0            999 V2000
    3.1950   -1.2460    0.0000 C   0  0  0  0  0  0  0  0  0  0  0  0
    3.1930   -2.0680    0.0000 C   0  0  0  0  0  0  0  0  0  0  0  0
    3.9060   -2.4800    0.0000 C   0  0  0  0  0  0  0  0  0  0  0  0
    4.6200   -2.0670    0.0000 C   0  0  0  0  0  0  0  0  0  0  0  0
    4.6170   -1.2420    0.0000 C   0  0  0  0  0  0  0  0  0  0  0  0
    3.9040   -0.8330    0.0000 C   0  0  0  0  0  0  0  0  0  0  0  0
    5.3310   -0.8260    0.0000 C   0  0  0  0  0  0  0  0  0  0  0  0
    6.0450   -1.2360    0.0000 C   0  0  0  0  0  0  0  0  0  0  0  0
    6.0450   -2.0570    0.0000 C   0  0  0  0  0  0  0  0  0  0  0  0
    6.7620   -2.4660    0.0000 C   0  0  0  0  0  0  0  0  0  0  0  0
    7.4730   -2.0510    0.0000 C   0  0  0  0  0  0  0  0  0  0  0  0
    7.4670   -1.2220    0.0000 C   0  0  0  0  0  0  0  0  0  0  0  0
    6.7540   -0.8170    0.0000 C   0  0  0  0  0  0  0  0  0  0  0  0
    5.3280   -0.0020    0.0000 N   0  3  0  0  0  0  0  0  0  0  0  0
    6.0410    0.4150    0.0000 C   0  0  0  0  0  0  0  0  0  0  0  0
    6.0400    1.2350    0.0000 C   0  0  0  0  0  0  0  0  0  0  0  0
    5.3280    1.6480    0.0000 C   0  0  0  0  0  0  0  0  0  0  0  0
    4.6160    1.2350    0.0000 C   0  0  0  0  0  0  0  0  0  0  0  0
    4.6160    0.4080    0.0000 C   0  0  0  0  0  0  0  0  0  0  0  0
    4.6110    2.0650    0.0000 C   0  0  0  0  0  0  0  0  0  0  0  0
    6.0430    2.0570    0.0000 O   0  0  0  0  0  0  0  0  0  0  0  0
    4.6160    2.9020    0.0000 C   0  0  0  0  0  0  0  0  0  0  0  0
    3.8940    3.3190    0.0000 C   0  0  0  0  0  0  0  0  0  0  0  0
    3.1750    2.9040    0.0000 C   0  0  0  0  0  0  0  0  0  0  0  0
    3.1760    2.0680    0.0000 C   0  0  0  0  0  0  0  0  0  0  0  0
    3.8940    1.6560    0.0000 C   0  0  0  0  0  0  0  0  0  0  0  0
    5.3290    3.3120    0.0000 F   0  0  0  0  0  0  0  0  0  0  0  0
    2.2590   -0.7070    0.0000 H   0  0  0  0  0  0  0  0  0  0  0  0
    2.2570   -2.6070    0.0000 H   0  0  0  0  0  0  0  0  0  0  0  0
    3.9060   -3.5600    0.0000 H   0  0  0  0  0  0  0  0  0  0  0  0
    5.5570   -2.6050    0.0000 H   0  0  0  0  0  0  0  0  0  0  0  0
    3.9000    0.2470    0.0000 H   0  0  0  0  0  0  0  0  0  0  0  0
    5.3310   -0.8260   -1.0900 H   0  0  0  0  0  0  0  0  0  0  0  0
    5.1110   -2.5990    0.0000 H   0  0  0  0  0  0  0  0  0  0  0  0
    6.7670   -3.5460    0.0000 H   0  0  0  0  0  0  0  0  0  0  0  0
    8.4120   -2.5850    0.0000 H   0  0  0  0  0  0  0  0  0  0  0  0
    8.3980   -0.6750    0.0000 H   0  0  0  0  0  0  0  0  0  0  0  0
    6.7450    0.2630    0.0000 H   0  0  0  0  0  0  0  0  0  0  0  0
    5.3280   -0.0020   -1.0100 H   0  0  0  0  0  0  0  0  0  0  0  0
    6.5870    0.1020   -0.8900 H   0  0  0  0  0  0  0  0  0  0  0  0
    6.5870    0.1020    0.8900 H   0  0  0  0  0  0  0  0  0  0  0  0
    6.5850    1.5490   -0.8900 H   0  0  0  0  0  0  0  0  0  0  0  0
    6.5850    1.5490    0.8900 H   0  0  0  0  0  0  0  0  0  0  0  0
    4.0710    1.5490   -0.8900 H   0  0  0  0  0  0  0  0  0  0  0  0
    4.0710    1.5490    0.8900 H   0  0  0  0  0  0  0  0  0  0  0  0
    4.0710    0.0930    0.8900 H   0  0  0  0  0  0  0  0  0  0  0  0
    4.0710    0.0930   -0.8900 H   0  0  0  0  0  0  0  0  0  0  0  0
    6.7490    1.4070    0.0000 H   0  0  0  0  0  0  0  0  0  0  0  0
    3.8940    4.3990    0.0000 H   0  0  0  0  0  0  0  0  0  0  0  0
    2.2390    3.4430    0.0000 H   0  0  0  0  0  0  0  0  0  0  0  0
    2.2420    1.5260    0.0000 H   0  0  0  0  0  0  0  0  0  0  0  0
    3.8930    0.5760    0.0000 H   0  0  0  0  0  0  0  0  0  0  0  0
  1  2  1  0  0  0  0
  1  6  2  0  0  0  0
  1 28  1  0  0  0  0
  2  3  2  0  0  0  0
  2 29  1  0  0  0  0
  3  4  1  0  0  0  0
  3 30  1  0  0  0  0
  4  5  2  0  0  0  0
  4 31  1  0  0  0  0
  5  6  1  0  0  0  0
  5  7  1  0  0  0  0
  6 32  1  0  0  0  0
  7  8  1  0  0  0  0
  7 14  1  0  0  0  0
  7 33  1  0  0  0  0
  8  9  1  0  0  0  0
  8 13  2  0  0  0  0
  9 10  2  0  0  0  0
  9 34  1  0  0  0  0
 10 11  1  0  0  0  0
 10 35  1  0  0  0  0
 11 12  2  0  0  0  0
 11 36  1  0  0  0  0
 12 13  1  0  0  0  0
 12 37  1  0  0  0  0
 13 38  1  0  0  0  0
 14 15  1  0  0  0  0
 14 19  1  0  0  0  0
 14 39  1  0  0  0  0
 15 16  1  0  0  0  0
 15 40  1  0  0  0  0
 15 41  1  0  0  0  0
 16 17  1  0  0  0  0
 16 42  1  0  0  0  0
 16 43  1  0  0  0  0
 17 18  1  0  0  0  0
 17 20  1  0  0  0  0
 17 21  1  0  0  0  0
 18 19  1  0  0  0  0
 18 44  1  0  0  0  0
 18 45  1  0  0  0  0
 19 46  1  0  0  0  0
 19 47  1  0  0  0  0
 20 22  1  0  0  0  0
 20 26  2  0  0  0  0
 21 48  1  0  0  0  0
 22 23  2  0  0  0  0
 22 27  1  0  0  0  0
 23 24  1  0  0  0  0
 23 49  1  0  0  0  0
 24 25  2  0  0  0  0
 24 50  1  0  0  0  0
 25 26  1  0  0  0  0
 25 51  1  0  0  0  0
 26 52  1  0  0  0  0
M  CHG  1  14   1
M  END
> <Potency[nM] Delta opioid receptor>
5610

> <Potency[nM] Kappa opioid receptor>
1738

> <Potency[nM] Mu opioid receptor>
589

> <Potency[nM] Nociceptin receptor>
34

> <Name>
Cpd39

$$$$
Cpd40
  SciTegic04261111143D

 61 64  0  0  0  0            999 V2000
   -2.7880  -18.4190    0.0000 C   0  0  0  0  0  0  0  0  0  0  0  0
   -2.7880  -19.2480    0.0000 C   0  0  0  0  0  0  0  0  0  0  0  0
   -2.0750  -19.6600    0.0000 N   0  3  0  0  0  0  0  0  0  0  0  0
   -1.3560  -19.2480    0.0000 C   0  0  0  0  0  0  0  0  0  0  0  0
   -1.3560  -18.4190    0.0000 C   0  0  0  0  0  0  0  0  0  0  0  0
   -2.0750  -18.0020    0.0000 C   0  0  0  0  0  0  0  0  0  0  0  0
   -2.7930  -17.5900    0.0000 C   0  0  0  0  0  0  0  0  0  0  0  0
   -1.3690  -17.5860    0.0000 O   0  0  0  0  0  0  0  0  0  0  0  0
   -2.7920  -16.7610    0.0000 C   0  0  0  0  0  0  0  0  0  0  0  0
   -3.5100  -16.3490    0.0000 C   0  0  0  0  0  0  0  0  0  0  0  0
   -4.2270  -16.7650    0.0000 C   0  0  0  0  0  0  0  0  0  0  0  0
   -4.2220  -17.5980    0.0000 C   0  0  0  0  0  0  0  0  0  0  0  0
   -3.5040  -18.0060    0.0000 C   0  0  0  0  0  0  0  0  0  0  0  0
   -2.0760  -20.4840    0.0000 C   0  0  0  0  0  0  0  0  0  0  0  0
   -2.7900  -20.8950    0.0000 C   0  0  0  0  0  0  0  0  0  0  0  0
   -3.4990  -20.4780    0.0000 C   0  0  0  0  0  0  0  0  0  0  0  0
   -4.2120  -20.8890    0.0000 C   0  0  0  0  0  0  0  0  0  0  0  0
   -4.2140  -21.7140    0.0000 C   0  0  0  0  0  0  0  0  0  0  0  0
   -3.4960  -22.1270    0.0000 C   0  0  0  0  0  0  0  0  0  0  0  0
   -2.7850  -21.7140    0.0000 C   0  0  0  0  0  0  0  0  0  0  0  0
   -1.3660  -20.8960    0.0000 C   0  0  0  0  0  0  0  0  0  0  0  0
   -1.3680  -21.7210    0.0000 C   0  0  0  0  0  0  0  0  0  0  0  0
   -0.6560  -22.1340    0.0000 C   0  0  0  0  0  0  0  0  0  0  0  0
    0.0590  -21.7230    0.0000 C   0  0  0  0  0  0  0  0  0  0  0  0
    0.0580  -20.8950    0.0000 C   0  0  0  0  0  0  0  0  0  0  0  0
   -0.6550  -20.4860    0.0000 C   0  0  0  0  0  0  0  0  0  0  0  0
   -1.3770  -16.7620    0.0000 C   0  0  0  0  0  0  0  0  0  0  0  0
   -0.6670  -16.3430    0.0000 C   0  0  0  0  0  0  0  0  0  0  0  0
    0.0500  -16.7480    0.0000 C   0  0  0  0  0  0  0  0  0  0  0  0
   -3.3340  -18.1060    0.8900 H   0  0  0  0  0  0  0  0  0  0  0  0
   -3.3340  -18.1060   -0.8900 H   0  0  0  0  0  0  0  0  0  0  0  0
   -3.3330  -19.5630   -0.8900 H   0  0  0  0  0  0  0  0  0  0  0  0
   -3.3330  -19.5630    0.8900 H   0  0  0  0  0  0  0  0  0  0  0  0
   -2.0750  -19.6600    1.0100 H   0  0  0  0  0  0  0  0  0  0  0  0
   -0.8120  -19.5640   -0.8900 H   0  0  0  0  0  0  0  0  0  0  0  0
   -0.8120  -19.5640    0.8900 H   0  0  0  0  0  0  0  0  0  0  0  0
   -0.8110  -18.1050   -0.8900 H   0  0  0  0  0  0  0  0  0  0  0  0
   -0.8110  -18.1050    0.8900 H   0  0  0  0  0  0  0  0  0  0  0  0
   -1.8570  -16.2200    0.0000 H   0  0  0  0  0  0  0  0  0  0  0  0
   -3.5130  -15.2690    0.0000 H   0  0  0  0  0  0  0  0  0  0  0  0
   -5.1640  -16.2290    0.0000 H   0  0  0  0  0  0  0  0  0  0  0  0
   -5.1540  -18.1440    0.0000 H   0  0  0  0  0  0  0  0  0  0  0  0
   -3.4970  -19.0860    0.0000 H   0  0  0  0  0  0  0  0  0  0  0  0
   -2.0760  -20.4840   -1.0900 H   0  0  0  0  0  0  0  0  0  0  0  0
   -3.4940  -19.3980    0.0000 H   0  0  0  0  0  0  0  0  0  0  0  0
   -5.1460  -20.3480    0.0000 H   0  0  0  0  0  0  0  0  0  0  0  0
   -5.1500  -22.2540    0.0000 H   0  0  0  0  0  0  0  0  0  0  0  0
   -3.4940  -23.2070    0.0000 H   0  0  0  0  0  0  0  0  0  0  0  0
   -1.8470  -22.2500    0.0000 H   0  0  0  0  0  0  0  0  0  0  0  0
   -2.3050  -22.2590    0.0000 H   0  0  0  0  0  0  0  0  0  0  0  0
   -0.6580  -23.2140    0.0000 H   0  0  0  0  0  0  0  0  0  0  0  0
    0.9940  -22.2630    0.0000 H   0  0  0  0  0  0  0  0  0  0  0  0
    0.9920  -20.3530    0.0000 H   0  0  0  0  0  0  0  0  0  0  0  0
   -0.6560  -19.4060    0.0000 H   0  0  0  0  0  0  0  0  0  0  0  0
   -1.9250  -16.4530    0.8900 H   0  0  0  0  0  0  0  0  0  0  0  0
   -1.9250  -16.4530   -0.8900 H   0  0  0  0  0  0  0  0  0  0  0  0
   -0.6730  -15.7140    0.8900 H   0  0  0  0  0  0  0  0  0  0  0  0
   -0.6730  -15.7140   -0.8900 H   0  0  0  0  0  0  0  0  0  0  0  0
    0.1020  -17.3940    0.8760 H   0  0  0  0  0  0  0  0  0  0  0  0
    0.8720  -16.0320    0.0270 H   0  0  0  0  0  0  0  0  0  0  0  0
    0.1250  -17.3540   -0.9030 H   0  0  0  0  0  0  0  0  0  0  0  0
  1  2  1  0  0  0  0
  1  6  1  0  0  0  0
  1 30  1  0  0  0  0
  1 31  1  0  0  0  0
  2  3  1  0  0  0  0
  2 32  1  0  0  0  0
  2 33  1  0  0  0  0
  3  4  1  0  0  0  0
  3 14  1  0  0  0  0
  3 34  1  0  0  0  0
  4  5  1  0  0  0  0
  4 35  1  0  0  0  0
  4 36  1  0  0  0  0
  5  6  1  0  0  0  0
  5 37  1  0  0  0  0
  5 38  1  0  0  0  0
  6  7  1  0  0  0  0
  6  8  1  0  0  0  0
  7  9  1  0  0  0  0
  7 13  2  0  0  0  0
  8 27  1  0  0  0  0
  9 10  2  0  0  0  0
  9 39  1  0  0  0  0
 10 11  1  0  0  0  0
 10 40  1  0  0  0  0
 11 12  2  0  0  0  0
 11 41  1  0  0  0  0
 12 13  1  0  0  0  0
 12 42  1  0  0  0  0
 13 43  1  0  0  0  0
 14 15  1  0  0  0  0
 14 21  1  0  0  0  0
 14 44  1  0  0  0  0
 15 16  1  0  0  0  0
 15 20  2  0  0  0  0
 16 17  2  0  0  0  0
 16 45  1  0  0  0  0
 17 18  1  0  0  0  0
 17 46  1  0  0  0  0
 18 19  2  0  0  0  0
 18 47  1  0  0  0  0
 19 20  1  0  0  0  0
 19 48  1  0  0  0  0
 20 49  1  0  0  0  0
 21 22  1  0  0  0  0
 21 26  2  0  0  0  0
 22 23  2  0  0  0  0
 22 50  1  0  0  0  0
 23 24  1  0  0  0  0
 23 51  1  0  0  0  0
 24 25  2  0  0  0  0
 24 52  1  0  0  0  0
 25 26  1  0  0  0  0
 25 53  1  0  0  0  0
 26 54  1  0  0  0  0
 27 28  1  0  0  0  0
 27 55  1  0  0  0  0
 27 56  1  0  0  0  0
 28 29  1  0  0  0  0
 28 57  1  0  0  0  0
 28 58  1  0  0  0  0
 29 59  1  0  0  0  0
 29 60  1  0  0  0  0
 29 61  1  0  0  0  0
M  CHG  1   3   1
M  END
> <Potency[nM] Delta opioid receptor>
2767

> <Potency[nM] Kappa opioid receptor>
1484

> <Potency[nM] Mu opioid receptor>
1649

> <Potency[nM] Nociceptin receptor>
72

> <Name>
Cpd40

$$$$
Cpd41
  SciTegic04261111143D

 56 59  0  0  1  0            999 V2000
   -2.7060   -8.3270    0.0000 C   0  0  0  0  0  0  0  0  0  0  0  0
   -2.7060   -9.1560    0.0000 C   0  0  0  0  0  0  0  0  0  0  0  0
   -1.9920   -9.5680    0.0000 N   0  3  0  0  0  0  0  0  0  0  0  0
   -1.2740   -9.1560    0.0000 C   0  0  0  0  0  0  0  0  0  0  0  0
   -1.2740   -8.3270    0.0000 C   0  0  0  0  0  0  0  0  0  0  0  0
   -1.9920   -7.9100    0.0000 C   0  0  0  0  0  0  0  0  0  0  0  0
   -2.7100   -7.4980    0.0000 C   0  0  0  0  0  0  0  0  0  0  0  0
   -1.2860   -7.4940    0.0000 O   0  0  0  0  0  0  0  0  0  0  0  0
   -2.7100   -6.6690    0.0000 C   0  0  0  0  0  0  0  0  0  0  0  0
   -3.4270   -6.2580    0.0000 C   0  0  0  0  0  0  0  0  0  0  0  0
   -4.1440   -6.6740    0.0000 C   0  0  0  0  0  0  0  0  0  0  0  0
   -4.1390   -7.5060    0.0000 C   0  0  0  0  0  0  0  0  0  0  0  0
   -3.4210   -7.9140    0.0000 C   0  0  0  0  0  0  0  0  0  0  0  0
   -1.9930  -10.3920    0.0000 C   0  0  2  0  0  0  0  0  0  0  0  0
   -2.7070  -10.8030    0.0000 C   0  0  0  0  0  0  0  0  0  0  0  0
   -3.4160  -10.3860    0.0000 C   0  0  0  0  0  0  0  0  0  0  0  0
   -4.1290  -10.7960    0.0000 C   0  0  0  0  0  0  0  0  0  0  0  0
   -4.1310  -11.6210    0.0000 C   0  0  0  0  0  0  0  0  0  0  0  0
   -3.4130  -12.0340    0.0000 C   0  0  0  0  0  0  0  0  0  0  0  0
   -2.7020  -11.6220    0.0000 C   0  0  0  0  0  0  0  0  0  0  0  0
   -1.2830  -10.8040    0.0000 C   0  0  0  0  0  0  0  0  0  0  0  0
   -1.2860  -11.6290    0.0000 C   0  0  0  0  0  0  0  0  0  0  0  0
   -0.5730  -12.0420    0.0000 C   0  0  0  0  0  0  0  0  0  0  0  0
    0.1420  -11.6310    0.0000 C   0  0  0  0  0  0  0  0  0  0  0  0
    0.1400  -10.8020    0.0000 C   0  0  0  0  0  0  0  0  0  0  0  0
   -0.5720  -10.3930    0.0000 C   0  0  0  0  0  0  0  0  0  0  0  0
   -0.5740   -9.5690    0.0000 O   0  0  0  0  0  0  0  0  0  0  0  0
    0.1390   -9.1560    0.0000 C   0  0  0  0  0  0  0  0  0  0  0  0
   -3.2520   -8.0140    0.8900 H   0  0  0  0  0  0  0  0  0  0  0  0
   -3.2520   -8.0140   -0.8900 H   0  0  0  0  0  0  0  0  0  0  0  0
   -3.2510   -9.4710   -0.8900 H   0  0  0  0  0  0  0  0  0  0  0  0
   -3.2510   -9.4710    0.8900 H   0  0  0  0  0  0  0  0  0  0  0  0
   -1.9920   -9.5680    1.0100 H   0  0  0  0  0  0  0  0  0  0  0  0
   -0.7290   -9.4710   -0.8900 H   0  0  0  0  0  0  0  0  0  0  0  0
   -0.7290   -9.4710    0.8900 H   0  0  0  0  0  0  0  0  0  0  0  0
   -0.7290   -8.0130   -0.8900 H   0  0  0  0  0  0  0  0  0  0  0  0
   -0.7290   -8.0130    0.8900 H   0  0  0  0  0  0  0  0  0  0  0  0
   -0.5710   -8.1350    0.0000 H   0  0  0  0  0  0  0  0  0  0  0  0
   -1.7760   -6.1280    0.0000 H   0  0  0  0  0  0  0  0  0  0  0  0
   -3.4300   -5.1780    0.0000 H   0  0  0  0  0  0  0  0  0  0  0  0
   -5.0810   -6.1380    0.0000 H   0  0  0  0  0  0  0  0  0  0  0  0
   -5.0710   -8.0520    0.0000 H   0  0  0  0  0  0  0  0  0  0  0  0
   -3.4140   -8.9940    0.0000 H   0  0  0  0  0  0  0  0  0  0  0  0
   -1.9930  -10.3920   -1.0900 H   0  0  0  0  0  0  0  0  0  0  0  0
   -3.4110   -9.3060    0.0000 H   0  0  0  0  0  0  0  0  0  0  0  0
   -5.0630  -10.2540    0.0000 H   0  0  0  0  0  0  0  0  0  0  0  0
   -5.0670  -12.1610    0.0000 H   0  0  0  0  0  0  0  0  0  0  0  0
   -3.4110  -13.1140    0.0000 H   0  0  0  0  0  0  0  0  0  0  0  0
   -1.7650  -12.1580    0.0000 H   0  0  0  0  0  0  0  0  0  0  0  0
   -2.2230  -12.1670    0.0000 H   0  0  0  0  0  0  0  0  0  0  0  0
   -0.5750  -13.1220    0.0000 H   0  0  0  0  0  0  0  0  0  0  0  0
    1.0770  -12.1710    0.0000 H   0  0  0  0  0  0  0  0  0  0  0  0
    1.0740  -10.2600    0.0000 H   0  0  0  0  0  0  0  0  0  0  0  0
   -0.0620   -8.0850    0.0000 H   0  0  0  0  0  0  0  0  0  0  0  0
    0.7110   -9.4190   -0.8900 H   0  0  0  0  0  0  0  0  0  0  0  0
    0.7110   -9.4190    0.8900 H   0  0  0  0  0  0  0  0  0  0  0  0
  1  2  1  0  0  0  0
  1  6  1  0  0  0  0
  1 29  1  0  0  0  0
  1 30  1  0  0  0  0
  2  3  1  0  0  0  0
  2 31  1  0  0  0  0
  2 32  1  0  0  0  0
  3  4  1  0  0  0  0
  3 14  1  0  0  0  0
  3 33  1  0  0  0  0
  4  5  1  0  0  0  0
  4 34  1  0  0  0  0
  4 35  1  0  0  0  0
  5  6  1  0  0  0  0
  5 36  1  0  0  0  0
  5 37  1  0  0  0  0
  6  7  1  0  0  0  0
  6  8  1  0  0  0  0
  7  9  1  0  0  0  0
  7 13  2  0  0  0  0
  8 38  1  0  0  0  0
  9 10  2  0  0  0  0
  9 39  1  0  0  0  0
 10 11  1  0  0  0  0
 10 40  1  0  0  0  0
 11 12  2  0  0  0  0
 11 41  1  0  0  0  0
 12 13  1  0  0  0  0
 12 42  1  0  0  0  0
 13 43  1  0  0  0  0
 14 15  1  0  0  0  0
 14 21  1  0  0  0  0
 14 44  1  0  0  0  0
 15 16  1  0  0  0  0
 15 20  2  0  0  0  0
 16 17  2  0  0  0  0
 16 45  1  0  0  0  0
 17 18  1  0  0  0  0
 17 46  1  0  0  0  0
 18 19  2  0  0  0  0
 18 47  1  0  0  0  0
 19 20  1  0  0  0  0
 19 48  1  0  0  0  0
 20 49  1  0  0  0  0
 21 22  1  0  0  0  0
 21 26  2  0  0  0  0
 22 23  2  0  0  0  0
 22 50  1  0  0  0  0
 23 24  1  0  0  0  0
 23 51  1  0  0  0  0
 24 25  2  0  0  0  0
 24 52  1  0  0  0  0
 25 26  1  0  0  0  0
 25 53  1  0  0  0  0
 26 27  1  0  0  0  0
 27 28  1  0  0  0  0
 28 54  1  0  0  0  0
 28 55  1  0  0  0  0
 28 56  1  0  0  0  0
M  CHG  1   3   1
M  END
> <Potency[nM] Delta opioid receptor>
975

> <Potency[nM] Kappa opioid receptor>
519

> <Potency[nM] Mu opioid receptor>
28

> <Potency[nM] Nociceptin receptor>
1

> <Name>
Cpd41

$$$$
Cpd42
  SciTegic04261111143D

 58 61  0  0  0  0            999 V2000
    3.3620    0.7840    0.0000 C   0  0  0  0  0  0  0  0  0  0  0  0
    2.6420    0.3780    0.0000 C   0  0  0  0  0  0  0  0  0  0  0  0
    2.6410   -0.4410    0.0000 C   0  0  0  0  0  0  0  0  0  0  0  0
    3.3500   -0.8620    0.0000 N   0  3  0  0  0  0  0  0  0  0  0  0
    4.0650   -0.4520    0.0000 C   0  0  0  0  0  0  0  0  0  0  0  0
    4.0720    0.3740    0.0000 C   0  0  0  0  0  0  0  0  0  0  0  0
    1.2190    2.0220    0.0000 C   0  0  0  0  0  0  0  0  0  0  0  0
    1.2180    1.1950    0.0000 C   0  0  0  0  0  0  0  0  0  0  0  0
    1.9310    0.7800    0.0000 C   0  0  0  0  0  0  0  0  0  0  0  0
    2.6460    1.1960    0.0000 C   0  0  0  0  0  0  0  0  0  0  0  0
    2.6430    2.0260    0.0000 C   0  0  0  0  0  0  0  0  0  0  0  0
    1.9290    2.4330    0.0000 C   0  0  0  0  0  0  0  0  0  0  0  0
    3.3580    2.4390    0.0000 C   0  0  0  0  0  0  0  0  0  0  0  0
    4.0730    2.0280    0.0000 N   0  3  0  0  0  0  0  0  0  0  0  0
    4.0760    1.1980    0.0000 O   0  0  0  0  0  0  0  0  0  0  0  0
    3.3430   -1.6820    0.0000 C   0  0  0  0  0  0  0  0  0  0  0  0
    2.6270   -2.0910    0.0000 C   0  0  0  0  0  0  0  0  0  0  0  0
    4.0530   -2.1020    0.0000 C   0  0  0  0  0  0  0  0  0  0  0  0
    1.9180   -1.6730    0.0000 C   0  0  0  0  0  0  0  0  0  0  0  0
    1.1980   -2.0760    0.0000 C   0  0  0  0  0  0  0  0  0  0  0  0
    1.1950   -2.9020    0.0000 C   0  0  0  0  0  0  0  0  0  0  0  0
    1.9100   -3.3220    0.0000 C   0  0  0  0  0  0  0  0  0  0  0  0
    2.6230   -2.9110    0.0000 C   0  0  0  0  0  0  0  0  0  0  0  0
    4.0440   -2.9250    0.0000 C   0  0  0  0  0  0  0  0  0  0  0  0
    4.7580   -3.3410    0.0000 C   0  0  0  0  0  0  0  0  0  0  0  0
    5.4750   -2.9360    0.0000 C   0  0  0  0  0  0  0  0  0  0  0  0
    5.4780   -2.1070    0.0000 C   0  0  0  0  0  0  0  0  0  0  0  0
    4.7640   -1.6910    0.0000 C   0  0  0  0  0  0  0  0  0  0  0  0
    0.4880   -1.6610    0.0000 F   0  0  0  0  0  0  0  0  0  0  0  0
    6.1930   -1.6960    0.0000 F   0  0  0  0  0  0  0  0  0  0  0  0
    2.0990    0.6960   -0.8900 H   0  0  0  0  0  0  0  0  0  0  0  0
    2.0990    0.6960    0.8900 H   0  0  0  0  0  0  0  0  0  0  0  0
    2.0940   -0.7520   -0.8900 H   0  0  0  0  0  0  0  0  0  0  0  0
    2.0940   -0.7520    0.8900 H   0  0  0  0  0  0  0  0  0  0  0  0
    3.3500   -0.8620    1.0100 H   0  0  0  0  0  0  0  0  0  0  0  0
    4.6080   -0.7700   -0.8900 H   0  0  0  0  0  0  0  0  0  0  0  0
    4.6080   -0.7700    0.8900 H   0  0  0  0  0  0  0  0  0  0  0  0
    4.6180    0.6860    0.8900 H   0  0  0  0  0  0  0  0  0  0  0  0
    4.6180    0.6860   -0.8900 H   0  0  0  0  0  0  0  0  0  0  0  0
    0.2840    2.5620    0.0000 H   0  0  0  0  0  0  0  0  0  0  0  0
    0.2810    0.6570    0.0000 H   0  0  0  0  0  0  0  0  0  0  0  0
    1.9310   -0.3000    0.0000 H   0  0  0  0  0  0  0  0  0  0  0  0
    1.9250    3.5130    0.0000 H   0  0  0  0  0  0  0  0  0  0  0  0
    3.3570    3.0680    0.8900 H   0  0  0  0  0  0  0  0  0  0  0  0
    3.3570    3.0680   -0.8900 H   0  0  0  0  0  0  0  0  0  0  0  0
    4.1170    1.4290    0.8120 H   0  0  0  0  0  0  0  0  0  0  0  0
    4.8390    2.6850    0.0250 H   0  0  0  0  0  0  0  0  0  0  0  0
    4.1380    1.4660   -0.8370 H   0  0  0  0  0  0  0  0  0  0  0  0
    4.7860    0.5520    0.0000 H   0  0  0  0  0  0  0  0  0  0  0  0
    3.3430   -1.6820   -1.0900 H   0  0  0  0  0  0  0  0  0  0  0  0
    1.9300   -0.5930    0.0000 H   0  0  0  0  0  0  0  0  0  0  0  0
    0.2570   -3.4370    0.0000 H   0  0  0  0  0  0  0  0  0  0  0  0
    1.9060   -4.4020    0.0000 H   0  0  0  0  0  0  0  0  0  0  0  0
    3.5570   -3.4540    0.0000 H   0  0  0  0  0  0  0  0  0  0  0  0
    3.1050   -3.4580    0.0000 H   0  0  0  0  0  0  0  0  0  0  0  0
    4.7510   -4.4210    0.0000 H   0  0  0  0  0  0  0  0  0  0  0  0
    6.4070   -3.4820    0.0000 H   0  0  0  0  0  0  0  0  0  0  0  0
    4.7660   -0.6110    0.0000 H   0  0  0  0  0  0  0  0  0  0  0  0
  1  2  1  0  0  0  0
  1  6  1  0  0  0  0
  1 10  1  0  0  0  0
  1 15  1  0  0  0  0
  2  3  1  0  0  0  0
  2 31  1  0  0  0  0
  2 32  1  0  0  0  0
  3  4  1  0  0  0  0
  3 33  1  0  0  0  0
  3 34  1  0  0  0  0
  4  5  1  0  0  0  0
  4 16  1  0  0  0  0
  4 35  1  0  0  0  0
  5  6  1  0  0  0  0
  5 36  1  0  0  0  0
  5 37  1  0  0  0  0
  6 38  1  0  0  0  0
  6 39  1  0  0  0  0
  7  8  1  0  0  0  0
  7 12  2  0  0  0  0
  7 40  1  0  0  0  0
  8  9  2  0  0  0  0
  8 41  1  0  0  0  0
  9 10  1  0  0  0  0
  9 42  1  0  0  0  0
 10 11  2  0  0  0  0
 11 12  1  0  0  0  0
 11 13  1  0  0  0  0
 12 43  1  0  0  0  0
 13 14  1  0  0  0  0
 13 44  1  0  0  0  0
 13 45  1  0  0  0  0
 14 46  1  0  0  0  0
 14 47  1  0  0  0  0
 14 48  1  0  0  0  0
 15 49  1  0  0  0  0
 16 17  1  0  0  0  0
 16 18  1  0  0  0  0
 16 50  1  0  0  0  0
 17 19  1  0  0  0  0
 17 23  2  0  0  0  0
 18 24  1  0  0  0  0
 18 28  2  0  0  0  0
 19 20  2  0  0  0  0
 19 51  1  0  0  0  0
 20 21  1  0  0  0  0
 20 29  1  0  0  0  0
 21 22  2  0  0  0  0
 21 52  1  0  0  0  0
 22 23  1  0  0  0  0
 22 53  1  0  0  0  0
 23 54  1  0  0  0  0
 24 25  2  0  0  0  0
 24 55  1  0  0  0  0
 25 26  1  0  0  0  0
 25 56  1  0  0  0  0
 26 27  2  0  0  0  0
 26 57  1  0  0  0  0
 27 28  1  0  0  0  0
 27 30  1  0  0  0  0
 28 58  1  0  0  0  0
M  CHG  2   4   1  14   1
M  END
> <Potency[nM] Delta opioid receptor>
9383

> <Potency[nM] Kappa opioid receptor>
771

> <Potency[nM] Mu opioid receptor>
616

> <Potency[nM] Nociceptin receptor>
9.6

> <Name>
Cpd42

$$$$
Cpd43
  SciTegic04261111143D

 55 58  0  0  0  0            999 V2000
    7.7720   -8.3950    0.0000 C   0  0  0  0  0  0  0  0  0  0  0  0
    7.7720   -9.2230    0.0000 C   0  0  0  0  0  0  0  0  0  0  0  0
    8.4860   -9.6350    0.0000 N   0  3  0  0  0  0  0  0  0  0  0  0
    9.2040   -9.2230    0.0000 C   0  0  0  0  0  0  0  0  0  0  0  0
    9.2040   -8.3950    0.0000 C   0  0  0  0  0  0  0  0  0  0  0  0
    8.4860   -7.9780    0.0000 C   0  0  0  0  0  0  0  0  0  0  0  0
    7.7680   -7.5660    0.0000 C   0  0  0  0  0  0  0  0  0  0  0  0
    9.1910   -7.5620    0.0000 O   0  0  0  0  0  0  0  0  0  0  0  0
    7.7680   -6.7370    0.0000 C   0  0  0  0  0  0  0  0  0  0  0  0
    7.0510   -6.3250    0.0000 C   0  0  0  0  0  0  0  0  0  0  0  0
    6.3340   -6.7410    0.0000 C   0  0  0  0  0  0  0  0  0  0  0  0
    6.3390   -7.5730    0.0000 C   0  0  0  0  0  0  0  0  0  0  0  0
    7.0570   -7.9820    0.0000 C   0  0  0  0  0  0  0  0  0  0  0  0
    8.4840  -10.4590    0.0000 C   0  0  0  0  0  0  0  0  0  0  0  0
    7.7700  -10.8700    0.0000 C   0  0  0  0  0  0  0  0  0  0  0  0
    7.0620  -10.4530    0.0000 C   0  0  0  0  0  0  0  0  0  0  0  0
    6.3480  -10.8640    0.0000 C   0  0  0  0  0  0  0  0  0  0  0  0
    6.3470  -11.6880    0.0000 C   0  0  0  0  0  0  0  0  0  0  0  0
    7.0650  -12.1010    0.0000 C   0  0  0  0  0  0  0  0  0  0  0  0
    7.7760  -11.6890    0.0000 C   0  0  0  0  0  0  0  0  0  0  0  0
    9.1940  -10.8710    0.0000 C   0  0  0  0  0  0  0  0  0  0  0  0
    9.1920  -11.6960    0.0000 C   0  0  0  0  0  0  0  0  0  0  0  0
    9.9040  -12.1090    0.0000 C   0  0  0  0  0  0  0  0  0  0  0  0
   10.6190  -11.6980    0.0000 C   0  0  0  0  0  0  0  0  0  0  0  0
   10.6180  -10.8700    0.0000 C   0  0  0  0  0  0  0  0  0  0  0  0
    9.9050  -10.4600    0.0000 C   0  0  0  0  0  0  0  0  0  0  0  0
    9.1830   -6.7380    0.0000 C   0  0  0  0  0  0  0  0  0  0  0  0
    7.2260   -8.0820    0.8900 H   0  0  0  0  0  0  0  0  0  0  0  0
    7.2260   -8.0820   -0.8900 H   0  0  0  0  0  0  0  0  0  0  0  0
    7.2270   -9.5380   -0.8900 H   0  0  0  0  0  0  0  0  0  0  0  0
    7.2270   -9.5380    0.8900 H   0  0  0  0  0  0  0  0  0  0  0  0
    8.4860   -9.6350    1.0100 H   0  0  0  0  0  0  0  0  0  0  0  0
    9.7490   -9.5380   -0.8900 H   0  0  0  0  0  0  0  0  0  0  0  0
    9.7490   -9.5380    0.8900 H   0  0  0  0  0  0  0  0  0  0  0  0
    9.7490   -8.0810   -0.8900 H   0  0  0  0  0  0  0  0  0  0  0  0
    9.7490   -8.0810    0.8900 H   0  0  0  0  0  0  0  0  0  0  0  0
    8.7030   -6.1960    0.0000 H   0  0  0  0  0  0  0  0  0  0  0  0
    7.0490   -5.2450    0.0000 H   0  0  0  0  0  0  0  0  0  0  0  0
    5.3970   -6.2050    0.0000 H   0  0  0  0  0  0  0  0  0  0  0  0
    5.4070   -8.1190    0.0000 H   0  0  0  0  0  0  0  0  0  0  0  0
    7.0630   -9.0620    0.0000 H   0  0  0  0  0  0  0  0  0  0  0  0
    8.4840  -10.4590   -1.0900 H   0  0  0  0  0  0  0  0  0  0  0  0
    7.0670   -9.3730    0.0000 H   0  0  0  0  0  0  0  0  0  0  0  0
    5.4130  -10.3230    0.0000 H   0  0  0  0  0  0  0  0  0  0  0  0
    5.4120  -12.2280    0.0000 H   0  0  0  0  0  0  0  0  0  0  0  0
    7.0670  -13.1810    0.0000 H   0  0  0  0  0  0  0  0  0  0  0  0
    8.7140  -12.2250    0.0000 H   0  0  0  0  0  0  0  0  0  0  0  0
    8.2550  -12.2340    0.0000 H   0  0  0  0  0  0  0  0  0  0  0  0
    9.9020  -13.1890    0.0000 H   0  0  0  0  0  0  0  0  0  0  0  0
   11.5540  -12.2380    0.0000 H   0  0  0  0  0  0  0  0  0  0  0  0
   11.5530  -10.3290    0.0000 H   0  0  0  0  0  0  0  0  0  0  0  0
    9.9040   -9.3800    0.0000 H   0  0  0  0  0  0  0  0  0  0  0  0
   10.2070   -6.3650    0.0000 H   0  0  0  0  0  0  0  0  0  0  0  0
    8.6660   -6.3800    0.8900 H   0  0  0  0  0  0  0  0  0  0  0  0
    8.6660   -6.3800   -0.8900 H   0  0  0  0  0  0  0  0  0  0  0  0
  1  2  1  0  0  0  0
  1  6  1  0  0  0  0
  1 28  1  0  0  0  0
  1 29  1  0  0  0  0
  2  3  1  0  0  0  0
  2 30  1  0  0  0  0
  2 31  1  0  0  0  0
  3  4  1  0  0  0  0
  3 14  1  0  0  0  0
  3 32  1  0  0  0  0
  4  5  1  0  0  0  0
  4 33  1  0  0  0  0
  4 34  1  0  0  0  0
  5  6  1  0  0  0  0
  5 35  1  0  0  0  0
  5 36  1  0  0  0  0
  6  7  1  0  0  0  0
  6  8  1  0  0  0  0
  7  9  1  0  0  0  0
  7 13  2  0  0  0  0
  8 27  1  0  0  0  0
  9 10  2  0  0  0  0
  9 37  1  0  0  0  0
 10 11  1  0  0  0  0
 10 38  1  0  0  0  0
 11 12  2  0  0  0  0
 11 39  1  0  0  0  0
 12 13  1  0  0  0  0
 12 40  1  0  0  0  0
 13 41  1  0  0  0  0
 14 15  1  0  0  0  0
 14 21  1  0  0  0  0
 14 42  1  0  0  0  0
 15 16  1  0  0  0  0
 15 20  2  0  0  0  0
 16 17  2  0  0  0  0
 16 43  1  0  0  0  0
 17 18  1  0  0  0  0
 17 44  1  0  0  0  0
 18 19  2  0  0  0  0
 18 45  1  0  0  0  0
 19 20  1  0  0  0  0
 19 46  1  0  0  0  0
 20 47  1  0  0  0  0
 21 22  1  0  0  0  0
 21 26  2  0  0  0  0
 22 23  2  0  0  0  0
 22 48  1  0  0  0  0
 23 24  1  0  0  0  0
 23 49  1  0  0  0  0
 24 25  2  0  0  0  0
 24 50  1  0  0  0  0
 25 26  1  0  0  0  0
 25 51  1  0  0  0  0
 26 52  1  0  0  0  0
 27 53  1  0  0  0  0
 27 54  1  0  0  0  0
 27 55  1  0  0  0  0
M  CHG  1   3   1
M  END
> <Potency[nM] Delta opioid receptor>
2651

> <Potency[nM] Kappa opioid receptor>
343

> <Potency[nM] Mu opioid receptor>
412

> <Potency[nM] Nociceptin receptor>
54

> <Name>
Cpd43

$$$$
Cpd44
  SciTegic04261111143D

 52 55  0  0  0  0            999 V2000
   -4.0210   -8.5970    0.0000 C   0  0  0  0  0  0  0  0  0  0  0  0
   -4.0230   -9.4230    0.0000 C   0  0  0  0  0  0  0  0  0  0  0  0
   -3.3110   -9.8350    0.0000 C   0  0  0  0  0  0  0  0  0  0  0  0
   -2.5940   -9.4220    0.0000 C   0  0  0  0  0  0  0  0  0  0  0  0
   -2.5970   -8.5930    0.0000 C   0  0  0  0  0  0  0  0  0  0  0  0
   -3.3130   -8.1850    0.0000 C   0  0  0  0  0  0  0  0  0  0  0  0
   -1.8870   -8.1830    0.0000 C   0  0  0  0  0  0  0  0  0  0  0  0
   -1.1750   -8.5920    0.0000 C   0  0  0  0  0  0  0  0  0  0  0  0
   -1.1750   -9.4120    0.0000 C   0  0  0  0  0  0  0  0  0  0  0  0
   -0.4580   -9.8210    0.0000 C   0  0  0  0  0  0  0  0  0  0  0  0
    0.2520   -9.4060    0.0000 C   0  0  0  0  0  0  0  0  0  0  0  0
    0.2450   -8.5790    0.0000 C   0  0  0  0  0  0  0  0  0  0  0  0
   -0.4670   -8.1740    0.0000 C   0  0  0  0  0  0  0  0  0  0  0  0
   -1.8910   -7.3600    0.0000 N   0  3  0  0  0  0  0  0  0  0  0  0
   -1.1740   -6.9440    0.0000 C   0  0  0  0  0  0  0  0  0  0  0  0
   -1.1750   -6.1240    0.0000 C   0  0  0  0  0  0  0  0  0  0  0  0
   -1.8900   -5.7120    0.0000 C   0  0  0  0  0  0  0  0  0  0  0  0
   -2.6020   -6.1250    0.0000 C   0  0  0  0  0  0  0  0  0  0  0  0
   -2.6020   -6.9510    0.0000 C   0  0  0  0  0  0  0  0  0  0  0  0
   -2.6070   -5.2960    0.0000 C   0  0  0  0  0  0  0  0  0  0  0  0
   -1.1720   -5.3040    0.0000 O   0  0  0  0  0  0  0  0  0  0  0  0
   -2.6020   -4.4600    0.0000 C   0  0  0  0  0  0  0  0  0  0  0  0
   -3.3220   -4.0440    0.0000 C   0  0  0  0  0  0  0  0  0  0  0  0
   -4.0410   -4.4580    0.0000 C   0  0  0  0  0  0  0  0  0  0  0  0
   -4.0390   -5.2920    0.0000 C   0  0  0  0  0  0  0  0  0  0  0  0
   -3.3230   -5.7040    0.0000 C   0  0  0  0  0  0  0  0  0  0  0  0
   -4.7520   -4.0460    0.0000 F   0  0  0  0  0  0  0  0  0  0  0  0
   -4.9570   -8.0570    0.0000 H   0  0  0  0  0  0  0  0  0  0  0  0
   -4.9590   -9.9610    0.0000 H   0  0  0  0  0  0  0  0  0  0  0  0
   -3.3120  -10.9150    0.0000 H   0  0  0  0  0  0  0  0  0  0  0  0
   -1.6580   -9.9610    0.0000 H   0  0  0  0  0  0  0  0  0  0  0  0
   -3.3180   -7.1050    0.0000 H   0  0  0  0  0  0  0  0  0  0  0  0
   -1.8870   -8.1830   -1.0900 H   0  0  0  0  0  0  0  0  0  0  0  0
   -2.1090   -9.9540    0.0000 H   0  0  0  0  0  0  0  0  0  0  0  0
   -0.4520  -10.9010    0.0000 H   0  0  0  0  0  0  0  0  0  0  0  0
    1.1910   -9.9400    0.0000 H   0  0  0  0  0  0  0  0  0  0  0  0
    1.1760   -8.0320    0.0000 H   0  0  0  0  0  0  0  0  0  0  0  0
   -0.4760   -7.0940    0.0000 H   0  0  0  0  0  0  0  0  0  0  0  0
   -1.8910   -7.3600   -1.0100 H   0  0  0  0  0  0  0  0  0  0  0  0
   -0.6280   -7.2580   -0.8900 H   0  0  0  0  0  0  0  0  0  0  0  0
   -0.6280   -7.2580    0.8900 H   0  0  0  0  0  0  0  0  0  0  0  0
   -0.6300   -5.8090   -0.8900 H   0  0  0  0  0  0  0  0  0  0  0  0
   -0.6300   -5.8090    0.8900 H   0  0  0  0  0  0  0  0  0  0  0  0
   -3.1470   -5.8110   -0.8900 H   0  0  0  0  0  0  0  0  0  0  0  0
   -3.1470   -5.8110    0.8900 H   0  0  0  0  0  0  0  0  0  0  0  0
   -3.1470   -7.2660    0.8900 H   0  0  0  0  0  0  0  0  0  0  0  0
   -3.1470   -7.2660   -0.8900 H   0  0  0  0  0  0  0  0  0  0  0  0
   -0.4680   -5.9560    0.0000 H   0  0  0  0  0  0  0  0  0  0  0  0
   -1.6650   -3.9230    0.0000 H   0  0  0  0  0  0  0  0  0  0  0  0
   -3.3210   -2.9640    0.0000 H   0  0  0  0  0  0  0  0  0  0  0  0
   -4.9730   -5.8340    0.0000 H   0  0  0  0  0  0  0  0  0  0  0  0
   -3.3250   -6.7840    0.0000 H   0  0  0  0  0  0  0  0  0  0  0  0
  1  2  1  0  0  0  0
  1  6  2  0  0  0  0
  1 28  1  0  0  0  0
  2  3  2  0  0  0  0
  2 29  1  0  0  0  0
  3  4  1  0  0  0  0
  3 30  1  0  0  0  0
  4  5  2  0  0  0  0
  4 31  1  0  0  0  0
  5  6  1  0  0  0  0
  5  7  1  0  0  0  0
  6 32  1  0  0  0  0
  7  8  1  0  0  0  0
  7 14  1  0  0  0  0
  7 33  1  0  0  0  0
  8  9  1  0  0  0  0
  8 13  2  0  0  0  0
  9 10  2  0  0  0  0
  9 34  1  0  0  0  0
 10 11  1  0  0  0  0
 10 35  1  0  0  0  0
 11 12  2  0  0  0  0
 11 36  1  0  0  0  0
 12 13  1  0  0  0  0
 12 37  1  0  0  0  0
 13 38  1  0  0  0  0
 14 15  1  0  0  0  0
 14 19  1  0  0  0  0
 14 39  1  0  0  0  0
 15 16  1  0  0  0  0
 15 40  1  0  0  0  0
 15 41  1  0  0  0  0
 16 17  1  0  0  0  0
 16 42  1  0  0  0  0
 16 43  1  0  0  0  0
 17 18  1  0  0  0  0
 17 20  1  0  0  0  0
 17 21  1  0  0  0  0
 18 19  1  0  0  0  0
 18 44  1  0  0  0  0
 18 45  1  0  0  0  0
 19 46  1  0  0  0  0
 19 47  1  0  0  0  0
 20 22  1  0  0  0  0
 20 26  2  0  0  0  0
 21 48  1  0  0  0  0
 22 23  2  0  0  0  0
 22 49  1  0  0  0  0
 23 24  1  0  0  0  0
 23 50  1  0  0  0  0
 24 25  2  0  0  0  0
 24 27  1  0  0  0  0
 25 26  1  0  0  0  0
 25 51  1  0  0  0  0
 26 52  1  0  0  0  0
M  CHG  1  14   1
M  END
> <Potency[nM] Delta opioid receptor>
3325

> <Potency[nM] Kappa opioid receptor>
759

> <Potency[nM] Mu opioid receptor>
771

> <Potency[nM] Nociceptin receptor>
14

> <Name>
Cpd44

$$$$
Cpd45
  SciTegic04261111143D

 60 63  0  0  0  0            999 V2000
    1.7330  -15.0000    0.0000 C   0  0  0  0  0  0  0  0  0  0  0  0
    2.0330  -15.7690    0.0000 C   0  0  0  0  0  0  0  0  0  0  0  0
    1.7020  -16.5250    0.0000 C   0  0  0  0  0  0  0  0  0  0  0  0
    0.9330  -16.8250    0.0000 C   0  0  0  0  0  0  0  0  0  0  0  0
    0.1770  -16.4930    0.0000 C   0  0  0  0  0  0  0  0  0  0  0  0
   -0.1230  -15.7250    0.0000 C   0  0  0  0  0  0  0  0  0  0  0  0
    0.2090  -14.9690    0.0000 C   0  0  0  0  0  0  0  0  0  0  0  0
    0.9770  -14.6690    0.0000 C   0  0  0  0  0  0  0  0  0  0  0  0
   -1.1880  -16.6770    0.0000 N   0  3  0  0  0  0  0  0  0  0  0  0
   -4.1720  -19.2880    0.0000 C   0  0  0  0  0  0  0  0  0  0  0  0
   -4.1730  -20.1140    0.0000 C   0  0  0  0  0  0  0  0  0  0  0  0
   -3.4600  -20.5260    0.0000 C   0  0  0  0  0  0  0  0  0  0  0  0
   -3.4610  -18.8750    0.0000 C   0  0  0  0  0  0  0  0  0  0  0  0
   -2.7470  -19.2840    0.0000 C   0  0  0  0  0  0  0  0  0  0  0  0
   -2.7470  -20.1140    0.0000 C   0  0  0  0  0  0  0  0  0  0  0  0
   -1.9580  -20.3700    0.0000 N   0  0  0  0  0  0  0  0  0  0  0  0
   -1.4700  -19.6990    0.0000 C   0  0  0  0  0  0  0  0  0  0  0  0
   -1.9580  -19.0280    0.0000 C   0  0  0  0  0  0  0  0  0  0  0  0
   -1.7040  -18.2440    0.0000 C   0  0  0  0  0  0  0  0  0  0  0  0
   -0.8940  -18.0720    0.0000 C   0  0  0  0  0  0  0  0  0  0  0  0
   -0.6390  -17.2930    0.0000 C   0  0  0  0  0  0  0  0  0  0  0  0
   -1.9950  -16.8470    0.0000 C   0  0  0  0  0  0  0  0  0  0  0  0
   -2.2540  -17.6320    0.0000 C   0  0  0  0  0  0  0  0  0  0  0  0
   -4.8860  -18.8760    0.0000 Cl  0  0  0  0  0  0  0  0  0  0  0  0
   -0.9300  -15.8940    0.0000 C   0  0  0  0  0  0  0  0  0  0  0  0
   -0.6460  -19.6990    0.0000 C   0  0  0  0  0  0  0  0  0  0  0  0
    2.1870  -14.5640   -0.8900 H   0  0  0  0  0  0  0  0  0  0  0  0
    2.1870  -14.5640    0.8900 H   0  0  0  0  0  0  0  0  0  0  0  0
    2.6620  -15.7820    0.8900 H   0  0  0  0  0  0  0  0  0  0  0  0
    2.6620  -15.7820   -0.8900 H   0  0  0  0  0  0  0  0  0  0  0  0
    2.1380  -16.9790    0.8900 H   0  0  0  0  0  0  0  0  0  0  0  0
    2.1380  -16.9790   -0.8900 H   0  0  0  0  0  0  0  0  0  0  0  0
    0.9200  -17.4540    0.8900 H   0  0  0  0  0  0  0  0  0  0  0  0
    0.9200  -17.4540   -0.8900 H   0  0  0  0  0  0  0  0  0  0  0  0
   -0.2770  -16.9290    0.8900 H   0  0  0  0  0  0  0  0  0  0  0  0
   -0.2770  -16.9290   -0.8900 H   0  0  0  0  0  0  0  0  0  0  0  0
   -0.1230  -15.7250   -1.0900 H   0  0  0  0  0  0  0  0  0  0  0  0
   -0.2270  -14.5150    0.8900 H   0  0  0  0  0  0  0  0  0  0  0  0
   -0.2270  -14.5150   -0.8900 H   0  0  0  0  0  0  0  0  0  0  0  0
    0.9900  -14.0400   -0.8900 H   0  0  0  0  0  0  0  0  0  0  0  0
    0.9900  -14.0400    0.8900 H   0  0  0  0  0  0  0  0  0  0  0  0
   -1.1880  -16.6770    1.0100 H   0  0  0  0  0  0  0  0  0  0  0  0
   -5.1090  -20.6530    0.0000 H   0  0  0  0  0  0  0  0  0  0  0  0
   -3.4600  -21.6060    0.0000 H   0  0  0  0  0  0  0  0  0  0  0  0
   -3.4640  -17.7950    0.0000 H   0  0  0  0  0  0  0  0  0  0  0  0
   -1.6460  -21.3310    0.0000 H   0  0  0  0  0  0  0  0  0  0  0  0
   -1.7040  -18.2440   -1.0900 H   0  0  0  0  0  0  0  0  0  0  0  0
   -0.4730  -18.5400   -0.8900 H   0  0  0  0  0  0  0  0  0  0  0  0
   -0.4730  -18.5400    0.8900 H   0  0  0  0  0  0  0  0  0  0  0  0
   -0.0230  -17.1640    0.8900 H   0  0  0  0  0  0  0  0  0  0  0  0
   -0.0230  -17.1640   -0.8900 H   0  0  0  0  0  0  0  0  0  0  0  0
   -2.4150  -16.3780   -0.8900 H   0  0  0  0  0  0  0  0  0  0  0  0
   -2.4150  -16.3780    0.8900 H   0  0  0  0  0  0  0  0  0  0  0  0
   -2.8700  -17.7610    0.8900 H   0  0  0  0  0  0  0  0  0  0  0  0
   -2.8700  -17.7610   -0.8900 H   0  0  0  0  0  0  0  0  0  0  0  0
   -1.3490  -15.4250   -0.8900 H   0  0  0  0  0  0  0  0  0  0  0  0
   -1.3490  -15.4250    0.8900 H   0  0  0  0  0  0  0  0  0  0  0  0
   -0.2830  -20.7270    0.0000 H   0  0  0  0  0  0  0  0  0  0  0  0
   -0.2830  -19.1850    0.8900 H   0  0  0  0  0  0  0  0  0  0  0  0
   -0.2830  -19.1850   -0.8900 H   0  0  0  0  0  0  0  0  0  0  0  0
  1  2  1  0  0  0  0
  1  8  1  0  0  0  0
  1 27  1  0  0  0  0
  1 28  1  0  0  0  0
  2  3  1  0  0  0  0
  2 29  1  0  0  0  0
  2 30  1  0  0  0  0
  3  4  1  0  0  0  0
  3 31  1  0  0  0  0
  3 32  1  0  0  0  0
  4  5  1  0  0  0  0
  4 33  1  0  0  0  0
  4 34  1  0  0  0  0
  5  6  1  0  0  0  0
  5 35  1  0  0  0  0
  5 36  1  0  0  0  0
  6  7  1  0  0  0  0
  6 25  1  0  0  0  0
  6 37  1  0  0  0  0
  7  8  1  0  0  0  0
  7 38  1  0  0  0  0
  7 39  1  0  0  0  0
  8 40  1  0  0  0  0
  8 41  1  0  0  0  0
  9 21  1  0  0  0  0
  9 22  1  0  0  0  0
  9 25  1  0  0  0  0
  9 42  1  0  0  0  0
 10 11  2  0  0  0  0
 10 13  1  0  0  0  0
 10 24  1  0  0  0  0
 11 12  1  0  0  0  0
 11 43  1  0  0  0  0
 12 15  2  0  0  0  0
 12 44  1  0  0  0  0
 13 14  2  0  0  0  0
 13 45  1  0  0  0  0
 14 15  1  0  0  0  0
 14 18  1  0  0  0  0
 15 16  1  0  0  0  0
 16 17  1  0  0  0  0
 16 46  1  0  0  0  0
 17 18  2  0  0  0  0
 17 26  1  0  0  0  0
 18 19  1  0  0  0  0
 19 20  1  0  0  0  0
 19 23  1  0  0  0  0
 19 47  1  0  0  0  0
 20 21  1  0  0  0  0
 20 48  1  0  0  0  0
 20 49  1  0  0  0  0
 21 50  1  0  0  0  0
 21 51  1  0  0  0  0
 22 23  1  0  0  0  0
 22 52  1  0  0  0  0
 22 53  1  0  0  0  0
 23 54  1  0  0  0  0
 23 55  1  0  0  0  0
 25 56  1  0  0  0  0
 25 57  1  0  0  0  0
 26 58  1  0  0  0  0
 26 59  1  0  0  0  0
 26 60  1  0  0  0  0
M  CHG  1   9   1
M  END
> <Potency[nM] Delta opioid receptor>
4180

> <Potency[nM] Kappa opioid receptor>
330

> <Potency[nM] Mu opioid receptor>
1360

> <Potency[nM] Nociceptin receptor>
710

> <Name>
Cpd45

$$$$
Cpd46
  SciTegic04261111143D

 64 67  0  0  0  0            999 V2000
   -3.3450  -21.8660    0.0000 C   0  0  0  0  0  0  0  0  0  0  0  0
   -4.0610  -22.2720    0.0000 C   0  0  0  0  0  0  0  0  0  0  0  0
   -4.0660  -23.0930    0.0000 C   0  0  0  0  0  0  0  0  0  0  0  0
   -3.3520  -23.5150    0.0000 N   0  3  0  0  0  0  0  0  0  0  0  0
   -2.6360  -23.1040    0.0000 C   0  0  0  0  0  0  0  0  0  0  0  0
   -2.6290  -22.2760    0.0000 C   0  0  0  0  0  0  0  0  0  0  0  0
   -5.4860  -20.6250    0.0000 C   0  0  0  0  0  0  0  0  0  0  0  0
   -5.4880  -21.4540    0.0000 C   0  0  0  0  0  0  0  0  0  0  0  0
   -4.7730  -21.8690    0.0000 C   0  0  0  0  0  0  0  0  0  0  0  0
   -4.0570  -21.4530    0.0000 C   0  0  0  0  0  0  0  0  0  0  0  0
   -4.0600  -20.6210    0.0000 C   0  0  0  0  0  0  0  0  0  0  0  0
   -4.7750  -20.2140    0.0000 C   0  0  0  0  0  0  0  0  0  0  0  0
   -3.3480  -20.2080    0.0000 C   0  0  0  0  0  0  0  0  0  0  0  0
   -2.6280  -20.6200    0.0000 N   0  3  0  0  0  0  0  0  0  0  0  0
   -2.6250  -21.4510    0.0000 O   0  0  0  0  0  0  0  0  0  0  0  0
   -3.3590  -24.3410    0.0000 C   0  0  0  0  0  0  0  0  0  0  0  0
   -4.0760  -24.7460    0.0000 C   0  0  0  0  0  0  0  0  0  0  0  0
   -2.6480  -24.7570    0.0000 C   0  0  0  0  0  0  0  0  0  0  0  0
   -4.7910  -24.3270    0.0000 C   0  0  0  0  0  0  0  0  0  0  0  0
   -5.5080  -24.7320    0.0000 C   0  0  0  0  0  0  0  0  0  0  0  0
   -5.5150  -25.5580    0.0000 C   0  0  0  0  0  0  0  0  0  0  0  0
   -4.7940  -25.9790    0.0000 C   0  0  0  0  0  0  0  0  0  0  0  0
   -4.0800  -25.5680    0.0000 C   0  0  0  0  0  0  0  0  0  0  0  0
   -2.6560  -25.5820    0.0000 C   0  0  0  0  0  0  0  0  0  0  0  0
   -1.9460  -25.9980    0.0000 C   0  0  0  0  0  0  0  0  0  0  0  0
   -1.2230  -25.5930    0.0000 C   0  0  0  0  0  0  0  0  0  0  0  0
   -1.2200  -24.7620    0.0000 C   0  0  0  0  0  0  0  0  0  0  0  0
   -1.9350  -24.3460    0.0000 C   0  0  0  0  0  0  0  0  0  0  0  0
   -6.2310  -25.9690    0.0000 C   0  0  0  0  0  0  0  0  0  0  0  0
   -0.5120  -26.0080    0.0000 C   0  0  0  0  0  0  0  0  0  0  0  0
   -4.6040  -21.9540   -0.8900 H   0  0  0  0  0  0  0  0  0  0  0  0
   -4.6040  -21.9540    0.8900 H   0  0  0  0  0  0  0  0  0  0  0  0
   -4.6140  -23.4030   -0.8900 H   0  0  0  0  0  0  0  0  0  0  0  0
   -4.6140  -23.4030    0.8900 H   0  0  0  0  0  0  0  0  0  0  0  0
   -3.3520  -23.5150    1.0100 H   0  0  0  0  0  0  0  0  0  0  0  0
   -2.0930  -23.4220   -0.8900 H   0  0  0  0  0  0  0  0  0  0  0  0
   -2.0930  -23.4220    0.8900 H   0  0  0  0  0  0  0  0  0  0  0  0
   -2.0830  -21.9630    0.8900 H   0  0  0  0  0  0  0  0  0  0  0  0
   -2.0830  -21.9630   -0.8900 H   0  0  0  0  0  0  0  0  0  0  0  0
   -6.4210  -20.0840    0.0000 H   0  0  0  0  0  0  0  0  0  0  0  0
   -6.4250  -21.9920    0.0000 H   0  0  0  0  0  0  0  0  0  0  0  0
   -4.7730  -22.9490    0.0000 H   0  0  0  0  0  0  0  0  0  0  0  0
   -4.7790  -19.1340    0.0000 H   0  0  0  0  0  0  0  0  0  0  0  0
   -3.3500  -19.5790    0.8900 H   0  0  0  0  0  0  0  0  0  0  0  0
   -3.3500  -19.5790   -0.8900 H   0  0  0  0  0  0  0  0  0  0  0  0
   -2.5830  -21.2190    0.8120 H   0  0  0  0  0  0  0  0  0  0  0  0
   -1.8630  -19.9610    0.0250 H   0  0  0  0  0  0  0  0  0  0  0  0
   -2.5610  -21.1820   -0.8370 H   0  0  0  0  0  0  0  0  0  0  0  0
   -1.9170  -22.0990    0.0000 H   0  0  0  0  0  0  0  0  0  0  0  0
   -3.3590  -24.3410   -1.0900 H   0  0  0  0  0  0  0  0  0  0  0  0
   -4.7820  -23.2470    0.0000 H   0  0  0  0  0  0  0  0  0  0  0  0
   -6.4380  -24.1840    0.0000 H   0  0  0  0  0  0  0  0  0  0  0  0
   -4.7970  -27.0590    0.0000 H   0  0  0  0  0  0  0  0  0  0  0  0
   -3.1460  -26.1110    0.0000 H   0  0  0  0  0  0  0  0  0  0  0  0
   -3.5960  -26.1140    0.0000 H   0  0  0  0  0  0  0  0  0  0  0  0
   -1.9560  -27.0780    0.0000 H   0  0  0  0  0  0  0  0  0  0  0  0
   -0.2830  -24.2250    0.0000 H   0  0  0  0  0  0  0  0  0  0  0  0
   -1.9330  -23.2660    0.0000 H   0  0  0  0  0  0  0  0  0  0  0  0
   -7.0580  -25.2590    0.0000 H   0  0  0  0  0  0  0  0  0  0  0  0
   -6.2900  -26.5960    0.8900 H   0  0  0  0  0  0  0  0  0  0  0  0
   -6.2900  -26.5960   -0.8900 H   0  0  0  0  0  0  0  0  0  0  0  0
   -0.7160  -27.0790    0.0000 H   0  0  0  0  0  0  0  0  0  0  0  0
    0.0610  -25.7470    0.8900 H   0  0  0  0  0  0  0  0  0  0  0  0
    0.0610  -25.7470   -0.8900 H   0  0  0  0  0  0  0  0  0  0  0  0
  1  2  1  0  0  0  0
  1  6  1  0  0  0  0
  1 10  1  0  0  0  0
  1 15  1  0  0  0  0
  2  3  1  0  0  0  0
  2 31  1  0  0  0  0
  2 32  1  0  0  0  0
  3  4  1  0  0  0  0
  3 33  1  0  0  0  0
  3 34  1  0  0  0  0
  4  5  1  0  0  0  0
  4 16  1  0  0  0  0
  4 35  1  0  0  0  0
  5  6  1  0  0  0  0
  5 36  1  0  0  0  0
  5 37  1  0  0  0  0
  6 38  1  0  0  0  0
  6 39  1  0  0  0  0
  7  8  1  0  0  0  0
  7 12  2  0  0  0  0
  7 40  1  0  0  0  0
  8  9  2  0  0  0  0
  8 41  1  0  0  0  0
  9 10  1  0  0  0  0
  9 42  1  0  0  0  0
 10 11  2  0  0  0  0
 11 12  1  0  0  0  0
 11 13  1  0  0  0  0
 12 43  1  0  0  0  0
 13 14  1  0  0  0  0
 13 44  1  0  0  0  0
 13 45  1  0  0  0  0
 14 46  1  0  0  0  0
 14 47  1  0  0  0  0
 14 48  1  0  0  0  0
 15 49  1  0  0  0  0
 16 17  1  0  0  0  0
 16 18  1  0  0  0  0
 16 50  1  0  0  0  0
 17 19  1  0  0  0  0
 17 23  2  0  0  0  0
 18 24  1  0  0  0  0
 18 28  2  0  0  0  0
 19 20  2  0  0  0  0
 19 51  1  0  0  0  0
 20 21  1  0  0  0  0
 20 52  1  0  0  0  0
 21 22  2  0  0  0  0
 21 29  1  0  0  0  0
 22 23  1  0  0  0  0
 22 53  1  0  0  0  0
 23 54  1  0  0  0  0
 24 25  2  0  0  0  0
 24 55  1  0  0  0  0
 25 26  1  0  0  0  0
 25 56  1  0  0  0  0
 26 27  2  0  0  0  0
 26 30  1  0  0  0  0
 27 28  1  0  0  0  0
 27 57  1  0  0  0  0
 28 58  1  0  0  0  0
 29 59  1  0  0  0  0
 29 60  1  0  0  0  0
 29 61  1  0  0  0  0
 30 62  1  0  0  0  0
 30 63  1  0  0  0  0
 30 64  1  0  0  0  0
M  CHG  2   4   1  14   1
M  END
> <Potency[nM] Delta opioid receptor>
8900

> <Potency[nM] Kappa opioid receptor>
1056

> <Potency[nM] Mu opioid receptor>
502

> <Potency[nM] Nociceptin receptor>
110

> <Name>
Cpd46

$$$$
Cpd47
  SciTegic04261111143D

 54 56  0  0  0  0            999 V2000
   -5.8000  -18.8240    0.0000 C   0  0  0  0  0  0  0  0  0  0  0  0
   -5.8020  -19.6480    0.0000 C   0  0  0  0  0  0  0  0  0  0  0  0
   -5.0870  -20.0590    0.0000 C   0  0  0  0  0  0  0  0  0  0  0  0
   -4.3760  -19.6470    0.0000 C   0  0  0  0  0  0  0  0  0  0  0  0
   -4.3790  -18.8200    0.0000 C   0  0  0  0  0  0  0  0  0  0  0  0
   -5.0890  -18.4130    0.0000 C   0  0  0  0  0  0  0  0  0  0  0  0
   -3.6620  -18.4020    0.0000 C   0  0  0  0  0  0  0  0  0  0  0  0
   -2.9470  -18.8140    0.0000 C   0  0  0  0  0  0  0  0  0  0  0  0
   -2.9420  -19.6330    0.0000 C   0  0  0  0  0  0  0  0  0  0  0  0
   -2.2280  -20.0450    0.0000 C   0  0  0  0  0  0  0  0  0  0  0  0
   -1.5100  -19.6310    0.0000 C   0  0  0  0  0  0  0  0  0  0  0  0
   -1.5160  -18.8060    0.0000 C   0  0  0  0  0  0  0  0  0  0  0  0
   -2.2320  -18.3980    0.0000 C   0  0  0  0  0  0  0  0  0  0  0  0
   -3.6660  -17.5810    0.0000 N   0  3  0  0  0  0  0  0  0  0  0  0
   -2.9500  -17.1700    0.0000 C   0  0  0  0  0  0  0  0  0  0  0  0
   -2.9520  -16.3430    0.0000 C   0  0  0  0  0  0  0  0  0  0  0  0
   -3.6650  -15.9360    0.0000 C   0  0  0  0  0  0  0  0  0  0  0  0
   -4.3750  -16.3440    0.0000 C   0  0  0  0  0  0  0  0  0  0  0  0
   -4.3710  -17.1720    0.0000 C   0  0  0  0  0  0  0  0  0  0  0  0
   -4.3800  -15.5210    0.0000 C   0  0  0  0  0  0  0  0  0  0  0  0
   -2.9490  -15.5250    0.0000 O   0  0  0  0  0  0  0  0  0  0  0  0
   -4.3790  -14.6950    0.0000 C   0  0  0  0  0  0  0  0  0  0  0  0
   -5.0870  -14.2880    0.0000 C   0  0  0  0  0  0  0  0  0  0  0  0
   -5.0910  -13.4620    0.0000 C   0  0  0  0  0  0  0  0  0  0  0  0
   -6.7350  -18.2830    0.0000 H   0  0  0  0  0  0  0  0  0  0  0  0
   -6.7370  -20.1880    0.0000 H   0  0  0  0  0  0  0  0  0  0  0  0
   -5.0850  -21.1390    0.0000 H   0  0  0  0  0  0  0  0  0  0  0  0
   -3.4390  -20.1850    0.0000 H   0  0  0  0  0  0  0  0  0  0  0  0
   -5.0910  -17.3330    0.0000 H   0  0  0  0  0  0  0  0  0  0  0  0
   -3.6620  -18.4020   -1.0900 H   0  0  0  0  0  0  0  0  0  0  0  0
   -3.8760  -20.1760    0.0000 H   0  0  0  0  0  0  0  0  0  0  0  0
   -2.2280  -21.1250    0.0000 H   0  0  0  0  0  0  0  0  0  0  0  0
   -0.5730  -20.1680    0.0000 H   0  0  0  0  0  0  0  0  0  0  0  0
   -0.5840  -18.2600    0.0000 H   0  0  0  0  0  0  0  0  0  0  0  0
   -2.2370  -17.3180    0.0000 H   0  0  0  0  0  0  0  0  0  0  0  0
   -3.6660  -17.5810   -1.0100 H   0  0  0  0  0  0  0  0  0  0  0  0
   -2.4050  -17.4850   -0.8900 H   0  0  0  0  0  0  0  0  0  0  0  0
   -2.4050  -17.4850    0.8900 H   0  0  0  0  0  0  0  0  0  0  0  0
   -2.4080  -16.0260   -0.8900 H   0  0  0  0  0  0  0  0  0  0  0  0
   -2.4080  -16.0260    0.8900 H   0  0  0  0  0  0  0  0  0  0  0  0
   -4.9200  -16.0300   -0.8900 H   0  0  0  0  0  0  0  0  0  0  0  0
   -4.9200  -16.0300    0.8900 H   0  0  0  0  0  0  0  0  0  0  0  0
   -4.9160  -17.4870    0.8900 H   0  0  0  0  0  0  0  0  0  0  0  0
   -4.9160  -17.4870   -0.8900 H   0  0  0  0  0  0  0  0  0  0  0  0
   -4.9260  -15.8350    0.8900 H   0  0  0  0  0  0  0  0  0  0  0  0
   -4.9260  -15.8350   -0.8900 H   0  0  0  0  0  0  0  0  0  0  0  0
   -2.2420  -16.1740    0.0000 H   0  0  0  0  0  0  0  0  0  0  0  0
   -3.8340  -14.3800   -0.8900 H   0  0  0  0  0  0  0  0  0  0  0  0
   -3.8340  -14.3800    0.8900 H   0  0  0  0  0  0  0  0  0  0  0  0
   -5.6310  -14.6040    0.8900 H   0  0  0  0  0  0  0  0  0  0  0  0
   -5.6310  -14.6040   -0.8900 H   0  0  0  0  0  0  0  0  0  0  0  0
   -4.5560  -13.0960    0.8760 H   0  0  0  0  0  0  0  0  0  0  0  0
   -6.1200  -13.1040    0.0270 H   0  0  0  0  0  0  0  0  0  0  0  0
   -4.6020  -13.0960   -0.9030 H   0  0  0  0  0  0  0  0  0  0  0  0
  1  2  1  0  0  0  0
  1  6  2  0  0  0  0
  1 25  1  0  0  0  0
  2  3  2  0  0  0  0
  2 26  1  0  0  0  0
  3  4  1  0  0  0  0
  3 27  1  0  0  0  0
  4  5  2  0  0  0  0
  4 28  1  0  0  0  0
  5  6  1  0  0  0  0
  5  7  1  0  0  0  0
  6 29  1  0  0  0  0
  7  8  1  0  0  0  0
  7 14  1  0  0  0  0
  7 30  1  0  0  0  0
  8  9  1  0  0  0  0
  8 13  2  0  0  0  0
  9 10  2  0  0  0  0
  9 31  1  0  0  0  0
 10 11  1  0  0  0  0
 10 32  1  0  0  0  0
 11 12  2  0  0  0  0
 11 33  1  0  0  0  0
 12 13  1  0  0  0  0
 12 34  1  0  0  0  0
 13 35  1  0  0  0  0
 14 15  1  0  0  0  0
 14 19  1  0  0  0  0
 14 36  1  0  0  0  0
 15 16  1  0  0  0  0
 15 37  1  0  0  0  0
 15 38  1  0  0  0  0
 16 17  1  0  0  0  0
 16 39  1  0  0  0  0
 16 40  1  0  0  0  0
 17 18  1  0  0  0  0
 17 20  1  0  0  0  0
 17 21  1  0  0  0  0
 18 19  1  0  0  0  0
 18 41  1  0  0  0  0
 18 42  1  0  0  0  0
 19 43  1  0  0  0  0
 19 44  1  0  0  0  0
 20 22  1  0  0  0  0
 20 45  1  0  0  0  0
 20 46  1  0  0  0  0
 21 47  1  0  0  0  0
 22 23  1  0  0  0  0
 22 48  1  0  0  0  0
 22 49  1  0  0  0  0
 23 24  1  0  0  0  0
 23 50  1  0  0  0  0
 23 51  1  0  0  0  0
 24 52  1  0  0  0  0
 24 53  1  0  0  0  0
 24 54  1  0  0  0  0
M  CHG  1  14   1
M  END
> <Potency[nM] Delta opioid receptor>
18800

> <Potency[nM] Kappa opioid receptor>
4563

> <Potency[nM] Mu opioid receptor>
272

> <Potency[nM] Nociceptin receptor>
23

> <Name>
Cpd47

$$$$
Cpd48
  SciTegic04261111143D

 63 65  0  0  1  0            999 V2000
    8.6320   -6.5770    0.0000 C   0  0  0  0  0  0  0  0  0  0  0  0
    7.9170   -6.9870    0.0000 C   0  0  0  0  0  0  0  0  0  0  0  0
    7.9120   -7.8070    0.0000 C   0  0  0  0  0  0  0  0  0  0  0  0
    8.6250   -8.2230    0.0000 N   0  3  0  0  0  0  0  0  0  0  0  0
    9.3400   -7.8170    0.0000 C   0  0  0  0  0  0  0  0  0  0  0  0
    9.3470   -6.9910    0.0000 C   0  0  0  0  0  0  0  0  0  0  0  0
    6.4930   -5.3420    0.0000 C   0  0  0  0  0  0  0  0  0  0  0  0
    6.4920   -6.1690    0.0000 C   0  0  0  0  0  0  0  0  0  0  0  0
    7.2050   -6.5800    0.0000 C   0  0  0  0  0  0  0  0  0  0  0  0
    7.9210   -6.1690    0.0000 C   0  0  0  0  0  0  0  0  0  0  0  0
    7.9180   -5.3380    0.0000 C   0  0  0  0  0  0  0  0  0  0  0  0
    7.2030   -4.9310    0.0000 C   0  0  0  0  0  0  0  0  0  0  0  0
    8.6290   -4.9240    0.0000 C   0  0  0  0  0  0  0  0  0  0  0  0
    9.3480   -5.3320    0.0000 N   0  3  0  0  0  0  0  0  0  0  0  0
    9.3520   -6.1660    0.0000 O   0  0  0  0  0  0  0  0  0  0  0  0
    8.6180   -9.0480    0.0000 C   0  0  2  0  0  0  0  0  0  0  0  0
    7.9020   -9.4570    0.0000 C   0  0  0  0  0  0  0  0  0  0  0  0
    7.1910   -9.0380    0.0000 C   0  0  0  0  0  0  0  0  0  0  0  0
    6.4770   -9.4430    0.0000 C   0  0  0  0  0  0  0  0  0  0  0  0
    6.4660  -10.2690    0.0000 C   0  0  0  0  0  0  0  0  0  0  0  0
    7.1810  -10.6870    0.0000 C   0  0  0  0  0  0  0  0  0  0  0  0
    7.9020  -10.2840    0.0000 C   0  0  0  0  0  0  0  0  0  0  0  0
    9.3280   -9.4680    0.0000 C   0  0  0  0  0  0  0  0  0  0  0  0
   10.0450   -9.0590    0.0000 C   0  0  0  0  0  0  0  0  0  0  0  0
   10.7550   -9.4750    0.0000 C   0  0  0  0  0  0  0  0  0  0  0  0
   11.4760   -9.0700    0.0000 C   0  0  0  0  0  0  0  0  0  0  0  0
   12.1850   -9.4860    0.0000 C   0  0  0  0  0  0  0  0  0  0  0  0
    7.3730   -6.6700   -0.8900 H   0  0  0  0  0  0  0  0  0  0  0  0
    7.3730   -6.6700    0.8900 H   0  0  0  0  0  0  0  0  0  0  0  0
    7.3650   -8.1190   -0.8900 H   0  0  0  0  0  0  0  0  0  0  0  0
    7.3650   -8.1190    0.8900 H   0  0  0  0  0  0  0  0  0  0  0  0
    8.6250   -8.2230    1.0100 H   0  0  0  0  0  0  0  0  0  0  0  0
    9.8830   -8.1360   -0.8900 H   0  0  0  0  0  0  0  0  0  0  0  0
    9.8830   -8.1360    0.8900 H   0  0  0  0  0  0  0  0  0  0  0  0
    9.8940   -6.6790    0.8900 H   0  0  0  0  0  0  0  0  0  0  0  0
    9.8940   -6.6790   -0.8900 H   0  0  0  0  0  0  0  0  0  0  0  0
    5.5580   -4.8020    0.0000 H   0  0  0  0  0  0  0  0  0  0  0  0
    5.5570   -6.7090    0.0000 H   0  0  0  0  0  0  0  0  0  0  0  0
    7.2040   -7.6600    0.0000 H   0  0  0  0  0  0  0  0  0  0  0  0
    7.1990   -3.8510    0.0000 H   0  0  0  0  0  0  0  0  0  0  0  0
    8.6250   -4.2950    0.8900 H   0  0  0  0  0  0  0  0  0  0  0  0
    8.6250   -4.2950   -0.8900 H   0  0  0  0  0  0  0  0  0  0  0  0
    9.3950   -5.9310    0.8120 H   0  0  0  0  0  0  0  0  0  0  0  0
   10.1110   -4.6700    0.0250 H   0  0  0  0  0  0  0  0  0  0  0  0
    9.4170   -5.8930   -0.8370 H   0  0  0  0  0  0  0  0  0  0  0  0
   10.0580   -6.8170    0.0000 H   0  0  0  0  0  0  0  0  0  0  0  0
    8.6180   -9.0480   -1.0900 H   0  0  0  0  0  0  0  0  0  0  0  0
    7.2000   -7.9580    0.0000 H   0  0  0  0  0  0  0  0  0  0  0  0
    5.5470   -8.8930    0.0000 H   0  0  0  0  0  0  0  0  0  0  0  0
    5.5260  -10.8000    0.0000 H   0  0  0  0  0  0  0  0  0  0  0  0
    7.1710  -11.7670    0.0000 H   0  0  0  0  0  0  0  0  0  0  0  0
    8.8340  -10.8300    0.0000 H   0  0  0  0  0  0  0  0  0  0  0  0
    9.3230  -10.0970   -0.8900 H   0  0  0  0  0  0  0  0  0  0  0  0
    9.3230  -10.0970    0.8900 H   0  0  0  0  0  0  0  0  0  0  0  0
   10.0490   -8.4300    0.8900 H   0  0  0  0  0  0  0  0  0  0  0  0
   10.0490   -8.4300   -0.8900 H   0  0  0  0  0  0  0  0  0  0  0  0
   10.7490  -10.1040   -0.8900 H   0  0  0  0  0  0  0  0  0  0  0  0
   10.7490  -10.1040    0.8900 H   0  0  0  0  0  0  0  0  0  0  0  0
   11.4820   -8.4410    0.8900 H   0  0  0  0  0  0  0  0  0  0  0  0
   11.4820   -8.4410   -0.8900 H   0  0  0  0  0  0  0  0  0  0  0  0
   12.2260  -10.1330    0.8760 H   0  0  0  0  0  0  0  0  0  0  0  0
   13.0180   -8.7840    0.0270 H   0  0  0  0  0  0  0  0  0  0  0  0
   12.2500  -10.0930   -0.9030 H   0  0  0  0  0  0  0  0  0  0  0  0
  1  2  1  0  0  0  0
  1  6  1  0  0  0  0
  1 10  1  0  0  0  0
  1 15  1  0  0  0  0
  2  3  1  0  0  0  0
  2 28  1  0  0  0  0
  2 29  1  0  0  0  0
  3  4  1  0  0  0  0
  3 30  1  0  0  0  0
  3 31  1  0  0  0  0
  4  5  1  0  0  0  0
  4 16  1  0  0  0  0
  4 32  1  0  0  0  0
  5  6  1  0  0  0  0
  5 33  1  0  0  0  0
  5 34  1  0  0  0  0
  6 35  1  0  0  0  0
  6 36  1  0  0  0  0
  7  8  1  0  0  0  0
  7 12  2  0  0  0  0
  7 37  1  0  0  0  0
  8  9  2  0  0  0  0
  8 38  1  0  0  0  0
  9 10  1  0  0  0  0
  9 39  1  0  0  0  0
 10 11  2  0  0  0  0
 11 12  1  0  0  0  0
 11 13  1  0  0  0  0
 12 40  1  0  0  0  0
 13 14  1  0  0  0  0
 13 41  1  0  0  0  0
 13 42  1  0  0  0  0
 14 43  1  0  0  0  0
 14 44  1  0  0  0  0
 14 45  1  0  0  0  0
 15 46  1  0  0  0  0
 16 17  1  0  0  0  0
 16 23  1  0  0  0  0
 16 47  1  0  0  0  0
 17 18  1  0  0  0  0
 17 22  2  0  0  0  0
 18 19  2  0  0  0  0
 18 48  1  0  0  0  0
 19 20  1  0  0  0  0
 19 49  1  0  0  0  0
 20 21  2  0  0  0  0
 20 50  1  0  0  0  0
 21 22  1  0  0  0  0
 21 51  1  0  0  0  0
 22 52  1  0  0  0  0
 23 24  1  0  0  0  0
 23 53  1  0  0  0  0
 23 54  1  0  0  0  0
 24 25  1  0  0  0  0
 24 55  1  0  0  0  0
 24 56  1  0  0  0  0
 25 26  1  0  0  0  0
 25 57  1  0  0  0  0
 25 58  1  0  0  0  0
 26 27  1  0  0  0  0
 26 59  1  0  0  0  0
 26 60  1  0  0  0  0
 27 61  1  0  0  0  0
 27 62  1  0  0  0  0
 27 63  1  0  0  0  0
M  CHG  2   4   1  14   1
M  END
> <Potency[nM] Delta opioid receptor>
606

> <Potency[nM] Kappa opioid receptor>
30

> <Potency[nM] Mu opioid receptor>
2

> <Potency[nM] Nociceptin receptor>
0.5

> <Name>
Cpd48

$$$$
Cpd49
  SciTegic04261111143D

 52 55  0  0  1  0            999 V2000
   -1.7440  -25.5130    0.0000 C   0  0  0  0  0  0  0  0  0  0  0  0
   -1.7440  -26.3420    0.0000 C   0  0  0  0  0  0  0  0  0  0  0  0
   -1.0300  -26.7540    0.0000 N   0  3  0  0  0  0  0  0  0  0  0  0
   -0.3120  -26.3420    0.0000 C   0  0  0  0  0  0  0  0  0  0  0  0
   -0.3120  -25.5130    0.0000 C   0  0  0  0  0  0  0  0  0  0  0  0
   -1.0300  -25.0970    0.0000 C   0  0  0  0  0  0  0  0  0  0  0  0
   -1.7480  -24.6850    0.0000 C   0  0  0  0  0  0  0  0  0  0  0  0
   -0.3250  -24.6800    0.0000 O   0  0  0  0  0  0  0  0  0  0  0  0
   -1.7480  -23.8560    0.0000 C   0  0  0  0  0  0  0  0  0  0  0  0
   -2.4650  -23.4440    0.0000 C   0  0  0  0  0  0  0  0  0  0  0  0
   -3.1820  -23.8600    0.0000 C   0  0  0  0  0  0  0  0  0  0  0  0
   -3.1770  -24.6920    0.0000 C   0  0  0  0  0  0  0  0  0  0  0  0
   -2.4590  -25.1000    0.0000 C   0  0  0  0  0  0  0  0  0  0  0  0
   -1.0320  -27.5780    0.0000 C   0  0  2  0  0  0  0  0  0  0  0  0
   -1.7460  -27.9890    0.0000 C   0  0  0  0  0  0  0  0  0  0  0  0
   -2.4540  -27.5720    0.0000 C   0  0  0  0  0  0  0  0  0  0  0  0
   -3.1680  -27.9820    0.0000 C   0  0  0  0  0  0  0  0  0  0  0  0
   -3.1690  -28.8070    0.0000 C   0  0  0  0  0  0  0  0  0  0  0  0
   -2.4510  -29.2200    0.0000 C   0  0  0  0  0  0  0  0  0  0  0  0
   -1.7400  -28.8070    0.0000 C   0  0  0  0  0  0  0  0  0  0  0  0
   -0.3220  -27.9900    0.0000 C   0  0  0  0  0  0  0  0  0  0  0  0
   -0.3240  -28.8150    0.0000 C   0  0  0  0  0  0  0  0  0  0  0  0
    0.3880  -29.2280    0.0000 C   0  0  0  0  0  0  0  0  0  0  0  0
    1.1030  -28.8160    0.0000 C   0  0  0  0  0  0  0  0  0  0  0  0
    1.1020  -27.9880    0.0000 C   0  0  0  0  0  0  0  0  0  0  0  0
    0.3890  -27.5790    0.0000 C   0  0  0  0  0  0  0  0  0  0  0  0
    0.3880  -26.7550    0.0000 Cl  0  0  0  0  0  0  0  0  0  0  0  0
   -2.2900  -25.1990    0.8900 H   0  0  0  0  0  0  0  0  0  0  0  0
   -2.2900  -25.1990   -0.8900 H   0  0  0  0  0  0  0  0  0  0  0  0
   -2.2890  -26.6570   -0.8900 H   0  0  0  0  0  0  0  0  0  0  0  0
   -2.2890  -26.6570    0.8900 H   0  0  0  0  0  0  0  0  0  0  0  0
   -1.0300  -26.7540    1.0100 H   0  0  0  0  0  0  0  0  0  0  0  0
    0.2330  -26.6570   -0.8900 H   0  0  0  0  0  0  0  0  0  0  0  0
    0.2330  -26.6570    0.8900 H   0  0  0  0  0  0  0  0  0  0  0  0
    0.2330  -25.1990   -0.8900 H   0  0  0  0  0  0  0  0  0  0  0  0
    0.2330  -25.1990    0.8900 H   0  0  0  0  0  0  0  0  0  0  0  0
    0.3910  -25.3200    0.0000 H   0  0  0  0  0  0  0  0  0  0  0  0
   -0.8130  -23.3150    0.0000 H   0  0  0  0  0  0  0  0  0  0  0  0
   -2.4670  -22.3640    0.0000 H   0  0  0  0  0  0  0  0  0  0  0  0
   -4.1190  -23.3240    0.0000 H   0  0  0  0  0  0  0  0  0  0  0  0
   -4.1090  -25.2380    0.0000 H   0  0  0  0  0  0  0  0  0  0  0  0
   -2.4530  -26.1800    0.0000 H   0  0  0  0  0  0  0  0  0  0  0  0
   -1.0320  -27.5780   -1.0900 H   0  0  0  0  0  0  0  0  0  0  0  0
   -2.4480  -26.4920    0.0000 H   0  0  0  0  0  0  0  0  0  0  0  0
   -4.1020  -27.4400    0.0000 H   0  0  0  0  0  0  0  0  0  0  0  0
   -4.1040  -29.3470    0.0000 H   0  0  0  0  0  0  0  0  0  0  0  0
   -2.4490  -30.3000    0.0000 H   0  0  0  0  0  0  0  0  0  0  0  0
   -0.8020  -29.3420    0.0000 H   0  0  0  0  0  0  0  0  0  0  0  0
   -1.2610  -29.3530    0.0000 H   0  0  0  0  0  0  0  0  0  0  0  0
    0.3860  -30.3080    0.0000 H   0  0  0  0  0  0  0  0  0  0  0  0
    2.0380  -29.3560    0.0000 H   0  0  0  0  0  0  0  0  0  0  0  0
    2.0360  -27.4460    0.0000 H   0  0  0  0  0  0  0  0  0  0  0  0
  1  2  1  0  0  0  0
  1  6  1  0  0  0  0
  1 28  1  0  0  0  0
  1 29  1  0  0  0  0
  2  3  1  0  0  0  0
  2 30  1  0  0  0  0
  2 31  1  0  0  0  0
  3  4  1  0  0  0  0
  3 14  1  0  0  0  0
  3 32  1  0  0  0  0
  4  5  1  0  0  0  0
  4 33  1  0  0  0  0
  4 34  1  0  0  0  0
  5  6  1  0  0  0  0
  5 35  1  0  0  0  0
  5 36  1  0  0  0  0
  6  7  1  0  0  0  0
  6  8  1  0  0  0  0
  7  9  1  0  0  0  0
  7 13  2  0  0  0  0
  8 37  1  0  0  0  0
  9 10  2  0  0  0  0
  9 38  1  0  0  0  0
 10 11  1  0  0  0  0
 10 39  1  0  0  0  0
 11 12  2  0  0  0  0
 11 40  1  0  0  0  0
 12 13  1  0  0  0  0
 12 41  1  0  0  0  0
 13 42  1  0  0  0  0
 14 15  1  0  0  0  0
 14 21  1  0  0  0  0
 14 43  1  0  0  0  0
 15 16  1  0  0  0  0
 15 20  2  0  0  0  0
 16 17  2  0  0  0  0
 16 44  1  0  0  0  0
 17 18  1  0  0  0  0
 17 45  1  0  0  0  0
 18 19  2  0  0  0  0
 18 46  1  0  0  0  0
 19 20  1  0  0  0  0
 19 47  1  0  0  0  0
 20 48  1  0  0  0  0
 21 22  1  0  0  0  0
 21 26  2  0  0  0  0
 22 23  2  0  0  0  0
 22 49  1  0  0  0  0
 23 24  1  0  0  0  0
 23 50  1  0  0  0  0
 24 25  2  0  0  0  0
 24 51  1  0  0  0  0
 25 26  1  0  0  0  0
 25 52  1  0  0  0  0
 26 27  1  0  0  0  0
M  CHG  1   3   1
M  END
> <Potency[nM] Delta opioid receptor>
1674

> <Potency[nM] Kappa opioid receptor>
1136

> <Potency[nM] Mu opioid receptor>
609

> <Potency[nM] Nociceptin receptor>
4

> <Name>
Cpd49

$$$$
Cpd50
  SciTegic04261111143D

 52 55  0  0  1  0            999 V2000
    5.9400  -26.2330    0.0000 C   0  0  0  0  0  0  0  0  0  0  0  0
    5.9400  -27.0610    0.0000 C   0  0  0  0  0  0  0  0  0  0  0  0
    6.6540  -27.4730    0.0000 N   0  3  0  0  0  0  0  0  0  0  0  0
    7.3720  -27.0610    0.0000 C   0  0  0  0  0  0  0  0  0  0  0  0
    7.3720  -26.2330    0.0000 C   0  0  0  0  0  0  0  0  0  0  0  0
    6.6540  -25.8170    0.0000 C   0  0  0  0  0  0  0  0  0  0  0  0
    5.9360  -25.4050    0.0000 C   0  0  0  0  0  0  0  0  0  0  0  0
    7.3590  -25.4000    0.0000 O   0  0  0  0  0  0  0  0  0  0  0  0
    5.9360  -24.5760    0.0000 C   0  0  0  0  0  0  0  0  0  0  0  0
    5.2190  -24.1640    0.0000 C   0  0  0  0  0  0  0  0  0  0  0  0
    4.5020  -24.5800    0.0000 C   0  0  0  0  0  0  0  0  0  0  0  0
    4.5070  -25.4120    0.0000 C   0  0  0  0  0  0  0  0  0  0  0  0
    5.2250  -25.8200    0.0000 C   0  0  0  0  0  0  0  0  0  0  0  0
    6.6530  -28.2970    0.0000 C   0  0  2  0  0  0  0  0  0  0  0  0
    5.9390  -28.7080    0.0000 C   0  0  0  0  0  0  0  0  0  0  0  0
    5.2300  -28.2920    0.0000 C   0  0  0  0  0  0  0  0  0  0  0  0
    4.5170  -28.7020    0.0000 C   0  0  0  0  0  0  0  0  0  0  0  0
    4.5150  -29.5260    0.0000 C   0  0  0  0  0  0  0  0  0  0  0  0
    5.2330  -29.9390    0.0000 C   0  0  0  0  0  0  0  0  0  0  0  0
    5.9440  -29.5270    0.0000 C   0  0  0  0  0  0  0  0  0  0  0  0
    7.3620  -28.7090    0.0000 C   0  0  0  0  0  0  0  0  0  0  0  0
    7.3600  -29.5340    0.0000 C   0  0  0  0  0  0  0  0  0  0  0  0
    8.0720  -29.9470    0.0000 C   0  0  0  0  0  0  0  0  0  0  0  0
    8.7870  -29.5360    0.0000 C   0  0  0  0  0  0  0  0  0  0  0  0
    8.7860  -28.7080    0.0000 C   0  0  0  0  0  0  0  0  0  0  0  0
    8.0730  -28.2990    0.0000 C   0  0  0  0  0  0  0  0  0  0  0  0
    9.4980  -28.2940    0.0000 Cl  0  0  0  0  0  0  0  0  0  0  0  0
    5.3940  -25.9190    0.8900 H   0  0  0  0  0  0  0  0  0  0  0  0
    5.3940  -25.9190   -0.8900 H   0  0  0  0  0  0  0  0  0  0  0  0
    5.3950  -27.3760   -0.8900 H   0  0  0  0  0  0  0  0  0  0  0  0
    5.3950  -27.3760    0.8900 H   0  0  0  0  0  0  0  0  0  0  0  0
    6.6540  -27.4730    1.0100 H   0  0  0  0  0  0  0  0  0  0  0  0
    7.9170  -27.3760   -0.8900 H   0  0  0  0  0  0  0  0  0  0  0  0
    7.9170  -27.3760    0.8900 H   0  0  0  0  0  0  0  0  0  0  0  0
    7.9170  -25.9190   -0.8900 H   0  0  0  0  0  0  0  0  0  0  0  0
    7.9170  -25.9190    0.8900 H   0  0  0  0  0  0  0  0  0  0  0  0
    8.0750  -26.0400    0.0000 H   0  0  0  0  0  0  0  0  0  0  0  0
    6.8710  -24.0350    0.0000 H   0  0  0  0  0  0  0  0  0  0  0  0
    5.2170  -23.0840    0.0000 H   0  0  0  0  0  0  0  0  0  0  0  0
    3.5650  -24.0440    0.0000 H   0  0  0  0  0  0  0  0  0  0  0  0
    3.5750  -25.9580    0.0000 H   0  0  0  0  0  0  0  0  0  0  0  0
    5.2310  -26.9000    0.0000 H   0  0  0  0  0  0  0  0  0  0  0  0
    6.6530  -28.2970   -1.0900 H   0  0  0  0  0  0  0  0  0  0  0  0
    5.2350  -27.2120    0.0000 H   0  0  0  0  0  0  0  0  0  0  0  0
    3.5830  -28.1600    0.0000 H   0  0  0  0  0  0  0  0  0  0  0  0
    3.5790  -30.0660    0.0000 H   0  0  0  0  0  0  0  0  0  0  0  0
    5.2350  -31.0190    0.0000 H   0  0  0  0  0  0  0  0  0  0  0  0
    6.8810  -30.0630    0.0000 H   0  0  0  0  0  0  0  0  0  0  0  0
    6.4230  -30.0720    0.0000 H   0  0  0  0  0  0  0  0  0  0  0  0
    8.0700  -31.0270    0.0000 H   0  0  0  0  0  0  0  0  0  0  0  0
    9.7220  -30.0760    0.0000 H   0  0  0  0  0  0  0  0  0  0  0  0
    8.0720  -27.2190    0.0000 H   0  0  0  0  0  0  0  0  0  0  0  0
  1  2  1  0  0  0  0
  1  6  1  0  0  0  0
  1 28  1  0  0  0  0
  1 29  1  0  0  0  0
  2  3  1  0  0  0  0
  2 30  1  0  0  0  0
  2 31  1  0  0  0  0
  3  4  1  0  0  0  0
  3 14  1  0  0  0  0
  3 32  1  0  0  0  0
  4  5  1  0  0  0  0
  4 33  1  0  0  0  0
  4 34  1  0  0  0  0
  5  6  1  0  0  0  0
  5 35  1  0  0  0  0
  5 36  1  0  0  0  0
  6  7  1  0  0  0  0
  6  8  1  0  0  0  0
  7  9  1  0  0  0  0
  7 13  2  0  0  0  0
  8 37  1  0  0  0  0
  9 10  2  0  0  0  0
  9 38  1  0  0  0  0
 10 11  1  0  0  0  0
 10 39  1  0  0  0  0
 11 12  2  0  0  0  0
 11 40  1  0  0  0  0
 12 13  1  0  0  0  0
 12 41  1  0  0  0  0
 13 42  1  0  0  0  0
 14 15  1  0  0  0  0
 14 21  1  0  0  0  0
 14 43  1  0  0  0  0
 15 16  1  0  0  0  0
 15 20  2  0  0  0  0
 16 17  2  0  0  0  0
 16 44  1  0  0  0  0
 17 18  1  0  0  0  0
 17 45  1  0  0  0  0
 18 19  2  0  0  0  0
 18 46  1  0  0  0  0
 19 20  1  0  0  0  0
 19 47  1  0  0  0  0
 20 48  1  0  0  0  0
 21 22  1  0  0  0  0
 21 26  2  0  0  0  0
 22 23  2  0  0  0  0
 22 49  1  0  0  0  0
 23 24  1  0  0  0  0
 23 50  1  0  0  0  0
 24 25  2  0  0  0  0
 24 51  1  0  0  0  0
 25 26  1  0  0  0  0
 25 27  1  0  0  0  0
 26 52  1  0  0  0  0
M  CHG  1   3   1
M  END
> <Potency[nM] Delta opioid receptor>
3029

> <Potency[nM] Kappa opioid receptor>
1971

> <Potency[nM] Mu opioid receptor>
201

> <Potency[nM] Nociceptin receptor>
26

> <Name>
Cpd50

$$$$
Cpd51
  SciTegic04261111143D

 51 54  0  0  0  0            999 V2000
   14.2750   -0.8850    0.0000 C   0  0  0  0  0  0  0  0  0  0  0  0
   14.2740   -1.7090    0.0000 C   0  0  0  0  0  0  0  0  0  0  0  0
   14.9880   -2.1200    0.0000 C   0  0  0  0  0  0  0  0  0  0  0  0
   15.7000   -1.7080    0.0000 C   0  0  0  0  0  0  0  0  0  0  0  0
   15.6960   -0.8810    0.0000 C   0  0  0  0  0  0  0  0  0  0  0  0
   14.9860   -0.4740    0.0000 C   0  0  0  0  0  0  0  0  0  0  0  0
   16.4130   -0.4630    0.0000 C   0  0  0  0  0  0  0  0  0  0  0  0
   17.1290   -0.8750    0.0000 C   0  0  0  0  0  0  0  0  0  0  0  0
   17.1330   -1.6940    0.0000 C   0  0  0  0  0  0  0  0  0  0  0  0
   17.8480   -2.1060    0.0000 C   0  0  0  0  0  0  0  0  0  0  0  0
   18.5660   -1.6920    0.0000 C   0  0  0  0  0  0  0  0  0  0  0  0
   18.5590   -0.8660    0.0000 C   0  0  0  0  0  0  0  0  0  0  0  0
   17.8440   -0.4580    0.0000 C   0  0  0  0  0  0  0  0  0  0  0  0
   16.4100    0.3580    0.0000 N   0  3  0  0  0  0  0  0  0  0  0  0
   17.1250    0.7690    0.0000 C   0  0  0  0  0  0  0  0  0  0  0  0
   17.1240    1.5960    0.0000 C   0  0  0  0  0  0  0  0  0  0  0  0
   16.4100    2.0030    0.0000 C   0  0  0  0  0  0  0  0  0  0  0  0
   15.7010    1.5950    0.0000 C   0  0  0  0  0  0  0  0  0  0  0  0
   15.7050    0.7670    0.0000 C   0  0  0  0  0  0  0  0  0  0  0  0
   15.6980    2.4170    0.0000 C   0  0  0  0  0  0  0  0  0  0  0  0
   17.1250    2.4140    0.0000 O   0  0  0  0  0  0  0  0  0  0  0  0
   15.7040    3.2470    0.0000 C   0  0  0  0  0  0  0  0  0  0  0  0
   14.9870    3.6610    0.0000 C   0  0  0  0  0  0  0  0  0  0  0  0
   14.2720    3.2490    0.0000 C   0  0  0  0  0  0  0  0  0  0  0  0
   14.2740    2.4180    0.0000 C   0  0  0  0  0  0  0  0  0  0  0  0
   14.9870    2.0090    0.0000 N   0  0  0  0  0  0  0  0  0  0  0  0
   13.3400   -0.3450    0.0000 H   0  0  0  0  0  0  0  0  0  0  0  0
   13.3390   -2.2490    0.0000 H   0  0  0  0  0  0  0  0  0  0  0  0
   14.9890   -3.2000    0.0000 H   0  0  0  0  0  0  0  0  0  0  0  0
   16.6370   -2.2450    0.0000 H   0  0  0  0  0  0  0  0  0  0  0  0
   14.9840    0.6060    0.0000 H   0  0  0  0  0  0  0  0  0  0  0  0
   16.4130   -0.4630   -1.0900 H   0  0  0  0  0  0  0  0  0  0  0  0
   16.1990   -2.2370    0.0000 H   0  0  0  0  0  0  0  0  0  0  0  0
   17.8480   -3.1860    0.0000 H   0  0  0  0  0  0  0  0  0  0  0  0
   19.5030   -2.2280    0.0000 H   0  0  0  0  0  0  0  0  0  0  0  0
   19.4910   -0.3200    0.0000 H   0  0  0  0  0  0  0  0  0  0  0  0
   17.8390    0.6220    0.0000 H   0  0  0  0  0  0  0  0  0  0  0  0
   16.4100    0.3580   -1.0100 H   0  0  0  0  0  0  0  0  0  0  0  0
   17.6700    0.4540   -0.8900 H   0  0  0  0  0  0  0  0  0  0  0  0
   17.6700    0.4540    0.8900 H   0  0  0  0  0  0  0  0  0  0  0  0
   17.6680    1.9120   -0.8900 H   0  0  0  0  0  0  0  0  0  0  0  0
   17.6680    1.9120    0.8900 H   0  0  0  0  0  0  0  0  0  0  0  0
   15.1550    1.9090   -0.8900 H   0  0  0  0  0  0  0  0  0  0  0  0
   15.1550    1.9090    0.8900 H   0  0  0  0  0  0  0  0  0  0  0  0
   15.1600    0.4520    0.8900 H   0  0  0  0  0  0  0  0  0  0  0  0
   15.1600    0.4520   -0.8900 H   0  0  0  0  0  0  0  0  0  0  0  0
   17.8330    1.7650    0.0000 H   0  0  0  0  0  0  0  0  0  0  0  0
   16.6410    3.7840    0.0000 H   0  0  0  0  0  0  0  0  0  0  0  0
   14.9870    4.7410    0.0000 H   0  0  0  0  0  0  0  0  0  0  0  0
   13.3360    3.7880    0.0000 H   0  0  0  0  0  0  0  0  0  0  0  0
   13.3400    1.8760    0.0000 H   0  0  0  0  0  0  0  0  0  0  0  0
  1  2  1  0  0  0  0
  1  6  2  0  0  0  0
  1 27  1  0  0  0  0
  2  3  2  0  0  0  0
  2 28  1  0  0  0  0
  3  4  1  0  0  0  0
  3 29  1  0  0  0  0
  4  5  2  0  0  0  0
  4 30  1  0  0  0  0
  5  6  1  0  0  0  0
  5  7  1  0  0  0  0
  6 31  1  0  0  0  0
  7  8  1  0  0  0  0
  7 14  1  0  0  0  0
  7 32  1  0  0  0  0
  8  9  1  0  0  0  0
  8 13  2  0  0  0  0
  9 10  2  0  0  0  0
  9 33  1  0  0  0  0
 10 11  1  0  0  0  0
 10 34  1  0  0  0  0
 11 12  2  0  0  0  0
 11 35  1  0  0  0  0
 12 13  1  0  0  0  0
 12 36  1  0  0  0  0
 13 37  1  0  0  0  0
 14 15  1  0  0  0  0
 14 19  1  0  0  0  0
 14 38  1  0  0  0  0
 15 16  1  0  0  0  0
 15 39  1  0  0  0  0
 15 40  1  0  0  0  0
 16 17  1  0  0  0  0
 16 41  1  0  0  0  0
 16 42  1  0  0  0  0
 17 18  1  0  0  0  0
 17 20  1  0  0  0  0
 17 21  1  0  0  0  0
 18 19  1  0  0  0  0
 18 43  1  0  0  0  0
 18 44  1  0  0  0  0
 19 45  1  0  0  0  0
 19 46  1  0  0  0  0
 20 22  1  0  0  0  0
 20 26  2  0  0  0  0
 21 47  1  0  0  0  0
 22 23  2  0  0  0  0
 22 48  1  0  0  0  0
 23 24  1  0  0  0  0
 23 49  1  0  0  0  0
 24 25  2  0  0  0  0
 24 50  1  0  0  0  0
 25 26  1  0  0  0  0
 25 51  1  0  0  0  0
M  CHG  1  14   1
M  END
> <Potency[nM] Delta opioid receptor>
45590

> <Potency[nM] Kappa opioid receptor>
13180

> <Potency[nM] Mu opioid receptor>
11540

> <Potency[nM] Nociceptin receptor>
313

> <Name>
Cpd51

$$$$
Cpd52
  SciTegic04261111143D

 64 67  0  0  0  0            999 V2000
   15.4960  -13.6820    0.0000 C   0  0  0  0  0  0  0  0  0  0  0  0
   14.7810  -14.0880    0.0000 C   0  0  0  0  0  0  0  0  0  0  0  0
   14.7760  -14.9080    0.0000 C   0  0  0  0  0  0  0  0  0  0  0  0
   15.4890  -15.3290    0.0000 N   0  3  0  0  0  0  0  0  0  0  0  0
   16.2040  -14.9190    0.0000 C   0  0  0  0  0  0  0  0  0  0  0  0
   16.2110  -14.0920    0.0000 C   0  0  0  0  0  0  0  0  0  0  0  0
   13.3570  -12.4430    0.0000 C   0  0  0  0  0  0  0  0  0  0  0  0
   13.3560  -13.2700    0.0000 C   0  0  0  0  0  0  0  0  0  0  0  0
   14.0700  -13.6850    0.0000 C   0  0  0  0  0  0  0  0  0  0  0  0
   14.7850  -13.2700    0.0000 C   0  0  0  0  0  0  0  0  0  0  0  0
   14.7820  -12.4390    0.0000 C   0  0  0  0  0  0  0  0  0  0  0  0
   14.0680  -12.0320    0.0000 C   0  0  0  0  0  0  0  0  0  0  0  0
   15.4980  -12.0260    0.0000 C   0  0  0  0  0  0  0  0  0  0  0  0
   16.2130  -12.4370    0.0000 N   0  3  0  0  0  0  0  0  0  0  0  0
   16.2160  -13.2670    0.0000 O   0  0  0  0  0  0  0  0  0  0  0  0
   15.4820  -16.1490    0.0000 C   0  0  0  0  0  0  0  0  0  0  0  0
   14.7660  -16.5580    0.0000 C   0  0  0  0  0  0  0  0  0  0  0  0
   16.1920  -16.5700    0.0000 C   0  0  0  0  0  0  0  0  0  0  0  0
   14.0560  -16.1400    0.0000 C   0  0  0  0  0  0  0  0  0  0  0  0
   13.3360  -16.5440    0.0000 C   0  0  0  0  0  0  0  0  0  0  0  0
   13.3290  -17.3700    0.0000 C   0  0  0  0  0  0  0  0  0  0  0  0
   14.0490  -17.7900    0.0000 C   0  0  0  0  0  0  0  0  0  0  0  0
   14.7620  -17.3790    0.0000 C   0  0  0  0  0  0  0  0  0  0  0  0
   16.1840  -17.3940    0.0000 C   0  0  0  0  0  0  0  0  0  0  0  0
   16.8980  -17.8090    0.0000 C   0  0  0  0  0  0  0  0  0  0  0  0
   17.6150  -17.4040    0.0000 C   0  0  0  0  0  0  0  0  0  0  0  0
   17.6190  -16.5750    0.0000 C   0  0  0  0  0  0  0  0  0  0  0  0
   16.9050  -16.1590    0.0000 C   0  0  0  0  0  0  0  0  0  0  0  0
   16.9080  -15.3340    0.0000 C   0  0  0  0  0  0  0  0  0  0  0  0
   14.0590  -15.3150    0.0000 C   0  0  0  0  0  0  0  0  0  0  0  0
   14.2380  -13.7700   -0.8900 H   0  0  0  0  0  0  0  0  0  0  0  0
   14.2380  -13.7700    0.8900 H   0  0  0  0  0  0  0  0  0  0  0  0
   14.2290  -15.2180   -0.8900 H   0  0  0  0  0  0  0  0  0  0  0  0
   14.2290  -15.2180    0.8900 H   0  0  0  0  0  0  0  0  0  0  0  0
   15.4890  -15.3290    1.0100 H   0  0  0  0  0  0  0  0  0  0  0  0
   16.7470  -15.2370   -0.8900 H   0  0  0  0  0  0  0  0  0  0  0  0
   16.7470  -15.2370    0.8900 H   0  0  0  0  0  0  0  0  0  0  0  0
   16.7570  -13.7790    0.8900 H   0  0  0  0  0  0  0  0  0  0  0  0
   16.7570  -13.7790   -0.8900 H   0  0  0  0  0  0  0  0  0  0  0  0
   12.4220  -11.9030    0.0000 H   0  0  0  0  0  0  0  0  0  0  0  0
   12.4200  -13.8080    0.0000 H   0  0  0  0  0  0  0  0  0  0  0  0
   14.0700  -14.7650    0.0000 H   0  0  0  0  0  0  0  0  0  0  0  0
   14.0650  -10.9520    0.0000 H   0  0  0  0  0  0  0  0  0  0  0  0
   15.4980  -11.3970    0.8900 H   0  0  0  0  0  0  0  0  0  0  0  0
   15.4980  -11.3970   -0.8900 H   0  0  0  0  0  0  0  0  0  0  0  0
   16.2570  -13.0360    0.8120 H   0  0  0  0  0  0  0  0  0  0  0  0
   16.9790  -11.7800    0.0250 H   0  0  0  0  0  0  0  0  0  0  0  0
   16.2780  -12.9990   -0.8370 H   0  0  0  0  0  0  0  0  0  0  0  0
   16.9240  -13.9150    0.0000 H   0  0  0  0  0  0  0  0  0  0  0  0
   15.4820  -16.1490   -1.0900 H   0  0  0  0  0  0  0  0  0  0  0  0
   12.4060  -15.9940    0.0000 H   0  0  0  0  0  0  0  0  0  0  0  0
   12.3900  -17.9040    0.0000 H   0  0  0  0  0  0  0  0  0  0  0  0
   14.0460  -18.8700    0.0000 H   0  0  0  0  0  0  0  0  0  0  0  0
   15.6960  -17.9220    0.0000 H   0  0  0  0  0  0  0  0  0  0  0  0
   15.2450  -17.9280    0.0000 H   0  0  0  0  0  0  0  0  0  0  0  0
   16.8910  -18.8890    0.0000 H   0  0  0  0  0  0  0  0  0  0  0  0
   18.5460  -17.9510    0.0000 H   0  0  0  0  0  0  0  0  0  0  0  0
   18.5570  -16.0390    0.0000 H   0  0  0  0  0  0  0  0  0  0  0  0
   15.8820  -14.9670    0.0000 H   0  0  0  0  0  0  0  0  0  0  0  0
   17.4230  -14.9730   -0.8900 H   0  0  0  0  0  0  0  0  0  0  0  0
   17.4230  -14.9730    0.8900 H   0  0  0  0  0  0  0  0  0  0  0  0
   15.0880  -14.9550    0.0000 H   0  0  0  0  0  0  0  0  0  0  0  0
   13.5460  -14.9500    0.8900 H   0  0  0  0  0  0  0  0  0  0  0  0
   13.5460  -14.9500   -0.8900 H   0  0  0  0  0  0  0  0  0  0  0  0
  1  2  1  0  0  0  0
  1  6  1  0  0  0  0
  1 10  1  0  0  0  0
  1 15  1  0  0  0  0
  2  3  1  0  0  0  0
  2 31  1  0  0  0  0
  2 32  1  0  0  0  0
  3  4  1  0  0  0  0
  3 33  1  0  0  0  0
  3 34  1  0  0  0  0
  4  5  1  0  0  0  0
  4 16  1  0  0  0  0
  4 35  1  0  0  0  0
  5  6  1  0  0  0  0
  5 36  1  0  0  0  0
  5 37  1  0  0  0  0
  6 38  1  0  0  0  0
  6 39  1  0  0  0  0
  7  8  1  0  0  0  0
  7 12  2  0  0  0  0
  7 40  1  0  0  0  0
  8  9  2  0  0  0  0
  8 41  1  0  0  0  0
  9 10  1  0  0  0  0
  9 42  1  0  0  0  0
 10 11  2  0  0  0  0
 11 12  1  0  0  0  0
 11 13  1  0  0  0  0
 12 43  1  0  0  0  0
 13 14  1  0  0  0  0
 13 44  1  0  0  0  0
 13 45  1  0  0  0  0
 14 46  1  0  0  0  0
 14 47  1  0  0  0  0
 14 48  1  0  0  0  0
 15 49  1  0  0  0  0
 16 17  1  0  0  0  0
 16 18  1  0  0  0  0
 16 50  1  0  0  0  0
 17 19  1  0  0  0  0
 17 23  2  0  0  0  0
 18 24  1  0  0  0  0
 18 28  2  0  0  0  0
 19 20  2  0  0  0  0
 19 30  1  0  0  0  0
 20 21  1  0  0  0  0
 20 51  1  0  0  0  0
 21 22  2  0  0  0  0
 21 52  1  0  0  0  0
 22 23  1  0  0  0  0
 22 53  1  0  0  0  0
 23 54  1  0  0  0  0
 24 25  2  0  0  0  0
 24 55  1  0  0  0  0
 25 26  1  0  0  0  0
 25 56  1  0  0  0  0
 26 27  2  0  0  0  0
 26 57  1  0  0  0  0
 27 28  1  0  0  0  0
 27 58  1  0  0  0  0
 28 29  1  0  0  0  0
 29 59  1  0  0  0  0
 29 60  1  0  0  0  0
 29 61  1  0  0  0  0
 30 62  1  0  0  0  0
 30 63  1  0  0  0  0
 30 64  1  0  0  0  0
M  CHG  2   4   1  14   1
M  END
> <Potency[nM] Delta opioid receptor>
8435

> <Potency[nM] Kappa opioid receptor>
450

> <Potency[nM] Mu opioid receptor>
190

> <Potency[nM] Nociceptin receptor>
0.5

> <Name>
Cpd52

$$$$
Cpd53
  SciTegic04261111143D

 56 59  0  0  1  0            999 V2000
   13.2680  -15.7730    0.0000 C   0  0  0  0  0  0  0  0  0  0  0  0
   13.2680  -16.6020    0.0000 C   0  0  0  0  0  0  0  0  0  0  0  0
   13.9820  -17.0140    0.0000 N   0  3  0  0  0  0  0  0  0  0  0  0
   14.7000  -16.6020    0.0000 C   0  0  0  0  0  0  0  0  0  0  0  0
   14.7000  -15.7730    0.0000 C   0  0  0  0  0  0  0  0  0  0  0  0
   13.9820  -15.3560    0.0000 C   0  0  0  0  0  0  0  0  0  0  0  0
   13.2640  -14.9440    0.0000 C   0  0  0  0  0  0  0  0  0  0  0  0
   14.6880  -14.9400    0.0000 O   0  0  0  0  0  0  0  0  0  0  0  0
   13.2640  -14.1150    0.0000 C   0  0  0  0  0  0  0  0  0  0  0  0
   12.5470  -13.7030    0.0000 C   0  0  0  0  0  0  0  0  0  0  0  0
   11.8300  -14.1190    0.0000 C   0  0  0  0  0  0  0  0  0  0  0  0
   11.8350  -14.9510    0.0000 C   0  0  0  0  0  0  0  0  0  0  0  0
   12.5530  -15.3600    0.0000 C   0  0  0  0  0  0  0  0  0  0  0  0
   13.9810  -17.8380    0.0000 C   0  0  2  0  0  0  0  0  0  0  0  0
   13.2670  -18.2490    0.0000 C   0  0  0  0  0  0  0  0  0  0  0  0
   12.5580  -17.8320    0.0000 C   0  0  0  0  0  0  0  0  0  0  0  0
   11.8440  -18.2430    0.0000 C   0  0  0  0  0  0  0  0  0  0  0  0
   11.8430  -19.0680    0.0000 C   0  0  0  0  0  0  0  0  0  0  0  0
   12.5610  -19.4800    0.0000 C   0  0  0  0  0  0  0  0  0  0  0  0
   13.2720  -19.0680    0.0000 C   0  0  0  0  0  0  0  0  0  0  0  0
   14.6940  -18.2510    0.0000 C   0  0  0  0  0  0  0  0  0  0  0  0
   14.6930  -19.0750    0.0000 O   0  0  0  0  0  0  0  0  0  0  0  0
   15.4080  -17.8400    0.0000 N   0  0  0  0  0  0  0  0  0  0  0  0
   16.1220  -18.2530    0.0000 C   0  0  0  0  0  0  0  0  0  0  0  0
   16.1170  -19.0750    0.0000 C   0  0  0  0  0  0  0  0  0  0  0  0
   16.8290  -19.4880    0.0000 C   0  0  0  0  0  0  0  0  0  0  0  0
   17.5440  -19.0770    0.0000 C   0  0  0  0  0  0  0  0  0  0  0  0
   17.5430  -18.2490    0.0000 C   0  0  0  0  0  0  0  0  0  0  0  0
   16.8300  -17.8390    0.0000 C   0  0  0  0  0  0  0  0  0  0  0  0
   16.8270  -17.0150    0.0000 F   0  0  0  0  0  0  0  0  0  0  0  0
   15.4020  -19.4850    0.0000 F   0  0  0  0  0  0  0  0  0  0  0  0
   12.7220  -15.4600    0.8900 H   0  0  0  0  0  0  0  0  0  0  0  0
   12.7220  -15.4600   -0.8900 H   0  0  0  0  0  0  0  0  0  0  0  0
   12.7230  -16.9170   -0.8900 H   0  0  0  0  0  0  0  0  0  0  0  0
   12.7230  -16.9170    0.8900 H   0  0  0  0  0  0  0  0  0  0  0  0
   13.9820  -17.0140    1.0100 H   0  0  0  0  0  0  0  0  0  0  0  0
   15.2450  -16.9170   -0.8900 H   0  0  0  0  0  0  0  0  0  0  0  0
   15.2450  -16.9170    0.8900 H   0  0  0  0  0  0  0  0  0  0  0  0
   15.2450  -15.4590   -0.8900 H   0  0  0  0  0  0  0  0  0  0  0  0
   15.2450  -15.4590    0.8900 H   0  0  0  0  0  0  0  0  0  0  0  0
   15.4030  -15.5810    0.0000 H   0  0  0  0  0  0  0  0  0  0  0  0
   14.1990  -13.5740    0.0000 H   0  0  0  0  0  0  0  0  0  0  0  0
   12.5450  -12.6230    0.0000 H   0  0  0  0  0  0  0  0  0  0  0  0
   10.8930  -13.5830    0.0000 H   0  0  0  0  0  0  0  0  0  0  0  0
   10.9030  -15.4970    0.0000 H   0  0  0  0  0  0  0  0  0  0  0  0
   12.5590  -16.4400    0.0000 H   0  0  0  0  0  0  0  0  0  0  0  0
   13.9810  -17.8380   -1.0900 H   0  0  0  0  0  0  0  0  0  0  0  0
   12.5630  -16.7520    0.0000 H   0  0  0  0  0  0  0  0  0  0  0  0
   10.9090  -17.7020    0.0000 H   0  0  0  0  0  0  0  0  0  0  0  0
   10.9080  -19.6090    0.0000 H   0  0  0  0  0  0  0  0  0  0  0  0
   12.5630  -20.5600    0.0000 H   0  0  0  0  0  0  0  0  0  0  0  0
   14.2090  -19.6040    0.0000 H   0  0  0  0  0  0  0  0  0  0  0  0
   15.4090  -16.8300    0.0000 H   0  0  0  0  0  0  0  0  0  0  0  0
   16.8270  -20.5680    0.0000 H   0  0  0  0  0  0  0  0  0  0  0  0
   18.4790  -19.6170    0.0000 H   0  0  0  0  0  0  0  0  0  0  0  0
   18.4780  -17.7080    0.0000 H   0  0  0  0  0  0  0  0  0  0  0  0
  1  2  1  0  0  0  0
  1  6  1  0  0  0  0
  1 32  1  0  0  0  0
  1 33  1  0  0  0  0
  2  3  1  0  0  0  0
  2 34  1  0  0  0  0
  2 35  1  0  0  0  0
  3  4  1  0  0  0  0
  3 14  1  0  0  0  0
  3 36  1  0  0  0  0
  4  5  1  0  0  0  0
  4 37  1  0  0  0  0
  4 38  1  0  0  0  0
  5  6  1  0  0  0  0
  5 39  1  0  0  0  0
  5 40  1  0  0  0  0
  6  7  1  0  0  0  0
  6  8  1  0  0  0  0
  7  9  1  0  0  0  0
  7 13  2  0  0  0  0
  8 41  1  0  0  0  0
  9 10  2  0  0  0  0
  9 42  1  0  0  0  0
 10 11  1  0  0  0  0
 10 43  1  0  0  0  0
 11 12  2  0  0  0  0
 11 44  1  0  0  0  0
 12 13  1  0  0  0  0
 12 45  1  0  0  0  0
 13 46  1  0  0  0  0
 14 15  1  0  0  0  0
 14 21  1  0  0  0  0
 14 47  1  0  0  0  0
 15 16  1  0  0  0  0
 15 20  2  0  0  0  0
 16 17  2  0  0  0  0
 16 48  1  0  0  0  0
 17 18  1  0  0  0  0
 17 49  1  0  0  0  0
 18 19  2  0  0  0  0
 18 50  1  0  0  0  0
 19 20  1  0  0  0  0
 19 51  1  0  0  0  0
 20 52  1  0  0  0  0
 21 22  2  0  0  0  0
 21 23  1  0  0  0  0
 23 24  1  0  0  0  0
 23 53  1  0  0  0  0
 24 25  1  0  0  0  0
 24 29  2  0  0  0  0
 25 26  2  0  0  0  0
 25 31  1  0  0  0  0
 26 27  1  0  0  0  0
 26 54  1  0  0  0  0
 27 28  2  0  0  0  0
 27 55  1  0  0  0  0
 28 29  1  0  0  0  0
 28 56  1  0  0  0  0
 29 30  1  0  0  0  0
M  CHG  1   3   1
M  END
> <Potency[nM] Delta opioid receptor>
22295

> <Potency[nM] Kappa opioid receptor>
4381

> <Potency[nM] Mu opioid receptor>
3736

> <Potency[nM] Nociceptin receptor>
8183

> <Name>
Cpd53

$$$$
Cpd54
  SciTegic04261111143D

 69 72  0  0  1  0            999 V2000
   14.1740   -1.8340    0.0000 C   0  0  0  0  0  0  0  0  0  0  0  0
   14.1740   -2.6590    0.0000 C   0  0  0  0  0  0  0  0  0  0  0  0
   14.8890   -3.0670    0.0000 N   0  3  0  0  0  0  0  0  0  0  0  0
   15.5990   -2.6590    0.0000 C   0  0  0  0  0  0  0  0  0  0  0  0
   15.5990   -1.8340    0.0000 C   0  0  0  0  0  0  0  0  0  0  0  0
   14.8890   -1.4170    0.0000 C   0  0  0  0  0  0  0  0  0  0  0  0
   12.7450   -0.1830    0.0000 C   0  0  0  0  0  0  0  0  0  0  0  0
   12.7430   -1.0060    0.0000 C   0  0  0  0  0  0  0  0  0  0  0  0
   13.4560   -1.4190    0.0000 C   0  0  0  0  0  0  0  0  0  0  0  0
   14.1710   -1.0060    0.0000 C   0  0  0  0  0  0  0  0  0  0  0  0
   14.1680   -0.1790    0.0000 C   0  0  0  0  0  0  0  0  0  0  0  0
   13.4540    0.2300    0.0000 C   0  0  0  0  0  0  0  0  0  0  0  0
   14.8830    0.2360    0.0000 C   0  0  0  0  0  0  0  0  0  0  0  0
   14.8800    1.0610    0.0000 N   0  0  0  0  0  0  0  0  0  0  0  0
   15.5970   -1.0020    0.0000 O   0  0  0  0  0  0  0  0  0  0  0  0
   14.8890   -3.8920    0.0000 C   0  0  0  0  0  0  0  0  0  0  0  0
   14.1720   -4.3040    0.0000 C   0  0  0  0  0  0  0  0  0  0  0  0
   15.6020   -4.3040    0.0000 C   0  0  0  0  0  0  0  0  0  0  0  0
   13.4600   -3.8940    0.0000 C   0  0  0  0  0  0  0  0  0  0  0  0
   12.7480   -4.3050    0.0000 C   0  0  0  0  0  0  0  0  0  0  0  0
   12.7480   -5.1310    0.0000 C   0  0  0  0  0  0  0  0  0  0  0  0
   13.4660   -5.5440    0.0000 C   0  0  0  0  0  0  0  0  0  0  0  0
   14.1750   -5.1290    0.0000 C   0  0  0  0  0  0  0  0  0  0  0  0
   15.5990   -5.1300    0.0000 C   0  0  0  0  0  0  0  0  0  0  0  0
   16.3150   -5.5420    0.0000 C   0  0  0  0  0  0  0  0  0  0  0  0
   17.0280   -5.1300    0.0000 C   0  0  0  0  0  0  0  0  0  0  0  0
   17.0260   -4.3050    0.0000 C   0  0  0  0  0  0  0  0  0  0  0  0
   16.3130   -3.8920    0.0000 C   0  0  0  0  0  0  0  0  0  0  0  0
   13.4620   -3.0690    0.0000 Cl  0  0  0  0  0  0  0  0  0  0  0  0
   16.3100   -3.0670    0.0000 Cl  0  0  0  0  0  0  0  0  0  0  0  0
   14.1660    1.4710    0.0000 S   0  0  0  0  0  0  0  0  0  0  0  0
   13.4430    1.8840    0.0000 C   0  0  0  0  0  0  0  0  0  0  0  0
   13.7560    0.7570    0.0000 O   0  0  0  0  0  0  0  0  0  0  0  0
   14.5800    2.1870    0.0000 O   0  0  0  0  0  0  0  0  0  0  0  0
   13.4410    2.7090    0.0000 C   0  0  0  0  0  0  0  0  0  0  0  0
   12.7270    3.1190    0.0000 C   0  0  0  0  0  0  0  0  0  0  0  0
   13.6280   -1.5210    0.8900 H   0  0  0  0  0  0  0  0  0  0  0  0
   13.6280   -1.5210   -0.8900 H   0  0  0  0  0  0  0  0  0  0  0  0
   13.6300   -2.9750   -0.8900 H   0  0  0  0  0  0  0  0  0  0  0  0
   13.6300   -2.9750    0.8900 H   0  0  0  0  0  0  0  0  0  0  0  0
   14.8890   -3.0670    1.0100 H   0  0  0  0  0  0  0  0  0  0  0  0
   16.1440   -2.9740   -0.8900 H   0  0  0  0  0  0  0  0  0  0  0  0
   16.1440   -2.9740    0.8900 H   0  0  0  0  0  0  0  0  0  0  0  0
   16.1450   -1.5210   -0.8900 H   0  0  0  0  0  0  0  0  0  0  0  0
   16.1450   -1.5210    0.8900 H   0  0  0  0  0  0  0  0  0  0  0  0
   11.8090    0.3560    0.0000 H   0  0  0  0  0  0  0  0  0  0  0  0
   11.8070   -1.5440    0.0000 H   0  0  0  0  0  0  0  0  0  0  0  0
   13.4550   -2.4990    0.0000 H   0  0  0  0  0  0  0  0  0  0  0  0
   13.4500    1.3100    0.0000 H   0  0  0  0  0  0  0  0  0  0  0  0
   15.4290   -0.0770   -0.8900 H   0  0  0  0  0  0  0  0  0  0  0  0
   15.4290   -0.0770    0.8900 H   0  0  0  0  0  0  0  0  0  0  0  0
   15.3840    1.3540   -0.8250 H   0  0  0  0  0  0  0  0  0  0  0  0
   16.3100   -1.6450    0.0000 H   0  0  0  0  0  0  0  0  0  0  0  0
   14.8890   -3.8920   -1.0900 H   0  0  0  0  0  0  0  0  0  0  0  0
   11.8130   -3.7650    0.0000 H   0  0  0  0  0  0  0  0  0  0  0  0
   11.8130   -5.6720    0.0000 H   0  0  0  0  0  0  0  0  0  0  0  0
   13.4700   -6.6240    0.0000 H   0  0  0  0  0  0  0  0  0  0  0  0
   15.1130   -5.6650    0.0000 H   0  0  0  0  0  0  0  0  0  0  0  0
   14.6630   -5.6690    0.0000 H   0  0  0  0  0  0  0  0  0  0  0  0
   16.3160   -6.6220    0.0000 H   0  0  0  0  0  0  0  0  0  0  0  0
   17.9640   -5.6690    0.0000 H   0  0  0  0  0  0  0  0  0  0  0  0
   17.9610   -3.7650    0.0000 H   0  0  0  0  0  0  0  0  0  0  0  0
   12.8990    1.5670    0.8900 H   0  0  0  0  0  0  0  0  0  0  0  0
   12.8990    1.5670   -0.8900 H   0  0  0  0  0  0  0  0  0  0  0  0
   13.9850    3.0250   -0.8900 H   0  0  0  0  0  0  0  0  0  0  0  0
   13.9850    3.0250    0.8900 H   0  0  0  0  0  0  0  0  0  0  0  0
   12.1450    2.8340   -0.8760 H   0  0  0  0  0  0  0  0  0  0  0  0
   12.9230    4.1910   -0.0270 H   0  0  0  0  0  0  0  0  0  0  0  0
   12.1680    2.8740    0.9030 H   0  0  0  0  0  0  0  0  0  0  0  0
  1  2  1  0  0  0  0
  1  6  1  0  0  0  0
  1 37  1  0  0  0  0
  1 38  1  0  0  0  0
  2  3  1  0  0  0  0
  2 39  1  0  0  0  0
  2 40  1  0  0  0  0
  3  4  1  0  0  0  0
  3 16  1  0  0  0  0
  3 41  1  0  0  0  0
  4  5  1  0  0  0  0
  4 42  1  0  0  0  0
  4 43  1  0  0  0  0
  5  6  1  0  0  0  0
  5 44  1  0  0  0  0
  5 45  1  0  0  0  0
  6 10  1  0  0  0  0
  6 15  1  0  0  0  0
  7  8  1  0  0  0  0
  7 12  2  0  0  0  0
  7 46  1  0  0  0  0
  8  9  2  0  0  0  0
  8 47  1  0  0  0  0
  9 10  1  0  0  0  0
  9 48  1  0  0  0  0
 10 11  2  0  0  0  0
 11 12  1  0  0  0  0
 11 13  1  0  0  0  0
 12 49  1  0  0  0  0
 13 14  1  0  0  0  0
 13 50  1  0  0  0  0
 13 51  1  0  0  0  0
 14 31  1  0  0  0  0
 14 52  1  0  0  0  0
 15 53  1  0  0  0  0
 16 17  1  0  0  0  0
 16 18  1  0  0  0  0
 16 54  1  0  0  0  0
 17 19  1  0  0  0  0
 17 23  2  0  0  0  0
 18 24  1  0  0  0  0
 18 28  2  0  0  0  0
 19 20  2  0  0  0  0
 19 29  1  0  0  0  0
 20 21  1  0  0  0  0
 20 55  1  0  0  0  0
 21 22  2  0  0  0  0
 21 56  1  0  0  0  0
 22 23  1  0  0  0  0
 22 57  1  0  0  0  0
 23 58  1  0  0  0  0
 24 25  2  0  0  0  0
 24 59  1  0  0  0  0
 25 26  1  0  0  0  0
 25 60  1  0  0  0  0
 26 27  2  0  0  0  0
 26 61  1  0  0  0  0
 27 28  1  0  0  0  0
 27 62  1  0  0  0  0
 28 30  1  0  0  0  0
 31 32  1  0  0  0  0
 31 33  2  0  0  0  0
 31 34  2  0  0  0  0
 32 35  1  0  0  0  0
 32 63  1  0  0  0  0
 32 64  1  0  0  0  0
 35 36  1  0  0  0  0
 35 65  1  0  0  0  0
 35 66  1  0  0  0  0
 36 67  1  0  0  0  0
 36 68  1  0  0  0  0
 36 69  1  0  0  0  0
M  CHG  1   3   1
M  END
> <Potency[nM] Delta opioid receptor>
777

> <Potency[nM] Kappa opioid receptor>
122

> <Potency[nM] Mu opioid receptor>
271

> <Potency[nM] Nociceptin receptor>
15

> <Name>
Cpd54

$$$$
Cpd55
  SciTegic04261111143D

 49 51  0  0  1  0            999 V2000
    6.6330   -7.1960    0.0000 C   0  0  0  0  0  0  0  0  0  0  0  0
    6.6330   -8.0230    0.0000 C   0  0  0  0  0  0  0  0  0  0  0  0
    7.3460   -8.4350    0.0000 N   0  3  0  0  0  0  0  0  0  0  0  0
    8.0630   -8.0230    0.0000 C   0  0  0  0  0  0  0  0  0  0  0  0
    8.0630   -7.1960    0.0000 C   0  0  0  0  0  0  0  0  0  0  0  0
    7.3460   -6.7800    0.0000 C   0  0  0  0  0  0  0  0  0  0  0  0
    6.6290   -6.3680    0.0000 C   0  0  0  0  0  0  0  0  0  0  0  0
    8.0510   -6.3640    0.0000 O   0  0  0  0  0  0  0  0  0  0  0  0
    6.6290   -5.5400    0.0000 C   0  0  0  0  0  0  0  0  0  0  0  0
    5.9130   -5.1290    0.0000 C   0  0  0  0  0  0  0  0  0  0  0  0
    5.1970   -5.5440    0.0000 C   0  0  0  0  0  0  0  0  0  0  0  0
    5.2020   -6.3760    0.0000 C   0  0  0  0  0  0  0  0  0  0  0  0
    5.9190   -6.7830    0.0000 C   0  0  0  0  0  0  0  0  0  0  0  0
    7.3450   -9.2580    0.0000 C   0  0  2  0  0  0  0  0  0  0  0  0
    6.6320   -9.6680    0.0000 C   0  0  0  0  0  0  0  0  0  0  0  0
    5.9240   -9.2520    0.0000 C   0  0  0  0  0  0  0  0  0  0  0  0
    5.2120   -9.6620    0.0000 C   0  0  0  0  0  0  0  0  0  0  0  0
    5.2100  -10.4860    0.0000 C   0  0  0  0  0  0  0  0  0  0  0  0
    5.9270  -10.8980    0.0000 C   0  0  0  0  0  0  0  0  0  0  0  0
    6.6370  -10.4860    0.0000 C   0  0  0  0  0  0  0  0  0  0  0  0
    8.0570   -9.6700    0.0000 C   0  0  0  0  0  0  0  0  0  0  0  0
    8.0560  -10.4930    0.0000 O   0  0  0  0  0  0  0  0  0  0  0  0
    8.7680  -10.9050    0.0000 C   0  0  0  0  0  0  0  0  0  0  0  0
    6.0870   -6.8830    0.8900 H   0  0  0  0  0  0  0  0  0  0  0  0
    6.0870   -6.8830   -0.8900 H   0  0  0  0  0  0  0  0  0  0  0  0
    6.0880   -8.3380   -0.8900 H   0  0  0  0  0  0  0  0  0  0  0  0
    6.0880   -8.3380    0.8900 H   0  0  0  0  0  0  0  0  0  0  0  0
    7.3460   -8.4350    1.0100 H   0  0  0  0  0  0  0  0  0  0  0  0
    8.6080   -8.3380   -0.8900 H   0  0  0  0  0  0  0  0  0  0  0  0
    8.6080   -8.3380    0.8900 H   0  0  0  0  0  0  0  0  0  0  0  0
    8.6080   -6.8820   -0.8900 H   0  0  0  0  0  0  0  0  0  0  0  0
    8.6080   -6.8820    0.8900 H   0  0  0  0  0  0  0  0  0  0  0  0
    8.7660   -7.0050    0.0000 H   0  0  0  0  0  0  0  0  0  0  0  0
    7.5640   -4.9990    0.0000 H   0  0  0  0  0  0  0  0  0  0  0  0
    5.9110   -4.0490    0.0000 H   0  0  0  0  0  0  0  0  0  0  0  0
    4.2600   -5.0080    0.0000 H   0  0  0  0  0  0  0  0  0  0  0  0
    4.2700   -6.9220    0.0000 H   0  0  0  0  0  0  0  0  0  0  0  0
    5.9260   -7.8630    0.0000 H   0  0  0  0  0  0  0  0  0  0  0  0
    7.3450   -9.2580   -1.0900 H   0  0  0  0  0  0  0  0  0  0  0  0
    5.9290   -8.1720    0.0000 H   0  0  0  0  0  0  0  0  0  0  0  0
    4.2780   -9.1200    0.0000 H   0  0  0  0  0  0  0  0  0  0  0  0
    4.2750  -11.0260    0.0000 H   0  0  0  0  0  0  0  0  0  0  0  0
    5.9290  -11.9780    0.0000 H   0  0  0  0  0  0  0  0  0  0  0  0
    7.5750  -11.0220    0.0000 H   0  0  0  0  0  0  0  0  0  0  0  0
    8.6020   -9.3560    0.8900 H   0  0  0  0  0  0  0  0  0  0  0  0
    8.6020   -9.3560   -0.8900 H   0  0  0  0  0  0  0  0  0  0  0  0
    8.5680  -11.9760    0.0000 H   0  0  0  0  0  0  0  0  0  0  0  0
    9.3400  -10.6420    0.8900 H   0  0  0  0  0  0  0  0  0  0  0  0
    9.3400  -10.6420   -0.8900 H   0  0  0  0  0  0  0  0  0  0  0  0
  1  2  1  0  0  0  0
  1  6  1  0  0  0  0
  1 24  1  0  0  0  0
  1 25  1  0  0  0  0
  2  3  1  0  0  0  0
  2 26  1  0  0  0  0
  2 27  1  0  0  0  0
  3  4  1  0  0  0  0
  3 14  1  0  0  0  0
  3 28  1  0  0  0  0
  4  5  1  0  0  0  0
  4 29  1  0  0  0  0
  4 30  1  0  0  0  0
  5  6  1  0  0  0  0
  5 31  1  0  0  0  0
  5 32  1  0  0  0  0
  6  7  1  0  0  0  0
  6  8  1  0  0  0  0
  7  9  1  0  0  0  0
  7 13  2  0  0  0  0
  8 33  1  0  0  0  0
  9 10  2  0  0  0  0
  9 34  1  0  0  0  0
 10 11  1  0  0  0  0
 10 35  1  0  0  0  0
 11 12  2  0  0  0  0
 11 36  1  0  0  0  0
 12 13  1  0  0  0  0
 12 37  1  0  0  0  0
 13 38  1  0  0  0  0
 14 15  1  0  0  0  0
 14 21  1  0  0  0  0
 14 39  1  0  0  0  0
 15 16  1  0  0  0  0
 15 20  2  0  0  0  0
 16 17  2  0  0  0  0
 16 40  1  0  0  0  0
 17 18  1  0  0  0  0
 17 41  1  0  0  0  0
 18 19  2  0  0  0  0
 18 42  1  0  0  0  0
 19 20  1  0  0  0  0
 19 43  1  0  0  0  0
 20 44  1  0  0  0  0
 21 22  1  0  0  0  0
 21 45  1  0  0  0  0
 21 46  1  0  0  0  0
 22 23  1  0  0  0  0
 23 47  1  0  0  0  0
 23 48  1  0  0  0  0
 23 49  1  0  0  0  0
M  CHG  1   3   1
M  END
> <Potency[nM] Delta opioid receptor>
32960

> <Potency[nM] Kappa opioid receptor>
1771

> <Potency[nM] Mu opioid receptor>
780

> <Potency[nM] Nociceptin receptor>
295

> <Name>
Cpd55

$$$$
Cpd56
  SciTegic04261111143D

 51 53  0  0  1  0            999 V2000
    5.7710  -17.2760    0.0000 C   0  0  0  0  0  0  0  0  0  0  0  0
    5.7710  -18.1040    0.0000 C   0  0  0  0  0  0  0  0  0  0  0  0
    6.4840  -18.5160    0.0000 N   0  3  0  0  0  0  0  0  0  0  0  0
    7.2010  -18.1040    0.0000 C   0  0  0  0  0  0  0  0  0  0  0  0
    7.2010  -17.2760    0.0000 C   0  0  0  0  0  0  0  0  0  0  0  0
    6.4840  -16.8600    0.0000 C   0  0  0  0  0  0  0  0  0  0  0  0
    5.7660  -16.4490    0.0000 C   0  0  0  0  0  0  0  0  0  0  0  0
    7.1890  -16.4440    0.0000 O   0  0  0  0  0  0  0  0  0  0  0  0
    5.7670  -15.6200    0.0000 C   0  0  0  0  0  0  0  0  0  0  0  0
    5.0500  -15.2090    0.0000 C   0  0  0  0  0  0  0  0  0  0  0  0
    4.3340  -15.6240    0.0000 C   0  0  0  0  0  0  0  0  0  0  0  0
    4.3390  -16.4560    0.0000 C   0  0  0  0  0  0  0  0  0  0  0  0
    5.0560  -16.8640    0.0000 C   0  0  0  0  0  0  0  0  0  0  0  0
    6.4830  -19.3390    0.0000 C   0  0  2  0  0  0  0  0  0  0  0  0
    5.7690  -19.7490    0.0000 C   0  0  0  0  0  0  0  0  0  0  0  0
    5.0620  -19.3330    0.0000 C   0  0  0  0  0  0  0  0  0  0  0  0
    4.3490  -19.7430    0.0000 C   0  0  0  0  0  0  0  0  0  0  0  0
    4.3470  -20.5670    0.0000 C   0  0  0  0  0  0  0  0  0  0  0  0
    5.0640  -20.9790    0.0000 C   0  0  0  0  0  0  0  0  0  0  0  0
    5.7740  -20.5670    0.0000 C   0  0  0  0  0  0  0  0  0  0  0  0
    7.1950  -19.7510    0.0000 C   0  0  0  0  0  0  0  0  0  0  0  0
    7.1940  -20.5740    0.0000 C   0  0  0  0  0  0  0  0  0  0  0  0
    7.9060  -20.9870    0.0000 C   0  0  0  0  0  0  0  0  0  0  0  0
    5.2250  -16.9630    0.8900 H   0  0  0  0  0  0  0  0  0  0  0  0
    5.2250  -16.9630   -0.8900 H   0  0  0  0  0  0  0  0  0  0  0  0
    5.2260  -18.4190   -0.8900 H   0  0  0  0  0  0  0  0  0  0  0  0
    5.2260  -18.4190    0.8900 H   0  0  0  0  0  0  0  0  0  0  0  0
    6.4840  -18.5160    1.0100 H   0  0  0  0  0  0  0  0  0  0  0  0
    7.7460  -18.4190   -0.8900 H   0  0  0  0  0  0  0  0  0  0  0  0
    7.7460  -18.4190    0.8900 H   0  0  0  0  0  0  0  0  0  0  0  0
    7.7460  -16.9620   -0.8900 H   0  0  0  0  0  0  0  0  0  0  0  0
    7.7460  -16.9620    0.8900 H   0  0  0  0  0  0  0  0  0  0  0  0
    7.9040  -17.0850    0.0000 H   0  0  0  0  0  0  0  0  0  0  0  0
    6.7020  -15.0790    0.0000 H   0  0  0  0  0  0  0  0  0  0  0  0
    5.0470  -14.1290    0.0000 H   0  0  0  0  0  0  0  0  0  0  0  0
    3.3970  -15.0880    0.0000 H   0  0  0  0  0  0  0  0  0  0  0  0
    3.4070  -17.0020    0.0000 H   0  0  0  0  0  0  0  0  0  0  0  0
    5.0620  -17.9440    0.0000 H   0  0  0  0  0  0  0  0  0  0  0  0
    6.4830  -19.3390   -1.0900 H   0  0  0  0  0  0  0  0  0  0  0  0
    5.0670  -18.2530    0.0000 H   0  0  0  0  0  0  0  0  0  0  0  0
    3.4150  -19.2010    0.0000 H   0  0  0  0  0  0  0  0  0  0  0  0
    3.4120  -21.1070    0.0000 H   0  0  0  0  0  0  0  0  0  0  0  0
    5.0660  -22.0590    0.0000 H   0  0  0  0  0  0  0  0  0  0  0  0
    6.7120  -21.1030    0.0000 H   0  0  0  0  0  0  0  0  0  0  0  0
    7.7400  -19.4370    0.8900 H   0  0  0  0  0  0  0  0  0  0  0  0
    7.7400  -19.4370   -0.8900 H   0  0  0  0  0  0  0  0  0  0  0  0
    6.6480  -20.8880   -0.8900 H   0  0  0  0  0  0  0  0  0  0  0  0
    6.6480  -20.8880    0.8900 H   0  0  0  0  0  0  0  0  0  0  0  0
    8.4900  -20.7050   -0.8760 H   0  0  0  0  0  0  0  0  0  0  0  0
    7.7050  -22.0580   -0.0270 H   0  0  0  0  0  0  0  0  0  0  0  0
    8.4660  -20.7450    0.9030 H   0  0  0  0  0  0  0  0  0  0  0  0
  1  2  1  0  0  0  0
  1  6  1  0  0  0  0
  1 24  1  0  0  0  0
  1 25  1  0  0  0  0
  2  3  1  0  0  0  0
  2 26  1  0  0  0  0
  2 27  1  0  0  0  0
  3  4  1  0  0  0  0
  3 14  1  0  0  0  0
  3 28  1  0  0  0  0
  4  5  1  0  0  0  0
  4 29  1  0  0  0  0
  4 30  1  0  0  0  0
  5  6  1  0  0  0  0
  5 31  1  0  0  0  0
  5 32  1  0  0  0  0
  6  7  1  0  0  0  0
  6  8  1  0  0  0  0
  7  9  1  0  0  0  0
  7 13  2  0  0  0  0
  8 33  1  0  0  0  0
  9 10  2  0  0  0  0
  9 34  1  0  0  0  0
 10 11  1  0  0  0  0
 10 35  1  0  0  0  0
 11 12  2  0  0  0  0
 11 36  1  0  0  0  0
 12 13  1  0  0  0  0
 12 37  1  0  0  0  0
 13 38  1  0  0  0  0
 14 15  1  0  0  0  0
 14 21  1  0  0  0  0
 14 39  1  0  0  0  0
 15 16  1  0  0  0  0
 15 20  2  0  0  0  0
 16 17  2  0  0  0  0
 16 40  1  0  0  0  0
 17 18  1  0  0  0  0
 17 41  1  0  0  0  0
 18 19  2  0  0  0  0
 18 42  1  0  0  0  0
 19 20  1  0  0  0  0
 19 43  1  0  0  0  0
 20 44  1  0  0  0  0
 21 22  1  0  0  0  0
 21 45  1  0  0  0  0
 21 46  1  0  0  0  0
 22 23  1  0  0  0  0
 22 47  1  0  0  0  0
 22 48  1  0  0  0  0
 23 49  1  0  0  0  0
 23 50  1  0  0  0  0
 23 51  1  0  0  0  0
M  CHG  1   3   1
M  END
> <Potency[nM] Delta opioid receptor>
4126

> <Potency[nM] Kappa opioid receptor>
245

> <Potency[nM] Mu opioid receptor>
341

> <Potency[nM] Nociceptin receptor>
19

> <Name>
Cpd56

$$$$
Cpd57
  SciTegic04261111143D

 57 59  0  0  0  0            999 V2000
   16.2840    0.8660    0.0000 C   0  0  0  0  0  0  0  0  0  0  0  0
   15.5650    0.4580    0.0000 C   0  0  0  0  0  0  0  0  0  0  0  0
   15.5600   -0.3660    0.0000 C   0  0  0  0  0  0  0  0  0  0  0  0
   16.2720   -0.7800    0.0000 N   0  3  0  0  0  0  0  0  0  0  0  0
   16.9870   -0.3720    0.0000 C   0  0  0  0  0  0  0  0  0  0  0  0
   16.9940    0.4540    0.0000 C   0  0  0  0  0  0  0  0  0  0  0  0
   14.1400    2.1020    0.0000 C   0  0  0  0  0  0  0  0  0  0  0  0
   14.1380    1.2750    0.0000 C   0  0  0  0  0  0  0  0  0  0  0  0
   14.8550    0.8620    0.0000 C   0  0  0  0  0  0  0  0  0  0  0  0
   15.5700    1.2760    0.0000 C   0  0  0  0  0  0  0  0  0  0  0  0
   15.5660    2.1060    0.0000 C   0  0  0  0  0  0  0  0  0  0  0  0
   14.8530    2.5140    0.0000 C   0  0  0  0  0  0  0  0  0  0  0  0
   16.2810    2.5160    0.0000 C   0  0  0  0  0  0  0  0  0  0  0  0
   16.9950    2.1070    0.0000 N   0  3  0  0  0  0  0  0  0  0  0  0
   16.9980    1.2780    0.0000 O   0  0  0  0  0  0  0  0  0  0  0  0
   16.2660   -1.6040    0.0000 C   0  0  0  0  0  0  0  0  0  0  0  0
   15.5510   -2.0150    0.0000 C   0  0  0  0  0  0  0  0  0  0  0  0
   15.6040   -2.8310    0.0000 C   0  0  0  0  0  0  0  0  0  0  0  0
   14.9940   -3.3910    0.0000 C   0  0  0  0  0  0  0  0  0  0  0  0
   14.8690   -1.5420    0.0000 C   0  0  0  0  0  0  0  0  0  0  0  0
   14.1810   -3.2640    0.0000 C   0  0  0  0  0  0  0  0  0  0  0  0
   14.0780   -1.7830    0.0000 C   0  0  0  0  0  0  0  0  0  0  0  0
   13.7720   -2.5500    0.0000 C   0  0  0  0  0  0  0  0  0  0  0  0
   15.0220    0.7760   -0.8900 H   0  0  0  0  0  0  0  0  0  0  0  0
   15.0220    0.7760    0.8900 H   0  0  0  0  0  0  0  0  0  0  0  0
   15.0140   -0.6780   -0.8900 H   0  0  0  0  0  0  0  0  0  0  0  0
   15.0140   -0.6780    0.8900 H   0  0  0  0  0  0  0  0  0  0  0  0
   16.2720   -0.7800    1.0100 H   0  0  0  0  0  0  0  0  0  0  0  0
   17.5300   -0.6900   -0.8900 H   0  0  0  0  0  0  0  0  0  0  0  0
   17.5300   -0.6900    0.8900 H   0  0  0  0  0  0  0  0  0  0  0  0
   17.5410    0.7660    0.8900 H   0  0  0  0  0  0  0  0  0  0  0  0
   17.5410    0.7660   -0.8900 H   0  0  0  0  0  0  0  0  0  0  0  0
   13.2050    2.6430    0.0000 H   0  0  0  0  0  0  0  0  0  0  0  0
   13.2020    0.7360    0.0000 H   0  0  0  0  0  0  0  0  0  0  0  0
   14.8560   -0.2180    0.0000 H   0  0  0  0  0  0  0  0  0  0  0  0
   14.8510    3.5940    0.0000 H   0  0  0  0  0  0  0  0  0  0  0  0
   16.2810    3.1450    0.8900 H   0  0  0  0  0  0  0  0  0  0  0  0
   16.2810    3.1450   -0.8900 H   0  0  0  0  0  0  0  0  0  0  0  0
   17.0400    1.5080    0.8120 H   0  0  0  0  0  0  0  0  0  0  0  0
   17.7600    2.7660    0.0250 H   0  0  0  0  0  0  0  0  0  0  0  0
   17.0620    1.5460   -0.8370 H   0  0  0  0  0  0  0  0  0  0  0  0
   17.7070    0.6300    0.0000 H   0  0  0  0  0  0  0  0  0  0  0  0
   16.8100   -1.9210    0.8900 H   0  0  0  0  0  0  0  0  0  0  0  0
   16.8100   -1.9210   -0.8900 H   0  0  0  0  0  0  0  0  0  0  0  0
   15.5510   -2.0150    1.0900 H   0  0  0  0  0  0  0  0  0  0  0  0
   16.1880   -3.0650    0.8900 H   0  0  0  0  0  0  0  0  0  0  0  0
   16.1880   -3.0650   -0.8900 H   0  0  0  0  0  0  0  0  0  0  0  0
   15.1760   -3.9930    0.8900 H   0  0  0  0  0  0  0  0  0  0  0  0
   15.1760   -3.9930   -0.8900 H   0  0  0  0  0  0  0  0  0  0  0  0
   14.9660   -0.9200   -0.8900 H   0  0  0  0  0  0  0  0  0  0  0  0
   14.9660   -0.9200    0.8900 H   0  0  0  0  0  0  0  0  0  0  0  0
   13.8240   -3.7820    0.8900 H   0  0  0  0  0  0  0  0  0  0  0  0
   13.8240   -3.7820   -0.8900 H   0  0  0  0  0  0  0  0  0  0  0  0
   13.6520   -1.3200   -0.8900 H   0  0  0  0  0  0  0  0  0  0  0  0
   13.6520   -1.3200    0.8900 H   0  0  0  0  0  0  0  0  0  0  0  0
   13.1440   -2.5940    0.8900 H   0  0  0  0  0  0  0  0  0  0  0  0
   13.1440   -2.5940   -0.8900 H   0  0  0  0  0  0  0  0  0  0  0  0
  1  2  1  0  0  0  0
  1  6  1  0  0  0  0
  1 10  1  0  0  0  0
  1 15  1  0  0  0  0
  2  3  1  0  0  0  0
  2 24  1  0  0  0  0
  2 25  1  0  0  0  0
  3  4  1  0  0  0  0
  3 26  1  0  0  0  0
  3 27  1  0  0  0  0
  4  5  1  0  0  0  0
  4 16  1  0  0  0  0
  4 28  1  0  0  0  0
  5  6  1  0  0  0  0
  5 29  1  0  0  0  0
  5 30  1  0  0  0  0
  6 31  1  0  0  0  0
  6 32  1  0  0  0  0
  7  8  1  0  0  0  0
  7 12  2  0  0  0  0
  7 33  1  0  0  0  0
  8  9  2  0  0  0  0
  8 34  1  0  0  0  0
  9 10  1  0  0  0  0
  9 35  1  0  0  0  0
 10 11  2  0  0  0  0
 11 12  1  0  0  0  0
 11 13  1  0  0  0  0
 12 36  1  0  0  0  0
 13 14  1  0  0  0  0
 13 37  1  0  0  0  0
 13 38  1  0  0  0  0
 14 39  1  0  0  0  0
 14 40  1  0  0  0  0
 14 41  1  0  0  0  0
 15 42  1  0  0  0  0
 16 17  1  0  0  0  0
 16 43  1  0  0  0  0
 16 44  1  0  0  0  0
 17 18  1  0  0  0  0
 17 20  1  0  0  0  0
 17 45  1  0  0  0  0
 18 19  1  0  0  0  0
 18 46  1  0  0  0  0
 18 47  1  0  0  0  0
 19 21  1  0  0  0  0
 19 48  1  0  0  0  0
 19 49  1  0  0  0  0
 20 22  1  0  0  0  0
 20 50  1  0  0  0  0
 20 51  1  0  0  0  0
 21 23  1  0  0  0  0
 21 52  1  0  0  0  0
 21 53  1  0  0  0  0
 22 23  1  0  0  0  0
 22 54  1  0  0  0  0
 22 55  1  0  0  0  0
 23 56  1  0  0  0  0
 23 57  1  0  0  0  0
M  CHG  2   4   1  14   1
M  END
> <Potency[nM] Delta opioid receptor>
99505

> <Potency[nM] Kappa opioid receptor>
664

> <Potency[nM] Mu opioid receptor>
452

> <Potency[nM] Nociceptin receptor>
4.6

> <Name>
Cpd57

$$$$
Cpd58
  SciTegic04261111143D

 55 58  0  0  1  0            999 V2000
    6.0390   -7.9530    0.0000 C   0  0  0  0  0  0  0  0  0  0  0  0
    6.0390   -8.7820    0.0000 C   0  0  0  0  0  0  0  0  0  0  0  0
    6.7530   -9.1940    0.0000 N   0  3  0  0  0  0  0  0  0  0  0  0
    7.4710   -8.7820    0.0000 C   0  0  0  0  0  0  0  0  0  0  0  0
    7.4710   -7.9530    0.0000 C   0  0  0  0  0  0  0  0  0  0  0  0
    6.7530   -7.5360    0.0000 C   0  0  0  0  0  0  0  0  0  0  0  0
    6.0340   -7.1240    0.0000 C   0  0  0  0  0  0  0  0  0  0  0  0
    7.4580   -7.1200    0.0000 O   0  0  0  0  0  0  0  0  0  0  0  0
    6.0350   -6.2950    0.0000 C   0  0  0  0  0  0  0  0  0  0  0  0
    5.3170   -5.8830    0.0000 C   0  0  0  0  0  0  0  0  0  0  0  0
    4.6000   -6.2990    0.0000 C   0  0  0  0  0  0  0  0  0  0  0  0
    4.6050   -7.1310    0.0000 C   0  0  0  0  0  0  0  0  0  0  0  0
    5.3240   -7.5400    0.0000 C   0  0  0  0  0  0  0  0  0  0  0  0
    6.7520  -10.0180    0.0000 C   0  0  2  0  0  0  0  0  0  0  0  0
    6.0370  -10.4290    0.0000 C   0  0  0  0  0  0  0  0  0  0  0  0
    5.3290  -10.0120    0.0000 C   0  0  0  0  0  0  0  0  0  0  0  0
    4.6150  -10.4220    0.0000 C   0  0  0  0  0  0  0  0  0  0  0  0
    4.6130  -11.2480    0.0000 C   0  0  0  0  0  0  0  0  0  0  0  0
    5.3320  -11.6600    0.0000 C   0  0  0  0  0  0  0  0  0  0  0  0
    6.0420  -11.2480    0.0000 C   0  0  0  0  0  0  0  0  0  0  0  0
    7.4620  -10.4300    0.0000 C   0  0  0  0  0  0  0  0  0  0  0  0
    7.4590  -11.2550    0.0000 C   0  0  0  0  0  0  0  0  0  0  0  0
    8.1710  -11.6680    0.0000 C   0  0  0  0  0  0  0  0  0  0  0  0
    8.8870  -11.2570    0.0000 C   0  0  0  0  0  0  0  0  0  0  0  0
    8.8850  -10.4280    0.0000 C   0  0  0  0  0  0  0  0  0  0  0  0
    8.1720  -10.0190    0.0000 C   0  0  0  0  0  0  0  0  0  0  0  0
    9.6000  -11.6690    0.0000 C   0  0  0  0  0  0  0  0  0  0  0  0
    5.4930   -7.6400    0.8900 H   0  0  0  0  0  0  0  0  0  0  0  0
    5.4930   -7.6400   -0.8900 H   0  0  0  0  0  0  0  0  0  0  0  0
    5.4940   -9.0970   -0.8900 H   0  0  0  0  0  0  0  0  0  0  0  0
    5.4940   -9.0970    0.8900 H   0  0  0  0  0  0  0  0  0  0  0  0
    6.7530   -9.1940    1.0100 H   0  0  0  0  0  0  0  0  0  0  0  0
    8.0160   -9.0970   -0.8900 H   0  0  0  0  0  0  0  0  0  0  0  0
    8.0160   -9.0970    0.8900 H   0  0  0  0  0  0  0  0  0  0  0  0
    8.0160   -7.6390   -0.8900 H   0  0  0  0  0  0  0  0  0  0  0  0
    8.0160   -7.6390    0.8900 H   0  0  0  0  0  0  0  0  0  0  0  0
    8.1730   -7.7610    0.0000 H   0  0  0  0  0  0  0  0  0  0  0  0
    6.9700   -5.7540    0.0000 H   0  0  0  0  0  0  0  0  0  0  0  0
    5.3140   -4.8030    0.0000 H   0  0  0  0  0  0  0  0  0  0  0  0
    3.6630   -5.7630    0.0000 H   0  0  0  0  0  0  0  0  0  0  0  0
    3.6730   -7.6770    0.0000 H   0  0  0  0  0  0  0  0  0  0  0  0
    5.3310   -8.6200    0.0000 H   0  0  0  0  0  0  0  0  0  0  0  0
    6.7520  -10.0180   -1.0900 H   0  0  0  0  0  0  0  0  0  0  0  0
    5.3350   -8.9320    0.0000 H   0  0  0  0  0  0  0  0  0  0  0  0
    3.6810   -9.8800    0.0000 H   0  0  0  0  0  0  0  0  0  0  0  0
    3.6780  -11.7880    0.0000 H   0  0  0  0  0  0  0  0  0  0  0  0
    5.3350  -12.7400    0.0000 H   0  0  0  0  0  0  0  0  0  0  0  0
    6.9800  -11.7840    0.0000 H   0  0  0  0  0  0  0  0  0  0  0  0
    6.5220  -11.7920    0.0000 H   0  0  0  0  0  0  0  0  0  0  0  0
    8.1690  -12.7480    0.0000 H   0  0  0  0  0  0  0  0  0  0  0  0
    9.8190   -9.8860    0.0000 H   0  0  0  0  0  0  0  0  0  0  0  0
    8.1700   -8.9390    0.0000 H   0  0  0  0  0  0  0  0  0  0  0  0
    9.4000  -12.7410    0.0000 H   0  0  0  0  0  0  0  0  0  0  0  0
   10.1720  -11.4060    0.8900 H   0  0  0  0  0  0  0  0  0  0  0  0
   10.1720  -11.4060   -0.8900 H   0  0  0  0  0  0  0  0  0  0  0  0
  1  2  1  0  0  0  0
  1  6  1  0  0  0  0
  1 28  1  0  0  0  0
  1 29  1  0  0  0  0
  2  3  1  0  0  0  0
  2 30  1  0  0  0  0
  2 31  1  0  0  0  0
  3  4  1  0  0  0  0
  3 14  1  0  0  0  0
  3 32  1  0  0  0  0
  4  5  1  0  0  0  0
  4 33  1  0  0  0  0
  4 34  1  0  0  0  0
  5  6  1  0  0  0  0
  5 35  1  0  0  0  0
  5 36  1  0  0  0  0
  6  7  1  0  0  0  0
  6  8  1  0  0  0  0
  7  9  1  0  0  0  0
  7 13  2  0  0  0  0
  8 37  1  0  0  0  0
  9 10  2  0  0  0  0
  9 38  1  0  0  0  0
 10 11  1  0  0  0  0
 10 39  1  0  0  0  0
 11 12  2  0  0  0  0
 11 40  1  0  0  0  0
 12 13  1  0  0  0  0
 12 41  1  0  0  0  0
 13 42  1  0  0  0  0
 14 15  1  0  0  0  0
 14 21  1  0  0  0  0
 14 43  1  0  0  0  0
 15 16  1  0  0  0  0
 15 20  2  0  0  0  0
 16 17  2  0  0  0  0
 16 44  1  0  0  0  0
 17 18  1  0  0  0  0
 17 45  1  0  0  0  0
 18 19  2  0  0  0  0
 18 46  1  0  0  0  0
 19 20  1  0  0  0  0
 19 47  1  0  0  0  0
 20 48  1  0  0  0  0
 21 22  1  0  0  0  0
 21 26  2  0  0  0  0
 22 23  2  0  0  0  0
 22 49  1  0  0  0  0
 23 24  1  0  0  0  0
 23 50  1  0  0  0  0
 24 25  2  0  0  0  0
 24 27  1  0  0  0  0
 25 26  1  0  0  0  0
 25 51  1  0  0  0  0
 26 52  1  0  0  0  0
 27 53  1  0  0  0  0
 27 54  1  0  0  0  0
 27 55  1  0  0  0  0
M  CHG  1   3   1
M  END
> <Potency[nM] Delta opioid receptor>
9365

> <Potency[nM] Kappa opioid receptor>
2687

> <Potency[nM] Mu opioid receptor>
3728

> <Potency[nM] Nociceptin receptor>
53

> <Name>
Cpd58

$$$$
Cpd59
  SciTegic04261111143D

 67 70  0  0  0  0            999 V2000
   -3.6120  -12.0840    0.0000 C   0  0  0  0  0  0  0  0  0  0  0  0
   -3.6120  -12.9080    0.0000 C   0  0  0  0  0  0  0  0  0  0  0  0
   -2.9010  -13.3140    0.0000 N   0  3  0  0  0  0  0  0  0  0  0  0
   -2.1900  -12.9080    0.0000 C   0  0  0  0  0  0  0  0  0  0  0  0
   -2.1900  -12.0840    0.0000 C   0  0  0  0  0  0  0  0  0  0  0  0
   -2.9010  -11.6640    0.0000 C   0  0  0  0  0  0  0  0  0  0  0  0
   -5.0470  -10.4280    0.0000 C   0  0  0  0  0  0  0  0  0  0  0  0
   -5.0480  -11.2560    0.0000 C   0  0  0  0  0  0  0  0  0  0  0  0
   -4.3300  -11.6660    0.0000 C   0  0  0  0  0  0  0  0  0  0  0  0
   -3.6150  -11.2550    0.0000 C   0  0  0  0  0  0  0  0  0  0  0  0
   -3.6180  -10.4240    0.0000 C   0  0  0  0  0  0  0  0  0  0  0  0
   -4.3320  -10.0180    0.0000 C   0  0  0  0  0  0  0  0  0  0  0  0
   -2.9060  -10.0110    0.0000 C   0  0  0  0  0  0  0  0  0  0  0  0
   -2.9100   -9.1860    0.0000 N   0  0  0  0  0  0  0  0  0  0  0  0
   -2.1920  -11.2470    0.0000 O   0  0  0  0  0  0  0  0  0  0  0  0
   -2.9010  -14.1390    0.0000 C   0  0  0  0  0  0  0  0  0  0  0  0
   -3.6140  -14.5540    0.0000 C   0  0  0  0  0  0  0  0  0  0  0  0
   -2.1880  -14.5540    0.0000 C   0  0  0  0  0  0  0  0  0  0  0  0
   -4.3260  -14.1360    0.0000 C   0  0  0  0  0  0  0  0  0  0  0  0
   -5.0430  -14.5500    0.0000 C   0  0  0  0  0  0  0  0  0  0  0  0
   -5.0440  -15.3760    0.0000 C   0  0  0  0  0  0  0  0  0  0  0  0
   -4.3250  -15.7860    0.0000 C   0  0  0  0  0  0  0  0  0  0  0  0
   -3.6110  -15.3740    0.0000 C   0  0  0  0  0  0  0  0  0  0  0  0
   -2.1910  -15.3750    0.0000 C   0  0  0  0  0  0  0  0  0  0  0  0
   -1.4790  -15.7890    0.0000 C   0  0  0  0  0  0  0  0  0  0  0  0
   -0.7600  -15.3740    0.0000 C   0  0  0  0  0  0  0  0  0  0  0  0
   -0.7630  -14.5490    0.0000 C   0  0  0  0  0  0  0  0  0  0  0  0
   -1.4800  -14.1390    0.0000 C   0  0  0  0  0  0  0  0  0  0  0  0
   -4.3240  -13.3110    0.0000 Cl  0  0  0  0  0  0  0  0  0  0  0  0
   -1.4790  -13.3140    0.0000 Cl  0  0  0  0  0  0  0  0  0  0  0  0
   -2.1980   -8.7680    0.0000 C   0  0  0  0  0  0  0  0  0  0  0  0
   -1.4790   -9.1800    0.0000 O   0  0  0  0  0  0  0  0  0  0  0  0
   -2.1970   -7.9480    0.0000 N   0  0  0  0  0  0  0  0  0  0  0  0
   -1.4860   -7.5300    0.0000 C   0  0  0  0  0  0  0  0  0  0  0  0
   -1.4890   -6.7050    0.0000 C   0  0  0  0  0  0  0  0  0  0  0  0
   -4.1590  -11.7720    0.8900 H   0  0  0  0  0  0  0  0  0  0  0  0
   -4.1590  -11.7720   -0.8900 H   0  0  0  0  0  0  0  0  0  0  0  0
   -4.1560  -13.2240   -0.8900 H   0  0  0  0  0  0  0  0  0  0  0  0
   -4.1560  -13.2240    0.8900 H   0  0  0  0  0  0  0  0  0  0  0  0
   -2.9010  -13.3140    1.0100 H   0  0  0  0  0  0  0  0  0  0  0  0
   -1.6460  -13.2240   -0.8900 H   0  0  0  0  0  0  0  0  0  0  0  0
   -1.6460  -13.2240    0.8900 H   0  0  0  0  0  0  0  0  0  0  0  0
   -1.6430  -11.7720   -0.8900 H   0  0  0  0  0  0  0  0  0  0  0  0
   -1.6430  -11.7720    0.8900 H   0  0  0  0  0  0  0  0  0  0  0  0
   -5.9810   -9.8860    0.0000 H   0  0  0  0  0  0  0  0  0  0  0  0
   -5.9820  -11.7980    0.0000 H   0  0  0  0  0  0  0  0  0  0  0  0
   -4.3280  -12.7460    0.0000 H   0  0  0  0  0  0  0  0  0  0  0  0
   -4.3340   -8.9380    0.0000 H   0  0  0  0  0  0  0  0  0  0  0  0
   -2.3600  -10.3240   -0.8900 H   0  0  0  0  0  0  0  0  0  0  0  0
   -2.3600  -10.3240    0.8900 H   0  0  0  0  0  0  0  0  0  0  0  0
   -3.7880   -8.6860    0.0000 H   0  0  0  0  0  0  0  0  0  0  0  0
   -1.4780  -11.8890    0.0000 H   0  0  0  0  0  0  0  0  0  0  0  0
   -2.9010  -14.1390   -1.0900 H   0  0  0  0  0  0  0  0  0  0  0  0
   -5.9780  -14.0090    0.0000 H   0  0  0  0  0  0  0  0  0  0  0  0
   -5.9780  -15.9180    0.0000 H   0  0  0  0  0  0  0  0  0  0  0  0
   -4.3220  -16.8660    0.0000 H   0  0  0  0  0  0  0  0  0  0  0  0
   -2.6750  -15.9120    0.0000 H   0  0  0  0  0  0  0  0  0  0  0  0
   -3.1280  -15.9120    0.0000 H   0  0  0  0  0  0  0  0  0  0  0  0
   -1.4810  -16.8690    0.0000 H   0  0  0  0  0  0  0  0  0  0  0  0
    0.1760  -15.9120    0.0000 H   0  0  0  0  0  0  0  0  0  0  0  0
    0.1700  -14.0050    0.0000 H   0  0  0  0  0  0  0  0  0  0  0  0
   -3.0730   -7.4460    0.0000 H   0  0  0  0  0  0  0  0  0  0  0  0
   -0.9390   -7.8420   -0.8900 H   0  0  0  0  0  0  0  0  0  0  0  0
   -0.9390   -7.8420    0.8900 H   0  0  0  0  0  0  0  0  0  0  0  0
   -2.0270   -6.3440   -0.8760 H   0  0  0  0  0  0  0  0  0  0  0  0
   -0.4630   -6.3380   -0.0270 H   0  0  0  0  0  0  0  0  0  0  0  0
   -1.9800   -6.3430    0.9030 H   0  0  0  0  0  0  0  0  0  0  0  0
  1  2  1  0  0  0  0
  1  6  1  0  0  0  0
  1 36  1  0  0  0  0
  1 37  1  0  0  0  0
  2  3  1  0  0  0  0
  2 38  1  0  0  0  0
  2 39  1  0  0  0  0
  3  4  1  0  0  0  0
  3 16  1  0  0  0  0
  3 40  1  0  0  0  0
  4  5  1  0  0  0  0
  4 41  1  0  0  0  0
  4 42  1  0  0  0  0
  5  6  1  0  0  0  0
  5 43  1  0  0  0  0
  5 44  1  0  0  0  0
  6 10  1  0  0  0  0
  6 15  1  0  0  0  0
  7  8  1  0  0  0  0
  7 12  2  0  0  0  0
  7 45  1  0  0  0  0
  8  9  2  0  0  0  0
  8 46  1  0  0  0  0
  9 10  1  0  0  0  0
  9 47  1  0  0  0  0
 10 11  2  0  0  0  0
 11 12  1  0  0  0  0
 11 13  1  0  0  0  0
 12 48  1  0  0  0  0
 13 14  1  0  0  0  0
 13 49  1  0  0  0  0
 13 50  1  0  0  0  0
 14 31  1  0  0  0  0
 14 51  1  0  0  0  0
 15 52  1  0  0  0  0
 16 17  1  0  0  0  0
 16 18  1  0  0  0  0
 16 53  1  0  0  0  0
 17 19  1  0  0  0  0
 17 23  2  0  0  0  0
 18 24  1  0  0  0  0
 18 28  2  0  0  0  0
 19 20  2  0  0  0  0
 19 29  1  0  0  0  0
 20 21  1  0  0  0  0
 20 54  1  0  0  0  0
 21 22  2  0  0  0  0
 21 55  1  0  0  0  0
 22 23  1  0  0  0  0
 22 56  1  0  0  0  0
 23 57  1  0  0  0  0
 24 25  2  0  0  0  0
 24 58  1  0  0  0  0
 25 26  1  0  0  0  0
 25 59  1  0  0  0  0
 26 27  2  0  0  0  0
 26 60  1  0  0  0  0
 27 28  1  0  0  0  0
 27 61  1  0  0  0  0
 28 30  1  0  0  0  0
 31 32  2  0  0  0  0
 31 33  1  0  0  0  0
 33 34  1  0  0  0  0
 33 62  1  0  0  0  0
 34 35  1  0  0  0  0
 34 63  1  0  0  0  0
 34 64  1  0  0  0  0
 35 65  1  0  0  0  0
 35 66  1  0  0  0  0
 35 67  1  0  0  0  0
M  CHG  1   3   1
M  END
> <Potency[nM] Delta opioid receptor>
2445

> <Potency[nM] Kappa opioid receptor>
330

> <Potency[nM] Mu opioid receptor>
304

> <Potency[nM] Nociceptin receptor>
12

> <Name>
Cpd59

$$$$
Cpd60
  SciTegic04261111143D

 48 50  0  0  1  0            999 V2000
   -2.1400  -17.4840    0.0000 C   0  0  0  0  0  0  0  0  0  0  0  0
   -2.1400  -18.3120    0.0000 C   0  0  0  0  0  0  0  0  0  0  0  0
   -1.4280  -18.7240    0.0000 N   0  3  0  0  0  0  0  0  0  0  0  0
   -0.7100  -18.3120    0.0000 C   0  0  0  0  0  0  0  0  0  0  0  0
   -0.7100  -17.4840    0.0000 C   0  0  0  0  0  0  0  0  0  0  0  0
   -1.4280  -17.0680    0.0000 C   0  0  0  0  0  0  0  0  0  0  0  0
   -2.1450  -16.6560    0.0000 C   0  0  0  0  0  0  0  0  0  0  0  0
   -0.7230  -16.6520    0.0000 O   0  0  0  0  0  0  0  0  0  0  0  0
   -2.1440  -15.8280    0.0000 C   0  0  0  0  0  0  0  0  0  0  0  0
   -2.8610  -15.4170    0.0000 C   0  0  0  0  0  0  0  0  0  0  0  0
   -3.5770  -15.8320    0.0000 C   0  0  0  0  0  0  0  0  0  0  0  0
   -3.5720  -16.6640    0.0000 C   0  0  0  0  0  0  0  0  0  0  0  0
   -2.8550  -17.0710    0.0000 C   0  0  0  0  0  0  0  0  0  0  0  0
   -1.4290  -19.5470    0.0000 C   0  0  2  0  0  0  0  0  0  0  0  0
   -2.1420  -19.9570    0.0000 C   0  0  0  0  0  0  0  0  0  0  0  0
   -2.8500  -19.5410    0.0000 C   0  0  0  0  0  0  0  0  0  0  0  0
   -3.5630  -19.9510    0.0000 C   0  0  0  0  0  0  0  0  0  0  0  0
   -3.5640  -20.7750    0.0000 C   0  0  0  0  0  0  0  0  0  0  0  0
   -2.8470  -21.1880    0.0000 C   0  0  0  0  0  0  0  0  0  0  0  0
   -2.1370  -20.7750    0.0000 C   0  0  0  0  0  0  0  0  0  0  0  0
   -0.7160  -19.9590    0.0000 C   0  0  0  0  0  0  0  0  0  0  0  0
   -0.7170  -20.7820    0.0000 C   0  0  0  0  0  0  0  0  0  0  0  0
   -2.6860  -17.1710    0.8900 H   0  0  0  0  0  0  0  0  0  0  0  0
   -2.6860  -17.1710   -0.8900 H   0  0  0  0  0  0  0  0  0  0  0  0
   -2.6850  -18.6260   -0.8900 H   0  0  0  0  0  0  0  0  0  0  0  0
   -2.6850  -18.6260    0.8900 H   0  0  0  0  0  0  0  0  0  0  0  0
   -1.4280  -18.7240    1.0100 H   0  0  0  0  0  0  0  0  0  0  0  0
   -0.1650  -18.6270   -0.8900 H   0  0  0  0  0  0  0  0  0  0  0  0
   -0.1650  -18.6270    0.8900 H   0  0  0  0  0  0  0  0  0  0  0  0
   -0.1650  -17.1700   -0.8900 H   0  0  0  0  0  0  0  0  0  0  0  0
   -0.1650  -17.1700    0.8900 H   0  0  0  0  0  0  0  0  0  0  0  0
   -0.0080  -17.2930    0.0000 H   0  0  0  0  0  0  0  0  0  0  0  0
   -1.2090  -15.2870    0.0000 H   0  0  0  0  0  0  0  0  0  0  0  0
   -2.8640  -14.3370    0.0000 H   0  0  0  0  0  0  0  0  0  0  0  0
   -4.5140  -15.2960    0.0000 H   0  0  0  0  0  0  0  0  0  0  0  0
   -4.5040  -17.2100    0.0000 H   0  0  0  0  0  0  0  0  0  0  0  0
   -2.8480  -18.1510    0.0000 H   0  0  0  0  0  0  0  0  0  0  0  0
   -1.4290  -19.5470   -1.0900 H   0  0  0  0  0  0  0  0  0  0  0  0
   -2.8450  -18.4610    0.0000 H   0  0  0  0  0  0  0  0  0  0  0  0
   -4.4980  -19.4100    0.0000 H   0  0  0  0  0  0  0  0  0  0  0  0
   -4.4990  -21.3150    0.0000 H   0  0  0  0  0  0  0  0  0  0  0  0
   -2.8450  -22.2680    0.0000 H   0  0  0  0  0  0  0  0  0  0  0  0
   -1.1990  -21.3110    0.0000 H   0  0  0  0  0  0  0  0  0  0  0  0
   -0.1710  -19.6450    0.8900 H   0  0  0  0  0  0  0  0  0  0  0  0
   -0.1710  -19.6450   -0.8900 H   0  0  0  0  0  0  0  0  0  0  0  0
   -1.2540  -21.1450    0.8760 H   0  0  0  0  0  0  0  0  0  0  0  0
    0.3100  -21.1470    0.0260 H   0  0  0  0  0  0  0  0  0  0  0  0
   -1.2080  -21.1450   -0.9030 H   0  0  0  0  0  0  0  0  0  0  0  0
  1  2  1  0  0  0  0
  1  6  1  0  0  0  0
  1 23  1  0  0  0  0
  1 24  1  0  0  0  0
  2  3  1  0  0  0  0
  2 25  1  0  0  0  0
  2 26  1  0  0  0  0
  3  4  1  0  0  0  0
  3 14  1  0  0  0  0
  3 27  1  0  0  0  0
  4  5  1  0  0  0  0
  4 28  1  0  0  0  0
  4 29  1  0  0  0  0
  5  6  1  0  0  0  0
  5 30  1  0  0  0  0
  5 31  1  0  0  0  0
  6  7  1  0  0  0  0
  6  8  1  0  0  0  0
  7  9  1  0  0  0  0
  7 13  2  0  0  0  0
  8 32  1  0  0  0  0
  9 10  2  0  0  0  0
  9 33  1  0  0  0  0
 10 11  1  0  0  0  0
 10 34  1  0  0  0  0
 11 12  2  0  0  0  0
 11 35  1  0  0  0  0
 12 13  1  0  0  0  0
 12 36  1  0  0  0  0
 13 37  1  0  0  0  0
 14 15  1  0  0  0  0
 14 21  1  0  0  0  0
 14 38  1  0  0  0  0
 15 16  1  0  0  0  0
 15 20  2  0  0  0  0
 16 17  2  0  0  0  0
 16 39  1  0  0  0  0
 17 18  1  0  0  0  0
 17 40  1  0  0  0  0
 18 19  2  0  0  0  0
 18 41  1  0  0  0  0
 19 20  1  0  0  0  0
 19 42  1  0  0  0  0
 20 43  1  0  0  0  0
 21 22  1  0  0  0  0
 21 44  1  0  0  0  0
 21 45  1  0  0  0  0
 22 46  1  0  0  0  0
 22 47  1  0  0  0  0
 22 48  1  0  0  0  0
M  CHG  1   3   1
M  END
> <Potency[nM] Delta opioid receptor>
20890

> <Potency[nM] Kappa opioid receptor>
1427

> <Potency[nM] Mu opioid receptor>
2298

> <Potency[nM] Nociceptin receptor>
135

> <Name>
Cpd60

$$$$
Cpd61
  SciTegic04261111143D

 49 52  0  0  0  0            999 V2000
   -5.1490   -1.4660    0.0000 C   0  0  0  0  0  0  0  0  0  0  0  0
   -5.1500   -2.2860    0.0000 C   0  0  0  0  0  0  0  0  0  0  0  0
   -4.4350   -2.6980    0.0000 C   0  0  0  0  0  0  0  0  0  0  0  0
   -3.7230   -2.2860    0.0000 C   0  0  0  0  0  0  0  0  0  0  0  0
   -3.7260   -1.4620    0.0000 C   0  0  0  0  0  0  0  0  0  0  0  0
   -4.4370   -1.0550    0.0000 C   0  0  0  0  0  0  0  0  0  0  0  0
   -3.0080   -1.0440    0.0000 C   0  0  0  0  0  0  0  0  0  0  0  0
   -2.2920   -1.4560    0.0000 C   0  0  0  0  0  0  0  0  0  0  0  0
   -2.2880   -2.2760    0.0000 C   0  0  0  0  0  0  0  0  0  0  0  0
   -1.5720   -2.6880    0.0000 C   0  0  0  0  0  0  0  0  0  0  0  0
   -0.8540   -2.2740    0.0000 C   0  0  0  0  0  0  0  0  0  0  0  0
   -0.8600   -1.4470    0.0000 C   0  0  0  0  0  0  0  0  0  0  0  0
   -1.5760   -1.0390    0.0000 C   0  0  0  0  0  0  0  0  0  0  0  0
   -3.0120   -0.2210    0.0000 N   0  3  0  0  0  0  0  0  0  0  0  0
   -2.2960    0.1900    0.0000 C   0  0  0  0  0  0  0  0  0  0  0  0
   -2.2970    1.0170    0.0000 C   0  0  0  0  0  0  0  0  0  0  0  0
   -3.0110    1.4250    0.0000 C   0  0  0  0  0  0  0  0  0  0  0  0
   -3.7220    1.0170    0.0000 C   0  0  0  0  0  0  0  0  0  0  0  0
   -3.7180    0.1870    0.0000 C   0  0  0  0  0  0  0  0  0  0  0  0
   -3.7250    1.8390    0.0000 C   0  0  0  0  0  0  0  0  0  0  0  0
   -2.2960    1.8360    0.0000 O   0  0  0  0  0  0  0  0  0  0  0  0
   -3.8060    2.6640    0.0000 C   0  0  0  0  0  0  0  0  0  0  0  0
   -4.6180    2.8360    0.0000 C   0  0  0  0  0  0  0  0  0  0  0  0
   -5.0320    2.1220    0.0000 C   0  0  0  0  0  0  0  0  0  0  0  0
   -4.4790    1.5060    0.0000 S   0  0  0  0  0  0  0  0  0  0  0  0
   -6.0840   -0.9250    0.0000 H   0  0  0  0  0  0  0  0  0  0  0  0
   -6.0850   -2.8260    0.0000 H   0  0  0  0  0  0  0  0  0  0  0  0
   -4.4340   -3.7780    0.0000 H   0  0  0  0  0  0  0  0  0  0  0  0
   -2.7860   -2.8240    0.0000 H   0  0  0  0  0  0  0  0  0  0  0  0
   -4.4390    0.0250    0.0000 H   0  0  0  0  0  0  0  0  0  0  0  0
   -3.0080   -1.0440   -1.0900 H   0  0  0  0  0  0  0  0  0  0  0  0
   -3.2220   -2.8190    0.0000 H   0  0  0  0  0  0  0  0  0  0  0  0
   -1.5720   -3.7680    0.0000 H   0  0  0  0  0  0  0  0  0  0  0  0
    0.0830   -2.8110    0.0000 H   0  0  0  0  0  0  0  0  0  0  0  0
    0.0720   -0.9010    0.0000 H   0  0  0  0  0  0  0  0  0  0  0  0
   -1.5810    0.0410    0.0000 H   0  0  0  0  0  0  0  0  0  0  0  0
   -3.0120   -0.2210   -1.0100 H   0  0  0  0  0  0  0  0  0  0  0  0
   -1.7510   -0.1250   -0.8900 H   0  0  0  0  0  0  0  0  0  0  0  0
   -1.7510   -0.1250    0.8900 H   0  0  0  0  0  0  0  0  0  0  0  0
   -1.7530    1.3330   -0.8900 H   0  0  0  0  0  0  0  0  0  0  0  0
   -1.7530    1.3330    0.8900 H   0  0  0  0  0  0  0  0  0  0  0  0
   -4.2670    1.3310   -0.8900 H   0  0  0  0  0  0  0  0  0  0  0  0
   -4.2670    1.3310    0.8900 H   0  0  0  0  0  0  0  0  0  0  0  0
   -4.2620   -0.1290    0.8900 H   0  0  0  0  0  0  0  0  0  0  0  0
   -4.2620   -0.1290   -0.8900 H   0  0  0  0  0  0  0  0  0  0  0  0
   -1.5880    1.1870    0.0000 H   0  0  0  0  0  0  0  0  0  0  0  0
   -3.0010    3.3840    0.0000 H   0  0  0  0  0  0  0  0  0  0  0  0
   -5.0570    3.8230    0.0000 H   0  0  0  0  0  0  0  0  0  0  0  0
   -6.1060    2.0110    0.0000 H   0  0  0  0  0  0  0  0  0  0  0  0
  1  2  1  0  0  0  0
  1  6  2  0  0  0  0
  1 26  1  0  0  0  0
  2  3  2  0  0  0  0
  2 27  1  0  0  0  0
  3  4  1  0  0  0  0
  3 28  1  0  0  0  0
  4  5  2  0  0  0  0
  4 29  1  0  0  0  0
  5  6  1  0  0  0  0
  5  7  1  0  0  0  0
  6 30  1  0  0  0  0
  7  8  1  0  0  0  0
  7 14  1  0  0  0  0
  7 31  1  0  0  0  0
  8  9  1  0  0  0  0
  8 13  2  0  0  0  0
  9 10  2  0  0  0  0
  9 32  1  0  0  0  0
 10 11  1  0  0  0  0
 10 33  1  0  0  0  0
 11 12  2  0  0  0  0
 11 34  1  0  0  0  0
 12 13  1  0  0  0  0
 12 35  1  0  0  0  0
 13 36  1  0  0  0  0
 14 15  1  0  0  0  0
 14 19  1  0  0  0  0
 14 37  1  0  0  0  0
 15 16  1  0  0  0  0
 15 38  1  0  0  0  0
 15 39  1  0  0  0  0
 16 17  1  0  0  0  0
 16 40  1  0  0  0  0
 16 41  1  0  0  0  0
 17 18  1  0  0  0  0
 17 20  1  0  0  0  0
 17 21  1  0  0  0  0
 18 19  1  0  0  0  0
 18 42  1  0  0  0  0
 18 43  1  0  0  0  0
 19 44  1  0  0  0  0
 19 45  1  0  0  0  0
 20 22  2  0  0  0  0
 20 25  1  0  0  0  0
 21 46  1  0  0  0  0
 22 23  1  0  0  0  0
 22 47  1  0  0  0  0
 23 24  2  0  0  0  0
 23 48  1  0  0  0  0
 24 25  1  0  0  0  0
 24 49  1  0  0  0  0
M  CHG  1  14   1
M  END
> <Potency[nM] Delta opioid receptor>
8446

> <Potency[nM] Kappa opioid receptor>
3412

> <Potency[nM] Mu opioid receptor>
1734

> <Potency[nM] Nociceptin receptor>
48

> <Name>
Cpd61

$$$$
Cpd62
  SciTegic04261111143D

 52 55  0  0  1  0            999 V2000
   12.8800    0.9020    0.0000 C   0  0  0  0  0  0  0  0  0  0  0  0
   12.8800    0.0730    0.0000 C   0  0  0  0  0  0  0  0  0  0  0  0
   13.5940   -0.3390    0.0000 N   0  3  0  0  0  0  0  0  0  0  0  0
   14.3120    0.0730    0.0000 C   0  0  0  0  0  0  0  0  0  0  0  0
   14.3120    0.9020    0.0000 C   0  0  0  0  0  0  0  0  0  0  0  0
   13.5940    1.3180    0.0000 C   0  0  0  0  0  0  0  0  0  0  0  0
   12.8760    1.7300    0.0000 C   0  0  0  0  0  0  0  0  0  0  0  0
   14.2990    1.7350    0.0000 O   0  0  0  0  0  0  0  0  0  0  0  0
   12.8760    2.5590    0.0000 C   0  0  0  0  0  0  0  0  0  0  0  0
   12.1590    2.9710    0.0000 C   0  0  0  0  0  0  0  0  0  0  0  0
   11.4420    2.5550    0.0000 C   0  0  0  0  0  0  0  0  0  0  0  0
   11.4470    1.7230    0.0000 C   0  0  0  0  0  0  0  0  0  0  0  0
   12.1650    1.3150    0.0000 C   0  0  0  0  0  0  0  0  0  0  0  0
   13.5930   -1.1630    0.0000 C   0  0  2  0  0  0  0  0  0  0  0  0
   12.8780   -1.5740    0.0000 C   0  0  0  0  0  0  0  0  0  0  0  0
   12.1700   -1.1570    0.0000 C   0  0  0  0  0  0  0  0  0  0  0  0
   11.4570   -1.5670    0.0000 C   0  0  0  0  0  0  0  0  0  0  0  0
   11.4550   -2.3920    0.0000 C   0  0  0  0  0  0  0  0  0  0  0  0
   12.1730   -2.8050    0.0000 C   0  0  0  0  0  0  0  0  0  0  0  0
   12.8840   -2.3920    0.0000 C   0  0  0  0  0  0  0  0  0  0  0  0
   14.3020   -1.5750    0.0000 C   0  0  0  0  0  0  0  0  0  0  0  0
   14.3000   -2.4000    0.0000 C   0  0  0  0  0  0  0  0  0  0  0  0
   15.0120   -2.8120    0.0000 C   0  0  0  0  0  0  0  0  0  0  0  0
   15.7270   -2.4020    0.0000 C   0  0  0  0  0  0  0  0  0  0  0  0
   15.7260   -1.5730    0.0000 C   0  0  0  0  0  0  0  0  0  0  0  0
   15.0130   -1.1640    0.0000 C   0  0  0  0  0  0  0  0  0  0  0  0
   16.4410   -2.8130    0.0000 Br  0  0  0  0  0  0  0  0  0  0  0  0
   12.3340    1.2160    0.8900 H   0  0  0  0  0  0  0  0  0  0  0  0
   12.3340    1.2160   -0.8900 H   0  0  0  0  0  0  0  0  0  0  0  0
   12.3350   -0.2420   -0.8900 H   0  0  0  0  0  0  0  0  0  0  0  0
   12.3350   -0.2420    0.8900 H   0  0  0  0  0  0  0  0  0  0  0  0
   13.5940   -0.3390    1.0100 H   0  0  0  0  0  0  0  0  0  0  0  0
   14.8570   -0.2420   -0.8900 H   0  0  0  0  0  0  0  0  0  0  0  0
   14.8570   -0.2420    0.8900 H   0  0  0  0  0  0  0  0  0  0  0  0
   14.8570    1.2160   -0.8900 H   0  0  0  0  0  0  0  0  0  0  0  0
   14.8570    1.2160    0.8900 H   0  0  0  0  0  0  0  0  0  0  0  0
   15.0150    1.0950    0.0000 H   0  0  0  0  0  0  0  0  0  0  0  0
   13.8110    3.1000    0.0000 H   0  0  0  0  0  0  0  0  0  0  0  0
   12.1570    4.0510    0.0000 H   0  0  0  0  0  0  0  0  0  0  0  0
   10.5050    3.0910    0.0000 H   0  0  0  0  0  0  0  0  0  0  0  0
   10.5150    1.1770    0.0000 H   0  0  0  0  0  0  0  0  0  0  0  0
   12.1710    0.2350    0.0000 H   0  0  0  0  0  0  0  0  0  0  0  0
   13.5930   -1.1630   -1.0900 H   0  0  0  0  0  0  0  0  0  0  0  0
   12.1760   -0.0770    0.0000 H   0  0  0  0  0  0  0  0  0  0  0  0
   10.5230   -1.0250    0.0000 H   0  0  0  0  0  0  0  0  0  0  0  0
   10.5190   -2.9320    0.0000 H   0  0  0  0  0  0  0  0  0  0  0  0
   12.1750   -3.8850    0.0000 H   0  0  0  0  0  0  0  0  0  0  0  0
   13.8220   -2.9270    0.0000 H   0  0  0  0  0  0  0  0  0  0  0  0
   13.3640   -2.9380    0.0000 H   0  0  0  0  0  0  0  0  0  0  0  0
   15.0100   -3.8920    0.0000 H   0  0  0  0  0  0  0  0  0  0  0  0
   16.6600   -1.0310    0.0000 H   0  0  0  0  0  0  0  0  0  0  0  0
   15.0110   -0.0840    0.0000 H   0  0  0  0  0  0  0  0  0  0  0  0
  1  2  1  0  0  0  0
  1  6  1  0  0  0  0
  1 28  1  0  0  0  0
  1 29  1  0  0  0  0
  2  3  1  0  0  0  0
  2 30  1  0  0  0  0
  2 31  1  0  0  0  0
  3  4  1  0  0  0  0
  3 14  1  0  0  0  0
  3 32  1  0  0  0  0
  4  5  1  0  0  0  0
  4 33  1  0  0  0  0
  4 34  1  0  0  0  0
  5  6  1  0  0  0  0
  5 35  1  0  0  0  0
  5 36  1  0  0  0  0
  6  7  1  0  0  0  0
  6  8  1  0  0  0  0
  7  9  1  0  0  0  0
  7 13  2  0  0  0  0
  8 37  1  0  0  0  0
  9 10  2  0  0  0  0
  9 38  1  0  0  0  0
 10 11  1  0  0  0  0
 10 39  1  0  0  0  0
 11 12  2  0  0  0  0
 11 40  1  0  0  0  0
 12 13  1  0  0  0  0
 12 41  1  0  0  0  0
 13 42  1  0  0  0  0
 14 15  1  0  0  0  0
 14 21  1  0  0  0  0
 14 43  1  0  0  0  0
 15 16  1  0  0  0  0
 15 20  2  0  0  0  0
 16 17  2  0  0  0  0
 16 44  1  0  0  0  0
 17 18  1  0  0  0  0
 17 45  1  0  0  0  0
 18 19  2  0  0  0  0
 18 46  1  0  0  0  0
 19 20  1  0  0  0  0
 19 47  1  0  0  0  0
 20 48  1  0  0  0  0
 21 22  1  0  0  0  0
 21 26  2  0  0  0  0
 22 23  2  0  0  0  0
 22 49  1  0  0  0  0
 23 24  1  0  0  0  0
 23 50  1  0  0  0  0
 24 25  2  0  0  0  0
 24 27  1  0  0  0  0
 25 26  1  0  0  0  0
 25 51  1  0  0  0  0
 26 52  1  0  0  0  0
M  CHG  1   3   1
M  END
> <Potency[nM] Delta opioid receptor>
4458

> <Potency[nM] Kappa opioid receptor>
2443

> <Potency[nM] Mu opioid receptor>
2449

> <Potency[nM] Nociceptin receptor>
125

> <Name>
Cpd62

$$$$
Cpd63
  SciTegic04261111143D

 52 55  0  0  0  0            999 V2000
   -4.6170   -1.6440    0.0000 C   0  0  0  0  0  0  0  0  0  0  0  0
   -4.6180   -2.4700    0.0000 C   0  0  0  0  0  0  0  0  0  0  0  0
   -3.9040   -2.8830    0.0000 C   0  0  0  0  0  0  0  0  0  0  0  0
   -3.1880   -2.4700    0.0000 C   0  0  0  0  0  0  0  0  0  0  0  0
   -3.1910   -1.6400    0.0000 C   0  0  0  0  0  0  0  0  0  0  0  0
   -3.9060   -1.2320    0.0000 C   0  0  0  0  0  0  0  0  0  0  0  0
   -2.4790   -1.2260    0.0000 C   0  0  0  0  0  0  0  0  0  0  0  0
   -1.7640   -1.6350    0.0000 C   0  0  0  0  0  0  0  0  0  0  0  0
   -1.7640   -2.4570    0.0000 C   0  0  0  0  0  0  0  0  0  0  0  0
   -1.0500   -2.8660    0.0000 C   0  0  0  0  0  0  0  0  0  0  0  0
   -0.3370   -2.4510    0.0000 C   0  0  0  0  0  0  0  0  0  0  0  0
   -0.3430   -1.6230    0.0000 C   0  0  0  0  0  0  0  0  0  0  0  0
   -1.0580   -1.2170    0.0000 C   0  0  0  0  0  0  0  0  0  0  0  0
   -2.4820   -0.4020    0.0000 N   0  3  0  0  0  0  0  0  0  0  0  0
   -1.7650    0.0110    0.0000 C   0  0  0  0  0  0  0  0  0  0  0  0
   -1.7660    0.8310    0.0000 C   0  0  0  0  0  0  0  0  0  0  0  0
   -2.4800    1.2450    0.0000 C   0  0  0  0  0  0  0  0  0  0  0  0
   -3.1940    0.8310    0.0000 C   0  0  0  0  0  0  0  0  0  0  0  0
   -3.1940    0.0040    0.0000 C   0  0  0  0  0  0  0  0  0  0  0  0
   -2.8970    1.9640    0.0000 C   0  0  0  0  0  0  0  0  0  0  0  0
   -2.0730    1.9640    0.0000 O   0  0  0  0  0  0  0  0  0  0  0  0
   -2.4790    2.6850    0.0000 C   0  0  0  0  0  0  0  0  0  0  0  0
   -2.8950    3.4040    0.0000 C   0  0  0  0  0  0  0  0  0  0  0  0
   -3.7280    3.4030    0.0000 C   0  0  0  0  0  0  0  0  0  0  0  0
   -4.1430    2.6770    0.0000 C   0  0  0  0  0  0  0  0  0  0  0  0
   -3.7240    1.9610    0.0000 C   0  0  0  0  0  0  0  0  0  0  0  0
   -5.5520   -1.1040    0.0000 H   0  0  0  0  0  0  0  0  0  0  0  0
   -5.5540   -3.0090    0.0000 H   0  0  0  0  0  0  0  0  0  0  0  0
   -3.9050   -3.9630    0.0000 H   0  0  0  0  0  0  0  0  0  0  0  0
   -2.2520   -3.0080    0.0000 H   0  0  0  0  0  0  0  0  0  0  0  0
   -3.9100   -0.1520    0.0000 H   0  0  0  0  0  0  0  0  0  0  0  0
   -2.4790   -1.2260   -1.0900 H   0  0  0  0  0  0  0  0  0  0  0  0
   -2.6980   -2.9990    0.0000 H   0  0  0  0  0  0  0  0  0  0  0  0
   -1.0460   -3.9460    0.0000 H   0  0  0  0  0  0  0  0  0  0  0  0
    0.6010   -2.9860    0.0000 H   0  0  0  0  0  0  0  0  0  0  0  0
    0.5880   -1.0760    0.0000 H   0  0  0  0  0  0  0  0  0  0  0  0
   -1.0680   -0.1370    0.0000 H   0  0  0  0  0  0  0  0  0  0  0  0
   -2.4820   -0.4020   -1.0100 H   0  0  0  0  0  0  0  0  0  0  0  0
   -1.2200   -0.3040   -0.8900 H   0  0  0  0  0  0  0  0  0  0  0  0
   -1.2200   -0.3040    0.8900 H   0  0  0  0  0  0  0  0  0  0  0  0
   -1.2210    1.1450   -0.8900 H   0  0  0  0  0  0  0  0  0  0  0  0
   -1.2210    1.1450    0.8900 H   0  0  0  0  0  0  0  0  0  0  0  0
   -3.7390    1.1450   -0.8900 H   0  0  0  0  0  0  0  0  0  0  0  0
   -3.7390    1.1450    0.8900 H   0  0  0  0  0  0  0  0  0  0  0  0
   -3.7380   -0.3120    0.8900 H   0  0  0  0  0  0  0  0  0  0  0  0
   -3.7380   -0.3120   -0.8900 H   0  0  0  0  0  0  0  0  0  0  0  0
   -1.1340    1.7660    0.0000 H   0  0  0  0  0  0  0  0  0  0  0  0
   -1.3990    2.6850    0.0000 H   0  0  0  0  0  0  0  0  0  0  0  0
   -2.3560    4.3400    0.0000 H   0  0  0  0  0  0  0  0  0  0  0  0
   -4.2710    4.3370    0.0000 H   0  0  0  0  0  0  0  0  0  0  0  0
   -5.2230    2.6720    0.0000 H   0  0  0  0  0  0  0  0  0  0  0  0
   -4.2600    1.0230    0.0000 H   0  0  0  0  0  0  0  0  0  0  0  0
  1  2  1  0  0  0  0
  1  6  2  0  0  0  0
  1 27  1  0  0  0  0
  2  3  2  0  0  0  0
  2 28  1  0  0  0  0
  3  4  1  0  0  0  0
  3 29  1  0  0  0  0
  4  5  2  0  0  0  0
  4 30  1  0  0  0  0
  5  6  1  0  0  0  0
  5  7  1  0  0  0  0
  6 31  1  0  0  0  0
  7  8  1  0  0  0  0
  7 14  1  0  0  0  0
  7 32  1  0  0  0  0
  8  9  1  0  0  0  0
  8 13  2  0  0  0  0
  9 10  2  0  0  0  0
  9 33  1  0  0  0  0
 10 11  1  0  0  0  0
 10 34  1  0  0  0  0
 11 12  2  0  0  0  0
 11 35  1  0  0  0  0
 12 13  1  0  0  0  0
 12 36  1  0  0  0  0
 13 37  1  0  0  0  0
 14 15  1  0  0  0  0
 14 19  1  0  0  0  0
 14 38  1  0  0  0  0
 15 16  1  0  0  0  0
 15 39  1  0  0  0  0
 15 40  1  0  0  0  0
 16 17  1  0  0  0  0
 16 41  1  0  0  0  0
 16 42  1  0  0  0  0
 17 18  1  0  0  0  0
 17 20  1  0  0  0  0
 17 21  1  0  0  0  0
 18 19  1  0  0  0  0
 18 43  1  0  0  0  0
 18 44  1  0  0  0  0
 19 45  1  0  0  0  0
 19 46  1  0  0  0  0
 20 22  1  0  0  0  0
 20 26  2  0  0  0  0
 21 47  1  0  0  0  0
 22 23  2  0  0  0  0
 22 48  1  0  0  0  0
 23 24  1  0  0  0  0
 23 49  1  0  0  0  0
 24 25  2  0  0  0  0
 24 50  1  0  0  0  0
 25 26  1  0  0  0  0
 25 51  1  0  0  0  0
 26 52  1  0  0  0  0
M  CHG  1  14   1
M  END
> <Potency[nM] Delta opioid receptor>
1666

> <Potency[nM] Kappa opioid receptor>
364

> <Potency[nM] Mu opioid receptor>
220

> <Potency[nM] Nociceptin receptor>
13

> <Name>
Cpd63

$$$$
Cpd64
  SciTegic04261111143D

 52 55  0  0  1  0            999 V2000
   -3.1900    0.4850    0.0000 C   0  0  0  0  0  0  0  0  0  0  0  0
   -3.1900   -0.3430    0.0000 C   0  0  0  0  0  0  0  0  0  0  0  0
   -2.4760   -0.7550    0.0000 N   0  3  0  0  0  0  0  0  0  0  0  0
   -1.7580   -0.3430    0.0000 C   0  0  0  0  0  0  0  0  0  0  0  0
   -1.7580    0.4850    0.0000 C   0  0  0  0  0  0  0  0  0  0  0  0
   -2.4760    0.9020    0.0000 C   0  0  0  0  0  0  0  0  0  0  0  0
   -3.1940    1.3130    0.0000 C   0  0  0  0  0  0  0  0  0  0  0  0
   -1.7710    1.3180    0.0000 O   0  0  0  0  0  0  0  0  0  0  0  0
   -3.1940    2.1420    0.0000 C   0  0  0  0  0  0  0  0  0  0  0  0
   -3.9110    2.5540    0.0000 C   0  0  0  0  0  0  0  0  0  0  0  0
   -4.6280    2.1380    0.0000 C   0  0  0  0  0  0  0  0  0  0  0  0
   -4.6230    1.3060    0.0000 C   0  0  0  0  0  0  0  0  0  0  0  0
   -3.9050    0.8980    0.0000 C   0  0  0  0  0  0  0  0  0  0  0  0
   -2.4780   -1.5790    0.0000 C   0  0  2  0  0  0  0  0  0  0  0  0
   -3.1920   -1.9900    0.0000 C   0  0  0  0  0  0  0  0  0  0  0  0
   -3.9000   -1.5730    0.0000 C   0  0  0  0  0  0  0  0  0  0  0  0
   -4.6130   -1.9840    0.0000 C   0  0  0  0  0  0  0  0  0  0  0  0
   -4.6150   -2.8080    0.0000 C   0  0  0  0  0  0  0  0  0  0  0  0
   -3.8970   -3.2210    0.0000 C   0  0  0  0  0  0  0  0  0  0  0  0
   -3.1860   -2.8080    0.0000 C   0  0  0  0  0  0  0  0  0  0  0  0
   -1.7680   -1.9910    0.0000 C   0  0  0  0  0  0  0  0  0  0  0  0
   -1.7700   -2.8160    0.0000 C   0  0  0  0  0  0  0  0  0  0  0  0
   -1.0580   -3.2290    0.0000 C   0  0  0  0  0  0  0  0  0  0  0  0
   -0.3430   -2.8180    0.0000 C   0  0  0  0  0  0  0  0  0  0  0  0
   -0.3450   -1.9900    0.0000 C   0  0  0  0  0  0  0  0  0  0  0  0
   -1.0570   -1.5800    0.0000 C   0  0  0  0  0  0  0  0  0  0  0  0
   -1.0580   -0.7570    0.0000 F   0  0  0  0  0  0  0  0  0  0  0  0
   -3.7360    0.7980    0.8900 H   0  0  0  0  0  0  0  0  0  0  0  0
   -3.7360    0.7980   -0.8900 H   0  0  0  0  0  0  0  0  0  0  0  0
   -3.7350   -0.6580   -0.8900 H   0  0  0  0  0  0  0  0  0  0  0  0
   -3.7350   -0.6580    0.8900 H   0  0  0  0  0  0  0  0  0  0  0  0
   -2.4760   -0.7550    1.0100 H   0  0  0  0  0  0  0  0  0  0  0  0
   -1.2130   -0.6580   -0.8900 H   0  0  0  0  0  0  0  0  0  0  0  0
   -1.2130   -0.6580    0.8900 H   0  0  0  0  0  0  0  0  0  0  0  0
   -1.2130    0.7990   -0.8900 H   0  0  0  0  0  0  0  0  0  0  0  0
   -1.2130    0.7990    0.8900 H   0  0  0  0  0  0  0  0  0  0  0  0
   -1.0560    0.6770    0.0000 H   0  0  0  0  0  0  0  0  0  0  0  0
   -2.2590    2.6830    0.0000 H   0  0  0  0  0  0  0  0  0  0  0  0
   -3.9130    3.6340    0.0000 H   0  0  0  0  0  0  0  0  0  0  0  0
   -5.5650    2.6740    0.0000 H   0  0  0  0  0  0  0  0  0  0  0  0
   -5.5550    0.7600    0.0000 H   0  0  0  0  0  0  0  0  0  0  0  0
   -3.8990   -0.1820    0.0000 H   0  0  0  0  0  0  0  0  0  0  0  0
   -2.4780   -1.5790   -1.0900 H   0  0  0  0  0  0  0  0  0  0  0  0
   -3.8950   -0.4930    0.0000 H   0  0  0  0  0  0  0  0  0  0  0  0
   -5.5470   -1.4430    0.0000 H   0  0  0  0  0  0  0  0  0  0  0  0
   -5.5510   -3.3480    0.0000 H   0  0  0  0  0  0  0  0  0  0  0  0
   -3.8950   -4.3010    0.0000 H   0  0  0  0  0  0  0  0  0  0  0  0
   -2.2480   -3.3430    0.0000 H   0  0  0  0  0  0  0  0  0  0  0  0
   -2.7070   -3.3540    0.0000 H   0  0  0  0  0  0  0  0  0  0  0  0
   -1.0600   -4.3090    0.0000 H   0  0  0  0  0  0  0  0  0  0  0  0
    0.5920   -3.3580    0.0000 H   0  0  0  0  0  0  0  0  0  0  0  0
    0.5890   -1.4480    0.0000 H   0  0  0  0  0  0  0  0  0  0  0  0
  1  2  1  0  0  0  0
  1  6  1  0  0  0  0
  1 28  1  0  0  0  0
  1 29  1  0  0  0  0
  2  3  1  0  0  0  0
  2 30  1  0  0  0  0
  2 31  1  0  0  0  0
  3  4  1  0  0  0  0
  3 14  1  0  0  0  0
  3 32  1  0  0  0  0
  4  5  1  0  0  0  0
  4 33  1  0  0  0  0
  4 34  1  0  0  0  0
  5  6  1  0  0  0  0
  5 35  1  0  0  0  0
  5 36  1  0  0  0  0
  6  7  1  0  0  0  0
  6  8  1  0  0  0  0
  7  9  1  0  0  0  0
  7 13  2  0  0  0  0
  8 37  1  0  0  0  0
  9 10  2  0  0  0  0
  9 38  1  0  0  0  0
 10 11  1  0  0  0  0
 10 39  1  0  0  0  0
 11 12  2  0  0  0  0
 11 40  1  0  0  0  0
 12 13  1  0  0  0  0
 12 41  1  0  0  0  0
 13 42  1  0  0  0  0
 14 15  1  0  0  0  0
 14 21  1  0  0  0  0
 14 43  1  0  0  0  0
 15 16  1  0  0  0  0
 15 20  2  0  0  0  0
 16 17  2  0  0  0  0
 16 44  1  0  0  0  0
 17 18  1  0  0  0  0
 17 45  1  0  0  0  0
 18 19  2  0  0  0  0
 18 46  1  0  0  0  0
 19 20  1  0  0  0  0
 19 47  1  0  0  0  0
 20 48  1  0  0  0  0
 21 22  1  0  0  0  0
 21 26  2  0  0  0  0
 22 23  2  0  0  0  0
 22 49  1  0  0  0  0
 23 24  1  0  0  0  0
 23 50  1  0  0  0  0
 24 25  2  0  0  0  0
 24 51  1  0  0  0  0
 25 26  1  0  0  0  0
 25 52  1  0  0  0  0
 26 27  1  0  0  0  0
M  CHG  1   3   1
M  END
> <Potency[nM] Delta opioid receptor>
2945

> <Potency[nM] Kappa opioid receptor>
1479

> <Potency[nM] Mu opioid receptor>
177

> <Potency[nM] Nociceptin receptor>
5

> <Name>
Cpd64

$$$$
Cpd65
  SciTegic04261111143D

 49 52  0  0  0  0            999 V2000
   11.3170  -26.9570    0.0000 C   0  0  0  0  0  0  0  0  0  0  0  0
   11.3150  -27.7770    0.0000 C   0  0  0  0  0  0  0  0  0  0  0  0
   12.0300  -28.1890    0.0000 C   0  0  0  0  0  0  0  0  0  0  0  0
   12.7430  -27.7770    0.0000 C   0  0  0  0  0  0  0  0  0  0  0  0
   12.7390  -26.9530    0.0000 C   0  0  0  0  0  0  0  0  0  0  0  0
   12.0280  -26.5460    0.0000 C   0  0  0  0  0  0  0  0  0  0  0  0
   13.4570  -26.5340    0.0000 C   0  0  0  0  0  0  0  0  0  0  0  0
   14.1730  -26.9470    0.0000 C   0  0  0  0  0  0  0  0  0  0  0  0
   14.1780  -27.7670    0.0000 C   0  0  0  0  0  0  0  0  0  0  0  0
   14.8930  -28.1790    0.0000 C   0  0  0  0  0  0  0  0  0  0  0  0
   15.6120  -27.7650    0.0000 C   0  0  0  0  0  0  0  0  0  0  0  0
   15.6050  -26.9380    0.0000 C   0  0  0  0  0  0  0  0  0  0  0  0
   14.8890  -26.5300    0.0000 C   0  0  0  0  0  0  0  0  0  0  0  0
   13.4540  -25.7120    0.0000 N   0  3  0  0  0  0  0  0  0  0  0  0
   14.1700  -25.3010    0.0000 C   0  0  0  0  0  0  0  0  0  0  0  0
   14.1680  -24.4740    0.0000 C   0  0  0  0  0  0  0  0  0  0  0  0
   13.4540  -24.0660    0.0000 C   0  0  0  0  0  0  0  0  0  0  0  0
   12.7440  -24.4740    0.0000 C   0  0  0  0  0  0  0  0  0  0  0  0
   12.7480  -25.3040    0.0000 C   0  0  0  0  0  0  0  0  0  0  0  0
   12.7400  -23.6520    0.0000 C   0  0  0  0  0  0  0  0  0  0  0  0
   14.1690  -23.6540    0.0000 O   0  0  0  0  0  0  0  0  0  0  0  0
   12.6540  -22.8320    0.0000 O   0  0  0  0  0  0  0  0  0  0  0  0
   11.8480  -22.6600    0.0000 C   0  0  0  0  0  0  0  0  0  0  0  0
   11.4340  -23.3740    0.0000 C   0  0  0  0  0  0  0  0  0  0  0  0
   11.9820  -23.9860    0.0000 C   0  0  0  0  0  0  0  0  0  0  0  0
   10.3820  -26.4160    0.0000 H   0  0  0  0  0  0  0  0  0  0  0  0
   10.3790  -28.3160    0.0000 H   0  0  0  0  0  0  0  0  0  0  0  0
   12.0310  -29.2690    0.0000 H   0  0  0  0  0  0  0  0  0  0  0  0
   13.6800  -28.3150    0.0000 H   0  0  0  0  0  0  0  0  0  0  0  0
   12.0260  -25.4660    0.0000 H   0  0  0  0  0  0  0  0  0  0  0  0
   13.4570  -26.5340   -1.0900 H   0  0  0  0  0  0  0  0  0  0  0  0
   13.2450  -28.3100    0.0000 H   0  0  0  0  0  0  0  0  0  0  0  0
   14.8930  -29.2590    0.0000 H   0  0  0  0  0  0  0  0  0  0  0  0
   16.5490  -28.3020    0.0000 H   0  0  0  0  0  0  0  0  0  0  0  0
   16.5360  -26.3910    0.0000 H   0  0  0  0  0  0  0  0  0  0  0  0
   14.8840  -25.4500    0.0000 H   0  0  0  0  0  0  0  0  0  0  0  0
   13.4540  -25.7120   -1.0100 H   0  0  0  0  0  0  0  0  0  0  0  0
   14.7150  -25.6160   -0.8900 H   0  0  0  0  0  0  0  0  0  0  0  0
   14.7150  -25.6160    0.8900 H   0  0  0  0  0  0  0  0  0  0  0  0
   14.7120  -24.1570   -0.8900 H   0  0  0  0  0  0  0  0  0  0  0  0
   14.7120  -24.1570    0.8900 H   0  0  0  0  0  0  0  0  0  0  0  0
   12.1990  -24.1600   -0.8900 H   0  0  0  0  0  0  0  0  0  0  0  0
   12.1990  -24.1600    0.8900 H   0  0  0  0  0  0  0  0  0  0  0  0
   12.2040  -25.6200    0.8900 H   0  0  0  0  0  0  0  0  0  0  0  0
   12.2040  -25.6200   -0.8900 H   0  0  0  0  0  0  0  0  0  0  0  0
   14.8770  -24.3020    0.0000 H   0  0  0  0  0  0  0  0  0  0  0  0
   11.4100  -21.6730    0.0000 H   0  0  0  0  0  0  0  0  0  0  0  0
   10.3600  -23.4840    0.0000 H   0  0  0  0  0  0  0  0  0  0  0  0
   11.7540  -25.0420    0.0000 H   0  0  0  0  0  0  0  0  0  0  0  0
  1  2  1  0  0  0  0
  1  6  2  0  0  0  0
  1 26  1  0  0  0  0
  2  3  2  0  0  0  0
  2 27  1  0  0  0  0
  3  4  1  0  0  0  0
  3 28  1  0  0  0  0
  4  5  2  0  0  0  0
  4 29  1  0  0  0  0
  5  6  1  0  0  0  0
  5  7  1  0  0  0  0
  6 30  1  0  0  0  0
  7  8  1  0  0  0  0
  7 14  1  0  0  0  0
  7 31  1  0  0  0  0
  8  9  1  0  0  0  0
  8 13  2  0  0  0  0
  9 10  2  0  0  0  0
  9 32  1  0  0  0  0
 10 11  1  0  0  0  0
 10 33  1  0  0  0  0
 11 12  2  0  0  0  0
 11 34  1  0  0  0  0
 12 13  1  0  0  0  0
 12 35  1  0  0  0  0
 13 36  1  0  0  0  0
 14 15  1  0  0  0  0
 14 19  1  0  0  0  0
 14 37  1  0  0  0  0
 15 16  1  0  0  0  0
 15 38  1  0  0  0  0
 15 39  1  0  0  0  0
 16 17  1  0  0  0  0
 16 40  1  0  0  0  0
 16 41  1  0  0  0  0
 17 18  1  0  0  0  0
 17 20  1  0  0  0  0
 17 21  1  0  0  0  0
 18 19  1  0  0  0  0
 18 42  1  0  0  0  0
 18 43  1  0  0  0  0
 19 44  1  0  0  0  0
 19 45  1  0  0  0  0
 20 22  1  0  0  0  0
 20 25  2  0  0  0  0
 21 46  1  0  0  0  0
 22 23  1  0  0  0  0
 23 24  2  0  0  0  0
 23 47  1  0  0  0  0
 24 25  1  0  0  0  0
 24 48  1  0  0  0  0
 25 49  1  0  0  0  0
M  CHG  1  14   1
M  END
> <Potency[nM] Delta opioid receptor>
14455

> <Potency[nM] Kappa opioid receptor>
9644

> <Potency[nM] Mu opioid receptor>
4554

> <Potency[nM] Nociceptin receptor>
136

> <Name>
Cpd65

$$$$
Cpd66
  SciTegic04261111143D

 55 58  0  0  1  0            999 V2000
    5.3580    0.6920    0.0000 C   0  0  0  0  0  0  0  0  0  0  0  0
    5.3580   -0.1380    0.0000 C   0  0  0  0  0  0  0  0  0  0  0  0
    6.0720   -0.5500    0.0000 N   0  3  0  0  0  0  0  0  0  0  0  0
    6.7910   -0.1380    0.0000 C   0  0  0  0  0  0  0  0  0  0  0  0
    6.7910    0.6920    0.0000 C   0  0  0  0  0  0  0  0  0  0  0  0
    6.0720    1.1090    0.0000 C   0  0  0  0  0  0  0  0  0  0  0  0
    5.3530    1.5220    0.0000 C   0  0  0  0  0  0  0  0  0  0  0  0
    6.7780    1.5260    0.0000 O   0  0  0  0  0  0  0  0  0  0  0  0
    5.3530    2.3520    0.0000 C   0  0  0  0  0  0  0  0  0  0  0  0
    4.6350    2.7640    0.0000 C   0  0  0  0  0  0  0  0  0  0  0  0
    3.9180    2.3470    0.0000 C   0  0  0  0  0  0  0  0  0  0  0  0
    3.9220    1.5140    0.0000 C   0  0  0  0  0  0  0  0  0  0  0  0
    4.6410    1.1060    0.0000 C   0  0  0  0  0  0  0  0  0  0  0  0
    6.0710   -1.3750    0.0000 C   0  0  2  0  0  0  0  0  0  0  0  0
    5.3560   -1.7860    0.0000 C   0  0  0  0  0  0  0  0  0  0  0  0
    4.6470   -1.3690    0.0000 C   0  0  0  0  0  0  0  0  0  0  0  0
    3.9320   -1.7800    0.0000 C   0  0  0  0  0  0  0  0  0  0  0  0
    3.9300   -2.6060    0.0000 C   0  0  0  0  0  0  0  0  0  0  0  0
    4.6490   -3.0190    0.0000 C   0  0  0  0  0  0  0  0  0  0  0  0
    5.3610   -2.6060    0.0000 C   0  0  0  0  0  0  0  0  0  0  0  0
    6.7810   -1.7870    0.0000 C   0  0  0  0  0  0  0  0  0  0  0  0
    6.8660   -2.6070    0.0000 C   0  0  0  0  0  0  0  0  0  0  0  0
    7.6730   -2.7800    0.0000 C   0  0  0  0  0  0  0  0  0  0  0  0
    8.0860   -2.0660    0.0000 C   0  0  0  0  0  0  0  0  0  0  0  0
    7.5350   -1.4520    0.0000 C   0  0  0  0  0  0  0  0  0  0  0  0
    4.8120    1.0050    0.8900 H   0  0  0  0  0  0  0  0  0  0  0  0
    4.8120    1.0050   -0.8900 H   0  0  0  0  0  0  0  0  0  0  0  0
    4.8130   -0.4530   -0.8900 H   0  0  0  0  0  0  0  0  0  0  0  0
    4.8130   -0.4530    0.8900 H   0  0  0  0  0  0  0  0  0  0  0  0
    6.0720   -0.5500    1.0100 H   0  0  0  0  0  0  0  0  0  0  0  0
    7.3350   -0.4540   -0.8900 H   0  0  0  0  0  0  0  0  0  0  0  0
    7.3350   -0.4540    0.8900 H   0  0  0  0  0  0  0  0  0  0  0  0
    7.3360    1.0060   -0.8900 H   0  0  0  0  0  0  0  0  0  0  0  0
    7.3360    1.0060    0.8900 H   0  0  0  0  0  0  0  0  0  0  0  0
    7.4930    0.8860    0.0000 H   0  0  0  0  0  0  0  0  0  0  0  0
    6.2880    2.8930    0.0000 H   0  0  0  0  0  0  0  0  0  0  0  0
    4.6320    3.8440    0.0000 H   0  0  0  0  0  0  0  0  0  0  0  0
    2.9810    2.8830    0.0000 H   0  0  0  0  0  0  0  0  0  0  0  0
    2.9900    0.9680    0.0000 H   0  0  0  0  0  0  0  0  0  0  0  0
    4.6480    0.0260    0.0000 H   0  0  0  0  0  0  0  0  0  0  0  0
    6.0710   -1.3750   -1.0900 H   0  0  0  0  0  0  0  0  0  0  0  0
    4.6520   -0.2890    0.0000 H   0  0  0  0  0  0  0  0  0  0  0  0
    2.9980   -1.2380    0.0000 H   0  0  0  0  0  0  0  0  0  0  0  0
    2.9950   -3.1460    0.0000 H   0  0  0  0  0  0  0  0  0  0  0  0
    4.6510   -4.0990    0.0000 H   0  0  0  0  0  0  0  0  0  0  0  0
    6.2980   -3.1420    0.0000 H   0  0  0  0  0  0  0  0  0  0  0  0
    6.7810   -1.7870   -1.0900 H   0  0  0  0  0  0  0  0  0  0  0  0
    6.3980   -3.0270   -0.8900 H   0  0  0  0  0  0  0  0  0  0  0  0
    6.3980   -3.0270    0.8900 H   0  0  0  0  0  0  0  0  0  0  0  0
    7.9280   -3.3550   -0.8900 H   0  0  0  0  0  0  0  0  0  0  0  0
    7.9280   -3.3550    0.8900 H   0  0  0  0  0  0  0  0  0  0  0  0
    8.7120   -2.0010   -0.8900 H   0  0  0  0  0  0  0  0  0  0  0  0
    8.7120   -2.0010    0.8900 H   0  0  0  0  0  0  0  0  0  0  0  0
    7.6670   -0.8370    0.8900 H   0  0  0  0  0  0  0  0  0  0  0  0
    7.6670   -0.8370   -0.8900 H   0  0  0  0  0  0  0  0  0  0  0  0
  1  2  1  0  0  0  0
  1  6  1  0  0  0  0
  1 26  1  0  0  0  0
  1 27  1  0  0  0  0
  2  3  1  0  0  0  0
  2 28  1  0  0  0  0
  2 29  1  0  0  0  0
  3  4  1  0  0  0  0
  3 14  1  0  0  0  0
  3 30  1  0  0  0  0
  4  5  1  0  0  0  0
  4 31  1  0  0  0  0
  4 32  1  0  0  0  0
  5  6  1  0  0  0  0
  5 33  1  0  0  0  0
  5 34  1  0  0  0  0
  6  7  1  0  0  0  0
  6  8  1  0  0  0  0
  7  9  1  0  0  0  0
  7 13  2  0  0  0  0
  8 35  1  0  0  0  0
  9 10  2  0  0  0  0
  9 36  1  0  0  0  0
 10 11  1  0  0  0  0
 10 37  1  0  0  0  0
 11 12  2  0  0  0  0
 11 38  1  0  0  0  0
 12 13  1  0  0  0  0
 12 39  1  0  0  0  0
 13 40  1  0  0  0  0
 14 15  1  0  0  0  0
 14 21  1  0  0  0  0
 14 41  1  0  0  0  0
 15 16  1  0  0  0  0
 15 20  2  0  0  0  0
 16 17  2  0  0  0  0
 16 42  1  0  0  0  0
 17 18  1  0  0  0  0
 17 43  1  0  0  0  0
 18 19  2  0  0  0  0
 18 44  1  0  0  0  0
 19 20  1  0  0  0  0
 19 45  1  0  0  0  0
 20 46  1  0  0  0  0
 21 22  1  0  0  0  0
 21 25  1  0  0  0  0
 21 47  1  0  0  0  0
 22 23  1  0  0  0  0
 22 48  1  0  0  0  0
 22 49  1  0  0  0  0
 23 24  1  0  0  0  0
 23 50  1  0  0  0  0
 23 51  1  0  0  0  0
 24 25  1  0  0  0  0
 24 52  1  0  0  0  0
 24 53  1  0  0  0  0
 25 54  1  0  0  0  0
 25 55  1  0  0  0  0
M  CHG  1   3   1
M  END
> <Potency[nM] Delta opioid receptor>
5323

> <Potency[nM] Kappa opioid receptor>
312

> <Potency[nM] Mu opioid receptor>
787

> <Potency[nM] Nociceptin receptor>
41

> <Name>
Cpd66

$$$$
Cpd67
  SciTegic04261111143D

 56 59  0  0  0  0            999 V2000
   11.3140  -23.9280    0.0000 C   0  0  0  0  0  0  0  0  0  0  0  0
   11.3130  -24.7510    0.0000 C   0  0  0  0  0  0  0  0  0  0  0  0
   12.0260  -25.1640    0.0000 C   0  0  0  0  0  0  0  0  0  0  0  0
   12.7400  -24.7500    0.0000 C   0  0  0  0  0  0  0  0  0  0  0  0
   12.7370  -23.9240    0.0000 C   0  0  0  0  0  0  0  0  0  0  0  0
   12.0240  -23.5160    0.0000 C   0  0  0  0  0  0  0  0  0  0  0  0
   13.4520  -23.5090    0.0000 C   0  0  0  0  0  0  0  0  0  0  0  0
   14.1660  -23.9180    0.0000 C   0  0  0  0  0  0  0  0  0  0  0  0
   14.1660  -24.7400    0.0000 C   0  0  0  0  0  0  0  0  0  0  0  0
   14.8840  -25.1500    0.0000 C   0  0  0  0  0  0  0  0  0  0  0  0
   15.5950  -24.7340    0.0000 C   0  0  0  0  0  0  0  0  0  0  0  0
   15.5890  -23.9050    0.0000 C   0  0  0  0  0  0  0  0  0  0  0  0
   14.8750  -23.5000    0.0000 C   0  0  0  0  0  0  0  0  0  0  0  0
   13.4490  -22.6840    0.0000 N   0  3  0  0  0  0  0  0  0  0  0  0
   14.1620  -22.2670    0.0000 C   0  0  0  0  0  0  0  0  0  0  0  0
   14.1610  -21.4460    0.0000 C   0  0  0  0  0  0  0  0  0  0  0  0
   13.4490  -21.0330    0.0000 C   0  0  0  0  0  0  0  0  0  0  0  0
   12.7370  -21.4470    0.0000 C   0  0  0  0  0  0  0  0  0  0  0  0
   12.7360  -22.2740    0.0000 C   0  0  0  0  0  0  0  0  0  0  0  0
   12.7320  -20.6160    0.0000 C   0  0  0  0  0  0  0  0  0  0  0  0
   14.1640  -20.6240    0.0000 O   0  0  0  0  0  0  0  0  0  0  0  0
   12.7360  -19.7790    0.0000 C   0  0  0  0  0  0  0  0  0  0  0  0
   12.0140  -19.3620    0.0000 C   0  0  0  0  0  0  0  0  0  0  0  0
   11.2940  -19.7770    0.0000 C   0  0  0  0  0  0  0  0  0  0  0  0
   11.2960  -20.6130    0.0000 C   0  0  0  0  0  0  0  0  0  0  0  0
   12.0140  -21.0260    0.0000 C   0  0  0  0  0  0  0  0  0  0  0  0
   13.4500  -19.3690    0.0000 O   0  0  0  0  0  0  0  0  0  0  0  0
   14.1600  -19.7840    0.0000 C   0  0  0  0  0  0  0  0  0  0  0  0
   10.3780  -23.3880    0.0000 H   0  0  0  0  0  0  0  0  0  0  0  0
   10.3770  -25.2900    0.0000 H   0  0  0  0  0  0  0  0  0  0  0  0
   12.0260  -26.2440    0.0000 H   0  0  0  0  0  0  0  0  0  0  0  0
   13.6770  -25.2870    0.0000 H   0  0  0  0  0  0  0  0  0  0  0  0
   12.0210  -22.4360    0.0000 H   0  0  0  0  0  0  0  0  0  0  0  0
   13.4520  -23.5090   -1.0900 H   0  0  0  0  0  0  0  0  0  0  0  0
   13.2320  -25.2820    0.0000 H   0  0  0  0  0  0  0  0  0  0  0  0
   14.8900  -26.2300    0.0000 H   0  0  0  0  0  0  0  0  0  0  0  0
   16.5340  -25.2680    0.0000 H   0  0  0  0  0  0  0  0  0  0  0  0
   16.5200  -23.3580    0.0000 H   0  0  0  0  0  0  0  0  0  0  0  0
   14.8660  -22.4200    0.0000 H   0  0  0  0  0  0  0  0  0  0  0  0
   13.4490  -22.6840   -1.0100 H   0  0  0  0  0  0  0  0  0  0  0  0
   14.7080  -22.5800   -0.8900 H   0  0  0  0  0  0  0  0  0  0  0  0
   14.7080  -22.5800    0.8900 H   0  0  0  0  0  0  0  0  0  0  0  0
   14.7060  -21.1320   -0.8900 H   0  0  0  0  0  0  0  0  0  0  0  0
   14.7060  -21.1320    0.8900 H   0  0  0  0  0  0  0  0  0  0  0  0
   12.1920  -21.1330   -0.8900 H   0  0  0  0  0  0  0  0  0  0  0  0
   12.1920  -21.1330    0.8900 H   0  0  0  0  0  0  0  0  0  0  0  0
   12.1910  -22.5890    0.8900 H   0  0  0  0  0  0  0  0  0  0  0  0
   12.1910  -22.5890   -0.8900 H   0  0  0  0  0  0  0  0  0  0  0  0
   14.8700  -21.2740    0.0000 H   0  0  0  0  0  0  0  0  0  0  0  0
   12.0140  -18.2820    0.0000 H   0  0  0  0  0  0  0  0  0  0  0  0
   10.3580  -19.2380    0.0000 H   0  0  0  0  0  0  0  0  0  0  0  0
   10.3620  -21.1550    0.0000 H   0  0  0  0  0  0  0  0  0  0  0  0
   12.0120  -22.1060    0.0000 H   0  0  0  0  0  0  0  0  0  0  0  0
   14.9920  -19.0800    0.0000 H   0  0  0  0  0  0  0  0  0  0  0  0
   14.2140  -20.4110   -0.8900 H   0  0  0  0  0  0  0  0  0  0  0  0
   14.2140  -20.4110    0.8900 H   0  0  0  0  0  0  0  0  0  0  0  0
  1  2  1  0  0  0  0
  1  6  2  0  0  0  0
  1 29  1  0  0  0  0
  2  3  2  0  0  0  0
  2 30  1  0  0  0  0
  3  4  1  0  0  0  0
  3 31  1  0  0  0  0
  4  5  2  0  0  0  0
  4 32  1  0  0  0  0
  5  6  1  0  0  0  0
  5  7  1  0  0  0  0
  6 33  1  0  0  0  0
  7  8  1  0  0  0  0
  7 14  1  0  0  0  0
  7 34  1  0  0  0  0
  8  9  1  0  0  0  0
  8 13  2  0  0  0  0
  9 10  2  0  0  0  0
  9 35  1  0  0  0  0
 10 11  1  0  0  0  0
 10 36  1  0  0  0  0
 11 12  2  0  0  0  0
 11 37  1  0  0  0  0
 12 13  1  0  0  0  0
 12 38  1  0  0  0  0
 13 39  1  0  0  0  0
 14 15  1  0  0  0  0
 14 19  1  0  0  0  0
 14 40  1  0  0  0  0
 15 16  1  0  0  0  0
 15 41  1  0  0  0  0
 15 42  1  0  0  0  0
 16 17  1  0  0  0  0
 16 43  1  0  0  0  0
 16 44  1  0  0  0  0
 17 18  1  0  0  0  0
 17 20  1  0  0  0  0
 17 21  1  0  0  0  0
 18 19  1  0  0  0  0
 18 45  1  0  0  0  0
 18 46  1  0  0  0  0
 19 47  1  0  0  0  0
 19 48  1  0  0  0  0
 20 22  1  0  0  0  0
 20 26  2  0  0  0  0
 21 49  1  0  0  0  0
 22 23  2  0  0  0  0
 22 27  1  0  0  0  0
 23 24  1  0  0  0  0
 23 50  1  0  0  0  0
 24 25  2  0  0  0  0
 24 51  1  0  0  0  0
 25 26  1  0  0  0  0
 25 52  1  0  0  0  0
 26 53  1  0  0  0  0
 27 28  1  0  0  0  0
 28 54  1  0  0  0  0
 28 55  1  0  0  0  0
 28 56  1  0  0  0  0
M  CHG  1  14   1
M  END
> <Potency[nM] Delta opioid receptor>
4392

> <Potency[nM] Kappa opioid receptor>
4160

> <Potency[nM] Mu opioid receptor>
983

> <Potency[nM] Nociceptin receptor>
85

> <Name>
Cpd67

$$$$
Cpd68
  SciTegic04261111143D

 58 61  0  0  0  0            999 V2000
   -2.8580    1.0580    0.0000 C   0  0  0  0  0  0  0  0  0  0  0  0
   -3.5730    0.6520    0.0000 C   0  0  0  0  0  0  0  0  0  0  0  0
   -3.5780   -0.1680    0.0000 C   0  0  0  0  0  0  0  0  0  0  0  0
   -2.8650   -0.5890    0.0000 N   0  3  0  0  0  0  0  0  0  0  0  0
   -2.1500   -0.1790    0.0000 C   0  0  0  0  0  0  0  0  0  0  0  0
   -2.1430    0.6480    0.0000 C   0  0  0  0  0  0  0  0  0  0  0  0
   -4.9970    2.2970    0.0000 C   0  0  0  0  0  0  0  0  0  0  0  0
   -4.9980    1.4700    0.0000 C   0  0  0  0  0  0  0  0  0  0  0  0
   -4.2850    1.0540    0.0000 C   0  0  0  0  0  0  0  0  0  0  0  0
   -3.5690    1.4700    0.0000 C   0  0  0  0  0  0  0  0  0  0  0  0
   -3.5720    2.3010    0.0000 C   0  0  0  0  0  0  0  0  0  0  0  0
   -4.2870    2.7080    0.0000 C   0  0  0  0  0  0  0  0  0  0  0  0
   -2.8560    2.7140    0.0000 C   0  0  0  0  0  0  0  0  0  0  0  0
   -2.1420    2.3020    0.0000 N   0  3  0  0  0  0  0  0  0  0  0  0
   -2.1380    1.4730    0.0000 O   0  0  0  0  0  0  0  0  0  0  0  0
   -2.8720   -1.4090    0.0000 C   0  0  0  0  0  0  0  0  0  0  0  0
   -3.5880   -1.8190    0.0000 C   0  0  0  0  0  0  0  0  0  0  0  0
   -2.1620   -1.8300    0.0000 C   0  0  0  0  0  0  0  0  0  0  0  0
   -4.2980   -1.4000    0.0000 C   0  0  0  0  0  0  0  0  0  0  0  0
   -5.0180   -1.8040    0.0000 C   0  0  0  0  0  0  0  0  0  0  0  0
   -5.0250   -2.6300    0.0000 C   0  0  0  0  0  0  0  0  0  0  0  0
   -4.3050   -3.0500    0.0000 C   0  0  0  0  0  0  0  0  0  0  0  0
   -3.5930   -2.6390    0.0000 C   0  0  0  0  0  0  0  0  0  0  0  0
   -2.1700   -2.6540    0.0000 C   0  0  0  0  0  0  0  0  0  0  0  0
   -1.4560   -3.0690    0.0000 C   0  0  0  0  0  0  0  0  0  0  0  0
   -0.7390   -2.6650    0.0000 C   0  0  0  0  0  0  0  0  0  0  0  0
   -0.7350   -1.8350    0.0000 C   0  0  0  0  0  0  0  0  0  0  0  0
   -1.4500   -1.4190    0.0000 C   0  0  0  0  0  0  0  0  0  0  0  0
   -4.2950   -0.5760    0.0000 F   0  0  0  0  0  0  0  0  0  0  0  0
   -1.4460   -0.5940    0.0000 F   0  0  0  0  0  0  0  0  0  0  0  0
   -4.1160    0.9700   -0.8900 H   0  0  0  0  0  0  0  0  0  0  0  0
   -4.1160    0.9700    0.8900 H   0  0  0  0  0  0  0  0  0  0  0  0
   -4.1250   -0.4780   -0.8900 H   0  0  0  0  0  0  0  0  0  0  0  0
   -4.1250   -0.4780    0.8900 H   0  0  0  0  0  0  0  0  0  0  0  0
   -2.8650   -0.5890    1.0100 H   0  0  0  0  0  0  0  0  0  0  0  0
   -1.6070   -0.4970   -0.8900 H   0  0  0  0  0  0  0  0  0  0  0  0
   -1.6070   -0.4970    0.8900 H   0  0  0  0  0  0  0  0  0  0  0  0
   -1.5970    0.9610    0.8900 H   0  0  0  0  0  0  0  0  0  0  0  0
   -1.5970    0.9610   -0.8900 H   0  0  0  0  0  0  0  0  0  0  0  0
   -5.9320    2.8370    0.0000 H   0  0  0  0  0  0  0  0  0  0  0  0
   -5.9350    0.9330    0.0000 H   0  0  0  0  0  0  0  0  0  0  0  0
   -4.2860   -0.0260    0.0000 H   0  0  0  0  0  0  0  0  0  0  0  0
   -4.2910    3.7880    0.0000 H   0  0  0  0  0  0  0  0  0  0  0  0
   -2.8560    3.3430    0.8900 H   0  0  0  0  0  0  0  0  0  0  0  0
   -2.8560    3.3430   -0.8900 H   0  0  0  0  0  0  0  0  0  0  0  0
   -2.0990    1.7030    0.8120 H   0  0  0  0  0  0  0  0  0  0  0  0
   -1.3750    2.9580    0.0250 H   0  0  0  0  0  0  0  0  0  0  0  0
   -2.0780    1.7400   -0.8370 H   0  0  0  0  0  0  0  0  0  0  0  0
   -1.4300    0.8250    0.0000 H   0  0  0  0  0  0  0  0  0  0  0  0
   -2.8720   -1.4090   -1.0900 H   0  0  0  0  0  0  0  0  0  0  0  0
   -5.9480   -1.2540    0.0000 H   0  0  0  0  0  0  0  0  0  0  0  0
   -5.9640   -3.1640    0.0000 H   0  0  0  0  0  0  0  0  0  0  0  0
   -4.3070   -4.1300    0.0000 H   0  0  0  0  0  0  0  0  0  0  0  0
   -2.6590   -3.1820    0.0000 H   0  0  0  0  0  0  0  0  0  0  0  0
   -3.1090   -3.1880    0.0000 H   0  0  0  0  0  0  0  0  0  0  0  0
   -1.4630   -4.1490    0.0000 H   0  0  0  0  0  0  0  0  0  0  0  0
    0.1920   -3.2120    0.0000 H   0  0  0  0  0  0  0  0  0  0  0  0
    0.2030   -1.2990    0.0000 H   0  0  0  0  0  0  0  0  0  0  0  0
  1  2  1  0  0  0  0
  1  6  1  0  0  0  0
  1 10  1  0  0  0  0
  1 15  1  0  0  0  0
  2  3  1  0  0  0  0
  2 31  1  0  0  0  0
  2 32  1  0  0  0  0
  3  4  1  0  0  0  0
  3 33  1  0  0  0  0
  3 34  1  0  0  0  0
  4  5  1  0  0  0  0
  4 16  1  0  0  0  0
  4 35  1  0  0  0  0
  5  6  1  0  0  0  0
  5 36  1  0  0  0  0
  5 37  1  0  0  0  0
  6 38  1  0  0  0  0
  6 39  1  0  0  0  0
  7  8  1  0  0  0  0
  7 12  2  0  0  0  0
  7 40  1  0  0  0  0
  8  9  2  0  0  0  0
  8 41  1  0  0  0  0
  9 10  1  0  0  0  0
  9 42  1  0  0  0  0
 10 11  2  0  0  0  0
 11 12  1  0  0  0  0
 11 13  1  0  0  0  0
 12 43  1  0  0  0  0
 13 14  1  0  0  0  0
 13 44  1  0  0  0  0
 13 45  1  0  0  0  0
 14 46  1  0  0  0  0
 14 47  1  0  0  0  0
 14 48  1  0  0  0  0
 15 49  1  0  0  0  0
 16 17  1  0  0  0  0
 16 18  1  0  0  0  0
 16 50  1  0  0  0  0
 17 19  1  0  0  0  0
 17 23  2  0  0  0  0
 18 24  1  0  0  0  0
 18 28  2  0  0  0  0
 19 20  2  0  0  0  0
 19 29  1  0  0  0  0
 20 21  1  0  0  0  0
 20 51  1  0  0  0  0
 21 22  2  0  0  0  0
 21 52  1  0  0  0  0
 22 23  1  0  0  0  0
 22 53  1  0  0  0  0
 23 54  1  0  0  0  0
 24 25  2  0  0  0  0
 24 55  1  0  0  0  0
 25 26  1  0  0  0  0
 25 56  1  0  0  0  0
 26 27  2  0  0  0  0
 26 57  1  0  0  0  0
 27 28  1  0  0  0  0
 27 58  1  0  0  0  0
 28 30  1  0  0  0  0
M  CHG  2   4   1  14   1
M  END
> <Potency[nM] Delta opioid receptor>
3702

> <Potency[nM] Kappa opioid receptor>
116

> <Potency[nM] Mu opioid receptor>
37

> <Potency[nM] Nociceptin receptor>
0.5

> <Name>
Cpd68

$$$$
Cpd69
  SciTegic04261111143D

 56 59  0  0  1  0            999 V2000
    5.7460   -8.3280    0.0000 C   0  0  0  0  0  0  0  0  0  0  0  0
    5.7460   -9.1560    0.0000 C   0  0  0  0  0  0  0  0  0  0  0  0
    6.4590   -9.5680    0.0000 N   0  3  0  0  0  0  0  0  0  0  0  0
    7.1780   -9.1560    0.0000 C   0  0  0  0  0  0  0  0  0  0  0  0
    7.1780   -8.3280    0.0000 C   0  0  0  0  0  0  0  0  0  0  0  0
    6.4590   -7.9110    0.0000 C   0  0  0  0  0  0  0  0  0  0  0  0
    5.7410   -7.4990    0.0000 C   0  0  0  0  0  0  0  0  0  0  0  0
    7.1650   -7.4940    0.0000 O   0  0  0  0  0  0  0  0  0  0  0  0
    5.7420   -6.6700    0.0000 C   0  0  0  0  0  0  0  0  0  0  0  0
    5.0240   -6.2580    0.0000 C   0  0  0  0  0  0  0  0  0  0  0  0
    4.3070   -6.6740    0.0000 C   0  0  0  0  0  0  0  0  0  0  0  0
    4.3120   -7.5060    0.0000 C   0  0  0  0  0  0  0  0  0  0  0  0
    5.0300   -7.9150    0.0000 C   0  0  0  0  0  0  0  0  0  0  0  0
    6.4580  -10.3930    0.0000 C   0  0  2  0  0  0  0  0  0  0  0  0
    5.7440  -10.8040    0.0000 C   0  0  0  0  0  0  0  0  0  0  0  0
    5.0360  -10.3870    0.0000 C   0  0  0  0  0  0  0  0  0  0  0  0
    4.3220  -10.7980    0.0000 C   0  0  0  0  0  0  0  0  0  0  0  0
    4.3200  -11.6220    0.0000 C   0  0  0  0  0  0  0  0  0  0  0  0
    5.0380  -12.0350    0.0000 C   0  0  0  0  0  0  0  0  0  0  0  0
    5.7490  -11.6220    0.0000 C   0  0  0  0  0  0  0  0  0  0  0  0
    7.1680  -10.8050    0.0000 C   0  0  0  0  0  0  0  0  0  0  0  0
    7.1660  -11.6300    0.0000 C   0  0  0  0  0  0  0  0  0  0  0  0
    7.8780  -12.0430    0.0000 C   0  0  0  0  0  0  0  0  0  0  0  0
    8.5930  -11.6320    0.0000 C   0  0  0  0  0  0  0  0  0  0  0  0
    8.5920  -10.8030    0.0000 C   0  0  0  0  0  0  0  0  0  0  0  0
    7.8790  -10.3940    0.0000 C   0  0  0  0  0  0  0  0  0  0  0  0
    7.8780   -9.5700    0.0000 C   0  0  0  0  0  0  0  0  0  0  0  0
    8.5910   -9.1570    0.0000 O   0  0  0  0  0  0  0  0  0  0  0  0
    5.2000   -8.0150    0.8900 H   0  0  0  0  0  0  0  0  0  0  0  0
    5.2000   -8.0150   -0.8900 H   0  0  0  0  0  0  0  0  0  0  0  0
    5.2010   -9.4710   -0.8900 H   0  0  0  0  0  0  0  0  0  0  0  0
    5.2010   -9.4710    0.8900 H   0  0  0  0  0  0  0  0  0  0  0  0
    6.4590   -9.5680    1.0100 H   0  0  0  0  0  0  0  0  0  0  0  0
    7.7220   -9.4720   -0.8900 H   0  0  0  0  0  0  0  0  0  0  0  0
    7.7220   -9.4720    0.8900 H   0  0  0  0  0  0  0  0  0  0  0  0
    7.7230   -8.0140   -0.8900 H   0  0  0  0  0  0  0  0  0  0  0  0
    7.7230   -8.0140    0.8900 H   0  0  0  0  0  0  0  0  0  0  0  0
    7.8800   -8.1340    0.0000 H   0  0  0  0  0  0  0  0  0  0  0  0
    6.6770   -6.1290    0.0000 H   0  0  0  0  0  0  0  0  0  0  0  0
    5.0210   -5.1780    0.0000 H   0  0  0  0  0  0  0  0  0  0  0  0
    3.3700   -6.1380    0.0000 H   0  0  0  0  0  0  0  0  0  0  0  0
    3.3800   -8.0520    0.0000 H   0  0  0  0  0  0  0  0  0  0  0  0
    5.0360   -8.9950    0.0000 H   0  0  0  0  0  0  0  0  0  0  0  0
    6.4580  -10.3930   -1.0900 H   0  0  0  0  0  0  0  0  0  0  0  0
    5.0410   -9.3070    0.0000 H   0  0  0  0  0  0  0  0  0  0  0  0
    3.3880  -10.2560    0.0000 H   0  0  0  0  0  0  0  0  0  0  0  0
    3.3840  -12.1620    0.0000 H   0  0  0  0  0  0  0  0  0  0  0  0
    5.0400  -13.1150    0.0000 H   0  0  0  0  0  0  0  0  0  0  0  0
    6.6870  -12.1580    0.0000 H   0  0  0  0  0  0  0  0  0  0  0  0
    6.2290  -12.1680    0.0000 H   0  0  0  0  0  0  0  0  0  0  0  0
    7.8760  -13.1230    0.0000 H   0  0  0  0  0  0  0  0  0  0  0  0
    9.5280  -12.1720    0.0000 H   0  0  0  0  0  0  0  0  0  0  0  0
    9.5260  -10.2610    0.0000 H   0  0  0  0  0  0  0  0  0  0  0  0
    7.3330   -9.2560    0.8900 H   0  0  0  0  0  0  0  0  0  0  0  0
    7.3330   -9.2560   -0.8900 H   0  0  0  0  0  0  0  0  0  0  0  0
    9.0820   -9.4250    0.7800 H   0  0  0  0  0  0  0  0  0  0  0  0
  1  2  1  0  0  0  0
  1  6  1  0  0  0  0
  1 29  1  0  0  0  0
  1 30  1  0  0  0  0
  2  3  1  0  0  0  0
  2 31  1  0  0  0  0
  2 32  1  0  0  0  0
  3  4  1  0  0  0  0
  3 14  1  0  0  0  0
  3 33  1  0  0  0  0
  4  5  1  0  0  0  0
  4 34  1  0  0  0  0
  4 35  1  0  0  0  0
  5  6  1  0  0  0  0
  5 36  1  0  0  0  0
  5 37  1  0  0  0  0
  6  7  1  0  0  0  0
  6  8  1  0  0  0  0
  7  9  1  0  0  0  0
  7 13  2  0  0  0  0
  8 38  1  0  0  0  0
  9 10  2  0  0  0  0
  9 39  1  0  0  0  0
 10 11  1  0  0  0  0
 10 40  1  0  0  0  0
 11 12  2  0  0  0  0
 11 41  1  0  0  0  0
 12 13  1  0  0  0  0
 12 42  1  0  0  0  0
 13 43  1  0  0  0  0
 14 15  1  0  0  0  0
 14 21  1  0  0  0  0
 14 44  1  0  0  0  0
 15 16  1  0  0  0  0
 15 20  2  0  0  0  0
 16 17  2  0  0  0  0
 16 45  1  0  0  0  0
 17 18  1  0  0  0  0
 17 46  1  0  0  0  0
 18 19  2  0  0  0  0
 18 47  1  0  0  0  0
 19 20  1  0  0  0  0
 19 48  1  0  0  0  0
 20 49  1  0  0  0  0
 21 22  1  0  0  0  0
 21 26  2  0  0  0  0
 22 23  2  0  0  0  0
 22 50  1  0  0  0  0
 23 24  1  0  0  0  0
 23 51  1  0  0  0  0
 24 25  2  0  0  0  0
 24 52  1  0  0  0  0
 25 26  1  0  0  0  0
 25 53  1  0  0  0  0
 26 27  1  0  0  0  0
 27 28  1  0  0  0  0
 27 54  1  0  0  0  0
 27 55  1  0  0  0  0
 28 56  1  0  0  0  0
M  CHG  1   3   1
M  END
> <Potency[nM] Delta opioid receptor>
1977

> <Potency[nM] Kappa opioid receptor>
1174

> <Potency[nM] Mu opioid receptor>
120

> <Potency[nM] Nociceptin receptor>
9

> <Name>
Cpd69

$$$$
Cpd70
  SciTegic04261111143D

 60 62  0  0  1  0            999 V2000
   -3.6210    0.8340    0.0000 C   0  0  0  0  0  0  0  0  0  0  0  0
   -3.6210    0.0050    0.0000 C   0  0  0  0  0  0  0  0  0  0  0  0
   -2.9060   -0.4080    0.0000 N   0  3  0  0  0  0  0  0  0  0  0  0
   -2.1870    0.0050    0.0000 C   0  0  0  0  0  0  0  0  0  0  0  0
   -2.1870    0.8340    0.0000 C   0  0  0  0  0  0  0  0  0  0  0  0
   -2.9060    1.2510    0.0000 C   0  0  0  0  0  0  0  0  0  0  0  0
   -3.6250    1.6640    0.0000 C   0  0  0  0  0  0  0  0  0  0  0  0
   -2.2000    1.6680    0.0000 O   0  0  0  0  0  0  0  0  0  0  0  0
   -3.6250    2.4940    0.0000 C   0  0  0  0  0  0  0  0  0  0  0  0
   -4.3430    2.9060    0.0000 C   0  0  0  0  0  0  0  0  0  0  0  0
   -5.0610    2.4900    0.0000 C   0  0  0  0  0  0  0  0  0  0  0  0
   -5.0560    1.6560    0.0000 C   0  0  0  0  0  0  0  0  0  0  0  0
   -4.3370    1.2480    0.0000 C   0  0  0  0  0  0  0  0  0  0  0  0
   -2.9070   -1.2330    0.0000 C   0  0  2  0  0  0  0  0  0  0  0  0
   -3.6220   -1.6440    0.0000 C   0  0  0  0  0  0  0  0  0  0  0  0
   -4.3320   -1.2270    0.0000 C   0  0  0  0  0  0  0  0  0  0  0  0
   -5.0460   -1.6380    0.0000 C   0  0  0  0  0  0  0  0  0  0  0  0
   -5.0480   -2.4640    0.0000 C   0  0  0  0  0  0  0  0  0  0  0  0
   -4.3290   -2.8770    0.0000 C   0  0  0  0  0  0  0  0  0  0  0  0
   -3.6170   -2.4640    0.0000 C   0  0  0  0  0  0  0  0  0  0  0  0
   -2.2000   -1.6410    0.0000 C   0  0  0  0  0  0  0  0  0  0  0  0
   -1.4850   -1.2330    0.0000 C   0  0  0  0  0  0  0  0  0  0  0  0
   -0.7750   -1.6450    0.0000 C   0  0  0  0  0  0  0  0  0  0  0  0
   -0.0600   -1.2370    0.0000 C   0  0  0  0  0  0  0  0  0  0  0  0
    0.6510   -1.6500    0.0000 C   0  0  0  0  0  0  0  0  0  0  0  0
    1.3660   -1.2420    0.0000 C   0  0  0  0  0  0  0  0  0  0  0  0
   -4.1670    1.1470    0.8900 H   0  0  0  0  0  0  0  0  0  0  0  0
   -4.1670    1.1470   -0.8900 H   0  0  0  0  0  0  0  0  0  0  0  0
   -4.1660   -0.3100   -0.8900 H   0  0  0  0  0  0  0  0  0  0  0  0
   -4.1660   -0.3100    0.8900 H   0  0  0  0  0  0  0  0  0  0  0  0
   -2.9060   -0.4080    1.0100 H   0  0  0  0  0  0  0  0  0  0  0  0
   -1.6420   -0.3100   -0.8900 H   0  0  0  0  0  0  0  0  0  0  0  0
   -1.6420   -0.3100    0.8900 H   0  0  0  0  0  0  0  0  0  0  0  0
   -1.6420    1.1480   -0.8900 H   0  0  0  0  0  0  0  0  0  0  0  0
   -1.6420    1.1480    0.8900 H   0  0  0  0  0  0  0  0  0  0  0  0
   -1.4850    1.0280    0.0000 H   0  0  0  0  0  0  0  0  0  0  0  0
   -2.6900    3.0350    0.0000 H   0  0  0  0  0  0  0  0  0  0  0  0
   -4.3450    3.9860    0.0000 H   0  0  0  0  0  0  0  0  0  0  0  0
   -5.9980    3.0260    0.0000 H   0  0  0  0  0  0  0  0  0  0  0  0
   -5.9880    1.1100    0.0000 H   0  0  0  0  0  0  0  0  0  0  0  0
   -4.3300    0.1680    0.0000 H   0  0  0  0  0  0  0  0  0  0  0  0
   -2.9070   -1.2330   -1.0900 H   0  0  0  0  0  0  0  0  0  0  0  0
   -4.3270   -0.1470    0.0000 H   0  0  0  0  0  0  0  0  0  0  0  0
   -5.9800   -1.0960    0.0000 H   0  0  0  0  0  0  0  0  0  0  0  0
   -5.9830   -3.0040    0.0000 H   0  0  0  0  0  0  0  0  0  0  0  0
   -4.3270   -3.9570    0.0000 H   0  0  0  0  0  0  0  0  0  0  0  0
   -2.6800   -3.0000    0.0000 H   0  0  0  0  0  0  0  0  0  0  0  0
   -2.2020   -2.2700   -0.8900 H   0  0  0  0  0  0  0  0  0  0  0  0
   -2.2020   -2.2700    0.8900 H   0  0  0  0  0  0  0  0  0  0  0  0
   -1.4830   -0.6040    0.8900 H   0  0  0  0  0  0  0  0  0  0  0  0
   -1.4830   -0.6040   -0.8900 H   0  0  0  0  0  0  0  0  0  0  0  0
   -0.7770   -2.2740   -0.8900 H   0  0  0  0  0  0  0  0  0  0  0  0
   -0.7770   -2.2740    0.8900 H   0  0  0  0  0  0  0  0  0  0  0  0
   -0.0580   -0.6080    0.8900 H   0  0  0  0  0  0  0  0  0  0  0  0
   -0.0580   -0.6080   -0.8900 H   0  0  0  0  0  0  0  0  0  0  0  0
    0.6490   -2.2790   -0.8900 H   0  0  0  0  0  0  0  0  0  0  0  0
    0.6490   -2.2790    0.8900 H   0  0  0  0  0  0  0  0  0  0  0  0
    1.4150   -0.5960   -0.8760 H   0  0  0  0  0  0  0  0  0  0  0  0
    2.1910   -1.9540   -0.0270 H   0  0  0  0  0  0  0  0  0  0  0  0
    1.4390   -0.6360    0.9030 H   0  0  0  0  0  0  0  0  0  0  0  0
  1  2  1  0  0  0  0
  1  6  1  0  0  0  0
  1 27  1  0  0  0  0
  1 28  1  0  0  0  0
  2  3  1  0  0  0  0
  2 29  1  0  0  0  0
  2 30  1  0  0  0  0
  3  4  1  0  0  0  0
  3 14  1  0  0  0  0
  3 31  1  0  0  0  0
  4  5  1  0  0  0  0
  4 32  1  0  0  0  0
  4 33  1  0  0  0  0
  5  6  1  0  0  0  0
  5 34  1  0  0  0  0
  5 35  1  0  0  0  0
  6  7  1  0  0  0  0
  6  8  1  0  0  0  0
  7  9  1  0  0  0  0
  7 13  2  0  0  0  0
  8 36  1  0  0  0  0
  9 10  2  0  0  0  0
  9 37  1  0  0  0  0
 10 11  1  0  0  0  0
 10 38  1  0  0  0  0
 11 12  2  0  0  0  0
 11 39  1  0  0  0  0
 12 13  1  0  0  0  0
 12 40  1  0  0  0  0
 13 41  1  0  0  0  0
 14 15  1  0  0  0  0
 14 21  1  0  0  0  0
 14 42  1  0  0  0  0
 15 16  1  0  0  0  0
 15 20  2  0  0  0  0
 16 17  2  0  0  0  0
 16 43  1  0  0  0  0
 17 18  1  0  0  0  0
 17 44  1  0  0  0  0
 18 19  2  0  0  0  0
 18 45  1  0  0  0  0
 19 20  1  0  0  0  0
 19 46  1  0  0  0  0
 20 47  1  0  0  0  0
 21 22  1  0  0  0  0
 21 48  1  0  0  0  0
 21 49  1  0  0  0  0
 22 23  1  0  0  0  0
 22 50  1  0  0  0  0
 22 51  1  0  0  0  0
 23 24  1  0  0  0  0
 23 52  1  0  0  0  0
 23 53  1  0  0  0  0
 24 25  1  0  0  0  0
 24 54  1  0  0  0  0
 24 55  1  0  0  0  0
 25 26  1  0  0  0  0
 25 56  1  0  0  0  0
 25 57  1  0  0  0  0
 26 58  1  0  0  0  0
 26 59  1  0  0  0  0
 26 60  1  0  0  0  0
M  CHG  1   3   1
M  END
> <Potency[nM] Delta opioid receptor>
550

> <Potency[nM] Kappa opioid receptor>
335

> <Potency[nM] Mu opioid receptor>
144

> <Potency[nM] Nociceptin receptor>
18

> <Name>
Cpd70

$$$$
Cpd71
  SciTegic04261111143D

 55 58  0  0  1  0            999 V2000
   14.5820   -7.6780    0.0000 C   0  0  0  0  0  0  0  0  0  0  0  0
   14.5820   -8.5070    0.0000 C   0  0  0  0  0  0  0  0  0  0  0  0
   15.2960   -8.9190    0.0000 N   0  3  0  0  0  0  0  0  0  0  0  0
   16.0140   -8.5070    0.0000 C   0  0  0  0  0  0  0  0  0  0  0  0
   16.0140   -7.6780    0.0000 C   0  0  0  0  0  0  0  0  0  0  0  0
   15.2960   -7.2610    0.0000 C   0  0  0  0  0  0  0  0  0  0  0  0
   14.5780   -6.8490    0.0000 C   0  0  0  0  0  0  0  0  0  0  0  0
   16.0020   -6.8450    0.0000 O   0  0  0  0  0  0  0  0  0  0  0  0
   14.5780   -6.0200    0.0000 C   0  0  0  0  0  0  0  0  0  0  0  0
   13.8610   -5.6080    0.0000 C   0  0  0  0  0  0  0  0  0  0  0  0
   13.1440   -6.0240    0.0000 C   0  0  0  0  0  0  0  0  0  0  0  0
   13.1490   -6.8570    0.0000 C   0  0  0  0  0  0  0  0  0  0  0  0
   13.8670   -7.2650    0.0000 C   0  0  0  0  0  0  0  0  0  0  0  0
   15.2950   -9.7430    0.0000 C   0  0  2  0  0  0  0  0  0  0  0  0
   14.5810  -10.1540    0.0000 C   0  0  0  0  0  0  0  0  0  0  0  0
   13.8720   -9.7370    0.0000 C   0  0  0  0  0  0  0  0  0  0  0  0
   13.1580  -10.1480    0.0000 C   0  0  0  0  0  0  0  0  0  0  0  0
   13.1570  -10.9730    0.0000 C   0  0  0  0  0  0  0  0  0  0  0  0
   13.8750  -11.3860    0.0000 C   0  0  0  0  0  0  0  0  0  0  0  0
   14.5860  -10.9730    0.0000 C   0  0  0  0  0  0  0  0  0  0  0  0
   16.0050  -10.1550    0.0000 C   0  0  0  0  0  0  0  0  0  0  0  0
   16.0030  -10.9800    0.0000 C   0  0  0  0  0  0  0  0  0  0  0  0
   16.7150  -11.3930    0.0000 C   0  0  0  0  0  0  0  0  0  0  0  0
   17.4300  -10.9820    0.0000 C   0  0  0  0  0  0  0  0  0  0  0  0
   17.4290  -10.1540    0.0000 C   0  0  0  0  0  0  0  0  0  0  0  0
   16.7160   -9.7440    0.0000 C   0  0  0  0  0  0  0  0  0  0  0  0
   16.7150   -8.9200    0.0000 C   0  0  0  0  0  0  0  0  0  0  0  0
   16.7070   -8.0950    0.0000 F   0  0  0  0  0  0  0  0  0  0  0  0
   17.5390   -8.9160    0.0000 F   0  0  0  0  0  0  0  0  0  0  0  0
   15.8900   -8.9260    0.0000 F   0  0  0  0  0  0  0  0  0  0  0  0
   14.0360   -7.3650    0.8900 H   0  0  0  0  0  0  0  0  0  0  0  0
   14.0360   -7.3650   -0.8900 H   0  0  0  0  0  0  0  0  0  0  0  0
   14.0370   -8.8220   -0.8900 H   0  0  0  0  0  0  0  0  0  0  0  0
   14.0370   -8.8220    0.8900 H   0  0  0  0  0  0  0  0  0  0  0  0
   15.2960   -8.9190    1.0100 H   0  0  0  0  0  0  0  0  0  0  0  0
   16.5590   -8.8220   -0.8900 H   0  0  0  0  0  0  0  0  0  0  0  0
   16.5590   -8.8220    0.8900 H   0  0  0  0  0  0  0  0  0  0  0  0
   16.5590   -7.3640   -0.8900 H   0  0  0  0  0  0  0  0  0  0  0  0
   16.5590   -7.3640    0.8900 H   0  0  0  0  0  0  0  0  0  0  0  0
   16.7170   -7.4860    0.0000 H   0  0  0  0  0  0  0  0  0  0  0  0
   15.5130   -5.4790    0.0000 H   0  0  0  0  0  0  0  0  0  0  0  0
   13.8590   -4.5280    0.0000 H   0  0  0  0  0  0  0  0  0  0  0  0
   12.2070   -5.4880    0.0000 H   0  0  0  0  0  0  0  0  0  0  0  0
   12.2170   -7.4030    0.0000 H   0  0  0  0  0  0  0  0  0  0  0  0
   13.8740   -8.3450    0.0000 H   0  0  0  0  0  0  0  0  0  0  0  0
   15.2950   -9.7430   -1.0900 H   0  0  0  0  0  0  0  0  0  0  0  0
   13.8770   -8.6570    0.0000 H   0  0  0  0  0  0  0  0  0  0  0  0
   12.2230   -9.6070    0.0000 H   0  0  0  0  0  0  0  0  0  0  0  0
   12.2220  -11.5130    0.0000 H   0  0  0  0  0  0  0  0  0  0  0  0
   13.8770  -12.4660    0.0000 H   0  0  0  0  0  0  0  0  0  0  0  0
   15.5240  -11.5090    0.0000 H   0  0  0  0  0  0  0  0  0  0  0  0
   15.0660  -11.5180    0.0000 H   0  0  0  0  0  0  0  0  0  0  0  0
   16.7130  -12.4730    0.0000 H   0  0  0  0  0  0  0  0  0  0  0  0
   18.3650  -11.5220    0.0000 H   0  0  0  0  0  0  0  0  0  0  0  0
   18.3640   -9.6130    0.0000 H   0  0  0  0  0  0  0  0  0  0  0  0
  1  2  1  0  0  0  0
  1  6  1  0  0  0  0
  1 31  1  0  0  0  0
  1 32  1  0  0  0  0
  2  3  1  0  0  0  0
  2 33  1  0  0  0  0
  2 34  1  0  0  0  0
  3  4  1  0  0  0  0
  3 14  1  0  0  0  0
  3 35  1  0  0  0  0
  4  5  1  0  0  0  0
  4 36  1  0  0  0  0
  4 37  1  0  0  0  0
  5  6  1  0  0  0  0
  5 38  1  0  0  0  0
  5 39  1  0  0  0  0
  6  7  1  0  0  0  0
  6  8  1  0  0  0  0
  7  9  1  0  0  0  0
  7 13  2  0  0  0  0
  8 40  1  0  0  0  0
  9 10  2  0  0  0  0
  9 41  1  0  0  0  0
 10 11  1  0  0  0  0
 10 42  1  0  0  0  0
 11 12  2  0  0  0  0
 11 43  1  0  0  0  0
 12 13  1  0  0  0  0
 12 44  1  0  0  0  0
 13 45  1  0  0  0  0
 14 15  1  0  0  0  0
 14 21  1  0  0  0  0
 14 46  1  0  0  0  0
 15 16  1  0  0  0  0
 15 20  2  0  0  0  0
 16 17  2  0  0  0  0
 16 47  1  0  0  0  0
 17 18  1  0  0  0  0
 17 48  1  0  0  0  0
 18 19  2  0  0  0  0
 18 49  1  0  0  0  0
 19 20  1  0  0  0  0
 19 50  1  0  0  0  0
 20 51  1  0  0  0  0
 21 22  1  0  0  0  0
 21 26  2  0  0  0  0
 22 23  2  0  0  0  0
 22 52  1  0  0  0  0
 23 24  1  0  0  0  0
 23 53  1  0  0  0  0
 24 25  2  0  0  0  0
 24 54  1  0  0  0  0
 25 26  1  0  0  0  0
 25 55  1  0  0  0  0
 26 27  1  0  0  0  0
 27 28  1  0  0  0  0
 27 29  1  0  0  0  0
 27 30  1  0  0  0  0
M  CHG  1   3   1
M  END
> <Potency[nM] Delta opioid receptor>
1271

> <Potency[nM] Kappa opioid receptor>
1362

> <Potency[nM] Mu opioid receptor>
127

> <Potency[nM] Nociceptin receptor>
12

> <Name>
Cpd71

$$$$
Cpd72
  SciTegic04261111143D

 58 61  0  0  0  0            999 V2000
    9.7810    1.1440    0.0000 C   0  0  0  0  0  0  0  0  0  0  0  0
    9.0650    0.7380    0.0000 C   0  0  0  0  0  0  0  0  0  0  0  0
    9.0600   -0.0810    0.0000 C   0  0  0  0  0  0  0  0  0  0  0  0
    9.7730   -0.5020    0.0000 N   0  3  0  0  0  0  0  0  0  0  0  0
   10.4890   -0.0920    0.0000 C   0  0  0  0  0  0  0  0  0  0  0  0
   10.4960    0.7340    0.0000 C   0  0  0  0  0  0  0  0  0  0  0  0
    7.6420    2.3840    0.0000 C   0  0  0  0  0  0  0  0  0  0  0  0
    7.6400    1.5560    0.0000 C   0  0  0  0  0  0  0  0  0  0  0  0
    8.3540    1.1410    0.0000 C   0  0  0  0  0  0  0  0  0  0  0  0
    9.0690    1.5570    0.0000 C   0  0  0  0  0  0  0  0  0  0  0  0
    9.0660    2.3880    0.0000 C   0  0  0  0  0  0  0  0  0  0  0  0
    8.3520    2.7940    0.0000 C   0  0  0  0  0  0  0  0  0  0  0  0
    9.7820    2.8010    0.0000 C   0  0  0  0  0  0  0  0  0  0  0  0
   10.4970    2.3890    0.0000 N   0  3  0  0  0  0  0  0  0  0  0  0
   10.5000    1.5590    0.0000 O   0  0  0  0  0  0  0  0  0  0  0  0
    9.7670   -1.3230    0.0000 C   0  0  0  0  0  0  0  0  0  0  0  0
    9.0500   -1.7320    0.0000 C   0  0  0  0  0  0  0  0  0  0  0  0
   10.4770   -1.7430    0.0000 C   0  0  0  0  0  0  0  0  0  0  0  0
    8.3410   -1.3140    0.0000 C   0  0  0  0  0  0  0  0  0  0  0  0
    7.6200   -1.7180    0.0000 C   0  0  0  0  0  0  0  0  0  0  0  0
    7.6130   -2.5440    0.0000 C   0  0  0  0  0  0  0  0  0  0  0  0
    8.3330   -2.9640    0.0000 C   0  0  0  0  0  0  0  0  0  0  0  0
    9.0460   -2.5530    0.0000 C   0  0  0  0  0  0  0  0  0  0  0  0
   10.4690   -2.5670    0.0000 C   0  0  0  0  0  0  0  0  0  0  0  0
   11.1820   -2.9830    0.0000 C   0  0  0  0  0  0  0  0  0  0  0  0
   11.9000   -2.5780    0.0000 C   0  0  0  0  0  0  0  0  0  0  0  0
   11.9030   -1.7480    0.0000 C   0  0  0  0  0  0  0  0  0  0  0  0
   11.1890   -1.3320    0.0000 C   0  0  0  0  0  0  0  0  0  0  0  0
    8.3440   -0.4890    0.0000 Br  0  0  0  0  0  0  0  0  0  0  0  0
   11.1920   -0.5070    0.0000 Br  0  0  0  0  0  0  0  0  0  0  0  0
    8.5220    1.0560   -0.8900 H   0  0  0  0  0  0  0  0  0  0  0  0
    8.5220    1.0560    0.8900 H   0  0  0  0  0  0  0  0  0  0  0  0
    8.5130   -0.3910   -0.8900 H   0  0  0  0  0  0  0  0  0  0  0  0
    8.5130   -0.3910    0.8900 H   0  0  0  0  0  0  0  0  0  0  0  0
    9.7730   -0.5020    1.0100 H   0  0  0  0  0  0  0  0  0  0  0  0
   11.0320   -0.4100   -0.8900 H   0  0  0  0  0  0  0  0  0  0  0  0
   11.0320   -0.4100    0.8900 H   0  0  0  0  0  0  0  0  0  0  0  0
   11.0420    1.0470    0.8900 H   0  0  0  0  0  0  0  0  0  0  0  0
   11.0420    1.0470   -0.8900 H   0  0  0  0  0  0  0  0  0  0  0  0
    6.7070    2.9250    0.0000 H   0  0  0  0  0  0  0  0  0  0  0  0
    6.7030    1.0180    0.0000 H   0  0  0  0  0  0  0  0  0  0  0  0
    8.3540    0.0610    0.0000 H   0  0  0  0  0  0  0  0  0  0  0  0
    8.3480    3.8740    0.0000 H   0  0  0  0  0  0  0  0  0  0  0  0
    9.7820    3.4300    0.8900 H   0  0  0  0  0  0  0  0  0  0  0  0
    9.7820    3.4300   -0.8900 H   0  0  0  0  0  0  0  0  0  0  0  0
   10.5400    1.7900    0.8120 H   0  0  0  0  0  0  0  0  0  0  0  0
   11.2640    3.0460    0.0250 H   0  0  0  0  0  0  0  0  0  0  0  0
   10.5620    1.8270   -0.8370 H   0  0  0  0  0  0  0  0  0  0  0  0
   11.2090    0.9120    0.0000 H   0  0  0  0  0  0  0  0  0  0  0  0
    9.7670   -1.3230   -1.0900 H   0  0  0  0  0  0  0  0  0  0  0  0
    6.6910   -1.1680    0.0000 H   0  0  0  0  0  0  0  0  0  0  0  0
    6.6740   -3.0780    0.0000 H   0  0  0  0  0  0  0  0  0  0  0  0
    8.3300   -4.0440    0.0000 H   0  0  0  0  0  0  0  0  0  0  0  0
    9.9800   -3.0960    0.0000 H   0  0  0  0  0  0  0  0  0  0  0  0
    9.5300   -3.1000    0.0000 H   0  0  0  0  0  0  0  0  0  0  0  0
   11.1740   -4.0630    0.0000 H   0  0  0  0  0  0  0  0  0  0  0  0
   12.8320   -3.1240    0.0000 H   0  0  0  0  0  0  0  0  0  0  0  0
   12.8400   -1.2120    0.0000 H   0  0  0  0  0  0  0  0  0  0  0  0
  1  2  1  0  0  0  0
  1  6  1  0  0  0  0
  1 10  1  0  0  0  0
  1 15  1  0  0  0  0
  2  3  1  0  0  0  0
  2 31  1  0  0  0  0
  2 32  1  0  0  0  0
  3  4  1  0  0  0  0
  3 33  1  0  0  0  0
  3 34  1  0  0  0  0
  4  5  1  0  0  0  0
  4 16  1  0  0  0  0
  4 35  1  0  0  0  0
  5  6  1  0  0  0  0
  5 36  1  0  0  0  0
  5 37  1  0  0  0  0
  6 38  1  0  0  0  0
  6 39  1  0  0  0  0
  7  8  1  0  0  0  0
  7 12  2  0  0  0  0
  7 40  1  0  0  0  0
  8  9  2  0  0  0  0
  8 41  1  0  0  0  0
  9 10  1  0  0  0  0
  9 42  1  0  0  0  0
 10 11  2  0  0  0  0
 11 12  1  0  0  0  0
 11 13  1  0  0  0  0
 12 43  1  0  0  0  0
 13 14  1  0  0  0  0
 13 44  1  0  0  0  0
 13 45  1  0  0  0  0
 14 46  1  0  0  0  0
 14 47  1  0  0  0  0
 14 48  1  0  0  0  0
 15 49  1  0  0  0  0
 16 17  1  0  0  0  0
 16 18  1  0  0  0  0
 16 50  1  0  0  0  0
 17 19  1  0  0  0  0
 17 23  2  0  0  0  0
 18 24  1  0  0  0  0
 18 28  2  0  0  0  0
 19 20  2  0  0  0  0
 19 29  1  0  0  0  0
 20 21  1  0  0  0  0
 20 51  1  0  0  0  0
 21 22  2  0  0  0  0
 21 52  1  0  0  0  0
 22 23  1  0  0  0  0
 22 53  1  0  0  0  0
 23 54  1  0  0  0  0
 24 25  2  0  0  0  0
 24 55  1  0  0  0  0
 25 26  1  0  0  0  0
 25 56  1  0  0  0  0
 26 27  2  0  0  0  0
 26 57  1  0  0  0  0
 27 28  1  0  0  0  0
 27 58  1  0  0  0  0
 28 30  1  0  0  0  0
M  CHG  2   4   1  14   1
M  END
> <Potency[nM] Delta opioid receptor>
3204

> <Potency[nM] Kappa opioid receptor>
278

> <Potency[nM] Mu opioid receptor>
616

> <Potency[nM] Nociceptin receptor>
1.8

> <Name>
Cpd72

$$$$
Cpd73
  SciTegic04261111143D
[truncated: 147,291 more chars]
