# Supplementary material for: On the validity versus utility of activity landscapes: are all activity cliffs statistically significant?
Source: J Cheminform. 2014 Apr 2;6:11. doi: 10.1186/1758-2946-6-11 (PMC4021161; doi:10.1186/1758-2946-6-11)
Supplement: Additional file 1 — Code and data to reproduce figures. The ZIP file contains the R code and datasets required to perform the calculations and generate the figures for this article. It assumes you have R installed and are working on a Unix-like system. In addition you should have the ggplot2, grid, multicore and fingerprint R packages installed. To run the scripts execute run.sh from the command line. [file 1758-2946-6-11-S1.zip › si/bcg/BCG_48_Structures.sdf]

1
  MOE2007           3D

 62 65  0  0  1  0  0  0  0  0999 V2000
    2.8360   -0.6540   -4.9160 C   0  0  0  0  0  0  0  0  0  0  0  0
    5.0120   -0.5250   -3.8750 C   0  0  0  0  0  0  0  0  0  0  0  0
    2.3440    0.2800   -4.0040 C   0  0  0  0  0  0  0  0  0  0  0  0
    4.5200    0.4090   -2.9630 C   0  0  0  0  0  0  0  0  0  0  0  0
    4.1690   -1.0560   -4.8510 C   0  0  0  0  0  0  0  0  0  0  0  0
    3.1860    0.8120   -3.0280 C   0  0  0  0  0  0  0  0  0  0  0  0
    6.5250   -4.7310   -5.0250 C   0  0  0  0  0  0  0  0  0  0  0  0
    0.9200   -3.4440   -0.1000 C   0  0  0  0  0  0  0  0  0  0  0  0
    0.7580   -4.1840   -1.4240 C   0  0  0  0  0  0  0  0  0  0  0  0
    2.2050   -2.6220   -0.0700 C   0  0  0  0  0  0  0  0  0  0  0  0
    1.9800   -5.0430   -1.7430 C   0  0  0  0  0  0  0  0  0  0  0  0
    3.4290   -3.4790   -0.3870 C   0  0  0  0  0  0  0  0  0  0  0  0
    7.9150   -6.2110   -5.8680 C   0  0  0  0  0  0  0  0  0  0  0  0
    4.6800   -4.5340   -6.4760 C   0  0  0  0  0  0  0  0  0  0  0  0
    3.2740   -4.2180   -1.7220 C   0  0  0  0  0  0  0  0  0  0  0  0
    6.7000   -6.1310   -6.8350 C   0  0  1  0  0  0  0  0  0  0  0  0
    4.5400   -3.4910   -5.3240 C   0  0  2  0  0  0  0  0  0  0  0  0
    7.1030   -5.8780   -8.2740 C   0  0  0  0  0  0  0  0  0  0  0  0
    3.6210    2.2270   -1.1670 C   0  0  0  0  0  0  0  0  0  0  0  0
    4.7000   -2.0640   -5.8360 C   0  0  0  0  0  0  0  0  0  0  0  0
    4.4850   -5.1090   -1.9900 C   0  0  0  0  0  0  0  0  0  0  0  0
    5.7820   -4.2970   -2.0090 C   0  0  0  0  0  0  0  0  0  0  0  0
    5.8060   -3.2560   -3.1240 C   0  0  0  0  0  0  0  0  0  0  0  0
    7.6050   -5.3570   -4.6610 N   0  0  0  0  0  0  0  0  0  0  0  0
    6.0250   -5.0080   -6.2660 N   0  0  0  0  0  0  0  0  0  0  0  0
    5.6560   -3.8460   -4.4290 N   0  0  0  0  0  0  0  0  0  0  0  0
    2.7060    1.7240   -2.1390 O   0  0  0  0  0  0  0  0  0  0  0  0
    2.1720   -1.0630   -5.6740 H   0  0  0  0  0  0  0  0  0  0  0  0
    6.0520   -0.8330   -3.8160 H   0  0  0  0  0  0  0  0  0  0  0  0
    1.3040    0.5910   -4.0590 H   0  0  0  0  0  0  0  0  0  0  0  0
    5.1820    0.8190   -2.2040 H   0  0  0  0  0  0  0  0  0  0  0  0
    0.0580   -2.7870    0.0630 H   0  0  0  0  0  0  0  0  0  0  0  0
    0.9310   -4.1680    0.7240 H   0  0  0  0  0  0  0  0  0  0  0  0
   -0.1370   -4.8150   -1.3860 H   0  0  0  0  0  0  0  0  0  0  0  0
    0.6030   -3.4580   -2.2320 H   0  0  0  0  0  0  0  0  0  0  0  0
    2.1340   -1.8060   -0.7990 H   0  0  0  0  0  0  0  0  0  0  0  0
    2.3240   -2.1600    0.9160 H   0  0  0  0  0  0  0  0  0  0  0  0
    2.0450   -5.8600   -1.0120 H   0  0  0  0  0  0  0  0  0  0  0  0
    1.8480   -5.5080   -2.7270 H   0  0  0  0  0  0  0  0  0  0  0  0
    4.3200   -2.8400   -0.4140 H   0  0  0  0  0  0  0  0  0  0  0  0
    3.5820   -4.2020    0.4250 H   0  0  0  0  0  0  0  0  0  0  0  0
    8.0840   -7.2440   -5.5460 H   0  0  0  0  0  0  0  0  0  0  0  0
    8.8370   -5.8370   -6.3270 H   0  0  0  0  0  0  0  0  0  0  0  0
    3.9660   -5.3530   -6.3310 H   0  0  0  0  0  0  0  0  0  0  0  0
    4.5370   -4.1010   -7.4700 H   0  0  0  0  0  0  0  0  0  0  0  0
    3.2220   -3.4730   -2.5260 H   0  0  0  0  0  0  0  0  0  0  0  0
    6.0900   -7.0370   -6.7500 H   0  0  0  0  0  0  0  0  0  0  0  0
    3.5730   -3.6080   -4.8210 H   0  0  0  0  0  0  0  0  0  0  0  0
    7.7100   -4.9720   -8.3460 H   0  0  0  0  0  0  0  0  0  0  0  0
    7.6850   -6.7180   -8.6600 H   0  0  0  0  0  0  0  0  0  0  0  0
    6.2160   -5.7520   -8.9010 H   0  0  0  0  0  0  0  0  0  0  0  0
    3.1090    2.9460   -0.5210 H   0  0  0  0  0  0  0  0  0  0  0  0
    4.4620    2.7090   -1.6710 H   0  0  0  0  0  0  0  0  0  0  0  0
    3.9900    1.3960   -0.5620 H   0  0  0  0  0  0  0  0  0  0  0  0
    4.1790   -1.9570   -6.7940 H   0  0  0  0  0  0  0  0  0  0  0  0
    5.7580   -1.8640   -6.0390 H   0  0  0  0  0  0  0  0  0  0  0  0
    4.5410   -5.8820   -1.2150 H   0  0  0  0  0  0  0  0  0  0  0  0
    4.3440   -5.6200   -2.9490 H   0  0  0  0  0  0  0  0  0  0  0  0
    5.9210   -3.8040   -1.0390 H   0  0  0  0  0  0  0  0  0  0  0  0
    6.6300   -4.9780   -2.1500 H   0  0  0  0  0  0  0  0  0  0  0  0
    6.7420   -2.6880   -3.1170 H   0  0  0  0  0  0  0  0  0  0  0  0
    4.9790   -2.5510   -2.9950 H   0  0  0  0  0  0  0  0  0  0  0  0
  1  3  1  0  0  0  0
  1  5  2  0  0  0  0
  1 28  1  0  0  0  0
  2  4  2  0  0  0  0
  2  5  1  0  0  0  0
  2 29  1  0  0  0  0
  3  6  2  0  0  0  0
  3 30  1  0  0  0  0
  4  6  1  0  0  0  0
  4 31  1  0  0  0  0
  5 20  1  0  0  0  0
  6 27  1  0  0  0  0
  7 24  2  0  0  0  0
  7 25  1  0  0  0  0
  7 26  1  0  0  0  0
  8  9  1  0  0  0  0
  8 10  1  0  0  0  0
  8 32  1  0  0  0  0
  8 33  1  0  0  0  0
  9 11  1  0  0  0  0
  9 34  1  0  0  0  0
  9 35  1  0  0  0  0
 10 12  1  0  0  0  0
 10 36  1  0  0  0  0
 10 37  1  0  0  0  0
 11 15  1  0  0  0  0
 11 38  1  0  0  0  0
 11 39  1  0  0  0  0
 12 15  1  0  0  0  0
 12 40  1  0  0  0  0
 12 41  1  0  0  0  0
 13 16  1  0  0  0  0
 13 24  1  0  0  0  0
 13 42  1  0  0  0  0
 13 43  1  0  0  0  0
 14 17  1  0  0  0  0
 14 25  1  0  0  0  0
 14 44  1  0  0  0  0
 14 45  1  0  0  0  0
 15 21  1  0  0  0  0
 15 46  1  0  0  0  0
 16 18  1  0  0  0  0
 16 25  1  0  0  0  0
 16 47  1  0  0  0  0
 17 20  1  0  0  0  0
 17 26  1  0  0  0  0
 17 48  1  0  0  0  0
 18 49  1  0  0  0  0
 18 50  1  0  0  0  0
 18 51  1  0  0  0  0
 19 27  1  0  0  0  0
 19 52  1  0  0  0  0
 19 53  1  0  0  0  0
 19 54  1  0  0  0  0
 20 55  1  0  0  0  0
 20 56  1  0  0  0  0
 21 22  1  0  0  0  0
 21 57  1  0  0  0  0
 21 58  1  0  0  0  0
 22 23  1  0  0  0  0
 22 59  1  0  0  0  0
 22 60  1  0  0  0  0
 23 26  1  0  0  0  0
 23 61  1  0  0  0  0
 23 62  1  0  0  0  0
M  END
>  <R1>
S-methyl

>  <R2>
S-4-methoxybenzyl

>  <R3>
3-cyclohexylpropyl

> <IC50_nM>
37

>  <pIC50>
7.4318

$$$$
2
  MOE2007           3D

 60 64  0  0  1  0  0  0  0  0999 V2000
    4.0930   -0.0760   -5.0920 C   0  0  0  0  0  0  0  0  0  0  0  0
    5.1330   -0.7250   -3.0100 C   0  0  0  0  0  0  0  0  0  0  0  0
    3.1480    0.6710   -4.3870 C   0  0  0  0  0  0  0  0  0  0  0  0
    4.1880    0.0220   -2.3050 C   0  0  0  0  0  0  0  0  0  0  0  0
    5.0850   -0.7740   -4.4030 C   0  0  0  0  0  0  0  0  0  0  0  0
    3.1960    0.7200   -2.9940 C   0  0  0  0  0  0  0  0  0  0  0  0
    6.1810   -4.9120   -5.2780 C   0  0  0  0  0  0  0  0  0  0  0  0
    0.6770   -3.8010   -0.1390 C   0  0  0  0  0  0  0  0  0  0  0  0
    0.7850   -3.1300   -1.5170 C   0  0  0  0  0  0  0  0  0  0  0  0
    2.8010   -2.7420   -0.3280 C   0  0  0  0  0  0  0  0  0  0  0  0
    2.7730   -5.1080   -0.5780 C   0  0  0  0  0  0  0  0  0  0  0  0
    6.9550   -6.5640   -6.5070 C   0  0  0  0  0  0  0  0  0  0  0  0
    7.9230   -3.3540   -4.9360 C   0  0  0  0  0  0  0  0  0  0  0  0
    2.1480   -3.9860    0.2710 C   0  0  3  0  0  0  0  0  0  0  0  0
    2.3060   -3.0500   -1.7430 C   0  0  3  0  0  0  0  0  0  0  0  0
    2.8370   -4.4830   -1.9890 C   0  0  3  0  0  0  0  0  0  0  0  0
    8.1560   -5.6130   -6.2280 C   0  0  2  0  0  0  0  0  0  0  0  0
    6.5910   -2.7770   -4.3580 C   0  0  2  0  0  0  0  0  0  0  0  0
    9.1740   -6.2440   -5.2910 C   0  0  0  0  0  0  0  0  0  0  0  0
    2.3810    1.4560   -0.8840 C   0  0  0  0  0  0  0  0  0  0  0  0
    6.1040   -1.5790   -5.1630 C   0  0  0  0  0  0  0  0  0  0  0  0
    4.2460   -4.5000   -2.5640 C   0  0  0  0  0  0  0  0  0  0  0  0
    4.3240   -3.8700   -3.9500 C   0  0  0  0  0  0  0  0  0  0  0  0
    5.7700   -6.0680   -5.7100 N   0  0  0  0  0  0  0  0  0  0  0  0
    7.4530   -4.5410   -5.6010 N   0  0  0  0  0  0  0  0  0  0  0  0
    5.6560   -3.9100   -4.4960 N   0  0  0  0  0  0  0  0  0  0  0  0
    2.2750    1.4490   -2.3070 O   0  0  0  0  0  0  0  0  0  0  0  0
    4.0480   -0.1080   -6.1770 H   0  0  0  0  0  0  0  0  0  0  0  0
    5.9020   -1.2660   -2.4650 H   0  0  0  0  0  0  0  0  0  0  0  0
    2.3780    1.2130   -4.9280 H   0  0  0  0  0  0  0  0  0  0  0  0
    4.2300    0.0550   -1.2200 H   0  0  0  0  0  0  0  0  0  0  0  0
    0.1560   -3.1380    0.5610 H   0  0  0  0  0  0  0  0  0  0  0  0
    0.1320   -4.7490   -0.1840 H   0  0  0  0  0  0  0  0  0  0  0  0
    0.2700   -3.7020   -2.2950 H   0  0  0  0  0  0  0  0  0  0  0  0
    0.3440   -2.1270   -1.4830 H   0  0  0  0  0  0  0  0  0  0  0  0
    2.3980   -1.8070    0.0760 H   0  0  0  0  0  0  0  0  0  0  0  0
    3.8910   -2.7380   -0.2330 H   0  0  0  0  0  0  0  0  0  0  0  0
    3.7710   -5.3600   -0.2020 H   0  0  0  0  0  0  0  0  0  0  0  0
    2.1660   -6.0190   -0.5670 H   0  0  0  0  0  0  0  0  0  0  0  0
    6.6830   -6.5340   -7.5680 H   0  0  0  0  0  0  0  0  0  0  0  0
    7.1720   -7.6020   -6.2350 H   0  0  0  0  0  0  0  0  0  0  0  0
    8.4300   -2.6660   -5.6180 H   0  0  0  0  0  0  0  0  0  0  0  0
    8.6010   -3.6150   -4.1160 H   0  0  0  0  0  0  0  0  0  0  0  0
    2.2890   -4.1220    1.3450 H   0  0  0  0  0  0  0  0  0  0  0  0
    2.5920   -2.3260   -2.5090 H   0  0  0  0  0  0  0  0  0  0  0  0
    2.1800   -5.0280   -2.6780 H   0  0  0  0  0  0  0  0  0  0  0  0
    8.6340   -5.3030   -7.1630 H   0  0  0  0  0  0  0  0  0  0  0  0
    6.7230   -2.5000   -3.3060 H   0  0  0  0  0  0  0  0  0  0  0  0
    8.6910   -6.5500   -4.3620 H   0  0  0  0  0  0  0  0  0  0  0  0
    9.6240   -7.1200   -5.7600 H   0  0  0  0  0  0  0  0  0  0  0  0
    9.9630   -5.5270   -5.0560 H   0  0  0  0  0  0  0  0  0  0  0  0
    1.5860    2.0750   -0.4620 H   0  0  0  0  0  0  0  0  0  0  0  0
    3.3580    1.8500   -0.5930 H   0  0  0  0  0  0  0  0  0  0  0  0
    2.2780    0.4330   -0.5150 H   0  0  0  0  0  0  0  0  0  0  0  0
    5.6740   -1.9240   -6.1100 H   0  0  0  0  0  0  0  0  0  0  0  0
    6.9560   -0.9440   -5.4290 H   0  0  0  0  0  0  0  0  0  0  0  0
    4.5840   -5.5410   -2.6290 H   0  0  0  0  0  0  0  0  0  0  0  0
    4.9230   -3.9810   -1.8760 H   0  0  0  0  0  0  0  0  0  0  0  0
    3.6770   -4.4140   -4.6450 H   0  0  0  0  0  0  0  0  0  0  0  0
    4.0010   -2.8250   -3.9300 H   0  0  0  0  0  0  0  0  0  0  0  0
  1  3  1  0  0  0  0
  1  5  2  0  0  0  0
  1 28  1  0  0  0  0
  2  4  2  0  0  0  0
  2  5  1  0  0  0  0
  2 29  1  0  0  0  0
  3  6  2  0  0  0  0
  3 30  1  0  0  0  0
  4  6  1  0  0  0  0
  4 31  1  0  0  0  0
  5 21  1  0  0  0  0
  6 27  1  0  0  0  0
  7 24  2  0  0  0  0
  7 25  1  0  0  0  0
  7 26  1  0  0  0  0
  8  9  1  0  0  0  0
  8 14  1  0  0  0  0
  8 32  1  0  0  0  0
  8 33  1  0  0  0  0
  9 15  1  0  0  0  0
  9 34  1  0  0  0  0
  9 35  1  0  0  0  0
 10 14  1  0  0  0  0
 10 15  1  0  0  0  0
 10 36  1  0  0  0  0
 10 37  1  0  0  0  0
 11 14  1  0  0  0  0
 11 16  1  0  0  0  0
 11 38  1  0  0  0  0
 11 39  1  0  0  0  0
 12 17  1  0  0  0  0
 12 24  1  0  0  0  0
 12 40  1  0  0  0  0
 12 41  1  0  0  0  0
 13 18  1  0  0  0  0
 13 25  1  0  0  0  0
 13 42  1  0  0  0  0
 13 43  1  0  0  0  0
 14 44  1  0  0  0  0
 15 16  1  0  0  0  0
 15 45  1  0  0  0  0
 16 22  1  0  0  0  0
 16 46  1  0  0  0  0
 17 19  1  0  0  0  0
 17 25  1  0  0  0  0
 17 47  1  0  0  0  0
 18 21  1  0  0  0  0
 18 26  1  0  0  0  0
 18 48  1  0  0  0  0
 19 49  1  0  0  0  0
 19 50  1  0  0  0  0
 19 51  1  0  0  0  0
 20 27  1  0  0  0  0
 20 52  1  0  0  0  0
 20 53  1  0  0  0  0
 20 54  1  0  0  0  0
 21 55  1  0  0  0  0
 21 56  1  0  0  0  0
 22 23  1  0  0  0  0
 22 57  1  0  0  0  0
 22 58  1  0  0  0  0
 23 26  1  0  0  0  0
 23 59  1  0  0  0  0
 23 60  1  0  0  0  0
M  END
>  <R1>
S-methyl

>  <R2>
R-4-methoxybenzyl

>  <R3>
2-norbornylethyl

> <IC50_nM>
85

>  <pIC50>
7.0706

$$$$
3
  MOE2007           3D

 60 64  0  0  1  0  0  0  0  0999 V2000
    2.9380   -0.4850   -5.0240 C   0  0  0  0  0  0  0  0  0  0  0  0
    5.0350   -0.4800   -3.8240 C   0  0  0  0  0  0  0  0  0  0  0  0
    2.4230    0.4520   -4.1280 C   0  0  0  0  0  0  0  0  0  0  0  0
    4.5200    0.4580   -2.9290 C   0  0  0  0  0  0  0  0  0  0  0  0
    4.2440   -0.9510   -4.8720 C   0  0  0  0  0  0  0  0  0  0  0  0
    3.2140    0.9230   -3.0800 C   0  0  0  0  0  0  0  0  0  0  0  0
    6.4380   -4.7280   -4.9600 C   0  0  0  0  0  0  0  0  0  0  0  0
    1.7600   -6.2590   -1.1560 C   0  0  0  0  0  0  0  0  0  0  0  0
    1.8170   -5.1440   -2.2120 C   0  0  0  0  0  0  0  0  0  0  0  0
    2.9210   -4.3880   -0.2540 C   0  0  0  0  0  0  0  0  0  0  0  0
    4.2590   -6.2280   -0.9460 C   0  0  0  0  0  0  0  0  0  0  0  0
    7.8180   -6.2530   -5.7350 C   0  0  0  0  0  0  0  0  0  0  0  0
    4.7150   -4.4160   -6.5370 C   0  0  0  0  0  0  0  0  0  0  0  0
    2.9350   -5.9150   -0.2260 C   0  0  3  0  0  0  0  0  0  0  0  0
    3.0430   -4.3210   -1.7770 C   0  0  3  0  0  0  0  0  0  0  0  0
    4.3140   -5.1580   -2.0580 C   0  0  3  0  0  0  0  0  0  0  0  0
    6.6830   -6.0970   -6.7860 C   0  0  2  0  0  0  0  0  0  0  0  0
    4.5380   -3.3900   -5.3740 C   0  0  1  0  0  0  0  0  0  0  0  0
    7.2010   -5.8330   -8.1860 C   0  0  0  0  0  0  0  0  0  0  0  0
    3.5740    2.2790   -1.1600 C   0  0  0  0  0  0  0  0  0  0  0  0
    4.7990   -1.9620   -5.8380 C   0  0  0  0  0  0  0  0  0  0  0  0
    5.5910   -4.3310   -2.0000 C   0  0  0  0  0  0  0  0  0  0  0  0
    5.6480   -3.2600   -3.0820 C   0  0  0  0  0  0  0  0  0  0  0  0
    7.4580   -5.4100   -4.5340 N   0  0  0  0  0  0  0  0  0  0  0  0
    6.0190   -4.9550   -6.2410 N   0  0  0  0  0  0  0  0  0  0  0  0
    5.5680   -3.8150   -4.4080 N   0  0  0  0  0  0  0  0  0  0  0  0
    2.7110    1.8390   -2.2080 O   0  0  0  0  0  0  0  0  0  0  0  0
    2.3140   -0.8470   -5.8370 H   0  0  0  0  0  0  0  0  0  0  0  0
    6.0540   -0.8370   -3.6980 H   0  0  0  0  0  0  0  0  0  0  0  0
    1.4050    0.8120   -4.2510 H   0  0  0  0  0  0  0  0  0  0  0  0
    5.1410    0.8200   -2.1140 H   0  0  0  0  0  0  0  0  0  0  0  0
    0.8080   -6.2160   -0.6160 H   0  0  0  0  0  0  0  0  0  0  0  0
    1.8560   -7.2540   -1.6020 H   0  0  0  0  0  0  0  0  0  0  0  0
    1.9110   -5.5420   -3.2270 H   0  0  0  0  0  0  0  0  0  0  0  0
    0.9060   -4.5370   -2.1670 H   0  0  0  0  0  0  0  0  0  0  0  0
    1.9870   -3.9590    0.1230 H   0  0  0  0  0  0  0  0  0  0  0  0
    3.7660   -3.9380    0.2770 H   0  0  0  0  0  0  0  0  0  0  0  0
    5.1030   -6.1350   -0.2530 H   0  0  0  0  0  0  0  0  0  0  0  0
    4.2720   -7.2420   -1.3600 H   0  0  0  0  0  0  0  0  0  0  0  0
    7.9160   -7.2990   -5.4260 H   0  0  0  0  0  0  0  0  0  0  0  0
    8.7870   -5.9130   -6.1180 H   0  0  0  0  0  0  0  0  0  0  0  0
    3.9570   -5.2020   -6.4640 H   0  0  0  0  0  0  0  0  0  0  0  0
    4.6660   -3.9560   -7.5280 H   0  0  0  0  0  0  0  0  0  0  0  0
    2.8590   -6.3700    0.7640 H   0  0  0  0  0  0  0  0  0  0  0  0
    3.0620   -3.3150   -2.2040 H   0  0  0  0  0  0  0  0  0  0  0  0
    4.2580   -5.6300   -3.0460 H   0  0  0  0  0  0  0  0  0  0  0  0
    6.0280   -6.9750   -6.7670 H   0  0  0  0  0  0  0  0  0  0  0  0
    3.5320   -3.4730   -4.9460 H   0  0  0  0  0  0  0  0  0  0  0  0
    7.8520   -4.9550   -8.1910 H   0  0  0  0  0  0  0  0  0  0  0  0
    7.7720   -6.6920   -8.5480 H   0  0  0  0  0  0  0  0  0  0  0  0
    6.3700   -5.6530   -8.8720 H   0  0  0  0  0  0  0  0  0  0  0  0
    3.0490    3.0070   -0.5360 H   0  0  0  0  0  0  0  0  0  0  0  0
    4.4710    2.7310   -1.5900 H   0  0  0  0  0  0  0  0  0  0  0  0
    3.8590    1.4190   -0.5490 H   0  0  0  0  0  0  0  0  0  0  0  0
    4.3560   -1.8120   -6.8290 H   0  0  0  0  0  0  0  0  0  0  0  0
    5.8770   -1.8070   -5.9600 H   0  0  0  0  0  0  0  0  0  0  0  0
    6.4490   -5.0030   -2.1210 H   0  0  0  0  0  0  0  0  0  0  0  0
    5.6770   -3.8700   -1.0090 H   0  0  0  0  0  0  0  0  0  0  0  0
    4.8040   -2.5710   -2.9720 H   0  0  0  0  0  0  0  0  0  0  0  0
    6.5730   -2.6780   -3.0170 H   0  0  0  0  0  0  0  0  0  0  0  0
  1  3  1  0  0  0  0
  1  5  2  0  0  0  0
  1 28  1  0  0  0  0
  2  4  2  0  0  0  0
  2  5  1  0  0  0  0
  2 29  1  0  0  0  0
  3  6  2  0  0  0  0
  3 30  1  0  0  0  0
  4  6  1  0  0  0  0
  4 31  1  0  0  0  0
  5 21  1  0  0  0  0
  6 27  1  0  0  0  0
  7 24  2  0  0  0  0
  7 25  1  0  0  0  0
  7 26  1  0  0  0  0
  8  9  1  0  0  0  0
  8 14  1  0  0  0  0
  8 32  1  0  0  0  0
  8 33  1  0  0  0  0
  9 15  1  0  0  0  0
  9 34  1  0  0  0  0
  9 35  1  0  0  0  0
 10 14  1  0  0  0  0
 10 15  1  0  0  0  0
 10 36  1  0  0  0  0
 10 37  1  0  0  0  0
 11 14  1  0  0  0  0
 11 16  1  0  0  0  0
 11 38  1  0  0  0  0
 11 39  1  0  0  0  0
 12 17  1  0  0  0  0
 12 24  1  0  0  0  0
 12 40  1  0  0  0  0
 12 41  1  0  0  0  0
 13 18  1  0  0  0  0
 13 25  1  0  0  0  0
 13 42  1  0  0  0  0
 13 43  1  0  0  0  0
 14 44  1  0  0  0  0
 15 16  1  0  0  0  0
 15 45  1  0  0  0  0
 16 22  1  0  0  0  0
 16 46  1  0  0  0  0
 17 19  1  0  0  0  0
 17 25  1  0  0  0  0
 17 47  1  0  0  0  0
 18 21  1  0  0  0  0
 18 26  1  0  0  0  0
 18 48  1  0  0  0  0
 19 49  1  0  0  0  0
 19 50  1  0  0  0  0
 19 51  1  0  0  0  0
 20 27  1  0  0  0  0
 20 52  1  0  0  0  0
 20 53  1  0  0  0  0
 20 54  1  0  0  0  0
 21 55  1  0  0  0  0
 21 56  1  0  0  0  0
 22 23  1  0  0  0  0
 22 57  1  0  0  0  0
 22 58  1  0  0  0  0
 23 26  1  0  0  0  0
 23 59  1  0  0  0  0
 23 60  1  0  0  0  0
M  END
>  <R1>
S-methyl

>  <R2>
S-4-methoxybenzyl

>  <R3>
2-norbornylethyl

> <IC50_nM>
185

>  <pIC50>
6.7328

$$$$
4
  MOE2007           3D

 73 78  0  0  1  0  0  0  0  0999 V2000
    2.9650   -0.4580   -5.0420 C   0  0  0  0  0  0  0  0  0  0  0  0
    5.0390   -0.4820   -3.8030 C   0  0  0  0  0  0  0  0  0  0  0  0
    2.4400    0.4720   -4.1450 C   0  0  0  0  0  0  0  0  0  0  0  0
    4.5140    0.4480   -2.9060 C   0  0  0  0  0  0  0  0  0  0  0  0
    4.2650   -0.9350   -4.8710 C   0  0  0  0  0  0  0  0  0  0  0  0
    3.2140    0.9250   -3.0770 C   0  0  0  0  0  0  0  0  0  0  0  0
    6.4300   -4.7300   -4.9550 C   0  0  0  0  0  0  0  0  0  0  0  0
    5.2180  -10.1020   -6.0070 C   0  0  0  0  0  0  0  0  0  0  0  0
    5.8560   -9.8210   -7.3640 C   0  0  0  0  0  0  0  0  0  0  0  0
    4.3950   -8.9150   -5.5180 C   0  0  0  0  0  0  0  0  0  0  0  0
    6.6820   -8.5380   -7.3430 C   0  0  0  0  0  0  0  0  0  0  0  0
    5.2190   -7.6300   -5.4940 C   0  0  0  0  0  0  0  0  0  0  0  0
    1.7650   -6.2370   -1.1250 C   0  0  0  0  0  0  0  0  0  0  0  0
    1.8150   -5.1340   -2.1930 C   0  0  0  0  0  0  0  0  0  0  0  0
    2.9210   -4.3510   -0.2460 C   0  0  0  0  0  0  0  0  0  0  0  0
    4.2650   -6.1940   -0.9210 C   0  0  0  0  0  0  0  0  0  0  0  0
    7.8560   -6.2060   -5.7430 C   0  0  0  0  0  0  0  0  0  0  0  0
    4.7430   -4.3800   -6.5720 C   0  0  0  0  0  0  0  0  0  0  0  0
    5.8550   -7.3390   -6.8600 C   0  0  0  0  0  0  0  0  0  0  0  0
    2.9410   -5.8770   -0.2020 C   0  0  3  0  0  0  0  0  0  0  0  0
    3.0400   -4.3000   -1.7710 C   0  0  3  0  0  0  0  0  0  0  0  0
    4.3130   -5.1360   -2.0450 C   0  0  3  0  0  0  0  0  0  0  0  0
    6.7170   -6.0790   -6.7970 C   0  0  1  0  0  0  0  0  0  0  0  0
    4.5510   -3.3700   -5.3970 C   0  0  1  0  0  0  0  0  0  0  0  0
    3.5460    2.2540   -1.1330 C   0  0  0  0  0  0  0  0  0  0  0  0
    4.8320   -1.9380   -5.8390 C   0  0  0  0  0  0  0  0  0  0  0  0
    5.5870   -4.3030   -2.0000 C   0  0  0  0  0  0  0  0  0  0  0  0
    5.6370   -3.2440   -3.0940 C   0  0  0  0  0  0  0  0  0  0  0  0
    7.4680   -5.3870   -4.5330 N   0  0  0  0  0  0  0  0  0  0  0  0
    6.0050   -4.9800   -6.2270 N   0  0  0  0  0  0  0  0  0  0  0  0
    5.5560   -3.8140   -4.4140 N   0  0  0  0  0  0  0  0  0  0  0  0
    2.7010    1.8330   -2.2020 O   0  0  0  0  0  0  0  0  0  0  0  0
    2.3550   -0.8050   -5.8720 H   0  0  0  0  0  0  0  0  0  0  0  0
    6.0520   -0.8490   -3.6610 H   0  0  0  0  0  0  0  0  0  0  0  0
    1.4270    0.8410   -4.2830 H   0  0  0  0  0  0  0  0  0  0  0  0
    5.1210    0.7960   -2.0750 H   0  0  0  0  0  0  0  0  0  0  0  0
    4.5800  -10.9900   -6.0760 H   0  0  0  0  0  0  0  0  0  0  0  0
    6.0030  -10.3280   -5.2750 H   0  0  0  0  0  0  0  0  0  0  0  0
    6.4930  -10.6650   -7.6540 H   0  0  0  0  0  0  0  0  0  0  0  0
    5.0710   -9.7370   -8.1260 H   0  0  0  0  0  0  0  0  0  0  0  0
    3.5250   -8.7790   -6.1730 H   0  0  0  0  0  0  0  0  0  0  0  0
    4.0090   -9.1230   -4.5140 H   0  0  0  0  0  0  0  0  0  0  0  0
    7.5520   -8.6800   -6.6890 H   0  0  0  0  0  0  0  0  0  0  0  0
    7.0710   -8.3420   -8.3500 H   0  0  0  0  0  0  0  0  0  0  0  0
    4.5750   -6.7930   -5.1960 H   0  0  0  0  0  0  0  0  0  0  0  0
    6.0010   -7.7170   -4.7290 H   0  0  0  0  0  0  0  0  0  0  0  0
    0.8140   -6.1920   -0.5830 H   0  0  0  0  0  0  0  0  0  0  0  0
    1.8640   -7.2360   -1.5600 H   0  0  0  0  0  0  0  0  0  0  0  0
    1.9080   -5.5430   -3.2040 H   0  0  0  0  0  0  0  0  0  0  0  0
    0.9020   -4.5290   -2.1540 H   0  0  0  0  0  0  0  0  0  0  0  0
    1.9860   -3.9210    0.1280 H   0  0  0  0  0  0  0  0  0  0  0  0
    3.7660   -3.8910    0.2770 H   0  0  0  0  0  0  0  0  0  0  0  0
    5.1100   -6.0890   -0.2310 H   0  0  0  0  0  0  0  0  0  0  0  0
    4.2810   -7.2120   -1.3240 H   0  0  0  0  0  0  0  0  0  0  0  0
    8.0340   -7.2440   -5.4440 H   0  0  0  0  0  0  0  0  0  0  0  0
    8.7920   -5.7960   -6.1420 H   0  0  0  0  0  0  0  0  0  0  0  0
    3.9440   -5.1290   -6.5530 H   0  0  0  0  0  0  0  0  0  0  0  0
    4.7640   -3.9000   -7.5550 H   0  0  0  0  0  0  0  0  0  0  0  0
    5.0510   -7.1580   -7.5850 H   0  0  0  0  0  0  0  0  0  0  0  0
    2.8690   -6.3210    0.7930 H   0  0  0  0  0  0  0  0  0  0  0  0
    3.0540   -3.3000   -2.2090 H   0  0  0  0  0  0  0  0  0  0  0  0
    4.2570   -5.6200   -3.0280 H   0  0  0  0  0  0  0  0  0  0  0  0
    7.1220   -5.8400   -7.7850 H   0  0  0  0  0  0  0  0  0  0  0  0
    3.5370   -3.4490   -4.9900 H   0  0  0  0  0  0  0  0  0  0  0  0
    3.0140    2.9780   -0.5110 H   0  0  0  0  0  0  0  0  0  0  0  0
    4.4540    2.7050   -1.5400 H   0  0  0  0  0  0  0  0  0  0  0  0
    3.8130    1.3840   -0.5280 H   0  0  0  0  0  0  0  0  0  0  0  0
    4.4090   -1.7720   -6.8360 H   0  0  0  0  0  0  0  0  0  0  0  0
    5.9130   -1.7900   -5.9380 H   0  0  0  0  0  0  0  0  0  0  0  0
    6.4470   -4.9730   -2.1150 H   0  0  0  0  0  0  0  0  0  0  0  0
    5.6730   -3.8310   -1.0140 H   0  0  0  0  0  0  0  0  0  0  0  0
    4.7910   -2.5580   -2.9900 H   0  0  0  0  0  0  0  0  0  0  0  0
    6.5600   -2.6580   -3.0380 H   0  0  0  0  0  0  0  0  0  0  0  0
  1  3  1  0  0  0  0
  1  5  2  0  0  0  0
  1 33  1  0  0  0  0
  2  4  2  0  0  0  0
  2  5  1  0  0  0  0
  2 34  1  0  0  0  0
  3  6  2  0  0  0  0
  3 35  1  0  0  0  0
  4  6  1  0  0  0  0
  4 36  1  0  0  0  0
  5 26  1  0  0  0  0
  6 32  1  0  0  0  0
  7 29  2  0  0  0  0
  7 30  1  0  0  0  0
  7 31  1  0  0  0  0
  8  9  1  0  0  0  0
  8 10  1  0  0  0  0
  8 37  1  0  0  0  0
  8 38  1  0  0  0  0
  9 11  1  0  0  0  0
  9 39  1  0  0  0  0
  9 40  1  0  0  0  0
 10 12  1  0  0  0  0
 10 41  1  0  0  0  0
 10 42  1  0  0  0  0
 11 19  1  0  0  0  0
 11 43  1  0  0  0  0
 11 44  1  0  0  0  0
 12 19  1  0  0  0  0
 12 45  1  0  0  0  0
 12 46  1  0  0  0  0
 13 14  1  0  0  0  0
 13 20  1  0  0  0  0
 13 47  1  0  0  0  0
 13 48  1  0  0  0  0
 14 21  1  0  0  0  0
 14 49  1  0  0  0  0
 14 50  1  0  0  0  0
 15 20  1  0  0  0  0
 15 21  1  0  0  0  0
 15 51  1  0  0  0  0
 15 52  1  0  0  0  0
 16 20  1  0  0  0  0
 16 22  1  0  0  0  0
 16 53  1  0  0  0  0
 16 54  1  0  0  0  0
 17 23  1  0  0  0  0
 17 29  1  0  0  0  0
 17 55  1  0  0  0  0
 17 56  1  0  0  0  0
 18 24  1  0  0  0  0
 18 30  1  0  0  0  0
 18 57  1  0  0  0  0
 18 58  1  0  0  0  0
 19 23  1  0  0  0  0
 19 59  1  0  0  0  0
 20 60  1  0  0  0  0
 21 22  1  0  0  0  0
 21 61  1  0  0  0  0
 22 27  1  0  0  0  0
 22 62  1  0  0  0  0
 23 30  1  0  0  0  0
 23 63  1  0  0  0  0
 24 26  1  0  0  0  0
 24 31  1  0  0  0  0
 24 64  1  0  0  0  0
 25 32  1  0  0  0  0
 25 65  1  0  0  0  0
 25 66  1  0  0  0  0
 25 67  1  0  0  0  0
 26 68  1  0  0  0  0
 26 69  1  0  0  0  0
 27 28  1  0  0  0  0
 27 70  1  0  0  0  0
 27 71  1  0  0  0  0
 28 31  1  0  0  0  0
 28 72  1  0  0  0  0
 28 73  1  0  0  0  0
M  END
>  <R1>
R-cyclohexyl

>  <R2>
S-4-methoxybenzyl

>  <R3>
2-norbornylethyl

> <IC50_nM>
219

>  <pIC50>
6.6596

$$$$
5
  MOE2007           3D

 67 72  0  0  1  0  0  0  0  0999 V2000
    3.9070   -0.0700   -5.2270 C   0  0  0  0  0  0  0  0  0  0  0  0
    5.3000   -0.4230   -3.2850 C   0  0  0  0  0  0  0  0  0  0  0  0
    3.0520    0.7300   -4.4690 C   0  0  0  0  0  0  0  0  0  0  0  0
    4.4450    0.3770   -2.5270 C   0  0  0  0  0  0  0  0  0  0  0  0
    5.0310   -0.6470   -4.6350 C   0  0  0  0  0  0  0  0  0  0  0  0
    3.3210    0.9530   -3.1190 C   0  0  0  0  0  0  0  0  0  0  0  0
    6.1780   -4.8280   -5.1850 C   0  0  0  0  0  0  0  0  0  0  0  0
    0.4660   -3.5390   -1.3170 C   0  0  0  0  0  0  0  0  0  0  0  0
    1.7500   -3.0690    0.7850 C   0  0  0  0  0  0  0  0  0  0  0  0
    1.2610   -5.4360    0.1180 C   0  0  0  0  0  0  0  0  0  0  0  0
    2.8090   -2.6540   -1.4500 C   0  0  0  0  0  0  0  0  0  0  0  0
    2.3190   -5.0270   -2.1190 C   0  0  0  0  0  0  0  0  0  0  0  0
    3.6060   -4.5560   -0.0120 C   0  0  0  0  0  0  0  0  0  0  0  0
    6.8260   -6.5960   -6.3200 C   0  0  0  0  0  0  0  0  0  0  0  0
    7.8720   -3.1870   -5.3220 C   0  0  0  0  0  0  0  0  0  0  0  0
    1.4920   -2.6020   -0.6570 C   0  0  0  0  0  0  0  0  0  0  0  0
    1.0000   -4.9810   -1.3280 C   0  0  0  0  0  0  0  0  0  0  0  0
    2.2900   -4.5080    0.7850 C   0  0  0  0  0  0  0  0  0  0  0  0
    8.0070   -5.5820   -6.3590 C   0  0  1  0  0  0  0  0  0  0  0  0
    6.6240   -2.5830   -4.6040 C   0  0  1  0  0  0  0  0  0  0  0  0
    3.3710   -4.0960   -1.4700 C   0  0  0  0  0  0  0  0  0  0  0  0
    9.1940   -6.0600   -5.5360 C   0  0  0  0  0  0  0  0  0  0  0  0
    2.8210    1.9220   -1.0060 C   0  0  0  0  0  0  0  0  0  0  0  0
    5.9530   -1.5100   -5.4540 C   0  0  0  0  0  0  0  0  0  0  0  0
    4.6820   -4.1440   -2.2600 C   0  0  0  0  0  0  0  0  0  0  0  0
    4.5090   -3.6840   -3.6990 C   0  0  0  0  0  0  0  0  0  0  0  0
    5.7620   -6.0400   -5.4020 N   0  0  0  0  0  0  0  0  0  0  0  0
    7.3620   -4.4610   -5.7560 N   0  0  0  0  0  0  0  0  0  0  0  0
    5.7330   -3.7510   -4.4480 N   0  0  0  0  0  0  0  0  0  0  0  0
    2.4870    1.7350   -2.3800 O   0  0  0  0  0  0  0  0  0  0  0  0
    3.6900   -0.2390   -6.2790 H   0  0  0  0  0  0  0  0  0  0  0  0
    6.1730   -0.8690   -2.8150 H   0  0  0  0  0  0  0  0  0  0  0  0
    2.1780    1.1760   -4.9350 H   0  0  0  0  0  0  0  0  0  0  0  0
    4.6600    0.5460   -1.4750 H   0  0  0  0  0  0  0  0  0  0  0  0
   -0.4850   -3.4960   -0.7720 H   0  0  0  0  0  0  0  0  0  0  0  0
    0.2610   -3.2080   -2.3420 H   0  0  0  0  0  0  0  0  0  0  0  0
    2.4690   -2.3990    1.2730 H   0  0  0  0  0  0  0  0  0  0  0  0
    0.8220   -3.0180    1.3680 H   0  0  0  0  0  0  0  0  0  0  0  0
    0.3240   -5.4270    0.6880 H   0  0  0  0  0  0  0  0  0  0  0  0
    1.6270   -6.4700    0.1250 H   0  0  0  0  0  0  0  0  0  0  0  0
    2.6370   -2.3000   -2.4740 H   0  0  0  0  0  0  0  0  0  0  0  0
    3.5380   -1.9700   -0.9980 H   0  0  0  0  0  0  0  0  0  0  0  0
    2.6940   -6.0580   -2.1510 H   0  0  0  0  0  0  0  0  0  0  0  0
    2.1360   -4.7260   -3.1580 H   0  0  0  0  0  0  0  0  0  0  0  0
    4.3520   -3.9140    0.4730 H   0  0  0  0  0  0  0  0  0  0  0  0
    4.0090   -5.5760    0.0040 H   0  0  0  0  0  0  0  0  0  0  0  0
    6.3850   -6.7070   -7.3180 H   0  0  0  0  0  0  0  0  0  0  0  0
    7.1360   -7.5850   -5.9680 H   0  0  0  0  0  0  0  0  0  0  0  0
    8.2280   -2.5740   -6.1560 H   0  0  0  0  0  0  0  0  0  0  0  0
    8.6850   -3.3230   -4.6020 H   0  0  0  0  0  0  0  0  0  0  0  0
    1.1040   -1.5770   -0.6500 H   0  0  0  0  0  0  0  0  0  0  0  0
    0.2640   -5.6440   -1.7970 H   0  0  0  0  0  0  0  0  0  0  0  0
    2.4700   -4.8360    1.8150 H   0  0  0  0  0  0  0  0  0  0  0  0
    8.3120   -5.3760   -7.3900 H   0  0  0  0  0  0  0  0  0  0  0  0
    6.9090   -2.1720   -3.6290 H   0  0  0  0  0  0  0  0  0  0  0  0
    8.8810   -6.2620   -4.5110 H   0  0  0  0  0  0  0  0  0  0  0  0
    9.6050   -6.9740   -5.9660 H   0  0  0  0  0  0  0  0  0  0  0  0
    9.9720   -5.2960   -5.5220 H   0  0  0  0  0  0  0  0  0  0  0  0
    2.0740    2.5650   -0.5330 H   0  0  0  0  0  0  0  0  0  0  0  0
    3.8110    2.3780   -0.9290 H   0  0  0  0  0  0  0  0  0  0  0  0
    2.8300    0.9510   -0.5060 H   0  0  0  0  0  0  0  0  0  0  0  0
    5.3940   -1.9830   -6.2680 H   0  0  0  0  0  0  0  0  0  0  0  0
    6.7190   -0.8880   -5.9300 H   0  0  0  0  0  0  0  0  0  0  0  0
    5.0470   -5.1750   -2.2520 H   0  0  0  0  0  0  0  0  0  0  0  0
    5.4240   -3.5260   -1.7470 H   0  0  0  0  0  0  0  0  0  0  0  0
    3.7860   -4.3290   -4.2080 H   0  0  0  0  0  0  0  0  0  0  0  0
    4.1410   -2.6550   -3.7490 H   0  0  0  0  0  0  0  0  0  0  0  0
  1  3  1  0  0  0  0
  1  5  2  0  0  0  0
  1 31  1  0  0  0  0
  2  4  2  0  0  0  0
  2  5  1  0  0  0  0
  2 32  1  0  0  0  0
  3  6  2  0  0  0  0
  3 33  1  0  0  0  0
  4  6  1  0  0  0  0
  4 34  1  0  0  0  0
  5 24  1  0  0  0  0
  6 30  1  0  0  0  0
  7 27  2  0  0  0  0
  7 28  1  0  0  0  0
  7 29  1  0  0  0  0
  8 16  1  0  0  0  0
  8 17  1  0  0  0  0
  8 35  1  0  0  0  0
  8 36  1  0  0  0  0
  9 16  1  0  0  0  0
  9 18  1  0  0  0  0
  9 37  1  0  0  0  0
  9 38  1  0  0  0  0
 10 17  1  0  0  0  0
 10 18  1  0  0  0  0
 10 39  1  0  0  0  0
 10 40  1  0  0  0  0
 11 16  1  0  0  0  0
 11 21  1  0  0  0  0
 11 41  1  0  0  0  0
 11 42  1  0  0  0  0
 12 17  1  0  0  0  0
 12 21  1  0  0  0  0
 12 43  1  0  0  0  0
 12 44  1  0  0  0  0
 13 18  1  0  0  0  0
 13 21  1  0  0  0  0
 13 45  1  0  0  0  0
 13 46  1  0  0  0  0
 14 19  1  0  0  0  0
 14 27  1  0  0  0  0
 14 47  1  0  0  0  0
 14 48  1  0  0  0  0
 15 20  1  0  0  0  0
 15 28  1  0  0  0  0
 15 49  1  0  0  0  0
 15 50  1  0  0  0  0
 16 51  1  0  0  0  0
 17 52  1  0  0  0  0
 18 53  1  0  0  0  0
 19 22  1  0  0  0  0
 19 28  1  0  0  0  0
 19 54  1  0  0  0  0
 20 24  1  0  0  0  0
 20 29  1  0  0  0  0
 20 55  1  0  0  0  0
 21 25  1  0  0  0  0
 22 56  1  0  0  0  0
 22 57  1  0  0  0  0
 22 58  1  0  0  0  0
 23 30  1  0  0  0  0
 23 59  1  0  0  0  0
 23 60  1  0  0  0  0
 23 61  1  0  0  0  0
 24 62  1  0  0  0  0
 24 63  1  0  0  0  0
 25 26  1  0  0  0  0
 25 64  1  0  0  0  0
 25 65  1  0  0  0  0
 26 29  1  0  0  0  0
 26 66  1  0  0  0  0
 26 67  1  0  0  0  0
M  END
>  <R1>
S-methyl

>  <R2>
R-4-methoxybenzyl

>  <R3>
1-adamantylethyl

> <IC50_nM>
238

>  <pIC50>
6.6234

$$$$
6
  MOE2007           3D

 73 78  0  0  1  0  0  0  0  0999 V2000
    3.2080   -0.3310   -5.1320 C   0  0  0  0  0  0  0  0  0  0  0  0
    5.2440   -0.1080   -3.8500 C   0  0  0  0  0  0  0  0  0  0  0  0
    2.5730    0.5720   -4.2810 C   0  0  0  0  0  0  0  0  0  0  0  0
    4.6080    0.7960   -2.9990 C   0  0  0  0  0  0  0  0  0  0  0  0
    4.5440   -0.6710   -4.9170 C   0  0  0  0  0  0  0  0  0  0  0  0
    3.2720    1.1360   -3.2140 C   0  0  0  0  0  0  0  0  0  0  0  0
    6.0870   -4.7790   -4.9810 C   0  0  0  0  0  0  0  0  0  0  0  0
    7.1020   -4.6480  -10.7680 C   0  0  0  0  0  0  0  0  0  0  0  0
    5.9520   -5.3800  -10.0830 C   0  0  0  0  0  0  0  0  0  0  0  0
    8.4570   -5.1440  -10.2730 C   0  0  0  0  0  0  0  0  0  0  0  0
    6.0570   -5.2970   -8.5620 C   0  0  0  0  0  0  0  0  0  0  0  0
    8.5660   -5.0610   -8.7520 C   0  0  0  0  0  0  0  0  0  0  0  0
    1.3230   -4.0030    0.5210 C   0  0  0  0  0  0  0  0  0  0  0  0
    2.8580   -3.9940    0.5800 C   0  0  0  0  0  0  0  0  0  0  0  0
    2.1770   -5.4860   -1.1340 C   0  0  0  0  0  0  0  0  0  0  0  0
    1.3840   -3.3810   -1.9090 C   0  0  0  0  0  0  0  0  0  0  0  0
    6.7000   -6.7360   -5.7720 C   0  0  0  0  0  0  0  0  0  0  0  0
    7.2980   -3.1120   -6.1190 C   0  0  0  0  0  0  0  0  0  0  0  0
    7.4160   -5.8040   -8.0600 C   0  0  0  0  0  0  0  0  0  0  0  0
    1.0350   -4.4970   -0.9070 C   0  0  3  0  0  0  0  0  0  0  0  0
    3.2610   -4.4470   -0.8360 C   0  0  3  0  0  0  0  0  0  0  0  0
    2.9240   -3.3050   -1.8250 C   0  0  3  0  0  0  0  0  0  0  0  0
    7.5170   -5.6610   -6.5420 C   0  0  1  0  0  0  0  0  0  0  0  0
    6.3170   -2.4340   -5.1130 C   0  0  2  0  0  0  0  0  0  0  0  0
    3.4250    2.5580   -1.3140 C   0  0  0  0  0  0  0  0  0  0  0  0
    5.2300   -1.6460   -5.8360 C   0  0  0  0  0  0  0  0  0  0  0  0
    3.5860   -3.4870   -3.1830 C   0  0  0  0  0  0  0  0  0  0  0  0
    5.1070   -3.4310   -3.1100 C   0  0  0  0  0  0  0  0  0  0  0  0
    5.9280   -6.0340   -4.6820 N   0  0  0  0  0  0  0  0  0  0  0  0
    6.8540   -4.4830   -6.0740 N   0  0  0  0  0  0  0  0  0  0  0  0
    5.7250   -3.5830   -4.4020 N   0  0  0  0  0  0  0  0  0  0  0  0
    2.6520    2.0190   -2.3850 O   0  0  0  0  0  0  0  0  0  0  0  0
    2.6560   -0.7660   -5.9610 H   0  0  0  0  0  0  0  0  0  0  0  0
    6.2840   -0.3680   -3.6740 H   0  0  0  0  0  0  0  0  0  0  0  0
    1.5320    0.8340   -4.4540 H   0  0  0  0  0  0  0  0  0  0  0  0
    5.1580    1.2310   -2.1690 H   0  0  0  0  0  0  0  0  0  0  0  0
    7.0320   -4.7840  -11.8530 H   0  0  0  0  0  0  0  0  0  0  0  0
    7.0150   -3.5710  -10.5750 H   0  0  0  0  0  0  0  0  0  0  0  0
    4.9970   -4.9530  -10.4100 H   0  0  0  0  0  0  0  0  0  0  0  0
    5.9540   -6.4320  -10.3910 H   0  0  0  0  0  0  0  0  0  0  0  0
    8.6040   -6.1830  -10.5930 H   0  0  0  0  0  0  0  0  0  0  0  0
    9.2560   -4.5530  -10.7320 H   0  0  0  0  0  0  0  0  0  0  0  0
    5.9070   -4.2560   -8.2470 H   0  0  0  0  0  0  0  0  0  0  0  0
    5.2480   -5.8840   -8.1110 H   0  0  0  0  0  0  0  0  0  0  0  0
    9.5280   -5.4830   -8.4360 H   0  0  0  0  0  0  0  0  0  0  0  0
    8.5660   -4.0060   -8.4480 H   0  0  0  0  0  0  0  0  0  0  0  0
    0.9220   -4.7010    1.2640 H   0  0  0  0  0  0  0  0  0  0  0  0
    0.8970   -3.0130    0.7160 H   0  0  0  0  0  0  0  0  0  0  0  0
    3.2550   -3.0070    0.8390 H   0  0  0  0  0  0  0  0  0  0  0  0
    3.2100   -4.7100    1.3320 H   0  0  0  0  0  0  0  0  0  0  0  0
    2.1720   -6.3190   -0.4240 H   0  0  0  0  0  0  0  0  0  0  0  0
    2.2120   -5.8790   -2.1540 H   0  0  0  0  0  0  0  0  0  0  0  0
    1.0470   -3.6520   -2.9160 H   0  0  0  0  0  0  0  0  0  0  0  0
    0.9180   -2.4270   -1.6410 H   0  0  0  0  0  0  0  0  0  0  0  0
    5.9860   -7.2580   -6.4200 H   0  0  0  0  0  0  0  0  0  0  0  0
    7.3670   -7.4790   -5.3240 H   0  0  0  0  0  0  0  0  0  0  0  0
    7.2460   -2.6880   -7.1260 H   0  0  0  0  0  0  0  0  0  0  0  0
    8.3260   -3.0350   -5.7480 H   0  0  0  0  0  0  0  0  0  0  0  0
    7.4980   -6.8720   -8.2990 H   0  0  0  0  0  0  0  0  0  0  0  0
    0.0290   -4.9000   -1.0360 H   0  0  0  0  0  0  0  0  0  0  0  0
    4.2890   -4.8090   -0.8980 H   0  0  0  0  0  0  0  0  0  0  0  0
    3.2370   -2.3350   -1.4200 H   0  0  0  0  0  0  0  0  0  0  0  0
    8.5630   -5.6770   -6.2140 H   0  0  0  0  0  0  0  0  0  0  0  0
    6.8680   -1.7800   -4.4280 H   0  0  0  0  0  0  0  0  0  0  0  0
    2.8100    3.2470   -0.7300 H   0  0  0  0  0  0  0  0  0  0  0  0
    4.2940    3.0820   -1.7190 H   0  0  0  0  0  0  0  0  0  0  0  0
    3.7620    1.7400   -0.6720 H   0  0  0  0  0  0  0  0  0  0  0  0
    4.4940   -2.3390   -6.2580 H   0  0  0  0  0  0  0  0  0  0  0  0
    5.6680   -1.1110   -6.6860 H   0  0  0  0  0  0  0  0  0  0  0  0
    3.2350   -2.6930   -3.8530 H   0  0  0  0  0  0  0  0  0  0  0  0
    3.2650   -4.4420   -3.6160 H   0  0  0  0  0  0  0  0  0  0  0  0
    5.4280   -2.4620   -2.7140 H   0  0  0  0  0  0  0  0  0  0  0  0
    5.5020   -4.2140   -2.4550 H   0  0  0  0  0  0  0  0  0  0  0  0
  1  3  1  0  0  0  0
  1  5  2  0  0  0  0
  1 33  1  0  0  0  0
  2  4  2  0  0  0  0
  2  5  1  0  0  0  0
  2 34  1  0  0  0  0
  3  6  2  0  0  0  0
  3 35  1  0  0  0  0
  4  6  1  0  0  0  0
  4 36  1  0  0  0  0
  5 26  1  0  0  0  0
  6 32  1  0  0  0  0
  7 29  2  0  0  0  0
  7 30  1  0  0  0  0
  7 31  1  0  0  0  0
  8  9  1  0  0  0  0
  8 10  1  0  0  0  0
  8 37  1  0  0  0  0
  8 38  1  0  0  0  0
  9 11  1  0  0  0  0
  9 39  1  0  0  0  0
  9 40  1  0  0  0  0
 10 12  1  0  0  0  0
 10 41  1  0  0  0  0
 10 42  1  0  0  0  0
 11 19  1  0  0  0  0
 11 43  1  0  0  0  0
 11 44  1  0  0  0  0
 12 19  1  0  0  0  0
 12 45  1  0  0  0  0
 12 46  1  0  0  0  0
 13 14  1  0  0  0  0
 13 20  1  0  0  0  0
 13 47  1  0  0  0  0
 13 48  1  0  0  0  0
 14 21  1  0  0  0  0
 14 49  1  0  0  0  0
 14 50  1  0  0  0  0
 15 20  1  0  0  0  0
 15 21  1  0  0  0  0
 15 51  1  0  0  0  0
 15 52  1  0  0  0  0
 16 20  1  0  0  0  0
 16 22  1  0  0  0  0
 16 53  1  0  0  0  0
 16 54  1  0  0  0  0
 17 23  1  0  0  0  0
 17 29  1  0  0  0  0
 17 55  1  0  0  0  0
 17 56  1  0  0  0  0
 18 24  1  0  0  0  0
 18 30  1  0  0  0  0
 18 57  1  0  0  0  0
 18 58  1  0  0  0  0
 19 23  1  0  0  0  0
 19 59  1  0  0  0  0
 20 60  1  0  0  0  0
 21 22  1  0  0  0  0
 21 61  1  0  0  0  0
 22 27  1  0  0  0  0
 22 62  1  0  0  0  0
 23 30  1  0  0  0  0
 23 63  1  0  0  0  0
 24 26  1  0  0  0  0
 24 31  1  0  0  0  0
 24 64  1  0  0  0  0
 25 32  1  0  0  0  0
 25 65  1  0  0  0  0
 25 66  1  0  0  0  0
 25 67  1  0  0  0  0
 26 68  1  0  0  0  0
 26 69  1  0  0  0  0
 27 28  1  0  0  0  0
 27 70  1  0  0  0  0
 27 71  1  0  0  0  0
 28 31  1  0  0  0  0
 28 72  1  0  0  0  0
 28 73  1  0  0  0  0
M  END
>  <R1>
R-cyclohexyl

>  <R2>
R-4-methoxybenzyl

>  <R3>
2-norbornylethyl

> <IC50_nM>
276

>  <pIC50>
6.5591

$$$$
7
  MOE2007           3D

 72 76  0  0  1  0  0  0  0  0999 V2000
    2.8710   -0.6190   -4.9470 C   0  0  0  0  0  0  0  0  0  0  0  0
    5.0210   -0.5310   -3.8490 C   0  0  0  0  0  0  0  0  0  0  0  0
    2.3670    0.3100   -4.0360 C   0  0  0  0  0  0  0  0  0  0  0  0
    4.5180    0.3980   -2.9380 C   0  0  0  0  0  0  0  0  0  0  0  0
    4.1970   -1.0390   -4.8530 C   0  0  0  0  0  0  0  0  0  0  0  0
    3.1910    0.8180   -3.0320 C   0  0  0  0  0  0  0  0  0  0  0  0
    6.5110   -4.7420   -5.0130 C   0  0  0  0  0  0  0  0  0  0  0  0
    6.9330   -4.3940  -10.8400 C   0  0  0  0  0  0  0  0  0  0  0  0
    6.4240   -5.8240  -10.6960 C   0  0  0  0  0  0  0  0  0  0  0  0
    8.0680   -4.1010   -9.8630 C   0  0  0  0  0  0  0  0  0  0  0  0
    6.0190   -6.1360   -9.2570 C   0  0  0  0  0  0  0  0  0  0  0  0
    7.6660   -4.4100   -8.4230 C   0  0  0  0  0  0  0  0  0  0  0  0
    5.8100   -4.8070    0.4570 C   0  0  0  0  0  0  0  0  0  0  0  0
    4.3830   -6.2580   -1.0380 C   0  0  0  0  0  0  0  0  0  0  0  0
    5.8800   -3.7460   -0.6400 C   0  0  0  0  0  0  0  0  0  0  0  0
    4.4540   -5.1980   -2.1350 C   0  0  0  0  0  0  0  0  0  0  0  0
    7.9040   -6.2280   -5.8390 C   0  0  0  0  0  0  0  0  0  0  0  0
    4.7060   -4.5030   -6.5090 C   0  0  0  0  0  0  0  0  0  0  0  0
    7.1620   -5.8520   -8.2720 C   0  0  0  0  0  0  0  0  0  0  0  0
    4.5250   -5.6400    0.3580 C   0  0  0  0  0  0  0  0  0  0  0  0
    5.7380   -4.3650   -2.0370 C   0  0  0  0  0  0  0  0  0  0  0  0
    6.7160   -6.1200   -6.8360 C   0  0  2  0  0  0  0  0  0  0  0  0
    4.5500   -3.4720   -5.3470 C   0  0  1  0  0  0  0  0  0  0  0  0
    4.5020   -6.7250    1.4330 C   0  0  0  0  0  0  0  0  0  0  0  0
    3.5950    2.2050   -1.1420 C   0  0  0  0  0  0  0  0  0  0  0  0
    4.7400   -2.0410   -5.8360 C   0  0  0  0  0  0  0  0  0  0  0  0
    5.7620   -3.2810   -3.1130 C   0  0  0  0  0  0  0  0  0  0  0  0
    7.5730   -5.3850   -4.6300 N   0  0  0  0  0  0  0  0  0  0  0  0
    6.0400   -4.9960   -6.2710 N   0  0  0  0  0  0  0  0  0  0  0  0
    5.6380   -3.8520   -4.4280 N   0  0  0  0  0  0  0  0  0  0  0  0
    2.6990    1.7250   -2.1440 O   0  0  0  0  0  0  0  0  0  0  0  0
    2.2220   -1.0100   -5.7260 H   0  0  0  0  0  0  0  0  0  0  0  0
    6.0560   -0.8530   -3.7680 H   0  0  0  0  0  0  0  0  0  0  0  0
    1.3330    0.6340   -4.1130 H   0  0  0  0  0  0  0  0  0  0  0  0
    5.1640    0.7900   -2.1570 H   0  0  0  0  0  0  0  0  0  0  0  0
    7.2770   -4.2260  -11.8660 H   0  0  0  0  0  0  0  0  0  0  0  0
    6.1080   -3.6930  -10.6600 H   0  0  0  0  0  0  0  0  0  0  0  0
    5.5670   -5.9790  -11.3610 H   0  0  0  0  0  0  0  0  0  0  0  0
    7.2060   -6.5240  -11.0140 H   0  0  0  0  0  0  0  0  0  0  0  0
    8.9460   -4.7010  -10.1340 H   0  0  0  0  0  0  0  0  0  0  0  0
    8.3630   -3.0490   -9.9450 H   0  0  0  0  0  0  0  0  0  0  0  0
    5.1390   -5.5360   -8.9920 H   0  0  0  0  0  0  0  0  0  0  0  0
    5.7180   -7.1880   -9.1860 H   0  0  0  0  0  0  0  0  0  0  0  0
    8.5270   -4.2450   -7.7640 H   0  0  0  0  0  0  0  0  0  0  0  0
    6.8850   -3.7070   -8.1080 H   0  0  0  0  0  0  0  0  0  0  0  0
    6.6870   -5.4620    0.3820 H   0  0  0  0  0  0  0  0  0  0  0  0
    5.8620   -4.3160    1.4360 H   0  0  0  0  0  0  0  0  0  0  0  0
    3.4290   -6.7930   -1.1140 H   0  0  0  0  0  0  0  0  0  0  0  0
    5.1760   -7.0000   -1.2010 H   0  0  0  0  0  0  0  0  0  0  0  0
    5.0870   -3.0050   -0.4770 H   0  0  0  0  0  0  0  0  0  0  0  0
    6.8350   -3.2120   -0.5640 H   0  0  0  0  0  0  0  0  0  0  0  0
    4.4000   -5.6880   -3.1140 H   0  0  0  0  0  0  0  0  0  0  0  0
    3.5760   -4.5430   -2.0600 H   0  0  0  0  0  0  0  0  0  0  0  0
    8.0520   -7.2670   -5.5270 H   0  0  0  0  0  0  0  0  0  0  0  0
    8.8420   -5.8600   -6.2710 H   0  0  0  0  0  0  0  0  0  0  0  0
    3.9790   -5.3140   -6.3930 H   0  0  0  0  0  0  0  0  0  0  0  0
    4.5940   -4.0560   -7.5000 H   0  0  0  0  0  0  0  0  0  0  0  0
    7.9910   -6.5350   -8.4960 H   0  0  0  0  0  0  0  0  0  0  0  0
    3.6680   -4.9760    0.5310 H   0  0  0  0  0  0  0  0  0  0  0  0
    6.5970   -5.0210   -2.2200 H   0  0  0  0  0  0  0  0  0  0  0  0
    6.0920   -7.0200   -6.7790 H   0  0  0  0  0  0  0  0  0  0  0  0
    3.5690   -3.5840   -4.8710 H   0  0  0  0  0  0  0  0  0  0  0  0
    5.3420   -7.4030    1.2910 H   0  0  0  0  0  0  0  0  0  0  0  0
    4.5750   -6.2690    2.4200 H   0  0  0  0  0  0  0  0  0  0  0  0
    3.5740   -7.2890    1.3690 H   0  0  0  0  0  0  0  0  0  0  0  0
    3.0760    2.9210   -0.5010 H   0  0  0  0  0  0  0  0  0  0  0  0
    4.4540    2.6820   -1.6190 H   0  0  0  0  0  0  0  0  0  0  0  0
    3.9380    1.3610   -0.5390 H   0  0  0  0  0  0  0  0  0  0  0  0
    4.2460   -1.9160   -6.8060 H   0  0  0  0  0  0  0  0  0  0  0  0
    5.8060   -1.8520   -6.0100 H   0  0  0  0  0  0  0  0  0  0  0  0
    6.7040   -2.7260   -3.0770 H   0  0  0  0  0  0  0  0  0  0  0  0
    4.9340   -2.5790   -2.9750 H   0  0  0  0  0  0  0  0  0  0  0  0
  1  3  1  0  0  0  0
  1  5  2  0  0  0  0
  1 32  1  0  0  0  0
  2  4  2  0  0  0  0
  2  5  1  0  0  0  0
  2 33  1  0  0  0  0
  3  6  2  0  0  0  0
  3 34  1  0  0  0  0
  4  6  1  0  0  0  0
  4 35  1  0  0  0  0
  5 26  1  0  0  0  0
  6 31  1  0  0  0  0
  7 28  2  0  0  0  0
  7 29  1  0  0  0  0
  7 30  1  0  0  0  0
  8  9  1  0  0  0  0
  8 10  1  0  0  0  0
  8 36  1  0  0  0  0
  8 37  1  0  0  0  0
  9 11  1  0  0  0  0
  9 38  1  0  0  0  0
  9 39  1  0  0  0  0
 10 12  1  0  0  0  0
 10 40  1  0  0  0  0
 10 41  1  0  0  0  0
 11 19  1  0  0  0  0
 11 42  1  0  0  0  0
 11 43  1  0  0  0  0
 12 19  1  0  0  0  0
 12 44  1  0  0  0  0
 12 45  1  0  0  0  0
 13 15  1  0  0  0  0
 13 20  1  0  0  0  0
 13 46  1  0  0  0  0
 13 47  1  0  0  0  0
 14 16  1  0  0  0  0
 14 20  1  0  0  0  0
 14 48  1  0  0  0  0
 14 49  1  0  0  0  0
 15 21  1  0  0  0  0
 15 50  1  0  0  0  0
 15 51  1  0  0  0  0
 16 21  1  0  0  0  0
 16 52  1  0  0  0  0
 16 53  1  0  0  0  0
 17 22  1  0  0  0  0
 17 28  1  0  0  0  0
 17 54  1  0  0  0  0
 17 55  1  0  0  0  0
 18 23  1  0  0  0  0
 18 29  1  0  0  0  0
 18 56  1  0  0  0  0
 18 57  1  0  0  0  0
 19 22  1  0  0  0  0
 19 58  1  0  0  0  0
 20 24  1  0  0  0  0
 20 59  1  0  0  0  0
 21 27  1  0  0  0  0
 21 60  1  0  0  0  0
 22 29  1  0  0  0  0
 22 61  1  0  0  0  0
 23 26  1  0  0  0  0
 23 30  1  0  0  0  0
 23 62  1  0  0  0  0
 24 63  1  0  0  0  0
 24 64  1  0  0  0  0
 24 65  1  0  0  0  0
 25 31  1  0  0  0  0
 25 66  1  0  0  0  0
 25 67  1  0  0  0  0
 25 68  1  0  0  0  0
 26 69  1  0  0  0  0
 26 70  1  0  0  0  0
 27 30  1  0  0  0  0
 27 71  1  0  0  0  0
 27 72  1  0  0  0  0
M  END
>  <R1>
S-cyclohexyl

>  <R2>
S-4-methoxybenzyl

>  <R3>
4-(Me)-cyclohexylmethyl

> <IC50_nM>
336

>  <pIC50>
6.4737

$$$$
8
  MOE2007           3D

 80 86  0  0  1  0  0  0  0  0999 V2000
    3.7750   -0.7480   -4.5960 C   0  0  0  0  0  0  0  0  0  0  0  0
    5.6500    0.5990   -3.8880 C   0  0  0  0  0  0  0  0  0  0  0  0
    2.9080    0.0880   -3.8930 C   0  0  0  0  0  0  0  0  0  0  0  0
    4.7840    1.4360   -3.1850 C   0  0  0  0  0  0  0  0  0  0  0  0
    5.1460   -0.4930   -4.5940 C   0  0  0  0  0  0  0  0  0  0  0  0
    3.4130    1.1800   -3.1870 C   0  0  0  0  0  0  0  0  0  0  0  0
    6.0580   -4.7480   -5.1580 C   0  0  0  0  0  0  0  0  0  0  0  0
   10.9310   -5.5020   -9.3030 C   0  0  0  0  0  0  0  0  0  0  0  0
   10.3980   -4.1770   -8.7680 C   0  0  0  0  0  0  0  0  0  0  0  0
    9.8370   -6.5630   -9.3670 C   0  0  0  0  0  0  0  0  0  0  0  0
    9.7080   -4.3520   -7.4170 C   0  0  0  0  0  0  0  0  0  0  0  0
    9.1460   -6.7420   -8.0170 C   0  0  0  0  0  0  0  0  0  0  0  0
    2.1250   -4.5720    1.1730 C   0  0  0  0  0  0  0  0  0  0  0  0
    0.8070   -5.7550   -0.6030 C   0  0  0  0  0  0  0  0  0  0  0  0
    0.8730   -3.2490   -0.5500 C   0  0  0  0  0  0  0  0  0  0  0  0
    3.3140   -5.8220   -0.6480 C   0  0  0  0  0  0  0  0  0  0  0  0
    3.3790   -3.3110   -0.5940 C   0  0  0  0  0  0  0  0  0  0  0  0
    2.0590   -4.4960   -2.3740 C   0  0  0  0  0  0  0  0  0  0  0  0
    6.7590   -6.5930   -6.1260 C   0  0  0  0  0  0  0  0  0  0  0  0
    7.8470   -3.2190   -5.1030 C   0  0  0  0  0  0  0  0  0  0  0  0
    8.6000   -5.4130   -7.4800 C   0  0  0  0  0  0  0  0  0  0  0  0
    2.0750   -5.8130    0.2650 C   0  0  0  0  0  0  0  0  0  0  0  0
    2.1410   -3.2940    0.3180 C   0  0  0  0  0  0  0  0  0  0  0  0
    0.8170   -4.4820   -1.4660 C   0  0  0  0  0  0  0  0  0  0  0  0
    7.9620   -5.6080   -6.1060 C   0  0  1  0  0  0  0  0  0  0  0  0
    6.5810   -2.5460   -4.4880 C   0  0  2  0  0  0  0  0  0  0  0  0
    3.3500   -4.5470   -1.5230 C   0  0  0  0  0  0  0  0  0  0  0  0
    3.1480    3.0950   -1.8020 C   0  0  0  0  0  0  0  0  0  0  0  0
    6.0810   -1.3960   -5.3530 C   0  0  0  0  0  0  0  0  0  0  0  0
    4.5830   -4.5600   -2.4300 C   0  0  0  0  0  0  0  0  0  0  0  0
    4.4440   -3.6140   -3.6120 C   0  0  0  0  0  0  0  0  0  0  0  0
    5.6360   -5.9640   -5.3390 N   0  0  0  0  0  0  0  0  0  0  0  0
    7.2890   -4.4270   -5.6600 N   0  0  0  0  0  0  0  0  0  0  0  0
    5.5910   -3.6430   -4.4770 N   0  0  0  0  0  0  0  0  0  0  0  0
    2.5660    1.9970   -2.5020 O   0  0  0  0  0  0  0  0  0  0  0  0
    3.3730   -1.5970   -5.1440 H   0  0  0  0  0  0  0  0  0  0  0  0
    6.7180    0.8060   -3.8790 H   0  0  0  0  0  0  0  0  0  0  0  0
    1.8410   -0.1150   -3.8980 H   0  0  0  0  0  0  0  0  0  0  0  0
    5.1830    2.2840   -2.6360 H   0  0  0  0  0  0  0  0  0  0  0  0
   11.3590   -5.3520  -10.3010 H   0  0  0  0  0  0  0  0  0  0  0  0
   11.7450   -5.8560   -8.6570 H   0  0  0  0  0  0  0  0  0  0  0  0
   11.2210   -3.4610   -8.6710 H   0  0  0  0  0  0  0  0  0  0  0  0
    9.6870   -3.7520   -9.4880 H   0  0  0  0  0  0  0  0  0  0  0  0
    9.0940   -6.2770  -10.1220 H   0  0  0  0  0  0  0  0  0  0  0  0
   10.2680   -7.5180   -9.6900 H   0  0  0  0  0  0  0  0  0  0  0  0
   10.4550   -4.6370   -6.6650 H   0  0  0  0  0  0  0  0  0  0  0  0
    9.2870   -3.3910   -7.0980 H   0  0  0  0  0  0  0  0  0  0  0  0
    8.3300   -7.4670   -8.1230 H   0  0  0  0  0  0  0  0  0  0  0  0
    9.8600   -7.1700   -7.3010 H   0  0  0  0  0  0  0  0  0  0  0  0
    1.2560   -4.5640    1.8430 H   0  0  0  0  0  0  0  0  0  0  0  0
    3.0180   -4.6090    1.8090 H   0  0  0  0  0  0  0  0  0  0  0  0
    0.7520   -6.6430   -1.2450 H   0  0  0  0  0  0  0  0  0  0  0  0
   -0.0850   -5.7670    0.0350 H   0  0  0  0  0  0  0  0  0  0  0  0
   -0.0180   -3.2170    0.0900 H   0  0  0  0  0  0  0  0  0  0  0  0
    0.8650   -2.3320   -1.1530 H   0  0  0  0  0  0  0  0  0  0  0  0
    4.2220   -5.8880   -0.0350 H   0  0  0  0  0  0  0  0  0  0  0  0
    3.2960   -6.7180   -1.2820 H   0  0  0  0  0  0  0  0  0  0  0  0
    3.4100   -2.3890   -1.1900 H   0  0  0  0  0  0  0  0  0  0  0  0
    4.2890   -3.3190    0.0190 H   0  0  0  0  0  0  0  0  0  0  0  0
    2.0130   -5.3610   -3.0480 H   0  0  0  0  0  0  0  0  0  0  0  0
    2.0590   -3.6010   -3.0100 H   0  0  0  0  0  0  0  0  0  0  0  0
    6.4010   -6.7900   -7.1430 H   0  0  0  0  0  0  0  0  0  0  0  0
    7.0350   -7.5470   -5.6660 H   0  0  0  0  0  0  0  0  0  0  0  0
    8.3410   -2.6000   -5.8580 H   0  0  0  0  0  0  0  0  0  0  0  0
    8.5640   -3.4640   -4.3120 H   0  0  0  0  0  0  0  0  0  0  0  0
    7.8180   -5.0580   -8.1620 H   0  0  0  0  0  0  0  0  0  0  0  0
    2.0610   -6.7200    0.8800 H   0  0  0  0  0  0  0  0  0  0  0  0
    2.1750   -2.4140    0.9710 H   0  0  0  0  0  0  0  0  0  0  0  0
   -0.0900   -4.4460   -2.0810 H   0  0  0  0  0  0  0  0  0  0  0  0
    8.7040   -5.9360   -5.3690 H   0  0  0  0  0  0  0  0  0  0  0  0
    6.7950   -2.1940   -3.4720 H   0  0  0  0  0  0  0  0  0  0  0  0
    2.3630    3.6650   -1.2990 H   0  0  0  0  0  0  0  0  0  0  0  0
    3.6830    3.7360   -2.5070 H   0  0  0  0  0  0  0  0  0  0  0  0
    3.8500    2.7110   -1.0580 H   0  0  0  0  0  0  0  0  0  0  0  0
    5.5740   -1.7950   -6.2380 H   0  0  0  0  0  0  0  0  0  0  0  0
    6.9340   -0.8180   -5.7250 H   0  0  0  0  0  0  0  0  0  0  0  0
    4.7250   -5.5800   -2.7990 H   0  0  0  0  0  0  0  0  0  0  0  0
    5.4610   -4.3000   -1.8320 H   0  0  0  0  0  0  0  0  0  0  0  0
    3.5800   -3.9050   -4.2170 H   0  0  0  0  0  0  0  0  0  0  0  0
    4.2980   -2.5810   -3.2830 H   0  0  0  0  0  0  0  0  0  0  0  0
  1  3  1  0  0  0  0
  1  5  2  0  0  0  0
  1 36  1  0  0  0  0
  2  4  2  0  0  0  0
  2  5  1  0  0  0  0
  2 37  1  0  0  0  0
  3  6  2  0  0  0  0
  3 38  1  0  0  0  0
  4  6  1  0  0  0  0
  4 39  1  0  0  0  0
  5 29  1  0  0  0  0
  6 35  1  0  0  0  0
  7 32  2  0  0  0  0
  7 33  1  0  0  0  0
  7 34  1  0  0  0  0
  8  9  1  0  0  0  0
  8 10  1  0  0  0  0
  8 40  1  0  0  0  0
  8 41  1  0  0  0  0
  9 11  1  0  0  0  0
  9 42  1  0  0  0  0
  9 43  1  0  0  0  0
 10 12  1  0  0  0  0
 10 44  1  0  0  0  0
 10 45  1  0  0  0  0
 11 21  1  0  0  0  0
 11 46  1  0  0  0  0
 11 47  1  0  0  0  0
 12 21  1  0  0  0  0
 12 48  1  0  0  0  0
 12 49  1  0  0  0  0
 13 22  1  0  0  0  0
 13 23  1  0  0  0  0
 13 50  1  0  0  0  0
 13 51  1  0  0  0  0
 14 22  1  0  0  0  0
 14 24  1  0  0  0  0
 14 52  1  0  0  0  0
 14 53  1  0  0  0  0
 15 23  1  0  0  0  0
 15 24  1  0  0  0  0
 15 54  1  0  0  0  0
 15 55  1  0  0  0  0
 16 22  1  0  0  0  0
 16 27  1  0  0  0  0
 16 56  1  0  0  0  0
 16 57  1  0  0  0  0
 17 23  1  0  0  0  0
 17 27  1  0  0  0  0
 17 58  1  0  0  0  0
 17 59  1  0  0  0  0
 18 24  1  0  0  0  0
 18 27  1  0  0  0  0
 18 60  1  0  0  0  0
 18 61  1  0  0  0  0
 19 25  1  0  0  0  0
 19 32  1  0  0  0  0
 19 62  1  0  0  0  0
 19 63  1  0  0  0  0
 20 26  1  0  0  0  0
 20 33  1  0  0  0  0
 20 64  1  0  0  0  0
 20 65  1  0  0  0  0
 21 25  1  0  0  0  0
 21 66  1  0  0  0  0
 22 67  1  0  0  0  0
 23 68  1  0  0  0  0
 24 69  1  0  0  0  0
 25 33  1  0  0  0  0
 25 70  1  0  0  0  0
 26 29  1  0  0  0  0
 26 34  1  0  0  0  0
 26 71  1  0  0  0  0
 27 30  1  0  0  0  0
 28 35  1  0  0  0  0
 28 72  1  0  0  0  0
 28 73  1  0  0  0  0
 28 74  1  0  0  0  0
 29 75  1  0  0  0  0
 29 76  1  0  0  0  0
 30 31  1  0  0  0  0
 30 77  1  0  0  0  0
 30 78  1  0  0  0  0
 31 34  1  0  0  0  0
 31 79  1  0  0  0  0
 31 80  1  0  0  0  0
M  END
>  <R1>
R-cyclohexyl

>  <R2>
R-4-methoxybenzyl

>  <R3>
1-adamantylethyl

> <IC50_nM>
341

>  <pIC50>
6.4672

$$$$
9
  MOE2007           3D

 68 72  0  0  1  0  0  0  0  0999 V2000
    6.2760   -4.9450   -5.0790 C   0  0  0  0  0  0  0  0  0  0  0  0
    8.6480   -7.7660  -10.3930 C   0  0  0  0  0  0  0  0  0  0  0  0
    7.6390   -6.6240  -10.4770 C   0  0  0  0  0  0  0  0  0  0  0  0
    8.5080   -8.5430   -9.0880 C   0  0  0  0  0  0  0  0  0  0  0  0
    7.7300   -5.7020   -9.2640 C   0  0  0  0  0  0  0  0  0  0  0  0
    8.6000   -7.6240   -7.8720 C   0  0  0  0  0  0  0  0  0  0  0  0
    1.5240   -3.2210    0.6180 C   0  0  0  0  0  0  0  0  0  0  0  0
    2.0970   -4.6470    0.5980 C   0  0  0  0  0  0  0  0  0  0  0  0
    0.9600   -4.2600   -1.4480 C   0  0  0  0  0  0  0  0  0  0  0  0
    2.7320   -2.6750   -1.5110 C   0  0  0  0  0  0  0  0  0  0  0  0
    7.9740   -6.3000   -5.4140 C   0  0  0  0  0  0  0  0  0  0  0  0
    5.8600   -3.7750   -7.0780 C   0  0  0  0  0  0  0  0  0  0  0  0
    7.5810   -6.4790   -7.9490 C   0  0  0  0  0  0  0  0  0  0  0  0
    1.3480   -2.8990   -0.8750 C   0  0  3  0  0  0  0  0  0  0  0  0
    2.2150   -4.9500   -0.9070 C   0  0  3  0  0  0  0  0  0  0  0  0
    3.3590   -4.0860   -1.4880 C   0  0  3  0  0  0  0  0  0  0  0  0
    7.7280   -5.5440   -6.7500 C   0  0  1  0  0  0  0  0  0  0  0  0
    4.8060   -3.3500   -6.0100 C   0  0  2  0  0  0  0  0  0  0  0  0
    3.4550   -2.6940   -8.6880 C   0  0  0  0  0  0  0  0  0  0  0  0
    1.2770   -3.3580   -7.6500 C   0  0  0  0  0  0  0  0  0  0  0  0
    3.8020   -4.5440   -2.8700 C   0  0  0  0  0  0  0  0  0  0  0  0
    3.4040   -3.8060   -6.3950 C   0  0  0  0  0  0  0  0  0  0  0  0
    4.8590   -3.6320   -3.4820 C   0  0  0  0  0  0  0  0  0  0  0  0
    2.6940   -2.8530   -7.3700 C   0  0  0  0  0  0  0  0  0  0  0  0
    7.0620   -5.7000   -4.3710 N   0  0  0  0  0  0  0  0  0  0  0  0
    6.4950   -4.8950   -6.4280 N   0  0  0  0  0  0  0  0  0  0  0  0
    5.2580   -4.0610   -4.7990 N   0  0  0  0  0  0  0  0  0  0  0  0
    8.5100   -8.4430  -11.2430 H   0  0  0  0  0  0  0  0  0  0  0  0
    9.6640   -7.3600  -10.4690 H   0  0  0  0  0  0  0  0  0  0  0  0
    7.8110   -6.0470  -11.3920 H   0  0  0  0  0  0  0  0  0  0  0  0
    6.6250   -7.0370  -10.5460 H   0  0  0  0  0  0  0  0  0  0  0  0
    7.5450   -9.0680   -9.0760 H   0  0  0  0  0  0  0  0  0  0  0  0
    9.2890   -9.3090   -9.0300 H   0  0  0  0  0  0  0  0  0  0  0  0
    8.6940   -5.1780   -9.2810 H   0  0  0  0  0  0  0  0  0  0  0  0
    6.9500   -4.9340   -9.3340 H   0  0  0  0  0  0  0  0  0  0  0  0
    8.4350   -8.2120   -6.9610 H   0  0  0  0  0  0  0  0  0  0  0  0
    9.6160   -7.2150   -7.8060 H   0  0  0  0  0  0  0  0  0  0  0  0
    0.5590   -3.2110    1.1370 H   0  0  0  0  0  0  0  0  0  0  0  0
    2.1920   -2.5160    1.1240 H   0  0  0  0  0  0  0  0  0  0  0  0
    3.0560   -4.7130    1.1210 H   0  0  0  0  0  0  0  0  0  0  0  0
    1.3980   -5.3400    1.0810 H   0  0  0  0  0  0  0  0  0  0  0  0
    0.0330   -4.6580   -1.0220 H   0  0  0  0  0  0  0  0  0  0  0  0
    0.8900   -4.2670   -2.5400 H   0  0  0  0  0  0  0  0  0  0  0  0
    2.6260   -2.2970   -2.5350 H   0  0  0  0  0  0  0  0  0  0  0  0
    3.3340   -1.9560   -0.9450 H   0  0  0  0  0  0  0  0  0  0  0  0
    7.7500   -7.3700   -5.4940 H   0  0  0  0  0  0  0  0  0  0  0  0
    9.0150   -6.1880   -5.0930 H   0  0  0  0  0  0  0  0  0  0  0  0
    5.4160   -4.0480   -8.0400 H   0  0  0  0  0  0  0  0  0  0  0  0
    6.5840   -2.9680   -7.2320 H   0  0  0  0  0  0  0  0  0  0  0  0
    6.5720   -6.9100   -7.9120 H   0  0  0  0  0  0  0  0  0  0  0  0
    0.6430   -2.0880   -1.0680 H   0  0  0  0  0  0  0  0  0  0  0  0
    2.2980   -6.0160   -1.1280 H   0  0  0  0  0  0  0  0  0  0  0  0
    4.2340   -4.1040   -0.8260 H   0  0  0  0  0  0  0  0  0  0  0  0
    8.5240   -4.8090   -6.9180 H   0  0  0  0  0  0  0  0  0  0  0  0
    4.8280   -2.2640   -5.8680 H   0  0  0  0  0  0  0  0  0  0  0  0
    3.5660   -3.6550   -9.2000 H   0  0  0  0  0  0  0  0  0  0  0  0
    4.4540   -2.2780   -8.5230 H   0  0  0  0  0  0  0  0  0  0  0  0
    2.9260   -2.0110   -9.3610 H   0  0  0  0  0  0  0  0  0  0  0  0
    1.2920   -4.3460   -8.1210 H   0  0  0  0  0  0  0  0  0  0  0  0
    0.7430   -2.6720   -8.3170 H   0  0  0  0  0  0  0  0  0  0  0  0
    0.7000   -3.4340   -6.7220 H   0  0  0  0  0  0  0  0  0  0  0  0
    2.9270   -4.5630   -3.5300 H   0  0  0  0  0  0  0  0  0  0  0  0
    4.1820   -5.5700   -2.8050 H   0  0  0  0  0  0  0  0  0  0  0  0
    3.4620   -4.8130   -6.8240 H   0  0  0  0  0  0  0  0  0  0  0  0
    2.8100   -3.8880   -5.4760 H   0  0  0  0  0  0  0  0  0  0  0  0
    4.4650   -2.6160   -3.5820 H   0  0  0  0  0  0  0  0  0  0  0  0
    5.7570   -3.5890   -2.8580 H   0  0  0  0  0  0  0  0  0  0  0  0
    2.6120   -1.8640   -6.9010 H   0  0  0  0  0  0  0  0  0  0  0  0
  1 25  2  0  0  0  0
  1 26  1  0  0  0  0
  1 27  1  0  0  0  0
  2  3  1  0  0  0  0
  2  4  1  0  0  0  0
  2 28  1  0  0  0  0
  2 29  1  0  0  0  0
  3  5  1  0  0  0  0
  3 30  1  0  0  0  0
  3 31  1  0  0  0  0
  4  6  1  0  0  0  0
  4 32  1  0  0  0  0
  4 33  1  0  0  0  0
  5 13  1  0  0  0  0
  5 34  1  0  0  0  0
  5 35  1  0  0  0  0
  6 13  1  0  0  0  0
  6 36  1  0  0  0  0
  6 37  1  0  0  0  0
  7  8  1  0  0  0  0
  7 14  1  0  0  0  0
  7 38  1  0  0  0  0
  7 39  1  0  0  0  0
  8 15  1  0  0  0  0
  8 40  1  0  0  0  0
  8 41  1  0  0  0  0
  9 14  1  0  0  0  0
  9 15  1  0  0  0  0
  9 42  1  0  0  0  0
  9 43  1  0  0  0  0
 10 14  1  0  0  0  0
 10 16  1  0  0  0  0
 10 44  1  0  0  0  0
 10 45  1  0  0  0  0
 11 17  1  0  0  0  0
 11 25  1  0  0  0  0
 11 46  1  0  0  0  0
 11 47  1  0  0  0  0
 12 18  1  0  0  0  0
 12 26  1  0  0  0  0
 12 48  1  0  0  0  0
 12 49  1  0  0  0  0
 13 17  1  0  0  0  0
 13 50  1  0  0  0  0
 14 51  1  0  0  0  0
 15 16  1  0  0  0  0
 15 52  1  0  0  0  0
 16 21  1  0  0  0  0
 16 53  1  0  0  0  0
 17 26  1  0  0  0  0
 17 54  1  0  0  0  0
 18 22  1  0  0  0  0
 18 27  1  0  0  0  0
 18 55  1  0  0  0  0
 19 24  1  0  0  0  0
 19 56  1  0  0  0  0
 19 57  1  0  0  0  0
 19 58  1  0  0  0  0
 20 24  1  0  0  0  0
 20 59  1  0  0  0  0
 20 60  1  0  0  0  0
 20 61  1  0  0  0  0
 21 23  1  0  0  0  0
 21 62  1  0  0  0  0
 21 63  1  0  0  0  0
 22 24  1  0  0  0  0
 22 64  1  0  0  0  0
 22 65  1  0  0  0  0
 23 27  1  0  0  0  0
 23 66  1  0  0  0  0
 23 67  1  0  0  0  0
 24 68  1  0  0  0  0
M  END
>  <R1>
R-cyclohexyl

>  <R2>
R-isobutyl

>  <R3>
2-norbornylethyl

> <IC50_nM>
359

>  <pIC50>
6.4449

$$$$
10
  MOE2007           3D

 72 76  0  0  1  0  0  0  0  0999 V2000
    2.7240   -0.9320   -4.6200 C   0  0  0  0  0  0  0  0  0  0  0  0
    4.9850   -0.2310   -4.1390 C   0  0  0  0  0  0  0  0  0  0  0  0
    2.2390    0.0080   -3.7100 C   0  0  0  0  0  0  0  0  0  0  0  0
    4.5010    0.7090   -3.2300 C   0  0  0  0  0  0  0  0  0  0  0  0
    4.0970   -1.0520   -4.8340 C   0  0  0  0  0  0  0  0  0  0  0  0
    3.1280    0.8290   -3.0150 C   0  0  0  0  0  0  0  0  0  0  0  0
    6.2540   -4.8710   -4.9570 C   0  0  0  0  0  0  0  0  0  0  0  0
    5.3400   -5.5680  -10.7190 C   0  0  0  0  0  0  0  0  0  0  0  0
    4.6180   -6.3230   -9.6070 C   0  0  0  0  0  0  0  0  0  0  0  0
    6.8480   -5.7920  -10.6620 C   0  0  0  0  0  0  0  0  0  0  0  0
    5.1840   -5.9750   -8.2320 C   0  0  0  0  0  0  0  0  0  0  0  0
    7.4170   -5.4440   -9.2880 C   0  0  0  0  0  0  0  0  0  0  0  0
    2.5330   -5.3480   -1.9370 C   0  0  0  0  0  0  0  0  0  0  0  0
    2.4680   -3.0520   -0.8890 C   0  0  0  0  0  0  0  0  0  0  0  0
    3.9670   -5.0970   -2.4000 C   0  0  0  0  0  0  0  0  0  0  0  0
    3.9030   -2.8010   -1.3510 C   0  0  0  0  0  0  0  0  0  0  0  0
    6.9260   -6.8330   -5.6830 C   0  0  0  0  0  0  0  0  0  0  0  0
    6.7200   -3.2700   -6.6180 C   0  0  0  0  0  0  0  0  0  0  0  0
    6.6990   -6.2070   -8.1670 C   0  0  0  0  0  0  0  0  0  0  0  0
    2.1950   -4.5460   -0.6740 C   0  0  0  0  0  0  0  0  0  0  0  0
    4.2400   -3.6030   -2.6140 C   0  0  0  0  0  0  0  0  0  0  0  0
    7.2500   -5.8020   -6.8010 C   0  0  1  0  0  0  0  0  0  0  0  0
    6.0030   -2.5710   -5.4220 C   0  0  2  0  0  0  0  0  0  0  0  0
    0.7420   -4.7740   -0.2620 C   0  0  0  0  0  0  0  0  0  0  0  0
    3.6160    2.5530   -1.4520 C   0  0  0  0  0  0  0  0  0  0  0  0
    4.6200   -2.0660   -5.8150 C   0  0  0  0  0  0  0  0  0  0  0  0
    5.6920   -3.3730   -3.0280 C   0  0  0  0  0  0  0  0  0  0  0  0
    6.4270   -6.0690   -4.4820 N   0  0  0  0  0  0  0  0  0  0  0  0
    6.5680   -4.6620   -6.2710 N   0  0  0  0  0  0  0  0  0  0  0  0
    5.8850   -3.6540   -4.4280 N   0  0  0  0  0  0  0  0  0  0  0  0
    2.6530    1.7460   -2.1290 O   0  0  0  0  0  0  0  0  0  0  0  0
    2.0250   -1.5680   -5.1570 H   0  0  0  0  0  0  0  0  0  0  0  0
    6.0570   -0.3170   -4.2990 H   0  0  0  0  0  0  0  0  0  0  0  0
    1.1690    0.0970   -3.5470 H   0  0  0  0  0  0  0  0  0  0  0  0
    5.1980    1.3450   -2.6910 H   0  0  0  0  0  0  0  0  0  0  0  0
    4.9560   -5.8910  -11.6930 H   0  0  0  0  0  0  0  0  0  0  0  0
    5.1260   -4.4960  -10.6310 H   0  0  0  0  0  0  0  0  0  0  0  0
    3.5480   -6.0870   -9.6360 H   0  0  0  0  0  0  0  0  0  0  0  0
    4.7120   -7.4020   -9.7770 H   0  0  0  0  0  0  0  0  0  0  0  0
    7.0700   -6.8410  -10.8940 H   0  0  0  0  0  0  0  0  0  0  0  0
    7.3400   -5.1840  -11.4300 H   0  0  0  0  0  0  0  0  0  0  0  0
    4.9560   -4.9260   -8.0040 H   0  0  0  0  0  0  0  0  0  0  0  0
    4.6800   -6.5820   -7.4700 H   0  0  0  0  0  0  0  0  0  0  0  0
    8.4890   -5.6760   -9.2720 H   0  0  0  0  0  0  0  0  0  0  0  0
    7.3240   -4.3630   -9.1230 H   0  0  0  0  0  0  0  0  0  0  0  0
    1.8410   -5.0810   -2.7460 H   0  0  0  0  0  0  0  0  0  0  0  0
    2.3980   -6.4200   -1.7460 H   0  0  0  0  0  0  0  0  0  0  0  0
    2.2880   -2.5010    0.0420 H   0  0  0  0  0  0  0  0  0  0  0  0
    1.7730   -2.6480   -1.6360 H   0  0  0  0  0  0  0  0  0  0  0  0
    4.6620   -5.5010   -1.6530 H   0  0  0  0  0  0  0  0  0  0  0  0
    4.1470   -5.6470   -3.3310 H   0  0  0  0  0  0  0  0  0  0  0  0
    4.0380   -1.7290   -1.5420 H   0  0  0  0  0  0  0  0  0  0  0  0
    4.5940   -3.0690   -0.5420 H   0  0  0  0  0  0  0  0  0  0  0  0
    6.1510   -7.5460   -5.9870 H   0  0  0  0  0  0  0  0  0  0  0  0
    7.8240   -7.3970   -5.4080 H   0  0  0  0  0  0  0  0  0  0  0  0
    6.2760   -3.0300   -7.5880 H   0  0  0  0  0  0  0  0  0  0  0  0
    7.7810   -2.9980   -6.6300 H   0  0  0  0  0  0  0  0  0  0  0  0
    6.8920   -7.2790   -8.2990 H   0  0  0  0  0  0  0  0  0  0  0  0
    2.8380   -4.9000    0.1430 H   0  0  0  0  0  0  0  0  0  0  0  0
    3.6100   -3.2450   -3.4360 H   0  0  0  0  0  0  0  0  0  0  0  0
    8.3300   -5.6250   -6.8480 H   0  0  0  0  0  0  0  0  0  0  0  0
    6.6160   -1.7460   -5.0430 H   0  0  0  0  0  0  0  0  0  0  0  0
    0.0770   -4.4320   -1.0530 H   0  0  0  0  0  0  0  0  0  0  0  0
    0.5710   -5.8350   -0.0860 H   0  0  0  0  0  0  0  0  0  0  0  0
    0.5260   -4.2210    0.6500 H   0  0  0  0  0  0  0  0  0  0  0  0
    3.1040    3.2420   -0.7760 H   0  0  0  0  0  0  0  0  0  0  0  0
    4.2020    3.1140   -2.1850 H   0  0  0  0  0  0  0  0  0  0  0  0
    4.2800    1.9060   -0.8760 H   0  0  0  0  0  0  0  0  0  0  0  0
    3.9260   -2.9110   -5.8820 H   0  0  0  0  0  0  0  0  0  0  0  0
    4.6620   -1.6250   -6.8180 H   0  0  0  0  0  0  0  0  0  0  0  0
    6.3600   -4.0290   -2.4610 H   0  0  0  0  0  0  0  0  0  0  0  0
    5.9860   -2.3340   -2.8530 H   0  0  0  0  0  0  0  0  0  0  0  0
  1  3  1  0  0  0  0
  1  5  2  0  0  0  0
  1 32  1  0  0  0  0
  2  4  2  0  0  0  0
  2  5  1  0  0  0  0
  2 33  1  0  0  0  0
  3  6  2  0  0  0  0
  3 34  1  0  0  0  0
  4  6  1  0  0  0  0
  4 35  1  0  0  0  0
  5 26  1  0  0  0  0
  6 31  1  0  0  0  0
  7 28  2  0  0  0  0
  7 29  1  0  0  0  0
  7 30  1  0  0  0  0
  8  9  1  0  0  0  0
  8 10  1  0  0  0  0
  8 36  1  0  0  0  0
  8 37  1  0  0  0  0
  9 11  1  0  0  0  0
  9 38  1  0  0  0  0
  9 39  1  0  0  0  0
 10 12  1  0  0  0  0
 10 40  1  0  0  0  0
 10 41  1  0  0  0  0
 11 19  1  0  0  0  0
 11 42  1  0  0  0  0
 11 43  1  0  0  0  0
 12 19  1  0  0  0  0
 12 44  1  0  0  0  0
 12 45  1  0  0  0  0
 13 15  1  0  0  0  0
 13 20  1  0  0  0  0
 13 46  1  0  0  0  0
 13 47  1  0  0  0  0
 14 16  1  0  0  0  0
 14 20  1  0  0  0  0
 14 48  1  0  0  0  0
 14 49  1  0  0  0  0
 15 21  1  0  0  0  0
 15 50  1  0  0  0  0
 15 51  1  0  0  0  0
 16 21  1  0  0  0  0
 16 52  1  0  0  0  0
 16 53  1  0  0  0  0
 17 22  1  0  0  0  0
 17 28  1  0  0  0  0
 17 54  1  0  0  0  0
 17 55  1  0  0  0  0
 18 23  1  0  0  0  0
 18 29  1  0  0  0  0
 18 56  1  0  0  0  0
 18 57  1  0  0  0  0
 19 22  1  0  0  0  0
 19 58  1  0  0  0  0
 20 24  1  0  0  0  0
 20 59  1  0  0  0  0
 21 27  1  0  0  0  0
 21 60  1  0  0  0  0
 22 29  1  0  0  0  0
 22 61  1  0  0  0  0
 23 26  1  0  0  0  0
 23 30  1  0  0  0  0
 23 62  1  0  0  0  0
 24 63  1  0  0  0  0
 24 64  1  0  0  0  0
 24 65  1  0  0  0  0
 25 31  1  0  0  0  0
 25 66  1  0  0  0  0
 25 67  1  0  0  0  0
 25 68  1  0  0  0  0
 26 69  1  0  0  0  0
 26 70  1  0  0  0  0
 27 30  1  0  0  0  0
 27 71  1  0  0  0  0
 27 72  1  0  0  0  0
M  END
>  <R1>
R-cyclohexyl

>  <R2>
R-4-methoxybenzyl

>  <R3>
4-(Me)-cyclohexylmethyl

> <IC50_nM>
362

>  <pIC50>
6.4413

$$$$
11
  MOE2007           3D

 71 75  0  0  1  0  0  0  0  0999 V2000
    6.3180   -4.8340   -4.8540 C   0  0  0  0  0  0  0  0  0  0  0  0
    8.4570   -5.1660  -10.9450 C   0  0  0  0  0  0  0  0  0  0  0  0
    5.3760    0.4940   -6.6730 C   0  0  0  0  0  0  0  0  0  0  0  0
    9.4400   -5.2560   -9.7820 C   0  0  0  0  0  0  0  0  0  0  0  0
    7.2030   -4.3880  -10.5600 C   0  0  0  0  0  0  0  0  0  0  0  0
    6.3420   -0.1610   -5.6910 C   0  0  0  0  0  0  0  0  0  0  0  0
    3.9230    0.1890   -6.3190 C   0  0  0  0  0  0  0  0  0  0  0  0
    8.7820   -5.8370   -8.5320 C   0  0  0  0  0  0  0  0  0  0  0  0
    6.5410   -4.9680   -9.3120 C   0  0  0  0  0  0  0  0  0  0  0  0
    6.0970   -1.6640   -5.5780 C   0  0  0  0  0  0  0  0  0  0  0  0
    3.6750   -1.3140   -6.2070 C   0  0  0  0  0  0  0  0  0  0  0  0
    1.6060   -4.9160   -1.8130 C   0  0  0  0  0  0  0  0  0  0  0  0
    2.2420   -2.8150   -0.5640 C   0  0  0  0  0  0  0  0  0  0  0  0
    3.0520   -5.0760   -2.2790 C   0  0  0  0  0  0  0  0  0  0  0  0
    3.6880   -2.9760   -1.0300 C   0  0  0  0  0  0  0  0  0  0  0  0
    7.8660   -6.0740   -5.8020 C   0  0  0  0  0  0  0  0  0  0  0  0
    4.7790   -4.1720   -6.5100 C   0  0  0  0  0  0  0  0  0  0  0  0
    7.5250   -5.0520   -8.1370 C   0  0  0  0  0  0  0  0  0  0  0  0
    4.6390   -1.9750   -5.2140 C   0  0  0  0  0  0  0  0  0  0  0  0
    1.5210   -4.1660   -0.4770 C   0  0  0  0  0  0  0  0  0  0  0  0
    3.7730   -3.7250   -2.3660 C   0  0  0  0  0  0  0  0  0  0  0  0
    6.8560   -5.6830   -6.9170 C   0  0  2  0  0  0  0  0  0  0  0  0
    4.4070   -3.4840   -5.1600 C   0  0  2  0  0  0  0  0  0  0  0  0
    0.0650   -3.9740   -0.0590 C   0  0  0  0  0  0  0  0  0  0  0  0
    5.2300   -3.9160   -2.7860 C   0  0  0  0  0  0  0  0  0  0  0  0
    7.3190   -5.5770   -4.4850 N   0  0  0  0  0  0  0  0  0  0  0  0
    6.0670   -4.7360   -6.1940 N   0  0  0  0  0  0  0  0  0  0  0  0
    5.3390   -4.1150   -4.2070 N   0  0  0  0  0  0  0  0  0  0  0  0
    8.9420   -4.6840  -11.8010 H   0  0  0  0  0  0  0  0  0  0  0  0
    8.1760   -6.1770  -11.2640 H   0  0  0  0  0  0  0  0  0  0  0  0
    5.5340    1.5780   -6.6780 H   0  0  0  0  0  0  0  0  0  0  0  0
    5.5870    0.1350   -7.6880 H   0  0  0  0  0  0  0  0  0  0  0  0
   10.2960   -5.8770  -10.0700 H   0  0  0  0  0  0  0  0  0  0  0  0
    9.8320   -4.2570   -9.5560 H   0  0  0  0  0  0  0  0  0  0  0  0
    7.4650   -3.3380  -10.3800 H   0  0  0  0  0  0  0  0  0  0  0  0
    6.4910   -4.4010  -11.3940 H   0  0  0  0  0  0  0  0  0  0  0  0
    7.3740    0.0210   -6.0120 H   0  0  0  0  0  0  0  0  0  0  0  0
    6.2280    0.3010   -4.7030 H   0  0  0  0  0  0  0  0  0  0  0  0
    3.6700    0.6720   -5.3680 H   0  0  0  0  0  0  0  0  0  0  0  0
    3.2610    0.6160   -7.0800 H   0  0  0  0  0  0  0  0  0  0  0  0
    8.5240   -6.8880   -8.7160 H   0  0  0  0  0  0  0  0  0  0  0  0
    9.5040   -5.8280   -7.7060 H   0  0  0  0  0  0  0  0  0  0  0  0
    5.6820   -4.3450   -9.0360 H   0  0  0  0  0  0  0  0  0  0  0  0
    6.1490   -5.9660   -9.5430 H   0  0  0  0  0  0  0  0  0  0  0  0
    6.3540   -2.1430   -6.5320 H   0  0  0  0  0  0  0  0  0  0  0  0
    6.7700   -2.0840   -4.8200 H   0  0  0  0  0  0  0  0  0  0  0  0
    2.6380   -1.4860   -5.8940 H   0  0  0  0  0  0  0  0  0  0  0  0
    3.7870   -1.7720   -7.1980 H   0  0  0  0  0  0  0  0  0  0  0  0
    1.0380   -4.3780   -2.5820 H   0  0  0  0  0  0  0  0  0  0  0  0
    1.1470   -5.9070   -1.7150 H   0  0  0  0  0  0  0  0  0  0  0  0
    2.2320   -2.3220    0.4150 H   0  0  0  0  0  0  0  0  0  0  0  0
    1.7110   -2.1520   -1.2590 H   0  0  0  0  0  0  0  0  0  0  0  0
    3.5840   -5.7400   -1.5840 H   0  0  0  0  0  0  0  0  0  0  0  0
    3.0630   -5.5690   -3.2590 H   0  0  0  0  0  0  0  0  0  0  0  0
    4.1470   -1.9850   -1.1280 H   0  0  0  0  0  0  0  0  0  0  0  0
    4.2570   -3.5150   -0.2620 H   0  0  0  0  0  0  0  0  0  0  0  0
    7.9870   -7.1610   -5.7560 H   0  0  0  0  0  0  0  0  0  0  0  0
    8.8530   -5.6230   -5.9590 H   0  0  0  0  0  0  0  0  0  0  0  0
    4.0640   -4.9710   -6.7350 H   0  0  0  0  0  0  0  0  0  0  0  0
    4.8200   -3.4760   -7.3520 H   0  0  0  0  0  0  0  0  0  0  0  0
    7.8240   -4.0330   -7.8610 H   0  0  0  0  0  0  0  0  0  0  0  0
    4.4380   -1.5680   -4.2140 H   0  0  0  0  0  0  0  0  0  0  0  0
    2.0160   -4.7730    0.2920 H   0  0  0  0  0  0  0  0  0  0  0  0
    3.2910   -3.1190   -3.1410 H   0  0  0  0  0  0  0  0  0  0  0  0
    6.2550   -6.5540   -7.2040 H   0  0  0  0  0  0  0  0  0  0  0  0
    3.3640   -3.6990   -4.8990 H   0  0  0  0  0  0  0  0  0  0  0  0
   -0.4570   -3.3740   -0.8030 H   0  0  0  0  0  0  0  0  0  0  0  0
   -0.4260   -4.9420    0.0260 H   0  0  0  0  0  0  0  0  0  0  0  0
    0.0210   -3.4660    0.9030 H   0  0  0  0  0  0  0  0  0  0  0  0
    5.6590   -4.7930   -2.2920 H   0  0  0  0  0  0  0  0  0  0  0  0
    5.8270   -3.0380   -2.5250 H   0  0  0  0  0  0  0  0  0  0  0  0
  1 26  2  0  0  0  0
  1 27  1  0  0  0  0
  1 28  1  0  0  0  0
  2  4  1  0  0  0  0
  2  5  1  0  0  0  0
  2 29  1  0  0  0  0
  2 30  1  0  0  0  0
  3  6  1  0  0  0  0
  3  7  1  0  0  0  0
  3 31  1  0  0  0  0
  3 32  1  0  0  0  0
  4  8  1  0  0  0  0
  4 33  1  0  0  0  0
  4 34  1  0  0  0  0
  5  9  1  0  0  0  0
  5 35  1  0  0  0  0
  5 36  1  0  0  0  0
  6 10  1  0  0  0  0
  6 37  1  0  0  0  0
  6 38  1  0  0  0  0
  7 11  1  0  0  0  0
  7 39  1  0  0  0  0
  7 40  1  0  0  0  0
  8 18  1  0  0  0  0
  8 41  1  0  0  0  0
  8 42  1  0  0  0  0
  9 18  1  0  0  0  0
  9 43  1  0  0  0  0
  9 44  1  0  0  0  0
 10 19  1  0  0  0  0
 10 45  1  0  0  0  0
 10 46  1  0  0  0  0
 11 19  1  0  0  0  0
 11 47  1  0  0  0  0
 11 48  1  0  0  0  0
 12 14  1  0  0  0  0
 12 20  1  0  0  0  0
 12 49  1  0  0  0  0
 12 50  1  0  0  0  0
 13 15  1  0  0  0  0
 13 20  1  0  0  0  0
 13 51  1  0  0  0  0
 13 52  1  0  0  0  0
 14 21  1  0  0  0  0
 14 53  1  0  0  0  0
 14 54  1  0  0  0  0
 15 21  1  0  0  0  0
 15 55  1  0  0  0  0
 15 56  1  0  0  0  0
 16 22  1  0  0  0  0
 16 26  1  0  0  0  0
 16 57  1  0  0  0  0
 16 58  1  0  0  0  0
 17 23  1  0  0  0  0
 17 27  1  0  0  0  0
 17 59  1  0  0  0  0
 17 60  1  0  0  0  0
 18 22  1  0  0  0  0
 18 61  1  0  0  0  0
 19 23  1  0  0  0  0
 19 62  1  0  0  0  0
 20 24  1  0  0  0  0
 20 63  1  0  0  0  0
 21 25  1  0  0  0  0
 21 64  1  0  0  0  0
 22 27  1  0  0  0  0
 22 65  1  0  0  0  0
 23 28  1  0  0  0  0
 23 66  1  0  0  0  0
 24 67  1  0  0  0  0
 24 68  1  0  0  0  0
 24 69  1  0  0  0  0
 25 28  1  0  0  0  0
 25 70  1  0  0  0  0
 25 71  1  0  0  0  0
M  END
>  <R1>
S-cyclohexyl

>  <R2>
S-cyclohexyl

>  <R3>
4-(Me)-cyclohexylmethyl

> <IC50_nM>
365

>  <pIC50>
6.4377

$$$$
12
  MOE2007           3D

 72 76  0  0  1  0  0  0  0  0999 V2000
    2.8950   -0.6540   -4.8630 C   0  0  0  0  0  0  0  0  0  0  0  0
    5.0360   -0.4560   -3.7610 C   0  0  0  0  0  0  0  0  0  0  0  0
    2.3580    0.2910   -3.9900 C   0  0  0  0  0  0  0  0  0  0  0  0
    4.4990    0.4890   -2.8870 C   0  0  0  0  0  0  0  0  0  0  0  0
    4.2340   -1.0280   -4.7490 C   0  0  0  0  0  0  0  0  0  0  0  0
    3.1600    0.8630   -3.0020 C   0  0  0  0  0  0  0  0  0  0  0  0
    6.0650   -5.1140   -6.0980 C   0  0  0  0  0  0  0  0  0  0  0  0
    5.9800   -7.1740   -1.0250 C   0  0  0  0  0  0  0  0  0  0  0  0
    7.3940   -6.6090   -0.9240 C   0  0  0  0  0  0  0  0  0  0  0  0
    5.7530   -7.8790   -2.3590 C   0  0  0  0  0  0  0  0  0  0  0  0
    7.7220   -5.6960   -2.1030 C   0  0  0  0  0  0  0  0  0  0  0  0
    6.0780   -6.9690   -3.5400 C   0  0  0  0  0  0  0  0  0  0  0  0
    0.1270   -5.3540   -7.3940 C   0  0  0  0  0  0  0  0  0  0  0  0
    1.3060   -7.1860   -6.1160 C   0  0  0  0  0  0  0  0  0  0  0  0
    1.4780   -4.7950   -7.8380 C   0  0  0  0  0  0  0  0  0  0  0  0
    2.6560   -6.6270   -6.5600 C   0  0  0  0  0  0  0  0  0  0  0  0
    7.9600   -6.2210   -5.9540 C   0  0  0  0  0  0  0  0  0  0  0  0
    5.8060   -3.8150   -4.1420 C   0  0  0  0  0  0  0  0  0  0  0  0
    7.5030   -6.4050   -3.4460 C   0  0  0  0  0  0  0  0  0  0  0  0
    0.1980   -6.8630   -7.1270 C   0  0  0  0  0  0  0  0  0  0  0  0
    2.5850   -5.1180   -6.8270 C   0  0  0  0  0  0  0  0  0  0  0  0
    7.7860   -5.4560   -4.6100 C   0  0  2  0  0  0  0  0  0  0  0  0
    4.6660   -3.4650   -5.1500 C   0  0  2  0  0  0  0  0  0  0  0  0
   -1.1500   -7.3880   -6.6360 C   0  0  0  0  0  0  0  0  0  0  0  0
    3.5090    2.3310   -1.1630 C   0  0  0  0  0  0  0  0  0  0  0  0
    4.8140   -2.0480   -5.6920 C   0  0  0  0  0  0  0  0  0  0  0  0
    3.9330   -4.5920   -7.3160 C   0  0  0  0  0  0  0  0  0  0  0  0
    6.7010   -6.0270   -6.7700 N   0  0  0  0  0  0  0  0  0  0  0  0
    6.6400   -4.6720   -4.9430 N   0  0  0  0  0  0  0  0  0  0  0  0
    4.8640   -4.4540   -6.2270 N   0  0  0  0  0  0  0  0  0  0  0  0
    2.6350    1.7860   -2.1500 O   0  0  0  0  0  0  0  0  0  0  0  0
    2.2640   -1.0940   -5.6300 H   0  0  0  0  0  0  0  0  0  0  0  0
    6.0800   -0.7420   -3.6630 H   0  0  0  0  0  0  0  0  0  0  0  0
    1.3140    0.5790   -4.0830 H   0  0  0  0  0  0  0  0  0  0  0  0
    5.1280    0.9300   -2.1190 H   0  0  0  0  0  0  0  0  0  0  0  0
    5.8030   -7.8750   -0.2020 H   0  0  0  0  0  0  0  0  0  0  0  0
    5.2530   -6.3600   -0.9150 H   0  0  0  0  0  0  0  0  0  0  0  0
    7.5010   -6.0520    0.0140 H   0  0  0  0  0  0  0  0  0  0  0  0
    8.1150   -7.4340   -0.8900 H   0  0  0  0  0  0  0  0  0  0  0  0
    6.3790   -8.7780   -2.4080 H   0  0  0  0  0  0  0  0  0  0  0  0
    4.7110   -8.2120   -2.4260 H   0  0  0  0  0  0  0  0  0  0  0  0
    7.0940   -4.7970   -2.0480 H   0  0  0  0  0  0  0  0  0  0  0  0
    8.7630   -5.3610   -2.0220 H   0  0  0  0  0  0  0  0  0  0  0  0
    5.9600   -7.5320   -4.4740 H   0  0  0  0  0  0  0  0  0  0  0  0
    5.3520   -6.1460   -3.5720 H   0  0  0  0  0  0  0  0  0  0  0  0
   -0.2000   -4.8290   -6.4870 H   0  0  0  0  0  0  0  0  0  0  0  0
   -0.6210   -5.1460   -8.1680 H   0  0  0  0  0  0  0  0  0  0  0  0
    1.3900   -8.2720   -5.9880 H   0  0  0  0  0  0  0  0  0  0  0  0
    1.0490   -6.7690   -5.1340 H   0  0  0  0  0  0  0  0  0  0  0  0
    1.7350   -5.2110   -8.8200 H   0  0  0  0  0  0  0  0  0  0  0  0
    1.3940   -3.7090   -7.9650 H   0  0  0  0  0  0  0  0  0  0  0  0
    3.4050   -6.8350   -5.7870 H   0  0  0  0  0  0  0  0  0  0  0  0
    2.9830   -7.1520   -7.4680 H   0  0  0  0  0  0  0  0  0  0  0  0
    8.7980   -5.8040   -6.5250 H   0  0  0  0  0  0  0  0  0  0  0  0
    8.1410   -7.2900   -5.8070 H   0  0  0  0  0  0  0  0  0  0  0  0
    6.3420   -2.9350   -3.7750 H   0  0  0  0  0  0  0  0  0  0  0  0
    5.3930   -4.3670   -3.2910 H   0  0  0  0  0  0  0  0  0  0  0  0
    8.2110   -7.2410   -3.5160 H   0  0  0  0  0  0  0  0  0  0  0  0
    0.4340   -7.3700   -8.0720 H   0  0  0  0  0  0  0  0  0  0  0  0
    2.3620   -4.6050   -5.8840 H   0  0  0  0  0  0  0  0  0  0  0  0
    8.6620   -4.8360   -4.3960 H   0  0  0  0  0  0  0  0  0  0  0  0
    3.6870   -3.5890   -4.6740 H   0  0  0  0  0  0  0  0  0  0  0  0
   -1.4140   -6.9030   -5.6970 H   0  0  0  0  0  0  0  0  0  0  0  0
   -1.9200   -7.1770   -7.3760 H   0  0  0  0  0  0  0  0  0  0  0  0
   -1.0910   -8.4630   -6.4780 H   0  0  0  0  0  0  0  0  0  0  0  0
    2.9640    3.0540   -0.5510 H   0  0  0  0  0  0  0  0  0  0  0  0
    4.3560    2.8180   -1.6540 H   0  0  0  0  0  0  0  0  0  0  0  0
    3.8760    1.5210   -0.5270 H   0  0  0  0  0  0  0  0  0  0  0  0
    4.3210   -1.9740   -6.6670 H   0  0  0  0  0  0  0  0  0  0  0  0
    5.8730   -1.8310   -5.8680 H   0  0  0  0  0  0  0  0  0  0  0  0
    3.8150   -3.6090   -7.7820 H   0  0  0  0  0  0  0  0  0  0  0  0
    4.3740   -5.2770   -8.0470 H   0  0  0  0  0  0  0  0  0  0  0  0
  1  3  1  0  0  0  0
  1  5  2  0  0  0  0
  1 32  1  0  0  0  0
  2  4  2  0  0  0  0
  2  5  1  0  0  0  0
  2 33  1  0  0  0  0
  3  6  2  0  0  0  0
  3 34  1  0  0  0  0
  4  6  1  0  0  0  0
  4 35  1  0  0  0  0
  5 26  1  0  0  0  0
  6 31  1  0  0  0  0
  7 28  2  0  0  0  0
  7 29  1  0  0  0  0
  7 30  1  0  0  0  0
  8  9  1  0  0  0  0
  8 10  1  0  0  0  0
  8 36  1  0  0  0  0
  8 37  1  0  0  0  0
  9 11  1  0  0  0  0
  9 38  1  0  0  0  0
  9 39  1  0  0  0  0
 10 12  1  0  0  0  0
 10 40  1  0  0  0  0
 10 41  1  0  0  0  0
 11 19  1  0  0  0  0
 11 42  1  0  0  0  0
 11 43  1  0  0  0  0
 12 19  1  0  0  0  0
 12 44  1  0  0  0  0
 12 45  1  0  0  0  0
 13 15  1  0  0  0  0
 13 20  1  0  0  0  0
 13 46  1  0  0  0  0
 13 47  1  0  0  0  0
 14 16  1  0  0  0  0
 14 20  1  0  0  0  0
 14 48  1  0  0  0  0
 14 49  1  0  0  0  0
 15 21  1  0  0  0  0
 15 50  1  0  0  0  0
 15 51  1  0  0  0  0
 16 21  1  0  0  0  0
 16 52  1  0  0  0  0
 16 53  1  0  0  0  0
 17 22  1  0  0  0  0
 17 28  1  0  0  0  0
 17 54  1  0  0  0  0
 17 55  1  0  0  0  0
 18 23  1  0  0  0  0
 18 29  1  0  0  0  0
 18 56  1  0  0  0  0
 18 57  1  0  0  0  0
 19 22  1  0  0  0  0
 19 58  1  0  0  0  0
 20 24  1  0  0  0  0
 20 59  1  0  0  0  0
 21 27  1  0  0  0  0
 21 60  1  0  0  0  0
 22 29  1  0  0  0  0
 22 61  1  0  0  0  0
 23 26  1  0  0  0  0
 23 30  1  0  0  0  0
 23 62  1  0  0  0  0
 24 63  1  0  0  0  0
 24 64  1  0  0  0  0
 24 65  1  0  0  0  0
 25 31  1  0  0  0  0
 25 66  1  0  0  0  0
 25 67  1  0  0  0  0
 25 68  1  0  0  0  0
 26 69  1  0  0  0  0
 26 70  1  0  0  0  0
 27 30  1  0  0  0  0
 27 71  1  0  0  0  0
 27 72  1  0  0  0  0
M  END
>  <R1>
S-cyclohexyl

>  <R2>
R-4-methoxybenzyl

>  <R3>
4-(Me)-cyclohexylmethyl

> <IC50_nM>
369

>  <pIC50>
6.433

$$$$
13
  MOE2007           3D

 59 62  0  0  1  0  0  0  0  0999 V2000
    2.9010   -0.6520   -4.8620 C   0  0  0  0  0  0  0  0  0  0  0  0
    5.0410   -0.4560   -3.7590 C   0  0  0  0  0  0  0  0  0  0  0  0
    2.3640    0.2930   -3.9880 C   0  0  0  0  0  0  0  0  0  0  0  0
    4.5040    0.4900   -2.8850 C   0  0  0  0  0  0  0  0  0  0  0  0
    4.2400   -1.0270   -4.7470 C   0  0  0  0  0  0  0  0  0  0  0  0
    3.1660    0.8640   -3.0000 C   0  0  0  0  0  0  0  0  0  0  0  0
    6.0690   -5.1130   -6.0970 C   0  0  0  0  0  0  0  0  0  0  0  0
    0.2620   -5.8200   -7.5360 C   0  0  0  0  0  0  0  0  0  0  0  0
    1.4190   -7.0280   -5.6450 C   0  0  0  0  0  0  0  0  0  0  0  0
    1.6030   -5.2490   -7.9930 C   0  0  0  0  0  0  0  0  0  0  0  0
    2.7610   -6.4570   -6.1010 C   0  0  0  0  0  0  0  0  0  0  0  0
    7.9630   -6.2210   -5.9530 C   0  0  0  0  0  0  0  0  0  0  0  0
    5.8100   -3.8150   -4.1400 C   0  0  0  0  0  0  0  0  0  0  0  0
    0.4330   -7.1610   -6.8120 C   0  0  0  0  0  0  0  0  0  0  0  0
    2.5890   -5.1160   -6.8260 C   0  0  0  0  0  0  0  0  0  0  0  0
    7.7890   -5.4570   -4.6080 C   0  0  2  0  0  0  0  0  0  0  0  0
    4.6700   -3.4640   -5.1490 C   0  0  2  0  0  0  0  0  0  0  0  0
   -0.9150   -7.6850   -6.3210 C   0  0  0  0  0  0  0  0  0  0  0  0
    7.5070   -6.4010   -3.4500 C   0  0  0  0  0  0  0  0  0  0  0  0
    1.2660    2.1240   -2.3230 C   0  0  0  0  0  0  0  0  0  0  0  0
    4.8190   -2.0470   -5.6900 C   0  0  0  0  0  0  0  0  0  0  0  0
    3.9370   -4.5910   -7.3150 C   0  0  0  0  0  0  0  0  0  0  0  0
    6.7050   -6.0260   -6.7680 N   0  0  0  0  0  0  0  0  0  0  0  0
    6.6440   -4.6720   -4.9410 N   0  0  0  0  0  0  0  0  0  0  0  0
    4.8680   -4.4530   -6.2250 N   0  0  0  0  0  0  0  0  0  0  0  0
    2.6410    1.7880   -2.1480 O   0  0  0  0  0  0  0  0  0  0  0  0
    2.2690   -1.0920   -5.6280 H   0  0  0  0  0  0  0  0  0  0  0  0
    6.0860   -0.7420   -3.6620 H   0  0  0  0  0  0  0  0  0  0  0  0
    1.3200    0.5820   -4.0810 H   0  0  0  0  0  0  0  0  0  0  0  0
    5.1340    0.9300   -2.1170 H   0  0  0  0  0  0  0  0  0  0  0  0
   -0.2310   -5.0970   -6.8740 H   0  0  0  0  0  0  0  0  0  0  0  0
   -0.3920   -5.9470   -8.4080 H   0  0  0  0  0  0  0  0  0  0  0  0
    1.5830   -8.0070   -5.1800 H   0  0  0  0  0  0  0  0  0  0  0  0
    0.9950   -6.3760   -4.8700 H   0  0  0  0  0  0  0  0  0  0  0  0
    2.0270   -5.9010   -8.7680 H   0  0  0  0  0  0  0  0  0  0  0  0
    1.4390   -4.2700   -8.4570 H   0  0  0  0  0  0  0  0  0  0  0  0
    3.4140   -6.3300   -5.2300 H   0  0  0  0  0  0  0  0  0  0  0  0
    3.2530   -7.1800   -6.7640 H   0  0  0  0  0  0  0  0  0  0  0  0
    8.8010   -5.8040   -6.5240 H   0  0  0  0  0  0  0  0  0  0  0  0
    8.1440   -7.2910   -5.8060 H   0  0  0  0  0  0  0  0  0  0  0  0
    6.3470   -2.9350   -3.7730 H   0  0  0  0  0  0  0  0  0  0  0  0
    5.3970   -4.3670   -3.2900 H   0  0  0  0  0  0  0  0  0  0  0  0
    0.8390   -7.8910   -7.5250 H   0  0  0  0  0  0  0  0  0  0  0  0
    2.1950   -4.3810   -6.1150 H   0  0  0  0  0  0  0  0  0  0  0  0
    8.6660   -4.8370   -4.3940 H   0  0  0  0  0  0  0  0  0  0  0  0
    3.6910   -3.5880   -4.6730 H   0  0  0  0  0  0  0  0  0  0  0  0
   -1.3470   -6.9830   -5.6090 H   0  0  0  0  0  0  0  0  0  0  0  0
   -1.5950   -7.8020   -7.1640 H   0  0  0  0  0  0  0  0  0  0  0  0
   -0.7810   -8.6500   -5.8340 H   0  0  0  0  0  0  0  0  0  0  0  0
    6.6320   -7.0150   -3.6710 H   0  0  0  0  0  0  0  0  0  0  0  0
    8.3630   -7.0560   -3.2830 H   0  0  0  0  0  0  0  0  0  0  0  0
    7.3160   -5.8320   -2.5390 H   0  0  0  0  0  0  0  0  0  0  0  0
    0.9750    2.8710   -1.5790 H   0  0  0  0  0  0  0  0  0  0  0  0
    0.6530    1.2260   -2.2120 H   0  0  0  0  0  0  0  0  0  0  0  0
    1.1250    2.5370   -3.3240 H   0  0  0  0  0  0  0  0  0  0  0  0
    4.3260   -1.9730   -6.6660 H   0  0  0  0  0  0  0  0  0  0  0  0
    5.8780   -1.8300   -5.8660 H   0  0  0  0  0  0  0  0  0  0  0  0
    3.8200   -3.6080   -7.7800 H   0  0  0  0  0  0  0  0  0  0  0  0
    4.3780   -5.2760   -8.0460 H   0  0  0  0  0  0  0  0  0  0  0  0
  1  3  1  0  0  0  0
  1  5  2  0  0  0  0
  1 27  1  0  0  0  0
  2  4  2  0  0  0  0
  2  5  1  0  0  0  0
  2 28  1  0  0  0  0
  3  6  2  0  0  0  0
  3 29  1  0  0  0  0
  4  6  1  0  0  0  0
  4 30  1  0  0  0  0
  5 21  1  0  0  0  0
  6 26  1  0  0  0  0
  7 23  2  0  0  0  0
  7 24  1  0  0  0  0
  7 25  1  0  0  0  0
  8 10  1  0  0  0  0
  8 14  1  0  0  0  0
  8 31  1  0  0  0  0
  8 32  1  0  0  0  0
  9 11  1  0  0  0  0
  9 14  1  0  0  0  0
  9 33  1  0  0  0  0
  9 34  1  0  0  0  0
 10 15  1  0  0  0  0
 10 35  1  0  0  0  0
 10 36  1  0  0  0  0
 11 15  1  0  0  0  0
 11 37  1  0  0  0  0
 11 38  1  0  0  0  0
 12 16  1  0  0  0  0
 12 23  1  0  0  0  0
 12 39  1  0  0  0  0
 12 40  1  0  0  0  0
 13 17  1  0  0  0  0
 13 24  1  0  0  0  0
 13 41  1  0  0  0  0
 13 42  1  0  0  0  0
 14 18  1  0  0  0  0
 14 43  1  0  0  0  0
 15 22  1  0  0  0  0
 15 44  1  0  0  0  0
 16 19  1  0  0  0  0
 16 24  1  0  0  0  0
 16 45  1  0  0  0  0
 17 21  1  0  0  0  0
 17 25  1  0  0  0  0
 17 46  1  0  0  0  0
 18 47  1  0  0  0  0
 18 48  1  0  0  0  0
 18 49  1  0  0  0  0
 19 50  1  0  0  0  0
 19 51  1  0  0  0  0
 19 52  1  0  0  0  0
 20 26  1  0  0  0  0
 20 53  1  0  0  0  0
 20 54  1  0  0  0  0
 20 55  1  0  0  0  0
 21 56  1  0  0  0  0
 21 57  1  0  0  0  0
 22 25  1  0  0  0  0
 22 58  1  0  0  0  0
 22 59  1  0  0  0  0
M  END
>  <R1>
S-methyl

>  <R2>
R-4-methoxybenzyl

>  <R3>
4-(Me)-cyclohexylmethyl

> <IC50_nM>
425

>  <pIC50>
6.3716

$$$$
14
  MOE2007           3D

 62 65  0  0  1  0  0  0  0  0999 V2000
    2.7680   -1.1330   -3.4960 C   0  0  0  0  0  0  0  0  0  0  0  0
    4.5710   -0.1990   -4.8060 C   0  0  0  0  0  0  0  0  0  0  0  0
    2.5480    0.1140   -2.9100 C   0  0  0  0  0  0  0  0  0  0  0  0
    4.3510    1.0470   -4.2200 C   0  0  0  0  0  0  0  0  0  0  0  0
    3.7800   -1.2890   -4.4440 C   0  0  0  0  0  0  0  0  0  0  0  0
    3.3400    1.2040   -3.2720 C   0  0  0  0  0  0  0  0  0  0  0  0
    6.0360   -5.2690   -5.4140 C   0  0  0  0  0  0  0  0  0  0  0  0
    0.8690   -3.6740    0.0470 C   0  0  0  0  0  0  0  0  0  0  0  0
    0.5860   -4.5380   -1.1780 C   0  0  0  0  0  0  0  0  0  0  0  0
    2.1890   -2.9220   -0.0910 C   0  0  0  0  0  0  0  0  0  0  0  0
    1.7430   -5.4880   -1.4780 C   0  0  0  0  0  0  0  0  0  0  0  0
    3.3490   -3.8690   -0.3890 C   0  0  0  0  0  0  0  0  0  0  0  0
    7.7550   -5.9650   -6.5950 C   0  0  0  0  0  0  0  0  0  0  0  0
    6.4920   -3.0810   -4.6470 C   0  0  0  0  0  0  0  0  0  0  0  0
    3.0710   -4.7330   -1.6260 C   0  0  0  0  0  0  0  0  0  0  0  0
    8.1370   -4.5640   -6.0340 C   0  0  2  0  0  0  0  0  0  0  0  0
    5.0220   -3.4620   -4.2830 C   0  0  2  0  0  0  0  0  0  0  0  0
    9.2240   -4.6540   -4.9740 C   0  0  0  0  0  0  0  0  0  0  0  0
    2.0720    2.5080   -1.7400 C   0  0  0  0  0  0  0  0  0  0  0  0
    4.0170   -2.6340   -5.0760 C   0  0  0  0  0  0  0  0  0  0  0  0
    4.2210   -5.7080   -1.8720 C   0  0  0  0  0  0  0  0  0  0  0  0
    3.9820   -6.5480   -3.1290 C   0  0  0  0  0  0  0  0  0  0  0  0
    3.7900   -5.6920   -4.3770 C   0  0  0  0  0  0  0  0  0  0  0  0
    6.4260   -6.3640   -5.9960 N   0  0  0  0  0  0  0  0  0  0  0  0
    6.8780   -4.1970   -5.4710 N   0  0  0  0  0  0  0  0  0  0  0  0
    4.9440   -4.8830   -4.6710 N   0  0  0  0  0  0  0  0  0  0  0  0
    3.1240    2.4200   -2.7000 O   0  0  0  0  0  0  0  0  0  0  0  0
    2.1470   -1.9770   -3.2090 H   0  0  0  0  0  0  0  0  0  0  0  0
    5.3620   -0.3120   -5.5420 H   0  0  0  0  0  0  0  0  0  0  0  0
    1.7590    0.2300   -2.1730 H   0  0  0  0  0  0  0  0  0  0  0  0
    4.9720    1.8920   -4.5050 H   0  0  0  0  0  0  0  0  0  0  0  0
    0.0510   -2.9600    0.1930 H   0  0  0  0  0  0  0  0  0  0  0  0
    0.9030   -4.3090    0.9410 H   0  0  0  0  0  0  0  0  0  0  0  0
   -0.3320   -5.1150   -1.0170 H   0  0  0  0  0  0  0  0  0  0  0  0
    0.4090   -3.8920   -2.0470 H   0  0  0  0  0  0  0  0  0  0  0  0
    2.1060   -2.1820   -0.8960 H   0  0  0  0  0  0  0  0  0  0  0  0
    2.3950   -2.3670    0.8320 H   0  0  0  0  0  0  0  0  0  0  0  0
    1.8210   -6.2270   -0.6700 H   0  0  0  0  0  0  0  0  0  0  0  0
    1.5250   -6.0440   -2.3970 H   0  0  0  0  0  0  0  0  0  0  0  0
    4.2640   -3.2830   -0.5400 H   0  0  0  0  0  0  0  0  0  0  0  0
    3.5240   -4.5110    0.4840 H   0  0  0  0  0  0  0  0  0  0  0  0
    7.6330   -5.9200   -7.6840 H   0  0  0  0  0  0  0  0  0  0  0  0
    8.5070   -6.7270   -6.3640 H   0  0  0  0  0  0  0  0  0  0  0  0
    6.5730   -2.1260   -5.1740 H   0  0  0  0  0  0  0  0  0  0  0  0
    7.1020   -3.0450   -3.7380 H   0  0  0  0  0  0  0  0  0  0  0  0
    2.9990   -4.0740   -2.5000 H   0  0  0  0  0  0  0  0  0  0  0  0
    8.4410   -3.8900   -6.8400 H   0  0  0  0  0  0  0  0  0  0  0  0
    4.8520   -3.3360   -3.2080 H   0  0  0  0  0  0  0  0  0  0  0  0
    8.9140   -5.3280   -4.1740 H   0  0  0  0  0  0  0  0  0  0  0  0
   10.1480   -5.0330   -5.4140 H   0  0  0  0  0  0  0  0  0  0  0  0
    9.4150   -3.6680   -4.5480 H   0  0  0  0  0  0  0  0  0  0  0  0
    2.0070    3.5320   -1.3630 H   0  0  0  0  0  0  0  0  0  0  0  0
    2.2700    1.8170   -0.9170 H   0  0  0  0  0  0  0  0  0  0  0  0
    1.1280    2.2390   -2.2200 H   0  0  0  0  0  0  0  0  0  0  0  0
    3.0700   -3.1810   -5.1530 H   0  0  0  0  0  0  0  0  0  0  0  0
    4.3780   -2.5040   -6.1030 H   0  0  0  0  0  0  0  0  0  0  0  0
    5.1550   -5.1440   -1.9740 H   0  0  0  0  0  0  0  0  0  0  0  0
    4.3280   -6.3590   -0.9970 H   0  0  0  0  0  0  0  0  0  0  0  0
    4.8240   -7.2360   -3.2770 H   0  0  0  0  0  0  0  0  0  0  0  0
    3.0850   -7.1620   -2.9860 H   0  0  0  0  0  0  0  0  0  0  0  0
    2.9290   -5.0240   -4.2720 H   0  0  0  0  0  0  0  0  0  0  0  0
    3.6200   -6.3340   -5.2480 H   0  0  0  0  0  0  0  0  0  0  0  0
  1  3  1  0  0  0  0
  1  5  2  0  0  0  0
  1 28  1  0  0  0  0
  2  4  2  0  0  0  0
  2  5  1  0  0  0  0
  2 29  1  0  0  0  0
  3  6  2  0  0  0  0
  3 30  1  0  0  0  0
  4  6  1  0  0  0  0
  4 31  1  0  0  0  0
  5 20  1  0  0  0  0
  6 27  1  0  0  0  0
  7 24  2  0  0  0  0
  7 25  1  0  0  0  0
  7 26  1  0  0  0  0
  8  9  1  0  0  0  0
  8 10  1  0  0  0  0
  8 32  1  0  0  0  0
  8 33  1  0  0  0  0
  9 11  1  0  0  0  0
  9 34  1  0  0  0  0
  9 35  1  0  0  0  0
 10 12  1  0  0  0  0
 10 36  1  0  0  0  0
 10 37  1  0  0  0  0
 11 15  1  0  0  0  0
 11 38  1  0  0  0  0
 11 39  1  0  0  0  0
 12 15  1  0  0  0  0
 12 40  1  0  0  0  0
 12 41  1  0  0  0  0
 13 16  1  0  0  0  0
 13 24  1  0  0  0  0
 13 42  1  0  0  0  0
 13 43  1  0  0  0  0
 14 17  1  0  0  0  0
 14 25  1  0  0  0  0
 14 44  1  0  0  0  0
 14 45  1  0  0  0  0
 15 21  1  0  0  0  0
 15 46  1  0  0  0  0
 16 18  1  0  0  0  0
 16 25  1  0  0  0  0
 16 47  1  0  0  0  0
 17 20  1  0  0  0  0
 17 26  1  0  0  0  0
 17 48  1  0  0  0  0
 18 49  1  0  0  0  0
 18 50  1  0  0  0  0
 18 51  1  0  0  0  0
 19 27  1  0  0  0  0
 19 52  1  0  0  0  0
 19 53  1  0  0  0  0
 19 54  1  0  0  0  0
 20 55  1  0  0  0  0
 20 56  1  0  0  0  0
 21 22  1  0  0  0  0
 21 57  1  0  0  0  0
 21 58  1  0  0  0  0
 22 23  1  0  0  0  0
 22 59  1  0  0  0  0
 22 60  1  0  0  0  0
 23 26  1  0  0  0  0
 23 61  1  0  0  0  0
 23 62  1  0  0  0  0
M  END
>  <R1>
S-methyl

>  <R2>
R-4-methoxybenzyl

>  <R3>
3-cyclohexylpropyl

> <IC50_nM>
502

>  <pIC50>
6.2993

$$$$
15
  MOE2007           3D

 72 77  0  0  1  0  0  0  0  0999 V2000
    6.0660   -5.0400   -5.1090 C   0  0  0  0  0  0  0  0  0  0  0  0
    7.8650   -8.7130   -8.9440 C   0  0  0  0  0  0  0  0  0  0  0  0
    5.8940    0.6730   -5.0560 C   0  0  0  0  0  0  0  0  0  0  0  0
    9.1150   -7.8400   -8.9720 C   0  0  0  0  0  0  0  0  0  0  0  0
    6.5980   -7.8750   -8.8040 C   0  0  0  0  0  0  0  0  0  0  0  0
    6.0130   -0.4180   -3.9960 C   0  0  0  0  0  0  0  0  0  0  0  0
    4.6510    0.4840   -5.9190 C   0  0  0  0  0  0  0  0  0  0  0  0
    9.1850   -6.9180   -7.7570 C   0  0  0  0  0  0  0  0  0  0  0  0
    6.6640   -6.9540   -7.5880 C   0  0  0  0  0  0  0  0  0  0  0  0
    5.9680   -1.8130   -4.6160 C   0  0  0  0  0  0  0  0  0  0  0  0
    4.6040   -0.9090   -6.5420 C   0  0  0  0  0  0  0  0  0  0  0  0
    1.0370   -4.1180    0.3110 C   0  0  0  0  0  0  0  0  0  0  0  0
    0.6380   -4.4020   -1.1440 C   0  0  0  0  0  0  0  0  0  0  0  0
    2.1130   -2.5450   -1.1150 C   0  0  0  0  0  0  0  0  0  0  0  0
    3.4660   -4.3160   -0.2840 C   0  0  0  0  0  0  0  0  0  0  0  0
    8.0210   -6.0450   -5.0630 C   0  0  0  0  0  0  0  0  0  0  0  0
    6.0010   -3.6140   -6.9920 C   0  0  0  0  0  0  0  0  0  0  0  0
    7.9160   -6.0670   -7.6170 C   0  0  0  0  0  0  0  0  0  0  0  0
    4.7140   -2.0100   -5.4780 C   0  0  0  0  0  0  0  0  0  0  0  0
    2.3580   -3.3440    0.1630 C   0  0  3  0  0  0  0  0  0  0  0  0
    1.8020   -3.7910   -1.9470 C   0  0  3  0  0  0  0  0  0  0  0  0
    3.0560   -4.6710   -1.7300 C   0  0  3  0  0  0  0  0  0  0  0  0
    7.9870   -5.1930   -6.3660 C   0  0  1  0  0  0  0  0  0  0  0  0
    4.7180   -3.3910   -6.1300 C   0  0  1  0  0  0  0  0  0  0  0  0
    4.1640   -4.3770   -2.7320 C   0  0  0  0  0  0  0  0  0  0  0  0
    3.7640   -4.7080   -4.1650 C   0  0  0  0  0  0  0  0  0  0  0  0
    6.6560   -5.9700   -4.4190 N   0  0  0  0  0  0  0  0  0  0  0  0
    6.7660   -4.4890   -6.1430 N   0  0  0  0  0  0  0  0  0  0  0  0
    4.8240   -4.4470   -5.1050 N   0  0  0  0  0  0  0  0  0  0  0  0
    7.8120   -9.3110   -9.8610 H   0  0  0  0  0  0  0  0  0  0  0  0
    7.9310   -9.4180   -8.1060 H   0  0  0  0  0  0  0  0  0  0  0  0
    5.8620    1.6560   -4.5720 H   0  0  0  0  0  0  0  0  0  0  0  0
    6.7870    0.6600   -5.6940 H   0  0  0  0  0  0  0  0  0  0  0  0
   10.0070   -8.4740   -9.0060 H   0  0  0  0  0  0  0  0  0  0  0  0
    9.1180   -7.2360   -9.8880 H   0  0  0  0  0  0  0  0  0  0  0  0
    6.4550   -7.2740   -9.7100 H   0  0  0  0  0  0  0  0  0  0  0  0
    5.7270   -8.5350   -8.7180 H   0  0  0  0  0  0  0  0  0  0  0  0
    6.9490   -0.2920   -3.4400 H   0  0  0  0  0  0  0  0  0  0  0  0
    5.1950   -0.3150   -3.2720 H   0  0  0  0  0  0  0  0  0  0  0  0
    3.7540    0.6400   -5.3060 H   0  0  0  0  0  0  0  0  0  0  0  0
    4.6330    1.2420   -6.7100 H   0  0  0  0  0  0  0  0  0  0  0  0
    9.3300   -7.5240   -6.8540 H   0  0  0  0  0  0  0  0  0  0  0  0
   10.0640   -6.2670   -7.8470 H   0  0  0  0  0  0  0  0  0  0  0  0
    5.7630   -6.3290   -7.5590 H   0  0  0  0  0  0  0  0  0  0  0  0
    6.6580   -7.5620   -6.6740 H   0  0  0  0  0  0  0  0  0  0  0  0
    6.8680   -1.9650   -5.2260 H   0  0  0  0  0  0  0  0  0  0  0  0
    5.9950   -2.5640   -3.8180 H   0  0  0  0  0  0  0  0  0  0  0  0
    3.6680   -1.0230   -7.1020 H   0  0  0  0  0  0  0  0  0  0  0  0
    5.4220   -1.0080   -7.2670 H   0  0  0  0  0  0  0  0  0  0  0  0
    0.2740   -3.4980    0.7960 H   0  0  0  0  0  0  0  0  0  0  0  0
    1.1530   -5.0370    0.8940 H   0  0  0  0  0  0  0  0  0  0  0  0
    0.5080   -5.4730   -1.3340 H   0  0  0  0  0  0  0  0  0  0  0  0
   -0.3050   -3.8980   -1.3820 H   0  0  0  0  0  0  0  0  0  0  0  0
    1.2640   -1.8570   -1.0360 H   0  0  0  0  0  0  0  0  0  0  0  0
    2.9950   -1.9950   -1.4580 H   0  0  0  0  0  0  0  0  0  0  0  0
    4.4440   -3.8220   -0.2510 H   0  0  0  0  0  0  0  0  0  0  0  0
    3.5140   -5.2060    0.3520 H   0  0  0  0  0  0  0  0  0  0  0  0
    8.2810   -7.0910   -5.2540 H   0  0  0  0  0  0  0  0  0  0  0  0
    8.7500   -5.6320   -4.3560 H   0  0  0  0  0  0  0  0  0  0  0  0
    5.7370   -4.1200   -7.9270 H   0  0  0  0  0  0  0  0  0  0  0  0
    6.5330   -2.6860   -7.2220 H   0  0  0  0  0  0  0  0  0  0  0  0
    7.8480   -5.4000   -8.4870 H   0  0  0  0  0  0  0  0  0  0  0  0
    3.8330   -1.9490   -4.8260 H   0  0  0  0  0  0  0  0  0  0  0  0
    2.6230   -2.7570    1.0440 H   0  0  0  0  0  0  0  0  0  0  0  0
    1.5550   -3.6070   -2.9950 H   0  0  0  0  0  0  0  0  0  0  0  0
    2.8020   -5.7350   -1.8050 H   0  0  0  0  0  0  0  0  0  0  0  0
    8.8490   -4.5190   -6.4150 H   0  0  0  0  0  0  0  0  0  0  0  0
    3.8200   -3.5250   -6.7430 H   0  0  0  0  0  0  0  0  0  0  0  0
    5.0450   -4.9720   -2.4650 H   0  0  0  0  0  0  0  0  0  0  0  0
    4.4490   -3.3220   -2.6550 H   0  0  0  0  0  0  0  0  0  0  0  0
    3.5160   -5.7700   -4.2500 H   0  0  0  0  0  0  0  0  0  0  0  0
    2.8890   -4.1280   -4.4780 H   0  0  0  0  0  0  0  0  0  0  0  0
  1 27  2  0  0  0  0
  1 28  1  0  0  0  0
  1 29  1  0  0  0  0
  2  4  1  0  0  0  0
  2  5  1  0  0  0  0
  2 30  1  0  0  0  0
  2 31  1  0  0  0  0
  3  6  1  0  0  0  0
  3  7  1  0  0  0  0
  3 32  1  0  0  0  0
  3 33  1  0  0  0  0
  4  8  1  0  0  0  0
  4 34  1  0  0  0  0
  4 35  1  0  0  0  0
  5  9  1  0  0  0  0
  5 36  1  0  0  0  0
  5 37  1  0  0  0  0
  6 10  1  0  0  0  0
  6 38  1  0  0  0  0
  6 39  1  0  0  0  0
  7 11  1  0  0  0  0
  7 40  1  0  0  0  0
  7 41  1  0  0  0  0
  8 18  1  0  0  0  0
  8 42  1  0  0  0  0
  8 43  1  0  0  0  0
  9 18  1  0  0  0  0
  9 44  1  0  0  0  0
  9 45  1  0  0  0  0
 10 19  1  0  0  0  0
 10 46  1  0  0  0  0
 10 47  1  0  0  0  0
 11 19  1  0  0  0  0
 11 48  1  0  0  0  0
 11 49  1  0  0  0  0
 12 13  1  0  0  0  0
 12 20  1  0  0  0  0
 12 50  1  0  0  0  0
 12 51  1  0  0  0  0
 13 21  1  0  0  0  0
 13 52  1  0  0  0  0
 13 53  1  0  0  0  0
 14 20  1  0  0  0  0
 14 21  1  0  0  0  0
 14 54  1  0  0  0  0
 14 55  1  0  0  0  0
 15 20  1  0  0  0  0
 15 22  1  0  0  0  0
 15 56  1  0  0  0  0
 15 57  1  0  0  0  0
 16 23  1  0  0  0  0
 16 27  1  0  0  0  0
 16 58  1  0  0  0  0
 16 59  1  0  0  0  0
 17 24  1  0  0  0  0
 17 28  1  0  0  0  0
 17 60  1  0  0  0  0
 17 61  1  0  0  0  0
 18 23  1  0  0  0  0
 18 62  1  0  0  0  0
 19 24  1  0  0  0  0
 19 63  1  0  0  0  0
 20 64  1  0  0  0  0
 21 22  1  0  0  0  0
 21 65  1  0  0  0  0
 22 25  1  0  0  0  0
 22 66  1  0  0  0  0
 23 28  1  0  0  0  0
 23 67  1  0  0  0  0
 24 29  1  0  0  0  0
 24 68  1  0  0  0  0
 25 26  1  0  0  0  0
 25 69  1  0  0  0  0
 25 70  1  0  0  0  0
 26 29  1  0  0  0  0
 26 71  1  0  0  0  0
 26 72  1  0  0  0  0
M  END
>  <R1>
R-cyclohexyl

>  <R2>
S-cyclohexyl

>  <R3>
2-norbornylethyl

> <IC50_nM>
524

>  <pIC50>
6.2807

$$$$
16
  MOE2007           3D

 75 79  0  0  1  0  0  0  0  0999 V2000
    3.6790   -4.4830   -1.2930 C   0  0  0  0  0  0  0  0  0  0  0  0
    1.6450   -4.0010   -2.5040 C   0  0  0  0  0  0  0  0  0  0  0  0
    3.1760   -3.8070   -0.1810 C   0  0  0  0  0  0  0  0  0  0  0  0
    1.1420   -3.3250   -1.3930 C   0  0  0  0  0  0  0  0  0  0  0  0
    2.9130   -4.5800   -2.4540 C   0  0  0  0  0  0  0  0  0  0  0  0
    1.9080   -3.2280   -0.2310 C   0  0  0  0  0  0  0  0  0  0  0  0
    6.5150   -4.8250   -4.9490 C   0  0  0  0  0  0  0  0  0  0  0  0
    6.2200   -9.2560   -9.6490 C   0  0  0  0  0  0  0  0  0  0  0  0
    2.4870    1.2640   -3.6610 C   0  0  0  0  0  0  0  0  0  0  0  0
    4.9600   -8.6260   -9.0660 C   0  0  0  0  0  0  0  0  0  0  0  0
    7.3660   -9.2560   -8.6420 C   0  0  0  0  0  0  0  0  0  0  0  0
    3.4780    0.9540   -2.5430 C   0  0  0  0  0  0  0  0  0  0  0  0
    2.2740    0.0590   -4.5720 C   0  0  0  0  0  0  0  0  0  0  0  0
    5.2300   -7.2240   -8.5250 C   0  0  0  0  0  0  0  0  0  0  0  0
    7.6400   -7.8550   -8.1000 C   0  0  0  0  0  0  0  0  0  0  0  0
    4.8010    0.4270   -3.0930 C   0  0  0  0  0  0  0  0  0  0  0  0
    3.5950   -0.4700   -5.1250 C   0  0  0  0  0  0  0  0  0  0  0  0
    8.0320   -5.6680   -6.2970 C   0  0  0  0  0  0  0  0  0  0  0  0
    4.4160   -5.0040   -5.9970 C   0  0  0  0  0  0  0  0  0  0  0  0
    6.3760   -7.2210   -7.5040 C   0  0  0  0  0  0  0  0  0  0  0  0
    4.5910   -0.7920   -4.0030 C   0  0  0  0  0  0  0  0  0  0  0  0
    6.6620   -5.8010   -7.0190 C   0  0  1  0  0  0  0  0  0  0  0  0
    4.2270   -4.3780   -4.5800 C   0  0  2  0  0  0  0  0  0  0  0  0
    2.2550   -2.5090    2.0090 C   0  0  0  0  0  0  0  0  0  0  0  0
    3.4550   -5.3100   -3.6540 C   0  0  0  0  0  0  0  0  0  0  0  0
    5.9220   -1.2670   -4.5820 C   0  0  0  0  0  0  0  0  0  0  0  0
    6.7170   -2.0830   -3.5600 C   0  0  0  0  0  0  0  0  0  0  0  0
    5.9450   -3.2940   -3.0480 C   0  0  0  0  0  0  0  0  0  0  0  0
    7.8120   -4.8760   -5.0320 N   0  0  0  0  0  0  0  0  0  0  0  0
    5.7950   -5.4220   -5.9460 N   0  0  0  0  0  0  0  0  0  0  0  0
    5.6130   -4.2200   -4.1020 N   0  0  0  0  0  0  0  0  0  0  0  0
    1.4190   -2.5690    0.8550 O   0  0  0  0  0  0  0  0  0  0  0  0
    4.6680   -4.9310   -1.2450 H   0  0  0  0  0  0  0  0  0  0  0  0
    1.0410   -4.0710   -3.4060 H   0  0  0  0  0  0  0  0  0  0  0  0
    3.7770   -3.7340    0.7220 H   0  0  0  0  0  0  0  0  0  0  0  0
    0.1540   -2.8750   -1.4380 H   0  0  0  0  0  0  0  0  0  0  0  0
    6.0070  -10.2840   -9.9650 H   0  0  0  0  0  0  0  0  0  0  0  0
    6.5230   -8.7030  -10.5460 H   0  0  0  0  0  0  0  0  0  0  0  0
    1.5290    1.5750   -3.2300 H   0  0  0  0  0  0  0  0  0  0  0  0
    2.8590    2.1080   -4.2550 H   0  0  0  0  0  0  0  0  0  0  0  0
    4.1800   -8.5810   -9.8350 H   0  0  0  0  0  0  0  0  0  0  0  0
    4.5740   -9.2600   -8.2580 H   0  0  0  0  0  0  0  0  0  0  0  0
    7.1200   -9.9280   -7.8100 H   0  0  0  0  0  0  0  0  0  0  0  0
    8.2720   -9.6520   -9.1140 H   0  0  0  0  0  0  0  0  0  0  0  0
    3.6590    1.8580   -1.9510 H   0  0  0  0  0  0  0  0  0  0  0  0
    3.0420    0.2100   -1.8650 H   0  0  0  0  0  0  0  0  0  0  0  0
    1.7680   -0.7370   -4.0110 H   0  0  0  0  0  0  0  0  0  0  0  0
    1.6120    0.3350   -5.4000 H   0  0  0  0  0  0  0  0  0  0  0  0
    5.4720   -6.5560   -9.3620 H   0  0  0  0  0  0  0  0  0  0  0  0
    4.3160   -6.8330   -8.0620 H   0  0  0  0  0  0  0  0  0  0  0  0
    8.4260   -7.9100   -7.3380 H   0  0  0  0  0  0  0  0  0  0  0  0
    8.0270   -7.2250   -8.9110 H   0  0  0  0  0  0  0  0  0  0  0  0
    5.3040    1.2280   -3.6510 H   0  0  0  0  0  0  0  0  0  0  0  0
    5.4590    0.1610   -2.2570 H   0  0  0  0  0  0  0  0  0  0  0  0
    3.4020   -1.3690   -5.7220 H   0  0  0  0  0  0  0  0  0  0  0  0
    4.0260    0.2760   -5.8040 H   0  0  0  0  0  0  0  0  0  0  0  0
    8.4550   -6.6420   -6.0260 H   0  0  0  0  0  0  0  0  0  0  0  0
    8.7530   -5.1440   -6.9330 H   0  0  0  0  0  0  0  0  0  0  0  0
    3.7340   -5.8370   -6.1950 H   0  0  0  0  0  0  0  0  0  0  0  0
    4.2810   -4.2370   -6.7670 H   0  0  0  0  0  0  0  0  0  0  0  0
    6.0670   -7.8140   -6.6340 H   0  0  0  0  0  0  0  0  0  0  0  0
    4.1790   -1.6090   -3.3970 H   0  0  0  0  0  0  0  0  0  0  0  0
    6.6000   -5.0820   -7.8440 H   0  0  0  0  0  0  0  0  0  0  0  0
    3.7180   -3.4110   -4.6580 H   0  0  0  0  0  0  0  0  0  0  0  0
    1.7440   -1.9560    2.8020 H   0  0  0  0  0  0  0  0  0  0  0  0
    3.1960   -2.0150    1.7540 H   0  0  0  0  0  0  0  0  0  0  0  0
    2.4610   -3.5260    2.3520 H   0  0  0  0  0  0  0  0  0  0  0  0
    4.1070   -6.1280   -3.3280 H   0  0  0  0  0  0  0  0  0  0  0  0
    2.6320   -5.7790   -4.2060 H   0  0  0  0  0  0  0  0  0  0  0  0
    5.7280   -1.8760   -5.4730 H   0  0  0  0  0  0  0  0  0  0  0  0
    6.5010   -0.3940   -4.9040 H   0  0  0  0  0  0  0  0  0  0  0  0
    7.6650   -2.4080   -4.0070 H   0  0  0  0  0  0  0  0  0  0  0  0
    6.9660   -1.4420   -2.7050 H   0  0  0  0  0  0  0  0  0  0  0  0
    5.0120   -2.9940   -2.5600 H   0  0  0  0  0  0  0  0  0  0  0  0
    6.5500   -3.8430   -2.3200 H   0  0  0  0  0  0  0  0  0  0  0  0
  1  3  1  0  0  0  0
  1  5  2  0  0  0  0
  1 33  1  0  0  0  0
  2  4  2  0  0  0  0
  2  5  1  0  0  0  0
  2 34  1  0  0  0  0
  3  6  2  0  0  0  0
  3 35  1  0  0  0  0
  4  6  1  0  0  0  0
  4 36  1  0  0  0  0
  5 25  1  0  0  0  0
  6 32  1  0  0  0  0
  7 29  2  0  0  0  0
  7 30  1  0  0  0  0
  7 31  1  0  0  0  0
  8 10  1  0  0  0  0
  8 11  1  0  0  0  0
  8 37  1  0  0  0  0
  8 38  1  0  0  0  0
  9 12  1  0  0  0  0
  9 13  1  0  0  0  0
  9 39  1  0  0  0  0
  9 40  1  0  0  0  0
 10 14  1  0  0  0  0
 10 41  1  0  0  0  0
 10 42  1  0  0  0  0
 11 15  1  0  0  0  0
 11 43  1  0  0  0  0
 11 44  1  0  0  0  0
 12 16  1  0  0  0  0
 12 45  1  0  0  0  0
 12 46  1  0  0  0  0
 13 17  1  0  0  0  0
 13 47  1  0  0  0  0
 13 48  1  0  0  0  0
 14 20  1  0  0  0  0
 14 49  1  0  0  0  0
 14 50  1  0  0  0  0
 15 20  1  0  0  0  0
 15 51  1  0  0  0  0
 15 52  1  0  0  0  0
 16 21  1  0  0  0  0
 16 53  1  0  0  0  0
 16 54  1  0  0  0  0
 17 21  1  0  0  0  0
 17 55  1  0  0  0  0
 17 56  1  0  0  0  0
 18 22  1  0  0  0  0
 18 29  1  0  0  0  0
 18 57  1  0  0  0  0
 18 58  1  0  0  0  0
 19 23  1  0  0  0  0
 19 30  1  0  0  0  0
 19 59  1  0  0  0  0
 19 60  1  0  0  0  0
 20 22  1  0  0  0  0
 20 61  1  0  0  0  0
 21 26  1  0  0  0  0
 21 62  1  0  0  0  0
 22 30  1  0  0  0  0
 22 63  1  0  0  0  0
 23 25  1  0  0  0  0
 23 31  1  0  0  0  0
 23 64  1  0  0  0  0
 24 32  1  0  0  0  0
 24 65  1  0  0  0  0
 24 66  1  0  0  0  0
 24 67  1  0  0  0  0
 25 68  1  0  0  0  0
 25 69  1  0  0  0  0
 26 27  1  0  0  0  0
 26 70  1  0  0  0  0
 26 71  1  0  0  0  0
 27 28  1  0  0  0  0
 27 72  1  0  0  0  0
 27 73  1  0  0  0  0
 28 31  1  0  0  0  0
 28 74  1  0  0  0  0
 28 75  1  0  0  0  0
M  END
>  <R1>
R-cyclohexyl

>  <R2>
R-4-methoxybenzyl

>  <R3>
3-cyclohexylpropyl

> <IC50_nM>
547

>  <pIC50>
6.262

$$$$
17
  MOE2007           3D

 72 77  0  0  1  0  0  0  0  0999 V2000
    6.3650   -4.6570   -4.8490 C   0  0  0  0  0  0  0  0  0  0  0  0
    7.0190   -6.7110  -10.9430 C   0  0  0  0  0  0  0  0  0  0  0  0
    4.5100   -0.1200   -7.7740 C   0  0  0  0  0  0  0  0  0  0  0  0
    8.2540   -6.4340  -10.0910 C   0  0  0  0  0  0  0  0  0  0  0  0
    5.8230   -5.8840  -10.4830 C   0  0  0  0  0  0  0  0  0  0  0  0
    5.7400   -0.4360   -6.9290 C   0  0  0  0  0  0  0  0  0  0  0  0
    3.2190   -0.3410   -6.9920 C   0  0  0  0  0  0  0  0  0  0  0  0
    7.9700   -6.6380   -8.6050 C   0  0  0  0  0  0  0  0  0  0  0  0
    5.5350   -6.0870   -8.9970 C   0  0  0  0  0  0  0  0  0  0  0  0
    5.6740   -1.8450   -6.3440 C   0  0  0  0  0  0  0  0  0  0  0  0
    3.1500   -1.7500   -6.4070 C   0  0  0  0  0  0  0  0  0  0  0  0
    0.8780   -4.3280   -1.1350 C   0  0  0  0  0  0  0  0  0  0  0  0
    1.4130   -3.4190   -2.2510 C   0  0  0  0  0  0  0  0  0  0  0  0
    2.6140   -2.9540   -0.2590 C   0  0  0  0  0  0  0  0  0  0  0  0
    3.1850   -5.2180   -0.7140 C   0  0  0  0  0  0  0  0  0  0  0  0
    7.7550   -6.0840   -5.7770 C   0  0  0  0  0  0  0  0  0  0  0  0
    4.4200   -4.5460   -6.1740 C   0  0  0  0  0  0  0  0  0  0  0  0
    6.7730   -5.8000   -8.1360 C   0  0  0  0  0  0  0  0  0  0  0  0
    4.3810   -2.0690   -5.5490 C   0  0  0  0  0  0  0  0  0  0  0  0
    2.0430   -4.3650   -0.1320 C   0  0  3  0  0  0  0  0  0  0  0  0
    2.8350   -3.0790   -1.7680 C   0  0  3  0  0  0  0  0  0  0  0  0
    3.7040   -4.3540   -1.8840 C   0  0  3  0  0  0  0  0  0  0  0  0
    6.4760   -6.0610   -6.6610 C   0  0  2  0  0  0  0  0  0  0  0  0
    4.3140   -3.5000   -5.0200 C   0  0  1  0  0  0  0  0  0  0  0  0
    5.1940   -4.0650   -1.7700 C   0  0  0  0  0  0  0  0  0  0  0  0
    5.7150   -3.1980   -2.9110 C   0  0  0  0  0  0  0  0  0  0  0  0
    7.4910   -5.2360   -4.5560 N   0  0  0  0  0  0  0  0  0  0  0  0
    5.7950   -4.9620   -6.0530 N   0  0  0  0  0  0  0  0  0  0  0  0
    5.5020   -3.8030   -4.2000 N   0  0  0  0  0  0  0  0  0  0  0  0
    7.2380   -6.4910  -11.9940 H   0  0  0  0  0  0  0  0  0  0  0  0
    6.7680   -7.7780  -10.8860 H   0  0  0  0  0  0  0  0  0  0  0  0
    4.5570    0.9190   -8.1210 H   0  0  0  0  0  0  0  0  0  0  0  0
    4.5080   -0.7550   -8.6680 H   0  0  0  0  0  0  0  0  0  0  0  0
    9.0720   -7.0920  -10.4040 H   0  0  0  0  0  0  0  0  0  0  0  0
    8.5900   -5.4030  -10.2600 H   0  0  0  0  0  0  0  0  0  0  0  0
    6.0180   -4.8220  -10.6750 H   0  0  0  0  0  0  0  0  0  0  0  0
    4.9380   -6.1570  -11.0700 H   0  0  0  0  0  0  0  0  0  0  0  0
    6.6430   -0.3320   -7.5400 H   0  0  0  0  0  0  0  0  0  0  0  0
    5.8200    0.2940   -6.1140 H   0  0  0  0  0  0  0  0  0  0  0  0
    3.1530    0.3940   -6.1800 H   0  0  0  0  0  0  0  0  0  0  0  0
    2.3570   -0.1710   -7.6470 H   0  0  0  0  0  0  0  0  0  0  0  0
    7.7780   -7.7020   -8.4180 H   0  0  0  0  0  0  0  0  0  0  0  0
    8.8630   -6.3700   -8.0270 H   0  0  0  0  0  0  0  0  0  0  0  0
    4.7100   -5.4310   -8.6960 H   0  0  0  0  0  0  0  0  0  0  0  0
    5.1970   -7.1180   -8.8330 H   0  0  0  0  0  0  0  0  0  0  0  0
    5.7430   -2.5760   -7.1600 H   0  0  0  0  0  0  0  0  0  0  0  0
    6.5450   -2.0090   -5.6980 H   0  0  0  0  0  0  0  0  0  0  0  0
    2.2390   -1.8470   -5.8040 H   0  0  0  0  0  0  0  0  0  0  0  0
    3.0670   -2.4760   -7.2260 H   0  0  0  0  0  0  0  0  0  0  0  0
   -0.0140   -3.8810   -0.6810 H   0  0  0  0  0  0  0  0  0  0  0  0
    0.6120   -5.3230   -1.5060 H   0  0  0  0  0  0  0  0  0  0  0  0
    1.4030   -3.9150   -3.2270 H   0  0  0  0  0  0  0  0  0  0  0  0
    0.8010   -2.5120   -2.3250 H   0  0  0  0  0  0  0  0  0  0  0  0
    1.8940   -2.1730    0.0080 H   0  0  0  0  0  0  0  0  0  0  0  0
    3.5360   -2.8070    0.3110 H   0  0  0  0  0  0  0  0  0  0  0  0
    3.9620   -5.3840    0.0420 H   0  0  0  0  0  0  0  0  0  0  0  0
    2.8330   -6.1960   -1.0590 H   0  0  0  0  0  0  0  0  0  0  0  0
    7.9880   -7.1070   -5.4630 H   0  0  0  0  0  0  0  0  0  0  0  0
    8.6280   -5.6760   -6.2990 H   0  0  0  0  0  0  0  0  0  0  0  0
    3.7520   -5.3910   -5.9780 H   0  0  0  0  0  0  0  0  0  0  0  0
    4.1930   -4.1260   -7.1580 H   0  0  0  0  0  0  0  0  0  0  0  0
    7.0300   -4.7380   -8.2410 H   0  0  0  0  0  0  0  0  0  0  0  0
    4.3850   -1.3920   -4.6850 H   0  0  0  0  0  0  0  0  0  0  0  0
    1.7450   -4.6650    0.8750 H   0  0  0  0  0  0  0  0  0  0  0  0
    3.2590   -2.1980   -2.2550 H   0  0  0  0  0  0  0  0  0  0  0  0
    3.5270   -4.8600   -2.8400 H   0  0  0  0  0  0  0  0  0  0  0  0
    5.9110   -6.9910   -6.5310 H   0  0  0  0  0  0  0  0  0  0  0  0
    3.3890   -3.6540   -4.4530 H   0  0  0  0  0  0  0  0  0  0  0  0
    5.7370   -5.0180   -1.7740 H   0  0  0  0  0  0  0  0  0  0  0  0
    5.3960   -3.5810   -0.8080 H   0  0  0  0  0  0  0  0  0  0  0  0
    5.1920   -2.2370   -2.9180 H   0  0  0  0  0  0  0  0  0  0  0  0
    6.7860   -3.0030   -2.8050 H   0  0  0  0  0  0  0  0  0  0  0  0
  1 27  2  0  0  0  0
  1 28  1  0  0  0  0
  1 29  1  0  0  0  0
  2  4  1  0  0  0  0
  2  5  1  0  0  0  0
  2 30  1  0  0  0  0
  2 31  1  0  0  0  0
  3  6  1  0  0  0  0
  3  7  1  0  0  0  0
  3 32  1  0  0  0  0
  3 33  1  0  0  0  0
  4  8  1  0  0  0  0
  4 34  1  0  0  0  0
  4 35  1  0  0  0  0
  5  9  1  0  0  0  0
  5 36  1  0  0  0  0
  5 37  1  0  0  0  0
  6 10  1  0  0  0  0
  6 38  1  0  0  0  0
  6 39  1  0  0  0  0
  7 11  1  0  0  0  0
  7 40  1  0  0  0  0
  7 41  1  0  0  0  0
  8 18  1  0  0  0  0
  8 42  1  0  0  0  0
  8 43  1  0  0  0  0
  9 18  1  0  0  0  0
  9 44  1  0  0  0  0
  9 45  1  0  0  0  0
 10 19  1  0  0  0  0
 10 46  1  0  0  0  0
 10 47  1  0  0  0  0
 11 19  1  0  0  0  0
 11 48  1  0  0  0  0
 11 49  1  0  0  0  0
 12 13  1  0  0  0  0
 12 20  1  0  0  0  0
 12 50  1  0  0  0  0
 12 51  1  0  0  0  0
 13 21  1  0  0  0  0
 13 52  1  0  0  0  0
 13 53  1  0  0  0  0
 14 20  1  0  0  0  0
 14 21  1  0  0  0  0
 14 54  1  0  0  0  0
 14 55  1  0  0  0  0
 15 20  1  0  0  0  0
 15 22  1  0  0  0  0
 15 56  1  0  0  0  0
 15 57  1  0  0  0  0
 16 23  1  0  0  0  0
 16 27  1  0  0  0  0
 16 58  1  0  0  0  0
 16 59  1  0  0  0  0
 17 24  1  0  0  0  0
 17 28  1  0  0  0  0
 17 60  1  0  0  0  0
 17 61  1  0  0  0  0
 18 23  1  0  0  0  0
 18 62  1  0  0  0  0
 19 24  1  0  0  0  0
 19 63  1  0  0  0  0
 20 64  1  0  0  0  0
 21 22  1  0  0  0  0
 21 65  1  0  0  0  0
 22 25  1  0  0  0  0
 22 66  1  0  0  0  0
 23 28  1  0  0  0  0
 23 67  1  0  0  0  0
 24 29  1  0  0  0  0
 24 68  1  0  0  0  0
 25 26  1  0  0  0  0
 25 69  1  0  0  0  0
 25 70  1  0  0  0  0
 26 29  1  0  0  0  0
 26 71  1  0  0  0  0
 26 72  1  0  0  0  0
M  END
>  <R1>
S-cyclohexyl

>  <R2>
S-cyclohexyl

>  <R3>
2-norbornylethyl

> <IC50_nM>
560

>  <pIC50>
6.2518

$$$$
18
  MOE2007           3D

 73 78  0  0  1  0  0  0  0  0999 V2000
    2.9340   -0.4940   -5.0200 C   0  0  0  0  0  0  0  0  0  0  0  0
    5.0340   -0.4820   -3.8260 C   0  0  0  0  0  0  0  0  0  0  0  0
    2.4200    0.4440   -4.1250 C   0  0  0  0  0  0  0  0  0  0  0  0
    4.5200    0.4560   -2.9310 C   0  0  0  0  0  0  0  0  0  0  0  0
    4.2410   -0.9570   -4.8700 C   0  0  0  0  0  0  0  0  0  0  0  0
    3.2130    0.9190   -3.0810 C   0  0  0  0  0  0  0  0  0  0  0  0
    6.4410   -4.7300   -4.9570 C   0  0  0  0  0  0  0  0  0  0  0  0
    7.1350   -4.3570  -10.7550 C   0  0  0  0  0  0  0  0  0  0  0  0
    6.5750   -5.7720  -10.6460 C   0  0  0  0  0  0  0  0  0  0  0  0
    8.2340   -4.1080   -9.7270 C   0  0  0  0  0  0  0  0  0  0  0  0
    6.0960   -6.0800   -9.2290 C   0  0  0  0  0  0  0  0  0  0  0  0
    7.7580   -4.4140   -8.3080 C   0  0  0  0  0  0  0  0  0  0  0  0
    1.7760   -6.2610   -1.1370 C   0  0  0  0  0  0  0  0  0  0  0  0
    1.8280   -5.1490   -2.1950 C   0  0  0  0  0  0  0  0  0  0  0  0
    2.9360   -4.3860   -0.2410 C   0  0  0  0  0  0  0  0  0  0  0  0
    4.2760   -6.2260   -0.9340 C   0  0  0  0  0  0  0  0  0  0  0  0
    7.8220   -6.2550   -5.7320 C   0  0  0  0  0  0  0  0  0  0  0  0
    4.7140   -4.4240   -6.5300 C   0  0  0  0  0  0  0  0  0  0  0  0
    7.2020   -5.8400   -8.1930 C   0  0  0  0  0  0  0  0  0  0  0  0
    2.9530   -5.9130   -0.2100 C   0  0  3  0  0  0  0  0  0  0  0  0
    3.0540   -4.3220   -1.7660 C   0  0  3  0  0  0  0  0  0  0  0  0
    4.3260   -5.1580   -2.0470 C   0  0  3  0  0  0  0  0  0  0  0  0
    6.6840   -6.1030   -6.7800 C   0  0  2  0  0  0  0  0  0  0  0  0
    4.5380   -3.3970   -5.3680 C   0  0  1  0  0  0  0  0  0  0  0  0
    3.5750    2.2800   -1.1640 C   0  0  0  0  0  0  0  0  0  0  0  0
    4.7960   -1.9700   -5.8360 C   0  0  0  0  0  0  0  0  0  0  0  0
    5.6010   -4.3290   -1.9950 C   0  0  0  0  0  0  0  0  0  0  0  0
    5.6540   -3.2600   -3.0800 C   0  0  0  0  0  0  0  0  0  0  0  0
    7.4640   -5.4110   -4.5320 N   0  0  0  0  0  0  0  0  0  0  0  0
    6.0190   -4.9610   -6.2360 N   0  0  0  0  0  0  0  0  0  0  0  0
    5.5710   -3.8180   -4.4040 N   0  0  0  0  0  0  0  0  0  0  0  0
    2.7110    1.8360   -2.2080 O   0  0  0  0  0  0  0  0  0  0  0  0
    2.3090   -0.8590   -5.8310 H   0  0  0  0  0  0  0  0  0  0  0  0
    6.0540   -0.8380   -3.7010 H   0  0  0  0  0  0  0  0  0  0  0  0
    1.4010    0.8020   -4.2460 H   0  0  0  0  0  0  0  0  0  0  0  0
    5.1430    0.8220   -2.1190 H   0  0  0  0  0  0  0  0  0  0  0  0
    7.5300   -4.1940  -11.7640 H   0  0  0  0  0  0  0  0  0  0  0  0
    6.3260   -3.6320  -10.6070 H   0  0  0  0  0  0  0  0  0  0  0  0
    5.7450   -5.8950  -11.3510 H   0  0  0  0  0  0  0  0  0  0  0  0
    7.3490   -6.4940  -10.9350 H   0  0  0  0  0  0  0  0  0  0  0  0
    9.1040   -4.7340   -9.9620 H   0  0  0  0  0  0  0  0  0  0  0  0
    8.5660   -3.0650   -9.7870 H   0  0  0  0  0  0  0  0  0  0  0  0
    5.2250   -5.4540   -8.9990 H   0  0  0  0  0  0  0  0  0  0  0  0
    5.7590   -7.1230   -9.1810 H   0  0  0  0  0  0  0  0  0  0  0  0
    8.5930   -4.2800   -7.6100 H   0  0  0  0  0  0  0  0  0  0  0  0
    6.9870   -3.6880   -8.0230 H   0  0  0  0  0  0  0  0  0  0  0  0
    0.8250   -6.2190   -0.5940 H   0  0  0  0  0  0  0  0  0  0  0  0
    1.8720   -7.2570   -1.5810 H   0  0  0  0  0  0  0  0  0  0  0  0
    1.9200   -5.5490   -3.2100 H   0  0  0  0  0  0  0  0  0  0  0  0
    0.9160   -4.5430   -2.1500 H   0  0  0  0  0  0  0  0  0  0  0  0
    2.0020   -3.9580    0.1370 H   0  0  0  0  0  0  0  0  0  0  0  0
    3.7820   -3.9340    0.2860 H   0  0  0  0  0  0  0  0  0  0  0  0
    5.1210   -6.1290   -0.2430 H   0  0  0  0  0  0  0  0  0  0  0  0
    4.2890   -7.2400   -1.3460 H   0  0  0  0  0  0  0  0  0  0  0  0
    7.9230   -7.3000   -5.4210 H   0  0  0  0  0  0  0  0  0  0  0  0
    8.7900   -5.9140   -6.1180 H   0  0  0  0  0  0  0  0  0  0  0  0
    3.9570   -5.2120   -6.4530 H   0  0  0  0  0  0  0  0  0  0  0  0
    4.6610   -3.9670   -7.5220 H   0  0  0  0  0  0  0  0  0  0  0  0
    8.0180   -6.5470   -8.3840 H   0  0  0  0  0  0  0  0  0  0  0  0
    2.8800   -6.3660    0.7800 H   0  0  0  0  0  0  0  0  0  0  0  0
    3.0700   -3.3180   -2.1940 H   0  0  0  0  0  0  0  0  0  0  0  0
    4.2680   -5.6330   -3.0350 H   0  0  0  0  0  0  0  0  0  0  0  0
    6.0300   -6.9830   -6.7580 H   0  0  0  0  0  0  0  0  0  0  0  0
    3.5340   -3.4800   -4.9370 H   0  0  0  0  0  0  0  0  0  0  0  0
    3.0510    3.0080   -0.5410 H   0  0  0  0  0  0  0  0  0  0  0  0
    4.4700    2.7320   -1.5980 H   0  0  0  0  0  0  0  0  0  0  0  0
    3.8640    1.4210   -0.5520 H   0  0  0  0  0  0  0  0  0  0  0  0
    4.3500   -1.8220   -6.8260 H   0  0  0  0  0  0  0  0  0  0  0  0
    5.8730   -1.8130   -5.9610 H   0  0  0  0  0  0  0  0  0  0  0  0
    6.4600   -4.9990   -2.1170 H   0  0  0  0  0  0  0  0  0  0  0  0
    5.6890   -3.8660   -1.0050 H   0  0  0  0  0  0  0  0  0  0  0  0
    4.8090   -2.5720   -2.9690 H   0  0  0  0  0  0  0  0  0  0  0  0
    6.5780   -2.6760   -3.0180 H   0  0  0  0  0  0  0  0  0  0  0  0
  1  3  1  0  0  0  0
  1  5  2  0  0  0  0
  1 33  1  0  0  0  0
  2  4  2  0  0  0  0
  2  5  1  0  0  0  0
  2 34  1  0  0  0  0
  3  6  2  0  0  0  0
  3 35  1  0  0  0  0
  4  6  1  0  0  0  0
  4 36  1  0  0  0  0
  5 26  1  0  0  0  0
  6 32  1  0  0  0  0
  7 29  2  0  0  0  0
  7 30  1  0  0  0  0
  7 31  1  0  0  0  0
  8  9  1  0  0  0  0
  8 10  1  0  0  0  0
  8 37  1  0  0  0  0
  8 38  1  0  0  0  0
  9 11  1  0  0  0  0
  9 39  1  0  0  0  0
  9 40  1  0  0  0  0
 10 12  1  0  0  0  0
 10 41  1  0  0  0  0
 10 42  1  0  0  0  0
 11 19  1  0  0  0  0
 11 43  1  0  0  0  0
 11 44  1  0  0  0  0
 12 19  1  0  0  0  0
 12 45  1  0  0  0  0
 12 46  1  0  0  0  0
 13 14  1  0  0  0  0
 13 20  1  0  0  0  0
 13 47  1  0  0  0  0
 13 48  1  0  0  0  0
 14 21  1  0  0  0  0
 14 49  1  0  0  0  0
 14 50  1  0  0  0  0
 15 20  1  0  0  0  0
 15 21  1  0  0  0  0
 15 51  1  0  0  0  0
 15 52  1  0  0  0  0
 16 20  1  0  0  0  0
 16 22  1  0  0  0  0
 16 53  1  0  0  0  0
 16 54  1  0  0  0  0
 17 23  1  0  0  0  0
 17 29  1  0  0  0  0
 17 55  1  0  0  0  0
 17 56  1  0  0  0  0
 18 24  1  0  0  0  0
 18 30  1  0  0  0  0
 18 57  1  0  0  0  0
 18 58  1  0  0  0  0
 19 23  1  0  0  0  0
 19 59  1  0  0  0  0
 20 60  1  0  0  0  0
 21 22  1  0  0  0  0
 21 61  1  0  0  0  0
 22 27  1  0  0  0  0
 22 62  1  0  0  0  0
 23 30  1  0  0  0  0
 23 63  1  0  0  0  0
 24 26  1  0  0  0  0
 24 31  1  0  0  0  0
 24 64  1  0  0  0  0
 25 32  1  0  0  0  0
 25 65  1  0  0  0  0
 25 66  1  0  0  0  0
 25 67  1  0  0  0  0
 26 68  1  0  0  0  0
 26 69  1  0  0  0  0
 27 28  1  0  0  0  0
 27 70  1  0  0  0  0
 27 71  1  0  0  0  0
 28 31  1  0  0  0  0
 28 72  1  0  0  0  0
 28 73  1  0  0  0  0
M  END
>  <R1>
S-cyclohexyl

>  <R2>
S-4-methoxybenzyl

>  <R3>
2-norbornylethyl

> <IC50_nM>
715

>  <pIC50>
6.1457

$$$$
19
  MOE2007           3D

 67 70  0  0  1  0  0  0  0  0999 V2000
    6.3660   -4.6020   -5.0010 C   0  0  0  0  0  0  0  0  0  0  0  0
    7.4920  -10.1760   -6.9850 C   0  0  0  0  0  0  0  0  0  0  0  0
    7.9990   -9.3520   -8.1640 C   0  0  0  0  0  0  0  0  0  0  0  0
    6.2190   -9.5820   -6.3920 C   0  0  0  0  0  0  0  0  0  0  0  0
    8.1900   -7.8850   -7.7860 C   0  0  0  0  0  0  0  0  0  0  0  0
    6.4070   -8.1150   -6.0100 C   0  0  0  0  0  0  0  0  0  0  0  0
    2.9740    0.2040   -2.9100 C   0  0  0  0  0  0  0  0  0  0  0  0
    3.8230    0.3390   -5.2840 C   0  0  0  0  0  0  0  0  0  0  0  0
    3.9560   -0.9300   -2.6230 C   0  0  0  0  0  0  0  0  0  0  0  0
    4.8050   -0.7950   -4.9970 C   0  0  0  0  0  0  0  0  0  0  0  0
    8.1730   -5.6870   -5.6230 C   0  0  0  0  0  0  0  0  0  0  0  0
    4.7650   -4.7910   -6.7150 C   0  0  0  0  0  0  0  0  0  0  0  0
    6.9090   -7.2810   -7.1960 C   0  0  0  0  0  0  0  0  0  0  0  0
    3.4880    1.1340   -4.0160 C   0  0  0  0  0  0  0  0  0  0  0  0
    4.2900   -1.7250   -3.8910 C   0  0  0  0  0  0  0  0  0  0  0  0
    7.1400   -5.8310   -6.7760 C   0  0  1  0  0  0  0  0  0  0  0  0
    4.1490   -3.9870   -5.5280 C   0  0  2  0  0  0  0  0  0  0  0  0
    2.4670    2.2280   -4.3190 C   0  0  0  0  0  0  0  0  0  0  0  0
    1.7060   -5.0920   -7.0220 C   0  0  0  0  0  0  0  0  0  0  0  0
    0.5760   -5.3470   -4.8040 C   0  0  0  0  0  0  0  0  0  0  0  0
    5.3110   -2.8200   -3.5890 C   0  0  0  0  0  0  0  0  0  0  0  0
    3.0140   -4.7540   -4.8610 C   0  0  0  0  0  0  0  0  0  0  0  0
    1.6620   -4.5950   -5.5760 C   0  0  0  0  0  0  0  0  0  0  0  0
    7.5970   -4.7340   -4.6040 N   0  0  0  0  0  0  0  0  0  0  0  0
    5.9910   -5.2760   -6.1300 N   0  0  0  0  0  0  0  0  0  0  0  0
    5.2860   -3.8480   -4.5980 N   0  0  0  0  0  0  0  0  0  0  0  0
    7.3020  -11.2060   -7.3100 H   0  0  0  0  0  0  0  0  0  0  0  0
    8.2680  -10.2230   -6.2120 H   0  0  0  0  0  0  0  0  0  0  0  0
    8.9480   -9.7670   -8.5230 H   0  0  0  0  0  0  0  0  0  0  0  0
    7.2860   -9.4240   -8.9940 H   0  0  0  0  0  0  0  0  0  0  0  0
    5.4020   -9.6680   -7.1190 H   0  0  0  0  0  0  0  0  0  0  0  0
    5.9210  -10.1570   -5.5080 H   0  0  0  0  0  0  0  0  0  0  0  0
    9.0100   -7.8050   -7.0600 H   0  0  0  0  0  0  0  0  0  0  0  0
    8.4960   -7.3200   -8.6740 H   0  0  0  0  0  0  0  0  0  0  0  0
    5.4550   -7.7120   -5.6450 H   0  0  0  0  0  0  0  0  0  0  0  0
    7.1200   -8.0480   -5.1780 H   0  0  0  0  0  0  0  0  0  0  0  0
    2.0050   -0.2230   -3.2010 H   0  0  0  0  0  0  0  0  0  0  0  0
    2.8040    0.7760   -1.9890 H   0  0  0  0  0  0  0  0  0  0  0  0
    4.2530    1.0060   -6.0400 H   0  0  0  0  0  0  0  0  0  0  0  0
    2.9050   -0.0800   -5.7160 H   0  0  0  0  0  0  0  0  0  0  0  0
    4.8740   -0.5110   -2.1910 H   0  0  0  0  0  0  0  0  0  0  0  0
    3.5250   -1.5980   -1.8660 H   0  0  0  0  0  0  0  0  0  0  0  0
    4.9750   -1.3660   -5.9170 H   0  0  0  0  0  0  0  0  0  0  0  0
    5.7740   -0.3680   -4.7060 H   0  0  0  0  0  0  0  0  0  0  0  0
    8.3770   -6.6420   -5.1270 H   0  0  0  0  0  0  0  0  0  0  0  0
    9.1190   -5.2850   -6.0020 H   0  0  0  0  0  0  0  0  0  0  0  0
    4.1210   -5.6020   -7.0670 H   0  0  0  0  0  0  0  0  0  0  0  0
    4.9850   -4.1170   -7.5500 H   0  0  0  0  0  0  0  0  0  0  0  0
    6.1340   -7.2820   -7.9730 H   0  0  0  0  0  0  0  0  0  0  0  0
    4.4070    1.6200   -3.6600 H   0  0  0  0  0  0  0  0  0  0  0  0
    3.3800   -2.2210   -4.2460 H   0  0  0  0  0  0  0  0  0  0  0  0
    7.4420   -5.2160   -7.6310 H   0  0  0  0  0  0  0  0  0  0  0  0
    3.7960   -3.0100   -5.8760 H   0  0  0  0  0  0  0  0  0  0  0  0
    1.5410    1.7800   -4.6760 H   0  0  0  0  0  0  0  0  0  0  0  0
    2.2610    2.8020   -3.4170 H   0  0  0  0  0  0  0  0  0  0  0  0
    2.8580    2.8960   -5.0850 H   0  0  0  0  0  0  0  0  0  0  0  0
    1.9720   -6.1540   -7.0690 H   0  0  0  0  0  0  0  0  0  0  0  0
    2.4340   -4.5310   -7.6150 H   0  0  0  0  0  0  0  0  0  0  0  0
    0.7300   -4.9670   -7.5050 H   0  0  0  0  0  0  0  0  0  0  0  0
    0.7900   -6.4200   -4.7580 H   0  0  0  0  0  0  0  0  0  0  0  0
   -0.4020   -5.2170   -5.2800 H   0  0  0  0  0  0  0  0  0  0  0  0
    0.4980   -4.9720   -3.7770 H   0  0  0  0  0  0  0  0  0  0  0  0
    5.0920   -3.2930   -2.6260 H   0  0  0  0  0  0  0  0  0  0  0  0
    6.3240   -2.4090   -3.5570 H   0  0  0  0  0  0  0  0  0  0  0  0
    3.2880   -5.8140   -4.7990 H   0  0  0  0  0  0  0  0  0  0  0  0
    2.9200   -4.3910   -3.8300 H   0  0  0  0  0  0  0  0  0  0  0  0
    1.3920   -3.5320   -5.5880 H   0  0  0  0  0  0  0  0  0  0  0  0
  1 24  2  0  0  0  0
  1 25  1  0  0  0  0
  1 26  1  0  0  0  0
  2  3  1  0  0  0  0
  2  4  1  0  0  0  0
  2 27  1  0  0  0  0
  2 28  1  0  0  0  0
  3  5  1  0  0  0  0
  3 29  1  0  0  0  0
  3 30  1  0  0  0  0
  4  6  1  0  0  0  0
  4 31  1  0  0  0  0
  4 32  1  0  0  0  0
  5 13  1  0  0  0  0
  5 33  1  0  0  0  0
  5 34  1  0  0  0  0
  6 13  1  0  0  0  0
  6 35  1  0  0  0  0
  6 36  1  0  0  0  0
  7  9  1  0  0  0  0
  7 14  1  0  0  0  0
  7 37  1  0  0  0  0
  7 38  1  0  0  0  0
  8 10  1  0  0  0  0
  8 14  1  0  0  0  0
  8 39  1  0  0  0  0
  8 40  1  0  0  0  0
  9 15  1  0  0  0  0
  9 41  1  0  0  0  0
  9 42  1  0  0  0  0
 10 15  1  0  0  0  0
 10 43  1  0  0  0  0
 10 44  1  0  0  0  0
 11 16  1  0  0  0  0
 11 24  1  0  0  0  0
 11 45  1  0  0  0  0
 11 46  1  0  0  0  0
 12 17  1  0  0  0  0
 12 25  1  0  0  0  0
 12 47  1  0  0  0  0
 12 48  1  0  0  0  0
 13 16  1  0  0  0  0
 13 49  1  0  0  0  0
 14 18  1  0  0  0  0
 14 50  1  0  0  0  0
 15 21  1  0  0  0  0
 15 51  1  0  0  0  0
 16 25  1  0  0  0  0
 16 52  1  0  0  0  0
 17 22  1  0  0  0  0
 17 26  1  0  0  0  0
 17 53  1  0  0  0  0
 18 54  1  0  0  0  0
 18 55  1  0  0  0  0
 18 56  1  0  0  0  0
 19 23  1  0  0  0  0
 19 57  1  0  0  0  0
 19 58  1  0  0  0  0
 19 59  1  0  0  0  0
 20 23  1  0  0  0  0
 20 60  1  0  0  0  0
 20 61  1  0  0  0  0
 20 62  1  0  0  0  0
 21 26  1  0  0  0  0
 21 63  1  0  0  0  0
 21 64  1  0  0  0  0
 22 23  1  0  0  0  0
 22 65  1  0  0  0  0
 22 66  1  0  0  0  0
 23 67  1  0  0  0  0
M  END
>  <R1>
R-cyclohexyl

>  <R2>
R-isobutyl

>  <R3>
4-(Me)-cyclohexylmethyl

> <IC50_nM>
738

>  <pIC50>
6.1319

$$$$
20
  MOE2007           3D

 72 76  0  0  1  0  0  0  0  0999 V2000
    2.8900   -0.5950   -4.9660 C   0  0  0  0  0  0  0  0  0  0  0  0
    5.0230   -0.5340   -3.8320 C   0  0  0  0  0  0  0  0  0  0  0  0
    2.3780    0.3260   -4.0520 C   0  0  0  0  0  0  0  0  0  0  0  0
    4.5100    0.3860   -2.9180 C   0  0  0  0  0  0  0  0  0  0  0  0
    4.2120   -1.0250   -4.8560 C   0  0  0  0  0  0  0  0  0  0  0  0
    3.1880    0.8170   -3.0280 C   0  0  0  0  0  0  0  0  0  0  0  0
    6.5020   -4.7440   -5.0150 C   0  0  0  0  0  0  0  0  0  0  0  0
    5.4280  -10.1660   -5.9570 C   0  0  0  0  0  0  0  0  0  0  0  0
    5.9870   -9.8780   -7.3460 C   0  0  0  0  0  0  0  0  0  0  0  0
    4.5890   -9.0020   -5.4370 C   0  0  0  0  0  0  0  0  0  0  0  0
    6.7680   -8.5660   -7.3790 C   0  0  0  0  0  0  0  0  0  0  0  0
    5.3680   -7.6890   -5.4660 C   0  0  0  0  0  0  0  0  0  0  0  0
    5.8240   -4.7500    0.4570 C   0  0  0  0  0  0  0  0  0  0  0  0
    4.3990   -6.2270   -1.0150 C   0  0  0  0  0  0  0  0  0  0  0  0
    5.8840   -3.7020   -0.6530 C   0  0  0  0  0  0  0  0  0  0  0  0
    4.4590   -5.1790   -2.1240 C   0  0  0  0  0  0  0  0  0  0  0  0
    7.9380   -6.1780   -5.8610 C   0  0  0  0  0  0  0  0  0  0  0  0
    4.7260   -4.4700   -6.5490 C   0  0  0  0  0  0  0  0  0  0  0  0
    5.9240   -7.3910   -6.8650 C   0  0  0  0  0  0  0  0  0  0  0  0
    4.5440   -5.5920    0.3740 C   0  0  0  0  0  0  0  0  0  0  0  0
    5.7390   -4.3380   -2.0410 C   0  0  0  0  0  0  0  0  0  0  0  0
    6.7430   -6.1020   -6.8570 C   0  0  1  0  0  0  0  0  0  0  0  0
    4.5570   -3.4540   -5.3740 C   0  0  2  0  0  0  0  0  0  0  0  0
    4.5330   -6.6640    1.4610 C   0  0  0  0  0  0  0  0  0  0  0  0
    3.5700    2.1770   -1.1150 C   0  0  0  0  0  0  0  0  0  0  0  0
    4.7650   -2.0180   -5.8430 C   0  0  0  0  0  0  0  0  0  0  0  0
    5.7520   -3.2660   -3.1300 C   0  0  0  0  0  0  0  0  0  0  0  0
    7.5830   -5.3600   -4.6400 N   0  0  0  0  0  0  0  0  0  0  0  0
    6.0230   -5.0220   -6.2620 N   0  0  0  0  0  0  0  0  0  0  0  0
    5.6250   -3.8530   -4.4390 N   0  0  0  0  0  0  0  0  0  0  0  0
    2.6880    1.7160   -2.1370 O   0  0  0  0  0  0  0  0  0  0  0  0
    2.2520   -0.9720   -5.7610 H   0  0  0  0  0  0  0  0  0  0  0  0
    6.0540   -0.8640   -3.7380 H   0  0  0  0  0  0  0  0  0  0  0  0
    1.3470    0.6580   -4.1420 H   0  0  0  0  0  0  0  0  0  0  0  0
    5.1460    0.7640   -2.1220 H   0  0  0  0  0  0  0  0  0  0  0  0
    4.8190  -11.0760   -5.9860 H   0  0  0  0  0  0  0  0  0  0  0  0
    6.2560  -10.3570   -5.2630 H   0  0  0  0  0  0  0  0  0  0  0  0
    6.6380  -10.7020   -7.6600 H   0  0  0  0  0  0  0  0  0  0  0  0
    5.1630   -9.8290   -8.0690 H   0  0  0  0  0  0  0  0  0  0  0  0
    3.6840   -8.9030   -6.0490 H   0  0  0  0  0  0  0  0  0  0  0  0
    4.2610   -9.2130   -4.4130 H   0  0  0  0  0  0  0  0  0  0  0  0
    7.6740   -8.6710   -6.7680 H   0  0  0  0  0  0  0  0  0  0  0  0
    7.0990   -8.3680   -8.4050 H   0  0  0  0  0  0  0  0  0  0  0  0
    4.7110   -6.8720   -5.1430 H   0  0  0  0  0  0  0  0  0  0  0  0
    6.1900   -7.7410   -4.7410 H   0  0  0  0  0  0  0  0  0  0  0  0
    6.7050   -5.4010    0.3860 H   0  0  0  0  0  0  0  0  0  0  0  0
    5.8790   -4.2480    1.4300 H   0  0  0  0  0  0  0  0  0  0  0  0
    3.4480   -6.7680   -1.0800 H   0  0  0  0  0  0  0  0  0  0  0  0
    5.1960   -6.9660   -1.1730 H   0  0  0  0  0  0  0  0  0  0  0  0
    5.0880   -2.9640   -0.4940 H   0  0  0  0  0  0  0  0  0  0  0  0
    6.8360   -3.1610   -0.5870 H   0  0  0  0  0  0  0  0  0  0  0  0
    4.4040   -5.6810   -3.0980 H   0  0  0  0  0  0  0  0  0  0  0  0
    3.5780   -4.5280   -2.0530 H   0  0  0  0  0  0  0  0  0  0  0  0
    8.1670   -7.2060   -5.5610 H   0  0  0  0  0  0  0  0  0  0  0  0
    8.8370   -5.7400   -6.3090 H   0  0  0  0  0  0  0  0  0  0  0  0
    3.9550   -5.2450   -6.4820 H   0  0  0  0  0  0  0  0  0  0  0  0
    4.6810   -4.0000   -7.5350 H   0  0  0  0  0  0  0  0  0  0  0  0
    5.0790   -7.2460   -7.5500 H   0  0  0  0  0  0  0  0  0  0  0  0
    3.6840   -4.9310    0.5430 H   0  0  0  0  0  0  0  0  0  0  0  0
    6.6000   -4.9900   -2.2210 H   0  0  0  0  0  0  0  0  0  0  0  0
    7.0910   -5.8600   -7.8660 H   0  0  0  0  0  0  0  0  0  0  0  0
    3.5680   -3.5640   -4.9160 H   0  0  0  0  0  0  0  0  0  0  0  0
    5.3760   -7.3400    1.3230 H   0  0  0  0  0  0  0  0  0  0  0  0
    4.6080   -6.1970    2.4420 H   0  0  0  0  0  0  0  0  0  0  0  0
    3.6070   -7.2340    1.4070 H   0  0  0  0  0  0  0  0  0  0  0  0
    3.0450    2.8890   -0.4740 H   0  0  0  0  0  0  0  0  0  0  0  0
    4.4400    2.6550   -1.5720 H   0  0  0  0  0  0  0  0  0  0  0  0
    3.8980    1.3240   -0.5170 H   0  0  0  0  0  0  0  0  0  0  0  0
    4.2870   -1.8780   -6.8190 H   0  0  0  0  0  0  0  0  0  0  0  0
    5.8340   -1.8340   -5.9970 H   0  0  0  0  0  0  0  0  0  0  0  0
    6.6910   -2.7050   -3.1050 H   0  0  0  0  0  0  0  0  0  0  0  0
    4.9200   -2.5680   -2.9960 H   0  0  0  0  0  0  0  0  0  0  0  0
  1  3  1  0  0  0  0
  1  5  2  0  0  0  0
  1 32  1  0  0  0  0
  2  4  2  0  0  0  0
  2  5  1  0  0  0  0
  2 33  1  0  0  0  0
  3  6  2  0  0  0  0
  3 34  1  0  0  0  0
  4  6  1  0  0  0  0
  4 35  1  0  0  0  0
  5 26  1  0  0  0  0
  6 31  1  0  0  0  0
  7 28  2  0  0  0  0
  7 29  1  0  0  0  0
  7 30  1  0  0  0  0
  8  9  1  0  0  0  0
  8 10  1  0  0  0  0
  8 36  1  0  0  0  0
  8 37  1  0  0  0  0
  9 11  1  0  0  0  0
  9 38  1  0  0  0  0
  9 39  1  0  0  0  0
 10 12  1  0  0  0  0
 10 40  1  0  0  0  0
 10 41  1  0  0  0  0
 11 19  1  0  0  0  0
 11 42  1  0  0  0  0
 11 43  1  0  0  0  0
 12 19  1  0  0  0  0
 12 44  1  0  0  0  0
 12 45  1  0  0  0  0
 13 15  1  0  0  0  0
 13 20  1  0  0  0  0
 13 46  1  0  0  0  0
 13 47  1  0  0  0  0
 14 16  1  0  0  0  0
 14 20  1  0  0  0  0
 14 48  1  0  0  0  0
 14 49  1  0  0  0  0
 15 21  1  0  0  0  0
 15 50  1  0  0  0  0
 15 51  1  0  0  0  0
 16 21  1  0  0  0  0
 16 52  1  0  0  0  0
 16 53  1  0  0  0  0
 17 22  1  0  0  0  0
 17 28  1  0  0  0  0
 17 54  1  0  0  0  0
 17 55  1  0  0  0  0
 18 23  1  0  0  0  0
 18 29  1  0  0  0  0
 18 56  1  0  0  0  0
 18 57  1  0  0  0  0
 19 22  1  0  0  0  0
 19 58  1  0  0  0  0
 20 24  1  0  0  0  0
 20 59  1  0  0  0  0
 21 27  1  0  0  0  0
 21 60  1  0  0  0  0
 22 29  1  0  0  0  0
 22 61  1  0  0  0  0
 23 26  1  0  0  0  0
 23 30  1  0  0  0  0
 23 62  1  0  0  0  0
 24 63  1  0  0  0  0
 24 64  1  0  0  0  0
 24 65  1  0  0  0  0
 25 31  1  0  0  0  0
 25 66  1  0  0  0  0
 25 67  1  0  0  0  0
 25 68  1  0  0  0  0
 26 69  1  0  0  0  0
 26 70  1  0  0  0  0
 27 30  1  0  0  0  0
 27 71  1  0  0  0  0
 27 72  1  0  0  0  0
M  END
>  <R1>
R-cyclohexyl

>  <R2>
S-4-methoxybenzyl

>  <R3>
4-(Me)-cyclohexylmethyl

> <IC50_nM>
804

>  <pIC50>
6.0947

$$$$
21
  MOE2007           3D

 68 72  0  0  1  0  0  0  0  0999 V2000
    2.9260   -1.0310   -4.5350 C   0  0  0  0  0  0  0  0  0  0  0  0
    6.0650   -5.5750   -5.6610 C   0  0  0  0  0  0  0  0  0  0  0  0
    5.8500   -4.7080   -4.4250 C   0  0  0  0  0  0  0  0  0  0  0  0
    6.5480   -4.7490   -6.8490 C   0  0  0  0  0  0  0  0  0  0  0  0
    4.9110   -3.5390   -4.7120 C   0  0  0  0  0  0  0  0  0  0  0  0
    5.6110   -3.5800   -7.1410 C   0  0  0  0  0  0  0  0  0  0  0  0
    2.5050   -5.2700   -0.6590 C   0  0  0  0  0  0  0  0  0  0  0  0
    2.1350   -4.6860   -2.0310 C   0  0  0  0  0  0  0  0  0  0  0  0
    0.6850   -3.7580   -0.3990 C   0  0  0  0  0  0  0  0  0  0  0  0
    2.8240   -2.9620    0.2690 C   0  0  0  0  0  0  0  0  0  0  0  0
    2.9760   -2.1020   -6.4540 C   0  0  0  0  0  0  0  0  0  0  0  0
    5.0520   -0.0710   -4.1580 C   0  0  0  0  0  0  0  0  0  0  0  0
    5.3990   -2.7000   -5.9010 C   0  0  0  0  0  0  0  0  0  0  0  0
    1.9470   -4.2260    0.3230 C   0  0  3  0  0  0  0  0  0  0  0  0
    1.4440   -3.3590   -1.6660 C   0  0  3  0  0  0  0  0  0  0  0  0
    2.5200   -2.3840   -1.1300 C   0  0  3  0  0  0  0  0  0  0  0  0
    4.4170   -1.5700   -6.2030 C   0  0  2  0  0  0  0  0  0  0  0  0
    4.0620    0.4110   -3.0500 C   0  0  2  0  0  0  0  0  0  0  0  0
    4.0520    2.3740   -0.6900 C   0  0  0  0  0  0  0  0  0  0  0  0
    2.8200    3.9880   -2.1520 C   0  0  0  0  0  0  0  0  0  0  0  0
    2.0330   -0.9430   -1.0660 C   0  0  0  0  0  0  0  0  0  0  0  0
    3.7620    1.9000   -3.1780 C   0  0  0  0  0  0  0  0  0  0  0  0
    1.7120   -0.3680   -2.4400 C   0  0  0  0  0  0  0  0  0  0  0  0
    3.1420    2.5110   -1.9100 C   0  0  0  0  0  0  0  0  0  0  0  0
    2.1470   -1.8090   -5.2250 N   0  0  0  0  0  0  0  0  0  0  0  0
    4.1620   -0.7680   -5.0490 N   0  0  0  0  0  0  0  0  0  0  0  0
    2.8510   -0.3860   -3.3210 N   0  0  0  0  0  0  0  0  0  0  0  0
    6.7940   -6.3620   -5.4380 H   0  0  0  0  0  0  0  0  0  0  0  0
    5.1240   -6.0750   -5.9240 H   0  0  0  0  0  0  0  0  0  0  0  0
    5.4400   -5.3190   -3.6130 H   0  0  0  0  0  0  0  0  0  0  0  0
    6.8170   -4.3220   -4.0770 H   0  0  0  0  0  0  0  0  0  0  0  0
    7.5550   -4.3660   -6.6420 H   0  0  0  0  0  0  0  0  0  0  0  0
    6.6260   -5.3880   -7.7350 H   0  0  0  0  0  0  0  0  0  0  0  0
    3.9050   -3.9270   -4.9170 H   0  0  0  0  0  0  0  0  0  0  0  0
    4.8330   -2.9100   -3.8180 H   0  0  0  0  0  0  0  0  0  0  0  0
    6.0260   -2.9790   -7.9590 H   0  0  0  0  0  0  0  0  0  0  0  0
    4.6460   -3.9700   -7.4910 H   0  0  0  0  0  0  0  0  0  0  0  0
    2.0140   -6.2400   -0.5190 H   0  0  0  0  0  0  0  0  0  0  0  0
    3.5840   -5.4130   -0.5500 H   0  0  0  0  0  0  0  0  0  0  0  0
    3.0120   -4.5470   -2.6700 H   0  0  0  0  0  0  0  0  0  0  0  0
    1.4390   -5.3560   -2.5500 H   0  0  0  0  0  0  0  0  0  0  0  0
   -0.0390   -4.5620   -0.5660 H   0  0  0  0  0  0  0  0  0  0  0  0
    0.1870   -2.9200    0.0990 H   0  0  0  0  0  0  0  0  0  0  0  0
    2.5390   -2.2640    1.0650 H   0  0  0  0  0  0  0  0  0  0  0  0
    3.8880   -3.1940    0.3880 H   0  0  0  0  0  0  0  0  0  0  0  0
    2.5180   -1.5800   -7.3020 H   0  0  0  0  0  0  0  0  0  0  0  0
    2.9590   -3.1780   -6.6620 H   0  0  0  0  0  0  0  0  0  0  0  0
    5.5790    0.7500   -4.6520 H   0  0  0  0  0  0  0  0  0  0  0  0
    5.7840   -0.7620   -3.7270 H   0  0  0  0  0  0  0  0  0  0  0  0
    6.3610   -2.2440   -5.6320 H   0  0  0  0  0  0  0  0  0  0  0  0
    1.7980   -4.6100    1.3330 H   0  0  0  0  0  0  0  0  0  0  0  0
    0.8310   -2.9540   -2.4740 H   0  0  0  0  0  0  0  0  0  0  0  0
    3.4180   -2.4120   -1.7580 H   0  0  0  0  0  0  0  0  0  0  0  0
    4.7670   -0.9720   -7.0510 H   0  0  0  0  0  0  0  0  0  0  0  0
    4.4670    0.1890   -2.0560 H   0  0  0  0  0  0  0  0  0  0  0  0
    5.0120    2.8760   -0.8520 H   0  0  0  0  0  0  0  0  0  0  0  0
    4.2520    1.3240   -0.4570 H   0  0  0  0  0  0  0  0  0  0  0  0
    3.5850    2.8180    0.1960 H   0  0  0  0  0  0  0  0  0  0  0  0
    3.7260    4.5610   -2.3740 H   0  0  0  0  0  0  0  0  0  0  0  0
    2.3440    4.4320   -1.2710 H   0  0  0  0  0  0  0  0  0  0  0  0
    2.1300    4.1030   -2.9950 H   0  0  0  0  0  0  0  0  0  0  0  0
    2.8120   -0.3300   -0.5990 H   0  0  0  0  0  0  0  0  0  0  0  0
    1.1480   -0.8910   -0.4200 H   0  0  0  0  0  0  0  0  0  0  0  0
    4.6860    2.4280   -3.4390 H   0  0  0  0  0  0  0  0  0  0  0  0
    3.0710    2.0350   -4.0180 H   0  0  0  0  0  0  0  0  0  0  0  0
    0.9270   -0.9610   -2.9200 H   0  0  0  0  0  0  0  0  0  0  0  0
    1.3620    0.6660   -2.3670 H   0  0  0  0  0  0  0  0  0  0  0  0
    2.1980    1.9930   -1.6940 H   0  0  0  0  0  0  0  0  0  0  0  0
  1 25  2  0  0  0  0
  1 26  1  0  0  0  0
  1 27  1  0  0  0  0
  2  3  1  0  0  0  0
  2  4  1  0  0  0  0
  2 28  1  0  0  0  0
  2 29  1  0  0  0  0
  3  5  1  0  0  0  0
  3 30  1  0  0  0  0
  3 31  1  0  0  0  0
  4  6  1  0  0  0  0
  4 32  1  0  0  0  0
  4 33  1  0  0  0  0
  5 13  1  0  0  0  0
  5 34  1  0  0  0  0
  5 35  1  0  0  0  0
  6 13  1  0  0  0  0
  6 36  1  0  0  0  0
  6 37  1  0  0  0  0
  7  8  1  0  0  0  0
  7 14  1  0  0  0  0
  7 38  1  0  0  0  0
  7 39  1  0  0  0  0
  8 15  1  0  0  0  0
  8 40  1  0  0  0  0
  8 41  1  0  0  0  0
  9 14  1  0  0  0  0
  9 15  1  0  0  0  0
  9 42  1  0  0  0  0
  9 43  1  0  0  0  0
 10 14  1  0  0  0  0
 10 16  1  0  0  0  0
 10 44  1  0  0  0  0
 10 45  1  0  0  0  0
 11 17  1  0  0  0  0
 11 25  1  0  0  0  0
 11 46  1  0  0  0  0
 11 47  1  0  0  0  0
 12 18  1  0  0  0  0
 12 26  1  0  0  0  0
 12 48  1  0  0  0  0
 12 49  1  0  0  0  0
 13 17  1  0  0  0  0
 13 50  1  0  0  0  0
 14 51  1  0  0  0  0
 15 16  1  0  0  0  0
 15 52  1  0  0  0  0
 16 21  1  0  0  0  0
 16 53  1  0  0  0  0
 17 26  1  0  0  0  0
 17 54  1  0  0  0  0
 18 22  1  0  0  0  0
 18 27  1  0  0  0  0
 18 55  1  0  0  0  0
 19 24  1  0  0  0  0
 19 56  1  0  0  0  0
 19 57  1  0  0  0  0
 19 58  1  0  0  0  0
 20 24  1  0  0  0  0
 20 59  1  0  0  0  0
 20 60  1  0  0  0  0
 20 61  1  0  0  0  0
 21 23  1  0  0  0  0
 21 62  1  0  0  0  0
 21 63  1  0  0  0  0
 22 24  1  0  0  0  0
 22 64  1  0  0  0  0
 22 65  1  0  0  0  0
 23 27  1  0  0  0  0
 23 66  1  0  0  0  0
 23 67  1  0  0  0  0
 24 68  1  0  0  0  0
M  END
>  <R1>
S-cyclohexyl

>  <R2>
R-isobutyl

>  <R3>
2-norbornylethyl

> <IC50_nM>
827

>  <pIC50>
6.0825

$$$$
22
  MOE2007           3D

 73 78  0  0  1  0  0  0  0  0999 V2000
    2.8820   -0.6700   -4.8520 C   0  0  0  0  0  0  0  0  0  0  0  0
    5.0330   -0.4520   -3.7740 C   0  0  0  0  0  0  0  0  0  0  0  0
    2.3490    0.2790   -3.9800 C   0  0  0  0  0  0  0  0  0  0  0  0
    4.5000    0.4960   -2.9020 C   0  0  0  0  0  0  0  0  0  0  0  0
    4.2240   -1.0350   -4.7490 C   0  0  0  0  0  0  0  0  0  0  0  0
    3.1580    0.8620   -3.0040 C   0  0  0  0  0  0  0  0  0  0  0  0
    6.0640   -5.1200   -6.0890 C   0  0  0  0  0  0  0  0  0  0  0  0
    7.2890   -9.1010   -2.2910 C   0  0  0  0  0  0  0  0  0  0  0  0
    6.0560   -8.2520   -2.5850 C   0  0  0  0  0  0  0  0  0  0  0  0
    8.5140   -8.2350   -2.0150 C   0  0  0  0  0  0  0  0  0  0  0  0
    6.3100   -7.2640   -3.7210 C   0  0  0  0  0  0  0  0  0  0  0  0
    8.7720   -7.2460   -3.1500 C   0  0  0  0  0  0  0  0  0  0  0  0
    7.0550   -2.1820  -10.8790 C   0  0  0  0  0  0  0  0  0  0  0  0
    6.0070   -1.6300   -9.9010 C   0  0  0  0  0  0  0  0  0  0  0  0
    4.9750   -3.2730  -11.2670 C   0  0  0  0  0  0  0  0  0  0  0  0
    6.6160   -4.5180  -10.0780 C   0  0  0  0  0  0  0  0  0  0  0  0
    7.9660   -6.2160   -5.9580 C   0  0  0  0  0  0  0  0  0  0  0  0
    5.8190   -3.8090   -4.1390 C   0  0  0  0  0  0  0  0  0  0  0  0
    7.5370   -6.3840   -3.4430 C   0  0  0  0  0  0  0  0  0  0  0  0
    6.4760   -3.5530  -11.2690 C   0  0  3  0  0  0  0  0  0  0  0  0
    4.9760   -2.7720   -9.8210 C   0  0  3  0  0  0  0  0  0  0  0  0
    5.6150   -3.9500   -9.0490 C   0  0  3  0  0  0  0  0  0  0  0  0
    7.8020   -5.4430   -4.6160 C   0  0  2  0  0  0  0  0  0  0  0  0
    4.6660   -3.4730   -5.1380 C   0  0  2  0  0  0  0  0  0  0  0  0
    3.5180    2.3450   -1.1810 C   0  0  0  0  0  0  0  0  0  0  0  0
    4.8000   -2.0590   -5.6910 C   0  0  0  0  0  0  0  0  0  0  0  0
    4.5950   -4.9880   -8.6030 C   0  0  0  0  0  0  0  0  0  0  0  0
    3.9170   -4.6200   -7.2880 C   0  0  0  0  0  0  0  0  0  0  0  0
    6.6980   -6.0350   -6.7600 N   0  0  0  0  0  0  0  0  0  0  0  0
    6.6490   -4.6670   -4.9430 N   0  0  0  0  0  0  0  0  0  0  0  0
    4.8580   -4.4680   -6.2090 N   0  0  0  0  0  0  0  0  0  0  0  0
    2.6360    1.7880   -2.1540 O   0  0  0  0  0  0  0  0  0  0  0  0
    2.2450   -1.1190   -5.6090 H   0  0  0  0  0  0  0  0  0  0  0  0
    6.0800   -0.7310   -3.6860 H   0  0  0  0  0  0  0  0  0  0  0  0
    1.3030    0.5600   -4.0640 H   0  0  0  0  0  0  0  0  0  0  0  0
    5.1350    0.9460   -2.1430 H   0  0  0  0  0  0  0  0  0  0  0  0
    7.0940   -9.7490   -1.4290 H   0  0  0  0  0  0  0  0  0  0  0  0
    7.4920   -9.7580   -3.1460 H   0  0  0  0  0  0  0  0  0  0  0  0
    5.2140   -8.9030   -2.8440 H   0  0  0  0  0  0  0  0  0  0  0  0
    5.7680   -7.7010   -1.6810 H   0  0  0  0  0  0  0  0  0  0  0  0
    8.3680   -7.6840   -1.0780 H   0  0  0  0  0  0  0  0  0  0  0  0
    9.3930   -8.8740   -1.8760 H   0  0  0  0  0  0  0  0  0  0  0  0
    6.4540   -7.8200   -4.6560 H   0  0  0  0  0  0  0  0  0  0  0  0
    5.4230   -6.6350   -3.8580 H   0  0  0  0  0  0  0  0  0  0  0  0
    9.6220   -6.6060   -2.8850 H   0  0  0  0  0  0  0  0  0  0  0  0
    9.0630   -7.8010   -4.0520 H   0  0  0  0  0  0  0  0  0  0  0  0
    7.1330   -1.5280  -11.7550 H   0  0  0  0  0  0  0  0  0  0  0  0
    8.0460   -2.2600  -10.4210 H   0  0  0  0  0  0  0  0  0  0  0  0
    6.4420   -1.3820   -8.9280 H   0  0  0  0  0  0  0  0  0  0  0  0
    5.5500   -0.7220  -10.3110 H   0  0  0  0  0  0  0  0  0  0  0  0
    4.6790   -2.5050  -11.9890 H   0  0  0  0  0  0  0  0  0  0  0  0
    4.3670   -4.1700  -11.4220 H   0  0  0  0  0  0  0  0  0  0  0  0
    6.3510   -5.5380  -10.3790 H   0  0  0  0  0  0  0  0  0  0  0  0
    7.6370   -4.5370   -9.6820 H   0  0  0  0  0  0  0  0  0  0  0  0
    8.7960   -5.7980   -6.5400 H   0  0  0  0  0  0  0  0  0  0  0  0
    8.1560   -7.2830   -5.8040 H   0  0  0  0  0  0  0  0  0  0  0  0
    6.3540   -2.9240   -3.7840 H   0  0  0  0  0  0  0  0  0  0  0  0
    5.4180   -4.3570   -3.2800 H   0  0  0  0  0  0  0  0  0  0  0  0
    7.3280   -5.7680   -2.5600 H   0  0  0  0  0  0  0  0  0  0  0  0
    6.8810   -3.9500  -12.2020 H   0  0  0  0  0  0  0  0  0  0  0  0
    4.0060   -2.4520   -9.4340 H   0  0  0  0  0  0  0  0  0  0  0  0
    6.1460   -3.5900   -8.1590 H   0  0  0  0  0  0  0  0  0  0  0  0
    8.6780   -4.8160   -4.4160 H   0  0  0  0  0  0  0  0  0  0  0  0
    3.6930   -3.5990   -4.6510 H   0  0  0  0  0  0  0  0  0  0  0  0
    2.9760    3.0690   -0.5680 H   0  0  0  0  0  0  0  0  0  0  0  0
    4.3570    2.8330   -1.6840 H   0  0  0  0  0  0  0  0  0  0  0  0
    3.8960    1.5420   -0.5430 H   0  0  0  0  0  0  0  0  0  0  0  0
    4.2960   -1.9950   -6.6620 H   0  0  0  0  0  0  0  0  0  0  0  0
    5.8560   -1.8370   -5.8800 H   0  0  0  0  0  0  0  0  0  0  0  0
    5.1040   -5.9500   -8.4810 H   0  0  0  0  0  0  0  0  0  0  0  0
    3.8430   -5.1150   -9.3910 H   0  0  0  0  0  0  0  0  0  0  0  0
    3.3920   -3.6650   -7.3920 H   0  0  0  0  0  0  0  0  0  0  0  0
    3.1860   -5.3790   -6.9920 H   0  0  0  0  0  0  0  0  0  0  0  0
  1  3  1  0  0  0  0
  1  5  2  0  0  0  0
  1 33  1  0  0  0  0
  2  4  2  0  0  0  0
  2  5  1  0  0  0  0
  2 34  1  0  0  0  0
  3  6  2  0  0  0  0
  3 35  1  0  0  0  0
  4  6  1  0  0  0  0
  4 36  1  0  0  0  0
  5 26  1  0  0  0  0
  6 32  1  0  0  0  0
  7 29  2  0  0  0  0
  7 30  1  0  0  0  0
  7 31  1  0  0  0  0
  8  9  1  0  0  0  0
  8 10  1  0  0  0  0
  8 37  1  0  0  0  0
  8 38  1  0  0  0  0
  9 11  1  0  0  0  0
  9 39  1  0  0  0  0
  9 40  1  0  0  0  0
 10 12  1  0  0  0  0
 10 41  1  0  0  0  0
 10 42  1  0  0  0  0
 11 19  1  0  0  0  0
 11 43  1  0  0  0  0
 11 44  1  0  0  0  0
 12 19  1  0  0  0  0
 12 45  1  0  0  0  0
 12 46  1  0  0  0  0
 13 14  1  0  0  0  0
 13 20  1  0  0  0  0
 13 47  1  0  0  0  0
 13 48  1  0  0  0  0
 14 21  1  0  0  0  0
 14 49  1  0  0  0  0
 14 50  1  0  0  0  0
 15 20  1  0  0  0  0
 15 21  1  0  0  0  0
 15 51  1  0  0  0  0
 15 52  1  0  0  0  0
 16 20  1  0  0  0  0
 16 22  1  0  0  0  0
 16 53  1  0  0  0  0
 16 54  1  0  0  0  0
 17 23  1  0  0  0  0
 17 29  1  0  0  0  0
 17 55  1  0  0  0  0
 17 56  1  0  0  0  0
 18 24  1  0  0  0  0
 18 30  1  0  0  0  0
 18 57  1  0  0  0  0
 18 58  1  0  0  0  0
 19 23  1  0  0  0  0
 19 59  1  0  0  0  0
 20 60  1  0  0  0  0
 21 22  1  0  0  0  0
 21 61  1  0  0  0  0
 22 27  1  0  0  0  0
 22 62  1  0  0  0  0
 23 30  1  0  0  0  0
 23 63  1  0  0  0  0
 24 26  1  0  0  0  0
 24 31  1  0  0  0  0
 24 64  1  0  0  0  0
 25 32  1  0  0  0  0
 25 65  1  0  0  0  0
 25 66  1  0  0  0  0
 25 67  1  0  0  0  0
 26 68  1  0  0  0  0
 26 69  1  0  0  0  0
 27 28  1  0  0  0  0
 27 70  1  0  0  0  0
 27 71  1  0  0  0  0
 28 31  1  0  0  0  0
 28 72  1  0  0  0  0
 28 73  1  0  0  0  0
M  END
>  <R1>
S-cyclohexyl

>  <R2>
R-4-methoxybenzyl

>  <R3>
2-norbornylethyl

> <IC50_nM>
924

>  <pIC50>
6.0343

$$$$
23
  MOE2007           3D

 67 70  0  0  1  0  0  0  0  0999 V2000
    2.7440   -1.3460   -4.2750 C   0  0  0  0  0  0  0  0  0  0  0  0
    6.0440   -5.6870   -5.7050 C   0  0  0  0  0  0  0  0  0  0  0  0
    5.7390   -4.9660   -4.3960 C   0  0  0  0  0  0  0  0  0  0  0  0
    6.5780   -4.7250   -6.7630 C   0  0  0  0  0  0  0  0  0  0  0  0
    4.7920   -3.7870   -4.6080 C   0  0  0  0  0  0  0  0  0  0  0  0
    5.6320   -3.5460   -6.9800 C   0  0  0  0  0  0  0  0  0  0  0  0
    1.5050   -4.7520   -1.4620 C   0  0  0  0  0  0  0  0  0  0  0  0
    2.6290   -3.5180    0.4330 C   0  0  0  0  0  0  0  0  0  0  0  0
    1.4510   -3.4580   -2.2720 C   0  0  0  0  0  0  0  0  0  0  0  0
    2.5740   -2.2240   -0.3770 C   0  0  0  0  0  0  0  0  0  0  0  0
    2.9300   -2.1960   -6.2940 C   0  0  0  0  0  0  0  0  0  0  0  0
    4.8230   -0.4020   -3.6670 C   0  0  0  0  0  0  0  0  0  0  0  0
    5.3300   -2.8130   -5.6660 C   0  0  0  0  0  0  0  0  0  0  0  0
    2.6790   -4.7530   -0.4740 C   0  0  0  0  0  0  0  0  0  0  0  0
    1.4000   -2.2230   -1.3650 C   0  0  0  0  0  0  0  0  0  0  0  0
    4.3420   -1.6720   -5.8990 C   0  0  2  0  0  0  0  0  0  0  0  0
    3.7600   -0.0620   -2.5740 C   0  0  2  0  0  0  0  0  0  0  0  0
    2.6820   -6.0340    0.3590 C   0  0  0  0  0  0  0  0  0  0  0  0
    5.8620    2.1570   -2.2820 C   0  0  0  0  0  0  0  0  0  0  0  0
    3.9960    3.7290   -1.7250 C   0  0  0  0  0  0  0  0  0  0  0  0
    1.3960   -0.9420   -2.1970 C   0  0  0  0  0  0  0  0  0  0  0  0
    3.4340    1.4270   -2.5540 C   0  0  0  0  0  0  0  0  0  0  0  0
    4.4360    2.2630   -1.7390 C   0  0  0  0  0  0  0  0  0  0  0  0
    2.0240   -2.0550   -5.0920 N   0  0  0  0  0  0  0  0  0  0  0  0
    4.0020   -1.0090   -4.6810 N   0  0  0  0  0  0  0  0  0  0  0  0
    2.5850   -0.8430   -3.0040 N   0  0  0  0  0  0  0  0  0  0  0  0
    6.7770   -6.4820   -5.5270 H   0  0  0  0  0  0  0  0  0  0  0  0
    5.1320   -6.1690   -6.0780 H   0  0  0  0  0  0  0  0  0  0  0  0
    5.2960   -5.6710   -3.6830 H   0  0  0  0  0  0  0  0  0  0  0  0
    6.6750   -4.6070   -3.9500 H   0  0  0  0  0  0  0  0  0  0  0  0
    7.5620   -4.3520   -6.4540 H   0  0  0  0  0  0  0  0  0  0  0  0
    6.7210   -5.2600   -7.7080 H   0  0  0  0  0  0  0  0  0  0  0  0
    3.8090   -4.1660   -4.9150 H   0  0  0  0  0  0  0  0  0  0  0  0
    4.6480   -3.2630   -3.6560 H   0  0  0  0  0  0  0  0  0  0  0  0
    6.0810   -2.8510   -7.7000 H   0  0  0  0  0  0  0  0  0  0  0  0
    4.6990   -3.9100   -7.4280 H   0  0  0  0  0  0  0  0  0  0  0  0
    0.5600   -4.8780   -0.9190 H   0  0  0  0  0  0  0  0  0  0  0  0
    1.5930   -5.6040   -2.1470 H   0  0  0  0  0  0  0  0  0  0  0  0
    3.5100   -3.4970    1.0860 H   0  0  0  0  0  0  0  0  0  0  0  0
    1.7500   -3.5700    1.0880 H   0  0  0  0  0  0  0  0  0  0  0  0
    2.3300   -3.4060   -2.9270 H   0  0  0  0  0  0  0  0  0  0  0  0
    0.5700   -3.4790   -2.9250 H   0  0  0  0  0  0  0  0  0  0  0  0
    2.4870   -1.3720    0.3080 H   0  0  0  0  0  0  0  0  0  0  0  0
    3.5200   -2.0980   -0.9200 H   0  0  0  0  0  0  0  0  0  0  0  0
    2.5100   -1.5900   -7.1050 H   0  0  0  0  0  0  0  0  0  0  0  0
    2.9490   -3.2420   -6.6200 H   0  0  0  0  0  0  0  0  0  0  0  0
    5.3590    0.4780   -4.0340 H   0  0  0  0  0  0  0  0  0  0  0  0
    5.5440   -1.1250   -3.2710 H   0  0  0  0  0  0  0  0  0  0  0  0
    6.2640   -2.3750   -5.2900 H   0  0  0  0  0  0  0  0  0  0  0  0
    3.6150   -4.7230   -1.0480 H   0  0  0  0  0  0  0  0  0  0  0  0
    0.4640   -2.2410   -0.7970 H   0  0  0  0  0  0  0  0  0  0  0  0
    4.7260   -0.9780   -6.6540 H   0  0  0  0  0  0  0  0  0  0  0  0
    4.1110   -0.3870   -1.5880 H   0  0  0  0  0  0  0  0  0  0  0  0
    1.7650   -6.0960    0.9430 H   0  0  0  0  0  0  0  0  0  0  0  0
    2.7470   -6.9000   -0.2970 H   0  0  0  0  0  0  0  0  0  0  0  0
    3.5360   -6.0320    1.0340 H   0  0  0  0  0  0  0  0  0  0  0  0
    5.9190    2.5060   -3.3180 H   0  0  0  0  0  0  0  0  0  0  0  0
    6.2250    1.1250   -2.2480 H   0  0  0  0  0  0  0  0  0  0  0  0
    6.5510    2.7620   -1.6830 H   0  0  0  0  0  0  0  0  0  0  0  0
    3.9760    4.1480   -2.7370 H   0  0  0  0  0  0  0  0  0  0  0  0
    4.6780    4.3350   -1.1200 H   0  0  0  0  0  0  0  0  0  0  0  0
    2.9930    3.8300   -1.2960 H   0  0  0  0  0  0  0  0  0  0  0  0
    1.3600   -0.0620   -1.5470 H   0  0  0  0  0  0  0  0  0  0  0  0
    0.5340   -0.9180   -2.8690 H   0  0  0  0  0  0  0  0  0  0  0  0
    3.3850    1.7950   -3.5850 H   0  0  0  0  0  0  0  0  0  0  0  0
    2.4320    1.5490   -2.1260 H   0  0  0  0  0  0  0  0  0  0  0  0
    4.4350    1.9020   -0.7030 H   0  0  0  0  0  0  0  0  0  0  0  0
  1 24  2  0  0  0  0
  1 25  1  0  0  0  0
  1 26  1  0  0  0  0
  2  3  1  0  0  0  0
  2  4  1  0  0  0  0
  2 27  1  0  0  0  0
  2 28  1  0  0  0  0
  3  5  1  0  0  0  0
  3 29  1  0  0  0  0
  3 30  1  0  0  0  0
  4  6  1  0  0  0  0
  4 31  1  0  0  0  0
  4 32  1  0  0  0  0
  5 13  1  0  0  0  0
  5 33  1  0  0  0  0
  5 34  1  0  0  0  0
  6 13  1  0  0  0  0
  6 35  1  0  0  0  0
  6 36  1  0  0  0  0
  7  9  1  0  0  0  0
  7 14  1  0  0  0  0
  7 37  1  0  0  0  0
  7 38  1  0  0  0  0
  8 10  1  0  0  0  0
  8 14  1  0  0  0  0
  8 39  1  0  0  0  0
  8 40  1  0  0  0  0
  9 15  1  0  0  0  0
  9 41  1  0  0  0  0
  9 42  1  0  0  0  0
 10 15  1  0  0  0  0
 10 43  1  0  0  0  0
 10 44  1  0  0  0  0
 11 16  1  0  0  0  0
 11 24  1  0  0  0  0
 11 45  1  0  0  0  0
 11 46  1  0  0  0  0
 12 17  1  0  0  0  0
 12 25  1  0  0  0  0
 12 47  1  0  0  0  0
 12 48  1  0  0  0  0
 13 16  1  0  0  0  0
 13 49  1  0  0  0  0
 14 18  1  0  0  0  0
 14 50  1  0  0  0  0
 15 21  1  0  0  0  0
 15 51  1  0  0  0  0
 16 25  1  0  0  0  0
 16 52  1  0  0  0  0
 17 22  1  0  0  0  0
 17 26  1  0  0  0  0
 17 53  1  0  0  0  0
 18 54  1  0  0  0  0
 18 55  1  0  0  0  0
 18 56  1  0  0  0  0
 19 23  1  0  0  0  0
 19 57  1  0  0  0  0
 19 58  1  0  0  0  0
 19 59  1  0  0  0  0
 20 23  1  0  0  0  0
 20 60  1  0  0  0  0
 20 61  1  0  0  0  0
 20 62  1  0  0  0  0
 21 26  1  0  0  0  0
 21 63  1  0  0  0  0
 21 64  1  0  0  0  0
 22 23  1  0  0  0  0
 22 65  1  0  0  0  0
 22 66  1  0  0  0  0
 23 67  1  0  0  0  0
M  END
>  <R1>
S-cyclohexyl

>  <R2>
R-isobutyl

>  <R3>
4-(Me)-cyclohexylmethyl

> <IC50_nM>
999

>  <pIC50>
6.0004

$$$$
24
  MOE2007           3D

 71 75  0  0  1  0  0  0  0  0999 V2000
    5.5380   -3.8030   -4.6610 C   0  0  0  0  0  0  0  0  0  0  0  0
    9.4860   -7.3780   -6.4150 C   0  0  0  0  0  0  0  0  0  0  0  0
    1.1540   -4.4060   -1.0440 C   0  0  0  0  0  0  0  0  0  0  0  0
    8.3080   -8.3110   -6.6780 C   0  0  0  0  0  0  0  0  0  0  0  0
    9.2900   -6.5740   -5.1340 C   0  0  0  0  0  0  0  0  0  0  0  0
    1.4430   -3.5330   -2.2620 C   0  0  0  0  0  0  0  0  0  0  0  0
    2.2250   -4.2440    0.0290 C   0  0  0  0  0  0  0  0  0  0  0  0
    6.9820   -7.5540   -6.6900 C   0  0  0  0  0  0  0  0  0  0  0  0
    7.9650   -5.8150   -5.1420 C   0  0  0  0  0  0  0  0  0  0  0  0
    2.8400   -3.7920   -2.8210 C   0  0  0  0  0  0  0  0  0  0  0  0
    3.6240   -4.5030   -0.5260 C   0  0  0  0  0  0  0  0  0  0  0  0
    3.2580    1.2510   -2.8790 C   0  0  0  0  0  0  0  0  0  0  0  0
    2.6000   -0.0650   -4.9310 C   0  0  0  0  0  0  0  0  0  0  0  0
    4.5700    0.4740   -2.8010 C   0  0  0  0  0  0  0  0  0  0  0  0
    3.9130   -0.8420   -4.8540 C   0  0  0  0  0  0  0  0  0  0  0  0
    5.4920   -4.8820   -6.5770 C   0  0  0  0  0  0  0  0  0  0  0  0
    5.3620   -5.3800   -2.9100 C   0  0  0  0  0  0  0  0  0  0  0  0
    6.7760   -6.7510   -5.3980 C   0  0  0  0  0  0  0  0  0  0  0  0
    3.9220   -3.6210   -1.7460 C   0  0  0  0  0  0  0  0  0  0  0  0
    2.7320    1.3350   -4.3180 C   0  0  0  0  0  0  0  0  0  0  0  0
    4.4380   -0.9260   -3.4150 C   0  0  0  0  0  0  0  0  0  0  0  0
    5.4700   -5.9620   -5.4550 C   0  0  1  0  0  0  0  0  0  0  0  0
    5.3040   -3.9360   -2.3160 C   0  0  2  0  0  0  0  0  0  0  0  0
    1.3950    2.0710   -4.3610 C   0  0  0  0  0  0  0  0  0  0  0  0
    5.7740   -1.6630   -3.3710 C   0  0  0  0  0  0  0  0  0  0  0  0
    5.6860   -3.5330   -5.9240 N   0  0  0  0  0  0  0  0  0  0  0  0
    5.3190   -5.1070   -4.3220 N   0  0  0  0  0  0  0  0  0  0  0  0
    5.5870   -3.0860   -3.4880 N   0  0  0  0  0  0  0  0  0  0  0  0
   10.4110   -7.9620   -6.3470 H   0  0  0  0  0  0  0  0  0  0  0  0
    9.6030   -6.6910   -7.2620 H   0  0  0  0  0  0  0  0  0  0  0  0
    0.1730   -4.1470   -0.6290 H   0  0  0  0  0  0  0  0  0  0  0  0
    1.1030   -5.4570   -1.3530 H   0  0  0  0  0  0  0  0  0  0  0  0
    8.4490   -8.8210   -7.6380 H   0  0  0  0  0  0  0  0  0  0  0  0
    8.2780   -9.0880   -5.9040 H   0  0  0  0  0  0  0  0  0  0  0  0
    9.3160   -7.2500   -4.2710 H   0  0  0  0  0  0  0  0  0  0  0  0
   10.1180   -5.8680   -5.0120 H   0  0  0  0  0  0  0  0  0  0  0  0
    0.6940   -3.7240   -3.0380 H   0  0  0  0  0  0  0  0  0  0  0  0
    1.3520   -2.4760   -1.9830 H   0  0  0  0  0  0  0  0  0  0  0  0
    2.1790   -3.2280    0.4410 H   0  0  0  0  0  0  0  0  0  0  0  0
    2.0240   -4.9330    0.8570 H   0  0  0  0  0  0  0  0  0  0  0  0
    6.9590   -6.8810   -7.5560 H   0  0  0  0  0  0  0  0  0  0  0  0
    6.1600   -8.2680   -6.8210 H   0  0  0  0  0  0  0  0  0  0  0  0
    7.8370   -5.3010   -4.1820 H   0  0  0  0  0  0  0  0  0  0  0  0
    8.0010   -5.0370   -5.9160 H   0  0  0  0  0  0  0  0  0  0  0  0
    2.8800   -4.8080   -3.2340 H   0  0  0  0  0  0  0  0  0  0  0  0
    3.0290   -3.1030   -3.6540 H   0  0  0  0  0  0  0  0  0  0  0  0
    4.3650   -4.3180    0.2600 H   0  0  0  0  0  0  0  0  0  0  0  0
    3.7110   -5.5620   -0.8010 H   0  0  0  0  0  0  0  0  0  0  0  0
    2.5130    0.7650   -2.2360 H   0  0  0  0  0  0  0  0  0  0  0  0
    3.4120    2.2600   -2.4780 H   0  0  0  0  0  0  0  0  0  0  0  0
    2.2890    0.0150   -5.9800 H   0  0  0  0  0  0  0  0  0  0  0  0
    1.8160   -0.6290   -4.4100 H   0  0  0  0  0  0  0  0  0  0  0  0
    5.3550    1.0380   -3.3220 H   0  0  0  0  0  0  0  0  0  0  0  0
    4.8810    0.3940   -1.7530 H   0  0  0  0  0  0  0  0  0  0  0  0
    3.7590   -1.8510   -5.2550 H   0  0  0  0  0  0  0  0  0  0  0  0
    4.6580   -0.3550   -5.4960 H   0  0  0  0  0  0  0  0  0  0  0  0
    6.2880   -5.0550   -7.3080 H   0  0  0  0  0  0  0  0  0  0  0  0
    4.5330   -4.8640   -7.1080 H   0  0  0  0  0  0  0  0  0  0  0  0
    6.3110   -5.8540   -2.6390 H   0  0  0  0  0  0  0  0  0  0  0  0
    4.5350   -6.0150   -2.5820 H   0  0  0  0  0  0  0  0  0  0  0  0
    6.7050   -7.4560   -4.5600 H   0  0  0  0  0  0  0  0  0  0  0  0
    3.9240   -2.5720   -1.4210 H   0  0  0  0  0  0  0  0  0  0  0  0
    3.4530    1.9080   -4.9160 H   0  0  0  0  0  0  0  0  0  0  0  0
    3.7280   -1.5070   -2.8160 H   0  0  0  0  0  0  0  0  0  0  0  0
    4.6170   -6.6370   -5.5790 H   0  0  0  0  0  0  0  0  0  0  0  0
    6.0700   -3.8120   -1.5430 H   0  0  0  0  0  0  0  0  0  0  0  0
    0.6550    1.5280   -3.7760 H   0  0  0  0  0  0  0  0  0  0  0  0
    1.5110    3.0720   -3.9490 H   0  0  0  0  0  0  0  0  0  0  0  0
    1.0490    2.1470   -5.3910 H   0  0  0  0  0  0  0  0  0  0  0  0
    6.2870   -1.4710   -2.4240 H   0  0  0  0  0  0  0  0  0  0  0  0
    6.4210   -1.3440   -4.1930 H   0  0  0  0  0  0  0  0  0  0  0  0
  1 26  2  0  0  0  0
  1 27  1  0  0  0  0
  1 28  1  0  0  0  0
  2  4  1  0  0  0  0
  2  5  1  0  0  0  0
  2 29  1  0  0  0  0
  2 30  1  0  0  0  0
  3  6  1  0  0  0  0
  3  7  1  0  0  0  0
  3 31  1  0  0  0  0
  3 32  1  0  0  0  0
  4  8  1  0  0  0  0
  4 33  1  0  0  0  0
  4 34  1  0  0  0  0
  5  9  1  0  0  0  0
  5 35  1  0  0  0  0
  5 36  1  0  0  0  0
  6 10  1  0  0  0  0
  6 37  1  0  0  0  0
  6 38  1  0  0  0  0
  7 11  1  0  0  0  0
  7 39  1  0  0  0  0
  7 40  1  0  0  0  0
  8 18  1  0  0  0  0
  8 41  1  0  0  0  0
  8 42  1  0  0  0  0
  9 18  1  0  0  0  0
  9 43  1  0  0  0  0
  9 44  1  0  0  0  0
 10 19  1  0  0  0  0
 10 45  1  0  0  0  0
 10 46  1  0  0  0  0
 11 19  1  0  0  0  0
 11 47  1  0  0  0  0
 11 48  1  0  0  0  0
 12 14  1  0  0  0  0
 12 20  1  0  0  0  0
 12 49  1  0  0  0  0
 12 50  1  0  0  0  0
 13 15  1  0  0  0  0
 13 20  1  0  0  0  0
 13 51  1  0  0  0  0
 13 52  1  0  0  0  0
 14 21  1  0  0  0  0
 14 53  1  0  0  0  0
 14 54  1  0  0  0  0
 15 21  1  0  0  0  0
 15 55  1  0  0  0  0
 15 56  1  0  0  0  0
 16 22  1  0  0  0  0
 16 26  1  0  0  0  0
 16 57  1  0  0  0  0
 16 58  1  0  0  0  0
 17 23  1  0  0  0  0
 17 27  1  0  0  0  0
 17 59  1  0  0  0  0
 17 60  1  0  0  0  0
 18 22  1  0  0  0  0
 18 61  1  0  0  0  0
 19 23  1  0  0  0  0
 19 62  1  0  0  0  0
 20 24  1  0  0  0  0
 20 63  1  0  0  0  0
 21 25  1  0  0  0  0
 21 64  1  0  0  0  0
 22 27  1  0  0  0  0
 22 65  1  0  0  0  0
 23 28  1  0  0  0  0
 23 66  1  0  0  0  0
 24 67  1  0  0  0  0
 24 68  1  0  0  0  0
 24 69  1  0  0  0  0
 25 28  1  0  0  0  0
 25 70  1  0  0  0  0
 25 71  1  0  0  0  0
M  END
>  <R1>
R-cyclohexyl

>  <R2>
S-cyclohexyl

>  <R3>
4-(Me)-cyclohexylmethyl

> <IC50_nM>
1140

>  <pIC50>
5.9431

$$$$
25
  MOE2007           3D

 75 80  0  0  1  0  0  0  0  0999 V2000
    6.2630   -5.0980   -5.1550 C   0  0  0  0  0  0  0  0  0  0  0  0
   11.5420   -2.6830   -7.3790 C   0  0  0  0  0  0  0  0  0  0  0  0
   11.5020   -3.5700   -6.1390 C   0  0  0  0  0  0  0  0  0  0  0  0
   10.1780   -2.0660   -7.6720 C   0  0  0  0  0  0  0  0  0  0  0  0
   10.4160   -4.6380   -6.2450 C   0  0  0  0  0  0  0  0  0  0  0  0
    9.0890   -3.1310   -7.7800 C   0  0  0  0  0  0  0  0  0  0  0  0
    1.8100   -5.2790    0.2670 C   0  0  0  0  0  0  0  0  0  0  0  0
    0.1650   -3.5590   -0.5230 C   0  0  0  0  0  0  0  0  0  0  0  0
    2.1350   -2.8650    0.8640 C   0  0  0  0  0  0  0  0  0  0  0  0
    1.7060   -4.6660   -2.1630 C   0  0  0  0  0  0  0  0  0  0  0  0
    3.6800   -3.9710   -0.7720 C   0  0  0  0  0  0  0  0  0  0  0  0
    2.0320   -2.2470   -1.5640 C   0  0  0  0  0  0  0  0  0  0  0  0
    8.1110   -6.2080   -5.5890 C   0  0  0  0  0  0  0  0  0  0  0  0
    5.9270   -3.5040   -6.8650 C   0  0  0  0  0  0  0  0  0  0  0  0
    9.0400   -4.0200   -6.5310 C   0  0  0  0  0  0  0  0  0  0  0  0
    0.8750   -4.8740   -0.8850 C   0  0  0  0  0  0  0  0  0  0  0  0
    2.8550   -4.1770    0.5100 C   0  0  0  0  0  0  0  0  0  0  0  0
    1.2010   -2.4490   -0.2840 C   0  0  0  0  0  0  0  0  0  0  0  0
    7.9810   -5.1100   -6.6860 C   0  0  2  0  0  0  0  0  0  0  0  0
    4.6850   -3.5160   -5.9190 C   0  0  2  0  0  0  0  0  0  0  0  0
    2.7620   -3.5570   -1.9460 C   0  0  0  0  0  0  0  0  0  0  0  0
    3.5870   -2.4270   -8.5700 C   0  0  0  0  0  0  0  0  0  0  0  0
    1.4540   -3.6420   -8.0840 C   0  0  0  0  0  0  0  0  0  0  0  0
    3.4500   -4.0660   -6.6230 C   0  0  0  0  0  0  0  0  0  0  0  0
    3.5870   -3.3530   -3.2200 C   0  0  0  0  0  0  0  0  0  0  0  0
    4.3130   -4.6180   -3.6490 C   0  0  0  0  0  0  0  0  0  0  0  0
    2.7080   -3.0170   -7.4670 C   0  0  0  0  0  0  0  0  0  0  0  0
    7.0090   -5.9920   -4.5770 N   0  0  0  0  0  0  0  0  0  0  0  0
    6.6760   -4.6280   -6.3670 N   0  0  0  0  0  0  0  0  0  0  0  0
    5.1070   -4.4220   -4.8310 N   0  0  0  0  0  0  0  0  0  0  0  0
   12.2840   -1.8880   -7.2410 H   0  0  0  0  0  0  0  0  0  0  0  0
   11.8660   -3.2760   -8.2430 H   0  0  0  0  0  0  0  0  0  0  0  0
   12.4770   -4.0500   -5.9980 H   0  0  0  0  0  0  0  0  0  0  0  0
   11.3190   -2.9510   -5.2530 H   0  0  0  0  0  0  0  0  0  0  0  0
    9.9180   -1.3590   -6.8740 H   0  0  0  0  0  0  0  0  0  0  0  0
   10.2260   -1.4910   -8.6040 H   0  0  0  0  0  0  0  0  0  0  0  0
   10.6810   -5.3440   -7.0430 H   0  0  0  0  0  0  0  0  0  0  0  0
   10.3810   -5.2120   -5.3120 H   0  0  0  0  0  0  0  0  0  0  0  0
    8.1190   -2.6420   -7.9300 H   0  0  0  0  0  0  0  0  0  0  0  0
    9.2750   -3.7460   -8.6700 H   0  0  0  0  0  0  0  0  0  0  0  0
    1.2270   -5.4490    1.1810 H   0  0  0  0  0  0  0  0  0  0  0  0
    2.3110   -6.2250    0.0280 H   0  0  0  0  0  0  0  0  0  0  0  0
   -0.5180   -3.2680   -1.3310 H   0  0  0  0  0  0  0  0  0  0  0  0
   -0.4480   -3.6980    0.3760 H   0  0  0  0  0  0  0  0  0  0  0  0
    1.5580   -2.9930    1.7880 H   0  0  0  0  0  0  0  0  0  0  0  0
    2.8710   -2.0750    1.0560 H   0  0  0  0  0  0  0  0  0  0  0  0
    2.1970   -5.6080   -2.4410 H   0  0  0  0  0  0  0  0  0  0  0  0
    1.0420   -4.4000   -2.9950 H   0  0  0  0  0  0  0  0  0  0  0  0
    4.4440   -3.2020   -0.5980 H   0  0  0  0  0  0  0  0  0  0  0  0
    4.2160   -4.8970   -1.0180 H   0  0  0  0  0  0  0  0  0  0  0  0
    1.3740   -1.9270   -2.3820 H   0  0  0  0  0  0  0  0  0  0  0  0
    2.7580   -1.4390   -1.4080 H   0  0  0  0  0  0  0  0  0  0  0  0
    7.9750   -7.2030   -6.0280 H   0  0  0  0  0  0  0  0  0  0  0  0
    9.0830   -6.1820   -5.0860 H   0  0  0  0  0  0  0  0  0  0  0  0
    5.6650   -3.6120   -7.9220 H   0  0  0  0  0  0  0  0  0  0  0  0
    6.4900   -2.5750   -6.7270 H   0  0  0  0  0  0  0  0  0  0  0  0
    8.7560   -3.3970   -5.6730 H   0  0  0  0  0  0  0  0  0  0  0  0
    0.1320   -5.6620   -1.0510 H   0  0  0  0  0  0  0  0  0  0  0  0
    3.5160   -4.4700    1.3320 H   0  0  0  0  0  0  0  0  0  0  0  0
    0.6900   -1.5150   -0.0260 H   0  0  0  0  0  0  0  0  0  0  0  0
    8.0250   -5.5500   -7.6870 H   0  0  0  0  0  0  0  0  0  0  0  0
    4.4880   -2.5080   -5.5380 H   0  0  0  0  0  0  0  0  0  0  0  0
    3.9360   -3.2050   -9.2580 H   0  0  0  0  0  0  0  0  0  0  0  0
    4.4630   -1.9210   -8.1540 H   0  0  0  0  0  0  0  0  0  0  0  0
    3.0320   -1.6850   -9.1540 H   0  0  0  0  0  0  0  0  0  0  0  0
    1.7100   -4.4700   -8.7540 H   0  0  0  0  0  0  0  0  0  0  0  0
    0.8930   -2.9000   -8.6610 H   0  0  0  0  0  0  0  0  0  0  0  0
    0.7890   -4.0290   -7.3050 H   0  0  0  0  0  0  0  0  0  0  0  0
    3.7460   -4.9160   -7.2490 H   0  0  0  0  0  0  0  0  0  0  0  0
    2.7710   -4.4590   -5.8570 H   0  0  0  0  0  0  0  0  0  0  0  0
    4.3200   -2.5640   -3.0290 H   0  0  0  0  0  0  0  0  0  0  0  0
    2.9240   -3.0030   -4.0150 H   0  0  0  0  0  0  0  0  0  0  0  0
    4.9950   -4.9400   -2.8560 H   0  0  0  0  0  0  0  0  0  0  0  0
    3.6120   -5.4340   -3.8480 H   0  0  0  0  0  0  0  0  0  0  0  0
    2.3870   -2.1990   -6.8100 H   0  0  0  0  0  0  0  0  0  0  0  0
  1 28  2  0  0  0  0
  1 29  1  0  0  0  0
  1 30  1  0  0  0  0
  2  3  1  0  0  0  0
  2  4  1  0  0  0  0
  2 31  1  0  0  0  0
  2 32  1  0  0  0  0
  3  5  1  0  0  0  0
  3 33  1  0  0  0  0
  3 34  1  0  0  0  0
  4  6  1  0  0  0  0
  4 35  1  0  0  0  0
  4 36  1  0  0  0  0
  5 15  1  0  0  0  0
  5 37  1  0  0  0  0
  5 38  1  0  0  0  0
  6 15  1  0  0  0  0
  6 39  1  0  0  0  0
  6 40  1  0  0  0  0
  7 16  1  0  0  0  0
  7 17  1  0  0  0  0
  7 41  1  0  0  0  0
  7 42  1  0  0  0  0
  8 16  1  0  0  0  0
  8 18  1  0  0  0  0
  8 43  1  0  0  0  0
  8 44  1  0  0  0  0
  9 17  1  0  0  0  0
  9 18  1  0  0  0  0
  9 45  1  0  0  0  0
  9 46  1  0  0  0  0
 10 16  1  0  0  0  0
 10 21  1  0  0  0  0
 10 47  1  0  0  0  0
 10 48  1  0  0  0  0
 11 17  1  0  0  0  0
 11 21  1  0  0  0  0
 11 49  1  0  0  0  0
 11 50  1  0  0  0  0
 12 18  1  0  0  0  0
 12 21  1  0  0  0  0
 12 51  1  0  0  0  0
 12 52  1  0  0  0  0
 13 19  1  0  0  0  0
 13 28  1  0  0  0  0
 13 53  1  0  0  0  0
 13 54  1  0  0  0  0
 14 20  1  0  0  0  0
 14 29  1  0  0  0  0
 14 55  1  0  0  0  0
 14 56  1  0  0  0  0
 15 19  1  0  0  0  0
 15 57  1  0  0  0  0
 16 58  1  0  0  0  0
 17 59  1  0  0  0  0
 18 60  1  0  0  0  0
 19 29  1  0  0  0  0
 19 61  1  0  0  0  0
 20 24  1  0  0  0  0
 20 30  1  0  0  0  0
 20 62  1  0  0  0  0
 21 25  1  0  0  0  0
 22 27  1  0  0  0  0
 22 63  1  0  0  0  0
 22 64  1  0  0  0  0
 22 65  1  0  0  0  0
 23 27  1  0  0  0  0
 23 66  1  0  0  0  0
 23 67  1  0  0  0  0
 23 68  1  0  0  0  0
 24 27  1  0  0  0  0
 24 69  1  0  0  0  0
 24 70  1  0  0  0  0
 25 26  1  0  0  0  0
 25 71  1  0  0  0  0
 25 72  1  0  0  0  0
 26 30  1  0  0  0  0
 26 73  1  0  0  0  0
 26 74  1  0  0  0  0
 27 75  1  0  0  0  0
M  END
>  <R1>
S-cyclohexyl

>  <R2>
R-isobutyl

>  <R3>
1-adamantylethyl

> <IC50_nM>
1206

>  <pIC50>
5.9187

$$$$
26
  MOE2007           3D

 79 85  0  0  1  0  0  0  0  0999 V2000
    3.5990   -0.9490   -4.0340 C   0  0  0  0  0  0  0  0  0  0  0  0
    1.6600    3.7310   -0.0200 C   0  0  0  0  0  0  0  0  0  0  0  0
    1.9850   -3.9750    0.5290 C   0  0  0  0  0  0  0  0  0  0  0  0
    3.1380    3.5830   -0.3670 C   0  0  0  0  0  0  0  0  0  0  0  0
    0.9180    2.4040   -0.1480 C   0  0  0  0  0  0  0  0  0  0  0  0
    3.3170   -3.6420   -0.1360 C   0  0  0  0  0  0  0  0  0  0  0  0
    1.0200   -4.6380   -0.4490 C   0  0  0  0  0  0  0  0  0  0  0  0
    3.3330    2.9640   -1.7490 C   0  0  0  0  0  0  0  0  0  0  0  0
    1.1090    1.7830   -1.5290 C   0  0  0  0  0  0  0  0  0  0  0  0
    3.1250   -2.7960   -1.3920 C   0  0  0  0  0  0  0  0  0  0  0  0
    0.8240   -3.7940   -1.7060 C   0  0  0  0  0  0  0  0  0  0  0  0
    8.7720   -5.5360   -6.0860 C   0  0  0  0  0  0  0  0  0  0  0  0
    6.7870   -6.0660   -7.5240 C   0  0  0  0  0  0  0  0  0  0  0  0
    7.1610   -7.3270   -5.3890 C   0  0  0  0  0  0  0  0  0  0  0  0
    6.8800   -3.9000   -6.2640 C   0  0  0  0  0  0  0  0  0  0  0  0
    7.2550   -5.1630   -4.1240 C   0  0  0  0  0  0  0  0  0  0  0  0
    5.2660   -5.6940   -5.5650 C   0  0  0  0  0  0  0  0  0  0  0  0
    4.2200    1.1480   -3.8140 C   0  0  0  0  0  0  0  0  0  0  0  0
    1.4050   -1.1660   -3.2040 C   0  0  0  0  0  0  0  0  0  0  0  0
    2.5950    1.6240   -1.8790 C   0  0  0  0  0  0  0  0  0  0  0  0
    2.1610   -3.4640   -2.3820 C   0  0  0  0  0  0  0  0  0  0  0  0
    7.7130   -4.9420   -7.0300 C   0  0  0  0  0  0  0  0  0  0  0  0
    8.0890   -6.2090   -4.8840 C   0  0  0  0  0  0  0  0  0  0  0  0
    6.0940   -6.7420   -6.3290 C   0  0  0  0  0  0  0  0  0  0  0  0
    2.7610    1.0510   -3.2850 C   0  0  2  0  0  0  0  0  0  0  0  0
    1.9430   -2.5750   -3.6050 C   0  0  1  0  0  0  0  0  0  0  0  0
    6.1770   -4.5540   -5.0520 C   0  0  0  0  0  0  0  0  0  0  0  0
    5.3490   -3.5140   -4.2920 C   0  0  0  0  0  0  0  0  0  0  0  0
    4.0020   -3.2540   -4.9480 C   0  0  0  0  0  0  0  0  0  0  0  0
    4.5890   -0.1920   -4.4030 N   0  0  0  0  0  0  0  0  0  0  0  0
    2.6020   -0.3690   -3.3020 N   0  0  0  0  0  0  0  0  0  0  0  0
    3.2330   -2.2610   -4.2500 N   0  0  0  0  0  0  0  0  0  0  0  0
    1.5570    4.1140    1.0020 H   0  0  0  0  0  0  0  0  0  0  0  0
    1.2010    4.4710   -0.6870 H   0  0  0  0  0  0  0  0  0  0  0  0
    2.1550   -4.6370    1.3860 H   0  0  0  0  0  0  0  0  0  0  0  0
    1.5330   -3.0550    0.9200 H   0  0  0  0  0  0  0  0  0  0  0  0
    3.6250    4.5640   -0.3310 H   0  0  0  0  0  0  0  0  0  0  0  0
    3.6290    2.9550    0.3860 H   0  0  0  0  0  0  0  0  0  0  0  0
    1.2800    1.7080    0.6190 H   0  0  0  0  0  0  0  0  0  0  0  0
   -0.1500    2.5600    0.0420 H   0  0  0  0  0  0  0  0  0  0  0  0
    3.9590   -3.1080    0.5740 H   0  0  0  0  0  0  0  0  0  0  0  0
    3.8360   -4.5720   -0.3980 H   0  0  0  0  0  0  0  0  0  0  0  0
    1.4060   -5.6260   -0.7300 H   0  0  0  0  0  0  0  0  0  0  0  0
    0.0530   -4.8000    0.0400 H   0  0  0  0  0  0  0  0  0  0  0  0
    2.9710    3.6650   -2.5120 H   0  0  0  0  0  0  0  0  0  0  0  0
    4.4040    2.8200   -1.9330 H   0  0  0  0  0  0  0  0  0  0  0  0
    0.6120    0.8060   -1.5580 H   0  0  0  0  0  0  0  0  0  0  0  0
    0.6140    2.4130   -2.2800 H   0  0  0  0  0  0  0  0  0  0  0  0
    2.7400   -1.8090   -1.1050 H   0  0  0  0  0  0  0  0  0  0  0  0
    4.0980   -2.6320   -1.8700 H   0  0  0  0  0  0  0  0  0  0  0  0
    0.1740   -4.3330   -2.4060 H   0  0  0  0  0  0  0  0  0  0  0  0
    0.3020   -2.8660   -1.4390 H   0  0  0  0  0  0  0  0  0  0  0  0
    9.3860   -6.2680   -6.6250 H   0  0  0  0  0  0  0  0  0  0  0  0
    9.4490   -4.7460   -5.7380 H   0  0  0  0  0  0  0  0  0  0  0  0
    6.0360   -5.6580   -8.2110 H   0  0  0  0  0  0  0  0  0  0  0  0
    7.3660   -6.8070   -8.0890 H   0  0  0  0  0  0  0  0  0  0  0  0
    7.7470   -8.0900   -5.9160 H   0  0  0  0  0  0  0  0  0  0  0  0
    6.6800   -7.8260   -4.5390 H   0  0  0  0  0  0  0  0  0  0  0  0
    7.5310   -3.0820   -5.9290 H   0  0  0  0  0  0  0  0  0  0  0  0
    6.1370   -3.4540   -6.9390 H   0  0  0  0  0  0  0  0  0  0  0  0
    6.7830   -5.6320   -3.2510 H   0  0  0  0  0  0  0  0  0  0  0  0
    7.9140   -4.3740   -3.7400 H   0  0  0  0  0  0  0  0  0  0  0  0
    4.4860   -5.2900   -6.2240 H   0  0  0  0  0  0  0  0  0  0  0  0
    4.7490   -6.1750   -4.7250 H   0  0  0  0  0  0  0  0  0  0  0  0
    4.2980    1.9180   -4.5900 H   0  0  0  0  0  0  0  0  0  0  0  0
    4.9350    1.3850   -3.0180 H   0  0  0  0  0  0  0  0  0  0  0  0
    0.6640   -0.8240   -3.9340 H   0  0  0  0  0  0  0  0  0  0  0  0
    0.9650   -1.1420   -2.2030 H   0  0  0  0  0  0  0  0  0  0  0  0
    3.0430    0.9120   -1.1740 H   0  0  0  0  0  0  0  0  0  0  0  0
    2.6150   -4.4030   -2.7260 H   0  0  0  0  0  0  0  0  0  0  0  0
    8.2060   -4.4660   -7.8850 H   0  0  0  0  0  0  0  0  0  0  0  0
    8.8480   -6.6320   -4.2170 H   0  0  0  0  0  0  0  0  0  0  0  0
    5.4380   -7.5430   -6.6870 H   0  0  0  0  0  0  0  0  0  0  0  0
    2.0710    1.5300   -3.9890 H   0  0  0  0  0  0  0  0  0  0  0  0
    1.2550   -3.0580   -4.3080 H   0  0  0  0  0  0  0  0  0  0  0  0
    5.9190   -2.5820   -4.2590 H   0  0  0  0  0  0  0  0  0  0  0  0
    5.2140   -3.8560   -3.2620 H   0  0  0  0  0  0  0  0  0  0  0  0
    4.1520   -2.8840   -5.9670 H   0  0  0  0  0  0  0  0  0  0  0  0
    3.4000   -4.1660   -5.0020 H   0  0  0  0  0  0  0  0  0  0  0  0
  1 30  2  0  0  0  0
  1 31  1  0  0  0  0
  1 32  1  0  0  0  0
  2  4  1  0  0  0  0
  2  5  1  0  0  0  0
  2 33  1  0  0  0  0
  2 34  1  0  0  0  0
  3  6  1  0  0  0  0
  3  7  1  0  0  0  0
  3 35  1  0  0  0  0
  3 36  1  0  0  0  0
  4  8  1  0  0  0  0
  4 37  1  0  0  0  0
  4 38  1  0  0  0  0
  5  9  1  0  0  0  0
  5 39  1  0  0  0  0
  5 40  1  0  0  0  0
  6 10  1  0  0  0  0
  6 41  1  0  0  0  0
  6 42  1  0  0  0  0
  7 11  1  0  0  0  0
  7 43  1  0  0  0  0
  7 44  1  0  0  0  0
  8 20  1  0  0  0  0
  8 45  1  0  0  0  0
  8 46  1  0  0  0  0
  9 20  1  0  0  0  0
  9 47  1  0  0  0  0
  9 48  1  0  0  0  0
 10 21  1  0  0  0  0
 10 49  1  0  0  0  0
 10 50  1  0  0  0  0
 11 21  1  0  0  0  0
 11 51  1  0  0  0  0
 11 52  1  0  0  0  0
 12 22  1  0  0  0  0
 12 23  1  0  0  0  0
 12 53  1  0  0  0  0
 12 54  1  0  0  0  0
 13 22  1  0  0  0  0
 13 24  1  0  0  0  0
 13 55  1  0  0  0  0
 13 56  1  0  0  0  0
 14 23  1  0  0  0  0
 14 24  1  0  0  0  0
 14 57  1  0  0  0  0
 14 58  1  0  0  0  0
 15 22  1  0  0  0  0
 15 27  1  0  0  0  0
 15 59  1  0  0  0  0
 15 60  1  0  0  0  0
 16 23  1  0  0  0  0
 16 27  1  0  0  0  0
 16 61  1  0  0  0  0
 16 62  1  0  0  0  0
 17 24  1  0  0  0  0
 17 27  1  0  0  0  0
 17 63  1  0  0  0  0
 17 64  1  0  0  0  0
 18 25  1  0  0  0  0
 18 30  1  0  0  0  0
 18 65  1  0  0  0  0
 18 66  1  0  0  0  0
 19 26  1  0  0  0  0
 19 31  1  0  0  0  0
 19 67  1  0  0  0  0
 19 68  1  0  0  0  0
 20 25  1  0  0  0  0
 20 69  1  0  0  0  0
 21 26  1  0  0  0  0
 21 70  1  0  0  0  0
 22 71  1  0  0  0  0
 23 72  1  0  0  0  0
 24 73  1  0  0  0  0
 25 31  1  0  0  0  0
 25 74  1  0  0  0  0
 26 32  1  0  0  0  0
 26 75  1  0  0  0  0
 27 28  1  0  0  0  0
 28 29  1  0  0  0  0
 28 76  1  0  0  0  0
 28 77  1  0  0  0  0
 29 32  1  0  0  0  0
 29 78  1  0  0  0  0
 29 79  1  0  0  0  0
M  END
>  <R1>
S-cyclohexyl

>  <R2>
S-cyclohexyl

>  <R3>
1-adamantylethyl

> <IC50_nM>
1492

>  <pIC50>
5.8262

$$$$
27
  MOE2007           3D

 67 72  0  0  1  0  0  0  0  0999 V2000
    4.2020    0.3080   -5.3340 C   0  0  0  0  0  0  0  0  0  0  0  0
    4.9660   -0.7190   -3.2850 C   0  0  0  0  0  0  0  0  0  0  0  0
    3.3730    1.1560   -4.5990 C   0  0  0  0  0  0  0  0  0  0  0  0
    4.1370    0.1280   -2.5500 C   0  0  0  0  0  0  0  0  0  0  0  0
    4.9980   -0.6300   -4.6760 C   0  0  0  0  0  0  0  0  0  0  0  0
    3.3400    1.0660   -3.2080 C   0  0  0  0  0  0  0  0  0  0  0  0
    6.1170   -4.8380   -5.0210 C   0  0  0  0  0  0  0  0  0  0  0  0
    2.0910   -2.9130    0.4390 C   0  0  0  0  0  0  0  0  0  0  0  0
    2.0870   -5.3860    0.8480 C   0  0  0  0  0  0  0  0  0  0  0  0
    0.2320   -4.3300   -0.4670 C   0  0  0  0  0  0  0  0  0  0  0  0
    3.7710   -4.3770   -0.7110 C   0  0  0  0  0  0  0  0  0  0  0  0
    1.9120   -3.3180   -2.0290 C   0  0  0  0  0  0  0  0  0  0  0  0
    1.9070   -5.7970   -1.6190 C   0  0  0  0  0  0  0  0  0  0  0  0
    7.4190   -6.5640   -5.4170 C   0  0  0  0  0  0  0  0  0  0  0  0
    5.9250   -3.5820   -7.0050 C   0  0  0  0  0  0  0  0  0  0  0  0
    2.9780   -4.1600    0.5890 C   0  0  0  0  0  0  0  0  0  0  0  0
    1.1130   -3.0990   -0.7330 C   0  0  0  0  0  0  0  0  0  0  0  0
    1.1090   -5.5850   -0.3210 C   0  0  0  0  0  0  0  0  0  0  0  0
    7.2930   -5.7790   -6.7530 C   0  0  1  0  0  0  0  0  0  0  0  0
    5.1820   -2.8370   -5.8520 C   0  0  2  0  0  0  0  0  0  0  0  0
    2.8080   -4.5730   -1.9060 C   0  0  0  0  0  0  0  0  0  0  0  0
    8.6340   -5.4350   -7.3690 C   0  0  0  0  0  0  0  0  0  0  0  0
    2.5460    1.7490   -1.0720 C   0  0  0  0  0  0  0  0  0  0  0  0
    5.8930   -1.5440   -5.4690 C   0  0  0  0  0  0  0  0  0  0  0  0
    3.6010   -4.7880   -3.1980 C   0  0  0  0  0  0  0  0  0  0  0  0
    4.5180   -3.6180   -3.5180 C   0  0  0  0  0  0  0  0  0  0  0  0
    6.4900   -5.9250   -4.4130 N   0  0  0  0  0  0  0  0  0  0  0  0
    6.6140   -4.6160   -6.2740 N   0  0  0  0  0  0  0  0  0  0  0  0
    5.2460   -3.8070   -4.7420 N   0  0  0  0  0  0  0  0  0  0  0  0
    2.5310    1.8940   -2.4920 O   0  0  0  0  0  0  0  0  0  0  0  0
    4.2210    0.3850   -6.4170 H   0  0  0  0  0  0  0  0  0  0  0  0
    5.5820   -1.4480   -2.7640 H   0  0  0  0  0  0  0  0  0  0  0  0
    2.7540    1.8850   -5.1160 H   0  0  0  0  0  0  0  0  0  0  0  0
    4.1150    0.0520   -1.4670 H   0  0  0  0  0  0  0  0  0  0  0  0
    1.5340   -2.7350    1.3670 H   0  0  0  0  0  0  0  0  0  0  0  0
    2.7160   -2.0270    0.2690 H   0  0  0  0  0  0  0  0  0  0  0  0
    2.7090   -6.2820    0.9730 H   0  0  0  0  0  0  0  0  0  0  0  0
    1.5290   -5.2540    1.7840 H   0  0  0  0  0  0  0  0  0  0  0  0
   -0.3590   -4.1780    0.4450 H   0  0  0  0  0  0  0  0  0  0  0  0
   -0.4820   -4.4640   -1.2890 H   0  0  0  0  0  0  0  0  0  0  0  0
    4.4280   -3.5150   -0.8900 H   0  0  0  0  0  0  0  0  0  0  0  0
    4.4240   -5.2520   -0.6030 H   0  0  0  0  0  0  0  0  0  0  0  0
    1.2200   -3.4280   -2.8740 H   0  0  0  0  0  0  0  0  0  0  0  0
    2.5260   -2.4320   -2.2380 H   0  0  0  0  0  0  0  0  0  0  0  0
    2.5180   -6.7050   -1.5310 H   0  0  0  0  0  0  0  0  0  0  0  0
    1.2150   -5.9630   -2.4550 H   0  0  0  0  0  0  0  0  0  0  0  0
    7.1330   -7.6120   -5.5580 H   0  0  0  0  0  0  0  0  0  0  0  0
    8.4380   -6.5350   -5.0130 H   0  0  0  0  0  0  0  0  0  0  0  0
    5.1990   -4.0270   -7.6940 H   0  0  0  0  0  0  0  0  0  0  0  0
    6.6070   -2.9370   -7.5660 H   0  0  0  0  0  0  0  0  0  0  0  0
    3.6700   -4.0230    1.4270 H   0  0  0  0  0  0  0  0  0  0  0  0
    0.4830   -2.2080   -0.8330 H   0  0  0  0  0  0  0  0  0  0  0  0
    0.4760   -6.4580   -0.1300 H   0  0  0  0  0  0  0  0  0  0  0  0
    6.6660   -6.3340   -7.4600 H   0  0  0  0  0  0  0  0  0  0  0  0
    4.1460   -2.6290   -6.1400 H   0  0  0  0  0  0  0  0  0  0  0  0
    9.2500   -4.8820   -6.6560 H   0  0  0  0  0  0  0  0  0  0  0  0
    9.1670   -6.3450   -7.6550 H   0  0  0  0  0  0  0  0  0  0  0  0
    8.4970   -4.8180   -8.2610 H   0  0  0  0  0  0  0  0  0  0  0  0
    1.8580    2.4700   -0.6240 H   0  0  0  0  0  0  0  0  0  0  0  0
    3.5600    1.9170   -0.6990 H   0  0  0  0  0  0  0  0  0  0  0  0
    2.2290    0.7360   -0.8150 H   0  0  0  0  0  0  0  0  0  0  0  0
    6.2390   -1.0330   -6.3740 H   0  0  0  0  0  0  0  0  0  0  0  0
    6.7930   -1.7780   -4.8890 H   0  0  0  0  0  0  0  0  0  0  0  0
    2.8900   -4.9220   -4.0170 H   0  0  0  0  0  0  0  0  0  0  0  0
    4.1780   -5.7120   -3.1060 H   0  0  0  0  0  0  0  0  0  0  0  0
    3.9240   -2.7060   -3.6360 H   0  0  0  0  0  0  0  0  0  0  0  0
    5.2460   -3.4490   -2.7180 H   0  0  0  0  0  0  0  0  0  0  0  0
  1  3  1  0  0  0  0
  1  5  2  0  0  0  0
  1 31  1  0  0  0  0
  2  4  2  0  0  0  0
  2  5  1  0  0  0  0
  2 32  1  0  0  0  0
  3  6  2  0  0  0  0
  3 33  1  0  0  0  0
  4  6  1  0  0  0  0
  4 34  1  0  0  0  0
  5 24  1  0  0  0  0
  6 30  1  0  0  0  0
  7 27  2  0  0  0  0
  7 28  1  0  0  0  0
  7 29  1  0  0  0  0
  8 16  1  0  0  0  0
  8 17  1  0  0  0  0
  8 35  1  0  0  0  0
  8 36  1  0  0  0  0
  9 16  1  0  0  0  0
  9 18  1  0  0  0  0
  9 37  1  0  0  0  0
  9 38  1  0  0  0  0
 10 17  1  0  0  0  0
 10 18  1  0  0  0  0
 10 39  1  0  0  0  0
 10 40  1  0  0  0  0
 11 16  1  0  0  0  0
 11 21  1  0  0  0  0
 11 41  1  0  0  0  0
 11 42  1  0  0  0  0
 12 17  1  0  0  0  0
 12 21  1  0  0  0  0
 12 43  1  0  0  0  0
 12 44  1  0  0  0  0
 13 18  1  0  0  0  0
 13 21  1  0  0  0  0
 13 45  1  0  0  0  0
 13 46  1  0  0  0  0
 14 19  1  0  0  0  0
 14 27  1  0  0  0  0
 14 47  1  0  0  0  0
 14 48  1  0  0  0  0
 15 20  1  0  0  0  0
 15 28  1  0  0  0  0
 15 49  1  0  0  0  0
 15 50  1  0  0  0  0
 16 51  1  0  0  0  0
 17 52  1  0  0  0  0
 18 53  1  0  0  0  0
 19 22  1  0  0  0  0
 19 28  1  0  0  0  0
 19 54  1  0  0  0  0
 20 24  1  0  0  0  0
 20 29  1  0  0  0  0
 20 55  1  0  0  0  0
 21 25  1  0  0  0  0
 22 56  1  0  0  0  0
 22 57  1  0  0  0  0
 22 58  1  0  0  0  0
 23 30  1  0  0  0  0
 23 59  1  0  0  0  0
 23 60  1  0  0  0  0
 23 61  1  0  0  0  0
 24 62  1  0  0  0  0
 24 63  1  0  0  0  0
 25 26  1  0  0  0  0
 25 64  1  0  0  0  0
 25 65  1  0  0  0  0
 26 29  1  0  0  0  0
 26 66  1  0  0  0  0
 26 67  1  0  0  0  0
M  END
>  <R1>
S-methyl

>  <R2>
S-4-methoxybenzyl

>  <R3>
1-adamantylethyl

> <IC50_nM>
1532

>  <pIC50>
5.8147

$$$$
28
  MOE2007           3D

 59 62  0  0  1  0  0  0  0  0999 V2000
    2.8850   -0.6010   -4.9610 C   0  0  0  0  0  0  0  0  0  0  0  0
    5.0200   -0.5340   -3.8330 C   0  0  0  0  0  0  0  0  0  0  0  0
    2.3740    0.3220   -4.0490 C   0  0  0  0  0  0  0  0  0  0  0  0
    4.5100    0.3890   -2.9210 C   0  0  0  0  0  0  0  0  0  0  0  0
    4.2080   -1.0300   -4.8530 C   0  0  0  0  0  0  0  0  0  0  0  0
    3.1870    0.8180   -3.0290 C   0  0  0  0  0  0  0  0  0  0  0  0
    6.5040   -4.7430   -5.0140 C   0  0  0  0  0  0  0  0  0  0  0  0
    5.7270   -4.8520    0.4450 C   0  0  0  0  0  0  0  0  0  0  0  0
    4.3140   -6.2830   -1.0820 C   0  0  0  0  0  0  0  0  0  0  0  0
    5.8190   -3.7820   -0.6420 C   0  0  0  0  0  0  0  0  0  0  0  0
    4.4050   -5.2130   -2.1680 C   0  0  0  0  0  0  0  0  0  0  0  0
    7.9010   -6.2290   -5.8340 C   0  0  0  0  0  0  0  0  0  0  0  0
    4.7220   -4.4810   -6.5320 C   0  0  0  0  0  0  0  0  0  0  0  0
    4.4400   -5.6770    0.3220 C   0  0  0  0  0  0  0  0  0  0  0  0
    5.6920   -4.3880   -2.0450 C   0  0  0  0  0  0  0  0  0  0  0  0
    6.7260   -6.1070   -6.8460 C   0  0  2  0  0  0  0  0  0  0  0  0
    4.5540   -3.4600   -5.3640 C   0  0  1  0  0  0  0  0  0  0  0  0
    4.3970   -6.7710    1.3870 C   0  0  0  0  0  0  0  0  0  0  0  0
    7.1900   -5.8300   -8.2620 C   0  0  0  0  0  0  0  0  0  0  0  0
    3.5720    2.1850   -1.1220 C   0  0  0  0  0  0  0  0  0  0  0  0
    4.7590   -2.0260   -5.8370 C   0  0  0  0  0  0  0  0  0  0  0  0
    5.7370   -3.2950   -3.1110 C   0  0  0  0  0  0  0  0  0  0  0  0
    7.5570   -5.3960   -4.6220 N   0  0  0  0  0  0  0  0  0  0  0  0
    6.0490   -4.9830   -6.2800 N   0  0  0  0  0  0  0  0  0  0  0  0
    5.6280   -3.8540   -4.4330 N   0  0  0  0  0  0  0  0  0  0  0  0
    2.6880    1.7190   -2.1400 O   0  0  0  0  0  0  0  0  0  0  0  0
    2.2450   -0.9820   -5.7530 H   0  0  0  0  0  0  0  0  0  0  0  0
    6.0520   -0.8630   -3.7400 H   0  0  0  0  0  0  0  0  0  0  0  0
    1.3430    0.6530   -4.1380 H   0  0  0  0  0  0  0  0  0  0  0  0
    5.1470    0.7700   -2.1280 H   0  0  0  0  0  0  0  0  0  0  0  0
    6.6020   -5.5110    0.3770 H   0  0  0  0  0  0  0  0  0  0  0  0
    5.7690   -4.3700    1.4300 H   0  0  0  0  0  0  0  0  0  0  0  0
    3.3580   -6.8120   -1.1760 H   0  0  0  0  0  0  0  0  0  0  0  0
    5.1050   -7.0270   -1.2410 H   0  0  0  0  0  0  0  0  0  0  0  0
    5.0280   -3.0380   -0.4830 H   0  0  0  0  0  0  0  0  0  0  0  0
    6.7750   -3.2540   -0.5480 H   0  0  0  0  0  0  0  0  0  0  0  0
    4.3620   -5.6950   -3.1530 H   0  0  0  0  0  0  0  0  0  0  0  0
    3.5300   -4.5540   -2.1000 H   0  0  0  0  0  0  0  0  0  0  0  0
    8.0390   -7.2720   -5.5280 H   0  0  0  0  0  0  0  0  0  0  0  0
    8.8460   -5.8620   -6.2490 H   0  0  0  0  0  0  0  0  0  0  0  0
    3.9880   -5.2890   -6.4330 H   0  0  0  0  0  0  0  0  0  0  0  0
    4.6250   -4.0250   -7.5210 H   0  0  0  0  0  0  0  0  0  0  0  0
    3.5840   -5.0100    0.4890 H   0  0  0  0  0  0  0  0  0  0  0  0
    6.5500   -5.0470   -2.2230 H   0  0  0  0  0  0  0  0  0  0  0  0
    6.0980   -7.0030   -6.8050 H   0  0  0  0  0  0  0  0  0  0  0  0
    3.5670   -3.5700   -4.9020 H   0  0  0  0  0  0  0  0  0  0  0  0
    5.2350   -7.4530    1.2500 H   0  0  0  0  0  0  0  0  0  0  0  0
    4.4580   -6.3250    2.3780 H   0  0  0  0  0  0  0  0  0  0  0  0
    3.4660   -7.3300    1.3040 H   0  0  0  0  0  0  0  0  0  0  0  0
    7.8150   -4.9350   -8.2900 H   0  0  0  0  0  0  0  0  0  0  0  0
    7.7720   -6.6730   -8.6440 H   0  0  0  0  0  0  0  0  0  0  0  0
    6.3310   -5.6750   -8.9210 H   0  0  0  0  0  0  0  0  0  0  0  0
    3.0480    2.8990   -0.4820 H   0  0  0  0  0  0  0  0  0  0  0  0
    4.4410    2.6620   -1.5830 H   0  0  0  0  0  0  0  0  0  0  0  0
    3.9020    1.3340   -0.5210 H   0  0  0  0  0  0  0  0  0  0  0  0
    4.2790   -1.8890   -6.8130 H   0  0  0  0  0  0  0  0  0  0  0  0
    5.8280   -1.8400   -5.9950 H   0  0  0  0  0  0  0  0  0  0  0  0
    6.6810   -2.7450   -3.0570 H   0  0  0  0  0  0  0  0  0  0  0  0
    4.9110   -2.5900   -2.9780 H   0  0  0  0  0  0  0  0  0  0  0  0
  1  3  1  0  0  0  0
  1  5  2  0  0  0  0
  1 27  1  0  0  0  0
  2  4  2  0  0  0  0
  2  5  1  0  0  0  0
  2 28  1  0  0  0  0
  3  6  2  0  0  0  0
  3 29  1  0  0  0  0
  4  6  1  0  0  0  0
  4 30  1  0  0  0  0
  5 21  1  0  0  0  0
  6 26  1  0  0  0  0
  7 23  2  0  0  0  0
  7 24  1  0  0  0  0
  7 25  1  0  0  0  0
  8 10  1  0  0  0  0
  8 14  1  0  0  0  0
  8 31  1  0  0  0  0
  8 32  1  0  0  0  0
  9 11  1  0  0  0  0
  9 14  1  0  0  0  0
  9 33  1  0  0  0  0
  9 34  1  0  0  0  0
 10 15  1  0  0  0  0
 10 35  1  0  0  0  0
 10 36  1  0  0  0  0
 11 15  1  0  0  0  0
 11 37  1  0  0  0  0
 11 38  1  0  0  0  0
 12 16  1  0  0  0  0
 12 23  1  0  0  0  0
 12 39  1  0  0  0  0
 12 40  1  0  0  0  0
 13 17  1  0  0  0  0
 13 24  1  0  0  0  0
 13 41  1  0  0  0  0
 13 42  1  0  0  0  0
 14 18  1  0  0  0  0
 14 43  1  0  0  0  0
 15 22  1  0  0  0  0
 15 44  1  0  0  0  0
 16 19  1  0  0  0  0
 16 24  1  0  0  0  0
 16 45  1  0  0  0  0
 17 21  1  0  0  0  0
 17 25  1  0  0  0  0
 17 46  1  0  0  0  0
 18 47  1  0  0  0  0
 18 48  1  0  0  0  0
 18 49  1  0  0  0  0
 19 50  1  0  0  0  0
 19 51  1  0  0  0  0
 19 52  1  0  0  0  0
 20 26  1  0  0  0  0
 20 53  1  0  0  0  0
 20 54  1  0  0  0  0
 20 55  1  0  0  0  0
 21 56  1  0  0  0  0
 21 57  1  0  0  0  0
 22 25  1  0  0  0  0
 22 58  1  0  0  0  0
 22 59  1  0  0  0  0
M  END
>  <R1>
S-methyl

>  <R2>
S-4-methoxybenzyl

>  <R3>
4-(Me)-cyclohexylmethyl

> <IC50_nM>
1568

>  <pIC50>
5.8047

$$$$
29
  MOE2007           3D

 75 80  0  0  1  0  0  0  0  0999 V2000
    6.1910   -4.9620   -5.1240 C   0  0  0  0  0  0  0  0  0  0  0  0
    7.0960   -7.0240  -10.5510 C   0  0  0  0  0  0  0  0  0  0  0  0
    6.6320   -7.8470   -9.3530 C   0  0  0  0  0  0  0  0  0  0  0  0
    8.4470   -6.3660  -10.2900 C   0  0  0  0  0  0  0  0  0  0  0  0
    6.6110   -7.0160   -8.0720 C   0  0  0  0  0  0  0  0  0  0  0  0
    8.4290   -5.5320   -9.0100 C   0  0  0  0  0  0  0  0  0  0  0  0
    1.4520   -4.9510    0.5440 C   0  0  0  0  0  0  0  0  0  0  0  0
    0.4870   -2.9240   -0.5730 C   0  0  0  0  0  0  0  0  0  0  0  0
    2.7310   -2.7940    0.5390 C   0  0  0  0  0  0  0  0  0  0  0  0
    1.2810   -4.8590   -1.9570 C   0  0  0  0  0  0  0  0  0  0  0  0
    3.5300   -4.7290   -0.8430 C   0  0  0  0  0  0  0  0  0  0  0  0
    2.5630   -2.6970   -1.9620 C   0  0  0  0  0  0  0  0  0  0  0  0
    7.9170   -6.3180   -5.2310 C   0  0  0  0  0  0  0  0  0  0  0  0
    6.1340   -3.6830   -7.0980 C   0  0  0  0  0  0  0  0  0  0  0  0
    7.9710   -6.3580   -7.8010 C   0  0  0  0  0  0  0  0  0  0  0  0
    0.6000   -4.4560   -0.6370 C   0  0  0  0  0  0  0  0  0  0  0  0
    2.8550   -4.3260    0.4800 C   0  0  0  0  0  0  0  0  0  0  0  0
    1.8850   -2.2880   -0.6420 C   0  0  0  0  0  0  0  0  0  0  0  0
    7.9100   -5.4900   -6.5460 C   0  0  1  0  0  0  0  0  0  0  0  0
    4.9110   -3.3020   -6.2080 C   0  0  2  0  0  0  0  0  0  0  0  0
    2.6940   -4.2360   -2.0480 C   0  0  0  0  0  0  0  0  0  0  0  0
    4.0500   -2.4880   -9.0400 C   0  0  0  0  0  0  0  0  0  0  0  0
    1.7220   -3.1790   -8.4350 C   0  0  0  0  0  0  0  0  0  0  0  0
    3.5960   -3.7200   -6.8550 C   0  0  0  0  0  0  0  0  0  0  0  0
    3.3680   -4.6390   -3.3620 C   0  0  0  0  0  0  0  0  0  0  0  0
    4.5210   -3.7180   -3.7290 C   0  0  0  0  0  0  0  0  0  0  0  0
    3.0700   -2.7070   -7.8860 C   0  0  0  0  0  0  0  0  0  0  0  0
    6.8400   -5.7630   -4.3320 N   0  0  0  0  0  0  0  0  0  0  0  0
    6.6420   -4.8440   -6.4090 N   0  0  0  0  0  0  0  0  0  0  0  0
    5.1400   -4.0800   -4.9740 N   0  0  0  0  0  0  0  0  0  0  0  0
    7.1640   -7.6670  -11.4360 H   0  0  0  0  0  0  0  0  0  0  0  0
    6.3500   -6.2510  -10.7730 H   0  0  0  0  0  0  0  0  0  0  0  0
    5.6310   -8.2490   -9.5480 H   0  0  0  0  0  0  0  0  0  0  0  0
    7.3010   -8.7060   -9.2190 H   0  0  0  0  0  0  0  0  0  0  0  0
    9.2210   -7.1390  -10.2100 H   0  0  0  0  0  0  0  0  0  0  0  0
    8.7170   -5.7300  -11.1400 H   0  0  0  0  0  0  0  0  0  0  0  0
    5.8340   -6.2450   -8.1560 H   0  0  0  0  0  0  0  0  0  0  0  0
    6.3320   -7.6580   -7.2290 H   0  0  0  0  0  0  0  0  0  0  0  0
    9.4320   -5.1280   -8.8290 H   0  0  0  0  0  0  0  0  0  0  0  0
    7.7610   -4.6720   -9.1500 H   0  0  0  0  0  0  0  0  0  0  0  0
    0.9670   -4.6870    1.4920 H   0  0  0  0  0  0  0  0  0  0  0  0
    1.5280   -6.0450    0.5180 H   0  0  0  0  0  0  0  0  0  0  0  0
   -0.1320   -2.5590   -1.4020 H   0  0  0  0  0  0  0  0  0  0  0  0
   -0.0150   -2.6230    0.3550 H   0  0  0  0  0  0  0  0  0  0  0  0
    2.2690   -2.4920    1.4870 H   0  0  0  0  0  0  0  0  0  0  0  0
    3.7270   -2.3370    0.5100 H   0  0  0  0  0  0  0  0  0  0  0  0
    1.3430   -5.9530   -2.0210 H   0  0  0  0  0  0  0  0  0  0  0  0
    0.6660   -4.5290   -2.8040 H   0  0  0  0  0  0  0  0  0  0  0  0
    4.5420   -4.3050   -0.8840 H   0  0  0  0  0  0  0  0  0  0  0  0
    3.6440   -5.8200   -0.8810 H   0  0  0  0  0  0  0  0  0  0  0  0
    1.9760   -2.3180   -2.8090 H   0  0  0  0  0  0  0  0  0  0  0  0
    3.5530   -2.2280   -2.0290 H   0  0  0  0  0  0  0  0  0  0  0  0
    7.7080   -7.3800   -5.4070 H   0  0  0  0  0  0  0  0  0  0  0  0
    8.8870   -6.2360   -4.7290 H   0  0  0  0  0  0  0  0  0  0  0  0
    5.8630   -3.8990   -8.1360 H   0  0  0  0  0  0  0  0  0  0  0  0
    6.8760   -2.8780   -7.0800 H   0  0  0  0  0  0  0  0  0  0  0  0
    8.7100   -7.1500   -7.6220 H   0  0  0  0  0  0  0  0  0  0  0  0
   -0.3990   -4.9030   -0.5850 H   0  0  0  0  0  0  0  0  0  0  0  0
    3.4560   -4.6810    1.3240 H   0  0  0  0  0  0  0  0  0  0  0  0
    1.7990   -1.1970   -0.5940 H   0  0  0  0  0  0  0  0  0  0  0  0
    8.7250   -4.7580   -6.5330 H   0  0  0  0  0  0  0  0  0  0  0  0
    4.9100   -2.2250   -6.0060 H   0  0  0  0  0  0  0  0  0  0  0  0
    4.2450   -3.4220   -9.5780 H   0  0  0  0  0  0  0  0  0  0  0  0
    5.0050   -2.0940   -8.6820 H   0  0  0  0  0  0  0  0  0  0  0  0
    3.6490   -1.7640   -9.7580 H   0  0  0  0  0  0  0  0  0  0  0  0
    1.8160   -4.1410   -8.9500 H   0  0  0  0  0  0  0  0  0  0  0  0
    1.3150   -2.4520   -9.1460 H   0  0  0  0  0  0  0  0  0  0  0  0
    0.9920   -3.2970   -7.6270 H   0  0  0  0  0  0  0  0  0  0  0  0
    3.7240   -4.7030   -7.3220 H   0  0  0  0  0  0  0  0  0  0  0  0
    2.8510   -3.8420   -6.0600 H   0  0  0  0  0  0  0  0  0  0  0  0
    2.6160   -4.6080   -4.1550 H   0  0  0  0  0  0  0  0  0  0  0  0
    3.7160   -5.6720   -3.2760 H   0  0  0  0  0  0  0  0  0  0  0  0
    4.1540   -2.6930   -3.8400 H   0  0  0  0  0  0  0  0  0  0  0  0
    5.2970   -3.7190   -2.9560 H   0  0  0  0  0  0  0  0  0  0  0  0
    2.9110   -1.7440   -7.3850 H   0  0  0  0  0  0  0  0  0  0  0  0
  1 28  2  0  0  0  0
  1 29  1  0  0  0  0
  1 30  1  0  0  0  0
  2  3  1  0  0  0  0
  2  4  1  0  0  0  0
  2 31  1  0  0  0  0
  2 32  1  0  0  0  0
  3  5  1  0  0  0  0
  3 33  1  0  0  0  0
  3 34  1  0  0  0  0
  4  6  1  0  0  0  0
  4 35  1  0  0  0  0
  4 36  1  0  0  0  0
  5 15  1  0  0  0  0
  5 37  1  0  0  0  0
  5 38  1  0  0  0  0
  6 15  1  0  0  0  0
  6 39  1  0  0  0  0
  6 40  1  0  0  0  0
  7 16  1  0  0  0  0
  7 17  1  0  0  0  0
  7 41  1  0  0  0  0
  7 42  1  0  0  0  0
  8 16  1  0  0  0  0
  8 18  1  0  0  0  0
  8 43  1  0  0  0  0
  8 44  1  0  0  0  0
  9 17  1  0  0  0  0
  9 18  1  0  0  0  0
  9 45  1  0  0  0  0
  9 46  1  0  0  0  0
 10 16  1  0  0  0  0
 10 21  1  0  0  0  0
 10 47  1  0  0  0  0
 10 48  1  0  0  0  0
 11 17  1  0  0  0  0
 11 21  1  0  0  0  0
 11 49  1  0  0  0  0
 11 50  1  0  0  0  0
 12 18  1  0  0  0  0
 12 21  1  0  0  0  0
 12 51  1  0  0  0  0
 12 52  1  0  0  0  0
 13 19  1  0  0  0  0
 13 28  1  0  0  0  0
 13 53  1  0  0  0  0
 13 54  1  0  0  0  0
 14 20  1  0  0  0  0
 14 29  1  0  0  0  0
 14 55  1  0  0  0  0
 14 56  1  0  0  0  0
 15 19  1  0  0  0  0
 15 57  1  0  0  0  0
 16 58  1  0  0  0  0
 17 59  1  0  0  0  0
 18 60  1  0  0  0  0
 19 29  1  0  0  0  0
 19 61  1  0  0  0  0
 20 24  1  0  0  0  0
 20 30  1  0  0  0  0
 20 62  1  0  0  0  0
 21 25  1  0  0  0  0
 22 27  1  0  0  0  0
 22 63  1  0  0  0  0
 22 64  1  0  0  0  0
 22 65  1  0  0  0  0
 23 27  1  0  0  0  0
 23 66  1  0  0  0  0
 23 67  1  0  0  0  0
 23 68  1  0  0  0  0
 24 27  1  0  0  0  0
 24 69  1  0  0  0  0
 24 70  1  0  0  0  0
 25 26  1  0  0  0  0
 25 71  1  0  0  0  0
 25 72  1  0  0  0  0
 26 30  1  0  0  0  0
 26 73  1  0  0  0  0
 26 74  1  0  0  0  0
 27 75  1  0  0  0  0
M  END
>  <R1>
R-cyclohexyl

>  <R2>
R-isobutyl

>  <R3>
1-adamantylethyl

> <IC50_nM>
1747

>  <pIC50>
5.7577

$$$$
30
  MOE2007           3D

 70 73  0  0  1  0  0  0  0  0999 V2000
    6.3630   -4.7150   -5.0130 C   0  0  0  0  0  0  0  0  0  0  0  0
    5.3300  -10.1460   -7.4050 C   0  0  0  0  0  0  0  0  0  0  0  0
    0.7420   -3.5000   -0.4480 C   0  0  0  0  0  0  0  0  0  0  0  0
    6.5530   -9.7140   -8.2080 C   0  0  0  0  0  0  0  0  0  0  0  0
    4.3770   -8.9790   -7.1640 C   0  0  0  0  0  0  0  0  0  0  0  0
    1.9230   -2.5530   -0.2630 C   0  0  0  0  0  0  0  0  0  0  0  0
    0.9880   -4.5040   -1.5700 C   0  0  0  0  0  0  0  0  0  0  0  0
    7.2680   -8.5330   -7.5560 C   0  0  0  0  0  0  0  0  0  0  0  0
    5.0880   -7.7970   -6.5100 C   0  0  0  0  0  0  0  0  0  0  0  0
    3.2310   -3.3160   -0.0590 C   0  0  0  0  0  0  0  0  0  0  0  0
    2.2960   -5.2680   -1.3660 C   0  0  0  0  0  0  0  0  0  0  0  0
    7.5220   -6.5740   -5.1880 C   0  0  0  0  0  0  0  0  0  0  0  0
    5.6040   -4.1140   -7.1580 C   0  0  0  0  0  0  0  0  0  0  0  0
    6.3140   -7.3540   -7.3200 C   0  0  0  0  0  0  0  0  0  0  0  0
    3.5070   -4.3450   -1.1650 C   0  0  0  0  0  0  0  0  0  0  0  0
    7.0380   -6.2070   -6.6190 C   0  0  1  0  0  0  0  0  0  0  0  0
    5.0650   -3.0830   -6.1180 C   0  0  2  0  0  0  0  0  0  0  0  0
    3.2120   -0.6360   -6.0730 C   0  0  0  0  0  0  0  0  0  0  0  0
    1.4180   -2.1230   -5.1610 C   0  0  0  0  0  0  0  0  0  0  0  0
    3.9260   -3.6700   -2.4740 C   0  0  0  0  0  0  0  0  0  0  0  0
    3.5490   -3.1610   -5.9850 C   0  0  0  0  0  0  0  0  0  0  0  0
    5.3930   -3.2360   -2.4340 C   0  0  0  0  0  0  0  0  0  0  0  0
    5.8560   -2.6130   -3.7460 C   0  0  0  0  0  0  0  0  0  0  0  0
    2.9290   -1.9290   -5.3060 C   0  0  0  0  0  0  0  0  0  0  0  0
    7.1460   -5.4380   -4.2680 N   0  0  0  0  0  0  0  0  0  0  0  0
    6.1470   -5.1350   -6.2960 N   0  0  0  0  0  0  0  0  0  0  0  0
    5.7100   -3.5120   -4.8630 N   0  0  0  0  0  0  0  0  0  0  0  0
    4.8050  -10.9480   -7.9350 H   0  0  0  0  0  0  0  0  0  0  0  0
    5.6540  -10.5580   -6.4410 H   0  0  0  0  0  0  0  0  0  0  0  0
    0.5470   -4.0360    0.4900 H   0  0  0  0  0  0  0  0  0  0  0  0
   -0.1620   -2.9170   -0.6730 H   0  0  0  0  0  0  0  0  0  0  0  0
    7.2470  -10.5570   -8.3040 H   0  0  0  0  0  0  0  0  0  0  0  0
    6.2440   -9.4380   -9.2240 H   0  0  0  0  0  0  0  0  0  0  0  0
    3.9420   -8.6600   -8.1190 H   0  0  0  0  0  0  0  0  0  0  0  0
    3.5470   -9.3070   -6.5290 H   0  0  0  0  0  0  0  0  0  0  0  0
    2.0110   -1.8990   -1.1380 H   0  0  0  0  0  0  0  0  0  0  0  0
    1.7400   -1.9060    0.6030 H   0  0  0  0  0  0  0  0  0  0  0  0
    0.1540   -5.2150   -1.6140 H   0  0  0  0  0  0  0  0  0  0  0  0
    1.0130   -3.9820   -2.5330 H   0  0  0  0  0  0  0  0  0  0  0  0
    7.7030   -8.8580   -6.6020 H   0  0  0  0  0  0  0  0  0  0  0  0
    8.1020   -8.2180   -8.1940 H   0  0  0  0  0  0  0  0  0  0  0  0
    4.3840   -6.9620   -6.4110 H   0  0  0  0  0  0  0  0  0  0  0  0
    5.3930   -8.0770   -5.4940 H   0  0  0  0  0  0  0  0  0  0  0  0
    4.0640   -2.5940   -0.0060 H   0  0  0  0  0  0  0  0  0  0  0  0
    3.2040   -3.8200    0.9210 H   0  0  0  0  0  0  0  0  0  0  0  0
    2.1890   -5.9380   -0.4970 H   0  0  0  0  0  0  0  0  0  0  0  0
    2.4680   -5.9240   -2.2360 H   0  0  0  0  0  0  0  0  0  0  0  0
    7.0540   -7.4920   -4.8140 H   0  0  0  0  0  0  0  0  0  0  0  0
    8.6090   -6.7100   -5.1720 H   0  0  0  0  0  0  0  0  0  0  0  0
    4.8280   -4.5010   -7.8250 H   0  0  0  0  0  0  0  0  0  0  0  0
    6.4010   -3.6610   -7.7570 H   0  0  0  0  0  0  0  0  0  0  0  0
    5.9710   -6.9850   -8.2950 H   0  0  0  0  0  0  0  0  0  0  0  0
    4.3580   -4.9760   -0.8340 H   0  0  0  0  0  0  0  0  0  0  0  0
    7.8810   -5.8460   -7.2200 H   0  0  0  0  0  0  0  0  0  0  0  0
    5.3710   -2.0680   -6.3980 H   0  0  0  0  0  0  0  0  0  0  0  0
    2.8080   -0.6810   -7.0900 H   0  0  0  0  0  0  0  0  0  0  0  0
    4.2860   -0.4400   -6.1410 H   0  0  0  0  0  0  0  0  0  0  0  0
    2.7580    0.2230   -5.5670 H   0  0  0  0  0  0  0  0  0  0  0  0
    0.9350   -2.2290   -6.1390 H   0  0  0  0  0  0  0  0  0  0  0  0
    0.9620   -1.2700   -4.6480 H   0  0  0  0  0  0  0  0  0  0  0  0
    1.1950   -3.0210   -4.5740 H   0  0  0  0  0  0  0  0  0  0  0  0
    3.7670   -4.3670   -3.3040 H   0  0  0  0  0  0  0  0  0  0  0  0
    3.2780   -2.8030   -2.6480 H   0  0  0  0  0  0  0  0  0  0  0  0
    3.1110   -3.3070   -6.9790 H   0  0  0  0  0  0  0  0  0  0  0  0
    3.3070   -4.0550   -5.3980 H   0  0  0  0  0  0  0  0  0  0  0  0
    5.5430   -2.5240   -1.6120 H   0  0  0  0  0  0  0  0  0  0  0  0
    6.0200   -4.1100   -2.2220 H   0  0  0  0  0  0  0  0  0  0  0  0
    6.9060   -2.3110   -3.6940 H   0  0  0  0  0  0  0  0  0  0  0  0
    5.2560   -1.7250   -3.9710 H   0  0  0  0  0  0  0  0  0  0  0  0
    3.3530   -1.8300   -4.2990 H   0  0  0  0  0  0  0  0  0  0  0  0
  1 25  2  0  0  0  0
  1 26  1  0  0  0  0
  1 27  1  0  0  0  0
  2  4  1  0  0  0  0
  2  5  1  0  0  0  0
  2 28  1  0  0  0  0
  2 29  1  0  0  0  0
  3  6  1  0  0  0  0
  3  7  1  0  0  0  0
  3 30  1  0  0  0  0
  3 31  1  0  0  0  0
  4  8  1  0  0  0  0
  4 32  1  0  0  0  0
  4 33  1  0  0  0  0
  5  9  1  0  0  0  0
  5 34  1  0  0  0  0
  5 35  1  0  0  0  0
  6 10  1  0  0  0  0
  6 36  1  0  0  0  0
  6 37  1  0  0  0  0
  7 11  1  0  0  0  0
  7 38  1  0  0  0  0
  7 39  1  0  0  0  0
  8 14  1  0  0  0  0
  8 40  1  0  0  0  0
  8 41  1  0  0  0  0
  9 14  1  0  0  0  0
  9 42  1  0  0  0  0
  9 43  1  0  0  0  0
 10 15  1  0  0  0  0
 10 44  1  0  0  0  0
 10 45  1  0  0  0  0
 11 15  1  0  0  0  0
 11 46  1  0  0  0  0
 11 47  1  0  0  0  0
 12 16  1  0  0  0  0
 12 25  1  0  0  0  0
 12 48  1  0  0  0  0
 12 49  1  0  0  0  0
 13 17  1  0  0  0  0
 13 26  1  0  0  0  0
 13 50  1  0  0  0  0
 13 51  1  0  0  0  0
 14 16  1  0  0  0  0
 14 52  1  0  0  0  0
 15 20  1  0  0  0  0
 15 53  1  0  0  0  0
 16 26  1  0  0  0  0
 16 54  1  0  0  0  0
 17 21  1  0  0  0  0
 17 27  1  0  0  0  0
 17 55  1  0  0  0  0
 18 24  1  0  0  0  0
 18 56  1  0  0  0  0
 18 57  1  0  0  0  0
 18 58  1  0  0  0  0
 19 24  1  0  0  0  0
 19 59  1  0  0  0  0
 19 60  1  0  0  0  0
 19 61  1  0  0  0  0
 20 22  1  0  0  0  0
 20 62  1  0  0  0  0
 20 63  1  0  0  0  0
 21 24  1  0  0  0  0
 21 64  1  0  0  0  0
 21 65  1  0  0  0  0
 22 23  1  0  0  0  0
 22 66  1  0  0  0  0
 22 67  1  0  0  0  0
 23 27  1  0  0  0  0
 23 68  1  0  0  0  0
 23 69  1  0  0  0  0
 24 70  1  0  0  0  0
M  END
>  <R1>
R-cyclohexyl

>  <R2>
R-isobutyl

>  <R3>
3-cyclohexylpropyl

> <IC50_nM>
1767

>  <pIC50>
5.7528

$$$$
31
  MOE2007           3D

 66 71  0  0  1  0  0  0  0  0999 V2000
    6.3370   -4.8830   -5.0750 C   0  0  0  0  0  0  0  0  0  0  0  0
    5.7480    0.5350   -4.4580 C   0  0  0  0  0  0  0  0  0  0  0  0
    4.3470    0.3150   -5.0180 C   0  0  0  0  0  0  0  0  0  0  0  0
    6.8010   -0.2160   -5.2680 C   0  0  0  0  0  0  0  0  0  0  0  0
    4.0120   -1.1700   -5.1300 C   0  0  0  0  0  0  0  0  0  0  0  0
    6.4700   -1.7020   -5.3800 C   0  0  0  0  0  0  0  0  0  0  0  0
    2.7680   -3.0770    0.7230 C   0  0  0  0  0  0  0  0  0  0  0  0
    1.3090   -5.0950    0.4300 C   0  0  0  0  0  0  0  0  0  0  0  0
    0.5110   -2.8480   -0.3470 C   0  0  0  0  0  0  0  0  0  0  0  0
    3.3860   -4.8380   -0.9520 C   0  0  0  0  0  0  0  0  0  0  0  0
    2.5870   -2.5860   -1.7300 C   0  0  0  0  0  0  0  0  0  0  0  0
    1.1250   -4.6090   -2.0240 C   0  0  0  0  0  0  0  0  0  0  0  0
    8.0390   -6.2240   -5.4470 C   0  0  0  0  0  0  0  0  0  0  0  0
    5.5100   -4.1390   -7.1520 C   0  0  0  0  0  0  0  0  0  0  0  0
    5.0630   -1.9280   -5.9520 C   0  0  0  0  0  0  0  0  0  0  0  0
    2.7600   -4.5870    0.4310 C   0  0  0  0  0  0  0  0  0  0  0  0
    1.9580   -2.3290   -0.3490 C   0  0  0  0  0  0  0  0  0  0  0  0
    0.4920   -4.3570   -0.6440 C   0  0  0  0  0  0  0  0  0  0  0  0
    4.7350   -3.4190   -6.0040 C   0  0  2  0  0  0  0  0  0  0  0  0
    7.5030   -5.7780   -6.8370 C   0  0  1  0  0  0  0  0  0  0  0  0
    2.5860   -4.1000   -2.0500 C   0  0  0  0  0  0  0  0  0  0  0  0
    8.5820   -5.2030   -7.7330 C   0  0  0  0  0  0  0  0  0  0  0  0
    3.2110   -4.3530   -3.4240 C   0  0  0  0  0  0  0  0  0  0  0  0
    4.6560   -3.8850   -3.4990 C   0  0  0  0  0  0  0  0  0  0  0  0
    7.1010   -5.6840   -4.3940 N   0  0  0  0  0  0  0  0  0  0  0  0
    6.5720   -4.7800   -6.4180 N   0  0  0  0  0  0  0  0  0  0  0  0
    5.2380   -4.1000   -4.7950 N   0  0  0  0  0  0  0  0  0  0  0  0
    5.9810    1.6060   -4.4550 H   0  0  0  0  0  0  0  0  0  0  0  0
    5.7820    0.1980   -3.4150 H   0  0  0  0  0  0  0  0  0  0  0  0
    3.6110    0.8120   -4.3760 H   0  0  0  0  0  0  0  0  0  0  0  0
    4.2720    0.7810   -6.0090 H   0  0  0  0  0  0  0  0  0  0  0  0
    6.8680    0.2200   -6.2730 H   0  0  0  0  0  0  0  0  0  0  0  0
    7.7840   -0.0920   -4.8000 H   0  0  0  0  0  0  0  0  0  0  0  0
    3.9430   -1.6010   -4.1230 H   0  0  0  0  0  0  0  0  0  0  0  0
    3.0240   -1.2840   -5.5920 H   0  0  0  0  0  0  0  0  0  0  0  0
    7.2160   -2.1910   -6.0180 H   0  0  0  0  0  0  0  0  0  0  0  0
    6.5480   -2.1650   -4.3880 H   0  0  0  0  0  0  0  0  0  0  0  0
    2.3410   -2.8850    1.7150 H   0  0  0  0  0  0  0  0  0  0  0  0
    3.7990   -2.7040    0.7420 H   0  0  0  0  0  0  0  0  0  0  0  0
    1.2910   -6.1750    0.2380 H   0  0  0  0  0  0  0  0  0  0  0  0
    0.8560   -4.9400    1.4160 H   0  0  0  0  0  0  0  0  0  0  0  0
    0.0450   -2.6520    0.6260 H   0  0  0  0  0  0  0  0  0  0  0  0
   -0.0810   -2.3100   -1.0970 H   0  0  0  0  0  0  0  0  0  0  0  0
    4.4300   -4.5000   -0.9510 H   0  0  0  0  0  0  0  0  0  0  0  0
    3.4060   -5.9170   -1.1560 H   0  0  0  0  0  0  0  0  0  0  0  0
    2.0280   -2.0360   -2.4980 H   0  0  0  0  0  0  0  0  0  0  0  0
    3.6130   -2.1960   -1.7460 H   0  0  0  0  0  0  0  0  0  0  0  0
    1.0930   -5.6820   -2.2520 H   0  0  0  0  0  0  0  0  0  0  0  0
    0.5330   -4.1040   -2.7980 H   0  0  0  0  0  0  0  0  0  0  0  0
    8.0700   -7.3160   -5.3780 H   0  0  0  0  0  0  0  0  0  0  0  0
    9.0440   -5.8360   -5.2460 H   0  0  0  0  0  0  0  0  0  0  0  0
    4.8700   -4.8930   -7.6230 H   0  0  0  0  0  0  0  0  0  0  0  0
    5.8830   -3.4520   -7.9170 H   0  0  0  0  0  0  0  0  0  0  0  0
    5.0420   -1.5440   -6.9800 H   0  0  0  0  0  0  0  0  0  0  0  0
    3.3360   -5.1140    1.2000 H   0  0  0  0  0  0  0  0  0  0  0  0
    1.9660   -1.2540   -0.1350 H   0  0  0  0  0  0  0  0  0  0  0  0
   -0.5410   -4.7220   -0.6390 H   0  0  0  0  0  0  0  0  0  0  0  0
    3.6560   -3.5670   -6.1240 H   0  0  0  0  0  0  0  0  0  0  0  0
    6.9880   -6.6120   -7.3280 H   0  0  0  0  0  0  0  0  0  0  0  0
    9.0890   -4.3730   -7.2340 H   0  0  0  0  0  0  0  0  0  0  0  0
    9.3240   -5.9680   -7.9760 H   0  0  0  0  0  0  0  0  0  0  0  0
    8.1470   -4.8340   -8.6650 H   0  0  0  0  0  0  0  0  0  0  0  0
    2.6210   -3.8170   -4.1720 H   0  0  0  0  0  0  0  0  0  0  0  0
    3.1420   -5.4200   -3.6510 H   0  0  0  0  0  0  0  0  0  0  0  0
    4.7070   -2.8100   -3.2990 H   0  0  0  0  0  0  0  0  0  0  0  0
    5.2820   -4.3980   -2.7610 H   0  0  0  0  0  0  0  0  0  0  0  0
  1 25  2  0  0  0  0
  1 26  1  0  0  0  0
  1 27  1  0  0  0  0
  2  3  1  0  0  0  0
  2  4  1  0  0  0  0
  2 28  1  0  0  0  0
  2 29  1  0  0  0  0
  3  5  1  0  0  0  0
  3 30  1  0  0  0  0
  3 31  1  0  0  0  0
  4  6  1  0  0  0  0
  4 32  1  0  0  0  0
  4 33  1  0  0  0  0
  5 15  1  0  0  0  0
  5 34  1  0  0  0  0
  5 35  1  0  0  0  0
  6 15  1  0  0  0  0
  6 36  1  0  0  0  0
  6 37  1  0  0  0  0
  7 16  1  0  0  0  0
  7 17  1  0  0  0  0
  7 38  1  0  0  0  0
  7 39  1  0  0  0  0
  8 16  1  0  0  0  0
  8 18  1  0  0  0  0
  8 40  1  0  0  0  0
  8 41  1  0  0  0  0
  9 17  1  0  0  0  0
  9 18  1  0  0  0  0
  9 42  1  0  0  0  0
  9 43  1  0  0  0  0
 10 16  1  0  0  0  0
 10 21  1  0  0  0  0
 10 44  1  0  0  0  0
 10 45  1  0  0  0  0
 11 17  1  0  0  0  0
 11 21  1  0  0  0  0
 11 46  1  0  0  0  0
 11 47  1  0  0  0  0
 12 18  1  0  0  0  0
 12 21  1  0  0  0  0
 12 48  1  0  0  0  0
 12 49  1  0  0  0  0
 13 20  1  0  0  0  0
 13 25  1  0  0  0  0
 13 50  1  0  0  0  0
 13 51  1  0  0  0  0
 14 19  1  0  0  0  0
 14 26  1  0  0  0  0
 14 52  1  0  0  0  0
 14 53  1  0  0  0  0
 15 19  1  0  0  0  0
 15 54  1  0  0  0  0
 16 55  1  0  0  0  0
 17 56  1  0  0  0  0
 18 57  1  0  0  0  0
 19 27  1  0  0  0  0
 19 58  1  0  0  0  0
 20 22  1  0  0  0  0
 20 26  1  0  0  0  0
 20 59  1  0  0  0  0
 21 23  1  0  0  0  0
 22 60  1  0  0  0  0
 22 61  1  0  0  0  0
 22 62  1  0  0  0  0
 23 24  1  0  0  0  0
 23 63  1  0  0  0  0
 23 64  1  0  0  0  0
 24 27  1  0  0  0  0
 24 65  1  0  0  0  0
 24 66  1  0  0  0  0
M  END
>  <R1>
S-methyl

>  <R2>
S-cyclohexyl

>  <R3>
1-adamantylethyl

> <IC50_nM>
1941

>  <pIC50>
5.712

$$$$
32
  MOE2007           3D

 55 58  0  0  1  0  0  0  0  0999 V2000
    6.4150   -4.8000   -5.0010 C   0  0  0  0  0  0  0  0  0  0  0  0
    2.6660    0.7580   -4.7990 C   0  0  0  0  0  0  0  0  0  0  0  0
    4.1660    0.8860   -5.1040 C   0  0  0  0  0  0  0  0  0  0  0  0
    3.8940    0.5830   -2.7670 C   0  0  0  0  0  0  0  0  0  0  0  0
    3.0550   -1.4500   -3.6720 C   0  0  0  0  0  0  0  0  0  0  0  0
    8.2930   -5.6870   -5.7210 C   0  0  0  0  0  0  0  0  0  0  0  0
    4.8560   -4.8060   -6.7760 C   0  0  0  0  0  0  0  0  0  0  0  0
    2.6500    0.0190   -3.4500 C   0  0  3  0  0  0  0  0  0  0  0  0
    4.8240    0.1700   -3.9100 C   0  0  3  0  0  0  0  0  0  0  0  0
    4.5500   -1.3480   -4.0440 C   0  0  3  0  0  0  0  0  0  0  0  0
    7.3320   -5.6250   -6.9440 C   0  0  2  0  0  0  0  0  0  0  0  0
    4.1480   -4.3310   -5.4670 C   0  0  2  0  0  0  0  0  0  0  0  0
    7.7840   -4.5980   -7.9710 C   0  0  0  0  0  0  0  0  0  0  0  0
    1.1140   -3.8600   -5.4660 C   0  0  0  0  0  0  0  0  0  0  0  0
    1.9190   -5.4970   -7.1800 C   0  0  0  0  0  0  0  0  0  0  0  0
    5.4300   -2.1900   -3.1310 C   0  0  0  0  0  0  0  0  0  0  0  0
    3.1240   -5.3520   -4.9830 C   0  0  0  0  0  0  0  0  0  0  0  0
    5.0900   -3.6740   -3.1910 C   0  0  0  0  0  0  0  0  0  0  0  0
    1.7600   -5.2300   -5.6810 C   0  0  0  0  0  0  0  0  0  0  0  0
    7.6240   -4.9850   -4.5620 N   0  0  0  0  0  0  0  0  0  0  0  0
    6.1410   -5.2120   -6.2730 N   0  0  0  0  0  0  0  0  0  0  0  0
    5.2660   -4.2240   -4.5100 N   0  0  0  0  0  0  0  0  0  0  0  0
    2.2150    1.7520   -4.7050 H   0  0  0  0  0  0  0  0  0  0  0  0
    2.1310    0.2120   -5.5820 H   0  0  0  0  0  0  0  0  0  0  0  0
    4.4310    0.4370   -6.0670 H   0  0  0  0  0  0  0  0  0  0  0  0
    4.4560    1.9430   -5.1310 H   0  0  0  0  0  0  0  0  0  0  0  0
    3.8500    1.6680   -2.6190 H   0  0  0  0  0  0  0  0  0  0  0  0
    4.1240    0.0970   -1.8140 H   0  0  0  0  0  0  0  0  0  0  0  0
    2.9050   -2.0300   -2.7550 H   0  0  0  0  0  0  0  0  0  0  0  0
    2.4710   -1.9200   -4.4700 H   0  0  0  0  0  0  0  0  0  0  0  0
    8.4700   -6.7280   -5.4270 H   0  0  0  0  0  0  0  0  0  0  0  0
    9.2610   -5.2180   -5.9270 H   0  0  0  0  0  0  0  0  0  0  0  0
    4.3280   -5.6200   -7.2800 H   0  0  0  0  0  0  0  0  0  0  0  0
    4.9620   -3.9630   -7.4670 H   0  0  0  0  0  0  0  0  0  0  0  0
    1.7150    0.1350   -2.8980 H   0  0  0  0  0  0  0  0  0  0  0  0
    5.8770    0.4280   -3.7770 H   0  0  0  0  0  0  0  0  0  0  0  0
    4.7100   -1.6820   -5.0760 H   0  0  0  0  0  0  0  0  0  0  0  0
    7.2230   -6.6110   -7.4070 H   0  0  0  0  0  0  0  0  0  0  0  0
    3.6690   -3.3590   -5.6260 H   0  0  0  0  0  0  0  0  0  0  0  0
    7.8890   -3.6190   -7.5020 H   0  0  0  0  0  0  0  0  0  0  0  0
    8.7450   -4.8900   -8.3960 H   0  0  0  0  0  0  0  0  0  0  0  0
    7.0510   -4.5260   -8.7760 H   0  0  0  0  0  0  0  0  0  0  0  0
    1.7480   -3.0570   -5.8560 H   0  0  0  0  0  0  0  0  0  0  0  0
    0.9340   -3.6670   -4.4040 H   0  0  0  0  0  0  0  0  0  0  0  0
    0.1460   -3.8030   -5.9750 H   0  0  0  0  0  0  0  0  0  0  0  0
    2.5840   -4.7630   -7.6460 H   0  0  0  0  0  0  0  0  0  0  0  0
    0.9510   -5.4480   -7.6890 H   0  0  0  0  0  0  0  0  0  0  0  0
    2.3370   -6.4940   -7.3550 H   0  0  0  0  0  0  0  0  0  0  0  0
    5.3030   -1.8380   -2.1010 H   0  0  0  0  0  0  0  0  0  0  0  0
    6.4820   -2.0330   -3.4000 H   0  0  0  0  0  0  0  0  0  0  0  0
    3.5330   -6.3590   -5.1230 H   0  0  0  0  0  0  0  0  0  0  0  0
    2.9900   -5.2110   -3.9040 H   0  0  0  0  0  0  0  0  0  0  0  0
    5.7480   -4.2360   -2.5200 H   0  0  0  0  0  0  0  0  0  0  0  0
    4.0550   -3.8570   -2.8860 H   0  0  0  0  0  0  0  0  0  0  0  0
    1.0860   -5.9940   -5.2730 H   0  0  0  0  0  0  0  0  0  0  0  0
  1 20  2  0  0  0  0
  1 21  1  0  0  0  0
  1 22  1  0  0  0  0
  2  3  1  0  0  0  0
  2  8  1  0  0  0  0
  2 23  1  0  0  0  0
  2 24  1  0  0  0  0
  3  9  1  0  0  0  0
  3 25  1  0  0  0  0
  3 26  1  0  0  0  0
  4  8  1  0  0  0  0
  4  9  1  0  0  0  0
  4 27  1  0  0  0  0
  4 28  1  0  0  0  0
  5  8  1  0  0  0  0
  5 10  1  0  0  0  0
  5 29  1  0  0  0  0
  5 30  1  0  0  0  0
  6 11  1  0  0  0  0
  6 20  1  0  0  0  0
  6 31  1  0  0  0  0
  6 32  1  0  0  0  0
  7 12  1  0  0  0  0
  7 21  1  0  0  0  0
  7 33  1  0  0  0  0
  7 34  1  0  0  0  0
  8 35  1  0  0  0  0
  9 10  1  0  0  0  0
  9 36  1  0  0  0  0
 10 16  1  0  0  0  0
 10 37  1  0  0  0  0
 11 13  1  0  0  0  0
 11 21  1  0  0  0  0
 11 38  1  0  0  0  0
 12 17  1  0  0  0  0
 12 22  1  0  0  0  0
 12 39  1  0  0  0  0
 13 40  1  0  0  0  0
 13 41  1  0  0  0  0
 13 42  1  0  0  0  0
 14 19  1  0  0  0  0
 14 43  1  0  0  0  0
 14 44  1  0  0  0  0
 14 45  1  0  0  0  0
 15 19  1  0  0  0  0
 15 46  1  0  0  0  0
 15 47  1  0  0  0  0
 15 48  1  0  0  0  0
 16 18  1  0  0  0  0
 16 49  1  0  0  0  0
 16 50  1  0  0  0  0
 17 19  1  0  0  0  0
 17 51  1  0  0  0  0
 17 52  1  0  0  0  0
 18 22  1  0  0  0  0
 18 53  1  0  0  0  0
 18 54  1  0  0  0  0
 19 55  1  0  0  0  0
M  END
>  <R1>
S-methyl

>  <R2>
R-isobutyl

>  <R3>
2-norbornylethyl

> <IC50_nM>
2309

>  <pIC50>
5.6366

$$$$
33
  MOE2007           3D

 61 64  0  0  1  0  0  0  0  0999 V2000
    6.5190   -4.7430   -5.0180 C   0  0  0  0  0  0  0  0  0  0  0  0
    5.1620   -0.0260   -7.9310 C   0  0  0  0  0  0  0  0  0  0  0  0
    0.9260   -3.4390   -0.0830 C   0  0  0  0  0  0  0  0  0  0  0  0
    6.3070   -0.4410   -7.0130 C   0  0  0  0  0  0  0  0  0  0  0  0
    3.8080   -0.1830   -7.2460 C   0  0  0  0  0  0  0  0  0  0  0  0
    0.7530   -4.1470   -1.4240 C   0  0  0  0  0  0  0  0  0  0  0  0
    2.2290   -2.6470   -0.0320 C   0  0  0  0  0  0  0  0  0  0  0  0
    6.1130   -1.8570   -6.4750 C   0  0  0  0  0  0  0  0  0  0  0  0
    3.6100   -1.5980   -6.7090 C   0  0  0  0  0  0  0  0  0  0  0  0
    1.9560   -5.0260   -1.7570 C   0  0  0  0  0  0  0  0  0  0  0  0
    3.4350   -3.5230   -0.3630 C   0  0  0  0  0  0  0  0  0  0  0  0
    7.8800   -6.2340   -5.8880 C   0  0  0  0  0  0  0  0  0  0  0  0
    4.6840   -4.4750   -6.4700 C   0  0  0  0  0  0  0  0  0  0  0  0
    4.7550   -2.0160   -5.7770 C   0  0  0  0  0  0  0  0  0  0  0  0
    3.2680   -4.2300   -1.7150 C   0  0  0  0  0  0  0  0  0  0  0  0
    4.5620   -3.4530   -5.2960 C   0  0  2  0  0  0  0  0  0  0  0  0
    6.6700   -6.1070   -6.8570 C   0  0  1  0  0  0  0  0  0  0  0  0
    7.0830   -5.8310   -8.2890 C   0  0  0  0  0  0  0  0  0  0  0  0
    4.4610   -5.1410   -1.9980 C   0  0  0  0  0  0  0  0  0  0  0  0
    5.7750   -4.3570   -1.9960 C   0  0  0  0  0  0  0  0  0  0  0  0
    5.8260   -3.2930   -3.0870 C   0  0  0  0  0  0  0  0  0  0  0  0
    7.5830   -5.4000   -4.6640 N   0  0  0  0  0  0  0  0  0  0  0  0
    6.0170   -4.9810   -6.2660 N   0  0  0  0  0  0  0  0  0  0  0  0
    5.6670   -3.8510   -4.4050 N   0  0  0  0  0  0  0  0  0  0  0  0
    5.2990    1.0160   -8.2440 H   0  0  0  0  0  0  0  0  0  0  0  0
    5.1840   -0.6380   -8.8410 H   0  0  0  0  0  0  0  0  0  0  0  0
    0.0790   -2.7670    0.0920 H   0  0  0  0  0  0  0  0  0  0  0  0
    0.9190   -4.1810    0.7250 H   0  0  0  0  0  0  0  0  0  0  0  0
    7.2560   -0.3800   -7.5570 H   0  0  0  0  0  0  0  0  0  0  0  0
    6.3750    0.2620   -6.1730 H   0  0  0  0  0  0  0  0  0  0  0  0
    3.7310    0.5350   -6.4200 H   0  0  0  0  0  0  0  0  0  0  0  0
    3.0070    0.0580   -7.9540 H   0  0  0  0  0  0  0  0  0  0  0  0
   -0.1560   -4.7590   -1.4020 H   0  0  0  0  0  0  0  0  0  0  0  0
    0.6160   -3.4000   -2.2160 H   0  0  0  0  0  0  0  0  0  0  0  0
    2.1780   -1.8130   -0.7430 H   0  0  0  0  0  0  0  0  0  0  0  0
    2.3540   -2.2080    0.9650 H   0  0  0  0  0  0  0  0  0  0  0  0
    6.1930   -2.5710   -7.3050 H   0  0  0  0  0  0  0  0  0  0  0  0
    6.9230   -2.0920   -5.7750 H   0  0  0  0  0  0  0  0  0  0  0  0
    2.6540   -1.6500   -6.1740 H   0  0  0  0  0  0  0  0  0  0  0  0
    3.5400   -2.2970   -7.5520 H   0  0  0  0  0  0  0  0  0  0  0  0
    2.0020   -5.8590   -1.0440 H   0  0  0  0  0  0  0  0  0  0  0  0
    1.8180   -5.4660   -2.7510 H   0  0  0  0  0  0  0  0  0  0  0  0
    4.3400   -2.9030   -0.3740 H   0  0  0  0  0  0  0  0  0  0  0  0
    3.5690   -4.2660    0.4330 H   0  0  0  0  0  0  0  0  0  0  0  0
    8.0250   -7.2770   -5.5880 H   0  0  0  0  0  0  0  0  0  0  0  0
    8.8110   -5.8700   -6.3370 H   0  0  0  0  0  0  0  0  0  0  0  0
    3.9510   -5.2800   -6.3450 H   0  0  0  0  0  0  0  0  0  0  0  0
    4.5530   -4.0170   -7.4550 H   0  0  0  0  0  0  0  0  0  0  0  0
    4.7400   -1.3620   -4.8960 H   0  0  0  0  0  0  0  0  0  0  0  0
    3.2350   -3.4660   -2.5030 H   0  0  0  0  0  0  0  0  0  0  0  0
    3.5910   -3.5600   -4.7990 H   0  0  0  0  0  0  0  0  0  0  0  0
    6.0400   -7.0010   -6.7940 H   0  0  0  0  0  0  0  0  0  0  0  0
    7.7100   -4.9380   -8.3390 H   0  0  0  0  0  0  0  0  0  0  0  0
    7.6480   -6.6760   -8.6920 H   0  0  0  0  0  0  0  0  0  0  0  0
    6.2010   -5.6730   -8.9160 H   0  0  0  0  0  0  0  0  0  0  0  0
    4.4970   -5.9310   -1.2400 H   0  0  0  0  0  0  0  0  0  0  0  0
    4.3120   -5.6280   -2.9680 H   0  0  0  0  0  0  0  0  0  0  0  0
    5.9220   -3.8890   -1.0140 H   0  0  0  0  0  0  0  0  0  0  0  0
    6.6090   -5.0530   -2.1490 H   0  0  0  0  0  0  0  0  0  0  0  0
    6.7740   -2.7460   -3.0660 H   0  0  0  0  0  0  0  0  0  0  0  0
    5.0140   -2.5730   -2.9460 H   0  0  0  0  0  0  0  0  0  0  0  0
  1 22  2  0  0  0  0
  1 23  1  0  0  0  0
  1 24  1  0  0  0  0
  2  4  1  0  0  0  0
  2  5  1  0  0  0  0
  2 25  1  0  0  0  0
  2 26  1  0  0  0  0
  3  6  1  0  0  0  0
  3  7  1  0  0  0  0
  3 27  1  0  0  0  0
  3 28  1  0  0  0  0
  4  8  1  0  0  0  0
  4 29  1  0  0  0  0
  4 30  1  0  0  0  0
  5  9  1  0  0  0  0
  5 31  1  0  0  0  0
  5 32  1  0  0  0  0
  6 10  1  0  0  0  0
  6 33  1  0  0  0  0
  6 34  1  0  0  0  0
  7 11  1  0  0  0  0
  7 35  1  0  0  0  0
  7 36  1  0  0  0  0
  8 14  1  0  0  0  0
  8 37  1  0  0  0  0
  8 38  1  0  0  0  0
  9 14  1  0  0  0  0
  9 39  1  0  0  0  0
  9 40  1  0  0  0  0
 10 15  1  0  0  0  0
 10 41  1  0  0  0  0
 10 42  1  0  0  0  0
 11 15  1  0  0  0  0
 11 43  1  0  0  0  0
 11 44  1  0  0  0  0
 12 17  1  0  0  0  0
 12 22  1  0  0  0  0
 12 45  1  0  0  0  0
 12 46  1  0  0  0  0
 13 16  1  0  0  0  0
 13 23  1  0  0  0  0
 13 47  1  0  0  0  0
 13 48  1  0  0  0  0
 14 16  1  0  0  0  0
 14 49  1  0  0  0  0
 15 19  1  0  0  0  0
 15 50  1  0  0  0  0
 16 24  1  0  0  0  0
 16 51  1  0  0  0  0
 17 18  1  0  0  0  0
 17 23  1  0  0  0  0
 17 52  1  0  0  0  0
 18 53  1  0  0  0  0
 18 54  1  0  0  0  0
 18 55  1  0  0  0  0
 19 20  1  0  0  0  0
 19 56  1  0  0  0  0
 19 57  1  0  0  0  0
 20 21  1  0  0  0  0
 20 58  1  0  0  0  0
 20 59  1  0  0  0  0
 21 24  1  0  0  0  0
 21 60  1  0  0  0  0
 21 61  1  0  0  0  0
M  END
>  <R1>
S-methyl

>  <R2>
S-cyclohexyl

>  <R3>
3-cyclohexylpropyl

> <IC50_nM>
2497

>  <pIC50>
5.6026

$$$$
34
  MOE2007           3D

 75 79  0  0  1  0  0  0  0  0999 V2000
    4.3460   -0.2160   -5.4830 C   0  0  0  0  0  0  0  0  0  0  0  0
    4.1010   -0.3760   -3.0850 C   0  0  0  0  0  0  0  0  0  0  0  0
    3.3740    0.7840   -5.5160 C   0  0  0  0  0  0  0  0  0  0  0  0
    3.1290    0.6230   -3.1180 C   0  0  0  0  0  0  0  0  0  0  0  0
    4.7100   -0.7960   -4.2680 C   0  0  0  0  0  0  0  0  0  0  0  0
    2.7650    1.2030   -4.3330 C   0  0  0  0  0  0  0  0  0  0  0  0
    6.6110   -4.9990   -5.0310 C   0  0  0  0  0  0  0  0  0  0  0  0
    3.8240   -8.8980   -7.9400 C   0  0  0  0  0  0  0  0  0  0  0  0
    0.2580   -4.1580    0.0320 C   0  0  0  0  0  0  0  0  0  0  0  0
    4.3380   -8.1380   -9.1590 C   0  0  0  0  0  0  0  0  0  0  0  0
    3.4340   -7.9500   -6.8110 C   0  0  0  0  0  0  0  0  0  0  0  0
    1.2100   -2.9850   -0.1790 C   0  0  0  0  0  0  0  0  0  0  0  0
    1.0060   -5.4180    0.4560 C   0  0  0  0  0  0  0  0  0  0  0  0
    5.4860   -7.2000   -8.7940 C   0  0  0  0  0  0  0  0  0  0  0  0
    4.5800   -7.0110   -6.4420 C   0  0  0  0  0  0  0  0  0  0  0  0
    2.3230   -3.3330   -1.1650 C   0  0  0  0  0  0  0  0  0  0  0  0
    2.1180   -5.7710   -0.5290 C   0  0  0  0  0  0  0  0  0  0  0  0
    7.4570   -6.1700   -6.6890 C   0  0  0  0  0  0  0  0  0  0  0  0
    4.9000   -3.6150   -5.8890 C   0  0  0  0  0  0  0  0  0  0  0  0
    5.0950   -6.2380   -7.6640 C   0  0  0  0  0  0  0  0  0  0  0  0
    3.0840   -4.5960   -0.7380 C   0  0  0  0  0  0  0  0  0  0  0  0
    6.2750   -5.3470   -7.2810 C   0  0  1  0  0  0  0  0  0  0  0  0
    5.1480   -3.2620   -4.3880 C   0  0  1  0  0  0  0  0  0  0  0  0
    1.2350    2.5610   -3.1200 C   0  0  0  0  0  0  0  0  0  0  0  0
    5.7590   -1.8740   -4.2330 C   0  0  0  0  0  0  0  0  0  0  0  0
    4.1550   -4.9540   -1.7660 C   0  0  0  0  0  0  0  0  0  0  0  0
    5.3960   -4.0720   -1.6100 C   0  0  0  0  0  0  0  0  0  0  0  0
    6.5070   -4.4460   -2.5850 C   0  0  0  0  0  0  0  0  0  0  0  0
    7.4700   -5.9620   -5.1920 N   0  0  0  0  0  0  0  0  0  0  0  0
    5.9770   -4.5340   -6.1460 N   0  0  0  0  0  0  0  0  0  0  0  0
    6.1040   -4.3000   -3.9600 N   0  0  0  0  0  0  0  0  0  0  0  0
    1.8170    2.1790   -4.3660 O   0  0  0  0  0  0  0  0  0  0  0  0
    4.8150   -0.5370   -6.4100 H   0  0  0  0  0  0  0  0  0  0  0  0
    4.3780   -0.8230   -2.1330 H   0  0  0  0  0  0  0  0  0  0  0  0
    3.0940    1.2320   -6.4650 H   0  0  0  0  0  0  0  0  0  0  0  0
    2.6580    0.9450   -2.1930 H   0  0  0  0  0  0  0  0  0  0  0  0
    2.9590   -9.5090   -8.2240 H   0  0  0  0  0  0  0  0  0  0  0  0
    4.6000   -9.5880   -7.5860 H   0  0  0  0  0  0  0  0  0  0  0  0
   -0.4860   -3.8970    0.7940 H   0  0  0  0  0  0  0  0  0  0  0  0
   -0.2910   -4.3540   -0.8970 H   0  0  0  0  0  0  0  0  0  0  0  0
    4.6720   -8.8490   -9.9230 H   0  0  0  0  0  0  0  0  0  0  0  0
    3.5180   -7.5570   -9.5990 H   0  0  0  0  0  0  0  0  0  0  0  0
    2.5620   -7.3580   -7.1150 H   0  0  0  0  0  0  0  0  0  0  0  0
    3.1340   -8.5300   -5.9300 H   0  0  0  0  0  0  0  0  0  0  0  0
    0.6500   -2.1180   -0.5460 H   0  0  0  0  0  0  0  0  0  0  0  0
    1.6520   -2.6960    0.7820 H   0  0  0  0  0  0  0  0  0  0  0  0
    1.4360   -5.2700    1.4540 H   0  0  0  0  0  0  0  0  0  0  0  0
    0.3030   -6.2560    0.5320 H   0  0  0  0  0  0  0  0  0  0  0  0
    6.3570   -7.7960   -8.4920 H   0  0  0  0  0  0  0  0  0  0  0  0
    5.7840   -6.6310   -9.6830 H   0  0  0  0  0  0  0  0  0  0  0  0
    4.2390   -6.3100   -5.6720 H   0  0  0  0  0  0  0  0  0  0  0  0
    5.3970   -7.5960   -5.9990 H   0  0  0  0  0  0  0  0  0  0  0  0
    1.8880   -3.4780   -2.1620 H   0  0  0  0  0  0  0  0  0  0  0  0
    3.0160   -2.4870   -1.2410 H   0  0  0  0  0  0  0  0  0  0  0  0
    2.6670   -6.6440   -0.1570 H   0  0  0  0  0  0  0  0  0  0  0  0
    1.6720   -6.0620   -1.4880 H   0  0  0  0  0  0  0  0  0  0  0  0
    7.3740   -7.2390   -6.9110 H   0  0  0  0  0  0  0  0  0  0  0  0
    8.4120   -5.8070   -7.0870 H   0  0  0  0  0  0  0  0  0  0  0  0
    3.9320   -4.1160   -5.9980 H   0  0  0  0  0  0  0  0  0  0  0  0
    4.9300   -2.7420   -6.5480 H   0  0  0  0  0  0  0  0  0  0  0  0
    4.2880   -5.5880   -8.0260 H   0  0  0  0  0  0  0  0  0  0  0  0
    3.5890   -4.3900    0.2150 H   0  0  0  0  0  0  0  0  0  0  0  0
    6.6030   -4.7530   -8.1390 H   0  0  0  0  0  0  0  0  0  0  0  0
    4.2120   -3.3290   -3.8220 H   0  0  0  0  0  0  0  0  0  0  0  0
    0.4950    3.3470   -3.2890 H   0  0  0  0  0  0  0  0  0  0  0  0
    2.0170    2.9200   -2.4470 H   0  0  0  0  0  0  0  0  0  0  0  0
    0.7440    1.6920   -2.6760 H   0  0  0  0  0  0  0  0  0  0  0  0
    6.4920   -1.7050   -5.0290 H   0  0  0  0  0  0  0  0  0  0  0  0
    6.3150   -1.8210   -3.2900 H   0  0  0  0  0  0  0  0  0  0  0  0
    4.4300   -6.0080   -1.6450 H   0  0  0  0  0  0  0  0  0  0  0  0
    3.7330   -4.8410   -2.7710 H   0  0  0  0  0  0  0  0  0  0  0  0
    5.1190   -3.0200   -1.7490 H   0  0  0  0  0  0  0  0  0  0  0  0
    5.7810   -4.1720   -0.5880 H   0  0  0  0  0  0  0  0  0  0  0  0
    6.8320   -5.4810   -2.4390 H   0  0  0  0  0  0  0  0  0  0  0  0
    7.3730   -3.7930   -2.4340 H   0  0  0  0  0  0  0  0  0  0  0  0
  1  3  1  0  0  0  0
  1  5  2  0  0  0  0
  1 33  1  0  0  0  0
  2  4  2  0  0  0  0
  2  5  1  0  0  0  0
  2 34  1  0  0  0  0
  3  6  2  0  0  0  0
  3 35  1  0  0  0  0
  4  6  1  0  0  0  0
  4 36  1  0  0  0  0
  5 25  1  0  0  0  0
  6 32  1  0  0  0  0
  7 29  2  0  0  0  0
  7 30  1  0  0  0  0
  7 31  1  0  0  0  0
  8 10  1  0  0  0  0
  8 11  1  0  0  0  0
  8 37  1  0  0  0  0
  8 38  1  0  0  0  0
  9 12  1  0  0  0  0
  9 13  1  0  0  0  0
  9 39  1  0  0  0  0
  9 40  1  0  0  0  0
 10 14  1  0  0  0  0
 10 41  1  0  0  0  0
 10 42  1  0  0  0  0
 11 15  1  0  0  0  0
 11 43  1  0  0  0  0
 11 44  1  0  0  0  0
 12 16  1  0  0  0  0
 12 45  1  0  0  0  0
 12 46  1  0  0  0  0
 13 17  1  0  0  0  0
 13 47  1  0  0  0  0
 13 48  1  0  0  0  0
 14 20  1  0  0  0  0
 14 49  1  0  0  0  0
 14 50  1  0  0  0  0
 15 20  1  0  0  0  0
 15 51  1  0  0  0  0
 15 52  1  0  0  0  0
 16 21  1  0  0  0  0
 16 53  1  0  0  0  0
 16 54  1  0  0  0  0
 17 21  1  0  0  0  0
 17 55  1  0  0  0  0
 17 56  1  0  0  0  0
 18 22  1  0  0  0  0
 18 29  1  0  0  0  0
 18 57  1  0  0  0  0
 18 58  1  0  0  0  0
 19 23  1  0  0  0  0
 19 30  1  0  0  0  0
 19 59  1  0  0  0  0
 19 60  1  0  0  0  0
 20 22  1  0  0  0  0
 20 61  1  0  0  0  0
 21 26  1  0  0  0  0
 21 62  1  0  0  0  0
 22 30  1  0  0  0  0
 22 63  1  0  0  0  0
 23 25  1  0  0  0  0
 23 31  1  0  0  0  0
 23 64  1  0  0  0  0
 24 32  1  0  0  0  0
 24 65  1  0  0  0  0
 24 66  1  0  0  0  0
 24 67  1  0  0  0  0
 25 68  1  0  0  0  0
 25 69  1  0  0  0  0
 26 27  1  0  0  0  0
 26 70  1  0  0  0  0
 26 71  1  0  0  0  0
 27 28  1  0  0  0  0
 27 72  1  0  0  0  0
 27 73  1  0  0  0  0
 28 31  1  0  0  0  0
 28 74  1  0  0  0  0
 28 75  1  0  0  0  0
M  END
>  <R1>
R-cyclohexyl

>  <R2>
S-4-methoxybenzyl

>  <R3>
3-cyclohexylpropyl

> <IC50_nM>
3456

>  <pIC50>
5.4614

$$$$
35
  MOE2007           3D

 62 66  0  0  1  0  0  0  0  0999 V2000
    6.2020   -4.8640   -5.0810 C   0  0  0  0  0  0  0  0  0  0  0  0
    2.0150   -2.2210   -0.0630 C   0  0  0  0  0  0  0  0  0  0  0  0
    2.2540   -4.5410    0.8580 C   0  0  0  0  0  0  0  0  0  0  0  0
    0.3020   -3.9690   -0.6090 C   0  0  0  0  0  0  0  0  0  0  0  0
    3.8290   -3.7280   -0.9160 C   0  0  0  0  0  0  0  0  0  0  0  0
    1.8730   -3.1540   -2.3860 C   0  0  0  0  0  0  0  0  0  0  0  0
    2.1120   -5.4800   -1.4640 C   0  0  0  0  0  0  0  0  0  0  0  0
    7.7480   -6.4280   -5.1090 C   0  0  0  0  0  0  0  0  0  0  0  0
    6.0990   -3.8750   -7.2240 C   0  0  0  0  0  0  0  0  0  0  0  0
    3.0200   -3.3180    0.3260 C   0  0  0  0  0  0  0  0  0  0  0  0
    1.0580   -2.7430   -1.1480 C   0  0  0  0  0  0  0  0  0  0  0  0
    1.2980   -5.0750   -0.2220 C   0  0  0  0  0  0  0  0  0  0  0  0
    7.7800   -5.7430   -6.5070 C   0  0  1  0  0  0  0  0  0  0  0  0
    4.9440   -3.3110   -6.3370 C   0  0  1  0  0  0  0  0  0  0  0  0
    2.8880   -4.2630   -2.0220 C   0  0  0  0  0  0  0  0  0  0  0  0
    9.0450   -4.9230   -6.7080 C   0  0  0  0  0  0  0  0  0  0  0  0
    3.9320   -2.9250   -9.2100 C   0  0  0  0  0  0  0  0  0  0  0  0
    1.6270   -3.4230   -8.3700 C   0  0  0  0  0  0  0  0  0  0  0  0
    3.5800   -3.7760   -6.8330 C   0  0  0  0  0  0  0  0  0  0  0  0
    3.6970   -4.6700   -3.2560 C   0  0  0  0  0  0  0  0  0  0  0  0
    4.4940   -3.5110   -3.8350 C   0  0  0  0  0  0  0  0  0  0  0  0
    3.0200   -2.9210   -7.9820 C   0  0  0  0  0  0  0  0  0  0  0  0
    6.7810   -5.6630   -4.2350 N   0  0  0  0  0  0  0  0  0  0  0  0
    6.6270   -4.9120   -6.3770 N   0  0  0  0  0  0  0  0  0  0  0  0
    5.2350   -3.8850   -5.0080 N   0  0  0  0  0  0  0  0  0  0  0  0
    1.4440   -1.9050    0.8190 H   0  0  0  0  0  0  0  0  0  0  0  0
    2.5500   -1.3360   -0.4290 H   0  0  0  0  0  0  0  0  0  0  0  0
    2.9610   -5.3260    1.1540 H   0  0  0  0  0  0  0  0  0  0  0  0
    1.6870   -4.2670    1.7560 H   0  0  0  0  0  0  0  0  0  0  0  0
   -0.2990   -3.6840    0.2630 H   0  0  0  0  0  0  0  0  0  0  0  0
   -0.3960   -4.3410   -1.3690 H   0  0  0  0  0  0  0  0  0  0  0  0
    4.3980   -2.8650   -1.2870 H   0  0  0  0  0  0  0  0  0  0  0  0
    4.5650   -4.4940   -0.6400 H   0  0  0  0  0  0  0  0  0  0  0  0
    1.1940   -3.5060   -3.1740 H   0  0  0  0  0  0  0  0  0  0  0  0
    2.3970   -2.2780   -2.7900 H   0  0  0  0  0  0  0  0  0  0  0  0
    2.8090   -6.2860   -1.2000 H   0  0  0  0  0  0  0  0  0  0  0  0
    1.4380   -5.8840   -2.2300 H   0  0  0  0  0  0  0  0  0  0  0  0
    7.3800   -7.4570   -5.1970 H   0  0  0  0  0  0  0  0  0  0  0  0
    8.7330   -6.4530   -4.6330 H   0  0  0  0  0  0  0  0  0  0  0  0
    5.7540   -4.2590   -8.1880 H   0  0  0  0  0  0  0  0  0  0  0  0
    6.8510   -3.0970   -7.3930 H   0  0  0  0  0  0  0  0  0  0  0  0
    3.6970   -2.9410    1.1010 H   0  0  0  0  0  0  0  0  0  0  0  0
    0.3440   -1.9580   -1.4190 H   0  0  0  0  0  0  0  0  0  0  0  0
    0.7540   -5.9450    0.1620 H   0  0  0  0  0  0  0  0  0  0  0  0
    7.6680   -6.4810   -7.3070 H   0  0  0  0  0  0  0  0  0  0  0  0
    4.9850   -2.2160   -6.3110 H   0  0  0  0  0  0  0  0  0  0  0  0
    9.1490   -4.1900   -5.9070 H   0  0  0  0  0  0  0  0  0  0  0  0
    9.9200   -5.5750   -6.7040 H   0  0  0  0  0  0  0  0  0  0  0  0
    9.0030   -4.3960   -7.6630 H   0  0  0  0  0  0  0  0  0  0  0  0
    4.0680   -3.9390   -9.6000 H   0  0  0  0  0  0  0  0  0  0  0  0
    4.9180   -2.5150   -8.9750 H   0  0  0  0  0  0  0  0  0  0  0  0
    3.5070   -2.3100  -10.0100 H   0  0  0  0  0  0  0  0  0  0  0  0
    1.6630   -4.4580   -8.7280 H   0  0  0  0  0  0  0  0  0  0  0  0
    1.1980   -2.8040   -9.1650 H   0  0  0  0  0  0  0  0  0  0  0  0
    0.9460   -3.3840   -7.5130 H   0  0  0  0  0  0  0  0  0  0  0  0
    3.6520   -4.8250   -7.1420 H   0  0  0  0  0  0  0  0  0  0  0  0
    2.8820   -3.7430   -5.9870 H   0  0  0  0  0  0  0  0  0  0  0  0
    3.0010   -5.0410   -4.0130 H   0  0  0  0  0  0  0  0  0  0  0  0
    4.3620   -5.4940   -2.9850 H   0  0  0  0  0  0  0  0  0  0  0  0
    3.8140   -2.7060   -4.1300 H   0  0  0  0  0  0  0  0  0  0  0  0
    5.2030   -3.1080   -3.1050 H   0  0  0  0  0  0  0  0  0  0  0  0
    2.9190   -1.8850   -7.6340 H   0  0  0  0  0  0  0  0  0  0  0  0
  1 23  2  0  0  0  0
  1 24  1  0  0  0  0
  1 25  1  0  0  0  0
  2 10  1  0  0  0  0
  2 11  1  0  0  0  0
  2 26  1  0  0  0  0
  2 27  1  0  0  0  0
  3 10  1  0  0  0  0
  3 12  1  0  0  0  0
  3 28  1  0  0  0  0
  3 29  1  0  0  0  0
  4 11  1  0  0  0  0
  4 12  1  0  0  0  0
  4 30  1  0  0  0  0
  4 31  1  0  0  0  0
  5 10  1  0  0  0  0
  5 15  1  0  0  0  0
  5 32  1  0  0  0  0
  5 33  1  0  0  0  0
  6 11  1  0  0  0  0
  6 15  1  0  0  0  0
  6 34  1  0  0  0  0
  6 35  1  0  0  0  0
  7 12  1  0  0  0  0
  7 15  1  0  0  0  0
  7 36  1  0  0  0  0
  7 37  1  0  0  0  0
  8 13  1  0  0  0  0
  8 23  1  0  0  0  0
  8 38  1  0  0  0  0
  8 39  1  0  0  0  0
  9 14  1  0  0  0  0
  9 24  1  0  0  0  0
  9 40  1  0  0  0  0
  9 41  1  0  0  0  0
 10 42  1  0  0  0  0
 11 43  1  0  0  0  0
 12 44  1  0  0  0  0
 13 16  1  0  0  0  0
 13 24  1  0  0  0  0
 13 45  1  0  0  0  0
 14 19  1  0  0  0  0
 14 25  1  0  0  0  0
 14 46  1  0  0  0  0
 15 20  1  0  0  0  0
 16 47  1  0  0  0  0
 16 48  1  0  0  0  0
 16 49  1  0  0  0  0
 17 22  1  0  0  0  0
 17 50  1  0  0  0  0
 17 51  1  0  0  0  0
 17 52  1  0  0  0  0
 18 22  1  0  0  0  0
 18 53  1  0  0  0  0
 18 54  1  0  0  0  0
 18 55  1  0  0  0  0
 19 22  1  0  0  0  0
 19 56  1  0  0  0  0
 19 57  1  0  0  0  0
 20 21  1  0  0  0  0
 20 58  1  0  0  0  0
 20 59  1  0  0  0  0
 21 25  1  0  0  0  0
 21 60  1  0  0  0  0
 21 61  1  0  0  0  0
 22 62  1  0  0  0  0
M  END
>  <R1>
S-methyl

>  <R2>
R-isobutyl

>  <R3>
1-adamantylethyl

> <IC50_nM>
3641

>  <pIC50>
5.4388

$$$$
36
  MOE2007           3D

 70 73  0  0  1  0  0  0  0  0999 V2000
    3.0690   -0.6200   -4.9100 C   0  0  0  0  0  0  0  0  0  0  0  0
    5.5330   -5.6560   -5.4920 C   0  0  0  0  0  0  0  0  0  0  0  0
    2.9720   -5.0320   -0.5250 C   0  0  0  0  0  0  0  0  0  0  0  0
    5.0620   -4.8320   -4.2980 C   0  0  0  0  0  0  0  0  0  0  0  0
    6.5390   -4.8870   -6.3420 C   0  0  0  0  0  0  0  0  0  0  0  0
    1.8290   -5.1790   -1.5240 C   0  0  0  0  0  0  0  0  0  0  0  0
    3.3410   -3.5700   -0.2930 C   0  0  0  0  0  0  0  0  0  0  0  0
    4.5080   -3.4770   -4.7320 C   0  0  0  0  0  0  0  0  0  0  0  0
    5.9880   -3.5320   -6.7800 C   0  0  0  0  0  0  0  0  0  0  0  0
    0.6130   -4.3490   -1.1160 C   0  0  0  0  0  0  0  0  0  0  0  0
    2.1250   -2.7400    0.1160 C   0  0  0  0  0  0  0  0  0  0  0  0
    3.5900   -1.5720   -6.8220 C   0  0  0  0  0  0  0  0  0  0  0  0
    5.0670   -0.1530   -3.7380 C   0  0  0  0  0  0  0  0  0  0  0  0
    5.5200   -2.6960   -5.5800 C   0  0  0  0  0  0  0  0  0  0  0  0
    0.9490   -2.8720   -0.8630 C   0  0  0  0  0  0  0  0  0  0  0  0
    4.9240   -1.3690   -6.0460 C   0  0  2  0  0  0  0  0  0  0  0  0
    3.8580    0.4670   -2.9670 C   0  0  2  0  0  0  0  0  0  0  0  0
    3.3810    2.2560   -0.5180 C   0  0  0  0  0  0  0  0  0  0  0  0
    3.0440    4.1710   -2.0940 C   0  0  0  0  0  0  0  0  0  0  0  0
    1.2150   -2.1210   -2.1700 C   0  0  0  0  0  0  0  0  0  0  0  0
    3.8930    1.9900   -3.0010 C   0  0  0  0  0  0  0  0  0  0  0  0
    1.0270   -0.6120   -1.9960 C   0  0  0  0  0  0  0  0  0  0  0  0
    1.3430    0.1680   -3.2670 C   0  0  0  0  0  0  0  0  0  0  0  0
    2.9910    2.6480   -1.9440 C   0  0  0  0  0  0  0  0  0  0  0  0
    2.4520   -1.1770   -5.9090 N   0  0  0  0  0  0  0  0  0  0  0  0
    4.4330   -0.5960   -4.9510 N   0  0  0  0  0  0  0  0  0  0  0  0
    2.6940   -0.0410   -3.7190 N   0  0  0  0  0  0  0  0  0  0  0  0
    5.9850   -6.5900   -5.1400 H   0  0  0  0  0  0  0  0  0  0  0  0
    4.6690   -5.9310   -6.1090 H   0  0  0  0  0  0  0  0  0  0  0  0
    2.6910   -5.4970    0.4280 H   0  0  0  0  0  0  0  0  0  0  0  0
    3.8520   -5.5750   -0.8950 H   0  0  0  0  0  0  0  0  0  0  0  0
    4.2920   -5.3860   -3.7490 H   0  0  0  0  0  0  0  0  0  0  0  0
    5.8990   -4.6780   -3.6060 H   0  0  0  0  0  0  0  0  0  0  0  0
    7.4620   -4.7370   -5.7690 H   0  0  0  0  0  0  0  0  0  0  0  0
    6.8040   -5.4790   -7.2250 H   0  0  0  0  0  0  0  0  0  0  0  0
    2.1680   -4.8700   -2.5200 H   0  0  0  0  0  0  0  0  0  0  0  0
    1.5420   -6.2350   -1.5980 H   0  0  0  0  0  0  0  0  0  0  0  0
    4.1060   -3.5060    0.4900 H   0  0  0  0  0  0  0  0  0  0  0  0
    3.7820   -3.1520   -1.2050 H   0  0  0  0  0  0  0  0  0  0  0  0
    3.5830   -3.6320   -5.3030 H   0  0  0  0  0  0  0  0  0  0  0  0
    4.2380   -2.8950   -3.8420 H   0  0  0  0  0  0  0  0  0  0  0  0
    6.7620   -2.9890   -7.3350 H   0  0  0  0  0  0  0  0  0  0  0  0
    5.1520   -3.6900   -7.4730 H   0  0  0  0  0  0  0  0  0  0  0  0
   -0.1550   -4.4270   -1.9040 H   0  0  0  0  0  0  0  0  0  0  0  0
    0.1640   -4.7900   -0.2100 H   0  0  0  0  0  0  0  0  0  0  0  0
    1.8050   -3.0440    1.1260 H   0  0  0  0  0  0  0  0  0  0  0  0
    2.4240   -1.6810    0.1980 H   0  0  0  0  0  0  0  0  0  0  0  0
    3.5570   -0.9190   -7.7020 H   0  0  0  0  0  0  0  0  0  0  0  0
    3.4530   -2.6060   -7.1550 H   0  0  0  0  0  0  0  0  0  0  0  0
    5.8710    0.5640   -3.9260 H   0  0  0  0  0  0  0  0  0  0  0  0
    5.4660   -1.0050   -3.1790 H   0  0  0  0  0  0  0  0  0  0  0  0
    6.3940   -2.4690   -4.9550 H   0  0  0  0  0  0  0  0  0  0  0  0
    0.0620   -2.4020   -0.3880 H   0  0  0  0  0  0  0  0  0  0  0  0
    5.6480   -0.8140   -6.6520 H   0  0  0  0  0  0  0  0  0  0  0  0
    3.8450    0.1100   -1.9310 H   0  0  0  0  0  0  0  0  0  0  0  0
    4.4100    2.5520   -0.2920 H   0  0  0  0  0  0  0  0  0  0  0  0
    3.2950    1.1760   -0.3650 H   0  0  0  0  0  0  0  0  0  0  0  0
    2.7220    2.7400    0.2110 H   0  0  0  0  0  0  0  0  0  0  0  0
    4.0590    4.5510   -1.9320 H   0  0  0  0  0  0  0  0  0  0  0  0
    2.3800    4.6560   -1.3710 H   0  0  0  0  0  0  0  0  0  0  0  0
    2.7240    4.4750   -3.0960 H   0  0  0  0  0  0  0  0  0  0  0  0
    2.2370   -2.3320   -2.5040 H   0  0  0  0  0  0  0  0  0  0  0  0
    0.5360   -2.5010   -2.9420 H   0  0  0  0  0  0  0  0  0  0  0  0
    4.9300    2.3250   -2.8770 H   0  0  0  0  0  0  0  0  0  0  0  0
    3.5740    2.3140   -3.9990 H   0  0  0  0  0  0  0  0  0  0  0  0
   -0.0030   -0.4040   -1.6790 H   0  0  0  0  0  0  0  0  0  0  0  0
    1.6880   -0.2580   -1.1960 H   0  0  0  0  0  0  0  0  0  0  0  0
    1.2020    1.2440   -3.1190 H   0  0  0  0  0  0  0  0  0  0  0  0
    0.6820   -0.1530   -4.0780 H   0  0  0  0  0  0  0  0  0  0  0  0
    1.9550    2.3300   -2.1170 H   0  0  0  0  0  0  0  0  0  0  0  0
  1 25  2  0  0  0  0
  1 26  1  0  0  0  0
  1 27  1  0  0  0  0
  2  4  1  0  0  0  0
  2  5  1  0  0  0  0
  2 28  1  0  0  0  0
  2 29  1  0  0  0  0
  3  6  1  0  0  0  0
  3  7  1  0  0  0  0
  3 30  1  0  0  0  0
  3 31  1  0  0  0  0
  4  8  1  0  0  0  0
  4 32  1  0  0  0  0
  4 33  1  0  0  0  0
  5  9  1  0  0  0  0
  5 34  1  0  0  0  0
  5 35  1  0  0  0  0
  6 10  1  0  0  0  0
  6 36  1  0  0  0  0
  6 37  1  0  0  0  0
  7 11  1  0  0  0  0
  7 38  1  0  0  0  0
  7 39  1  0  0  0  0
  8 14  1  0  0  0  0
  8 40  1  0  0  0  0
  8 41  1  0  0  0  0
  9 14  1  0  0  0  0
  9 42  1  0  0  0  0
  9 43  1  0  0  0  0
 10 15  1  0  0  0  0
 10 44  1  0  0  0  0
 10 45  1  0  0  0  0
 11 15  1  0  0  0  0
 11 46  1  0  0  0  0
 11 47  1  0  0  0  0
 12 16  1  0  0  0  0
 12 25  1  0  0  0  0
 12 48  1  0  0  0  0
 12 49  1  0  0  0  0
 13 17  1  0  0  0  0
 13 26  1  0  0  0  0
 13 50  1  0  0  0  0
 13 51  1  0  0  0  0
 14 16  1  0  0  0  0
 14 52  1  0  0  0  0
 15 20  1  0  0  0  0
 15 53  1  0  0  0  0
 16 26  1  0  0  0  0
 16 54  1  0  0  0  0
 17 21  1  0  0  0  0
 17 27  1  0  0  0  0
 17 55  1  0  0  0  0
 18 24  1  0  0  0  0
 18 56  1  0  0  0  0
 18 57  1  0  0  0  0
 18 58  1  0  0  0  0
 19 24  1  0  0  0  0
 19 59  1  0  0  0  0
 19 60  1  0  0  0  0
 19 61  1  0  0  0  0
 20 22  1  0  0  0  0
 20 62  1  0  0  0  0
 20 63  1  0  0  0  0
 21 24  1  0  0  0  0
 21 64  1  0  0  0  0
 21 65  1  0  0  0  0
 22 23  1  0  0  0  0
 22 66  1  0  0  0  0
 22 67  1  0  0  0  0
 23 27  1  0  0  0  0
 23 68  1  0  0  0  0
 23 69  1  0  0  0  0
 24 70  1  0  0  0  0
M  END
>  <R1>
S-cyclohexyl

>  <R2>
R-isobutyl

>  <R3>
3-cyclohexylpropyl

> <IC50_nM>
3744

>  <pIC50>
5.4267

$$$$
37
  MOE2007           3D

 75 79  0  0  1  0  0  0  0  0999 V2000
    2.8600   -0.6270   -4.9410 C   0  0  0  0  0  0  0  0  0  0  0  0
    5.0120   -0.5300   -3.8480 C   0  0  0  0  0  0  0  0  0  0  0  0
    2.3560    0.3010   -4.0300 C   0  0  0  0  0  0  0  0  0  0  0  0
    4.5080    0.3990   -2.9380 C   0  0  0  0  0  0  0  0  0  0  0  0
    4.1880   -1.0430   -4.8500 C   0  0  0  0  0  0  0  0  0  0  0  0
    3.1800    0.8140   -3.0280 C   0  0  0  0  0  0  0  0  0  0  0  0
    6.5140   -4.7370   -5.0110 C   0  0  0  0  0  0  0  0  0  0  0  0
    6.9210   -4.3960  -10.8380 C   0  0  0  0  0  0  0  0  0  0  0  0
    3.7710   -8.9570   -0.0280 C   0  0  0  0  0  0  0  0  0  0  0  0
    6.4170   -5.8280  -10.6910 C   0  0  0  0  0  0  0  0  0  0  0  0
    8.0570   -4.0980   -9.8650 C   0  0  0  0  0  0  0  0  0  0  0  0
    2.9300   -7.7630    0.4140 C   0  0  0  0  0  0  0  0  0  0  0  0
    5.2000   -8.5430   -0.3630 C   0  0  0  0  0  0  0  0  0  0  0  0
    6.0170   -6.1390   -9.2510 C   0  0  0  0  0  0  0  0  0  0  0  0
    7.6600   -4.4070   -8.4240 C   0  0  0  0  0  0  0  0  0  0  0  0
    2.9600   -6.6400   -0.6210 C   0  0  0  0  0  0  0  0  0  0  0  0
    5.2340   -7.4220   -1.3990 C   0  0  0  0  0  0  0  0  0  0  0  0
    7.9110   -6.2190   -5.8380 C   0  0  0  0  0  0  0  0  0  0  0  0
    4.7050   -4.5070   -6.5020 C   0  0  0  0  0  0  0  0  0  0  0  0
    7.1610   -5.8500   -8.2700 C   0  0  0  0  0  0  0  0  0  0  0  0
    4.3960   -6.2150   -0.9540 C   0  0  0  0  0  0  0  0  0  0  0  0
    6.7190   -6.1180   -6.8320 C   0  0  2  0  0  0  0  0  0  0  0  0
    4.5480   -3.4750   -5.3420 C   0  0  1  0  0  0  0  0  0  0  0  0
    3.5840    2.2050   -1.1420 C   0  0  0  0  0  0  0  0  0  0  0  0
    4.7320   -2.0440   -5.8330 C   0  0  0  0  0  0  0  0  0  0  0  0
    4.4010   -5.1300   -2.0290 C   0  0  0  0  0  0  0  0  0  0  0  0
    5.7060   -4.3290   -2.0080 C   0  0  0  0  0  0  0  0  0  0  0  0
    5.7650   -3.2760   -3.1100 C   0  0  0  0  0  0  0  0  0  0  0  0
    7.5800   -5.3770   -4.6300 N   0  0  0  0  0  0  0  0  0  0  0  0
    6.0410   -4.9940   -6.2660 N   0  0  0  0  0  0  0  0  0  0  0  0
    5.6400   -3.8500   -4.4250 N   0  0  0  0  0  0  0  0  0  0  0  0
    2.6870    1.7210   -2.1410 O   0  0  0  0  0  0  0  0  0  0  0  0
    2.2110   -1.0210   -5.7180 H   0  0  0  0  0  0  0  0  0  0  0  0
    6.0490   -0.8480   -3.7690 H   0  0  0  0  0  0  0  0  0  0  0  0
    1.3200    0.6220   -4.1050 H   0  0  0  0  0  0  0  0  0  0  0  0
    5.1550    0.7930   -2.1590 H   0  0  0  0  0  0  0  0  0  0  0  0
    7.2620   -4.2280  -11.8660 H   0  0  0  0  0  0  0  0  0  0  0  0
    6.0940   -3.6970  -10.6580 H   0  0  0  0  0  0  0  0  0  0  0  0
    3.7820   -9.7140    0.7650 H   0  0  0  0  0  0  0  0  0  0  0  0
    3.3100   -9.4230   -0.9070 H   0  0  0  0  0  0  0  0  0  0  0  0
    5.5590   -5.9860  -11.3550 H   0  0  0  0  0  0  0  0  0  0  0  0
    7.2010   -6.5260  -11.0110 H   0  0  0  0  0  0  0  0  0  0  0  0
    8.9360   -4.6950  -10.1370 H   0  0  0  0  0  0  0  0  0  0  0  0
    8.3480   -3.0450   -9.9500 H   0  0  0  0  0  0  0  0  0  0  0  0
    1.8950   -8.0830    0.5810 H   0  0  0  0  0  0  0  0  0  0  0  0
    3.3060   -7.3860    1.3720 H   0  0  0  0  0  0  0  0  0  0  0  0
    5.7080   -8.2110    0.5510 H   0  0  0  0  0  0  0  0  0  0  0  0
    5.7560   -9.4090   -0.7400 H   0  0  0  0  0  0  0  0  0  0  0  0
    5.1360   -5.5410   -8.9850 H   0  0  0  0  0  0  0  0  0  0  0  0
    5.7190   -7.1920   -9.1780 H   0  0  0  0  0  0  0  0  0  0  0  0
    8.5220   -4.2370   -7.7670 H   0  0  0  0  0  0  0  0  0  0  0  0
    6.8770   -3.7050   -8.1070 H   0  0  0  0  0  0  0  0  0  0  0  0
    2.4480   -6.9770   -1.5320 H   0  0  0  0  0  0  0  0  0  0  0  0
    2.3940   -5.7820   -0.2380 H   0  0  0  0  0  0  0  0  0  0  0  0
    6.2730   -7.1140   -1.5650 H   0  0  0  0  0  0  0  0  0  0  0  0
    4.8590   -7.8040   -2.3560 H   0  0  0  0  0  0  0  0  0  0  0  0
    8.0630   -7.2580   -5.5240 H   0  0  0  0  0  0  0  0  0  0  0  0
    8.8460   -5.8490   -6.2720 H   0  0  0  0  0  0  0  0  0  0  0  0
    3.9810   -5.3200   -6.3830 H   0  0  0  0  0  0  0  0  0  0  0  0
    4.5890   -4.0610   -7.4940 H   0  0  0  0  0  0  0  0  0  0  0  0
    7.9920   -6.5300   -8.4950 H   0  0  0  0  0  0  0  0  0  0  0  0
    4.8510   -5.7920   -0.0490 H   0  0  0  0  0  0  0  0  0  0  0  0
    6.0990   -7.0190   -6.7720 H   0  0  0  0  0  0  0  0  0  0  0  0
    3.5690   -3.5890   -4.8630 H   0  0  0  0  0  0  0  0  0  0  0  0
    3.0640    2.9200   -0.5000 H   0  0  0  0  0  0  0  0  0  0  0  0
    4.4400    2.6840   -1.6210 H   0  0  0  0  0  0  0  0  0  0  0  0
    3.9310    1.3630   -0.5380 H   0  0  0  0  0  0  0  0  0  0  0  0
    4.2350   -1.9220   -6.8020 H   0  0  0  0  0  0  0  0  0  0  0  0
    5.7960   -1.8510   -6.0100 H   0  0  0  0  0  0  0  0  0  0  0  0
    4.2670   -5.5960   -3.0120 H   0  0  0  0  0  0  0  0  0  0  0  0
    3.5460   -4.4640   -1.8660 H   0  0  0  0  0  0  0  0  0  0  0  0
    5.8270   -3.8490   -1.0290 H   0  0  0  0  0  0  0  0  0  0  0  0
    6.5500   -5.0170   -2.1370 H   0  0  0  0  0  0  0  0  0  0  0  0
    6.7050   -2.7170   -3.0760 H   0  0  0  0  0  0  0  0  0  0  0  0
    4.9410   -2.5650   -2.9920 H   0  0  0  0  0  0  0  0  0  0  0  0
  1  3  1  0  0  0  0
  1  5  2  0  0  0  0
  1 33  1  0  0  0  0
  2  4  2  0  0  0  0
  2  5  1  0  0  0  0
  2 34  1  0  0  0  0
  3  6  2  0  0  0  0
  3 35  1  0  0  0  0
  4  6  1  0  0  0  0
  4 36  1  0  0  0  0
  5 25  1  0  0  0  0
  6 32  1  0  0  0  0
  7 29  2  0  0  0  0
  7 30  1  0  0  0  0
  7 31  1  0  0  0  0
  8 10  1  0  0  0  0
  8 11  1  0  0  0  0
  8 37  1  0  0  0  0
  8 38  1  0  0  0  0
  9 12  1  0  0  0  0
  9 13  1  0  0  0  0
  9 39  1  0  0  0  0
  9 40  1  0  0  0  0
 10 14  1  0  0  0  0
 10 41  1  0  0  0  0
 10 42  1  0  0  0  0
 11 15  1  0  0  0  0
 11 43  1  0  0  0  0
 11 44  1  0  0  0  0
 12 16  1  0  0  0  0
 12 45  1  0  0  0  0
 12 46  1  0  0  0  0
 13 17  1  0  0  0  0
 13 47  1  0  0  0  0
 13 48  1  0  0  0  0
 14 20  1  0  0  0  0
 14 49  1  0  0  0  0
 14 50  1  0  0  0  0
 15 20  1  0  0  0  0
 15 51  1  0  0  0  0
 15 52  1  0  0  0  0
 16 21  1  0  0  0  0
 16 53  1  0  0  0  0
 16 54  1  0  0  0  0
 17 21  1  0  0  0  0
 17 55  1  0  0  0  0
 17 56  1  0  0  0  0
 18 22  1  0  0  0  0
 18 29  1  0  0  0  0
 18 57  1  0  0  0  0
 18 58  1  0  0  0  0
 19 23  1  0  0  0  0
 19 30  1  0  0  0  0
 19 59  1  0  0  0  0
 19 60  1  0  0  0  0
 20 22  1  0  0  0  0
 20 61  1  0  0  0  0
 21 26  1  0  0  0  0
 21 62  1  0  0  0  0
 22 30  1  0  0  0  0
 22 63  1  0  0  0  0
 23 25  1  0  0  0  0
 23 31  1  0  0  0  0
 23 64  1  0  0  0  0
 24 32  1  0  0  0  0
 24 65  1  0  0  0  0
 24 66  1  0  0  0  0
 24 67  1  0  0  0  0
 25 68  1  0  0  0  0
 25 69  1  0  0  0  0
 26 27  1  0  0  0  0
 26 70  1  0  0  0  0
 26 71  1  0  0  0  0
 27 28  1  0  0  0  0
 27 72  1  0  0  0  0
 27 73  1  0  0  0  0
 28 31  1  0  0  0  0
 28 74  1  0  0  0  0
 28 75  1  0  0  0  0
M  END
>  <R1>
S-cyclohexyl

>  <R2>
S-4-methoxybenzyl

>  <R3>
3-cyclohexylpropyl

> <IC50_nM>
3872

>  <pIC50>
5.4121

$$$$
38
  MOE2007           3D

 59 63  0  0  1  0  0  0  0  0999 V2000
    6.3630   -4.6970   -4.8400 C   0  0  0  0  0  0  0  0  0  0  0  0
    4.8500    0.1210   -7.5020 C   0  0  0  0  0  0  0  0  0  0  0  0
    6.0440   -0.3260   -6.6630 C   0  0  0  0  0  0  0  0  0  0  0  0
    3.5360   -0.0640   -6.7510 C   0  0  0  0  0  0  0  0  0  0  0  0
    5.8780   -1.7600   -6.1670 C   0  0  0  0  0  0  0  0  0  0  0  0
    3.3660   -1.4980   -6.2550 C   0  0  0  0  0  0  0  0  0  0  0  0
    0.8490   -4.2380   -1.1800 C   0  0  0  0  0  0  0  0  0  0  0  0
    1.4590   -3.3000   -2.2320 C   0  0  0  0  0  0  0  0  0  0  0  0
    2.6550   -3.0360   -0.2000 C   0  0  0  0  0  0  0  0  0  0  0  0
    3.0870   -5.3010   -0.7870 C   0  0  0  0  0  0  0  0  0  0  0  0
    7.6740   -6.1530   -5.8370 C   0  0  0  0  0  0  0  0  0  0  0  0
    4.4510   -4.3790   -6.1800 C   0  0  0  0  0  0  0  0  0  0  0  0
    4.5610   -1.9480   -5.4030 C   0  0  0  0  0  0  0  0  0  0  0  0
    1.9930   -4.4120   -0.1670 C   0  0  3  0  0  0  0  0  0  0  0  0
    2.8920   -3.0830   -1.7110 C   0  0  3  0  0  0  0  0  0  0  0  0
    3.6800   -4.4030   -1.8940 C   0  0  3  0  0  0  0  0  0  0  0  0
    4.3940   -3.4010   -4.9640 C   0  0  2  0  0  0  0  0  0  0  0  0
    6.4130   -5.9930   -6.7340 C   0  0  1  0  0  0  0  0  0  0  0  0
    6.7470   -5.6650   -8.1750 C   0  0  0  0  0  0  0  0  0  0  0  0
    5.1830   -4.2190   -1.7460 C   0  0  0  0  0  0  0  0  0  0  0  0
    5.7760   -3.3200   -2.8240 C   0  0  0  0  0  0  0  0  0  0  0  0
    7.4450   -5.3640   -4.5700 N   0  0  0  0  0  0  0  0  0  0  0  0
    5.7940   -4.8910   -6.0680 N   0  0  0  0  0  0  0  0  0  0  0  0
    5.5460   -3.8300   -4.1500 N   0  0  0  0  0  0  0  0  0  0  0  0
    4.9700    1.1730   -7.7840 H   0  0  0  0  0  0  0  0  0  0  0  0
    4.8220   -0.4580   -8.4340 H   0  0  0  0  0  0  0  0  0  0  0  0
    6.9620   -0.2440   -7.2560 H   0  0  0  0  0  0  0  0  0  0  0  0
    6.1570    0.3460   -5.8030 H   0  0  0  0  0  0  0  0  0  0  0  0
    3.5040    0.6240   -5.8960 H   0  0  0  0  0  0  0  0  0  0  0  0
    2.6970    0.2010   -7.4040 H   0  0  0  0  0  0  0  0  0  0  0  0
    5.9130   -2.4440   -7.0260 H   0  0  0  0  0  0  0  0  0  0  0  0
    6.7260   -2.0190   -5.5210 H   0  0  0  0  0  0  0  0  0  0  0  0
    2.4420   -1.5720   -5.6700 H   0  0  0  0  0  0  0  0  0  0  0  0
    3.2500   -2.1660   -7.1180 H   0  0  0  0  0  0  0  0  0  0  0  0
   -0.0200   -3.7630   -0.7110 H   0  0  0  0  0  0  0  0  0  0  0  0
    0.5250   -5.1900   -1.6150 H   0  0  0  0  0  0  0  0  0  0  0  0
    1.4340   -3.7340   -3.2360 H   0  0  0  0  0  0  0  0  0  0  0  0
    0.9080   -2.3530   -2.2560 H   0  0  0  0  0  0  0  0  0  0  0  0
    1.9820   -2.2280    0.1060 H   0  0  0  0  0  0  0  0  0  0  0  0
    3.5750   -2.9850    0.3900 H   0  0  0  0  0  0  0  0  0  0  0  0
    3.8390   -5.5620   -0.0340 H   0  0  0  0  0  0  0  0  0  0  0  0
    2.6790   -6.2310   -1.1960 H   0  0  0  0  0  0  0  0  0  0  0  0
    7.8350   -7.2060   -5.5840 H   0  0  0  0  0  0  0  0  0  0  0  0
    8.5790   -5.7710   -6.3230 H   0  0  0  0  0  0  0  0  0  0  0  0
    3.7270   -5.1900   -6.0440 H   0  0  0  0  0  0  0  0  0  0  0  0
    4.2680   -3.8860   -7.1380 H   0  0  0  0  0  0  0  0  0  0  0  0
    4.5940   -1.3260   -4.4990 H   0  0  0  0  0  0  0  0  0  0  0  0
    1.6600   -4.7530    0.8160 H   0  0  0  0  0  0  0  0  0  0  0  0
    3.3790   -2.2040   -2.1380 H   0  0  0  0  0  0  0  0  0  0  0  0
    3.4860   -4.8370   -2.8820 H   0  0  0  0  0  0  0  0  0  0  0  0
    3.4520   -3.5280   -4.4190 H   0  0  0  0  0  0  0  0  0  0  0  0
    5.7880   -6.8900   -6.6690 H   0  0  0  0  0  0  0  0  0  0  0  0
    7.3710   -4.7690   -8.2270 H   0  0  0  0  0  0  0  0  0  0  0  0
    7.2900   -6.4930   -8.6380 H   0  0  0  0  0  0  0  0  0  0  0  0
    5.8330   -5.4850   -8.7460 H   0  0  0  0  0  0  0  0  0  0  0  0
    5.6640   -5.2030   -1.8010 H   0  0  0  0  0  0  0  0  0  0  0  0
    5.3990   -3.8080   -0.7520 H   0  0  0  0  0  0  0  0  0  0  0  0
    5.3170   -2.3280   -2.7780 H   0  0  0  0  0  0  0  0  0  0  0  0
    6.8560   -3.2020   -2.6930 H   0  0  0  0  0  0  0  0  0  0  0  0
  1 22  2  0  0  0  0
  1 23  1  0  0  0  0
  1 24  1  0  0  0  0
  2  3  1  0  0  0  0
  2  4  1  0  0  0  0
  2 25  1  0  0  0  0
  2 26  1  0  0  0  0
  3  5  1  0  0  0  0
  3 27  1  0  0  0  0
  3 28  1  0  0  0  0
  4  6  1  0  0  0  0
  4 29  1  0  0  0  0
  4 30  1  0  0  0  0
  5 13  1  0  0  0  0
  5 31  1  0  0  0  0
  5 32  1  0  0  0  0
  6 13  1  0  0  0  0
  6 33  1  0  0  0  0
  6 34  1  0  0  0  0
  7  8  1  0  0  0  0
  7 14  1  0  0  0  0
  7 35  1  0  0  0  0
  7 36  1  0  0  0  0
  8 15  1  0  0  0  0
  8 37  1  0  0  0  0
  8 38  1  0  0  0  0
  9 14  1  0  0  0  0
  9 15  1  0  0  0  0
  9 39  1  0  0  0  0
  9 40  1  0  0  0  0
 10 14  1  0  0  0  0
 10 16  1  0  0  0  0
 10 41  1  0  0  0  0
 10 42  1  0  0  0  0
 11 18  1  0  0  0  0
 11 22  1  0  0  0  0
 11 43  1  0  0  0  0
 11 44  1  0  0  0  0
 12 17  1  0  0  0  0
 12 23  1  0  0  0  0
 12 45  1  0  0  0  0
 12 46  1  0  0  0  0
 13 17  1  0  0  0  0
 13 47  1  0  0  0  0
 14 48  1  0  0  0  0
 15 16  1  0  0  0  0
 15 49  1  0  0  0  0
 16 20  1  0  0  0  0
 16 50  1  0  0  0  0
 17 24  1  0  0  0  0
 17 51  1  0  0  0  0
 18 19  1  0  0  0  0
 18 23  1  0  0  0  0
 18 52  1  0  0  0  0
 19 53  1  0  0  0  0
 19 54  1  0  0  0  0
 19 55  1  0  0  0  0
 20 21  1  0  0  0  0
 20 56  1  0  0  0  0
 20 57  1  0  0  0  0
 21 24  1  0  0  0  0
 21 58  1  0  0  0  0
 21 59  1  0  0  0  0
M  END
>  <R1>
S-methyl

>  <R2>
S-cyclohexyl

>  <R3>
2-norbornylethyl

> <IC50_nM>
4424

>  <pIC50>
5.3542

$$$$
39
  MOE2007           3D

 74 78  0  0  1  0  0  0  0  0999 V2000
    6.5190   -4.7430   -5.0140 C   0  0  0  0  0  0  0  0  0  0  0  0
    7.4820   -6.6750  -11.1060 C   0  0  0  0  0  0  0  0  0  0  0  0
    5.1640   -0.0210   -7.9220 C   0  0  0  0  0  0  0  0  0  0  0  0
    0.9190   -3.4490   -0.0860 C   0  0  0  0  0  0  0  0  0  0  0  0
    8.6670   -6.5000  -10.1620 C   0  0  0  0  0  0  0  0  0  0  0  0
    6.3090   -5.7860  -10.7070 C   0  0  0  0  0  0  0  0  0  0  0  0
    6.3080   -0.4380   -7.0020 C   0  0  0  0  0  0  0  0  0  0  0  0
    3.8090   -0.1800   -7.2390 C   0  0  0  0  0  0  0  0  0  0  0  0
    0.7480   -4.1550   -1.4270 C   0  0  0  0  0  0  0  0  0  0  0  0
    2.2210   -2.6560   -0.0310 C   0  0  0  0  0  0  0  0  0  0  0  0
    8.2650   -6.7240   -8.7060 C   0  0  0  0  0  0  0  0  0  0  0  0
    5.9030   -6.0080   -9.2520 C   0  0  0  0  0  0  0  0  0  0  0  0
    6.1140   -1.8540   -6.4670 C   0  0  0  0  0  0  0  0  0  0  0  0
    3.6110   -1.5970   -6.7040 C   0  0  0  0  0  0  0  0  0  0  0  0
    1.9520   -5.0330   -1.7600 C   0  0  0  0  0  0  0  0  0  0  0  0
    3.4280   -3.5320   -0.3620 C   0  0  0  0  0  0  0  0  0  0  0  0
    7.8820   -6.2320   -5.8850 C   0  0  0  0  0  0  0  0  0  0  0  0
    4.6850   -4.4730   -6.4680 C   0  0  0  0  0  0  0  0  0  0  0  0
    7.0910   -5.8240   -8.2980 C   0  0  0  0  0  0  0  0  0  0  0  0
    4.7550   -2.0160   -5.7720 C   0  0  0  0  0  0  0  0  0  0  0  0
    3.2630   -4.2360   -1.7150 C   0  0  0  0  0  0  0  0  0  0  0  0
    6.6730   -6.1040   -6.8550 C   0  0  2  0  0  0  0  0  0  0  0  0
    4.5620   -3.4530   -5.2930 C   0  0  1  0  0  0  0  0  0  0  0  0
    4.4570   -5.1460   -1.9980 C   0  0  0  0  0  0  0  0  0  0  0  0
    5.7710   -4.3620   -1.9920 C   0  0  0  0  0  0  0  0  0  0  0  0
    5.8220   -3.2960   -3.0820 C   0  0  0  0  0  0  0  0  0  0  0  0
    7.5830   -5.4000   -4.6600 N   0  0  0  0  0  0  0  0  0  0  0  0
    6.0190   -4.9790   -6.2640 N   0  0  0  0  0  0  0  0  0  0  0  0
    5.6660   -3.8520   -4.4010 N   0  0  0  0  0  0  0  0  0  0  0  0
    7.7900   -6.4420  -12.1320 H   0  0  0  0  0  0  0  0  0  0  0  0
    7.1620   -7.7250  -11.1000 H   0  0  0  0  0  0  0  0  0  0  0  0
    5.3010    1.0210   -8.2330 H   0  0  0  0  0  0  0  0  0  0  0  0
    5.1870   -0.6320   -8.8330 H   0  0  0  0  0  0  0  0  0  0  0  0
    0.0700   -2.7780    0.0900 H   0  0  0  0  0  0  0  0  0  0  0  0
    0.9100   -4.1920    0.7210 H   0  0  0  0  0  0  0  0  0  0  0  0
    9.4640   -7.2000  -10.4360 H   0  0  0  0  0  0  0  0  0  0  0  0
    9.0780   -5.4890  -10.2750 H   0  0  0  0  0  0  0  0  0  0  0  0
    6.5830   -4.7330  -10.8520 H   0  0  0  0  0  0  0  0  0  0  0  0
    5.4540   -5.9860  -11.3620 H   0  0  0  0  0  0  0  0  0  0  0  0
    7.2580   -0.3760   -7.5450 H   0  0  0  0  0  0  0  0  0  0  0  0
    6.3740    0.2640   -6.1620 H   0  0  0  0  0  0  0  0  0  0  0  0
    3.7310    0.5360   -6.4120 H   0  0  0  0  0  0  0  0  0  0  0  0
    3.0090    0.0620   -7.9480 H   0  0  0  0  0  0  0  0  0  0  0  0
   -0.1610   -4.7680   -1.4080 H   0  0  0  0  0  0  0  0  0  0  0  0
    0.6120   -3.4070   -2.2180 H   0  0  0  0  0  0  0  0  0  0  0  0
    2.1700   -1.8220   -0.7410 H   0  0  0  0  0  0  0  0  0  0  0  0
    2.3450   -2.2200    0.9660 H   0  0  0  0  0  0  0  0  0  0  0  0
    7.9940   -7.7780   -8.5650 H   0  0  0  0  0  0  0  0  0  0  0  0
    9.1280   -6.5290   -8.0590 H   0  0  0  0  0  0  0  0  0  0  0  0
    5.1010   -5.3090   -8.9890 H   0  0  0  0  0  0  0  0  0  0  0  0
    5.4910   -7.0200   -9.1430 H   0  0  0  0  0  0  0  0  0  0  0  0
    6.1950   -2.5670   -7.2980 H   0  0  0  0  0  0  0  0  0  0  0  0
    6.9230   -2.0900   -5.7660 H   0  0  0  0  0  0  0  0  0  0  0  0
    2.6540   -1.6500   -6.1700 H   0  0  0  0  0  0  0  0  0  0  0  0
    3.5420   -2.2940   -7.5490 H   0  0  0  0  0  0  0  0  0  0  0  0
    1.9970   -5.8670   -1.0480 H   0  0  0  0  0  0  0  0  0  0  0  0
    1.8150   -5.4710   -2.7550 H   0  0  0  0  0  0  0  0  0  0  0  0
    4.3320   -2.9110   -0.3700 H   0  0  0  0  0  0  0  0  0  0  0  0
    3.5620   -4.2760    0.4340 H   0  0  0  0  0  0  0  0  0  0  0  0
    8.0270   -7.2750   -5.5860 H   0  0  0  0  0  0  0  0  0  0  0  0
    8.8130   -5.8670   -6.3320 H   0  0  0  0  0  0  0  0  0  0  0  0
    3.9530   -5.2790   -6.3460 H   0  0  0  0  0  0  0  0  0  0  0  0
    4.5560   -4.0140   -7.4520 H   0  0  0  0  0  0  0  0  0  0  0  0
    7.4200   -4.7780   -8.3510 H   0  0  0  0  0  0  0  0  0  0  0  0
    4.7390   -1.3630   -4.8890 H   0  0  0  0  0  0  0  0  0  0  0  0
    3.2310   -3.4720   -2.5020 H   0  0  0  0  0  0  0  0  0  0  0  0
    6.0440   -6.9980   -6.7940 H   0  0  0  0  0  0  0  0  0  0  0  0
    3.5900   -3.5620   -4.7970 H   0  0  0  0  0  0  0  0  0  0  0  0
    4.4930   -5.9380   -1.2400 H   0  0  0  0  0  0  0  0  0  0  0  0
    4.3100   -5.6320   -2.9690 H   0  0  0  0  0  0  0  0  0  0  0  0
    5.9160   -3.8950   -1.0100 H   0  0  0  0  0  0  0  0  0  0  0  0
    6.6050   -5.0580   -2.1450 H   0  0  0  0  0  0  0  0  0  0  0  0
    6.7700   -2.7490   -3.0590 H   0  0  0  0  0  0  0  0  0  0  0  0
    5.0100   -2.5770   -2.9410 H   0  0  0  0  0  0  0  0  0  0  0  0
  1 27  2  0  0  0  0
  1 28  1  0  0  0  0
  1 29  1  0  0  0  0
  2  5  1  0  0  0  0
  2  6  1  0  0  0  0
  2 30  1  0  0  0  0
  2 31  1  0  0  0  0
  3  7  1  0  0  0  0
  3  8  1  0  0  0  0
  3 32  1  0  0  0  0
  3 33  1  0  0  0  0
  4  9  1  0  0  0  0
  4 10  1  0  0  0  0
  4 34  1  0  0  0  0
  4 35  1  0  0  0  0
  5 11  1  0  0  0  0
  5 36  1  0  0  0  0
  5 37  1  0  0  0  0
  6 12  1  0  0  0  0
  6 38  1  0  0  0  0
  6 39  1  0  0  0  0
  7 13  1  0  0  0  0
  7 40  1  0  0  0  0
  7 41  1  0  0  0  0
  8 14  1  0  0  0  0
  8 42  1  0  0  0  0
  8 43  1  0  0  0  0
  9 15  1  0  0  0  0
  9 44  1  0  0  0  0
  9 45  1  0  0  0  0
 10 16  1  0  0  0  0
 10 46  1  0  0  0  0
 10 47  1  0  0  0  0
 11 19  1  0  0  0  0
 11 48  1  0  0  0  0
 11 49  1  0  0  0  0
 12 19  1  0  0  0  0
 12 50  1  0  0  0  0
 12 51  1  0  0  0  0
 13 20  1  0  0  0  0
 13 52  1  0  0  0  0
 13 53  1  0  0  0  0
 14 20  1  0  0  0  0
 14 54  1  0  0  0  0
 14 55  1  0  0  0  0
 15 21  1  0  0  0  0
 15 56  1  0  0  0  0
 15 57  1  0  0  0  0
 16 21  1  0  0  0  0
 16 58  1  0  0  0  0
 16 59  1  0  0  0  0
 17 22  1  0  0  0  0
 17 27  1  0  0  0  0
 17 60  1  0  0  0  0
 17 61  1  0  0  0  0
 18 23  1  0  0  0  0
 18 28  1  0  0  0  0
 18 62  1  0  0  0  0
 18 63  1  0  0  0  0
 19 22  1  0  0  0  0
 19 64  1  0  0  0  0
 20 23  1  0  0  0  0
 20 65  1  0  0  0  0
 21 24  1  0  0  0  0
 21 66  1  0  0  0  0
 22 28  1  0  0  0  0
 22 67  1  0  0  0  0
 23 29  1  0  0  0  0
 23 68  1  0  0  0  0
 24 25  1  0  0  0  0
 24 69  1  0  0  0  0
 24 70  1  0  0  0  0
 25 26  1  0  0  0  0
 25 71  1  0  0  0  0
 25 72  1  0  0  0  0
 26 29  1  0  0  0  0
 26 73  1  0  0  0  0
 26 74  1  0  0  0  0
M  END
>  <R1>
S-cyclohexyl

>  <R2>
S-cyclohexyl

>  <R3>
3-cyclohexylpropyl

> <IC50_nM>
4482

>  <pIC50>
5.3485

$$$$
40
  MOE2007           3D

 80 86  0  0  1  0  0  0  0  0999 V2000
    4.2060    0.3090   -5.3320 C   0  0  0  0  0  0  0  0  0  0  0  0
    4.9680   -0.7200   -3.2830 C   0  0  0  0  0  0  0  0  0  0  0  0
    3.3780    1.1570   -4.5970 C   0  0  0  0  0  0  0  0  0  0  0  0
    4.1400    0.1280   -2.5490 C   0  0  0  0  0  0  0  0  0  0  0  0
    5.0010   -0.6300   -4.6750 C   0  0  0  0  0  0  0  0  0  0  0  0
    3.3440    1.0670   -3.2060 C   0  0  0  0  0  0  0  0  0  0  0  0
    6.1150   -4.8400   -5.0200 C   0  0  0  0  0  0  0  0  0  0  0  0
   10.5060   -3.5280   -8.6590 C   0  0  0  0  0  0  0  0  0  0  0  0
    9.8090   -4.6180   -9.4670 C   0  0  0  0  0  0  0  0  0  0  0  0
   10.6740   -3.9330   -7.1980 C   0  0  0  0  0  0  0  0  0  0  0  0
    8.4760   -5.0200   -8.8400 C   0  0  0  0  0  0  0  0  0  0  0  0
    9.3420   -4.3330   -6.5670 C   0  0  0  0  0  0  0  0  0  0  0  0
    2.0890   -2.9120    0.4390 C   0  0  0  0  0  0  0  0  0  0  0  0
    2.0820   -5.3860    0.8480 C   0  0  0  0  0  0  0  0  0  0  0  0
    0.2280   -4.3270   -0.4680 C   0  0  0  0  0  0  0  0  0  0  0  0
    3.7680   -4.3770   -0.7110 C   0  0  0  0  0  0  0  0  0  0  0  0
    1.9100   -3.3160   -2.0300 C   0  0  0  0  0  0  0  0  0  0  0  0
    1.9030   -5.7950   -1.6200 C   0  0  0  0  0  0  0  0  0  0  0  0
    7.4150   -6.5680   -5.4160 C   0  0  0  0  0  0  0  0  0  0  0  0
    5.9250   -3.5830   -7.0040 C   0  0  0  0  0  0  0  0  0  0  0  0
    8.6430   -5.4360   -7.3720 C   0  0  0  0  0  0  0  0  0  0  0  0
    2.9740   -4.1600    0.5890 C   0  0  0  0  0  0  0  0  0  0  0  0
    1.1110   -3.0960   -0.7330 C   0  0  0  0  0  0  0  0  0  0  0  0
    1.1040   -5.5820   -0.3230 C   0  0  0  0  0  0  0  0  0  0  0  0
    7.2900   -5.7820   -6.7520 C   0  0  2  0  0  0  0  0  0  0  0  0
    5.1830   -2.8370   -5.8510 C   0  0  1  0  0  0  0  0  0  0  0  0
    2.8050   -4.5720   -1.9070 C   0  0  0  0  0  0  0  0  0  0  0  0
    2.5510    1.7500   -1.0710 C   0  0  0  0  0  0  0  0  0  0  0  0
    5.8950   -1.5460   -5.4670 C   0  0  0  0  0  0  0  0  0  0  0  0
    3.5990   -4.7880   -3.1980 C   0  0  0  0  0  0  0  0  0  0  0  0
    4.5170   -3.6180   -3.5170 C   0  0  0  0  0  0  0  0  0  0  0  0
    6.4860   -5.9270   -4.4120 N   0  0  0  0  0  0  0  0  0  0  0  0
    6.6130   -4.6180   -6.2740 N   0  0  0  0  0  0  0  0  0  0  0  0
    5.2450   -3.8080   -4.7410 N   0  0  0  0  0  0  0  0  0  0  0  0
    2.5360    1.8960   -2.4900 O   0  0  0  0  0  0  0  0  0  0  0  0
    4.2260    0.3860   -6.4160 H   0  0  0  0  0  0  0  0  0  0  0  0
    5.5840   -1.4500   -2.7620 H   0  0  0  0  0  0  0  0  0  0  0  0
    2.7600    1.8870   -5.1140 H   0  0  0  0  0  0  0  0  0  0  0  0
    4.1180    0.0520   -1.4650 H   0  0  0  0  0  0  0  0  0  0  0  0
   11.4860   -3.3120   -9.0980 H   0  0  0  0  0  0  0  0  0  0  0  0
    9.9200   -2.6020   -8.7160 H   0  0  0  0  0  0  0  0  0  0  0  0
    9.6440   -4.2680  -10.4920 H   0  0  0  0  0  0  0  0  0  0  0  0
   10.4610   -5.4980   -9.5310 H   0  0  0  0  0  0  0  0  0  0  0  0
   11.3770   -4.7730   -7.1310 H   0  0  0  0  0  0  0  0  0  0  0  0
   11.1140   -3.1030   -6.6340 H   0  0  0  0  0  0  0  0  0  0  0  0
    7.7760   -4.1770   -8.9120 H   0  0  0  0  0  0  0  0  0  0  0  0
    8.0400   -5.8440   -9.4160 H   0  0  0  0  0  0  0  0  0  0  0  0
    9.5180   -4.6740   -5.5400 H   0  0  0  0  0  0  0  0  0  0  0  0
    8.6940   -3.4500   -6.5030 H   0  0  0  0  0  0  0  0  0  0  0  0
    1.5320   -2.7340    1.3670 H   0  0  0  0  0  0  0  0  0  0  0  0
    2.7150   -2.0270    0.2690 H   0  0  0  0  0  0  0  0  0  0  0  0
    2.7030   -6.2820    0.9720 H   0  0  0  0  0  0  0  0  0  0  0  0
    1.5240   -5.2520    1.7830 H   0  0  0  0  0  0  0  0  0  0  0  0
   -0.3620   -4.1740    0.4440 H   0  0  0  0  0  0  0  0  0  0  0  0
   -0.4850   -4.4590   -1.2900 H   0  0  0  0  0  0  0  0  0  0  0  0
    4.4260   -3.5170   -0.8900 H   0  0  0  0  0  0  0  0  0  0  0  0
    4.4200   -5.2540   -0.6020 H   0  0  0  0  0  0  0  0  0  0  0  0
    1.2180   -3.4250   -2.8750 H   0  0  0  0  0  0  0  0  0  0  0  0
    2.5250   -2.4310   -2.2380 H   0  0  0  0  0  0  0  0  0  0  0  0
    2.5120   -6.7040   -1.5320 H   0  0  0  0  0  0  0  0  0  0  0  0
    1.2110   -5.9600   -2.4560 H   0  0  0  0  0  0  0  0  0  0  0  0
    7.1280   -7.6150   -5.5580 H   0  0  0  0  0  0  0  0  0  0  0  0
    8.4330   -6.5400   -5.0120 H   0  0  0  0  0  0  0  0  0  0  0  0
    5.1990   -4.0270   -7.6930 H   0  0  0  0  0  0  0  0  0  0  0  0
    6.6080   -2.9390   -7.5640 H   0  0  0  0  0  0  0  0  0  0  0  0
    9.2650   -6.3400   -7.3370 H   0  0  0  0  0  0  0  0  0  0  0  0
    3.6670   -4.0240    1.4270 H   0  0  0  0  0  0  0  0  0  0  0  0
    0.4830   -2.2040   -0.8340 H   0  0  0  0  0  0  0  0  0  0  0  0
    0.4700   -6.4550   -0.1320 H   0  0  0  0  0  0  0  0  0  0  0  0
    6.6620   -6.3360   -7.4590 H   0  0  0  0  0  0  0  0  0  0  0  0
    4.1470   -2.6290   -6.1390 H   0  0  0  0  0  0  0  0  0  0  0  0
    1.8620    2.4710   -0.6230 H   0  0  0  0  0  0  0  0  0  0  0  0
    3.5640    1.9170   -0.6970 H   0  0  0  0  0  0  0  0  0  0  0  0
    2.2320    0.7380   -0.8140 H   0  0  0  0  0  0  0  0  0  0  0  0
    6.2420   -1.0340   -6.3720 H   0  0  0  0  0  0  0  0  0  0  0  0
    6.7940   -1.7810   -4.8870 H   0  0  0  0  0  0  0  0  0  0  0  0
    2.8870   -4.9210   -4.0180 H   0  0  0  0  0  0  0  0  0  0  0  0
    4.1750   -5.7130   -3.1060 H   0  0  0  0  0  0  0  0  0  0  0  0
    3.9240   -2.7060   -3.6360 H   0  0  0  0  0  0  0  0  0  0  0  0
    5.2450   -3.4510   -2.7170 H   0  0  0  0  0  0  0  0  0  0  0  0
  1  3  1  0  0  0  0
  1  5  2  0  0  0  0
  1 36  1  0  0  0  0
  2  4  2  0  0  0  0
  2  5  1  0  0  0  0
  2 37  1  0  0  0  0
  3  6  2  0  0  0  0
  3 38  1  0  0  0  0
  4  6  1  0  0  0  0
  4 39  1  0  0  0  0
  5 29  1  0  0  0  0
  6 35  1  0  0  0  0
  7 32  2  0  0  0  0
  7 33  1  0  0  0  0
  7 34  1  0  0  0  0
  8  9  1  0  0  0  0
  8 10  1  0  0  0  0
  8 40  1  0  0  0  0
  8 41  1  0  0  0  0
  9 11  1  0  0  0  0
  9 42  1  0  0  0  0
  9 43  1  0  0  0  0
 10 12  1  0  0  0  0
 10 44  1  0  0  0  0
 10 45  1  0  0  0  0
 11 21  1  0  0  0  0
 11 46  1  0  0  0  0
 11 47  1  0  0  0  0
 12 21  1  0  0  0  0
 12 48  1  0  0  0  0
 12 49  1  0  0  0  0
 13 22  1  0  0  0  0
 13 23  1  0  0  0  0
 13 50  1  0  0  0  0
 13 51  1  0  0  0  0
 14 22  1  0  0  0  0
 14 24  1  0  0  0  0
 14 52  1  0  0  0  0
 14 53  1  0  0  0  0
 15 23  1  0  0  0  0
 15 24  1  0  0  0  0
 15 54  1  0  0  0  0
 15 55  1  0  0  0  0
 16 22  1  0  0  0  0
 16 27  1  0  0  0  0
 16 56  1  0  0  0  0
 16 57  1  0  0  0  0
 17 23  1  0  0  0  0
 17 27  1  0  0  0  0
 17 58  1  0  0  0  0
 17 59  1  0  0  0  0
 18 24  1  0  0  0  0
 18 27  1  0  0  0  0
 18 60  1  0  0  0  0
 18 61  1  0  0  0  0
 19 25  1  0  0  0  0
 19 32  1  0  0  0  0
 19 62  1  0  0  0  0
 19 63  1  0  0  0  0
 20 26  1  0  0  0  0
 20 33  1  0  0  0  0
 20 64  1  0  0  0  0
 20 65  1  0  0  0  0
 21 25  1  0  0  0  0
 21 66  1  0  0  0  0
 22 67  1  0  0  0  0
 23 68  1  0  0  0  0
 24 69  1  0  0  0  0
 25 33  1  0  0  0  0
 25 70  1  0  0  0  0
 26 29  1  0  0  0  0
 26 34  1  0  0  0  0
 26 71  1  0  0  0  0
 27 30  1  0  0  0  0
 28 35  1  0  0  0  0
 28 72  1  0  0  0  0
 28 73  1  0  0  0  0
 28 74  1  0  0  0  0
 29 75  1  0  0  0  0
 29 76  1  0  0  0  0
 30 31  1  0  0  0  0
 30 77  1  0  0  0  0
 30 78  1  0  0  0  0
 31 34  1  0  0  0  0
 31 79  1  0  0  0  0
 31 80  1  0  0  0  0
M  END
>  <R1>
S-cyclohexyl

>  <R2>
S-4-methoxybenzyl

>  <R3>
1-adamantylethyl

> <IC50_nM>
4923

>  <pIC50>
5.3078

$$$$
41
  MOE2007           3D

 75 79  0  0  1  0  0  0  0  0999 V2000
    2.7640   -1.1390   -3.4960 C   0  0  0  0  0  0  0  0  0  0  0  0
    4.5640   -0.2030   -4.8060 C   0  0  0  0  0  0  0  0  0  0  0  0
    2.5430    0.1070   -2.9090 C   0  0  0  0  0  0  0  0  0  0  0  0
    4.3440    1.0430   -4.2190 C   0  0  0  0  0  0  0  0  0  0  0  0
    3.7740   -1.2940   -4.4440 C   0  0  0  0  0  0  0  0  0  0  0  0
    3.3330    1.1980   -3.2700 C   0  0  0  0  0  0  0  0  0  0  0  0
    6.0340   -5.2700   -5.4190 C   0  0  0  0  0  0  0  0  0  0  0  0
   11.2230   -6.1880   -3.4190 C   0  0  0  0  0  0  0  0  0  0  0  0
    0.8710   -3.6840    0.0480 C   0  0  0  0  0  0  0  0  0  0  0  0
    9.9030   -5.7480   -2.7940 C   0  0  0  0  0  0  0  0  0  0  0  0
   11.6500   -5.2530   -4.5460 C   0  0  0  0  0  0  0  0  0  0  0  0
    0.5870   -4.5480   -1.1770 C   0  0  0  0  0  0  0  0  0  0  0  0
    2.1900   -2.9300   -0.0900 C   0  0  0  0  0  0  0  0  0  0  0  0
    8.8040   -5.6000   -3.8450 C   0  0  0  0  0  0  0  0  0  0  0  0
   10.5540   -5.1040   -5.6000 C   0  0  0  0  0  0  0  0  0  0  0  0
    1.7450   -5.4960   -1.4790 C   0  0  0  0  0  0  0  0  0  0  0  0
    3.3510   -3.8760   -0.3900 C   0  0  0  0  0  0  0  0  0  0  0  0
    7.7520   -5.9640   -6.6020 C   0  0  0  0  0  0  0  0  0  0  0  0
    6.4880   -3.0830   -4.6510 C   0  0  0  0  0  0  0  0  0  0  0  0
    9.2260   -4.6530   -4.9760 C   0  0  0  0  0  0  0  0  0  0  0  0
    3.0720   -4.7400   -1.6280 C   0  0  0  0  0  0  0  0  0  0  0  0
    8.1340   -4.5640   -6.0400 C   0  0  2  0  0  0  0  0  0  0  0  0
    5.0190   -3.4650   -4.2860 C   0  0  2  0  0  0  0  0  0  0  0  0
    2.0650    2.5000   -1.7360 C   0  0  0  0  0  0  0  0  0  0  0  0
    4.0120   -2.6380   -5.0780 C   0  0  0  0  0  0  0  0  0  0  0  0
    4.2230   -5.7140   -1.8750 C   0  0  0  0  0  0  0  0  0  0  0  0
    3.9840   -6.5530   -3.1330 C   0  0  0  0  0  0  0  0  0  0  0  0
    3.7900   -5.6970   -4.3800 C   0  0  0  0  0  0  0  0  0  0  0  0
    6.4240   -6.3650   -6.0010 N   0  0  0  0  0  0  0  0  0  0  0  0
    6.8750   -4.1970   -5.4760 N   0  0  0  0  0  0  0  0  0  0  0  0
    4.9420   -4.8860   -4.6750 N   0  0  0  0  0  0  0  0  0  0  0  0
    3.1160    2.4140   -2.6980 O   0  0  0  0  0  0  0  0  0  0  0  0
    2.1430   -1.9840   -3.2080 H   0  0  0  0  0  0  0  0  0  0  0  0
    5.3550   -0.3140   -5.5440 H   0  0  0  0  0  0  0  0  0  0  0  0
    1.7540    0.2220   -2.1700 H   0  0  0  0  0  0  0  0  0  0  0  0
    4.9630    1.8890   -4.5040 H   0  0  0  0  0  0  0  0  0  0  0  0
   12.0030   -6.2190   -2.6500 H   0  0  0  0  0  0  0  0  0  0  0  0
   11.1200   -7.2080   -3.8100 H   0  0  0  0  0  0  0  0  0  0  0  0
    0.0520   -2.9710    0.1950 H   0  0  0  0  0  0  0  0  0  0  0  0
    0.9060   -4.3200    0.9420 H   0  0  0  0  0  0  0  0  0  0  0  0
    9.5930   -6.4770   -2.0370 H   0  0  0  0  0  0  0  0  0  0  0  0
   10.0440   -4.7910   -2.2780 H   0  0  0  0  0  0  0  0  0  0  0  0
   11.8930   -4.2680   -4.1310 H   0  0  0  0  0  0  0  0  0  0  0  0
   12.5630   -5.6360   -5.0170 H   0  0  0  0  0  0  0  0  0  0  0  0
   -0.3300   -5.1260   -1.0160 H   0  0  0  0  0  0  0  0  0  0  0  0
    0.4090   -3.9020   -2.0460 H   0  0  0  0  0  0  0  0  0  0  0  0
    2.1050   -2.1910   -0.8960 H   0  0  0  0  0  0  0  0  0  0  0  0
    2.3960   -2.3760    0.8320 H   0  0  0  0  0  0  0  0  0  0  0  0
    8.5640   -6.5890   -4.2550 H   0  0  0  0  0  0  0  0  0  0  0  0
    7.8930   -5.2250   -3.3640 H   0  0  0  0  0  0  0  0  0  0  0  0
   10.8770   -4.3800   -6.3570 H   0  0  0  0  0  0  0  0  0  0  0  0
   10.4180   -6.0640   -6.1160 H   0  0  0  0  0  0  0  0  0  0  0  0
    1.8250   -6.2350   -0.6710 H   0  0  0  0  0  0  0  0  0  0  0  0
    1.5260   -6.0520   -2.3980 H   0  0  0  0  0  0  0  0  0  0  0  0
    4.2650   -3.2890   -0.5420 H   0  0  0  0  0  0  0  0  0  0  0  0
    3.5270   -4.5180    0.4820 H   0  0  0  0  0  0  0  0  0  0  0  0
    7.6290   -5.9190   -7.6910 H   0  0  0  0  0  0  0  0  0  0  0  0
    8.5050   -6.7260   -6.3720 H   0  0  0  0  0  0  0  0  0  0  0  0
    6.5670   -2.1270   -5.1770 H   0  0  0  0  0  0  0  0  0  0  0  0
    7.0990   -3.0460   -3.7430 H   0  0  0  0  0  0  0  0  0  0  0  0
    9.3660   -3.6500   -4.5540 H   0  0  0  0  0  0  0  0  0  0  0  0
    2.9990   -4.0800   -2.5010 H   0  0  0  0  0  0  0  0  0  0  0  0
    8.4360   -3.8880   -6.8470 H   0  0  0  0  0  0  0  0  0  0  0  0
    4.8500   -3.3400   -3.2100 H   0  0  0  0  0  0  0  0  0  0  0  0
    2.0000    3.5240   -1.3590 H   0  0  0  0  0  0  0  0  0  0  0  0
    2.2650    1.8090   -0.9140 H   0  0  0  0  0  0  0  0  0  0  0  0
    1.1220    2.2300   -2.2160 H   0  0  0  0  0  0  0  0  0  0  0  0
    3.0660   -3.1860   -5.1540 H   0  0  0  0  0  0  0  0  0  0  0  0
    4.3720   -2.5070   -6.1040 H   0  0  0  0  0  0  0  0  0  0  0  0
    5.1560   -5.1480   -1.9780 H   0  0  0  0  0  0  0  0  0  0  0  0
    4.3310   -6.3650   -1.0000 H   0  0  0  0  0  0  0  0  0  0  0  0
    4.8260   -7.2400   -3.2820 H   0  0  0  0  0  0  0  0  0  0  0  0
    3.0870   -7.1680   -2.9890 H   0  0  0  0  0  0  0  0  0  0  0  0
    2.9280   -5.0300   -4.2740 H   0  0  0  0  0  0  0  0  0  0  0  0
    3.6190   -6.3380   -5.2510 H   0  0  0  0  0  0  0  0  0  0  0  0
  1  3  1  0  0  0  0
  1  5  2  0  0  0  0
  1 33  1  0  0  0  0
  2  4  2  0  0  0  0
  2  5  1  0  0  0  0
  2 34  1  0  0  0  0
  3  6  2  0  0  0  0
  3 35  1  0  0  0  0
  4  6  1  0  0  0  0
  4 36  1  0  0  0  0
  5 25  1  0  0  0  0
  6 32  1  0  0  0  0
  7 29  2  0  0  0  0
  7 30  1  0  0  0  0
  7 31  1  0  0  0  0
  8 10  1  0  0  0  0
  8 11  1  0  0  0  0
  8 37  1  0  0  0  0
  8 38  1  0  0  0  0
  9 12  1  0  0  0  0
  9 13  1  0  0  0  0
  9 39  1  0  0  0  0
  9 40  1  0  0  0  0
 10 14  1  0  0  0  0
 10 41  1  0  0  0  0
 10 42  1  0  0  0  0
 11 15  1  0  0  0  0
 11 43  1  0  0  0  0
 11 44  1  0  0  0  0
 12 16  1  0  0  0  0
 12 45  1  0  0  0  0
 12 46  1  0  0  0  0
 13 17  1  0  0  0  0
 13 47  1  0  0  0  0
 13 48  1  0  0  0  0
 14 20  1  0  0  0  0
 14 49  1  0  0  0  0
 14 50  1  0  0  0  0
 15 20  1  0  0  0  0
 15 51  1  0  0  0  0
 15 52  1  0  0  0  0
 16 21  1  0  0  0  0
 16 53  1  0  0  0  0
 16 54  1  0  0  0  0
 17 21  1  0  0  0  0
 17 55  1  0  0  0  0
 17 56  1  0  0  0  0
 18 22  1  0  0  0  0
 18 29  1  0  0  0  0
 18 57  1  0  0  0  0
 18 58  1  0  0  0  0
 19 23  1  0  0  0  0
 19 30  1  0  0  0  0
 19 59  1  0  0  0  0
 19 60  1  0  0  0  0
 20 22  1  0  0  0  0
 20 61  1  0  0  0  0
 21 26  1  0  0  0  0
 21 62  1  0  0  0  0
 22 30  1  0  0  0  0
 22 63  1  0  0  0  0
 23 25  1  0  0  0  0
 23 31  1  0  0  0  0
 23 64  1  0  0  0  0
 24 32  1  0  0  0  0
 24 65  1  0  0  0  0
 24 66  1  0  0  0  0
 24 67  1  0  0  0  0
 25 68  1  0  0  0  0
 25 69  1  0  0  0  0
 26 27  1  0  0  0  0
 26 70  1  0  0  0  0
 26 71  1  0  0  0  0
 27 28  1  0  0  0  0
 27 72  1  0  0  0  0
 27 73  1  0  0  0  0
 28 31  1  0  0  0  0
 28 74  1  0  0  0  0
 28 75  1  0  0  0  0
M  END
>  <R1>
S-cyclohexyl

>  <R2>
R-4-methoxybenzyl

>  <R3>
3-cyclohexylpropyl

> <IC50_nM>
5026

>  <pIC50>
5.2988

$$$$
42
  MOE2007           3D

 58 61  0  0  1  0  0  0  0  0999 V2000
    6.3180   -4.8370   -4.8570 C   0  0  0  0  0  0  0  0  0  0  0  0
    5.3870    0.4930   -6.6760 C   0  0  0  0  0  0  0  0  0  0  0  0
    6.3520   -0.1640   -5.6950 C   0  0  0  0  0  0  0  0  0  0  0  0
    3.9340    0.1910   -6.3210 C   0  0  0  0  0  0  0  0  0  0  0  0
    6.1040   -1.6670   -5.5820 C   0  0  0  0  0  0  0  0  0  0  0  0
    3.6820   -1.3100   -6.2090 C   0  0  0  0  0  0  0  0  0  0  0  0
    1.6090   -4.9070   -1.8120 C   0  0  0  0  0  0  0  0  0  0  0  0
    2.2500   -2.8070   -0.5640 C   0  0  0  0  0  0  0  0  0  0  0  0
    3.0540   -5.0710   -2.2790 C   0  0  0  0  0  0  0  0  0  0  0  0
    3.6960   -2.9710   -1.0320 C   0  0  0  0  0  0  0  0  0  0  0  0
    7.8630   -6.0810   -5.8060 C   0  0  0  0  0  0  0  0  0  0  0  0
    4.7790   -4.1720   -6.5120 C   0  0  0  0  0  0  0  0  0  0  0  0
    4.6460   -1.9740   -5.2160 C   0  0  0  0  0  0  0  0  0  0  0  0
    1.5260   -4.1570   -0.4760 C   0  0  0  0  0  0  0  0  0  0  0  0
    3.7780   -3.7210   -2.3670 C   0  0  0  0  0  0  0  0  0  0  0  0
    4.4100   -3.4820   -5.1610 C   0  0  2  0  0  0  0  0  0  0  0  0
    6.8520   -5.6880   -6.9200 C   0  0  1  0  0  0  0  0  0  0  0  0
    0.0710   -3.9610   -0.0570 C   0  0  0  0  0  0  0  0  0  0  0  0
    7.5160   -5.0630   -8.1310 C   0  0  0  0  0  0  0  0  0  0  0  0
    5.2330   -3.9160   -2.7880 C   0  0  0  0  0  0  0  0  0  0  0  0
    7.3180   -5.5820   -4.4890 N   0  0  0  0  0  0  0  0  0  0  0  0
    6.0660   -4.7390   -6.1960 N   0  0  0  0  0  0  0  0  0  0  0  0
    5.3410   -4.1150   -4.2100 N   0  0  0  0  0  0  0  0  0  0  0  0
    5.5480    1.5770   -6.6820 H   0  0  0  0  0  0  0  0  0  0  0  0
    5.5960    0.1330   -7.6910 H   0  0  0  0  0  0  0  0  0  0  0  0
    7.3840    0.0160   -6.0170 H   0  0  0  0  0  0  0  0  0  0  0  0
    6.2410    0.2990   -4.7060 H   0  0  0  0  0  0  0  0  0  0  0  0
    3.6820    0.6760   -5.3690 H   0  0  0  0  0  0  0  0  0  0  0  0
    3.2720    0.6200   -7.0820 H   0  0  0  0  0  0  0  0  0  0  0  0
    6.3590   -2.1470   -6.5350 H   0  0  0  0  0  0  0  0  0  0  0  0
    6.7760   -2.0880   -4.8240 H   0  0  0  0  0  0  0  0  0  0  0  0
    2.6450   -1.4800   -5.8940 H   0  0  0  0  0  0  0  0  0  0  0  0
    3.7920   -1.7690   -7.2000 H   0  0  0  0  0  0  0  0  0  0  0  0
    1.0410   -4.3670   -2.5800 H   0  0  0  0  0  0  0  0  0  0  0  0
    1.1480   -5.8970   -1.7130 H   0  0  0  0  0  0  0  0  0  0  0  0
    2.2420   -2.3140    0.4150 H   0  0  0  0  0  0  0  0  0  0  0  0
    1.7200   -2.1430   -1.2590 H   0  0  0  0  0  0  0  0  0  0  0  0
    3.5840   -5.7350   -1.5850 H   0  0  0  0  0  0  0  0  0  0  0  0
    3.0630   -5.5640   -3.2580 H   0  0  0  0  0  0  0  0  0  0  0  0
    4.1570   -1.9820   -1.1300 H   0  0  0  0  0  0  0  0  0  0  0  0
    4.2640   -3.5120   -0.2630 H   0  0  0  0  0  0  0  0  0  0  0  0
    7.9810   -7.1680   -5.7590 H   0  0  0  0  0  0  0  0  0  0  0  0
    8.8500   -5.6320   -5.9640 H   0  0  0  0  0  0  0  0  0  0  0  0
    4.0620   -4.9690   -6.7360 H   0  0  0  0  0  0  0  0  0  0  0  0
    4.8210   -3.4750   -7.3540 H   0  0  0  0  0  0  0  0  0  0  0  0
    4.4460   -1.5670   -4.2160 H   0  0  0  0  0  0  0  0  0  0  0  0
    2.0210   -4.7640    0.2930 H   0  0  0  0  0  0  0  0  0  0  0  0
    3.2970   -3.1140   -3.1410 H   0  0  0  0  0  0  0  0  0  0  0  0
    3.3670   -3.6950   -4.9000 H   0  0  0  0  0  0  0  0  0  0  0  0
    6.2490   -6.5570   -7.2060 H   0  0  0  0  0  0  0  0  0  0  0  0
   -0.4500   -3.3600   -0.8010 H   0  0  0  0  0  0  0  0  0  0  0  0
   -0.4220   -4.9280    0.0290 H   0  0  0  0  0  0  0  0  0  0  0  0
    0.0290   -3.4520    0.9050 H   0  0  0  0  0  0  0  0  0  0  0  0
    8.1140   -4.1980   -7.8330 H   0  0  0  0  0  0  0  0  0  0  0  0
    8.1720   -5.7870   -8.6210 H   0  0  0  0  0  0  0  0  0  0  0  0
    6.7630   -4.7330   -8.8510 H   0  0  0  0  0  0  0  0  0  0  0  0
    5.6610   -4.7940   -2.2940 H   0  0  0  0  0  0  0  0  0  0  0  0
    5.8330   -3.0390   -2.5280 H   0  0  0  0  0  0  0  0  0  0  0  0
  1 21  2  0  0  0  0
  1 22  1  0  0  0  0
  1 23  1  0  0  0  0
  2  3  1  0  0  0  0
  2  4  1  0  0  0  0
  2 24  1  0  0  0  0
  2 25  1  0  0  0  0
  3  5  1  0  0  0  0
  3 26  1  0  0  0  0
  3 27  1  0  0  0  0
  4  6  1  0  0  0  0
  4 28  1  0  0  0  0
  4 29  1  0  0  0  0
  5 13  1  0  0  0  0
  5 30  1  0  0  0  0
  5 31  1  0  0  0  0
  6 13  1  0  0  0  0
  6 32  1  0  0  0  0
  6 33  1  0  0  0  0
  7  9  1  0  0  0  0
  7 14  1  0  0  0  0
  7 34  1  0  0  0  0
  7 35  1  0  0  0  0
  8 10  1  0  0  0  0
  8 14  1  0  0  0  0
  8 36  1  0  0  0  0
  8 37  1  0  0  0  0
  9 15  1  0  0  0  0
  9 38  1  0  0  0  0
  9 39  1  0  0  0  0
 10 15  1  0  0  0  0
 10 40  1  0  0  0  0
 10 41  1  0  0  0  0
 11 17  1  0  0  0  0
 11 21  1  0  0  0  0
 11 42  1  0  0  0  0
 11 43  1  0  0  0  0
 12 16  1  0  0  0  0
 12 22  1  0  0  0  0
 12 44  1  0  0  0  0
 12 45  1  0  0  0  0
 13 16  1  0  0  0  0
 13 46  1  0  0  0  0
 14 18  1  0  0  0  0
 14 47  1  0  0  0  0
 15 20  1  0  0  0  0
 15 48  1  0  0  0  0
 16 23  1  0  0  0  0
 16 49  1  0  0  0  0
 17 19  1  0  0  0  0
 17 22  1  0  0  0  0
 17 50  1  0  0  0  0
 18 51  1  0  0  0  0
 18 52  1  0  0  0  0
 18 53  1  0  0  0  0
 19 54  1  0  0  0  0
 19 55  1  0  0  0  0
 19 56  1  0  0  0  0
 20 23  1  0  0  0  0
 20 57  1  0  0  0  0
 20 58  1  0  0  0  0
M  END
>  <R1>
S-methyl

>  <R2>
S-cyclohexyl

>  <R3>
4-(Me)-cyclohexylmethyl

> <IC50_nM>
5061

>  <pIC50>
5.2958

$$$$
43
  MOE2007           3D

 57 59  0  0  1  0  0  0  0  0999 V2000
    6.5730   -4.8360   -5.0680 C   0  0  0  0  0  0  0  0  0  0  0  0
    2.3830    1.3720   -3.3460 C   0  0  0  0  0  0  0  0  0  0  0  0
    3.0770    0.4900   -2.3120 C   0  0  0  0  0  0  0  0  0  0  0  0
    2.3630    0.7140   -4.7220 C   0  0  0  0  0  0  0  0  0  0  0  0
    4.4800    0.0910   -2.7630 C   0  0  0  0  0  0  0  0  0  0  0  0
    3.7650    0.3150   -5.1760 C   0  0  0  0  0  0  0  0  0  0  0  0
    8.0760   -6.2710   -5.7900 C   0  0  0  0  0  0  0  0  0  0  0  0
    4.8290   -4.7150   -6.6570 C   0  0  0  0  0  0  0  0  0  0  0  0
    4.4630   -0.5800   -4.1430 C   0  0  0  0  0  0  0  0  0  0  0  0
    6.9980   -6.1530   -6.9080 C   0  0  1  0  0  0  0  0  0  0  0  0
    4.4380   -3.8830   -5.3950 C   0  0  1  0  0  0  0  0  0  0  0  0
    7.5330   -5.4430   -8.1420 C   0  0  0  0  0  0  0  0  0  0  0  0
    1.6290   -2.6620   -5.1920 C   0  0  0  0  0  0  0  0  0  0  0  0
    1.7860   -4.6900   -6.6500 C   0  0  0  0  0  0  0  0  0  0  0  0
    5.8820   -0.9210   -4.5950 C   0  0  0  0  0  0  0  0  0  0  0  0
    3.2790   -4.5240   -4.6400 C   0  0  0  0  0  0  0  0  0  0  0  0
    6.5770   -1.8510   -3.5980 C   0  0  0  0  0  0  0  0  0  0  0  0
    5.8090   -3.1490   -3.3750 C   0  0  0  0  0  0  0  0  0  0  0  0
    1.8990   -4.1670   -5.2160 C   0  0  0  0  0  0  0  0  0  0  0  0
    7.7540   -5.2540   -4.7200 N   0  0  0  0  0  0  0  0  0  0  0  0
    6.0400   -5.3540   -6.2130 N   0  0  0  0  0  0  0  0  0  0  0  0
    5.6690   -3.9200   -4.5830 N   0  0  0  0  0  0  0  0  0  0  0  0
    1.3580    1.5820   -3.0220 H   0  0  0  0  0  0  0  0  0  0  0  0
    2.9030    2.3360   -3.4100 H   0  0  0  0  0  0  0  0  0  0  0  0
    3.1340    1.0190   -1.3540 H   0  0  0  0  0  0  0  0  0  0  0  0
    2.4780   -0.4140   -2.1420 H   0  0  0  0  0  0  0  0  0  0  0  0
    1.7230   -0.1760   -4.6910 H   0  0  0  0  0  0  0  0  0  0  0  0
    1.9200    1.4000   -5.4520 H   0  0  0  0  0  0  0  0  0  0  0  0
    5.1170    0.9840   -2.7890 H   0  0  0  0  0  0  0  0  0  0  0  0
    4.9180   -0.5890   -2.0220 H   0  0  0  0  0  0  0  0  0  0  0  0
    3.6980   -0.2070   -6.1380 H   0  0  0  0  0  0  0  0  0  0  0  0
    4.3600    1.2220   -5.3480 H   0  0  0  0  0  0  0  0  0  0  0  0
    8.0420   -7.2650   -5.3310 H   0  0  0  0  0  0  0  0  0  0  0  0
    9.0890   -6.0990   -6.1680 H   0  0  0  0  0  0  0  0  0  0  0  0
    4.0620   -5.4360   -6.9540 H   0  0  0  0  0  0  0  0  0  0  0  0
    5.0360   -4.0420   -7.4960 H   0  0  0  0  0  0  0  0  0  0  0  0
    3.9020   -1.5200   -4.0640 H   0  0  0  0  0  0  0  0  0  0  0  0
    6.5990   -7.1370   -7.1720 H   0  0  0  0  0  0  0  0  0  0  0  0
    4.1830   -2.8570   -5.6810 H   0  0  0  0  0  0  0  0  0  0  0  0
    7.9280   -4.4630   -7.8700 H   0  0  0  0  0  0  0  0  0  0  0  0
    8.3330   -6.0310   -8.5960 H   0  0  0  0  0  0  0  0  0  0  0  0
    6.7360   -5.3100   -8.8740 H   0  0  0  0  0  0  0  0  0  0  0  0
    2.3740   -2.1150   -5.7800 H   0  0  0  0  0  0  0  0  0  0  0  0
    1.6450   -2.2700   -4.1710 H   0  0  0  0  0  0  0  0  0  0  0  0
    0.6400   -2.4390   -5.6090 H   0  0  0  0  0  0  0  0  0  0  0  0
    2.5350   -4.2290   -7.3020 H   0  0  0  0  0  0  0  0  0  0  0  0
    0.7960   -4.4760   -7.0650 H   0  0  0  0  0  0  0  0  0  0  0  0
    1.9310   -5.7760   -6.6810 H   0  0  0  0  0  0  0  0  0  0  0  0
    5.8390   -1.3970   -5.5810 H   0  0  0  0  0  0  0  0  0  0  0  0
    6.4510    0.0090   -4.7070 H   0  0  0  0  0  0  0  0  0  0  0  0
    3.4170   -5.6120   -4.6320 H   0  0  0  0  0  0  0  0  0  0  0  0
    3.3310   -4.1920   -3.5960 H   0  0  0  0  0  0  0  0  0  0  0  0
    7.5910   -2.0760   -3.9520 H   0  0  0  0  0  0  0  0  0  0  0  0
    6.6770   -1.3350   -2.6360 H   0  0  0  0  0  0  0  0  0  0  0  0
    4.8060   -2.9550   -2.9820 H   0  0  0  0  0  0  0  0  0  0  0  0
    6.3410   -3.7790   -2.6540 H   0  0  0  0  0  0  0  0  0  0  0  0
    1.1270   -4.6640   -4.6150 H   0  0  0  0  0  0  0  0  0  0  0  0
  1 20  2  0  0  0  0
  1 21  1  0  0  0  0
  1 22  1  0  0  0  0
  2  3  1  0  0  0  0
  2  4  1  0  0  0  0
  2 23  1  0  0  0  0
  2 24  1  0  0  0  0
  3  5  1  0  0  0  0
  3 25  1  0  0  0  0
  3 26  1  0  0  0  0
  4  6  1  0  0  0  0
  4 27  1  0  0  0  0
  4 28  1  0  0  0  0
  5  9  1  0  0  0  0
  5 29  1  0  0  0  0
  5 30  1  0  0  0  0
  6  9  1  0  0  0  0
  6 31  1  0  0  0  0
  6 32  1  0  0  0  0
  7 10  1  0  0  0  0
  7 20  1  0  0  0  0
  7 33  1  0  0  0  0
  7 34  1  0  0  0  0
  8 11  1  0  0  0  0
  8 21  1  0  0  0  0
  8 35  1  0  0  0  0
  8 36  1  0  0  0  0
  9 15  1  0  0  0  0
  9 37  1  0  0  0  0
 10 12  1  0  0  0  0
 10 21  1  0  0  0  0
 10 38  1  0  0  0  0
 11 16  1  0  0  0  0
 11 22  1  0  0  0  0
 11 39  1  0  0  0  0
 12 40  1  0  0  0  0
 12 41  1  0  0  0  0
 12 42  1  0  0  0  0
 13 19  1  0  0  0  0
 13 43  1  0  0  0  0
 13 44  1  0  0  0  0
 13 45  1  0  0  0  0
 14 19  1  0  0  0  0
 14 46  1  0  0  0  0
 14 47  1  0  0  0  0
 14 48  1  0  0  0  0
 15 17  1  0  0  0  0
 15 49  1  0  0  0  0
 15 50  1  0  0  0  0
 16 19  1  0  0  0  0
 16 51  1  0  0  0  0
 16 52  1  0  0  0  0
 17 18  1  0  0  0  0
 17 53  1  0  0  0  0
 17 54  1  0  0  0  0
 18 22  1  0  0  0  0
 18 55  1  0  0  0  0
 18 56  1  0  0  0  0
 19 57  1  0  0  0  0
M  END
>  <R1>
S-methyl

>  <R2>
R-isobutyl

>  <R3>
3-cyclohexylpropyl

> <IC50_nM>
5436

>  <pIC50>
5.2647

$$$$
44
  MOE2007           3D

 54 56  0  0  1  0  0  0  0  0999 V2000
    6.3680   -4.5640   -5.0390 C   0  0  0  0  0  0  0  0  0  0  0  0
    2.8540    0.1740   -2.9890 C   0  0  0  0  0  0  0  0  0  0  0  0
    4.0300    0.4830   -5.2030 C   0  0  0  0  0  0  0  0  0  0  0  0
    3.7560   -1.0180   -2.6760 C   0  0  0  0  0  0  0  0  0  0  0  0
    4.9320   -0.7100   -4.8900 C   0  0  0  0  0  0  0  0  0  0  0  0
    8.1690   -5.7330   -5.5120 C   0  0  0  0  0  0  0  0  0  0  0  0
    4.7280   -5.0180   -6.6780 C   0  0  0  0  0  0  0  0  0  0  0  0
    3.5430    1.1760   -3.9240 C   0  0  0  0  0  0  0  0  0  0  0  0
    4.2430   -1.7120   -3.9550 C   0  0  0  0  0  0  0  0  0  0  0  0
    7.1550   -5.9890   -6.6650 C   0  0  1  0  0  0  0  0  0  0  0  0
    4.1050   -4.1300   -5.5550 C   0  0  1  0  0  0  0  0  0  0  0  0
    2.6040    2.3320   -4.2620 C   0  0  0  0  0  0  0  0  0  0  0  0
    7.6040   -5.3500   -7.9700 C   0  0  0  0  0  0  0  0  0  0  0  0
    1.6900   -5.5650   -6.7940 C   0  0  0  0  0  0  0  0  0  0  0  0
    0.6790   -5.6490   -4.5060 C   0  0  0  0  0  0  0  0  0  0  0  0
    5.1820   -2.8690   -3.6180 C   0  0  0  0  0  0  0  0  0  0  0  0
    3.0600   -4.8960   -4.7510 C   0  0  0  0  0  0  0  0  0  0  0  0
    1.6710   -4.9140   -5.4100 C   0  0  0  0  0  0  0  0  0  0  0  0
    7.5870   -4.6760   -4.6020 N   0  0  0  0  0  0  0  0  0  0  0  0
    6.0160   -5.3260   -6.1150 N   0  0  0  0  0  0  0  0  0  0  0  0
    5.2700   -3.8020   -4.7110 N   0  0  0  0  0  0  0  0  0  0  0  0
    1.9250   -0.1870   -3.4480 H   0  0  0  0  0  0  0  0  0  0  0  0
    2.5740    0.6700   -2.0520 H   0  0  0  0  0  0  0  0  0  0  0  0
    4.5790    1.1960   -5.8290 H   0  0  0  0  0  0  0  0  0  0  0  0
    3.1700    0.1400   -5.7930 H   0  0  0  0  0  0  0  0  0  0  0  0
    4.6160   -0.6750   -2.0870 H   0  0  0  0  0  0  0  0  0  0  0  0
    3.2070   -1.7320   -2.0510 H   0  0  0  0  0  0  0  0  0  0  0  0
    5.2130   -1.2050   -5.8270 H   0  0  0  0  0  0  0  0  0  0  0  0
    5.8610   -0.3480   -4.4310 H   0  0  0  0  0  0  0  0  0  0  0  0
    8.3130   -6.6440   -4.9200 H   0  0  0  0  0  0  0  0  0  0  0  0
    9.1460   -5.4040   -5.8810 H   0  0  0  0  0  0  0  0  0  0  0  0
    4.1420   -5.9160   -6.8930 H   0  0  0  0  0  0  0  0  0  0  0  0
    4.8400   -4.4320   -7.5960 H   0  0  0  0  0  0  0  0  0  0  0  0
    4.4160    1.5920   -3.4030 H   0  0  0  0  0  0  0  0  0  0  0  0
    3.3780   -2.1390   -4.4750 H   0  0  0  0  0  0  0  0  0  0  0  0
    6.9810   -7.0620   -6.8020 H   0  0  0  0  0  0  0  0  0  0  0  0
    3.6630   -3.2260   -5.9880 H   0  0  0  0  0  0  0  0  0  0  0  0
    1.7250    1.9540   -4.7820 H   0  0  0  0  0  0  0  0  0  0  0  0
    2.2900    2.8320   -3.3480 H   0  0  0  0  0  0  0  0  0  0  0  0
    3.1160    3.0480   -4.9030 H   0  0  0  0  0  0  0  0  0  0  0  0
    7.7740   -4.2820   -7.8250 H   0  0  0  0  0  0  0  0  0  0  0  0
    8.5300   -5.8110   -8.3150 H   0  0  0  0  0  0  0  0  0  0  0  0
    6.8380   -5.4830   -8.7360 H   0  0  0  0  0  0  0  0  0  0  0  0
    2.0340   -6.6040   -6.7390 H   0  0  0  0  0  0  0  0  0  0  0  0
    2.3480   -5.0240   -7.4800 H   0  0  0  0  0  0  0  0  0  0  0  0
    0.6880   -5.5640   -7.2370 H   0  0  0  0  0  0  0  0  0  0  0  0
    0.9760   -6.6920   -4.3550 H   0  0  0  0  0  0  0  0  0  0  0  0
   -0.3250   -5.6420   -4.9430 H   0  0  0  0  0  0  0  0  0  0  0  0
    0.6170   -5.1680   -3.5240 H   0  0  0  0  0  0  0  0  0  0  0  0
    4.8180   -3.4140   -2.7420 H   0  0  0  0  0  0  0  0  0  0  0  0
    6.1910   -2.5020   -3.4110 H   0  0  0  0  0  0  0  0  0  0  0  0
    3.4160   -5.9200   -4.5890 H   0  0  0  0  0  0  0  0  0  0  0  0
    2.9840   -4.4280   -3.7630 H   0  0  0  0  0  0  0  0  0  0  0  0
    1.3210   -3.8800   -5.5230 H   0  0  0  0  0  0  0  0  0  0  0  0
  1 19  2  0  0  0  0
  1 20  1  0  0  0  0
  1 21  1  0  0  0  0
  2  4  1  0  0  0  0
  2  8  1  0  0  0  0
  2 22  1  0  0  0  0
  2 23  1  0  0  0  0
  3  5  1  0  0  0  0
  3  8  1  0  0  0  0
  3 24  1  0  0  0  0
  3 25  1  0  0  0  0
  4  9  1  0  0  0  0
  4 26  1  0  0  0  0
  4 27  1  0  0  0  0
  5  9  1  0  0  0  0
  5 28  1  0  0  0  0
  5 29  1  0  0  0  0
  6 10  1  0  0  0  0
  6 19  1  0  0  0  0
  6 30  1  0  0  0  0
  6 31  1  0  0  0  0
  7 11  1  0  0  0  0
  7 20  1  0  0  0  0
  7 32  1  0  0  0  0
  7 33  1  0  0  0  0
  8 12  1  0  0  0  0
  8 34  1  0  0  0  0
  9 16  1  0  0  0  0
  9 35  1  0  0  0  0
 10 13  1  0  0  0  0
 10 20  1  0  0  0  0
 10 36  1  0  0  0  0
 11 17  1  0  0  0  0
 11 21  1  0  0  0  0
 11 37  1  0  0  0  0
 12 38  1  0  0  0  0
 12 39  1  0  0  0  0
 12 40  1  0  0  0  0
 13 41  1  0  0  0  0
 13 42  1  0  0  0  0
 13 43  1  0  0  0  0
 14 18  1  0  0  0  0
 14 44  1  0  0  0  0
 14 45  1  0  0  0  0
 14 46  1  0  0  0  0
 15 18  1  0  0  0  0
 15 47  1  0  0  0  0
 15 48  1  0  0  0  0
 15 49  1  0  0  0  0
 16 21  1  0  0  0  0
 16 50  1  0  0  0  0
 16 51  1  0  0  0  0
 17 18  1  0  0  0  0
 17 52  1  0  0  0  0
 17 53  1  0  0  0  0
 18 54  1  0  0  0  0
M  END
>  <R1>
S-methyl

>  <R2>
R-isobutyl

>  <R3>
4-(Me)-cyclohexylmethyl

> <IC50_nM>
6477

>  <pIC50>
5.1886

$$$$
45
  MOE2007           3D

 74 78  0  0  1  0  0  0  0  0999 V2000
    6.5160   -4.7460   -5.0130 C   0  0  0  0  0  0  0  0  0  0  0  0
    5.3850  -10.1480   -6.0080 C   0  0  0  0  0  0  0  0  0  0  0  0
    5.2420    0.0290   -7.8840 C   0  0  0  0  0  0  0  0  0  0  0  0
    0.9180   -3.4540   -0.0820 C   0  0  0  0  0  0  0  0  0  0  0  0
    5.9200   -9.8440   -7.4040 C   0  0  0  0  0  0  0  0  0  0  0  0
    4.5650   -8.9860   -5.4560 C   0  0  0  0  0  0  0  0  0  0  0  0
    6.3660   -0.4070   -6.9500 C   0  0  0  0  0  0  0  0  0  0  0  0
    3.8740   -0.1320   -7.2280 C   0  0  0  0  0  0  0  0  0  0  0  0
    0.7480   -4.1720   -1.4180 C   0  0  0  0  0  0  0  0  0  0  0  0
    2.2140   -2.6510   -0.0380 C   0  0  0  0  0  0  0  0  0  0  0  0
    6.7090   -8.5380   -7.4340 C   0  0  0  0  0  0  0  0  0  0  0  0
    5.3520   -7.6770   -5.4830 C   0  0  0  0  0  0  0  0  0  0  0  0
    6.1550   -1.8310   -6.4400 C   0  0  0  0  0  0  0  0  0  0  0  0
    3.6580   -1.5560   -6.7180 C   0  0  0  0  0  0  0  0  0  0  0  0
    1.9580   -5.0440   -1.7460 C   0  0  0  0  0  0  0  0  0  0  0  0
    3.4270   -3.5200   -0.3650 C   0  0  0  0  0  0  0  0  0  0  0  0
    7.9250   -6.1790   -5.9060 C   0  0  0  0  0  0  0  0  0  0  0  0
    4.7120   -4.4400   -6.5080 C   0  0  0  0  0  0  0  0  0  0  0  0
    5.8840   -7.3640   -6.8880 C   0  0  0  0  0  0  0  0  0  0  0  0
    4.7830   -1.9950   -5.7710 C   0  0  0  0  0  0  0  0  0  0  0  0
    3.2640   -4.2370   -1.7120 C   0  0  0  0  0  0  0  0  0  0  0  0
    6.7120   -6.0810   -6.8770 C   0  0  1  0  0  0  0  0  0  0  0  0
    4.5740   -3.4380   -5.3180 C   0  0  1  0  0  0  0  0  0  0  0  0
    4.4630   -5.1400   -1.9900 C   0  0  0  0  0  0  0  0  0  0  0  0
    5.7720   -4.3460   -1.9950 C   0  0  0  0  0  0  0  0  0  0  0  0
    5.8120   -3.2900   -3.0940 C   0  0  0  0  0  0  0  0  0  0  0  0
    7.5990   -5.3750   -4.6680 N   0  0  0  0  0  0  0  0  0  0  0  0
    6.0110   -5.0040   -6.2540 N   0  0  0  0  0  0  0  0  0  0  0  0
    5.6560   -3.8580   -4.4080 N   0  0  0  0  0  0  0  0  0  0  0  0
    4.7690  -11.0530   -6.0370 H   0  0  0  0  0  0  0  0  0  0  0  0
    6.2250  -10.3540   -5.3330 H   0  0  0  0  0  0  0  0  0  0  0  0
    5.3890    1.0750   -8.1760 H   0  0  0  0  0  0  0  0  0  0  0  0
    5.2780   -0.5680   -8.8030 H   0  0  0  0  0  0  0  0  0  0  0  0
    0.0650   -2.7880    0.0900 H   0  0  0  0  0  0  0  0  0  0  0  0
    0.9170   -4.1910    0.7310 H   0  0  0  0  0  0  0  0  0  0  0  0
    6.5580  -10.6680   -7.7410 H   0  0  0  0  0  0  0  0  0  0  0  0
    5.0820   -9.7800   -8.1100 H   0  0  0  0  0  0  0  0  0  0  0  0
    3.6490   -8.8720   -6.0490 H   0  0  0  0  0  0  0  0  0  0  0  0
    4.2550   -9.2080   -4.4290 H   0  0  0  0  0  0  0  0  0  0  0  0
    7.3260   -0.3420   -7.4740 H   0  0  0  0  0  0  0  0  0  0  0  0
    6.4210    0.2810   -6.0970 H   0  0  0  0  0  0  0  0  0  0  0  0
    3.7840    0.5720   -6.3920 H   0  0  0  0  0  0  0  0  0  0  0  0
    3.0880    0.1240   -7.9470 H   0  0  0  0  0  0  0  0  0  0  0  0
   -0.1550   -4.7910   -1.3900 H   0  0  0  0  0  0  0  0  0  0  0  0
    0.6050   -3.4320   -2.2140 H   0  0  0  0  0  0  0  0  0  0  0  0
    2.1560   -1.8230   -0.7550 H   0  0  0  0  0  0  0  0  0  0  0  0
    2.3380   -2.2050    0.9560 H   0  0  0  0  0  0  0  0  0  0  0  0
    7.6260   -8.6570   -6.8410 H   0  0  0  0  0  0  0  0  0  0  0  0
    7.0220   -8.3280   -8.4630 H   0  0  0  0  0  0  0  0  0  0  0  0
    4.7080   -6.8610   -5.1360 H   0  0  0  0  0  0  0  0  0  0  0  0
    6.1870   -7.7450   -4.7740 H   0  0  0  0  0  0  0  0  0  0  0  0
    6.2480   -2.5320   -7.2790 H   0  0  0  0  0  0  0  0  0  0  0  0
    6.9500   -2.0810   -5.7280 H   0  0  0  0  0  0  0  0  0  0  0  0
    2.6920   -1.6120   -6.2020 H   0  0  0  0  0  0  0  0  0  0  0  0
    3.6010   -2.2400   -7.5740 H   0  0  0  0  0  0  0  0  0  0  0  0
    2.0110   -5.8720   -1.0280 H   0  0  0  0  0  0  0  0  0  0  0  0
    1.8220   -5.4920   -2.7380 H   0  0  0  0  0  0  0  0  0  0  0  0
    4.3260   -2.8930   -0.3810 H   0  0  0  0  0  0  0  0  0  0  0  0
    3.5680   -4.2570    0.4360 H   0  0  0  0  0  0  0  0  0  0  0  0
    8.1530   -7.2120   -5.6250 H   0  0  0  0  0  0  0  0  0  0  0  0
    8.8190   -5.7410   -6.3660 H   0  0  0  0  0  0  0  0  0  0  0  0
    3.9370   -5.2100   -6.4380 H   0  0  0  0  0  0  0  0  0  0  0  0
    4.6520   -3.9560   -7.4880 H   0  0  0  0  0  0  0  0  0  0  0  0
    5.0270   -7.2040   -7.5540 H   0  0  0  0  0  0  0  0  0  0  0  0
    4.7540   -1.3550   -4.8800 H   0  0  0  0  0  0  0  0  0  0  0  0
    3.2240   -3.4790   -2.5050 H   0  0  0  0  0  0  0  0  0  0  0  0
    7.0420   -5.8270   -7.8900 H   0  0  0  0  0  0  0  0  0  0  0  0
    3.5930   -3.5480   -4.8420 H   0  0  0  0  0  0  0  0  0  0  0  0
    4.5070   -5.9250   -1.2260 H   0  0  0  0  0  0  0  0  0  0  0  0
    4.3170   -5.6360   -2.9570 H   0  0  0  0  0  0  0  0  0  0  0  0
    5.9160   -3.8700   -1.0170 H   0  0  0  0  0  0  0  0  0  0  0  0
    6.6100   -5.0370   -2.1440 H   0  0  0  0  0  0  0  0  0  0  0  0
    6.7560   -2.7350   -3.0780 H   0  0  0  0  0  0  0  0  0  0  0  0
    4.9940   -2.5750   -2.9560 H   0  0  0  0  0  0  0  0  0  0  0  0
  1 27  2  0  0  0  0
  1 28  1  0  0  0  0
  1 29  1  0  0  0  0
  2  5  1  0  0  0  0
  2  6  1  0  0  0  0
  2 30  1  0  0  0  0
  2 31  1  0  0  0  0
  3  7  1  0  0  0  0
  3  8  1  0  0  0  0
  3 32  1  0  0  0  0
  3 33  1  0  0  0  0
  4  9  1  0  0  0  0
  4 10  1  0  0  0  0
  4 34  1  0  0  0  0
  4 35  1  0  0  0  0
  5 11  1  0  0  0  0
  5 36  1  0  0  0  0
  5 37  1  0  0  0  0
  6 12  1  0  0  0  0
  6 38  1  0  0  0  0
  6 39  1  0  0  0  0
  7 13  1  0  0  0  0
  7 40  1  0  0  0  0
  7 41  1  0  0  0  0
  8 14  1  0  0  0  0
  8 42  1  0  0  0  0
  8 43  1  0  0  0  0
  9 15  1  0  0  0  0
  9 44  1  0  0  0  0
  9 45  1  0  0  0  0
 10 16  1  0  0  0  0
 10 46  1  0  0  0  0
 10 47  1  0  0  0  0
 11 19  1  0  0  0  0
 11 48  1  0  0  0  0
 11 49  1  0  0  0  0
 12 19  1  0  0  0  0
 12 50  1  0  0  0  0
 12 51  1  0  0  0  0
 13 20  1  0  0  0  0
 13 52  1  0  0  0  0
 13 53  1  0  0  0  0
 14 20  1  0  0  0  0
 14 54  1  0  0  0  0
 14 55  1  0  0  0  0
 15 21  1  0  0  0  0
 15 56  1  0  0  0  0
 15 57  1  0  0  0  0
 16 21  1  0  0  0  0
 16 58  1  0  0  0  0
 16 59  1  0  0  0  0
 17 22  1  0  0  0  0
 17 27  1  0  0  0  0
 17 60  1  0  0  0  0
 17 61  1  0  0  0  0
 18 23  1  0  0  0  0
 18 28  1  0  0  0  0
 18 62  1  0  0  0  0
 18 63  1  0  0  0  0
 19 22  1  0  0  0  0
 19 64  1  0  0  0  0
 20 23  1  0  0  0  0
 20 65  1  0  0  0  0
 21 24  1  0  0  0  0
 21 66  1  0  0  0  0
 22 28  1  0  0  0  0
 22 67  1  0  0  0  0
 23 29  1  0  0  0  0
 23 68  1  0  0  0  0
 24 25  1  0  0  0  0
 24 69  1  0  0  0  0
 24 70  1  0  0  0  0
 25 26  1  0  0  0  0
 25 71  1  0  0  0  0
 25 72  1  0  0  0  0
 26 29  1  0  0  0  0
 26 73  1  0  0  0  0
 26 74  1  0  0  0  0
M  END
>  <R1>
R-cyclohexyl

>  <R2>
S-cyclohexyl

>  <R3>
3-cyclohexylpropyl

> <IC50_nM>
10000

>  <pIC50>
5

$$$$
46
  MOE2007           3D

 80 86  0  0  1  0  0  0  0  0999 V2000
    4.7100    0.1930   -4.8680 C   0  0  0  0  0  0  0  0  0  0  0  0
    3.0880   -1.4180   -4.0850 C   0  0  0  0  0  0  0  0  0  0  0  0
    4.2590    1.1090   -3.9180 C   0  0  0  0  0  0  0  0  0  0  0  0
    2.6370   -0.5020   -3.1350 C   0  0  0  0  0  0  0  0  0  0  0  0
    4.1250   -1.0700   -4.9510 C   0  0  0  0  0  0  0  0  0  0  0  0
    3.2220    0.7620   -3.0510 C   0  0  0  0  0  0  0  0  0  0  0  0
    6.1750   -5.0050   -6.0460 C   0  0  0  0  0  0  0  0  0  0  0  0
    4.9220   -7.1920   -1.1850 C   0  0  0  0  0  0  0  0  0  0  0  0
    6.2070   -6.5200   -0.7100 C   0  0  0  0  0  0  0  0  0  0  0  0
    5.1150   -7.8800   -2.5330 C   0  0  0  0  0  0  0  0  0  0  0  0
    6.7580   -5.5550   -1.7560 C   0  0  0  0  0  0  0  0  0  0  0  0
    5.6650   -6.9170   -3.5830 C   0  0  0  0  0  0  0  0  0  0  0  0
    2.3900   -5.1520  -11.9920 C   0  0  0  0  0  0  0  0  0  0  0  0
    4.6530   -5.5450  -13.0000 C   0  0  0  0  0  0  0  0  0  0  0  0
    3.7290   -3.2180  -12.8600 C   0  0  0  0  0  0  0  0  0  0  0  0
    4.3130   -5.8310  -10.5320 C   0  0  0  0  0  0  0  0  0  0  0  0
    3.3870   -3.4990  -10.3920 C   0  0  0  0  0  0  0  0  0  0  0  0
    5.6540   -3.8920  -11.4020 C   0  0  0  0  0  0  0  0  0  0  0  0
    8.0490   -5.9630   -5.4080 C   0  0  0  0  0  0  0  0  0  0  0  0
    5.3020   -3.7810   -4.2250 C   0  0  0  0  0  0  0  0  0  0  0  0
    6.9620   -6.2460   -3.1120 C   0  0  0  0  0  0  0  0  0  0  0  0
    3.6650   -6.0090  -11.9160 C   0  0  0  0  0  0  0  0  0  0  0  0
    2.7370   -3.6700  -11.7760 C   0  0  0  0  0  0  0  0  0  0  0  0
    5.0100   -4.0640  -12.7890 C   0  0  0  0  0  0  0  0  0  0  0  0
    7.4630   -5.2480   -4.1550 C   0  0  2  0  0  0  0  0  0  0  0  0
    4.4440   -3.4960   -5.4980 C   0  0  2  0  0  0  0  0  0  0  0  0
    4.6770   -4.3460  -10.2920 C   0  0  0  0  0  0  0  0  0  0  0  0
    1.7210    1.2360   -1.2690 C   0  0  0  0  0  0  0  0  0  0  0  0
    4.6120   -2.0590   -5.9760 C   0  0  0  0  0  0  0  0  0  0  0  0
    5.3210   -4.1730   -8.9140 C   0  0  0  0  0  0  0  0  0  0  0  0
    4.4060   -4.6230   -7.7850 C   0  0  0  0  0  0  0  0  0  0  0  0
    7.0400   -5.8480   -6.5270 N   0  0  0  0  0  0  0  0  0  0  0  0
    6.3860   -4.5490   -4.7780 N   0  0  0  0  0  0  0  0  0  0  0  0
    5.0000   -4.4400   -6.4900 N   0  0  0  0  0  0  0  0  0  0  0  0
    2.7830    1.6560   -2.1240 O   0  0  0  0  0  0  0  0  0  0  0  0
    5.5180    0.4720   -5.5390 H   0  0  0  0  0  0  0  0  0  0  0  0
    2.6260   -2.4000   -4.1430 H   0  0  0  0  0  0  0  0  0  0  0  0
    4.7180    2.0920   -3.8560 H   0  0  0  0  0  0  0  0  0  0  0  0
    1.8290   -0.7780   -2.4630 H   0  0  0  0  0  0  0  0  0  0  0  0
    4.5920   -7.9260   -0.4410 H   0  0  0  0  0  0  0  0  0  0  0  0
    4.1270   -6.4420   -1.2690 H   0  0  0  0  0  0  0  0  0  0  0  0
    6.0160   -5.9810    0.2250 H   0  0  0  0  0  0  0  0  0  0  0  0
    6.9600   -7.2870   -0.4880 H   0  0  0  0  0  0  0  0  0  0  0  0
    5.8040   -8.7250   -2.4170 H   0  0  0  0  0  0  0  0  0  0  0  0
    4.1590   -8.2920   -2.8760 H   0  0  0  0  0  0  0  0  0  0  0  0
    6.0660   -4.7100   -1.8670 H   0  0  0  0  0  0  0  0  0  0  0  0
    7.7100   -5.1420   -1.4010 H   0  0  0  0  0  0  0  0  0  0  0  0
    5.8450   -7.4640   -4.5160 H   0  0  0  0  0  0  0  0  0  0  0  0
    4.9080   -6.1540   -3.8040 H   0  0  0  0  0  0  0  0  0  0  0  0
    1.9080   -5.2850  -12.9680 H   0  0  0  0  0  0  0  0  0  0  0  0
    1.6700   -5.4830  -11.2340 H   0  0  0  0  0  0  0  0  0  0  0  0
    5.5610   -6.1580  -12.9660 H   0  0  0  0  0  0  0  0  0  0  0  0
    4.2110   -5.6840  -13.9940 H   0  0  0  0  0  0  0  0  0  0  0  0
    3.2700   -3.3160  -13.8520 H   0  0  0  0  0  0  0  0  0  0  0  0
    3.9720   -2.1570  -12.7260 H   0  0  0  0  0  0  0  0  0  0  0  0
    3.6230   -6.1820   -9.7540 H   0  0  0  0  0  0  0  0  0  0  0  0
    5.2110   -6.4580  -10.4620 H   0  0  0  0  0  0  0  0  0  0  0  0
    3.6150   -2.4390  -10.2210 H   0  0  0  0  0  0  0  0  0  0  0  0
    2.6750   -3.7970   -9.6110 H   0  0  0  0  0  0  0  0  0  0  0  0
    6.5830   -4.4750  -11.3520 H   0  0  0  0  0  0  0  0  0  0  0  0
    5.9340   -2.8410  -11.2540 H   0  0  0  0  0  0  0  0  0  0  0  0
    8.9710   -5.4670   -5.7340 H   0  0  0  0  0  0  0  0  0  0  0  0
    8.2730   -7.0180   -5.2210 H   0  0  0  0  0  0  0  0  0  0  0  0
    5.6470   -2.8710   -3.7250 H   0  0  0  0  0  0  0  0  0  0  0  0
    4.7250   -4.3850   -3.5160 H   0  0  0  0  0  0  0  0  0  0  0  0
    7.7300   -7.0210   -2.9940 H   0  0  0  0  0  0  0  0  0  0  0  0
    3.4120   -7.0630  -12.0740 H   0  0  0  0  0  0  0  0  0  0  0  0
    1.8250   -3.0650  -11.8330 H   0  0  0  0  0  0  0  0  0  0  0  0
    5.7130   -3.7390  -13.5640 H   0  0  0  0  0  0  0  0  0  0  0  0
    8.1970   -4.5670   -3.7140 H   0  0  0  0  0  0  0  0  0  0  0  0
    3.3880   -3.7090   -5.3000 H   0  0  0  0  0  0  0  0  0  0  0  0
    1.4680    2.0440   -0.5770 H   0  0  0  0  0  0  0  0  0  0  0  0
    2.0290    0.3480   -0.7120 H   0  0  0  0  0  0  0  0  0  0  0  0
    0.8470    0.9960   -1.8800 H   0  0  0  0  0  0  0  0  0  0  0  0
    4.0670   -1.9180   -6.9170 H   0  0  0  0  0  0  0  0  0  0  0  0
    5.6670   -1.8680   -6.2040 H   0  0  0  0  0  0  0  0  0  0  0  0
    5.5640   -3.1160   -8.7800 H   0  0  0  0  0  0  0  0  0  0  0  0
    6.2600   -4.7340   -8.8920 H   0  0  0  0  0  0  0  0  0  0  0  0
    3.4840   -4.0340   -7.8010 H   0  0  0  0  0  0  0  0  0  0  0  0
    4.1380   -5.6800   -7.8840 H   0  0  0  0  0  0  0  0  0  0  0  0
  1  3  1  0  0  0  0
  1  5  2  0  0  0  0
  1 36  1  0  0  0  0
  2  4  2  0  0  0  0
  2  5  1  0  0  0  0
  2 37  1  0  0  0  0
  3  6  2  0  0  0  0
  3 38  1  0  0  0  0
  4  6  1  0  0  0  0
  4 39  1  0  0  0  0
  5 29  1  0  0  0  0
  6 35  1  0  0  0  0
  7 32  2  0  0  0  0
  7 33  1  0  0  0  0
  7 34  1  0  0  0  0
  8  9  1  0  0  0  0
  8 10  1  0  0  0  0
  8 40  1  0  0  0  0
  8 41  1  0  0  0  0
  9 11  1  0  0  0  0
  9 42  1  0  0  0  0
  9 43  1  0  0  0  0
 10 12  1  0  0  0  0
 10 44  1  0  0  0  0
 10 45  1  0  0  0  0
 11 21  1  0  0  0  0
 11 46  1  0  0  0  0
 11 47  1  0  0  0  0
 12 21  1  0  0  0  0
 12 48  1  0  0  0  0
 12 49  1  0  0  0  0
 13 22  1  0  0  0  0
 13 23  1  0  0  0  0
 13 50  1  0  0  0  0
 13 51  1  0  0  0  0
 14 22  1  0  0  0  0
 14 24  1  0  0  0  0
 14 52  1  0  0  0  0
 14 53  1  0  0  0  0
 15 23  1  0  0  0  0
 15 24  1  0  0  0  0
 15 54  1  0  0  0  0
 15 55  1  0  0  0  0
 16 22  1  0  0  0  0
 16 27  1  0  0  0  0
 16 56  1  0  0  0  0
 16 57  1  0  0  0  0
 17 23  1  0  0  0  0
 17 27  1  0  0  0  0
 17 58  1  0  0  0  0
 17 59  1  0  0  0  0
 18 24  1  0  0  0  0
 18 27  1  0  0  0  0
 18 60  1  0  0  0  0
 18 61  1  0  0  0  0
 19 25  1  0  0  0  0
 19 32  1  0  0  0  0
 19 62  1  0  0  0  0
 19 63  1  0  0  0  0
 20 26  1  0  0  0  0
 20 33  1  0  0  0  0
 20 64  1  0  0  0  0
 20 65  1  0  0  0  0
 21 25  1  0  0  0  0
 21 66  1  0  0  0  0
 22 67  1  0  0  0  0
 23 68  1  0  0  0  0
 24 69  1  0  0  0  0
 25 33  1  0  0  0  0
 25 70  1  0  0  0  0
 26 29  1  0  0  0  0
 26 34  1  0  0  0  0
 26 71  1  0  0  0  0
 27 30  1  0  0  0  0
 28 35  1  0  0  0  0
 28 72  1  0  0  0  0
 28 73  1  0  0  0  0
 28 74  1  0  0  0  0
 29 75  1  0  0  0  0
 29 76  1  0  0  0  0
 30 31  1  0  0  0  0
 30 77  1  0  0  0  0
 30 78  1  0  0  0  0
 31 34  1  0  0  0  0
 31 79  1  0  0  0  0
 31 80  1  0  0  0  0
M  END
>  <R1>
S-cyclohexyl

>  <R2>
R-4-methoxybenzyl

>  <R3>
1-adamantylethyl

> <IC50_nM>
10000

>  <pIC50>
5

$$$$
47
  MOE2007           3D

 80 86  0  0  1  0  0  0  0  0999 V2000
    4.9910   -0.7180   -8.0520 C   0  0  0  0  0  0  0  0  0  0  0  0
    3.2460   -0.4210   -6.4080 C   0  0  0  0  0  0  0  0  0  0  0  0
    4.2890    0.0940   -8.9430 C   0  0  0  0  0  0  0  0  0  0  0  0
    2.5450    0.3910   -7.2990 C   0  0  0  0  0  0  0  0  0  0  0  0
    4.4690   -0.9760   -6.7840 C   0  0  0  0  0  0  0  0  0  0  0  0
    3.0660    0.6490   -8.5660 C   0  0  0  0  0  0  0  0  0  0  0  0
    6.3380   -4.9070   -5.0780 C   0  0  0  0  0  0  0  0  0  0  0  0
    6.9020   -8.9100   -9.7990 C   0  0  0  0  0  0  0  0  0  0  0  0
    6.1280   -7.6060   -9.9580 C   0  0  0  0  0  0  0  0  0  0  0  0
    7.0370   -9.3070   -8.3330 C   0  0  0  0  0  0  0  0  0  0  0  0
    6.7420   -6.4810   -9.1280 C   0  0  0  0  0  0  0  0  0  0  0  0
    7.6530   -8.1850   -7.4990 C   0  0  0  0  0  0  0  0  0  0  0  0
    2.7830   -3.1310    0.7360 C   0  0  0  0  0  0  0  0  0  0  0  0
    1.2480   -5.0800    0.3690 C   0  0  0  0  0  0  0  0  0  0  0  0
    0.5480   -2.7810   -0.3470 C   0  0  0  0  0  0  0  0  0  0  0  0
    3.3490   -4.8660   -0.9840 C   0  0  0  0  0  0  0  0  0  0  0  0
    2.6470   -2.5620   -1.7030 C   0  0  0  0  0  0  0  0  0  0  0  0
    1.1090   -4.5150   -2.0700 C   0  0  0  0  0  0  0  0  0  0  0  0
    8.0370   -6.2490   -5.4630 C   0  0  0  0  0  0  0  0  0  0  0  0
    5.6160   -4.0040   -7.1380 C   0  0  0  0  0  0  0  0  0  0  0  0
    6.8710   -6.8730   -7.6500 C   0  0  0  0  0  0  0  0  0  0  0  0
    2.7180   -4.6300    0.3990 C   0  0  0  0  0  0  0  0  0  0  0  0
    2.0150   -2.3200   -0.3210 C   0  0  0  0  0  0  0  0  0  0  0  0
    0.4730   -4.2780   -0.6900 C   0  0  0  0  0  0  0  0  0  0  0  0
    7.5360   -5.7540   -6.8510 C   0  0  1  0  0  0  0  0  0  0  0  0
    4.8380   -3.3180   -5.9700 C   0  0  1  0  0  0  0  0  0  0  0  0
    2.5890   -4.0640   -2.0680 C   0  0  0  0  0  0  0  0  0  0  0  0
    2.9750    1.6640  -10.7150 C   0  0  0  0  0  0  0  0  0  0  0  0
    5.2260   -1.8520   -5.8230 C   0  0  0  0  0  0  0  0  0  0  0  0
    3.2190   -4.3010   -3.4430 C   0  0  0  0  0  0  0  0  0  0  0  0
    4.6820   -3.8890   -3.4900 C   0  0  0  0  0  0  0  0  0  0  0  0
    7.0790   -5.7410   -4.4100 N   0  0  0  0  0  0  0  0  0  0  0  0
    6.5870   -4.7810   -6.4130 N   0  0  0  0  0  0  0  0  0  0  0  0
    5.2690   -4.0890   -4.7860 N   0  0  0  0  0  0  0  0  0  0  0  0
    2.3830    1.4420   -9.4360 O   0  0  0  0  0  0  0  0  0  0  0  0
    5.9430   -1.1460   -8.3540 H   0  0  0  0  0  0  0  0  0  0  0  0
    2.8320   -0.6160   -5.4220 H   0  0  0  0  0  0  0  0  0  0  0  0
    4.7000    0.2910   -9.9300 H   0  0  0  0  0  0  0  0  0  0  0  0
    1.5920    0.8200   -6.9990 H   0  0  0  0  0  0  0  0  0  0  0  0
    6.3970   -9.7090  -10.3530 H   0  0  0  0  0  0  0  0  0  0  0  0
    7.9010   -8.7970  -10.2400 H   0  0  0  0  0  0  0  0  0  0  0  0
    6.1080   -7.3150  -11.0150 H   0  0  0  0  0  0  0  0  0  0  0  0
    5.0860   -7.7600   -9.6500 H   0  0  0  0  0  0  0  0  0  0  0  0
    6.0490   -9.5600   -7.9300 H   0  0  0  0  0  0  0  0  0  0  0  0
    7.6550  -10.2080   -8.2500 H   0  0  0  0  0  0  0  0  0  0  0  0
    7.7290   -6.2300   -9.5360 H   0  0  0  0  0  0  0  0  0  0  0  0
    6.1210   -5.5820   -9.2230 H   0  0  0  0  0  0  0  0  0  0  0  0
    7.6760   -8.4880   -6.4460 H   0  0  0  0  0  0  0  0  0  0  0  0
    8.6950   -8.0360   -7.8090 H   0  0  0  0  0  0  0  0  0  0  0  0
    2.3540   -2.9520    1.7300 H   0  0  0  0  0  0  0  0  0  0  0  0
    3.8280   -2.8000    0.7760 H   0  0  0  0  0  0  0  0  0  0  0  0
    1.1890   -6.1520    0.1450 H   0  0  0  0  0  0  0  0  0  0  0  0
    0.7920   -4.9350    1.3560 H   0  0  0  0  0  0  0  0  0  0  0  0
    0.0800   -2.5950    0.6270 H   0  0  0  0  0  0  0  0  0  0  0  0
   -0.0140   -2.1980   -1.0870 H   0  0  0  0  0  0  0  0  0  0  0  0
    4.4050   -4.5690   -0.9640 H   0  0  0  0  0  0  0  0  0  0  0  0
    3.3270   -5.9370   -1.2210 H   0  0  0  0  0  0  0  0  0  0  0  0
    2.1190   -1.9670   -2.4590 H   0  0  0  0  0  0  0  0  0  0  0  0
    3.6880   -2.2120   -1.6980 H   0  0  0  0  0  0  0  0  0  0  0  0
    1.0370   -5.5790   -2.3310 H   0  0  0  0  0  0  0  0  0  0  0  0
    0.5460   -3.9640   -2.8350 H   0  0  0  0  0  0  0  0  0  0  0  0
    8.1000   -7.3410   -5.4060 H   0  0  0  0  0  0  0  0  0  0  0  0
    9.0280   -5.8340   -5.2440 H   0  0  0  0  0  0  0  0  0  0  0  0
    4.9420   -4.6570   -7.7000 H   0  0  0  0  0  0  0  0  0  0  0  0
    6.0820   -3.2890   -7.8230 H   0  0  0  0  0  0  0  0  0  0  0  0
    5.8630   -7.0220   -7.2420 H   0  0  0  0  0  0  0  0  0  0  0  0
    3.2650   -5.2030    1.1570 H   0  0  0  0  0  0  0  0  0  0  0  0
    2.0630   -1.2530   -0.0740 H   0  0  0  0  0  0  0  0  0  0  0  0
   -0.5740   -4.6020   -0.7050 H   0  0  0  0  0  0  0  0  0  0  0  0
    8.3530   -5.3040   -7.4240 H   0  0  0  0  0  0  0  0  0  0  0  0
    3.7570   -3.4100   -6.1280 H   0  0  0  0  0  0  0  0  0  0  0  0
    2.3280    2.3130  -11.3100 H   0  0  0  0  0  0  0  0  0  0  0  0
    3.1160    0.7060  -11.2240 H   0  0  0  0  0  0  0  0  0  0  0  0
    3.9450    2.1470  -10.5790 H   0  0  0  0  0  0  0  0  0  0  0  0
    6.3040   -1.7390   -5.9870 H   0  0  0  0  0  0  0  0  0  0  0  0
    5.0390   -1.5230   -4.7940 H   0  0  0  0  0  0  0  0  0  0  0  0
    2.6580   -3.7200   -4.1800 H   0  0  0  0  0  0  0  0  0  0  0  0
    3.1100   -5.3580   -3.7020 H   0  0  0  0  0  0  0  0  0  0  0  0
    4.7730   -2.8240   -3.2580 H   0  0  0  0  0  0  0  0  0  0  0  0
    5.2790   -4.4480   -2.7620 H   0  0  0  0  0  0  0  0  0  0  0  0
  1  3  1  0  0  0  0
  1  5  2  0  0  0  0
  1 36  1  0  0  0  0
  2  4  2  0  0  0  0
  2  5  1  0  0  0  0
  2 37  1  0  0  0  0
  3  6  2  0  0  0  0
  3 38  1  0  0  0  0
  4  6  1  0  0  0  0
  4 39  1  0  0  0  0
  5 29  1  0  0  0  0
  6 35  1  0  0  0  0
  7 32  2  0  0  0  0
  7 33  1  0  0  0  0
  7 34  1  0  0  0  0
  8  9  1  0  0  0  0
  8 10  1  0  0  0  0
  8 40  1  0  0  0  0
  8 41  1  0  0  0  0
  9 11  1  0  0  0  0
  9 42  1  0  0  0  0
  9 43  1  0  0  0  0
 10 12  1  0  0  0  0
 10 44  1  0  0  0  0
 10 45  1  0  0  0  0
 11 21  1  0  0  0  0
 11 46  1  0  0  0  0
 11 47  1  0  0  0  0
 12 21  1  0  0  0  0
 12 48  1  0  0  0  0
 12 49  1  0  0  0  0
 13 22  1  0  0  0  0
 13 23  1  0  0  0  0
 13 50  1  0  0  0  0
 13 51  1  0  0  0  0
 14 22  1  0  0  0  0
 14 24  1  0  0  0  0
 14 52  1  0  0  0  0
 14 53  1  0  0  0  0
 15 23  1  0  0  0  0
 15 24  1  0  0  0  0
 15 54  1  0  0  0  0
 15 55  1  0  0  0  0
 16 22  1  0  0  0  0
 16 27  1  0  0  0  0
 16 56  1  0  0  0  0
 16 57  1  0  0  0  0
 17 23  1  0  0  0  0
 17 27  1  0  0  0  0
 17 58  1  0  0  0  0
 17 59  1  0  0  0  0
 18 24  1  0  0  0  0
 18 27  1  0  0  0  0
 18 60  1  0  0  0  0
 18 61  1  0  0  0  0
 19 25  1  0  0  0  0
 19 32  1  0  0  0  0
 19 62  1  0  0  0  0
 19 63  1  0  0  0  0
 20 26  1  0  0  0  0
 20 33  1  0  0  0  0
 20 64  1  0  0  0  0
 20 65  1  0  0  0  0
 21 25  1  0  0  0  0
 21 66  1  0  0  0  0
 22 67  1  0  0  0  0
 23 68  1  0  0  0  0
 24 69  1  0  0  0  0
 25 33  1  0  0  0  0
 25 70  1  0  0  0  0
 26 29  1  0  0  0  0
 26 34  1  0  0  0  0
 26 71  1  0  0  0  0
 27 30  1  0  0  0  0
 28 35  1  0  0  0  0
 28 72  1  0  0  0  0
 28 73  1  0  0  0  0
 28 74  1  0  0  0  0
 29 75  1  0  0  0  0
 29 76  1  0  0  0  0
 30 31  1  0  0  0  0
 30 77  1  0  0  0  0
 30 78  1  0  0  0  0
 31 34  1  0  0  0  0
 31 79  1  0  0  0  0
 31 80  1  0  0  0  0
M  END
>  <R1>
R-cyclohexyl

>  <R2>
R-4-methoxybenzyl

>  <R3>
1-adamantylethyl

> <IC50_nM>
10000

>  <pIC50>
5

$$$$
48
  MOE2007           3D

 79 85  0  0  1  0  0  0  0  0999 V2000
    6.3600   -4.9610   -5.0880 C   0  0  0  0  0  0  0  0  0  0  0  0
    7.1590   -8.5680  -10.0860 C   0  0  0  0  0  0  0  0  0  0  0  0
    6.3050    0.6150   -6.3400 C   0  0  0  0  0  0  0  0  0  0  0  0
    6.2890   -7.3170  -10.1460 C   0  0  0  0  0  0  0  0  0  0  0  0
    7.3410   -9.0570   -8.6520 C   0  0  0  0  0  0  0  0  0  0  0  0
    6.8330   -0.2310   -5.1860 C   0  0  0  0  0  0  0  0  0  0  0  0
    4.8150    0.3860   -6.5690 C   0  0  0  0  0  0  0  0  0  0  0  0
    6.8280   -6.2110   -9.2420 C   0  0  0  0  0  0  0  0  0  0  0  0
    7.8820   -7.9540   -7.7450 C   0  0  0  0  0  0  0  0  0  0  0  0
    6.5180   -1.7120   -5.3840 C   0  0  0  0  0  0  0  0  0  0  0  0
    4.4970   -1.0940   -6.7690 C   0  0  0  0  0  0  0  0  0  0  0  0
    2.8020   -3.8850    0.8840 C   0  0  0  0  0  0  0  0  0  0  0  0
    0.6820   -4.9050    0.0170 C   0  0  0  0  0  0  0  0  0  0  0  0
    0.9810   -2.4150   -0.0170 C   0  0  0  0  0  0  0  0  0  0  0  0
    2.8210   -5.1820   -1.2620 C   0  0  0  0  0  0  0  0  0  0  0  0
    3.1210   -2.6870   -1.2960 C   0  0  0  0  0  0  0  0  0  0  0  0
    0.9960   -3.7090   -2.1650 C   0  0  0  0  0  0  0  0  0  0  0  0
    8.1480   -6.1430   -5.5790 C   0  0  0  0  0  0  0  0  0  0  0  0
    5.5490   -3.9700   -7.0730 C   0  0  0  0  0  0  0  0  0  0  0  0
    7.0040   -6.6960   -7.7970 C   0  0  0  0  0  0  0  0  0  0  0  0
    5.0180   -1.9480   -5.6060 C   0  0  0  0  0  0  0  0  0  0  0  0
    2.2030   -5.0920    0.1440 C   0  0  0  0  0  0  0  0  0  0  0  0
    2.5040   -2.5900    0.1100 C   0  0  0  0  0  0  0  0  0  0  0  0
    0.3730   -3.6150   -0.7610 C   0  0  0  0  0  0  0  0  0  0  0  0
    7.5950   -5.5900   -6.9250 C   0  0  1  0  0  0  0  0  0  0  0  0
    4.7360   -3.4290   -5.8540 C   0  0  1  0  0  0  0  0  0  0  0  0
    2.5290   -3.8920   -2.0650 C   0  0  0  0  0  0  0  0  0  0  0  0
    3.1460   -3.9850   -3.4630 C   0  0  0  0  0  0  0  0  0  0  0  0
    4.6530   -4.1830   -3.4200 C   0  0  0  0  0  0  0  0  0  0  0  0
    7.1680   -5.7820   -4.4860 N   0  0  0  0  0  0  0  0  0  0  0  0
    6.5820   -4.7230   -6.4130 N   0  0  0  0  0  0  0  0  0  0  0  0
    5.2370   -4.2470   -4.7310 N   0  0  0  0  0  0  0  0  0  0  0  0
    6.7070   -9.3620  -10.6920 H   0  0  0  0  0  0  0  0  0  0  0  0
    8.1410   -8.3510  -10.5240 H   0  0  0  0  0  0  0  0  0  0  0  0
    6.4880    1.6760   -6.1330 H   0  0  0  0  0  0  0  0  0  0  0  0
    6.8570    0.3680   -7.2560 H   0  0  0  0  0  0  0  0  0  0  0  0
    6.2350   -6.9550  -11.1790 H   0  0  0  0  0  0  0  0  0  0  0  0
    5.2650   -7.5690   -9.8430 H   0  0  0  0  0  0  0  0  0  0  0  0
    6.3780   -9.4100   -8.2620 H   0  0  0  0  0  0  0  0  0  0  0  0
    8.0240   -9.9130   -8.6380 H   0  0  0  0  0  0  0  0  0  0  0  0
    7.9160   -0.0940   -5.0930 H   0  0  0  0  0  0  0  0  0  0  0  0
    6.3850    0.1140   -4.2460 H   0  0  0  0  0  0  0  0  0  0  0  0
    4.2500    0.7670   -5.7090 H   0  0  0  0  0  0  0  0  0  0  0  0
    4.4840    0.9560   -7.4450 H   0  0  0  0  0  0  0  0  0  0  0  0
    7.7900   -5.8600   -9.6380 H   0  0  0  0  0  0  0  0  0  0  0  0
    6.1430   -5.3560   -9.2690 H   0  0  0  0  0  0  0  0  0  0  0  0
    7.9400   -8.3280   -6.7160 H   0  0  0  0  0  0  0  0  0  0  0  0
    8.9070   -7.7060   -8.0510 H   0  0  0  0  0  0  0  0  0  0  0  0
    7.0870   -2.0890   -6.2440 H   0  0  0  0  0  0  0  0  0  0  0  0
    6.8600   -2.2750   -4.5070 H   0  0  0  0  0  0  0  0  0  0  0  0
    3.4120   -1.2200   -6.8690 H   0  0  0  0  0  0  0  0  0  0  0  0
    4.9440   -1.4340   -7.7120 H   0  0  0  0  0  0  0  0  0  0  0  0
    2.3840   -3.8210    1.8960 H   0  0  0  0  0  0  0  0  0  0  0  0
    3.8860   -4.0130    0.9960 H   0  0  0  0  0  0  0  0  0  0  0  0
    0.2400   -5.7670   -0.4960 H   0  0  0  0  0  0  0  0  0  0  0  0
    0.2250   -4.8590    1.0130 H   0  0  0  0  0  0  0  0  0  0  0  0
    0.5310   -2.3250    0.9800 H   0  0  0  0  0  0  0  0  0  0  0  0
    0.7550   -1.4860   -0.5540 H   0  0  0  0  0  0  0  0  0  0  0  0
    3.9040   -5.3400   -1.1790 H   0  0  0  0  0  0  0  0  0  0  0  0
    2.4150   -6.0560   -1.7880 H   0  0  0  0  0  0  0  0  0  0  0  0
    2.9320   -1.7560   -1.8460 H   0  0  0  0  0  0  0  0  0  0  0  0
    4.2110   -2.7880   -1.2130 H   0  0  0  0  0  0  0  0  0  0  0  0
    0.5490   -4.5490   -2.7110 H   0  0  0  0  0  0  0  0  0  0  0  0
    0.7590   -2.8010   -2.7350 H   0  0  0  0  0  0  0  0  0  0  0  0
    8.2920   -7.2280   -5.6010 H   0  0  0  0  0  0  0  0  0  0  0  0
    9.1080   -5.6720   -5.3390 H   0  0  0  0  0  0  0  0  0  0  0  0
    4.9180   -4.6310   -7.6760 H   0  0  0  0  0  0  0  0  0  0  0  0
    5.9520   -3.1770   -7.7090 H   0  0  0  0  0  0  0  0  0  0  0  0
    6.0150   -6.9480   -7.3940 H   0  0  0  0  0  0  0  0  0  0  0  0
    4.4830   -1.6530   -4.6930 H   0  0  0  0  0  0  0  0  0  0  0  0
    2.4170   -6.0110    0.7010 H   0  0  0  0  0  0  0  0  0  0  0  0
    2.9320   -1.7340    0.6430 H   0  0  0  0  0  0  0  0  0  0  0  0
   -0.7120   -3.4860   -0.8470 H   0  0  0  0  0  0  0  0  0  0  0  0
    8.3690   -5.0410   -7.4700 H   0  0  0  0  0  0  0  0  0  0  0  0
    3.6630   -3.5900   -6.0120 H   0  0  0  0  0  0  0  0  0  0  0  0
    2.9200   -3.0580   -3.9980 H   0  0  0  0  0  0  0  0  0  0  0  0
    2.6670   -4.8050   -4.0040 H   0  0  0  0  0  0  0  0  0  0  0  0
    5.1210   -3.3400   -2.9020 H   0  0  0  0  0  0  0  0  0  0  0  0
    4.9210   -5.1020   -2.8890 H   0  0  0  0  0  0  0  0  0  0  0  0
  1 30  2  0  0  0  0
  1 31  1  0  0  0  0
  1 32  1  0  0  0  0
  2  4  1  0  0  0  0
  2  5  1  0  0  0  0
  2 33  1  0  0  0  0
  2 34  1  0  0  0  0
  3  6  1  0  0  0  0
  3  7  1  0  0  0  0
  3 35  1  0  0  0  0
  3 36  1  0  0  0  0
  4  8  1  0  0  0  0
  4 37  1  0  0  0  0
  4 38  1  0  0  0  0
  5  9  1  0  0  0  0
  5 39  1  0  0  0  0
  5 40  1  0  0  0  0
  6 10  1  0  0  0  0
  6 41  1  0  0  0  0
  6 42  1  0  0  0  0
  7 11  1  0  0  0  0
  7 43  1  0  0  0  0
  7 44  1  0  0  0  0
  8 20  1  0  0  0  0
  8 45  1  0  0  0  0
  8 46  1  0  0  0  0
  9 20  1  0  0  0  0
  9 47  1  0  0  0  0
  9 48  1  0  0  0  0
 10 21  1  0  0  0  0
 10 49  1  0  0  0  0
 10 50  1  0  0  0  0
 11 21  1  0  0  0  0
 11 51  1  0  0  0  0
 11 52  1  0  0  0  0
 12 22  1  0  0  0  0
 12 23  1  0  0  0  0
 12 53  1  0  0  0  0
 12 54  1  0  0  0  0
 13 22  1  0  0  0  0
 13 24  1  0  0  0  0
 13 55  1  0  0  0  0
 13 56  1  0  0  0  0
 14 23  1  0  0  0  0
 14 24  1  0  0  0  0
 14 57  1  0  0  0  0
 14 58  1  0  0  0  0
 15 22  1  0  0  0  0
 15 27  1  0  0  0  0
 15 59  1  0  0  0  0
 15 60  1  0  0  0  0
 16 23  1  0  0  0  0
 16 27  1  0  0  0  0
 16 61  1  0  0  0  0
 16 62  1  0  0  0  0
 17 24  1  0  0  0  0
 17 27  1  0  0  0  0
 17 63  1  0  0  0  0
 17 64  1  0  0  0  0
 18 25  1  0  0  0  0
 18 30  1  0  0  0  0
 18 65  1  0  0  0  0
 18 66  1  0  0  0  0
 19 26  1  0  0  0  0
 19 31  1  0  0  0  0
 19 67  1  0  0  0  0
 19 68  1  0  0  0  0
 20 25  1  0  0  0  0
 20 69  1  0  0  0  0
 21 26  1  0  0  0  0
 21 70  1  0  0  0  0
 22 71  1  0  0  0  0
 23 72  1  0  0  0  0
 24 73  1  0  0  0  0
 25 31  1  0  0  0  0
 25 74  1  0  0  0  0
 26 32  1  0  0  0  0
 26 75  1  0  0  0  0
 27 28  1  0  0  0  0
 28 29  1  0  0  0  0
 28 76  1  0  0  0  0
 28 77  1  0  0  0  0
 29 32  1  0  0  0  0
 29 78  1  0  0  0  0
 29 79  1  0  0  0  0
M  END
>  <R1>
R-cyclohexyl

>  <R2>
S-cyclohexyl

>  <R3>
1-adamantylethyl

> <IC50_nM>
10000

>  <pIC50>
5

$$$$
