# Supplementary material for: On the validity versus utility of activity landscapes: are all activity cliffs statistically significant?
Source: J Cheminform. 2014 Apr 2;6:11. doi: 10.1186/1758-2946-6-11 (PMC4021161; doi:10.1186/1758-2946-6-11)
Supplement: Additional file 1 — Code and data to reproduce figures. The ZIP file contains the R code and datasets required to perform the calculations and generate the figures for this article. It assumes you have R installed and are working on a Unix-like system. In addition you should have the ggplot2, grid, multicore and fingerprint R packages installed. To run the scripts execute run.sh from the command line. [file 1758-2946-6-11-S1.zip › si/bcg/BCG_Activity_pIC50.txt]

7.4318
7.0706
6.7328
6.6596
6.6234
6.5591
6.4737
6.4672
6.4449
6.4413
6.4377
6.4330
6.3716
6.2993
6.2807
6.2620
6.2518
6.1457
6.1319
6.0947
6.0825
6.0343
6.0004
5.9431
5.9187
5.8262
5.8147
5.8047
5.7577
5.7528
5.7120
5.6366
5.6026
5.4614
5.4388
5.4267
5.4121
5.3542
5.3485
5.3078
5.2988
5.2958
5.2647
5.1886
5.0000
5.0000
5.0000
5.0000
