# Supplementary material for: On the validity versus utility of activity landscapes: are all activity cliffs statistically significant?
Source: J Cheminform. 2014 Apr 2;6:11. doi: 10.1186/1758-2946-6-11 (PMC4021161; doi:10.1186/1758-2946-6-11)
Supplement: Additional file 1 — Code and data to reproduce figures. The ZIP file contains the R code and datasets required to perform the calculations and generate the figures for this article. It assumes you have R installed and are working on a Unix-like system. In addition you should have the ggplot2, grid, multicore and fingerprint R packages installed. To run the scripts execute run.sh from the command line. [file 1758-2946-6-11-S1.zip › si/bcg/BCG_simmtx_GpiDAPH3.txt]

1.000	0.862	0.862	0.753	0.875	0.753	0.729	0.759	0.613	0.729	0.455	0.729	0.844	1.000	0.539	0.853	0.539	0.753	0.593	0.729	0.613	0.753	0.593	0.455	0.633	0.555	0.875	0.844	0.633	0.660	0.643	0.692	0.688	0.853	0.707	0.660	0.853	0.638	0.576	0.759	0.853	0.561	0.734	0.675	0.576	0.759	0.759	0.555
0.862	1.000	1.000	0.869	0.964	0.869	0.700	0.836	0.689	0.700	0.418	0.700	0.783	0.862	0.612	0.786	0.612	0.869	0.608	0.700	0.689	0.869	0.608	0.418	0.670	0.586	0.964	0.783	0.670	0.634	0.684	0.758	0.621	0.786	0.738	0.634	0.786	0.714	0.510	0.836	0.786	0.537	0.700	0.678	0.510	0.836	0.836	0.586
0.862	1.000	1.000	0.869	0.964	0.869	0.700	0.836	0.689	0.700	0.418	0.700	0.783	0.862	0.612	0.786	0.612	0.869	0.608	0.700	0.689	0.869	0.608	0.418	0.670	0.586	0.964	0.783	0.670	0.634	0.684	0.758	0.621	0.786	0.738	0.634	0.786	0.714	0.510	0.836	0.786	0.537	0.700	0.678	0.510	0.836	0.836	0.586
0.753	0.869	0.869	1.000	0.845	1.000	0.751	0.944	0.767	0.751	0.508	0.751	0.668	0.753	0.698	0.821	0.698	1.000	0.669	0.751	0.767	1.000	0.669	0.508	0.737	0.668	0.845	0.668	0.737	0.667	0.631	0.698	0.570	0.821	0.696	0.667	0.821	0.647	0.563	0.944	0.821	0.495	0.658	0.616	0.563	0.944	0.944	0.668
0.875	0.964	0.964	0.845	1.000	0.845	0.680	0.869	0.674	0.680	0.408	0.680	0.759	0.875	0.598	0.797	0.598	0.845	0.595	0.680	0.674	0.845	0.595	0.408	0.707	0.631	1.000	0.759	0.707	0.655	0.720	0.741	0.634	0.797	0.771	0.655	0.797	0.690	0.533	0.869	0.797	0.524	0.717	0.663	0.533	0.869	0.869	0.631
0.753	0.869	0.869	1.000	0.845	1.000	0.751	0.944	0.767	0.751	0.508	0.751	0.668	0.753	0.698	0.821	0.698	1.000	0.669	0.751	0.767	1.000	0.669	0.508	0.737	0.668	0.845	0.668	0.737	0.667	0.631	0.698	0.570	0.821	0.696	0.667	0.821	0.647	0.563	0.944	0.821	0.495	0.658	0.616	0.563	0.944	0.944	0.668
0.729	0.700	0.700	0.751	0.680	0.751	1.000	0.752	0.606	1.000	0.575	1.000	0.810	0.729	0.573	0.814	0.573	0.751	0.680	1.000	0.606	0.751	0.680	0.575	0.623	0.579	0.680	0.810	0.623	0.616	0.529	0.568	0.546	0.814	0.560	0.616	0.814	0.553	0.567	0.752	0.814	0.494	0.566	0.571	0.567	0.752	0.752	0.579
0.759	0.836	0.836	0.944	0.869	0.944	0.752	1.000	0.737	0.752	0.525	0.752	0.644	0.759	0.668	0.858	0.668	0.944	0.679	0.752	0.737	0.944	0.679	0.525	0.787	0.718	0.869	0.644	0.787	0.703	0.662	0.678	0.570	0.858	0.722	0.703	0.858	0.627	0.601	1.000	0.858	0.475	0.668	0.600	0.601	1.000	1.000	0.718
0.613	0.689	0.689	0.767	0.674	0.767	0.606	0.737	1.000	0.606	0.654	0.606	0.570	0.613	0.865	0.647	0.865	0.767	0.846	0.606	1.000	0.767	0.846	0.654	0.937	0.821	0.674	0.570	0.937	0.849	0.777	0.891	0.669	0.647	0.876	0.849	0.647	0.796	0.693	0.737	0.647	0.628	0.823	0.786	0.693	0.737	0.737	0.821
0.729	0.700	0.700	0.751	0.680	0.751	1.000	0.752	0.606	1.000	0.575	1.000	0.810	0.729	0.573	0.814	0.573	0.751	0.680	1.000	0.606	0.751	0.680	0.575	0.623	0.579	0.680	0.810	0.623	0.616	0.529	0.568	0.546	0.814	0.560	0.616	0.814	0.553	0.567	0.752	0.814	0.494	0.566	0.571	0.567	0.752	0.752	0.579
0.455	0.418	0.418	0.508	0.408	0.508	0.575	0.525	0.654	0.575	1.000	0.575	0.455	0.455	0.721	0.520	0.721	0.508	0.759	0.575	0.654	0.508	0.759	1.000	0.662	0.743	0.408	0.455	0.662	0.659	0.589	0.566	0.611	0.520	0.566	0.659	0.520	0.587	0.743	0.525	0.520	0.731	0.575	0.598	0.743	0.525	0.525	0.743
0.729	0.700	0.700	0.751	0.680	0.751	1.000	0.752	0.606	1.000	0.575	1.000	0.810	0.729	0.573	0.814	0.573	0.751	0.680	1.000	0.606	0.751	0.680	0.575	0.623	0.579	0.680	0.810	0.623	0.616	0.529	0.568	0.546	0.814	0.560	0.616	0.814	0.553	0.567	0.752	0.814	0.494	0.566	0.571	0.567	0.752	0.752	0.579
0.844	0.783	0.783	0.668	0.759	0.668	0.810	0.644	0.570	0.810	0.455	0.810	1.000	0.844	0.514	0.723	0.514	0.668	0.594	0.810	0.570	0.668	0.594	0.455	0.555	0.484	0.759	1.000	0.555	0.581	0.613	0.655	0.648	0.723	0.635	0.581	0.723	0.649	0.490	0.644	0.723	0.589	0.663	0.693	0.490	0.644	0.644	0.484
1.000	0.862	0.862	0.753	0.875	0.753	0.729	0.759	0.613	0.729	0.455	0.729	0.844	1.000	0.539	0.853	0.539	0.753	0.593	0.729	0.613	0.753	0.593	0.455	0.633	0.555	0.875	0.844	0.633	0.660	0.643	0.692	0.688	0.853	0.707	0.660	0.853	0.638	0.576	0.759	0.853	0.561	0.734	0.675	0.576	0.759	0.759	0.555
0.539	0.612	0.612	0.698	0.598	0.698	0.573	0.668	0.865	0.573	0.721	0.573	0.514	0.539	1.000	0.585	1.000	0.698	0.778	0.573	0.865	0.698	0.778	0.721	0.811	0.906	0.598	0.514	0.811	0.746	0.803	0.770	0.660	0.585	0.755	0.746	0.585	0.840	0.737	0.668	0.585	0.644	0.700	0.693	0.737	0.668	0.668	0.906
0.853	0.786	0.786	0.821	0.797	0.821	0.814	0.858	0.647	0.814	0.520	0.814	0.723	0.853	0.585	1.000	0.585	0.821	0.651	0.814	0.647	0.821	0.651	0.520	0.685	0.616	0.797	0.723	0.685	0.733	0.585	0.623	0.603	1.000	0.642	0.733	1.000	0.576	0.659	0.858	1.000	0.485	0.665	0.597	0.659	0.858	0.858	0.616
0.539	0.612	0.612	0.698	0.598	0.698	0.573	0.668	0.865	0.573	0.721	0.573	0.514	0.539	1.000	0.585	1.000	0.698	0.778	0.573	0.865	0.698	0.778	0.721	0.811	0.906	0.598	0.514	0.811	0.746	0.803	0.770	0.660	0.585	0.755	0.746	0.585	0.840	0.737	0.668	0.585	0.644	0.700	0.693	0.737	0.668	0.668	0.906
0.753	0.869	0.869	1.000	0.845	1.000	0.751	0.944	0.767	0.751	0.508	0.751	0.668	0.753	0.698	0.821	0.698	1.000	0.669	0.751	0.767	1.000	0.669	0.508	0.737	0.668	0.845	0.668	0.737	0.667	0.631	0.698	0.570	0.821	0.696	0.667	0.821	0.647	0.563	0.944	0.821	0.495	0.658	0.616	0.563	0.944	0.944	0.668
0.593	0.608	0.608	0.669	0.595	0.669	0.680	0.679	0.846	0.680	0.759	0.680	0.594	0.593	0.778	0.651	0.778	0.669	1.000	0.680	0.846	0.669	1.000	0.759	0.845	0.780	0.595	0.594	0.845	0.867	0.714	0.782	0.718	0.651	0.767	0.867	0.651	0.723	0.777	0.679	0.651	0.657	0.809	0.850	0.777	0.679	0.679	0.780
0.729	0.700	0.700	0.751	0.680	0.751	1.000	0.752	0.606	1.000	0.575	1.000	0.810	0.729	0.573	0.814	0.573	0.751	0.680	1.000	0.606	0.751	0.680	0.575	0.623	0.579	0.680	0.810	0.623	0.616	0.529	0.568	0.546	0.814	0.560	0.616	0.814	0.553	0.567	0.752	0.814	0.494	0.566	0.571	0.567	0.752	0.752	0.579
0.613	0.689	0.689	0.767	0.674	0.767	0.606	0.737	1.000	0.606	0.654	0.606	0.570	0.613	0.865	0.647	0.865	0.767	0.846	0.606	1.000	0.767	0.846	0.654	0.937	0.821	0.674	0.570	0.937	0.849	0.777	0.891	0.669	0.647	0.876	0.849	0.647	0.796	0.693	0.737	0.647	0.628	0.823	0.786	0.693	0.737	0.737	0.821
0.753	0.869	0.869	1.000	0.845	1.000	0.751	0.944	0.767	0.751	0.508	0.751	0.668	0.753	0.698	0.821	0.698	1.000	0.669	0.751	0.767	1.000	0.669	0.508	0.737	0.668	0.845	0.668	0.737	0.667	0.631	0.698	0.570	0.821	0.696	0.667	0.821	0.647	0.563	0.944	0.821	0.495	0.658	0.616	0.563	0.944	0.944	0.668
0.593	0.608	0.608	0.669	0.595	0.669	0.680	0.679	0.846	0.680	0.759	0.680	0.594	0.593	0.778	0.651	0.778	0.669	1.000	0.680	0.846	0.669	1.000	0.759	0.845	0.780	0.595	0.594	0.845	0.867	0.714	0.782	0.718	0.651	0.767	0.867	0.651	0.723	0.777	0.679	0.651	0.657	0.809	0.850	0.777	0.679	0.679	0.780
0.455	0.418	0.418	0.508	0.408	0.508	0.575	0.525	0.654	0.575	1.000	0.575	0.455	0.455	0.721	0.520	0.721	0.508	0.759	0.575	0.654	0.508	0.759	1.000	0.662	0.743	0.408	0.455	0.662	0.659	0.589	0.566	0.611	0.520	0.566	0.659	0.520	0.587	0.743	0.525	0.520	0.731	0.575	0.598	0.743	0.525	0.525	0.743
0.633	0.670	0.670	0.737	0.707	0.737	0.623	0.787	0.937	0.623	0.662	0.623	0.555	0.633	0.811	0.685	0.811	0.737	0.845	0.623	0.937	0.737	0.845	0.662	1.000	0.876	0.707	0.555	1.000	0.891	0.802	0.849	0.674	0.685	0.895	0.891	0.685	0.759	0.735	0.787	0.685	0.591	0.824	0.751	0.735	0.787	0.787	0.876
0.555	0.586	0.586	0.668	0.631	0.668	0.579	0.718	0.821	0.579	0.743	0.579	0.484	0.555	0.906	0.616	0.906	0.668	0.780	0.579	0.821	0.668	0.780	0.743	0.876	1.000	0.631	0.484	0.876	0.789	0.851	0.736	0.696	0.616	0.785	0.789	0.616	0.773	0.814	0.718	0.616	0.617	0.709	0.661	0.814	0.718	0.718	1.000
0.875	0.964	0.964	0.845	1.000	0.845	0.680	0.869	0.674	0.680	0.408	0.680	0.759	0.875	0.598	0.797	0.598	0.845	0.595	0.680	0.674	0.845	0.595	0.408	0.707	0.631	1.000	0.759	0.707	0.655	0.720	0.741	0.634	0.797	0.771	0.655	0.797	0.690	0.533	0.869	0.797	0.524	0.717	0.663	0.533	0.869	0.869	0.631
0.844	0.783	0.783	0.668	0.759	0.668	0.810	0.644	0.570	0.810	0.455	0.810	1.000	0.844	0.514	0.723	0.514	0.668	0.594	0.810	0.570	0.668	0.594	0.455	0.555	0.484	0.759	1.000	0.555	0.581	0.613	0.655	0.648	0.723	0.635	0.581	0.723	0.649	0.490	0.644	0.723	0.589	0.663	0.693	0.490	0.644	0.644	0.484
0.633	0.670	0.670	0.737	0.707	0.737	0.623	0.787	0.937	0.623	0.662	0.623	0.555	0.633	0.811	0.685	0.811	0.737	0.845	0.623	0.937	0.737	0.845	0.662	1.000	0.876	0.707	0.555	1.000	0.891	0.802	0.849	0.674	0.685	0.895	0.891	0.685	0.759	0.735	0.787	0.685	0.591	0.824	0.751	0.735	0.787	0.787	0.876
0.660	0.634	0.634	0.667	0.655	0.667	0.616	0.703	0.849	0.616	0.659	0.616	0.581	0.660	0.746	0.733	0.746	0.667	0.867	0.616	0.849	0.667	0.867	0.659	0.891	0.789	0.655	0.581	0.891	1.000	0.752	0.816	0.743	0.733	0.837	1.000	0.733	0.722	0.814	0.703	0.733	0.621	0.890	0.814	0.814	0.703	0.703	0.789
0.643	0.684	0.684	0.631	0.720	0.631	0.529	0.662	0.777	0.529	0.589	0.529	0.613	0.643	0.803	0.585	0.803	0.631	0.714	0.529	0.777	0.631	0.714	0.589	0.802	0.851	0.720	0.613	0.802	0.752	1.000	0.851	0.827	0.585	0.884	0.752	0.585	0.921	0.716	0.662	0.585	0.738	0.813	0.788	0.716	0.662	0.662	0.851
0.692	0.758	0.758	0.698	0.741	0.698	0.568	0.678	0.891	0.568	0.566	0.568	0.655	0.692	0.770	0.623	0.770	0.698	0.782	0.568	0.891	0.698	0.782	0.566	0.849	0.736	0.741	0.655	0.849	0.816	0.851	1.000	0.759	0.623	0.957	0.816	0.623	0.883	0.637	0.678	0.623	0.688	0.905	0.877	0.637	0.678	0.678	0.736
0.688	0.621	0.621	0.570	0.634	0.570	0.546	0.570	0.669	0.546	0.611	0.546	0.648	0.688	0.660	0.603	0.660	0.570	0.718	0.546	0.669	0.570	0.718	0.611	0.674	0.696	0.634	0.648	0.674	0.743	0.827	0.759	1.000	0.603	0.774	0.743	0.603	0.787	0.801	0.570	0.603	0.789	0.838	0.832	0.801	0.570	0.570	0.696
0.853	0.786	0.786	0.821	0.797	0.821	0.814	0.858	0.647	0.814	0.520	0.814	0.723	0.853	0.585	1.000	0.585	0.821	0.651	0.814	0.647	0.821	0.651	0.520	0.685	0.616	0.797	0.723	0.685	0.733	0.585	0.623	0.603	1.000	0.642	0.733	1.000	0.576	0.659	0.858	1.000	0.485	0.665	0.597	0.659	0.858	0.858	0.616
0.707	0.738	0.738	0.696	0.771	0.696	0.560	0.722	0.876	0.560	0.566	0.560	0.635	0.707	0.755	0.642	0.755	0.696	0.767	0.560	0.876	0.696	0.767	0.566	0.895	0.785	0.771	0.635	0.895	0.837	0.884	0.957	0.774	0.642	1.000	0.837	0.642	0.845	0.665	0.722	0.642	0.669	0.920	0.848	0.665	0.722	0.722	0.785
0.660	0.634	0.634	0.667	0.655	0.667	0.616	0.703	0.849	0.616	0.659	0.616	0.581	0.660	0.746	0.733	0.746	0.667	0.867	0.616	0.849	0.667	0.867	0.659	0.891	0.789	0.655	0.581	0.891	1.000	0.752	0.816	0.743	0.733	0.837	1.000	0.733	0.722	0.814	0.703	0.733	0.621	0.890	0.814	0.814	0.703	0.703	0.789
0.853	0.786	0.786	0.821	0.797	0.821	0.814	0.858	0.647	0.814	0.520	0.814	0.723	0.853	0.585	1.000	0.585	0.821	0.651	0.814	0.647	0.821	0.651	0.520	0.685	0.616	0.797	0.723	0.685	0.733	0.585	0.623	0.603	1.000	0.642	0.733	1.000	0.576	0.659	0.858	1.000	0.485	0.665	0.597	0.659	0.858	0.858	0.616
0.638	0.714	0.714	0.647	0.690	0.647	0.553	0.627	0.796	0.553	0.587	0.553	0.649	0.638	0.840	0.576	0.840	0.647	0.723	0.553	0.796	0.647	0.723	0.587	0.759	0.773	0.690	0.649	0.759	0.722	0.921	0.883	0.787	0.576	0.845	0.722	0.576	1.000	0.660	0.627	0.576	0.753	0.796	0.803	0.660	0.627	0.627	0.773
0.576	0.510	0.510	0.563	0.533	0.563	0.567	0.601	0.693	0.567	0.743	0.567	0.490	0.576	0.737	0.659	0.737	0.563	0.777	0.567	0.693	0.563	0.777	0.743	0.735	0.814	0.533	0.490	0.735	0.814	0.716	0.637	0.801	0.659	0.665	0.814	0.659	0.660	1.000	0.601	0.659	0.659	0.711	0.686	1.000	0.601	0.601	0.814
0.759	0.836	0.836	0.944	0.869	0.944	0.752	1.000	0.737	0.752	0.525	0.752	0.644	0.759	0.668	0.858	0.668	0.944	0.679	0.752	0.737	0.944	0.679	0.525	0.787	0.718	0.869	0.644	0.787	0.703	0.662	0.678	0.570	0.858	0.722	0.703	0.858	0.627	0.601	1.000	0.858	0.475	0.668	0.600	0.601	1.000	1.000	0.718
0.853	0.786	0.786	0.821	0.797	0.821	0.814	0.858	0.647	0.814	0.520	0.814	0.723	0.853	0.585	1.000	0.585	0.821	0.651	0.814	0.647	0.821	0.651	0.520	0.685	0.616	0.797	0.723	0.685	0.733	0.585	0.623	0.603	1.000	0.642	0.733	1.000	0.576	0.659	0.858	1.000	0.485	0.665	0.597	0.659	0.858	0.858	0.616
0.561	0.537	0.537	0.495	0.524	0.495	0.494	0.475	0.628	0.494	0.731	0.494	0.589	0.561	0.644	0.485	0.644	0.495	0.657	0.494	0.628	0.495	0.657	0.731	0.591	0.617	0.524	0.589	0.591	0.621	0.738	0.688	0.789	0.485	0.669	0.621	0.485	0.753	0.659	0.475	0.485	1.000	0.691	0.752	0.659	0.475	0.475	0.617
0.734	0.700	0.700	0.658	0.717	0.658	0.566	0.668	0.823	0.566	0.575	0.566	0.663	0.734	0.700	0.665	0.700	0.658	0.809	0.566	0.823	0.658	0.809	0.575	0.824	0.709	0.717	0.663	0.824	0.890	0.813	0.905	0.838	0.665	0.920	0.890	0.665	0.796	0.711	0.668	0.665	0.691	1.000	0.907	0.711	0.668	0.668	0.709
0.675	0.678	0.678	0.616	0.663	0.616	0.571	0.600	0.786	0.571	0.598	0.571	0.693	0.675	0.693	0.597	0.693	0.616	0.850	0.571	0.786	0.616	0.850	0.598	0.751	0.661	0.663	0.693	0.751	0.814	0.788	0.877	0.832	0.597	0.848	0.814	0.597	0.803	0.686	0.600	0.597	0.752	0.907	1.000	0.686	0.600	0.600	0.661
0.576	0.510	0.510	0.563	0.533	0.563	0.567	0.601	0.693	0.567	0.743	0.567	0.490	0.576	0.737	0.659	0.737	0.563	0.777	0.567	0.693	0.563	0.777	0.743	0.735	0.814	0.533	0.490	0.735	0.814	0.716	0.637	0.801	0.659	0.665	0.814	0.659	0.660	1.000	0.601	0.659	0.659	0.711	0.686	1.000	0.601	0.601	0.814
0.759	0.836	0.836	0.944	0.869	0.944	0.752	1.000	0.737	0.752	0.525	0.752	0.644	0.759	0.668	0.858	0.668	0.944	0.679	0.752	0.737	0.944	0.679	0.525	0.787	0.718	0.869	0.644	0.787	0.703	0.662	0.678	0.570	0.858	0.722	0.703	0.858	0.627	0.601	1.000	0.858	0.475	0.668	0.600	0.601	1.000	1.000	0.718
0.759	0.836	0.836	0.944	0.869	0.944	0.752	1.000	0.737	0.752	0.525	0.752	0.644	0.759	0.668	0.858	0.668	0.944	0.679	0.752	0.737	0.944	0.679	0.525	0.787	0.718	0.869	0.644	0.787	0.703	0.662	0.678	0.570	0.858	0.722	0.703	0.858	0.627	0.601	1.000	0.858	0.475	0.668	0.600	0.601	1.000	1.000	0.718
0.555	0.586	0.586	0.668	0.631	0.668	0.579	0.718	0.821	0.579	0.743	0.579	0.484	0.555	0.906	0.616	0.906	0.668	0.780	0.579	0.821	0.668	0.780	0.743	0.876	1.000	0.631	0.484	0.876	0.789	0.851	0.736	0.696	0.616	0.785	0.789	0.616	0.773	0.814	0.718	0.616	0.617	0.709	0.661	0.814	0.718	0.718	1.000
