# Supplementary material for: On the validity versus utility of activity landscapes: are all activity cliffs statistically significant?
Source: J Cheminform. 2014 Apr 2;6:11. doi: 10.1186/1758-2946-6-11 (PMC4021161; doi:10.1186/1758-2946-6-11)
Supplement: Additional file 1 — Code and data to reproduce figures. The ZIP file contains the R code and datasets required to perform the calculations and generate the figures for this article. It assumes you have R installed and are working on a Unix-like system. In addition you should have the ggplot2, grid, multicore and fingerprint R packages installed. To run the scripts execute run.sh from the command line. [file 1758-2946-6-11-S1.zip › si/bcg/BCG_simmtx_MACCS.txt]

1.000	1.000	1.000	0.915	0.938	0.915	0.979	0.878	0.755	0.979	0.787	0.979	0.979	1.000	0.723	0.915	0.723	0.915	0.760	0.979	0.755	0.915	0.760	0.787	0.725	0.694	0.938	0.979	0.725	0.755	0.755	0.755	0.787	0.915	0.725	0.755	0.915	0.787	0.723	0.878	0.915	0.809	0.755	0.755	0.723	0.878	0.878	0.694
1.000	1.000	1.000	0.915	0.938	0.915	0.979	0.878	0.755	0.979	0.787	0.979	0.979	1.000	0.723	0.915	0.723	0.915	0.760	0.979	0.755	0.915	0.760	0.787	0.725	0.694	0.938	0.979	0.725	0.755	0.755	0.755	0.787	0.915	0.725	0.755	0.915	0.787	0.723	0.878	0.915	0.809	0.755	0.755	0.723	0.878	0.878	0.694
1.000	1.000	1.000	0.915	0.938	0.915	0.979	0.878	0.755	0.979	0.787	0.979	0.979	1.000	0.723	0.915	0.723	0.915	0.760	0.979	0.755	0.915	0.760	0.787	0.725	0.694	0.938	0.979	0.725	0.755	0.755	0.755	0.787	0.915	0.725	0.755	0.915	0.787	0.723	0.878	0.915	0.809	0.755	0.755	0.723	0.878	0.878	0.694
0.915	0.915	0.915	1.000	0.857	1.000	0.936	0.957	0.750	0.936	0.783	0.936	0.896	0.915	0.795	1.000	0.795	1.000	0.720	0.936	0.750	1.000	0.720	0.783	0.720	0.761	0.857	0.896	0.720	0.750	0.750	0.680	0.783	1.000	0.654	0.750	1.000	0.783	0.795	0.957	1.000	0.766	0.680	0.680	0.795	0.957	0.957	0.761
0.938	0.938	0.938	0.857	1.000	0.857	0.918	0.898	0.706	0.918	0.735	0.918	0.918	0.938	0.673	0.857	0.673	0.857	0.712	0.918	0.706	0.857	0.712	0.735	0.745	0.714	1.000	0.918	0.745	0.706	0.776	0.706	0.735	0.857	0.780	0.706	0.857	0.735	0.673	0.898	0.857	0.755	0.706	0.706	0.673	0.898	0.898	0.714
0.915	0.915	0.915	1.000	0.857	1.000	0.936	0.957	0.750	0.936	0.783	0.936	0.896	0.915	0.795	1.000	0.795	1.000	0.720	0.936	0.750	1.000	0.720	0.783	0.720	0.761	0.857	0.896	0.720	0.750	0.750	0.680	0.783	1.000	0.654	0.750	1.000	0.783	0.795	0.957	1.000	0.766	0.680	0.680	0.795	0.957	0.957	0.761
0.979	0.979	0.979	0.936	0.918	0.936	1.000	0.898	0.776	1.000	0.809	1.000	0.958	0.979	0.745	0.936	0.745	0.936	0.780	1.000	0.776	0.936	0.780	0.809	0.745	0.714	0.918	0.958	0.745	0.776	0.776	0.740	0.809	0.936	0.712	0.776	0.936	0.809	0.745	0.898	0.936	0.830	0.740	0.740	0.745	0.898	0.898	0.714
0.878	0.878	0.878	0.957	0.898	0.957	0.898	1.000	0.720	0.898	0.750	0.898	0.860	0.878	0.761	0.957	0.761	0.957	0.692	0.898	0.720	0.957	0.692	0.750	0.760	0.804	0.898	0.860	0.760	0.720	0.792	0.654	0.750	0.957	0.692	0.720	0.957	0.750	0.761	1.000	0.957	0.735	0.654	0.654	0.761	1.000	1.000	0.804
0.755	0.755	0.755	0.750	0.706	0.750	0.776	0.720	1.000	0.776	0.902	0.776	0.740	0.755	0.875	0.750	0.875	0.750	0.952	0.776	1.000	0.750	0.952	0.902	0.952	0.833	0.706	0.740	0.952	1.000	0.860	0.905	0.902	0.750	0.864	1.000	0.750	0.902	0.875	0.720	0.750	0.927	0.905	0.905	0.875	0.720	0.720	0.833
0.979	0.979	0.979	0.936	0.918	0.936	1.000	0.898	0.776	1.000	0.809	1.000	0.958	0.979	0.745	0.936	0.745	0.936	0.780	1.000	0.776	0.936	0.780	0.809	0.745	0.714	0.918	0.958	0.745	0.776	0.776	0.740	0.809	0.936	0.712	0.776	0.936	0.809	0.745	0.898	0.936	0.830	0.740	0.740	0.745	0.898	0.898	0.714
0.787	0.787	0.787	0.783	0.735	0.783	0.809	0.750	0.902	0.809	1.000	0.809	0.771	0.787	0.921	0.783	0.921	0.783	0.905	0.809	0.902	0.783	0.905	1.000	0.860	0.875	0.735	0.771	0.860	0.902	0.950	0.857	1.000	0.783	0.818	0.902	0.783	1.000	0.921	0.750	0.783	0.974	0.857	0.857	0.921	0.750	0.750	0.875
0.979	0.979	0.979	0.936	0.918	0.936	1.000	0.898	0.776	1.000	0.809	1.000	0.958	0.979	0.745	0.936	0.745	0.936	0.780	1.000	0.776	0.936	0.780	0.809	0.745	0.714	0.918	0.958	0.745	0.776	0.776	0.740	0.809	0.936	0.712	0.776	0.936	0.809	0.745	0.898	0.936	0.830	0.740	0.740	0.745	0.898	0.898	0.714
0.979	0.979	0.979	0.896	0.918	0.896	0.958	0.860	0.740	0.958	0.771	0.958	1.000	0.979	0.708	0.896	0.708	0.896	0.780	0.958	0.740	0.896	0.780	0.771	0.712	0.680	0.918	1.000	0.712	0.740	0.740	0.776	0.771	0.896	0.745	0.740	0.896	0.771	0.708	0.860	0.896	0.792	0.776	0.776	0.708	0.860	0.860	0.680
1.000	1.000	1.000	0.915	0.938	0.915	0.979	0.878	0.755	0.979	0.787	0.979	0.979	1.000	0.723	0.915	0.723	0.915	0.760	0.979	0.755	0.915	0.760	0.787	0.725	0.694	0.938	0.979	0.725	0.755	0.755	0.755	0.787	0.915	0.725	0.755	0.915	0.787	0.723	0.878	0.915	0.809	0.755	0.755	0.723	0.878	0.878	0.694
0.723	0.723	0.723	0.795	0.673	0.795	0.745	0.761	0.875	0.745	0.921	0.745	0.708	0.723	1.000	0.795	1.000	0.795	0.833	0.745	0.875	0.795	0.833	0.921	0.833	0.946	0.673	0.708	0.833	0.875	0.875	0.786	0.921	0.795	0.750	0.875	0.795	0.921	1.000	0.761	0.795	0.897	0.786	0.786	1.000	0.761	0.761	0.946
0.915	0.915	0.915	1.000	0.857	1.000	0.936	0.957	0.750	0.936	0.783	0.936	0.896	0.915	0.795	1.000	0.795	1.000	0.720	0.936	0.750	1.000	0.720	0.783	0.720	0.761	0.857	0.896	0.720	0.750	0.750	0.680	0.783	1.000	0.654	0.750	1.000	0.783	0.795	0.957	1.000	0.766	0.680	0.680	0.795	0.957	0.957	0.761
0.723	0.723	0.723	0.795	0.673	0.795	0.745	0.761	0.875	0.745	0.921	0.745	0.708	0.723	1.000	0.795	1.000	0.795	0.833	0.745	0.875	0.795	0.833	0.921	0.833	0.946	0.673	0.708	0.833	0.875	0.875	0.786	0.921	0.795	0.750	0.875	0.795	0.921	1.000	0.761	0.795	0.897	0.786	0.786	1.000	0.761	0.761	0.946
0.915	0.915	0.915	1.000	0.857	1.000	0.936	0.957	0.750	0.936	0.783	0.936	0.896	0.915	0.795	1.000	0.795	1.000	0.720	0.936	0.750	1.000	0.720	0.783	0.720	0.761	0.857	0.896	0.720	0.750	0.750	0.680	0.783	1.000	0.654	0.750	1.000	0.783	0.795	0.957	1.000	0.766	0.680	0.680	0.795	0.957	0.957	0.761
0.760	0.760	0.760	0.720	0.712	0.720	0.780	0.692	0.952	0.780	0.905	0.780	0.780	0.760	0.833	0.720	0.833	0.720	1.000	0.780	0.952	0.720	1.000	0.905	0.909	0.795	0.712	0.780	0.909	0.952	0.864	0.952	0.905	0.720	0.909	0.952	0.720	0.905	0.833	0.692	0.720	0.929	0.952	0.952	0.833	0.692	0.692	0.795
0.979	0.979	0.979	0.936	0.918	0.936	1.000	0.898	0.776	1.000	0.809	1.000	0.958	0.979	0.745	0.936	0.745	0.936	0.780	1.000	0.776	0.936	0.780	0.809	0.745	0.714	0.918	0.958	0.745	0.776	0.776	0.740	0.809	0.936	0.712	0.776	0.936	0.809	0.745	0.898	0.936	0.830	0.740	0.740	0.745	0.898	0.898	0.714
0.755	0.755	0.755	0.750	0.706	0.750	0.776	0.720	1.000	0.776	0.902	0.776	0.740	0.755	0.875	0.750	0.875	0.750	0.952	0.776	1.000	0.750	0.952	0.902	0.952	0.833	0.706	0.740	0.952	1.000	0.860	0.905	0.902	0.750	0.864	1.000	0.750	0.902	0.875	0.720	0.750	0.927	0.905	0.905	0.875	0.720	0.720	0.833
0.915	0.915	0.915	1.000	0.857	1.000	0.936	0.957	0.750	0.936	0.783	0.936	0.896	0.915	0.795	1.000	0.795	1.000	0.720	0.936	0.750	1.000	0.720	0.783	0.720	0.761	0.857	0.896	0.720	0.750	0.750	0.680	0.783	1.000	0.654	0.750	1.000	0.783	0.795	0.957	1.000	0.766	0.680	0.680	0.795	0.957	0.957	0.761
0.760	0.760	0.760	0.720	0.712	0.720	0.780	0.692	0.952	0.780	0.905	0.780	0.780	0.760	0.833	0.720	0.833	0.720	1.000	0.780	0.952	0.720	1.000	0.905	0.909	0.795	0.712	0.780	0.909	0.952	0.864	0.952	0.905	0.720	0.909	0.952	0.720	0.905	0.833	0.692	0.720	0.929	0.952	0.952	0.833	0.692	0.692	0.795
0.787	0.787	0.787	0.783	0.735	0.783	0.809	0.750	0.902	0.809	1.000	0.809	0.771	0.787	0.921	0.783	0.921	0.783	0.905	0.809	0.902	0.783	0.905	1.000	0.860	0.875	0.735	0.771	0.860	0.902	0.950	0.857	1.000	0.783	0.818	0.902	0.783	1.000	0.921	0.750	0.783	0.974	0.857	0.857	0.921	0.750	0.750	0.875
0.725	0.725	0.725	0.720	0.745	0.720	0.745	0.760	0.952	0.745	0.860	0.745	0.712	0.725	0.833	0.720	0.833	0.720	0.909	0.745	0.952	0.720	0.909	0.860	1.000	0.881	0.745	0.712	1.000	0.952	0.907	0.864	0.860	0.720	0.909	0.952	0.720	0.860	0.833	0.760	0.720	0.884	0.864	0.864	0.833	0.760	0.760	0.881
0.694	0.694	0.694	0.761	0.714	0.761	0.714	0.804	0.833	0.714	0.875	0.714	0.680	0.694	0.946	0.761	0.946	0.761	0.795	0.714	0.833	0.761	0.795	0.875	0.881	1.000	0.714	0.680	0.881	0.833	0.925	0.750	0.875	0.761	0.795	0.833	0.761	0.875	0.946	0.804	0.761	0.854	0.750	0.750	0.946	0.804	0.804	1.000
0.938	0.938	0.938	0.857	1.000	0.857	0.918	0.898	0.706	0.918	0.735	0.918	0.918	0.938	0.673	0.857	0.673	0.857	0.712	0.918	0.706	0.857	0.712	0.735	0.745	0.714	1.000	0.918	0.745	0.706	0.776	0.706	0.735	0.857	0.780	0.706	0.857	0.735	0.673	0.898	0.857	0.755	0.706	0.706	0.673	0.898	0.898	0.714
0.979	0.979	0.979	0.896	0.918	0.896	0.958	0.860	0.740	0.958	0.771	0.958	1.000	0.979	0.708	0.896	0.708	0.896	0.780	0.958	0.740	0.896	0.780	0.771	0.712	0.680	0.918	1.000	0.712	0.740	0.740	0.776	0.771	0.896	0.745	0.740	0.896	0.771	0.708	0.860	0.896	0.792	0.776	0.776	0.708	0.860	0.860	0.680
0.725	0.725	0.725	0.720	0.745	0.720	0.745	0.760	0.952	0.745	0.860	0.745	0.712	0.725	0.833	0.720	0.833	0.720	0.909	0.745	0.952	0.720	0.909	0.860	1.000	0.881	0.745	0.712	1.000	0.952	0.907	0.864	0.860	0.720	0.909	0.952	0.720	0.860	0.833	0.760	0.720	0.884	0.864	0.864	0.833	0.760	0.760	0.881
0.755	0.755	0.755	0.750	0.706	0.750	0.776	0.720	1.000	0.776	0.902	0.776	0.740	0.755	0.875	0.750	0.875	0.750	0.952	0.776	1.000	0.750	0.952	0.902	0.952	0.833	0.706	0.740	0.952	1.000	0.860	0.905	0.902	0.750	0.864	1.000	0.750	0.902	0.875	0.720	0.750	0.927	0.905	0.905	0.875	0.720	0.720	0.833
0.755	0.755	0.755	0.750	0.776	0.750	0.776	0.792	0.860	0.776	0.950	0.776	0.740	0.755	0.875	0.750	0.875	0.750	0.864	0.776	0.860	0.750	0.864	0.950	0.907	0.925	0.776	0.740	0.907	0.860	1.000	0.818	0.950	0.750	0.864	0.860	0.750	0.950	0.875	0.792	0.750	0.927	0.818	0.818	0.875	0.792	0.792	0.925
0.755	0.755	0.755	0.680	0.706	0.680	0.740	0.654	0.905	0.740	0.857	0.740	0.776	0.755	0.786	0.680	0.786	0.680	0.952	0.740	0.905	0.680	0.952	0.857	0.864	0.750	0.706	0.776	0.864	0.905	0.818	1.000	0.857	0.680	0.907	0.905	0.680	0.857	0.786	0.654	0.680	0.881	1.000	1.000	0.786	0.654	0.654	0.750
0.787	0.787	0.787	0.783	0.735	0.783	0.809	0.750	0.902	0.809	1.000	0.809	0.771	0.787	0.921	0.783	0.921	0.783	0.905	0.809	0.902	0.783	0.905	1.000	0.860	0.875	0.735	0.771	0.860	0.902	0.950	0.857	1.000	0.783	0.818	0.902	0.783	1.000	0.921	0.750	0.783	0.974	0.857	0.857	0.921	0.750	0.750	0.875
0.915	0.915	0.915	1.000	0.857	1.000	0.936	0.957	0.750	0.936	0.783	0.936	0.896	0.915	0.795	1.000	0.795	1.000	0.720	0.936	0.750	1.000	0.720	0.783	0.720	0.761	0.857	0.896	0.720	0.750	0.750	0.680	0.783	1.000	0.654	0.750	1.000	0.783	0.795	0.957	1.000	0.766	0.680	0.680	0.795	0.957	0.957	0.761
0.725	0.725	0.725	0.654	0.780	0.654	0.712	0.692	0.864	0.712	0.818	0.712	0.745	0.725	0.750	0.654	0.750	0.654	0.909	0.712	0.864	0.654	0.909	0.818	0.909	0.795	0.780	0.745	0.909	0.864	0.864	0.907	0.818	0.654	1.000	0.864	0.654	0.818	0.750	0.692	0.654	0.841	0.907	0.907	0.750	0.692	0.692	0.795
0.755	0.755	0.755	0.750	0.706	0.750	0.776	0.720	1.000	0.776	0.902	0.776	0.740	0.755	0.875	0.750	0.875	0.750	0.952	0.776	1.000	0.750	0.952	0.902	0.952	0.833	0.706	0.740	0.952	1.000	0.860	0.905	0.902	0.750	0.864	1.000	0.750	0.902	0.875	0.720	0.750	0.927	0.905	0.905	0.875	0.720	0.720	0.833
0.915	0.915	0.915	1.000	0.857	1.000	0.936	0.957	0.750	0.936	0.783	0.936	0.896	0.915	0.795	1.000	0.795	1.000	0.720	0.936	0.750	1.000	0.720	0.783	0.720	0.761	0.857	0.896	0.720	0.750	0.750	0.680	0.783	1.000	0.654	0.750	1.000	0.783	0.795	0.957	1.000	0.766	0.680	0.680	0.795	0.957	0.957	0.761
0.787	0.787	0.787	0.783	0.735	0.783	0.809	0.750	0.902	0.809	1.000	0.809	0.771	0.787	0.921	0.783	0.921	0.783	0.905	0.809	0.902	0.783	0.905	1.000	0.860	0.875	0.735	0.771	0.860	0.902	0.950	0.857	1.000	0.783	0.818	0.902	0.783	1.000	0.921	0.750	0.783	0.974	0.857	0.857	0.921	0.750	0.750	0.875
0.723	0.723	0.723	0.795	0.673	0.795	0.745	0.761	0.875	0.745	0.921	0.745	0.708	0.723	1.000	0.795	1.000	0.795	0.833	0.745	0.875	0.795	0.833	0.921	0.833	0.946	0.673	0.708	0.833	0.875	0.875	0.786	0.921	0.795	0.750	0.875	0.795	0.921	1.000	0.761	0.795	0.897	0.786	0.786	1.000	0.761	0.761	0.946
0.878	0.878	0.878	0.957	0.898	0.957	0.898	1.000	0.720	0.898	0.750	0.898	0.860	0.878	0.761	0.957	0.761	0.957	0.692	0.898	0.720	0.957	0.692	0.750	0.760	0.804	0.898	0.860	0.760	0.720	0.792	0.654	0.750	0.957	0.692	0.720	0.957	0.750	0.761	1.000	0.957	0.735	0.654	0.654	0.761	1.000	1.000	0.804
0.915	0.915	0.915	1.000	0.857	1.000	0.936	0.957	0.750	0.936	0.783	0.936	0.896	0.915	0.795	1.000	0.795	1.000	0.720	0.936	0.750	1.000	0.720	0.783	0.720	0.761	0.857	0.896	0.720	0.750	0.750	0.680	0.783	1.000	0.654	0.750	1.000	0.783	0.795	0.957	1.000	0.766	0.680	0.680	0.795	0.957	0.957	0.761
0.809	0.809	0.809	0.766	0.755	0.766	0.830	0.735	0.927	0.830	0.974	0.830	0.792	0.809	0.897	0.766	0.897	0.766	0.929	0.830	0.927	0.766	0.929	0.974	0.884	0.854	0.755	0.792	0.884	0.927	0.927	0.881	0.974	0.766	0.841	0.927	0.766	0.974	0.897	0.735	0.766	1.000	0.881	0.881	0.897	0.735	0.735	0.854
0.755	0.755	0.755	0.680	0.706	0.680	0.740	0.654	0.905	0.740	0.857	0.740	0.776	0.755	0.786	0.680	0.786	0.680	0.952	0.740	0.905	0.680	0.952	0.857	0.864	0.750	0.706	0.776	0.864	0.905	0.818	1.000	0.857	0.680	0.907	0.905	0.680	0.857	0.786	0.654	0.680	0.881	1.000	1.000	0.786	0.654	0.654	0.750
0.755	0.755	0.755	0.680	0.706	0.680	0.740	0.654	0.905	0.740	0.857	0.740	0.776	0.755	0.786	0.680	0.786	0.680	0.952	0.740	0.905	0.680	0.952	0.857	0.864	0.750	0.706	0.776	0.864	0.905	0.818	1.000	0.857	0.680	0.907	0.905	0.680	0.857	0.786	0.654	0.680	0.881	1.000	1.000	0.786	0.654	0.654	0.750
0.723	0.723	0.723	0.795	0.673	0.795	0.745	0.761	0.875	0.745	0.921	0.745	0.708	0.723	1.000	0.795	1.000	0.795	0.833	0.745	0.875	0.795	0.833	0.921	0.833	0.946	0.673	0.708	0.833	0.875	0.875	0.786	0.921	0.795	0.750	0.875	0.795	0.921	1.000	0.761	0.795	0.897	0.786	0.786	1.000	0.761	0.761	0.946
0.878	0.878	0.878	0.957	0.898	0.957	0.898	1.000	0.720	0.898	0.750	0.898	0.860	0.878	0.761	0.957	0.761	0.957	0.692	0.898	0.720	0.957	0.692	0.750	0.760	0.804	0.898	0.860	0.760	0.720	0.792	0.654	0.750	0.957	0.692	0.720	0.957	0.750	0.761	1.000	0.957	0.735	0.654	0.654	0.761	1.000	1.000	0.804
0.878	0.878	0.878	0.957	0.898	0.957	0.898	1.000	0.720	0.898	0.750	0.898	0.860	0.878	0.761	0.957	0.761	0.957	0.692	0.898	0.720	0.957	0.692	0.750	0.760	0.804	0.898	0.860	0.760	0.720	0.792	0.654	0.750	0.957	0.692	0.720	0.957	0.750	0.761	1.000	0.957	0.735	0.654	0.654	0.761	1.000	1.000	0.804
0.694	0.694	0.694	0.761	0.714	0.761	0.714	0.804	0.833	0.714	0.875	0.714	0.680	0.694	0.946	0.761	0.946	0.761	0.795	0.714	0.833	0.761	0.795	0.875	0.881	1.000	0.714	0.680	0.881	0.833	0.925	0.750	0.875	0.761	0.795	0.833	0.761	0.875	0.946	0.804	0.761	0.854	0.750	0.750	0.946	0.804	0.804	1.000
