# Supplementary material for: On the validity versus utility of activity landscapes: are all activity cliffs statistically significant?
Source: J Cheminform. 2014 Apr 2;6:11. doi: 10.1186/1758-2946-6-11 (PMC4021161; doi:10.1186/1758-2946-6-11)
Supplement: Additional file 1 — Code and data to reproduce figures. The ZIP file contains the R code and datasets required to perform the calculations and generate the figures for this article. It assumes you have R installed and are working on a Unix-like system. In addition you should have the ggplot2, grid, multicore and fingerprint R packages installed. To run the scripts execute run.sh from the command line. [file 1758-2946-6-11-S1.zip › si/bcg/BCG_simmtx_piDAPH4.txt]

1.000	0.577	0.769	0.695	0.609	0.496	0.609	0.561	0.479	0.507	0.402	0.499	0.570	0.690	0.532	0.703	0.504	0.714	0.442	0.614	0.432	0.562	0.534	0.438	0.495	0.508	0.689	0.690	0.499	0.564	0.612	0.529	0.724	0.620	0.543	0.518	0.792	0.578	0.664	0.625	0.671	0.525	0.580	0.483	0.661	0.560	0.617	0.485
0.577	1.000	0.561	0.552	0.908	0.701	0.483	0.716	0.596	0.582	0.336	0.561	0.602	0.654	0.633	0.627	0.557	0.569	0.441	0.475	0.529	0.602	0.506	0.437	0.574	0.637	0.647	0.505	0.579	0.478	0.647	0.562	0.504	0.548	0.622	0.506	0.504	0.562	0.500	0.646	0.621	0.446	0.521	0.491	0.491	0.710	0.677	0.584
0.769	0.561	1.000	0.893	0.595	0.597	0.673	0.575	0.498	0.587	0.500	0.546	0.606	0.602	0.566	0.653	0.632	0.923	0.501	0.674	0.526	0.653	0.516	0.490	0.502	0.546	0.713	0.772	0.507	0.492	0.582	0.535	0.554	0.586	0.545	0.535	0.716	0.675	0.503	0.654	0.585	0.564	0.517	0.523	0.504	0.562	0.578	0.433
0.695	0.552	0.893	1.000	0.593	0.595	0.670	0.596	0.523	0.584	0.512	0.523	0.543	0.552	0.617	0.660	0.653	0.918	0.538	0.737	0.571	0.645	0.541	0.538	0.536	0.582	0.652	0.667	0.506	0.509	0.558	0.566	0.535	0.632	0.557	0.544	0.713	0.661	0.512	0.660	0.583	0.538	0.511	0.554	0.587	0.546	0.595	0.507
0.609	0.908	0.595	0.593	1.000	0.707	0.507	0.729	0.591	0.596	0.335	0.559	0.592	0.670	0.608	0.620	0.571	0.605	0.462	0.499	0.518	0.619	0.512	0.454	0.610	0.658	0.641	0.525	0.594	0.490	0.628	0.569	0.503	0.554	0.603	0.487	0.521	0.583	0.487	0.641	0.640	0.463	0.530	0.490	0.490	0.690	0.651	0.590
0.496	0.701	0.597	0.595	0.707	1.000	0.551	0.689	0.582	0.636	0.359	0.574	0.557	0.584	0.609	0.599	0.548	0.627	0.479	0.525	0.543	0.613	0.471	0.439	0.590	0.582	0.676	0.528	0.603	0.521	0.587	0.545	0.416	0.554	0.614	0.513	0.553	0.553	0.421	0.691	0.595	0.429	0.479	0.445	0.429	0.721	0.625	0.586
0.609	0.483	0.673	0.670	0.507	0.551	1.000	0.491	0.411	0.778	0.623	0.664	0.620	0.543	0.518	0.578	0.500	0.721	0.481	0.897	0.382	0.558	0.439	0.631	0.427	0.470	0.555	0.879	0.450	0.447	0.505	0.379	0.460	0.604	0.418	0.401	0.638	0.496	0.471	0.580	0.541	0.669	0.453	0.439	0.455	0.577	0.580	0.557
0.561	0.716	0.575	0.596	0.729	0.689	0.491	1.000	0.563	0.607	0.369	0.546	0.563	0.560	0.680	0.668	0.603	0.577	0.487	0.518	0.487	0.571	0.555	0.495	0.594	0.759	0.719	0.531	0.580	0.488	0.652	0.522	0.562	0.584	0.619	0.479	0.592	0.619	0.535	0.721	0.566	0.476	0.459	0.488	0.550	0.690	0.657	0.656
0.479	0.596	0.498	0.523	0.591	0.582	0.411	0.563	1.000	0.446	0.429	0.418	0.407	0.517	0.590	0.521	0.597	0.482	0.737	0.439	0.708	0.515	0.696	0.435	0.820	0.584	0.579	0.436	0.859	0.694	0.643	0.729	0.485	0.494	0.847	0.680	0.473	0.595	0.495	0.581	0.520	0.429	0.672	0.712	0.477	0.634	0.631	0.599
0.507	0.582	0.587	0.584	0.596	0.636	0.778	0.607	0.446	1.000	0.556	0.705	0.683	0.538	0.500	0.623	0.462	0.634	0.537	0.721	0.428	0.602	0.457	0.637	0.431	0.453	0.535	0.711	0.479	0.429	0.487	0.420	0.417	0.573	0.453	0.408	0.540	0.458	0.426	0.559	0.536	0.599	0.436	0.514	0.413	0.597	0.531	0.561
0.402	0.336	0.500	0.512	0.335	0.359	0.623	0.369	0.429	0.556	1.000	0.588	0.541	0.425	0.553	0.504	0.669	0.507	0.545	0.634	0.464	0.500	0.432	0.760	0.473	0.615	0.316	0.593	0.373	0.431	0.485	0.384	0.479	0.449	0.383	0.469	0.482	0.568	0.655	0.322	0.453	0.811	0.460	0.466	0.496	0.352	0.460	0.582
0.499	0.561	0.546	0.523	0.559	0.574	0.664	0.546	0.418	0.705	0.588	1.000	0.888	0.578	0.472	0.594	0.534	0.556	0.530	0.616	0.441	0.652	0.460	0.600	0.442	0.509	0.483	0.649	0.444	0.431	0.410	0.431	0.421	0.480	0.413	0.445	0.569	0.515	0.498	0.490	0.550	0.569	0.448	0.507	0.417	0.651	0.471	0.524
0.570	0.602	0.606	0.543	0.592	0.557	0.620	0.563	0.407	0.683	0.541	0.888	1.000	0.638	0.518	0.602	0.533	0.566	0.508	0.615	0.469	0.659	0.506	0.598	0.410	0.523	0.537	0.699	0.444	0.431	0.491	0.492	0.504	0.479	0.472	0.474	0.556	0.542	0.515	0.490	0.586	0.608	0.482	0.577	0.463	0.609	0.454	0.448
0.690	0.654	0.602	0.552	0.670	0.584	0.543	0.560	0.517	0.538	0.425	0.578	0.638	1.000	0.522	0.654	0.503	0.562	0.429	0.544	0.483	0.602	0.498	0.455	0.535	0.534	0.569	0.618	0.516	0.572	0.564	0.546	0.610	0.613	0.538	0.538	0.584	0.546	0.582	0.516	0.904	0.548	0.685	0.474	0.578	0.643	0.555	0.526
0.532	0.633	0.566	0.617	0.608	0.609	0.518	0.680	0.590	0.500	0.553	0.472	0.518	0.522	1.000	0.548	0.701	0.559	0.493	0.583	0.540	0.549	0.570	0.683	0.583	0.822	0.647	0.538	0.574	0.546	0.761	0.565	0.649	0.533	0.645	0.539	0.560	0.702	0.645	0.647	0.562	0.583	0.520	0.550	0.703	0.667	0.654	0.680
0.703	0.627	0.653	0.660	0.620	0.599	0.578	0.668	0.521	0.623	0.504	0.594	0.602	0.654	0.548	1.000	0.541	0.657	0.504	0.606	0.486	0.564	0.526	0.475	0.509	0.552	0.560	0.621	0.496	0.555	0.522	0.559	0.603	0.595	0.512	0.544	0.691	0.557	0.588	0.555	0.651	0.550	0.560	0.494	0.591	0.546	0.524	0.535
0.504	0.557	0.632	0.653	0.571	0.548	0.500	0.603	0.597	0.462	0.669	0.534	0.533	0.503	0.701	0.541	1.000	0.648	0.600	0.537	0.592	0.580	0.579	0.557	0.585	0.786	0.577	0.512	0.550	0.564	0.611	0.553	0.642	0.488	0.607	0.573	0.624	0.946	0.725	0.586	0.487	0.591	0.507	0.593	0.645	0.568	0.525	0.638
0.714	0.569	0.923	0.918	0.605	0.627	0.721	0.577	0.482	0.634	0.507	0.556	0.566	0.562	0.559	0.657	0.648	1.000	0.514	0.704	0.506	0.638	0.477	0.495	0.486	0.536	0.661	0.684	0.522	0.495	0.553	0.529	0.524	0.604	0.529	0.505	0.757	0.657	0.521	0.692	0.546	0.554	0.509	0.528	0.510	0.586	0.595	0.478
0.442	0.441	0.501	0.538	0.462	0.479	0.481	0.487	0.737	0.537	0.545	0.530	0.508	0.429	0.493	0.504	0.600	0.514	1.000	0.487	0.705	0.482	0.750	0.535	0.715	0.506	0.435	0.467	0.716	0.655	0.449	0.649	0.443	0.497	0.703	0.682	0.483	0.569	0.509	0.450	0.445	0.509	0.653	0.795	0.454	0.440	0.437	0.567
0.614	0.475	0.674	0.737	0.499	0.525	0.897	0.518	0.439	0.721	0.634	0.616	0.615	0.544	0.583	0.606	0.537	0.704	0.487	1.000	0.461	0.591	0.509	0.696	0.462	0.553	0.548	0.852	0.445	0.463	0.525	0.432	0.524	0.661	0.446	0.457	0.632	0.547	0.536	0.564	0.581	0.654	0.476	0.475	0.574	0.566	0.598	0.528
0.432	0.529	0.526	0.571	0.518	0.543	0.382	0.487	0.708	0.428	0.464	0.441	0.469	0.483	0.540	0.486	0.592	0.506	0.705	0.461	1.000	0.583	0.669	0.468	0.691	0.525	0.470	0.416	0.679	0.722	0.492	0.682	0.451	0.535	0.701	0.855	0.445	0.585	0.472	0.461	0.566	0.442	0.660	0.723	0.489	0.511	0.502	0.513
0.562	0.602	0.653	0.645	0.619	0.613	0.558	0.571	0.515	0.602	0.500	0.652	0.659	0.602	0.549	0.564	0.580	0.638	0.482	0.591	0.583	1.000	0.509	0.521	0.502	0.474	0.528	0.590	0.501	0.517	0.486	0.512	0.468	0.559	0.511	0.555	0.576	0.594	0.441	0.495	0.673	0.536	0.488	0.482	0.492	0.647	0.566	0.470
0.534	0.506	0.516	0.541	0.512	0.471	0.439	0.555	0.696	0.457	0.432	0.460	0.506	0.498	0.570	0.526	0.579	0.477	0.750	0.509	0.669	0.509	1.000	0.509	0.710	0.559	0.494	0.502	0.719	0.665	0.565	0.676	0.636	0.576	0.730	0.710	0.549	0.608	0.595	0.477	0.558	0.494	0.659	0.778	0.621	0.493	0.536	0.554
0.438	0.437	0.490	0.538	0.454	0.439	0.631	0.495	0.435	0.637	0.760	0.600	0.598	0.455	0.683	0.475	0.557	0.495	0.535	0.696	0.468	0.521	0.509	1.000	0.485	0.631	0.444	0.619	0.429	0.449	0.595	0.406	0.544	0.540	0.420	0.464	0.448	0.519	0.590	0.451	0.521	0.746	0.474	0.472	0.619	0.456	0.541	0.656
0.495	0.574	0.502	0.536	0.610	0.590	0.427	0.594	0.820	0.431	0.473	0.442	0.410	0.535	0.583	0.509	0.585	0.486	0.715	0.462	0.691	0.502	0.710	0.485	1.000	0.618	0.546	0.430	0.777	0.699	0.593	0.670	0.503	0.582	0.771	0.654	0.490	0.575	0.525	0.551	0.574	0.434	0.663	0.679	0.519	0.572	0.601	0.621
0.508	0.637	0.546	0.582	0.658	0.582	0.470	0.759	0.584	0.453	0.615	0.509	0.523	0.534	0.822	0.552	0.786	0.536	0.506	0.553	0.525	0.474	0.559	0.631	0.618	1.000	0.673	0.530	0.567	0.520	0.699	0.554	0.669	0.516	0.633	0.524	0.590	0.745	0.737	0.683	0.532	0.545	0.497	0.522	0.690	0.666	0.621	0.727
0.689	0.647	0.713	0.652	0.641	0.676	0.555	0.719	0.579	0.535	0.316	0.483	0.537	0.569	0.647	0.560	0.577	0.661	0.435	0.548	0.470	0.528	0.494	0.444	0.546	0.673	1.000	0.626	0.584	0.451	0.701	0.540	0.559	0.574	0.644	0.480	0.628	0.620	0.512	0.967	0.546	0.451	0.461	0.457	0.513	0.703	0.694	0.637
0.690	0.505	0.772	0.667	0.525	0.528	0.879	0.531	0.436	0.711	0.593	0.649	0.699	0.618	0.538	0.621	0.512	0.684	0.467	0.852	0.416	0.590	0.502	0.619	0.430	0.530	0.626	1.000	0.451	0.449	0.541	0.447	0.514	0.600	0.461	0.462	0.620	0.549	0.490	0.558	0.589	0.676	0.502	0.492	0.476	0.586	0.561	0.501
0.499	0.579	0.507	0.506	0.594	0.603	0.450	0.580	0.859	0.479	0.373	0.444	0.444	0.516	0.574	0.496	0.550	0.522	0.716	0.445	0.679	0.501	0.719	0.429	0.777	0.567	0.584	0.451	1.000	0.699	0.621	0.716	0.515	0.484	0.878	0.679	0.527	0.575	0.499	0.597	0.490	0.434	0.678	0.720	0.492	0.645	0.607	0.569
0.564	0.478	0.492	0.509	0.490	0.521	0.447	0.488	0.694	0.429	0.431	0.431	0.431	0.572	0.546	0.555	0.564	0.495	0.655	0.463	0.722	0.517	0.665	0.449	0.699	0.520	0.451	0.449	0.699	1.000	0.525	0.681	0.580	0.576	0.685	0.740	0.576	0.557	0.590	0.462	0.585	0.432	0.711	0.656	0.582	0.518	0.566	0.527
0.612	0.647	0.582	0.558	0.628	0.587	0.505	0.652	0.643	0.487	0.485	0.410	0.491	0.564	0.761	0.522	0.611	0.553	0.449	0.525	0.492	0.486	0.565	0.595	0.593	0.699	0.701	0.541	0.621	0.525	1.000	0.562	0.694	0.492	0.654	0.511	0.553	0.680	0.632	0.686	0.531	0.613	0.532	0.475	0.631	0.693	0.781	0.755
0.529	0.562	0.535	0.566	0.569	0.545	0.379	0.522	0.729	0.420	0.384	0.431	0.492	0.546	0.565	0.559	0.553	0.529	0.649	0.432	0.682	0.512	0.676	0.406	0.670	0.554	0.540	0.447	0.716	0.681	0.562	1.000	0.524	0.475	0.735	0.683	0.513	0.569	0.500	0.540	0.508	0.442	0.800	0.736	0.523	0.550	0.530	0.531
0.724	0.504	0.554	0.535	0.503	0.416	0.460	0.562	0.485	0.417	0.479	0.421	0.504	0.610	0.649	0.603	0.642	0.524	0.443	0.524	0.451	0.468	0.636	0.544	0.503	0.669	0.559	0.514	0.515	0.580	0.694	0.524	1.000	0.546	0.572	0.535	0.677	0.718	0.907	0.538	0.604	0.624	0.574	0.545	0.890	0.521	0.546	0.604
0.620	0.548	0.586	0.632	0.554	0.554	0.604	0.584	0.494	0.573	0.449	0.480	0.479	0.613	0.533	0.595	0.488	0.604	0.497	0.661	0.535	0.559	0.576	0.540	0.582	0.516	0.574	0.600	0.484	0.576	0.492	0.475	0.546	1.000	0.489	0.523	0.614	0.472	0.554	0.587	0.686	0.450	0.557	0.478	0.578	0.557	0.672	0.585
0.543	0.622	0.545	0.557	0.603	0.614	0.418	0.619	0.847	0.453	0.383	0.413	0.472	0.538	0.645	0.512	0.607	0.529	0.703	0.446	0.701	0.511	0.730	0.420	0.771	0.633	0.644	0.461	0.878	0.685	0.654	0.735	0.572	0.489	1.000	0.695	0.523	0.636	0.522	0.637	0.517	0.448	0.704	0.769	0.533	0.707	0.627	0.583
0.518	0.506	0.535	0.544	0.487	0.513	0.401	0.479	0.680	0.408	0.469	0.445	0.474	0.538	0.539	0.544	0.573	0.505	0.682	0.457	0.855	0.555	0.710	0.464	0.654	0.524	0.480	0.462	0.679	0.740	0.511	0.683	0.535	0.523	0.695	1.000	0.522	0.591	0.521	0.458	0.571	0.489	0.702	0.682	0.533	0.483	0.487	0.511
0.792	0.504	0.716	0.713	0.521	0.553	0.638	0.592	0.473	0.540	0.482	0.569	0.556	0.584	0.560	0.691	0.624	0.757	0.483	0.632	0.445	0.576	0.549	0.448	0.490	0.590	0.628	0.620	0.527	0.576	0.553	0.513	0.677	0.614	0.523	0.522	1.000	0.642	0.668	0.661	0.584	0.522	0.542	0.535	0.650	0.556	0.604	0.500
0.578	0.562	0.675	0.661	0.583	0.553	0.496	0.619	0.595	0.458	0.568	0.515	0.542	0.546	0.702	0.557	0.946	0.657	0.569	0.547	0.585	0.594	0.608	0.519	0.575	0.745	0.620	0.549	0.575	0.557	0.680	0.569	0.718	0.472	0.636	0.591	0.642	1.000	0.674	0.595	0.507	0.651	0.536	0.590	0.648	0.573	0.512	0.598
0.664	0.500	0.503	0.512	0.487	0.421	0.471	0.535	0.495	0.426	0.655	0.498	0.515	0.582	0.645	0.588	0.725	0.521	0.509	0.536	0.472	0.441	0.595	0.590	0.525	0.737	0.512	0.490	0.499	0.590	0.632	0.500	0.907	0.554	0.522	0.521	0.668	0.674	1.000	0.537	0.582	0.561	0.548	0.544	0.901	0.529	0.563	0.635
0.625	0.646	0.654	0.660	0.641	0.691	0.580	0.721	0.581	0.559	0.322	0.490	0.490	0.516	0.647	0.555	0.586	0.692	0.450	0.564	0.461	0.495	0.477	0.451	0.551	0.683	0.967	0.558	0.597	0.462	0.686	0.540	0.538	0.587	0.637	0.458	0.661	0.595	0.537	1.000	0.506	0.407	0.459	0.461	0.528	0.713	0.703	0.657
0.671	0.621	0.585	0.583	0.640	0.595	0.541	0.566	0.520	0.536	0.453	0.550	0.586	0.904	0.562	0.651	0.487	0.546	0.445	0.581	0.566	0.673	0.558	0.521	0.574	0.532	0.546	0.589	0.490	0.585	0.531	0.508	0.604	0.686	0.517	0.571	0.584	0.507	0.582	0.506	1.000	0.490	0.646	0.459	0.607	0.640	0.606	0.551
0.525	0.446	0.564	0.538	0.463	0.429	0.669	0.476	0.429	0.599	0.811	0.569	0.608	0.548	0.583	0.550	0.591	0.554	0.509	0.654	0.442	0.536	0.494	0.746	0.434	0.545	0.451	0.676	0.434	0.432	0.613	0.442	0.624	0.450	0.448	0.489	0.522	0.651	0.561	0.407	0.490	1.000	0.512	0.495	0.537	0.445	0.440	0.530
0.580	0.521	0.517	0.511	0.530	0.479	0.453	0.459	0.672	0.436	0.460	0.448	0.482	0.685	0.520	0.560	0.507	0.509	0.653	0.476	0.660	0.488	0.659	0.474	0.663	0.497	0.461	0.502	0.678	0.711	0.532	0.800	0.574	0.557	0.704	0.702	0.542	0.536	0.548	0.459	0.646	0.512	1.000	0.686	0.552	0.496	0.474	0.516
0.483	0.491	0.523	0.554	0.490	0.445	0.439	0.488	0.712	0.514	0.466	0.507	0.577	0.474	0.550	0.494	0.593	0.528	0.795	0.475	0.723	0.482	0.778	0.472	0.679	0.522	0.457	0.492	0.720	0.656	0.475	0.736	0.545	0.478	0.769	0.682	0.535	0.590	0.544	0.461	0.459	0.495	0.686	1.000	0.557	0.432	0.416	0.522
0.661	0.491	0.504	0.587	0.490	0.429	0.455	0.550	0.477	0.413	0.496	0.417	0.463	0.578	0.703	0.591	0.645	0.510	0.454	0.574	0.489	0.492	0.621	0.619	0.519	0.690	0.513	0.476	0.492	0.582	0.631	0.523	0.890	0.578	0.533	0.533	0.650	0.648	0.901	0.528	0.607	0.537	0.552	0.557	1.000	0.518	0.568	0.626
0.560	0.710	0.562	0.546	0.690	0.721	0.577	0.690	0.634	0.597	0.352	0.651	0.609	0.643	0.667	0.546	0.568	0.586	0.440	0.566	0.511	0.647	0.493	0.456	0.572	0.666	0.703	0.586	0.645	0.518	0.693	0.550	0.521	0.557	0.707	0.483	0.556	0.573	0.529	0.713	0.640	0.445	0.496	0.432	0.518	1.000	0.736	0.628
0.617	0.677	0.578	0.595	0.651	0.625	0.580	0.657	0.631	0.531	0.460	0.471	0.454	0.555	0.654	0.524	0.525	0.595	0.437	0.598	0.502	0.566	0.536	0.541	0.601	0.621	0.694	0.561	0.607	0.566	0.781	0.530	0.546	0.672	0.627	0.487	0.604	0.512	0.563	0.703	0.606	0.440	0.474	0.416	0.568	0.736	1.000	0.698
0.485	0.584	0.433	0.507	0.590	0.586	0.557	0.656	0.599	0.561	0.582	0.524	0.448	0.526	0.680	0.535	0.638	0.478	0.567	0.528	0.513	0.470	0.554	0.656	0.621	0.727	0.637	0.501	0.569	0.527	0.755	0.531	0.604	0.585	0.583	0.511	0.500	0.598	0.635	0.657	0.551	0.530	0.516	0.522	0.626	0.628	0.698	1.000
