# Supplementary material for: On the validity versus utility of activity landscapes: are all activity cliffs statistically significant?
Source: J Cheminform. 2014 Apr 2;6:11. doi: 10.1186/1758-2946-6-11 (PMC4021161; doi:10.1186/1758-2946-6-11)
Supplement: Additional file 1 — Code and data to reproduce figures. The ZIP file contains the R code and datasets required to perform the calculations and generate the figures for this article. It assumes you have R installed and are working on a Unix-like system. In addition you should have the ggplot2, grid, multicore and fingerprint R packages installed. To run the scripts execute run.sh from the command line. [file 1758-2946-6-11-S1.zip › si/bzd/BZD_91_Structures.sdf]

1
  MOE2011           3D
Structure written by MMmdl.
 18 19  0  0  0  0  0  0  0  0999 V2000
   -1.7900    1.9890   -0.0120 C   0  0  0  0  0  0  0  0  0  0  0  0
   -2.6090    3.0760   -0.0890 C   0  0  0  0  0  0  0  0  0  0  0  0
   -3.9960    2.9540   -0.0660 C   0  0  0  0  0  0  0  0  0  0  0  0
   -4.5370    1.6580    0.0420 C   0  0  0  0  0  0  0  0  0  0  0  0
   -3.6860    0.5310    0.1230 C   0  0  0  0  0  0  0  0  0  0  0  0
   -2.2870    0.6910    0.0960 C   0  0  0  0  0  0  0  0  0  0  0  0
   -4.5780    3.7430   -0.1230 H   0  0  0  0  0  0  0  0  0  0  0  0
   -5.6120    1.5240    0.0630 H   0  0  0  0  0  0  0  0  0  0  0  0
   -4.0740   -0.3690    0.1980 H   0  0  0  0  0  0  0  0  0  0  0  0
   -1.6840   -0.0820    0.1510 H   0  0  0  0  0  0  0  0  0  0  0  0
   -1.8830    4.2050   -0.1860 N   0  0  0  0  0  0  0  0  0  0  0  0
   -0.6040    3.7420   -0.1620 C   0  0  0  0  0  0  0  0  0  0  0  0
   -0.5140    2.3900   -0.0560 N   0  0  0  0  0  0  0  0  0  0  0  0
    0.3450    1.7960   -0.0170 H   0  0  0  0  0  0  0  0  0  0  0  0
    0.5830    4.6510   -0.2460 C   0  0  0  0  0  0  0  0  0  0  0  0
    1.7600    3.9250   -0.2000 F   0  0  0  0  0  0  0  0  0  0  0  0
    0.5350    5.3590   -1.4310 F   0  0  0  0  0  0  0  0  0  0  0  0
    0.5580    5.5370    0.8150 F   0  0  0  0  0  0  0  0  0  0  0  0
  1  2  1  0  0  0  0
  1  6  2  0  0  0  0
  1 13  1  0  0  0  0
  2  3  2  0  0  0  0
  2 11  1  0  0  0  0
  3  4  1  0  0  0  0
  3  7  1  0  0  0  0
  4  5  2  0  0  0  0
  4  8  1  0  0  0  0
  5  6  1  0  0  0  0
  5  9  1  0  0  0  0
  6 10  1  0  0  0  0
 11 12  2  0  0  0  0
 12 13  1  0  0  0  0
 12 15  1  0  0  0  0
 13 14  1  0  0  0  0
 15 16  1  0  0  0  0
 15 17  1  0  0  0  0
 15 18  1  0  0  0  0
M  END
>  <s_m_entry_id>
2

>  <s_m_entry_name>
Bz

>  <no>
1

>  <R1>
H

>  <R2>
CF3

>  <R3>
H

>  <R4>
H

>  <R5>
H

>  <R6>
H

>  <Tv>
5.5

>  <Gi>
6.9699998

$$$$
2
  MOE2011           3D
Structure written by MMmdl.
 24 25  0  0  0  0  0  0  0  0999 V2000
   -1.8230    1.9660    0.0200 C   0  0  0  0  0  0  0  0  0  0  0  0
   -2.6370    3.0490   -0.1210 C   0  0  0  0  0  0  0  0  0  0  0  0
   -4.0240    2.9330   -0.1220 C   0  0  0  0  0  0  0  0  0  0  0  0
   -4.5870    1.6440    0.0300 C   0  0  0  0  0  0  0  0  0  0  0  0
   -3.7280    0.5180    0.1760 C   0  0  0  0  0  0  0  0  0  0  0  0
   -2.3300    0.6760    0.1720 C   0  0  0  0  0  0  0  0  0  0  0  0
   -4.5920    3.7290   -0.2250 H   0  0  0  0  0  0  0  0  0  0  0  0
   -4.1020   -0.3840    0.2820 H   0  0  0  0  0  0  0  0  0  0  0  0
   -1.7330   -0.0980    0.2720 H   0  0  0  0  0  0  0  0  0  0  0  0
   -1.9090    4.1740   -0.2510 N   0  0  0  0  0  0  0  0  0  0  0  0
   -0.6280    3.7230   -0.1820 C   0  0  0  0  0  0  0  0  0  0  0  0
   -0.5440    2.3730   -0.0160 N   0  0  0  0  0  0  0  0  0  0  0  0
    0.5540    4.6420   -0.2820 C   0  0  0  0  0  0  0  0  0  0  0  0
    1.3320    4.2860   -1.3680 F   0  0  0  0  0  0  0  0  0  0  0  0
    0.1300    5.9490   -0.4450 F   0  0  0  0  0  0  0  0  0  0  0  0
    1.3080    4.5600    0.8740 F   0  0  0  0  0  0  0  0  0  0  0  0
    0.6460    1.5290    0.0990 C   0  0  0  0  0  0  0  0  0  0  0  0
    1.5760    2.1280    0.0360 H   0  0  0  0  0  0  0  0  0  0  0  0
    0.6330    1.0000    1.0750 H   0  0  0  0  0  0  0  0  0  0  0  0
    0.6520    0.7810   -0.7210 H   0  0  0  0  0  0  0  0  0  0  0  0
   -6.0880    1.4930    0.0320 C   0  0  0  0  0  0  0  0  0  0  0  0
   -6.4690    0.1720    0.1890 F   0  0  0  0  0  0  0  0  0  0  0  0
   -6.6230    2.2330    1.0700 F   0  0  0  0  0  0  0  0  0  0  0  0
   -6.5990    1.9600   -1.1650 F   0  0  0  0  0  0  0  0  0  0  0  0
  1  2  1  0  0  0  0
  1  6  2  0  0  0  0
  1 12  1  0  0  0  0
  2  3  2  0  0  0  0
  2 10  1  0  0  0  0
  3  4  1  0  0  0  0
  3  7  1  0  0  0  0
  4  5  2  0  0  0  0
  4 21  1  0  0  0  0
  5  6  1  0  0  0  0
  5  8  1  0  0  0  0
  6  9  1  0  0  0  0
 10 11  2  0  0  0  0
 11 12  1  0  0  0  0
 11 13  1  0  0  0  0
 12 17  1  0  0  0  0
 13 14  1  0  0  0  0
 13 15  1  0  0  0  0
 13 16  1  0  0  0  0
 17 18  1  0  0  0  0
 17 19  1  0  0  0  0
 17 20  1  0  0  0  0
 21 22  1  0  0  0  0
 21 23  1  0  0  0  0
 21 24  1  0  0  0  0
M  END
>  <s_m_entry_id>
5

>  <s_m_entry_name>
Bz

>  <no>
2

>  <R1>
CH3

>  <R2>
CF3

>  <R3>
H

>  <R4>
CF3

>  <R5>
H

>  <R6>
H

>  <Tv>
5.3899999

>  <Gi>
5.9400001

$$$$
3
  MOE2011           3D
Structure written by MMmdl.
 24 25  0  0  0  0  0  0  0  0999 V2000
   -1.7960    1.9590   -0.0040 C   0  0  0  0  0  0  0  0  0  0  0  0
   -2.6170    3.0300   -0.1820 C   0  0  0  0  0  0  0  0  0  0  0  0
   -4.0010    2.9030   -0.2100 C   0  0  0  0  0  0  0  0  0  0  0  0
   -4.5470    1.6180   -0.0450 C   0  0  0  0  0  0  0  0  0  0  0  0
   -3.7080    0.4820    0.1430 C   0  0  0  0  0  0  0  0  0  0  0  0
   -2.2980    0.6650    0.1630 C   0  0  0  0  0  0  0  0  0  0  0  0
   -4.5800    3.6860   -0.3390 H   0  0  0  0  0  0  0  0  0  0  0  0
   -5.6250    1.5060   -0.0650 H   0  0  0  0  0  0  0  0  0  0  0  0
   -1.6800   -0.0870    0.2900 H   0  0  0  0  0  0  0  0  0  0  0  0
   -1.8990    4.1570   -0.3180 N   0  0  0  0  0  0  0  0  0  0  0  0
   -0.6140    3.7250   -0.2150 C   0  0  0  0  0  0  0  0  0  0  0  0
   -0.5150    2.3740   -0.0200 N   0  0  0  0  0  0  0  0  0  0  0  0
    0.5420    4.6810   -0.3120 C   0  0  0  0  0  0  0  0  0  0  0  0
    1.3490    4.3380   -1.3820 F   0  0  0  0  0  0  0  0  0  0  0  0
    0.0770    5.9690   -0.5100 F   0  0  0  0  0  0  0  0  0  0  0  0
    1.2760    4.6550    0.8590 F   0  0  0  0  0  0  0  0  0  0  0  0
    0.6670    1.5120    0.1400 C   0  0  0  0  0  0  0  0  0  0  0  0
    1.8450    2.2280    0.0780 F   0  0  0  0  0  0  0  0  0  0  0  0
    0.6080    0.8760    1.3670 F   0  0  0  0  0  0  0  0  0  0  0  0
    0.6810    0.5600   -0.8620 F   0  0  0  0  0  0  0  0  0  0  0  0
   -4.2850   -0.7570    0.3000 C   0  0  0  0  0  0  0  0  0  0  0  0
   -3.3460   -1.7630    0.4730 F   0  0  0  0  0  0  0  0  0  0  0  0
   -5.1130   -0.7470    1.4090 F   0  0  0  0  0  0  0  0  0  0  0  0
   -5.0400   -1.0630   -0.8200 F   0  0  0  0  0  0  0  0  0  0  0  0
  1  2  1  0  0  0  0
  1  6  2  0  0  0  0
  1 12  1  0  0  0  0
  2  3  2  0  0  0  0
  2 10  1  0  0  0  0
  3  4  1  0  0  0  0
  3  7  1  0  0  0  0
  4  5  2  0  0  0  0
  4  8  1  0  0  0  0
  5  6  1  0  0  0  0
  5 21  1  0  0  0  0
  6  9  1  0  0  0  0
 10 11  2  0  0  0  0
 11 12  1  0  0  0  0
 11 13  1  0  0  0  0
 12 17  1  0  0  0  0
 13 14  1  0  0  0  0
 13 15  1  0  0  0  0
 13 16  1  0  0  0  0
 17 18  1  0  0  0  0
 17 19  1  0  0  0  0
 17 20  1  0  0  0  0
 21 22  1  0  0  0  0
 21 23  1  0  0  0  0
 21 24  1  0  0  0  0
M  END
>  <s_m_entry_id>
6

>  <s_m_entry_name>
Bz

>  <no>
3

>  <R1>
CH3

>  <R2>
CF3

>  <R3>
H

>  <R4>
H

>  <R5>
CF3

>  <R6>
H

>  <Tv>
5.27

>  <Gi>
5.0500002

$$$$
4
  MOE2011           3D
Structure written by MMmdl.
 31 32  0  0  0  0  0  0  0  0999 V2000
   -1.6050    1.8320    0.0520 C   0  0  0  0  0  0  0  0  0  0  0  0
   -2.5130    2.8380    0.2060 C   0  0  0  0  0  0  0  0  0  0  0  0
   -3.8630    2.5900    0.4060 C   0  0  0  0  0  0  0  0  0  0  0  0
   -4.2830    1.2480    0.4450 C   0  0  0  0  0  0  0  0  0  0  0  0
   -3.3440    0.2010    0.2850 C   0  0  0  0  0  0  0  0  0  0  0  0
   -1.9830    0.4880    0.0850 C   0  0  0  0  0  0  0  0  0  0  0  0
   -4.4940    3.3340    0.5140 H   0  0  0  0  0  0  0  0  0  0  0  0
   -3.6420   -0.7360    0.3130 H   0  0  0  0  0  0  0  0  0  0  0  0
   -1.3300   -0.2370   -0.0260 H   0  0  0  0  0  0  0  0  0  0  0  0
   -1.9140    4.0370    0.1370 N   0  0  0  0  0  0  0  0  0  0  0  0
   -0.6090    3.7160   -0.0650 C   0  0  0  0  0  0  0  0  0  0  0  0
   -0.3880    2.3740   -0.1220 N   0  0  0  0  0  0  0  0  0  0  0  0
    0.4650    4.7550   -0.2090 C   0  0  0  0  0  0  0  0  0  0  0  0
    1.0730    4.6300   -1.4440 F   0  0  0  0  0  0  0  0  0  0  0  0
   -0.0790    6.0220   -0.1040 F   0  0  0  0  0  0  0  0  0  0  0  0
    1.4090    4.5900    0.7870 F   0  0  0  0  0  0  0  0  0  0  0  0
    0.8910    1.6930   -0.3270 C   0  0  0  0  0  0  0  0  0  0  0  0
    1.5940    1.9640    0.4880 H   0  0  0  0  0  0  0  0  0  0  0  0
    0.7680    0.5920   -0.3280 H   0  0  0  0  0  0  0  0  0  0  0  0
    1.3240    1.9950   -1.3030 H   0  0  0  0  0  0  0  0  0  0  0  0
   -5.9680    0.8540    0.6930 S   0  0  0  0  0  0  0  0  0  0  0  0
   -7.0160    2.2900    0.8820 C   0  0  0  0  0  0  0  0  0  0  0  0
   -6.6610    2.9000    1.7390 H   0  0  0  0  0  0  0  0  0  0  0  0
   -6.9400    2.9020   -0.0410 H   0  0  0  0  0  0  0  0  0  0  0  0
   -8.4790    1.8850    1.0890 C   0  0  0  0  0  0  0  0  0  0  0  0
   -8.7940    1.1780    0.2910 H   0  0  0  0  0  0  0  0  0  0  0  0
   -9.1130    2.7940    1.0070 H   0  0  0  0  0  0  0  0  0  0  0  0
   -8.7160    1.2520    2.4600 C   0  0  0  0  0  0  0  0  0  0  0  0
   -8.4150    1.9530    3.2670 H   0  0  0  0  0  0  0  0  0  0  0  0
   -9.7960    1.0200    2.5780 H   0  0  0  0  0  0  0  0  0  0  0  0
   -8.1420    0.3070    2.5600 H   0  0  0  0  0  0  0  0  0  0  0  0
  1  2  1  0  0  0  0
  1  6  2  0  0  0  0
  1 12  1  0  0  0  0
  2  3  2  0  0  0  0
  2 10  1  0  0  0  0
  3  4  1  0  0  0  0
  3  7  1  0  0  0  0
  4  5  2  0  0  0  0
  4 21  1  0  0  0  0
  5  6  1  0  0  0  0
  5  8  1  0  0  0  0
  6  9  1  0  0  0  0
 10 11  2  0  0  0  0
 11 12  1  0  0  0  0
 11 13  1  0  0  0  0
 12 17  1  0  0  0  0
 13 14  1  0  0  0  0
 13 15  1  0  0  0  0
 13 16  1  0  0  0  0
 17 18  1  0  0  0  0
 17 19  1  0  0  0  0
 17 20  1  0  0  0  0
 21 22  1  0  0  0  0
 22 23  1  0  0  0  0
 22 24  1  0  0  0  0
 22 25  1  0  0  0  0
 25 26  1  0  0  0  0
 25 27  1  0  0  0  0
 25 28  1  0  0  0  0
 28 29  1  0  0  0  0
 28 30  1  0  0  0  0
 28 31  1  0  0  0  0
M  END
>  <s_m_entry_id>
7

>  <s_m_entry_name>
Bz

>  <no>
4

>  <R1>
CH3

>  <R2>
CF3

>  <R3>
H

>  <R4>
Propylthio

>  <R5>
H

>  <R6>
H

>  <Tv>
6.6999998

>  <Gi>
4.98

$$$$
5
  MOE2011           3D
Structure written by MMmdl.
 31 32  0  0  0  0  0  0  0  0999 V2000
   -1.5770    2.0690    0.2200 C   0  0  0  0  0  0  0  0  0  0  0  0
   -2.4080    3.1410    0.3330 C   0  0  0  0  0  0  0  0  0  0  0  0
   -3.7260    3.0100    0.7590 C   0  0  0  0  0  0  0  0  0  0  0  0
   -4.1850    1.7200    1.0760 C   0  0  0  0  0  0  0  0  0  0  0  0
   -3.3170    0.5990    0.9580 C   0  0  0  0  0  0  0  0  0  0  0  0
   -1.9900    0.7780    0.5230 C   0  0  0  0  0  0  0  0  0  0  0  0
   -4.3150    3.7920    0.8360 H   0  0  0  0  0  0  0  0  0  0  0  0
   -5.2080    1.6080    1.4080 H   0  0  0  0  0  0  0  0  0  0  0  0
   -1.3700    0.0190    0.4330 H   0  0  0  0  0  0  0  0  0  0  0  0
   -1.7710    4.2700   -0.0170 N   0  0  0  0  0  0  0  0  0  0  0  0
   -0.5250    3.8330   -0.3440 C   0  0  0  0  0  0  0  0  0  0  0  0
   -0.3780    2.4850   -0.2080 N   0  0  0  0  0  0  0  0  0  0  0  0
    0.5580    4.7640   -0.8060 C   0  0  0  0  0  0  0  0  0  0  0  0
    1.6320    4.6980    0.0630 F   0  0  0  0  0  0  0  0  0  0  0  0
    0.9680    4.4080   -2.0770 F   0  0  0  0  0  0  0  0  0  0  0  0
    0.0880    6.0650   -0.8360 F   0  0  0  0  0  0  0  0  0  0  0  0
    0.8000    1.6550   -0.4610 C   0  0  0  0  0  0  0  0  0  0  0  0
    1.6580    2.2640   -0.8090 H   0  0  0  0  0  0  0  0  0  0  0  0
    1.0950    1.1330    0.4740 H   0  0  0  0  0  0  0  0  0  0  0  0
    0.5630    0.9010   -1.2400 H   0  0  0  0  0  0  0  0  0  0  0  0
   -3.8010   -0.8760    1.3080 S   0  0  0  0  0  0  0  0  0  0  0  0
   -5.4960   -1.0130    1.8520 C   0  0  0  0  0  0  0  0  0  0  0  0
   -5.6320   -0.4000    2.7690 H   0  0  0  0  0  0  0  0  0  0  0  0
   -6.1650   -0.6320    1.0510 H   0  0  0  0  0  0  0  0  0  0  0  0
   -5.8310   -2.4740    2.1530 C   0  0  0  0  0  0  0  0  0  0  0  0
   -5.6830   -3.0870    1.2380 H   0  0  0  0  0  0  0  0  0  0  0  0
   -5.1530   -2.8560    2.9480 H   0  0  0  0  0  0  0  0  0  0  0  0
   -7.2760   -2.6220    2.6210 C   0  0  0  0  0  0  0  0  0  0  0  0
   -7.4430   -2.0370    3.5500 H   0  0  0  0  0  0  0  0  0  0  0  0
   -7.9750   -2.2690    1.8340 H   0  0  0  0  0  0  0  0  0  0  0  0
   -7.4900   -3.6910    2.8320 H   0  0  0  0  0  0  0  0  0  0  0  0
  1  2  1  0  0  0  0
  1  6  2  0  0  0  0
  1 12  1  0  0  0  0
  2  3  2  0  0  0  0
  2 10  1  0  0  0  0
  3  4  1  0  0  0  0
  3  7  1  0  0  0  0
  4  5  2  0  0  0  0
  4  8  1  0  0  0  0
  5  6  1  0  0  0  0
  5 21  1  0  0  0  0
  6  9  1  0  0  0  0
 10 11  2  0  0  0  0
 11 12  1  0  0  0  0
 11 13  1  0  0  0  0
 12 17  1  0  0  0  0
 13 14  1  0  0  0  0
 13 15  1  0  0  0  0
 13 16  1  0  0  0  0
 17 18  1  0  0  0  0
 17 19  1  0  0  0  0
 17 20  1  0  0  0  0
 21 22  1  0  0  0  0
 22 23  1  0  0  0  0
 22 24  1  0  0  0  0
 22 25  1  0  0  0  0
 25 26  1  0  0  0  0
 25 27  1  0  0  0  0
 25 28  1  0  0  0  0
 28 29  1  0  0  0  0
 28 30  1  0  0  0  0
 28 31  1  0  0  0  0
M  END
>  <s_m_entry_id>
8

>  <s_m_entry_name>
Bz

>  <no>
5

>  <R1>
CH3

>  <R2>
CF3

>  <R3>
H

>  <R4>
H

>  <R5>
Propylthio

>  <R6>
H

>  <Tv>
5.5900002

>  <Gi>
5.8499999

$$$$
6
  MOE2011           3D
Structure written by MMmdl.
 33 35  0  0  0  0  0  0  0  0999 V2000
   -1.7600    2.1060   -0.0460 C   0  0  0  0  0  0  0  0  0  0  0  0
   -2.4120    3.1750    0.4930 C   0  0  0  0  0  0  0  0  0  0  0  0
   -3.7800    3.1490    0.7520 C   0  0  0  0  0  0  0  0  0  0  0  0
   -4.4970    1.9740    0.4210 C   0  0  0  0  0  0  0  0  0  0  0  0
   -3.8070    0.8580   -0.1190 C   0  0  0  0  0  0  0  0  0  0  0  0
   -2.4230    0.9210   -0.3660 C   0  0  0  0  0  0  0  0  0  0  0  0
   -4.2270    3.9250    1.1560 H   0  0  0  0  0  0  0  0  0  0  0  0
   -4.2960    0.0320   -0.3320 H   0  0  0  0  0  0  0  0  0  0  0  0
   -1.9420    0.1540   -0.7470 H   0  0  0  0  0  0  0  0  0  0  0  0
   -1.5540    4.1860    0.7220 N   0  0  0  0  0  0  0  0  0  0  0  0
   -0.3630    3.6830    0.2970 C   0  0  0  0  0  0  0  0  0  0  0  0
   -0.4590    2.4090   -0.1780 N   0  0  0  0  0  0  0  0  0  0  0  0
    0.9110    4.4730    0.3600 C   0  0  0  0  0  0  0  0  0  0  0  0
    1.8270    3.8180    1.1610 F   0  0  0  0  0  0  0  0  0  0  0  0
    1.4310    4.6210   -0.9120 F   0  0  0  0  0  0  0  0  0  0  0  0
    0.6690    5.7270    0.8920 F   0  0  0  0  0  0  0  0  0  0  0  0
    0.5910    1.5420   -0.7130 C   0  0  0  0  0  0  0  0  0  0  0  0
    1.5770    2.0480   -0.7070 H   0  0  0  0  0  0  0  0  0  0  0  0
    0.6630    0.6220   -0.0960 H   0  0  0  0  0  0  0  0  0  0  0  0
    0.3450    1.2620   -1.7580 H   0  0  0  0  0  0  0  0  0  0  0  0
   -5.9480    1.8670    0.7110 C   0  0  0  0  0  0  0  0  0  0  0  0
   -6.3390    0.8310    1.4940 O   0  0  0  0  0  0  0  0  0  0  0  0
   -8.8400    4.4980   -0.7920 C   0  0  0  0  0  0  0  0  0  0  0  0
   -7.5130    4.6220   -1.2020 C   0  0  0  0  0  0  0  0  0  0  0  0
   -6.5390    3.7490   -0.7080 C   0  0  0  0  0  0  0  0  0  0  0  0
   -6.8770    2.7330    0.2190 C   0  0  0  0  0  0  0  0  0  0  0  0
   -8.2330    2.6180    0.6080 C   0  0  0  0  0  0  0  0  0  0  0  0
   -9.2000    3.4960    0.1080 C   0  0  0  0  0  0  0  0  0  0  0  0
   -9.5910    5.1760   -1.1780 H   0  0  0  0  0  0  0  0  0  0  0  0
   -7.2390    5.3940   -1.9100 H   0  0  0  0  0  0  0  0  0  0  0  0
   -5.6210    3.8530   -1.0410 H   0  0  0  0  0  0  0  0  0  0  0  0
   -8.5200    1.9240    1.2430 H   0  0  0  0  0  0  0  0  0  0  0  0
  -10.1370    3.4080    0.3920 H   0  0  0  0  0  0  0  0  0  0  0  0
  1  2  1  0  0  0  0
  1  6  2  0  0  0  0
  1 12  1  0  0  0  0
  2  3  2  0  0  0  0
  2 10  1  0  0  0  0
  3  4  1  0  0  0  0
  3  7  1  0  0  0  0
  4  5  2  0  0  0  0
  4 21  1  0  0  0  0
  5  6  1  0  0  0  0
  5  8  1  0  0  0  0
  6  9  1  0  0  0  0
 10 11  2  0  0  0  0
 11 12  1  0  0  0  0
 11 13  1  0  0  0  0
 12 17  1  0  0  0  0
 13 14  1  0  0  0  0
 13 15  1  0  0  0  0
 13 16  1  0  0  0  0
 17 18  1  0  0  0  0
 17 19  1  0  0  0  0
 17 20  1  0  0  0  0
 21 22  2  0  0  0  0
 21 26  1  0  0  0  0
 23 24  1  0  0  0  0
 23 28  2  0  0  0  0
 23 29  1  0  0  0  0
 24 25  2  0  0  0  0
 24 30  1  0  0  0  0
 25 26  1  0  0  0  0
 25 31  1  0  0  0  0
 26 27  2  0  0  0  0
 27 28  1  0  0  0  0
 27 32  1  0  0  0  0
 28 33  1  0  0  0  0
M  END
>  <s_m_entry_id>
9

>  <s_m_entry_name>
Bz

>  <no>
6

>  <R1>
CH3

>  <R2>
CF3

>  <R3>
H

>  <R4>
Benzoyl

>  <R5>
H

>  <R6>
H

>  <Tv>
4.5300002

>  <Gi>
5.96

$$$$
7
  MOE2011           3D
Structure written by MMmdl.
 33 35  0  0  0  0  0  0  0  0999 V2000
   -1.8430    2.0440    0.0830 C   0  0  0  0  0  0  0  0  0  0  0  0
   -2.5610    3.1780    0.2960 C   0  0  0  0  0  0  0  0  0  0  0  0
   -3.9150    3.1410    0.5990 C   0  0  0  0  0  0  0  0  0  0  0  0
   -4.5420    1.8840    0.6650 C   0  0  0  0  0  0  0  0  0  0  0  0
   -3.8220    0.6750    0.3930 C   0  0  0  0  0  0  0  0  0  0  0  0
   -2.4250    0.7770    0.1390 C   0  0  0  0  0  0  0  0  0  0  0  0
   -4.4140    3.9660    0.7890 H   0  0  0  0  0  0  0  0  0  0  0  0
   -5.5680    1.8650    1.0050 H   0  0  0  0  0  0  0  0  0  0  0  0
   -1.8700   -0.0170   -0.0270 H   0  0  0  0  0  0  0  0  0  0  0  0
   -1.7730    4.2640    0.1990 N   0  0  0  0  0  0  0  0  0  0  0  0
   -0.5530    3.7350   -0.0870 C   0  0  0  0  0  0  0  0  0  0  0  0
   -0.5650    2.3750   -0.1630 N   0  0  0  0  0  0  0  0  0  0  0  0
    0.6660    4.5880   -0.2890 C   0  0  0  0  0  0  0  0  0  0  0  0
    1.6270    4.2570    0.6480 F   0  0  0  0  0  0  0  0  0  0  0  0
    1.1700    4.3860   -1.5600 F   0  0  0  0  0  0  0  0  0  0  0  0
    0.3420    5.9250   -0.1440 F   0  0  0  0  0  0  0  0  0  0  0  0
    0.5390    1.4570   -0.4430 C   0  0  0  0  0  0  0  0  0  0  0  0
    1.4890    2.0030   -0.6090 H   0  0  0  0  0  0  0  0  0  0  0  0
    0.6750    0.7660    0.4150 H   0  0  0  0  0  0  0  0  0  0  0  0
    0.3090    0.8660   -1.3540 H   0  0  0  0  0  0  0  0  0  0  0  0
   -4.3990   -0.5640    0.4800 C   0  0  0  0  0  0  0  0  0  0  0  0
   -3.5760   -1.6180    0.7280 O   0  0  0  0  0  0  0  0  0  0  0  0
   -8.4630   -1.5060   -0.0240 C   0  0  0  0  0  0  0  0  0  0  0  0
   -7.9580   -0.3280   -0.5700 C   0  0  0  0  0  0  0  0  0  0  0  0
   -6.6090    0.0020   -0.4120 C   0  0  0  0  0  0  0  0  0  0  0  0
   -5.7350   -0.8330    0.3320 C   0  0  0  0  0  0  0  0  0  0  0  0
   -6.2630   -2.0500    0.8290 C   0  0  0  0  0  0  0  0  0  0  0  0
   -7.6150   -2.3710    0.6660 C   0  0  0  0  0  0  0  0  0  0  0  0
   -9.5080   -1.7580   -0.1540 H   0  0  0  0  0  0  0  0  0  0  0  0
   -8.6100    0.3230   -1.1400 H   0  0  0  0  0  0  0  0  0  0  0  0
   -6.2780    0.7960   -0.8840 H   0  0  0  0  0  0  0  0  0  0  0  0
   -5.6960   -2.6810    1.3260 H   0  0  0  0  0  0  0  0  0  0  0  0
   -7.9700   -3.2090    1.0360 H   0  0  0  0  0  0  0  0  0  0  0  0
  1  2  1  0  0  0  0
  1  6  2  0  0  0  0
  1 12  1  0  0  0  0
  2  3  2  0  0  0  0
  2 10  1  0  0  0  0
  3  4  1  0  0  0  0
  3  7  1  0  0  0  0
  4  5  2  0  0  0  0
  4  8  1  0  0  0  0
  5  6  1  0  0  0  0
  5 21  1  0  0  0  0
  6  9  1  0  0  0  0
 10 11  2  0  0  0  0
 11 12  1  0  0  0  0
 11 13  1  0  0  0  0
 12 17  1  0  0  0  0
 13 14  1  0  0  0  0
 13 15  1  0  0  0  0
 13 16  1  0  0  0  0
 17 18  1  0  0  0  0
 17 19  1  0  0  0  0
 17 20  1  0  0  0  0
 21 22  2  0  0  0  0
 21 26  1  0  0  0  0
 23 24  1  0  0  0  0
 23 28  2  0  0  0  0
 23 29  1  0  0  0  0
 24 25  2  0  0  0  0
 24 30  1  0  0  0  0
 25 26  1  0  0  0  0
 25 31  1  0  0  0  0
 26 27  2  0  0  0  0
 27 28  1  0  0  0  0
 27 32  1  0  0  0  0
 28 33  1  0  0  0  0
M  END
>  <s_m_entry_id>
10

>  <s_m_entry_name>
Bz

>  <no>
7

>  <R1>
CH3

>  <R2>
CF3

>  <R3>
H

>  <R4>
H

>  <R5>
Benzoyl

>  <R6>
H

>  <Tv>
4.9699998

>  <Gi>
5.8899999

$$$$
8
  MOE2011           3D
Structure written by MMmdl.
 18 19  0  0  0  0  0  0  0  0999 V2000
   -1.8430    1.9800    0.0040 C   0  0  0  0  0  0  0  0  0  0  0  0
   -2.6590    3.0570   -0.1770 C   0  0  0  0  0  0  0  0  0  0  0  0
   -4.0460    2.9330   -0.1910 C   0  0  0  0  0  0  0  0  0  0  0  0
   -4.5910    1.6450   -0.0110 C   0  0  0  0  0  0  0  0  0  0  0  0
   -3.7410    0.5290    0.1770 C   0  0  0  0  0  0  0  0  0  0  0  0
   -2.3420    0.6920    0.1850 C   0  0  0  0  0  0  0  0  0  0  0  0
   -4.6230    3.7170   -0.3230 H   0  0  0  0  0  0  0  0  0  0  0  0
   -6.3320    1.4260   -0.0190 Cl  0  0  0  0  0  0  0  0  0  0  0  0
   -4.1260   -0.3660    0.3020 H   0  0  0  0  0  0  0  0  0  0  0  0
   -1.7400   -0.0740    0.3140 H   0  0  0  0  0  0  0  0  0  0  0  0
   -1.9300    4.1780   -0.3280 N   0  0  0  0  0  0  0  0  0  0  0  0
   -0.6530    3.7200   -0.2290 C   0  0  0  0  0  0  0  0  0  0  0  0
   -0.5670    2.3820   -0.0260 N   0  0  0  0  0  0  0  0  0  0  0  0
    0.5470    4.6070   -0.3340 C   0  0  0  0  0  0  0  0  0  0  0  0
    1.3330    4.1960   -1.3940 F   0  0  0  0  0  0  0  0  0  0  0  0
    0.1600    5.9190   -0.5400 F   0  0  0  0  0  0  0  0  0  0  0  0
    1.2810    4.5300    0.8350 F   0  0  0  0  0  0  0  0  0  0  0  0
    0.2940    1.8000    0.0810 H   0  0  0  0  0  0  0  0  0  0  0  0
  1  2  1  0  0  0  0
  1  6  2  0  0  0  0
  1 13  1  0  0  0  0
  2  3  2  0  0  0  0
  2 11  1  0  0  0  0
  3  4  1  0  0  0  0
  3  7  1  0  0  0  0
  4  5  2  0  0  0  0
  4  8  1  0  0  0  0
  5  6  1  0  0  0  0
  5  9  1  0  0  0  0
  6 10  1  0  0  0  0
 11 12  2  0  0  0  0
 12 13  1  0  0  0  0
 12 14  1  0  0  0  0
 13 18  1  0  0  0  0
 14 15  1  0  0  0  0
 14 16  1  0  0  0  0
 14 17  1  0  0  0  0
M  END
>  <s_m_entry_id>
11

>  <s_m_entry_name>
Bz

>  <no>
8

>  <R1>
H

>  <R2>
CF3

>  <R3>
H

>  <R4>
Cl

>  <R5>
H

>  <R6>
H

>  <Tv>
6.3499999

>  <Gi>
5.8899999

$$$$
9
  MOE2011           3D
Structure written by MMmdl.
 18 19  0  0  0  0  0  0  0  0999 V2000
   -1.8150    1.9760    0.0060 C   0  0  0  0  0  0  0  0  0  0  0  0
   -2.6280    3.0640   -0.1060 C   0  0  0  0  0  0  0  0  0  0  0  0
   -4.0160    2.9480   -0.0920 C   0  0  0  0  0  0  0  0  0  0  0  0
   -4.5640    1.6570    0.0430 C   0  0  0  0  0  0  0  0  0  0  0  0
   -3.7180    0.5290    0.1580 C   0  0  0  0  0  0  0  0  0  0  0  0
   -2.3180    0.6840    0.1410 C   0  0  0  0  0  0  0  0  0  0  0  0
   -4.5940    3.7390   -0.1730 H   0  0  0  0  0  0  0  0  0  0  0  0
   -5.9110    1.4950    0.0610 F   0  0  0  0  0  0  0  0  0  0  0  0
   -4.1090   -0.3680    0.2520 H   0  0  0  0  0  0  0  0  0  0  0  0
   -1.7180   -0.0900    0.2200 H   0  0  0  0  0  0  0  0  0  0  0  0
   -1.8970    4.1880   -0.2230 N   0  0  0  0  0  0  0  0  0  0  0  0
   -0.6200    3.7200   -0.1760 C   0  0  0  0  0  0  0  0  0  0  0  0
   -0.5370    2.3720   -0.0370 N   0  0  0  0  0  0  0  0  0  0  0  0
    0.3190    1.7750    0.0240 H   0  0  0  0  0  0  0  0  0  0  0  0
    0.5710    4.6220   -0.2720 C   0  0  0  0  0  0  0  0  0  0  0  0
    1.7440    3.8940   -0.1980 F   0  0  0  0  0  0  0  0  0  0  0  0
    0.5370    5.3020   -1.4750 F   0  0  0  0  0  0  0  0  0  0  0  0
    0.5400    5.5340    0.7670 F   0  0  0  0  0  0  0  0  0  0  0  0
  1  2  1  0  0  0  0
  1  6  2  0  0  0  0
  1 13  1  0  0  0  0
  2  3  2  0  0  0  0
  2 11  1  0  0  0  0
  3  4  1  0  0  0  0
  3  7  1  0  0  0  0
  4  5  2  0  0  0  0
  4  8  1  0  0  0  0
  5  6  1  0  0  0  0
  5  9  1  0  0  0  0
  6 10  1  0  0  0  0
 11 12  2  0  0  0  0
 12 13  1  0  0  0  0
 12 15  1  0  0  0  0
 13 14  1  0  0  0  0
 15 16  1  0  0  0  0
 15 17  1  0  0  0  0
 15 18  1  0  0  0  0
M  END
>  <s_m_entry_id>
12

>  <s_m_entry_name>
Bz

>  <no>
9

>  <R1>
H

>  <R2>
CF3

>  <R3>
H

>  <R4>
F

>  <R5>
H

>  <R6>
H

>  <Tv>
5.5

>  <Gi>
6.3099999

$$$$
10
  MOE2011           3D
Structure written by MMmdl.
 21 22  0  0  0  0  0  0  0  0999 V2000
   -1.8530    1.9750    0.0250 C   0  0  0  0  0  0  0  0  0  0  0  0
   -2.6700    3.0530   -0.1230 C   0  0  0  0  0  0  0  0  0  0  0  0
   -4.0570    2.9290   -0.1250 C   0  0  0  0  0  0  0  0  0  0  0  0
   -4.6120    1.6370    0.0330 C   0  0  0  0  0  0  0  0  0  0  0  0
   -3.7460    0.5170    0.1870 C   0  0  0  0  0  0  0  0  0  0  0  0
   -2.3480    0.6840    0.1840 C   0  0  0  0  0  0  0  0  0  0  0  0
   -4.6290    3.7210   -0.2340 H   0  0  0  0  0  0  0  0  0  0  0  0
   -4.1140   -0.3870    0.2980 H   0  0  0  0  0  0  0  0  0  0  0  0
   -1.7430   -0.0830    0.2900 H   0  0  0  0  0  0  0  0  0  0  0  0
   -1.9440    4.1780   -0.2580 N   0  0  0  0  0  0  0  0  0  0  0  0
   -0.6660    3.7200   -0.1820 C   0  0  0  0  0  0  0  0  0  0  0  0
   -0.5770    2.3780   -0.0100 N   0  0  0  0  0  0  0  0  0  0  0  0
    0.5320    4.6100   -0.2800 C   0  0  0  0  0  0  0  0  0  0  0  0
    1.3080    4.2230   -1.3570 F   0  0  0  0  0  0  0  0  0  0  0  0
    0.1420    5.9260   -0.4540 F   0  0  0  0  0  0  0  0  0  0  0  0
    1.2780    4.5080    0.8790 F   0  0  0  0  0  0  0  0  0  0  0  0
    0.2850    1.7940    0.0760 H   0  0  0  0  0  0  0  0  0  0  0  0
   -6.1120    1.4770    0.0340 C   0  0  0  0  0  0  0  0  0  0  0  0
   -6.4850    0.1540    0.1980 F   0  0  0  0  0  0  0  0  0  0  0  0
   -6.6530    2.2200    1.0670 F   0  0  0  0  0  0  0  0  0  0  0  0
   -6.6240    1.9340   -1.1670 F   0  0  0  0  0  0  0  0  0  0  0  0
  1  2  1  0  0  0  0
  1  6  2  0  0  0  0
  1 12  1  0  0  0  0
  2  3  2  0  0  0  0
  2 10  1  0  0  0  0
  3  4  1  0  0  0  0
  3  7  1  0  0  0  0
  4  5  2  0  0  0  0
  4 18  1  0  0  0  0
  5  6  1  0  0  0  0
  5  8  1  0  0  0  0
  6  9  1  0  0  0  0
 10 11  2  0  0  0  0
 11 12  1  0  0  0  0
 11 13  1  0  0  0  0
 12 17  1  0  0  0  0
 13 14  1  0  0  0  0
 13 15  1  0  0  0  0
 13 16  1  0  0  0  0
 18 19  1  0  0  0  0
 18 20  1  0  0  0  0
 18 21  1  0  0  0  0
M  END
>  <s_m_entry_id>
13

>  <s_m_entry_name>
Bz

>  <no>
10

>  <R1>
H

>  <R2>
CF3

>  <R3>
H

>  <R4>
CF3

>  <R5>
H

>  <R6>
H

>  <Tv>
6.6300001

>  <Gi>
6.1700001

$$$$
11
  MOE2011           3D
Structure written by MMmdl.
 19 20  0  0  0  0  0  0  0  0999 V2000
   -1.8000    2.0150    0.0260 C   0  0  0  0  0  0  0  0  0  0  0  0
   -2.5890    3.1260   -0.0030 C   0  0  0  0  0  0  0  0  0  0  0  0
   -3.9780    3.0440    0.0920 C   0  0  0  0  0  0  0  0  0  0  0  0
   -4.5540    1.7620    0.2200 C   0  0  0  0  0  0  0  0  0  0  0  0
   -3.7280    0.6100    0.2500 C   0  0  0  0  0  0  0  0  0  0  0  0
   -2.3280    0.7320    0.1520 C   0  0  0  0  0  0  0  0  0  0  0  0
   -4.5310    3.8560    0.0690 H   0  0  0  0  0  0  0  0  0  0  0  0
   -4.1290   -0.2840    0.3400 H   0  0  0  0  0  0  0  0  0  0  0  0
   -1.7460   -0.0580    0.1710 H   0  0  0  0  0  0  0  0  0  0  0  0
   -1.8350    4.2330   -0.1310 N   0  0  0  0  0  0  0  0  0  0  0  0
   -0.5700    3.7320   -0.1760 C   0  0  0  0  0  0  0  0  0  0  0  0
   -0.5160    2.3790   -0.0830 N   0  0  0  0  0  0  0  0  0  0  0  0
    0.3260    1.7590   -0.0920 H   0  0  0  0  0  0  0  0  0  0  0  0
    0.6370    4.6070   -0.3160 C   0  0  0  0  0  0  0  0  0  0  0  0
    1.7920    3.8470   -0.3360 F   0  0  0  0  0  0  0  0  0  0  0  0
    0.5490    5.3250   -1.4940 F   0  0  0  0  0  0  0  0  0  0  0  0
    0.6930    5.4860    0.7490 F   0  0  0  0  0  0  0  0  0  0  0  0
   -5.9860    1.6220    0.3220 C   0  0  0  0  0  0  0  0  0  0  0  0
   -7.3330    1.4860    0.4180 N   0  0  0  0  0  0  0  0  0  0  0  0
  1  2  1  0  0  0  0
  1  6  2  0  0  0  0
  1 12  1  0  0  0  0
  2  3  2  0  0  0  0
  2 10  1  0  0  0  0
  3  4  1  0  0  0  0
  3  7  1  0  0  0  0
  4  5  2  0  0  0  0
  4 18  1  0  0  0  0
  5  6  1  0  0  0  0
  5  8  1  0  0  0  0
  6  9  1  0  0  0  0
 10 11  2  0  0  0  0
 11 12  1  0  0  0  0
 11 14  1  0  0  0  0
 12 13  1  0  0  0  0
 14 15  1  0  0  0  0
 14 16  1  0  0  0  0
 14 17  1  0  0  0  0
 18 19  3  0  0  0  0
M  END
>  <s_m_entry_id>
14

>  <s_m_entry_name>
Bz

>  <no>
11

>  <R1>
H

>  <R2>
CF3

>  <R3>
H

>  <R4>
CN

>  <R5>
H

>  <R6>
H

>  <Tv>
5.6399999

>  <Gi>
5.75

$$$$
12
  MOE2011           3D
Structure written by MMmdl.
 28 29  0  0  0  0  0  0  0  0999 V2000
   -1.6290    1.8460    0.0910 C   0  0  0  0  0  0  0  0  0  0  0  0
   -2.5410    2.8500    0.2050 C   0  0  0  0  0  0  0  0  0  0  0  0
   -3.8900    2.5990    0.4010 C   0  0  0  0  0  0  0  0  0  0  0  0
   -4.2980    1.2530    0.4810 C   0  0  0  0  0  0  0  0  0  0  0  0
   -3.3480    0.2080    0.3630 C   0  0  0  0  0  0  0  0  0  0  0  0
   -1.9880    0.5030    0.1640 C   0  0  0  0  0  0  0  0  0  0  0  0
   -4.5280    3.3400    0.4800 H   0  0  0  0  0  0  0  0  0  0  0  0
   -3.6370   -0.7300    0.4190 H   0  0  0  0  0  0  0  0  0  0  0  0
   -1.3170   -0.2100    0.0800 H   0  0  0  0  0  0  0  0  0  0  0  0
   -1.9420    4.0470    0.1000 N   0  0  0  0  0  0  0  0  0  0  0  0
   -0.6370    3.7110   -0.0800 C   0  0  0  0  0  0  0  0  0  0  0  0
   -0.4150    2.3730   -0.0900 N   0  0  0  0  0  0  0  0  0  0  0  0
    0.4550    4.7190   -0.2520 C   0  0  0  0  0  0  0  0  0  0  0  0
    1.0700    4.5290   -1.4750 F   0  0  0  0  0  0  0  0  0  0  0  0
   -0.0610    6.0010   -0.1990 F   0  0  0  0  0  0  0  0  0  0  0  0
    1.3880    4.5640    0.7560 F   0  0  0  0  0  0  0  0  0  0  0  0
    0.4920    1.8700   -0.2120 H   0  0  0  0  0  0  0  0  0  0  0  0
   -5.9820    0.8510    0.7280 S   0  0  0  0  0  0  0  0  0  0  0  0
   -7.0450    2.2820    0.8630 C   0  0  0  0  0  0  0  0  0  0  0  0
   -6.7020    2.9240    1.7020 H   0  0  0  0  0  0  0  0  0  0  0  0
   -6.9660    2.8650   -0.0790 H   0  0  0  0  0  0  0  0  0  0  0  0
   -8.5050    1.8710    1.0710 C   0  0  0  0  0  0  0  0  0  0  0  0
   -8.8070    1.1360    0.2940 H   0  0  0  0  0  0  0  0  0  0  0  0
   -9.1470    2.7710    0.9550 H   0  0  0  0  0  0  0  0  0  0  0  0
   -8.7480    1.2800    2.4600 C   0  0  0  0  0  0  0  0  0  0  0  0
   -8.4600    2.0090    3.2460 H   0  0  0  0  0  0  0  0  0  0  0  0
   -9.8270    1.0420    2.5760 H   0  0  0  0  0  0  0  0  0  0  0  0
   -8.1660    0.3440    2.5950 H   0  0  0  0  0  0  0  0  0  0  0  0
  1  2  1  0  0  0  0
  1  6  2  0  0  0  0
  1 12  1  0  0  0  0
  2  3  2  0  0  0  0
  2 10  1  0  0  0  0
  3  4  1  0  0  0  0
  3  7  1  0  0  0  0
  4  5  2  0  0  0  0
  4 18  1  0  0  0  0
  5  6  1  0  0  0  0
  5  8  1  0  0  0  0
  6  9  1  0  0  0  0
 10 11  2  0  0  0  0
 11 12  1  0  0  0  0
 11 13  1  0  0  0  0
 12 17  1  0  0  0  0
 13 14  1  0  0  0  0
 13 15  1  0  0  0  0
 13 16  1  0  0  0  0
 18 19  1  0  0  0  0
 19 20  1  0  0  0  0
 19 21  1  0  0  0  0
 19 22  1  0  0  0  0
 22 23  1  0  0  0  0
 22 24  1  0  0  0  0
 22 25  1  0  0  0  0
 25 26  1  0  0  0  0
 25 27  1  0  0  0  0
 25 28  1  0  0  0  0
M  END
>  <s_m_entry_id>
15

>  <s_m_entry_name>
Bz

>  <no>
12

>  <R1>
H

>  <R2>
CF3

>  <R3>
H

>  <R4>
Propylthio

>  <R5>
H

>  <R6>
H

>  <Tv>
6.46

>  <Gi>
5.8200002

$$$$
13
  MOE2011           3D
Structure written by MMmdl.
 30 32  0  0  0  0  0  0  0  0999 V2000
   -1.7800    2.1140   -0.0230 C   0  0  0  0  0  0  0  0  0  0  0  0
   -2.4320    3.1870    0.5050 C   0  0  0  0  0  0  0  0  0  0  0  0
   -3.8000    3.1610    0.7630 C   0  0  0  0  0  0  0  0  0  0  0  0
   -4.5140    1.9810    0.4430 C   0  0  0  0  0  0  0  0  0  0  0  0
   -3.8200    0.8610   -0.0860 C   0  0  0  0  0  0  0  0  0  0  0  0
   -2.4360    0.9250   -0.3320 C   0  0  0  0  0  0  0  0  0  0  0  0
   -4.2490    3.9400    1.1600 H   0  0  0  0  0  0  0  0  0  0  0  0
   -4.3070    0.0320   -0.2910 H   0  0  0  0  0  0  0  0  0  0  0  0
   -1.9480    0.1580   -0.7050 H   0  0  0  0  0  0  0  0  0  0  0  0
   -1.5720    4.1980    0.7230 N   0  0  0  0  0  0  0  0  0  0  0  0
   -0.3870    3.6800    0.3010 C   0  0  0  0  0  0  0  0  0  0  0  0
   -0.4820    2.4080   -0.1600 N   0  0  0  0  0  0  0  0  0  0  0  0
    0.9020    4.4380    0.3420 C   0  0  0  0  0  0  0  0  0  0  0  0
    1.8070    3.7640    1.1400 F   0  0  0  0  0  0  0  0  0  0  0  0
    1.4130    4.5480   -0.9370 F   0  0  0  0  0  0  0  0  0  0  0  0
    0.6980    5.7050    0.8590 F   0  0  0  0  0  0  0  0  0  0  0  0
    0.2800    1.7990   -0.5310 H   0  0  0  0  0  0  0  0  0  0  0  0
   -5.9650    1.8730    0.7330 C   0  0  0  0  0  0  0  0  0  0  0  0
   -6.3540    0.8430    1.5250 O   0  0  0  0  0  0  0  0  0  0  0  0
   -8.8630    4.4830   -0.7950 C   0  0  0  0  0  0  0  0  0  0  0  0
   -7.5360    4.6070   -1.2040 C   0  0  0  0  0  0  0  0  0  0  0  0
   -6.5600    3.7410   -0.7030 C   0  0  0  0  0  0  0  0  0  0  0  0
   -6.8960    2.7320    0.2330 C   0  0  0  0  0  0  0  0  0  0  0  0
   -8.2520    2.6160    0.6220 C   0  0  0  0  0  0  0  0  0  0  0  0
   -9.2210    3.4880    0.1150 C   0  0  0  0  0  0  0  0  0  0  0  0
   -9.6150    5.1560   -1.1870 H   0  0  0  0  0  0  0  0  0  0  0  0
   -7.2640    5.3730   -1.9190 H   0  0  0  0  0  0  0  0  0  0  0  0
   -5.6420    3.8440   -1.0360 H   0  0  0  0  0  0  0  0  0  0  0  0
   -8.5380    1.9280    1.2630 H   0  0  0  0  0  0  0  0  0  0  0  0
  -10.1580    3.4010    0.3980 H   0  0  0  0  0  0  0  0  0  0  0  0
  1  2  1  0  0  0  0
  1  6  2  0  0  0  0
  1 12  1  0  0  0  0
  2  3  2  0  0  0  0
  2 10  1  0  0  0  0
  3  4  1  0  0  0  0
  3  7  1  0  0  0  0
  4  5  2  0  0  0  0
  4 18  1  0  0  0  0
  5  6  1  0  0  0  0
  5  8  1  0  0  0  0
  6  9  1  0  0  0  0
 10 11  2  0  0  0  0
 11 12  1  0  0  0  0
 11 13  1  0  0  0  0
 12 17  1  0  0  0  0
 13 14  1  0  0  0  0
 13 15  1  0  0  0  0
 13 16  1  0  0  0  0
 18 19  2  0  0  0  0
 18 23  1  0  0  0  0
 20 21  1  0  0  0  0
 20 25  2  0  0  0  0
 20 26  1  0  0  0  0
 21 22  2  0  0  0  0
 21 27  1  0  0  0  0
 22 23  1  0  0  0  0
 22 28  1  0  0  0  0
 23 24  2  0  0  0  0
 24 25  1  0  0  0  0
 24 29  1  0  0  0  0
 25 30  1  0  0  0  0
M  END
>  <s_m_entry_id>
16

>  <s_m_entry_name>
Bz

>  <no>
13

>  <R1>
H

>  <R2>
CF3

>  <R3>
H

>  <R4>
Benzoyl

>  <R5>
H

>  <R6>
H

>  <Tv>
4.5500002

>  <Gi>
5.6399999

$$$$
14
  MOE2011           3D
Structure written by MMmdl.
 18 19  0  0  0  0  0  0  0  0999 V2000
   -1.8210    1.9670    0.0060 C   0  0  0  0  0  0  0  0  0  0  0  0
   -2.6380    3.0600   -0.1040 C   0  0  0  0  0  0  0  0  0  0  0  0
   -3.9760    2.9710   -0.0930 C   0  0  0  0  0  0  0  0  0  0  0  0
   -4.5770    1.6100    0.0470 C   0  0  0  0  0  0  0  0  0  0  0  0
   -3.7650    0.5290    0.1550 C   0  0  0  0  0  0  0  0  0  0  0  0
   -2.2830    0.7150    0.1340 C   0  0  0  0  0  0  0  0  0  0  0  0
   -4.5420    3.7740   -0.1740 H   0  0  0  0  0  0  0  0  0  0  0  0
   -6.4780    1.4020    0.0710 Br  0  0  0  0  0  0  0  0  0  0  0  0
   -4.1460   -0.3750    0.2480 H   0  0  0  0  0  0  0  0  0  0  0  0
   -1.6710   -0.0530    0.2110 H   0  0  0  0  0  0  0  0  0  0  0  0
   -1.9030    4.1820   -0.2190 N   0  0  0  0  0  0  0  0  0  0  0  0
   -0.6260    3.7150   -0.1740 C   0  0  0  0  0  0  0  0  0  0  0  0
   -0.5430    2.3670   -0.0370 N   0  0  0  0  0  0  0  0  0  0  0  0
    0.3150    1.7720    0.0220 H   0  0  0  0  0  0  0  0  0  0  0  0
    0.5640    4.6180   -0.2680 C   0  0  0  0  0  0  0  0  0  0  0  0
    1.7380    3.8900   -0.1960 F   0  0  0  0  0  0  0  0  0  0  0  0
    0.5300    5.3000   -1.4700 F   0  0  0  0  0  0  0  0  0  0  0  0
    0.5340    5.5280    0.7720 F   0  0  0  0  0  0  0  0  0  0  0  0
  1  2  1  0  0  0  0
  1  6  2  0  0  0  0
  1 13  1  0  0  0  0
  2  3  2  0  0  0  0
  2 11  1  0  0  0  0
  3  4  1  0  0  0  0
  3  7  1  0  0  0  0
  4  5  2  0  0  0  0
  4  8  1  0  0  0  0
  5  6  1  0  0  0  0
  5  9  1  0  0  0  0
  6 10  1  0  0  0  0
 11 12  2  0  0  0  0
 12 13  1  0  0  0  0
 12 15  1  0  0  0  0
 13 14  1  0  0  0  0
 15 16  1  0  0  0  0
 15 17  1  0  0  0  0
 15 18  1  0  0  0  0
M  END
>  <s_m_entry_id>
17

>  <s_m_entry_name>
Bz

>  <no>
14

>  <R1>
H

>  <R2>
CF3

>  <R3>
H

>  <R4>
Br

>  <R5>
H

>  <R6>
H

>  <Tv>
5.8000002

>  <Gi>
6.1900001

$$$$
15
  MOE2011           3D
Structure written by MMmdl.
 18 19  0  0  0  0  0  0  0  0999 V2000
   -1.8570    1.9570    0.0180 C   0  0  0  0  0  0  0  0  0  0  0  0
   -2.6670    3.0540   -0.1140 C   0  0  0  0  0  0  0  0  0  0  0  0
   -4.0090    2.9700   -0.1060 C   0  0  0  0  0  0  0  0  0  0  0  0
   -4.6160    1.6120    0.0550 C   0  0  0  0  0  0  0  0  0  0  0  0
   -3.8090    0.5280    0.1850 C   0  0  0  0  0  0  0  0  0  0  0  0
   -2.3260    0.7090    0.1660 C   0  0  0  0  0  0  0  0  0  0  0  0
   -5.0210    4.3730   -0.2740 Br  0  0  0  0  0  0  0  0  0  0  0  0
   -5.6970    1.5020    0.0660 H   0  0  0  0  0  0  0  0  0  0  0  0
   -4.4880   -1.0590    0.3730 Br  0  0  0  0  0  0  0  0  0  0  0  0
   -1.7130   -0.0570    0.2580 H   0  0  0  0  0  0  0  0  0  0  0  0
   -1.9180    4.1670   -0.2460 N   0  0  0  0  0  0  0  0  0  0  0  0
   -0.6460    3.6910   -0.1870 C   0  0  0  0  0  0  0  0  0  0  0  0
   -0.5750    2.3460   -0.0270 N   0  0  0  0  0  0  0  0  0  0  0  0
    0.2780    1.7450    0.0460 H   0  0  0  0  0  0  0  0  0  0  0  0
    0.5520    4.5830   -0.2920 C   0  0  0  0  0  0  0  0  0  0  0  0
    1.7190    3.8470   -0.2020 F   0  0  0  0  0  0  0  0  0  0  0  0
    0.5270    5.2440   -1.5050 F   0  0  0  0  0  0  0  0  0  0  0  0
    0.5240    5.5110    0.7330 F   0  0  0  0  0  0  0  0  0  0  0  0
  1  2  1  0  0  0  0
  1  6  2  0  0  0  0
  1 13  1  0  0  0  0
  2  3  2  0  0  0  0
  2 11  1  0  0  0  0
  3  4  1  0  0  0  0
  3  7  1  0  0  0  0
  4  5  2  0  0  0  0
  4  8  1  0  0  0  0
  5  6  1  0  0  0  0
  5  9  1  0  0  0  0
  6 10  1  0  0  0  0
 11 12  2  0  0  0  0
 12 13  1  0  0  0  0
 12 15  1  0  0  0  0
 13 14  1  0  0  0  0
 15 16  1  0  0  0  0
 15 17  1  0  0  0  0
 15 18  1  0  0  0  0
M  END
>  <s_m_entry_id>
18

>  <s_m_entry_name>
Bz

>  <no>
15

>  <R1>
H

>  <R2>
CF3

>  <R3>
Br

>  <R4>
H

>  <R5>
Br

>  <R6>
H

>  <Tv>
6.7199998

>  <Gi>
6.5999999

$$$$
16
  MOE2011           3D
Structure written by MMmdl.
 18 19  0  0  0  0  0  0  0  0999 V2000
   -1.8870    1.9440    0.0200 C   0  0  0  0  0  0  0  0  0  0  0  0
   -2.6900    3.0440   -0.1110 C   0  0  0  0  0  0  0  0  0  0  0  0
   -4.0330    2.9730   -0.0960 C   0  0  0  0  0  0  0  0  0  0  0  0
   -4.6580    1.6120    0.0740 C   0  0  0  0  0  0  0  0  0  0  0  0
   -3.8440    0.5210    0.2040 C   0  0  0  0  0  0  0  0  0  0  0  0
   -2.3610    0.7020    0.1740 C   0  0  0  0  0  0  0  0  0  0  0  0
   -5.0010    4.4130   -0.2670 Br  0  0  0  0  0  0  0  0  0  0  0  0
   -6.5820    1.4420    0.1050 Br  0  0  0  0  0  0  0  0  0  0  0  0
   -4.4720   -1.0910    0.4050 Br  0  0  0  0  0  0  0  0  0  0  0  0
   -1.7500   -0.0650    0.2650 H   0  0  0  0  0  0  0  0  0  0  0  0
   -1.9330    4.1510   -0.2500 N   0  0  0  0  0  0  0  0  0  0  0  0
   -0.6640    3.6670   -0.1980 C   0  0  0  0  0  0  0  0  0  0  0  0
   -0.6030    2.3220   -0.0330 N   0  0  0  0  0  0  0  0  0  0  0  0
    0.2460    1.7160    0.0370 H   0  0  0  0  0  0  0  0  0  0  0  0
    0.5400    4.5500   -0.3120 C   0  0  0  0  0  0  0  0  0  0  0  0
    1.7020    3.8060   -0.2270 F   0  0  0  0  0  0  0  0  0  0  0  0
    0.5130    5.2070   -1.5280 F   0  0  0  0  0  0  0  0  0  0  0  0
    0.5240    5.4810    0.7090 F   0  0  0  0  0  0  0  0  0  0  0  0
  1  2  1  0  0  0  0
  1  6  2  0  0  0  0
  1 13  1  0  0  0  0
  2  3  2  0  0  0  0
  2 11  1  0  0  0  0
  3  4  1  0  0  0  0
  3  7  1  0  0  0  0
  4  5  2  0  0  0  0
  4  8  1  0  0  0  0
  5  6  1  0  0  0  0
  5  9  1  0  0  0  0
  6 10  1  0  0  0  0
 11 12  2  0  0  0  0
 12 13  1  0  0  0  0
 12 15  1  0  0  0  0
 13 14  1  0  0  0  0
 15 16  1  0  0  0  0
 15 17  1  0  0  0  0
 15 18  1  0  0  0  0
M  END
>  <s_m_entry_id>
19

>  <s_m_entry_name>
Bz

>  <no>
16

>  <R1>
H

>  <R2>
CF3

>  <R3>
Br

>  <R4>
Br

>  <R5>
Br

>  <R6>
H

>  <Tv>
6.5700002

>  <Gi>
6.8499999

$$$$
17
  MOE2011           3D
Structure written by MMmdl.
 18 19  0  0  0  0  0  0  0  0999 V2000
   -1.9120    1.9260    0.0240 C   0  0  0  0  0  0  0  0  0  0  0  0
   -2.7080    3.0300   -0.1090 C   0  0  0  0  0  0  0  0  0  0  0  0
   -4.0460    2.9660   -0.0870 C   0  0  0  0  0  0  0  0  0  0  0  0
   -4.6800    1.6230    0.0910 C   0  0  0  0  0  0  0  0  0  0  0  0
   -3.8830    0.5220    0.2240 C   0  0  0  0  0  0  0  0  0  0  0  0
   -2.3960    0.6870    0.1870 C   0  0  0  0  0  0  0  0  0  0  0  0
   -4.5950    3.7780   -0.1850 H   0  0  0  0  0  0  0  0  0  0  0  0
   -6.6000    1.5310    0.1230 Br  0  0  0  0  0  0  0  0  0  0  0  0
   -4.5390   -1.0780    0.4350 Br  0  0  0  0  0  0  0  0  0  0  0  0
   -1.7920   -0.0860    0.2790 H   0  0  0  0  0  0  0  0  0  0  0  0
   -1.9540    4.1340   -0.2580 N   0  0  0  0  0  0  0  0  0  0  0  0
   -0.6860    3.6450   -0.2090 C   0  0  0  0  0  0  0  0  0  0  0  0
   -0.6270    2.3000   -0.0380 N   0  0  0  0  0  0  0  0  0  0  0  0
    0.2200    1.6910    0.0310 H   0  0  0  0  0  0  0  0  0  0  0  0
    0.5200    4.5230   -0.3340 C   0  0  0  0  0  0  0  0  0  0  0  0
    1.6810    3.7750   -0.2500 F   0  0  0  0  0  0  0  0  0  0  0  0
    0.4900    5.1740   -1.5530 F   0  0  0  0  0  0  0  0  0  0  0  0
    0.5140    5.4600    0.6830 F   0  0  0  0  0  0  0  0  0  0  0  0
  1  2  1  0  0  0  0
  1  6  2  0  0  0  0
  1 13  1  0  0  0  0
  2  3  2  0  0  0  0
  2 11  1  0  0  0  0
  3  4  1  0  0  0  0
  3  7  1  0  0  0  0
  4  5  2  0  0  0  0
  4  8  1  0  0  0  0
  5  6  1  0  0  0  0
  5  9  1  0  0  0  0
  6 10  1  0  0  0  0
 11 12  2  0  0  0  0
 12 13  1  0  0  0  0
 12 15  1  0  0  0  0
 13 14  1  0  0  0  0
 15 16  1  0  0  0  0
 15 17  1  0  0  0  0
 15 18  1  0  0  0  0
M  END
>  <s_m_entry_id>
20

>  <s_m_entry_name>
Bz

>  <no>
17

>  <R1>
H

>  <R2>
CF3

>  <R3>
H

>  <R4>
Br

>  <R5>
Br

>  <R6>
H

>  <Tv>
6.6599998

>  <Gi>
6.9200001

$$$$
18
  MOE2011           3D
Structure written by MMmdl.
 18 19  0  0  0  0  0  0  0  0999 V2000
   -1.9330    1.9090    0.0390 C   0  0  0  0  0  0  0  0  0  0  0  0
   -2.7250    3.0150   -0.1230 C   0  0  0  0  0  0  0  0  0  0  0  0
   -4.0670    2.9640   -0.1100 C   0  0  0  0  0  0  0  0  0  0  0  0
   -4.7140    1.6220    0.0920 C   0  0  0  0  0  0  0  0  0  0  0  0
   -3.9250    0.5160    0.2540 C   0  0  0  0  0  0  0  0  0  0  0  0
   -2.4250    0.6700    0.2250 C   0  0  0  0  0  0  0  0  0  0  0  0
   -5.0120    4.4150   -0.3230 Br  0  0  0  0  0  0  0  0  0  0  0  0
   -6.6450    1.5000    0.1180 Br  0  0  0  0  0  0  0  0  0  0  0  0
   -4.6370   -1.0660    0.4920 Br  0  0  0  0  0  0  0  0  0  0  0  0
   -1.3500   -0.6950    0.4250 Br  0  0  0  0  0  0  0  0  0  0  0  0
   -1.9610    4.1130   -0.2900 N   0  0  0  0  0  0  0  0  0  0  0  0
   -0.6970    3.6260   -0.2220 C   0  0  0  0  0  0  0  0  0  0  0  0
   -0.6440    2.2860   -0.0220 N   0  0  0  0  0  0  0  0  0  0  0  0
    0.2080    1.6880    0.0640 H   0  0  0  0  0  0  0  0  0  0  0  0
    0.5120    4.4980   -0.3560 C   0  0  0  0  0  0  0  0  0  0  0  0
    1.6710    3.7510   -0.2500 F   0  0  0  0  0  0  0  0  0  0  0  0
    0.4910    5.1240   -1.5890 F   0  0  0  0  0  0  0  0  0  0  0  0
    0.5000    5.4560    0.6400 F   0  0  0  0  0  0  0  0  0  0  0  0
  1  2  1  0  0  0  0
  1  6  2  0  0  0  0
  1 13  1  0  0  0  0
  2  3  2  0  0  0  0
  2 11  1  0  0  0  0
  3  4  1  0  0  0  0
  3  7  1  0  0  0  0
  4  5  2  0  0  0  0
  4  8  1  0  0  0  0
  5  6  1  0  0  0  0
  5  9  1  0  0  0  0
  6 10  1  0  0  0  0
 11 12  2  0  0  0  0
 12 13  1  0  0  0  0
 12 15  1  0  0  0  0
 13 14  1  0  0  0  0
 15 16  1  0  0  0  0
 15 17  1  0  0  0  0
 15 18  1  0  0  0  0
M  END
>  <s_m_entry_id>
21

>  <s_m_entry_name>
Bz

>  <no>
18

>  <R1>
H

>  <R2>
CF3

>  <R3>
Br

>  <R4>
Br

>  <R5>
Br

>  <R6>
Br

>  <Tv>
8.6999998

>  <Gi>
7.25

$$$$
19
  MOE2011           3D
Structure written by MMmdl.
 22 23  0  0  0  0  0  0  0  0999 V2000
   -1.8340    1.9680    0.0340 C   0  0  0  0  0  0  0  0  0  0  0  0
   -2.6520    3.0330   -0.1480 C   0  0  0  0  0  0  0  0  0  0  0  0
   -4.0350    2.9040   -0.1490 C   0  0  0  0  0  0  0  0  0  0  0  0
   -4.6060    1.6180    0.0560 C   0  0  0  0  0  0  0  0  0  0  0  0
   -3.7320    0.4580    0.1060 C   0  0  0  0  0  0  0  0  0  0  0  0
   -2.3230    0.6740    0.1720 C   0  0  0  0  0  0  0  0  0  0  0  0
   -4.5930    3.7090   -0.2150 H   0  0  0  0  0  0  0  0  0  0  0  0
   -1.6860   -0.0710    0.2430 H   0  0  0  0  0  0  0  0  0  0  0  0
   -1.9320    4.1650   -0.2760 N   0  0  0  0  0  0  0  0  0  0  0  0
   -0.6520    3.7190   -0.1720 C   0  0  0  0  0  0  0  0  0  0  0  0
   -0.5570    2.3780    0.0170 N   0  0  0  0  0  0  0  0  0  0  0  0
    0.3050    1.7960    0.1220 H   0  0  0  0  0  0  0  0  0  0  0  0
    0.5300    4.6340   -0.2600 C   0  0  0  0  0  0  0  0  0  0  0  0
    1.7100    3.9240   -0.1220 F   0  0  0  0  0  0  0  0  0  0  0  0
    0.5280    5.2710   -1.4860 F   0  0  0  0  0  0  0  0  0  0  0  0
    0.4530    5.5800    0.7450 F   0  0  0  0  0  0  0  0  0  0  0  0
   -5.9600    1.5420    0.3240 N   0  3  0  0  0  0  0  0  0  0  0  0
   -4.1810   -0.7770   -0.0090 N   0  3  0  0  0  0  0  0  0  0  0  0
   -6.7680    2.5560    0.0010 O   0  5  0  0  0  0  0  0  0  0  0  0
   -6.4350    0.6100    1.1540 O   0  0  0  0  0  0  0  0  0  0  0  0
   -5.4110   -1.0310   -0.4630 O   0  5  0  0  0  0  0  0  0  0  0  0
   -3.3560   -1.8200    0.1380 O   0  0  0  0  0  0  0  0  0  0  0  0
  1  2  1  0  0  0  0
  1  6  2  0  0  0  0
  1 11  1  0  0  0  0
  2  3  2  0  0  0  0
  2  9  1  0  0  0  0
  3  4  1  0  0  0  0
  3  7  1  0  0  0  0
  4  5  2  0  0  0  0
  4 17  1  0  0  0  0
  5  6  1  0  0  0  0
  5 18  1  0  0  0  0
  6  8  1  0  0  0  0
  9 10  2  0  0  0  0
 10 11  1  0  0  0  0
 10 13  1  0  0  0  0
 11 12  1  0  0  0  0
 13 14  1  0  0  0  0
 13 15  1  0  0  0  0
 13 16  1  0  0  0  0
 17 19  1  0  0  0  0
 17 20  2  0  0  0  0
 18 21  1  0  0  0  0
 18 22  2  0  0  0  0
M  CHG  1  17   1
M  CHG  1  18   1
M  CHG  1  19  -1
M  CHG  1  21  -1
M  END
>  <s_m_entry_id>
22

>  <s_m_entry_name>
Bz

>  <no>
19

>  <R1>
H

>  <R2>
CF3

>  <R3>
H

>  <R4>
NO2

>  <R5>
NO2

>  <R6>
H

>  <Tv>
6.2399998

>  <Gi>
6.6199999

$$$$
20
  MOE2011           3D
Structure written by MMmdl.
 21 22  0  0  0  0  0  0  0  0999 V2000
   -1.8390    1.9400   -0.0100 C   0  0  0  0  0  0  0  0  0  0  0  0
   -2.6390    3.0390   -0.0710 C   0  0  0  0  0  0  0  0  0  0  0  0
   -4.0270    2.9400   -0.0420 C   0  0  0  0  0  0  0  0  0  0  0  0
   -4.5970    1.6540    0.0550 C   0  0  0  0  0  0  0  0  0  0  0  0
   -3.7580    0.5040    0.1180 C   0  0  0  0  0  0  0  0  0  0  0  0
   -2.3550    0.6510    0.0850 C   0  0  0  0  0  0  0  0  0  0  0  0
   -4.5900    3.7440   -0.0860 H   0  0  0  0  0  0  0  0  0  0  0  0
   -6.3520    1.5170    0.0930 Cl  0  0  0  0  0  0  0  0  0  0  0  0
   -4.3790   -0.9620    0.2280 Cl  0  0  0  0  0  0  0  0  0  0  0  0
   -1.7550   -0.1270    0.1280 H   0  0  0  0  0  0  0  0  0  0  0  0
   -1.8960    4.1550   -0.1590 N   0  0  0  0  0  0  0  0  0  0  0  0
   -0.6210    3.6770   -0.1480 C   0  0  0  0  0  0  0  0  0  0  0  0
   -0.5570    2.3200   -0.0570 N   0  0  0  0  0  0  0  0  0  0  0  0
    0.2810    1.6980   -0.0290 H   0  0  0  0  0  0  0  0  0  0  0  0
    0.5690    4.6020   -0.2300 C   0  0  0  0  0  0  0  0  0  0  0  0
    0.4740    5.3320   -1.4020 F   0  0  0  0  0  0  0  0  0  0  0  0
    0.5110    5.4830    0.8360 F   0  0  0  0  0  0  0  0  0  0  0  0
    1.9270    3.8890   -0.2040 C   0  0  0  0  0  0  0  0  0  0  0  0
    2.9400    4.8280   -0.2840 F   0  0  0  0  0  0  0  0  0  0  0  0
    2.0780    3.1800    0.9750 F   0  0  0  0  0  0  0  0  0  0  0  0
    2.0410    3.0270   -1.2820 F   0  0  0  0  0  0  0  0  0  0  0  0
  1  2  1  0  0  0  0
  1  6  2  0  0  0  0
  1 13  1  0  0  0  0
  2  3  2  0  0  0  0
  2 11  1  0  0  0  0
  3  4  1  0  0  0  0
  3  7  1  0  0  0  0
  4  5  2  0  0  0  0
  4  8  1  0  0  0  0
  5  6  1  0  0  0  0
  5  9  1  0  0  0  0
  6 10  1  0  0  0  0
 11 12  2  0  0  0  0
 12 13  1  0  0  0  0
 12 15  1  0  0  0  0
 13 14  1  0  0  0  0
 15 16  1  0  0  0  0
 15 17  1  0  0  0  0
 15 18  1  0  0  0  0
 18 19  1  0  0  0  0
 18 20  1  0  0  0  0
 18 21  1  0  0  0  0
M  END
>  <s_m_entry_id>
23

>  <s_m_entry_name>
Bz

>  <no>
20

>  <R1>
H

>  <R2>
C2F5

>  <R3>
H

>  <R4>
Cl

>  <R5>
Cl

>  <R6>
H

>  <Tv>
6.52

>  <Gi>
6.25

$$$$
21
  MOE2011           3D
Structure written by MMmdl.
 21 22  0  0  0  0  0  0  0  0999 V2000
   -1.8660    1.9080   -0.0020 C   0  0  0  0  0  0  0  0  0  0  0  0
   -2.6700    3.0140   -0.0650 C   0  0  0  0  0  0  0  0  0  0  0  0
   -4.0110    2.9490   -0.0360 C   0  0  0  0  0  0  0  0  0  0  0  0
   -4.6430    1.5890    0.0710 C   0  0  0  0  0  0  0  0  0  0  0  0
   -3.8420    0.4820    0.1350 C   0  0  0  0  0  0  0  0  0  0  0  0
   -2.3440    0.6530    0.0950 C   0  0  0  0  0  0  0  0  0  0  0  0
   -4.9710    4.4030   -0.1210 Br  0  0  0  0  0  0  0  0  0  0  0  0
   -6.5720    1.4470    0.1160 Br  0  0  0  0  0  0  0  0  0  0  0  0
   -4.5360   -1.1200    0.2600 Br  0  0  0  0  0  0  0  0  0  0  0  0
   -1.2550   -0.7130    0.1720 Br  0  0  0  0  0  0  0  0  0  0  0  0
   -1.9180    4.1280   -0.1580 N   0  0  0  0  0  0  0  0  0  0  0  0
   -0.6460    3.6550   -0.1470 C   0  0  0  0  0  0  0  0  0  0  0  0
   -0.5810    2.3010   -0.0530 N   0  0  0  0  0  0  0  0  0  0  0  0
    0.2680    1.6940   -0.0260 H   0  0  0  0  0  0  0  0  0  0  0  0
    0.5420    4.5830   -0.2340 C   0  0  0  0  0  0  0  0  0  0  0  0
    0.4420    5.3080   -1.4090 F   0  0  0  0  0  0  0  0  0  0  0  0
    0.4830    5.4660    0.8290 F   0  0  0  0  0  0  0  0  0  0  0  0
    1.9030    3.8740   -0.2090 C   0  0  0  0  0  0  0  0  0  0  0  0
    2.9120    4.8170   -0.2940 F   0  0  0  0  0  0  0  0  0  0  0  0
    2.0590    3.1690    0.9720 F   0  0  0  0  0  0  0  0  0  0  0  0
    2.0180    3.0100   -1.2840 F   0  0  0  0  0  0  0  0  0  0  0  0
  1  2  1  0  0  0  0
  1  6  2  0  0  0  0
  1 13  1  0  0  0  0
  2  3  2  0  0  0  0
  2 11  1  0  0  0  0
  3  4  1  0  0  0  0
  3  7  1  0  0  0  0
  4  5  2  0  0  0  0
  4  8  1  0  0  0  0
  5  6  1  0  0  0  0
  5  9  1  0  0  0  0
  6 10  1  0  0  0  0
 11 12  2  0  0  0  0
 12 13  1  0  0  0  0
 12 15  1  0  0  0  0
 13 14  1  0  0  0  0
 15 16  1  0  0  0  0
 15 17  1  0  0  0  0
 15 18  1  0  0  0  0
 18 19  1  0  0  0  0
 18 20  1  0  0  0  0
 18 21  1  0  0  0  0
M  END
>  <s_m_entry_id>
24

>  <s_m_entry_name>
Bz

>  <no>
21

>  <R1>
H

>  <R2>
C2F5

>  <R3>
Br

>  <R4>
Br

>  <R5>
Br

>  <R6>
Br

>  <Tv>
5

>  <Gi>
7.6399999

$$$$
22
  MOE2011           3D
Structure written by MMmdl.
 29 31  0  0  0  0  0  0  0  0999 V2000
   -1.8460    1.8810   -0.1190 C   0  0  0  0  0  0  0  0  0  0  0  0
   -2.5320    3.0190    0.1780 C   0  0  0  0  0  0  0  0  0  0  0  0
   -3.9190    3.0330    0.2880 C   0  0  0  0  0  0  0  0  0  0  0  0
   -4.6170    1.8060    0.1030 C   0  0  0  0  0  0  0  0  0  0  0  0
   -3.8890    0.6380   -0.2350 C   0  0  0  0  0  0  0  0  0  0  0  0
   -2.4860    0.6650   -0.3380 C   0  0  0  0  0  0  0  0  0  0  0  0
   -4.3940    3.8710    0.4800 H   0  0  0  0  0  0  0  0  0  0  0  0
   -4.3690   -0.2050   -0.3930 H   0  0  0  0  0  0  0  0  0  0  0  0
   -1.9760   -0.1450   -0.5630 H   0  0  0  0  0  0  0  0  0  0  0  0
   -1.6850    4.0540    0.3230 N   0  0  0  0  0  0  0  0  0  0  0  0
   -0.4710    3.4810    0.1020 C   0  0  0  0  0  0  0  0  0  0  0  0
   -0.5360    2.1530   -0.1720 N   0  0  0  0  0  0  0  0  0  0  0  0
    0.2460    1.4910   -0.3800 H   0  0  0  0  0  0  0  0  0  0  0  0
    0.8080    4.2590    0.1560 C   0  0  0  0  0  0  0  0  0  0  0  0
    1.8900    3.4390   -0.1060 F   0  0  0  0  0  0  0  0  0  0  0  0
    0.7700    5.2700   -0.7850 F   0  0  0  0  0  0  0  0  0  0  0  0
    0.9550    4.8130    1.4130 F   0  0  0  0  0  0  0  0  0  0  0  0
   -7.7070    3.7880    3.3780 C   0  0  0  0  0  0  0  0  0  0  0  0
   -8.1970    3.9920    2.0840 C   0  0  0  0  0  0  0  0  0  0  0  0
   -7.6190    3.3060    0.9960 C   0  0  0  0  0  0  0  0  0  0  0  0
   -6.5320    2.4350    1.2120 C   0  0  0  0  0  0  0  0  0  0  0  0
   -6.0740    2.2190    2.5300 C   0  0  0  0  0  0  0  0  0  0  0  0
   -6.6520    2.9020    3.6010 C   0  0  0  0  0  0  0  0  0  0  0  0
   -8.1500    4.3120    4.2150 H   0  0  0  0  0  0  0  0  0  0  0  0
   -9.5420    5.1100    1.8660 Cl  0  0  0  0  0  0  0  0  0  0  0  0
   -8.1730    3.5230   -0.4870 Cl  0  0  0  0  0  0  0  0  0  0  0  0
   -5.3460    1.5820    2.7030 H   0  0  0  0  0  0  0  0  0  0  0  0
   -6.3220    2.7540    4.5140 H   0  0  0  0  0  0  0  0  0  0  0  0
   -6.0040    1.7270    0.1390 O   0  0  0  0  0  0  0  0  0  0  0  0
  1  2  1  0  0  0  0
  1  6  2  0  0  0  0
  1 12  1  0  0  0  0
  2  3  2  0  0  0  0
  2 10  1  0  0  0  0
  3  4  1  0  0  0  0
  3  7  1  0  0  0  0
  4  5  2  0  0  0  0
  4 29  1  0  0  0  0
  5  6  1  0  0  0  0
  5  8  1  0  0  0  0
  6  9  1  0  0  0  0
 10 11  2  0  0  0  0
 11 12  1  0  0  0  0
 11 14  1  0  0  0  0
 12 13  1  0  0  0  0
 14 15  1  0  0  0  0
 14 16  1  0  0  0  0
 14 17  1  0  0  0  0
 18 19  1  0  0  0  0
 18 23  2  0  0  0  0
 18 24  1  0  0  0  0
 19 20  2  0  0  0  0
 19 25  1  0  0  0  0
 20 21  1  0  0  0  0
 20 26  1  0  0  0  0
 21 22  2  0  0  0  0
 21 29  1  0  0  0  0
 22 23  1  0  0  0  0
 22 27  1  0  0  0  0
 23 28  1  0  0  0  0
M  END
>  <s_m_entry_id>
26

>  <s_m_entry_name>
Bz

>  <no>
22

>  <R1>
H

>  <R2>
CF3

>  <R3>
H

>  <R4>
2_3-Cl2C6H3O

>  <R5>
H

>  <R6>
H

>  <Tv>
6.27

>  <Gi>
7.27

$$$$
23
  MOE2011           3D
Structure written by MMmdl.
 32 34  0  0  0  0  0  0  0  0999 V2000
   -1.8530    1.8550   -0.0970 C   0  0  0  0  0  0  0  0  0  0  0  0
   -2.5410    2.9980    0.1790 C   0  0  0  0  0  0  0  0  0  0  0  0
   -3.9290    3.0150    0.2840 C   0  0  0  0  0  0  0  0  0  0  0  0
   -4.6270    1.7870    0.1170 C   0  0  0  0  0  0  0  0  0  0  0  0
   -3.9010    0.6130   -0.1990 C   0  0  0  0  0  0  0  0  0  0  0  0
   -2.4980    0.6350   -0.2980 C   0  0  0  0  0  0  0  0  0  0  0  0
   -4.4040    3.8570    0.4600 H   0  0  0  0  0  0  0  0  0  0  0  0
   -4.3820   -0.2320   -0.3450 H   0  0  0  0  0  0  0  0  0  0  0  0
   -1.9930   -0.1810   -0.5090 H   0  0  0  0  0  0  0  0  0  0  0  0
   -1.6970    4.0380    0.3110 N   0  0  0  0  0  0  0  0  0  0  0  0
   -0.4760    3.4730    0.1060 C   0  0  0  0  0  0  0  0  0  0  0  0
   -0.5410    2.1360   -0.1470 N   0  0  0  0  0  0  0  0  0  0  0  0
    0.7960    4.2680    0.1570 C   0  0  0  0  0  0  0  0  0  0  0  0
    1.4420    4.1940   -1.0630 F   0  0  0  0  0  0  0  0  0  0  0  0
    0.5190    5.5940    0.4360 F   0  0  0  0  0  0  0  0  0  0  0  0
    1.6200    3.7670    1.1480 F   0  0  0  0  0  0  0  0  0  0  0  0
   -7.7220    3.8220    3.3540 C   0  0  0  0  0  0  0  0  0  0  0  0
   -8.2110    4.0050    2.0570 C   0  0  0  0  0  0  0  0  0  0  0  0
   -7.6310    3.3030    0.9810 C   0  0  0  0  0  0  0  0  0  0  0  0
   -6.5440    2.4360    1.2120 C   0  0  0  0  0  0  0  0  0  0  0  0
   -6.0880    2.2400    2.5340 C   0  0  0  0  0  0  0  0  0  0  0  0
   -6.6690    2.9400    3.5930 C   0  0  0  0  0  0  0  0  0  0  0  0
   -8.1670    4.3600    4.1830 H   0  0  0  0  0  0  0  0  0  0  0  0
   -9.5550    5.1200    1.8200 Cl  0  0  0  0  0  0  0  0  0  0  0  0
   -8.1840    3.4970   -0.5060 Cl  0  0  0  0  0  0  0  0  0  0  0  0
   -5.3600    1.6060    2.7180 H   0  0  0  0  0  0  0  0  0  0  0  0
   -6.3400    2.8060    4.5090 H   0  0  0  0  0  0  0  0  0  0  0  0
   -6.0150    1.7110    0.1500 O   0  0  0  0  0  0  0  0  0  0  0  0
    0.5450    1.1940   -0.4200 C   0  0  0  0  0  0  0  0  0  0  0  0
    1.5330    1.6970   -0.4000 H   0  0  0  0  0  0  0  0  0  0  0  0
    0.5430    0.3920    0.3470 H   0  0  0  0  0  0  0  0  0  0  0  0
    0.4010    0.7400   -1.4220 H   0  0  0  0  0  0  0  0  0  0  0  0
  1  2  1  0  0  0  0
  1  6  2  0  0  0  0
  1 12  1  0  0  0  0
  2  3  2  0  0  0  0
  2 10  1  0  0  0  0
  3  4  1  0  0  0  0
  3  7  1  0  0  0  0
  4  5  2  0  0  0  0
  4 28  1  0  0  0  0
  5  6  1  0  0  0  0
  5  8  1  0  0  0  0
  6  9  1  0  0  0  0
 10 11  2  0  0  0  0
 11 12  1  0  0  0  0
 11 13  1  0  0  0  0
 12 29  1  0  0  0  0
 13 14  1  0  0  0  0
 13 15  1  0  0  0  0
 13 16  1  0  0  0  0
 17 18  1  0  0  0  0
 17 22  2  0  0  0  0
 17 23  1  0  0  0  0
 18 19  2  0  0  0  0
 18 24  1  0  0  0  0
 19 20  1  0  0  0  0
 19 25  1  0  0  0  0
 20 21  2  0  0  0  0
 20 28  1  0  0  0  0
 21 22  1  0  0  0  0
 21 26  1  0  0  0  0
 22 27  1  0  0  0  0
 29 30  1  0  0  0  0
 29 31  1  0  0  0  0
 29 32  1  0  0  0  0
M  END
>  <s_m_entry_id>
27

>  <s_m_entry_name>
Bz

>  <no>
23

>  <R1>
CH3

>  <R2>
CF3

>  <R3>
H

>  <R4>
2_3-Cl2C6H3O

>  <R5>
H

>  <R6>
H

>  <Tv>
7.8000002

>  <Gi>
7.52

$$$$
24
  MOE2011           3D
Structure written by MMmdl.
 32 34  0  0  0  0  0  0  0  0999 V2000
   -1.6090    1.9690    0.2190 C   0  0  0  0  0  0  0  0  0  0  0  0
   -2.2460    3.0560    0.7300 C   0  0  0  0  0  0  0  0  0  0  0  0
   -3.4440    2.9450    1.4220 C   0  0  0  0  0  0  0  0  0  0  0  0
   -3.9970    1.6620    1.5850 C   0  0  0  0  0  0  0  0  0  0  0  0
   -3.3380    0.4930    1.0470 C   0  0  0  0  0  0  0  0  0  0  0  0
   -2.1190    0.6780    0.3560 C   0  0  0  0  0  0  0  0  0  0  0  0
   -3.8920    3.7390    1.7880 H   0  0  0  0  0  0  0  0  0  0  0  0
   -4.9280    1.6010    2.1340 H   0  0  0  0  0  0  0  0  0  0  0  0
   -1.6350   -0.0900   -0.0230 H   0  0  0  0  0  0  0  0  0  0  0  0
   -1.5530    4.1790    0.4660 N   0  0  0  0  0  0  0  0  0  0  0  0
   -0.4740    3.7210   -0.2240 C   0  0  0  0  0  0  0  0  0  0  0  0
   -0.4810    2.3700   -0.3910 N   0  0  0  0  0  0  0  0  0  0  0  0
    0.5980    4.6360   -0.7380 C   0  0  0  0  0  0  0  0  0  0  0  0
    1.8140    4.2910   -0.1770 F   0  0  0  0  0  0  0  0  0  0  0  0
    0.6780    4.5360   -2.1140 F   0  0  0  0  0  0  0  0  0  0  0  0
    0.3090    5.9470   -0.4020 F   0  0  0  0  0  0  0  0  0  0  0  0
    0.4950    1.5190   -1.0710 C   0  0  0  0  0  0  0  0  0  0  0  0
    1.3320    2.1140   -1.4870 H   0  0  0  0  0  0  0  0  0  0  0  0
    0.9100    0.7820   -0.3530 H   0  0  0  0  0  0  0  0  0  0  0  0
    0.0010    0.9770   -1.9040 H   0  0  0  0  0  0  0  0  0  0  0  0
   -7.4160   -1.2440    3.0950 C   0  0  0  0  0  0  0  0  0  0  0  0
   -7.3790   -0.9510    1.7310 C   0  0  0  0  0  0  0  0  0  0  0  0
   -6.1550   -0.7660    1.0870 C   0  0  0  0  0  0  0  0  0  0  0  0
   -4.9550   -0.8510    1.8090 C   0  0  0  0  0  0  0  0  0  0  0  0
   -4.9830   -1.1780    3.1820 C   0  0  0  0  0  0  0  0  0  0  0  0
   -6.2280   -1.3640    3.8280 C   0  0  0  0  0  0  0  0  0  0  0  0
   -8.3760   -1.3860    3.5770 H   0  0  0  0  0  0  0  0  0  0  0  0
   -8.3020   -0.8720    1.1710 H   0  0  0  0  0  0  0  0  0  0  0  0
   -6.1370   -0.5660    0.1250 H   0  0  0  0  0  0  0  0  0  0  0  0
   -3.6040   -1.3240    3.9810 Cl  0  0  0  0  0  0  0  0  0  0  0  0
   -6.3260   -1.7150    5.3840 Cl  0  0  0  0  0  0  0  0  0  0  0  0
   -3.7460   -0.7060    1.1410 O   0  0  0  0  0  0  0  0  0  0  0  0
  1  2  1  0  0  0  0
  1  6  2  0  0  0  0
  1 12  1  0  0  0  0
  2  3  2  0  0  0  0
  2 10  1  0  0  0  0
  3  4  1  0  0  0  0
  3  7  1  0  0  0  0
  4  5  2  0  0  0  0
  4  8  1  0  0  0  0
  5  6  1  0  0  0  0
  5 32  1  0  0  0  0
  6  9  1  0  0  0  0
 10 11  2  0  0  0  0
 11 12  1  0  0  0  0
 11 13  1  0  0  0  0
 12 17  1  0  0  0  0
 13 14  1  0  0  0  0
 13 15  1  0  0  0  0
 13 16  1  0  0  0  0
 17 18  1  0  0  0  0
 17 19  1  0  0  0  0
 17 20  1  0  0  0  0
 21 22  1  0  0  0  0
 21 26  2  0  0  0  0
 21 27  1  0  0  0  0
 22 23  2  0  0  0  0
 22 28  1  0  0  0  0
 23 24  1  0  0  0  0
 23 29  1  0  0  0  0
 24 25  2  0  0  0  0
 24 32  1  0  0  0  0
 25 26  1  0  0  0  0
 25 30  1  0  0  0  0
 26 31  1  0  0  0  0
M  END
>  <s_m_entry_id>
28

>  <s_m_entry_name>
Bz

>  <no>
24

>  <R1>
CH3

>  <R2>
CF3

>  <R3>
H

>  <R4>
H

>  <R5>
2_3-Cl2C6H3O

>  <R6>
H

>  <Tv>
6.96

>  <Gi>
7.1999998

$$$$
25
  MOE2011           3D
Structure written by MMmdl.
 35 38  0  0  0  0  0  0  0  0999 V2000
   -1.8630    1.8580   -0.0990 C   0  0  0  0  0  0  0  0  0  0  0  0
   -2.5580    3.0000    0.1510 C   0  0  0  0  0  0  0  0  0  0  0  0
   -3.9470    3.0100    0.2380 C   0  0  0  0  0  0  0  0  0  0  0  0
   -4.6380    1.7770    0.0800 C   0  0  0  0  0  0  0  0  0  0  0  0
   -3.9000    0.5960   -0.2100 C   0  0  0  0  0  0  0  0  0  0  0  0
   -2.4920    0.6320   -0.2900 C   0  0  0  0  0  0  0  0  0  0  0  0
   -4.4280    3.8520    0.3960 H   0  0  0  0  0  0  0  0  0  0  0  0
   -4.6530   -0.7920   -0.4310 Cl  0  0  0  0  0  0  0  0  0  0  0  0
   -1.9660   -0.1760   -0.4790 H   0  0  0  0  0  0  0  0  0  0  0  0
   -1.7200    4.0450    0.2770 N   0  0  0  0  0  0  0  0  0  0  0  0
   -0.4990    3.4720    0.0950 C   0  0  0  0  0  0  0  0  0  0  0  0
   -0.5540    2.1360   -0.1380 N   0  0  0  0  0  0  0  0  0  0  0  0
    0.2350    1.4720   -0.3130 H   0  0  0  0  0  0  0  0  0  0  0  0
    0.7740    4.2580    0.1460 C   0  0  0  0  0  0  0  0  0  0  0  0
    1.8650    3.4360   -0.0720 F   0  0  0  0  0  0  0  0  0  0  0  0
    0.7470    5.2400   -0.8260 F   0  0  0  0  0  0  0  0  0  0  0  0
    0.8980    4.8510    1.3880 F   0  0  0  0  0  0  0  0  0  0  0  0
   -7.7140    3.7220    3.3920 C   0  0  0  0  0  0  0  0  0  0  0  0
   -6.5510    2.4050    1.1870 C   0  0  0  0  0  0  0  0  0  0  0  0
   -6.1080    2.1450    2.5020 C   0  0  0  0  0  0  0  0  0  0  0  0
   -6.6780    2.8080    3.5890 C   0  0  0  0  0  0  0  0  0  0  0  0
   -8.1450    4.2250    4.2490 H   0  0  0  0  0  0  0  0  0  0  0  0
   -6.3550    2.6260    4.4990 H   0  0  0  0  0  0  0  0  0  0  0  0
   -6.0270    1.7140    0.1010 O   0  0  0  0  0  0  0  0  0  0  0  0
   -8.1950    3.9750    2.0990 C   0  0  0  0  0  0  0  0  0  0  0  0
   -7.6190    3.3070    0.9870 C   0  0  0  0  0  0  0  0  0  0  0  0
   -8.1170    3.5700   -0.3040 C   0  0  0  0  0  0  0  0  0  0  0  0
   -9.1650    4.4750   -0.4860 C   0  0  0  0  0  0  0  0  0  0  0  0
   -9.7290    5.1300    0.6110 C   0  0  0  0  0  0  0  0  0  0  0  0
   -9.2480    4.8840    1.9000 C   0  0  0  0  0  0  0  0  0  0  0  0
   -7.7340    3.1240   -1.0920 H   0  0  0  0  0  0  0  0  0  0  0  0
   -9.5420    4.6720   -1.4820 H   0  0  0  0  0  0  0  0  0  0  0  0
  -10.4660    5.7660    0.4750 H   0  0  0  0  0  0  0  0  0  0  0  0
   -9.6550    5.3520    2.6630 H   0  0  0  0  0  0  0  0  0  0  0  0
   -5.3940    1.4880    2.6610 H   0  0  0  0  0  0  0  0  0  0  0  0
  1  2  1  0  0  0  0
  1  6  2  0  0  0  0
  1 12  1  0  0  0  0
  2  3  2  0  0  0  0
  2 10  1  0  0  0  0
  3  4  1  0  0  0  0
  3  7  1  0  0  0  0
  4  5  2  0  0  0  0
  4 24  1  0  0  0  0
  5  6  1  0  0  0  0
  5  8  1  0  0  0  0
  6  9  1  0  0  0  0
 10 11  2  0  0  0  0
 11 12  1  0  0  0  0
 11 14  1  0  0  0  0
 12 13  1  0  0  0  0
 14 15  1  0  0  0  0
 14 16  1  0  0  0  0
 14 17  1  0  0  0  0
 18 21  2  0  0  0  0
 18 22  1  0  0  0  0
 18 25  1  0  0  0  0
 19 20  2  0  0  0  0
 19 24  1  0  0  0  0
 19 26  1  0  0  0  0
 20 21  1  0  0  0  0
 20 35  1  0  0  0  0
 21 23  1  0  0  0  0
 25 26  1  0  0  0  0
 25 30  2  0  0  0  0
 26 27  2  0  0  0  0
 27 28  1  0  0  0  0
 27 31  1  0  0  0  0
 28 29  2  0  0  0  0
 28 32  1  0  0  0  0
 29 30  1  0  0  0  0
 29 33  1  0  0  0  0
 30 34  1  0  0  0  0
M  END
>  <s_m_entry_id>
30

>  <s_m_entry_name>
Bz

>  <no>
25

>  <R1>
H

>  <R2>
CF3

>  <R3>
H

>  <R4>
C10H7O

>  <R5>
Cl

>  <R6>
H

>  <Tv>
7.0700002

>  <Gi>
8.3000002

$$$$
26
  MOE2011           3D
Structure written by MMmdl.
 38 41  0  0  0  0  0  0  0  0999 V2000
   -1.8720    1.8390   -0.0930 C   0  0  0  0  0  0  0  0  0  0  0  0
   -2.5680    2.9840    0.1450 C   0  0  0  0  0  0  0  0  0  0  0  0
   -3.9560    2.9960    0.2340 C   0  0  0  0  0  0  0  0  0  0  0  0
   -4.6500    1.7630    0.0920 C   0  0  0  0  0  0  0  0  0  0  0  0
   -3.9140    0.5770   -0.1860 C   0  0  0  0  0  0  0  0  0  0  0  0
   -2.5070    0.6100   -0.2690 C   0  0  0  0  0  0  0  0  0  0  0  0
   -4.4360    3.8400    0.3830 H   0  0  0  0  0  0  0  0  0  0  0  0
   -4.6710   -0.8110   -0.3900 Cl  0  0  0  0  0  0  0  0  0  0  0  0
   -1.9860   -0.2040   -0.4500 H   0  0  0  0  0  0  0  0  0  0  0  0
   -1.7310    4.0310    0.2600 N   0  0  0  0  0  0  0  0  0  0  0  0
   -0.5050    3.4680    0.0840 C   0  0  0  0  0  0  0  0  0  0  0  0
   -0.5600    2.1250   -0.1350 N   0  0  0  0  0  0  0  0  0  0  0  0
    0.7620    4.2710    0.1300 C   0  0  0  0  0  0  0  0  0  0  0  0
    1.4230    4.1690   -1.0800 F   0  0  0  0  0  0  0  0  0  0  0  0
    0.4750    5.6030    0.3700 F   0  0  0  0  0  0  0  0  0  0  0  0
    1.5760    3.8010    1.1430 F   0  0  0  0  0  0  0  0  0  0  0  0
   -7.7140    3.7460    3.3900 C   0  0  0  0  0  0  0  0  0  0  0  0
   -6.5590    2.4060    1.1960 C   0  0  0  0  0  0  0  0  0  0  0  0
   -6.1130    2.1570    2.5120 C   0  0  0  0  0  0  0  0  0  0  0  0
   -6.6800    2.8320    3.5940 C   0  0  0  0  0  0  0  0  0  0  0  0
   -8.1430    4.2580    4.2440 H   0  0  0  0  0  0  0  0  0  0  0  0
   -6.3550    2.6580    4.5060 H   0  0  0  0  0  0  0  0  0  0  0  0
   -6.0390    1.7030    0.1160 O   0  0  0  0  0  0  0  0  0  0  0  0
   -8.1980    3.9870    2.0960 C   0  0  0  0  0  0  0  0  0  0  0  0
   -7.6260    3.3070    0.9900 C   0  0  0  0  0  0  0  0  0  0  0  0
   -8.1260    3.5580   -0.3020 C   0  0  0  0  0  0  0  0  0  0  0  0
   -9.1740    4.4640   -0.4910 C   0  0  0  0  0  0  0  0  0  0  0  0
   -9.7340    5.1300    0.6000 C   0  0  0  0  0  0  0  0  0  0  0  0
   -9.2500    4.8960    1.8900 C   0  0  0  0  0  0  0  0  0  0  0  0
   -7.7460    3.1050   -1.0870 H   0  0  0  0  0  0  0  0  0  0  0  0
   -9.5520    4.6510   -1.4890 H   0  0  0  0  0  0  0  0  0  0  0  0
  -10.4700    5.7660    0.4600 H   0  0  0  0  0  0  0  0  0  0  0  0
   -9.6550    5.3720    2.6500 H   0  0  0  0  0  0  0  0  0  0  0  0
   -5.4000    1.5010    2.6760 H   0  0  0  0  0  0  0  0  0  0  0  0
    0.5340    1.1820   -0.3690 C   0  0  0  0  0  0  0  0  0  0  0  0
    1.5180    1.6900   -0.3510 H   0  0  0  0  0  0  0  0  0  0  0  0
    0.5260    0.4000    0.4190 H   0  0  0  0  0  0  0  0  0  0  0  0
    0.4040    0.7010   -1.3610 H   0  0  0  0  0  0  0  0  0  0  0  0
  1  2  1  0  0  0  0
  1  6  2  0  0  0  0
  1 12  1  0  0  0  0
  2  3  2  0  0  0  0
  2 10  1  0  0  0  0
  3  4  1  0  0  0  0
  3  7  1  0  0  0  0
  4  5  2  0  0  0  0
  4 23  1  0  0  0  0
  5  6  1  0  0  0  0
  5  8  1  0  0  0  0
  6  9  1  0  0  0  0
 10 11  2  0  0  0  0
 11 12  1  0  0  0  0
 11 13  1  0  0  0  0
 12 35  1  0  0  0  0
 13 14  1  0  0  0  0
 13 15  1  0  0  0  0
 13 16  1  0  0  0  0
 17 20  2  0  0  0  0
 17 21  1  0  0  0  0
 17 24  1  0  0  0  0
 18 19  2  0  0  0  0
 18 23  1  0  0  0  0
 18 25  1  0  0  0  0
 19 20  1  0  0  0  0
 19 34  1  0  0  0  0
 20 22  1  0  0  0  0
 24 25  1  0  0  0  0
 24 29  2  0  0  0  0
 25 26  2  0  0  0  0
 26 27  1  0  0  0  0
 26 30  1  0  0  0  0
 27 28  2  0  0  0  0
 27 31  1  0  0  0  0
 28 29  1  0  0  0  0
 28 32  1  0  0  0  0
 29 33  1  0  0  0  0
 35 36  1  0  0  0  0
 35 37  1  0  0  0  0
 35 38  1  0  0  0  0
M  END
>  <s_m_entry_id>
31

>  <s_m_entry_name>
Bz

>  <no>
26

>  <R1>
CH3

>  <R2>
CF3

>  <R3>
H

>  <R4>
C10H7O

>  <R5>
Cl

>  <R6>
H

>  <Tv>
6.0100002

>  <Gi>
7.6399999

$$$$
27
  MOE2011           3D
Structure written by MMmdl.
 38 41  0  0  0  0  0  0  0  0999 V2000
   -1.5800    2.2380    0.3300 C   0  0  0  0  0  0  0  0  0  0  0  0
   -2.3550    3.3540    0.3380 C   0  0  0  0  0  0  0  0  0  0  0  0
   -3.5060    3.4400    1.1100 C   0  0  0  0  0  0  0  0  0  0  0  0
   -3.8830    2.3190    1.8750 C   0  0  0  0  0  0  0  0  0  0  0  0
   -3.1290    1.0830    1.7800 C   0  0  0  0  0  0  0  0  0  0  0  0
   -1.9120    1.1000    1.0620 C   0  0  0  0  0  0  0  0  0  0  0  0
   -4.0090    4.2830    1.1600 H   0  0  0  0  0  0  0  0  0  0  0  0
   -5.1370    2.5910    3.0910 Cl  0  0  0  0  0  0  0  0  0  0  0  0
   -1.3310    0.3080    1.0400 H   0  0  0  0  0  0  0  0  0  0  0  0
   -1.8090    4.3160   -0.4280 N   0  0  0  0  0  0  0  0  0  0  0  0
   -0.6800    3.7280   -0.9050 C   0  0  0  0  0  0  0  0  0  0  0  0
   -0.5110    2.4540   -0.4550 N   0  0  0  0  0  0  0  0  0  0  0  0
    0.2700    4.4380   -1.8250 C   0  0  0  0  0  0  0  0  0  0  0  0
    1.5160    4.5240   -1.2340 F   0  0  0  0  0  0  0  0  0  0  0  0
    0.3700    3.7450   -3.0170 F   0  0  0  0  0  0  0  0  0  0  0  0
   -0.1880    5.7170   -2.0890 F   0  0  0  0  0  0  0  0  0  0  0  0
    0.5720    1.5120   -0.7360 C   0  0  0  0  0  0  0  0  0  0  0  0
    1.3270    1.9520   -1.4180 H   0  0  0  0  0  0  0  0  0  0  0  0
    1.0760    1.2300    0.2120 H   0  0  0  0  0  0  0  0  0  0  0  0
    0.1570    0.5990   -1.2130 H   0  0  0  0  0  0  0  0  0  0  0  0
   -7.2130   -1.3950    2.7500 C   0  0  0  0  0  0  0  0  0  0  0  0
   -6.8800   -0.5720    1.6800 C   0  0  0  0  0  0  0  0  0  0  0  0
   -5.5880   -0.0650    1.5540 C   0  0  0  0  0  0  0  0  0  0  0  0
   -4.5880   -0.3320    2.5420 C   0  0  0  0  0  0  0  0  0  0  0  0
   -8.1290   -1.7460    2.8170 H   0  0  0  0  0  0  0  0  0  0  0  0
   -7.6250   -0.3410    0.9280 H   0  0  0  0  0  0  0  0  0  0  0  0
   -5.3830    0.4590    0.7480 H   0  0  0  0  0  0  0  0  0  0  0  0
   -3.3690    0.0320    2.4510 O   0  0  0  0  0  0  0  0  0  0  0  0
   -6.2450   -1.7420    3.7010 C   0  0  0  0  0  0  0  0  0  0  0  0
   -4.9240   -1.2280    3.5910 C   0  0  0  0  0  0  0  0  0  0  0  0
   -3.9690   -1.6040    4.5610 C   0  0  0  0  0  0  0  0  0  0  0  0
   -4.3150   -2.4650    5.6050 C   0  0  0  0  0  0  0  0  0  0  0  0
   -5.6140   -2.9630    5.7050 C   0  0  0  0  0  0  0  0  0  0  0  0
   -6.5770   -2.6040    4.7600 C   0  0  0  0  0  0  0  0  0  0  0  0
   -3.0480   -1.2640    4.5210 H   0  0  0  0  0  0  0  0  0  0  0  0
   -3.5720   -2.7450    6.3420 H   0  0  0  0  0  0  0  0  0  0  0  0
   -5.8510   -3.5670    6.4430 H   0  0  0  0  0  0  0  0  0  0  0  0
   -7.4880   -2.9650    4.8440 H   0  0  0  0  0  0  0  0  0  0  0  0
  1  2  1  0  0  0  0
  1  6  2  0  0  0  0
  1 12  1  0  0  0  0
  2  3  2  0  0  0  0
  2 10  1  0  0  0  0
  3  4  1  0  0  0  0
  3  7  1  0  0  0  0
  4  5  2  0  0  0  0
  4  8  1  0  0  0  0
  5  6  1  0  0  0  0
  5 28  1  0  0  0  0
  6  9  1  0  0  0  0
 10 11  2  0  0  0  0
 11 12  1  0  0  0  0
 11 13  1  0  0  0  0
 12 17  1  0  0  0  0
 13 14  1  0  0  0  0
 13 15  1  0  0  0  0
 13 16  1  0  0  0  0
 17 18  1  0  0  0  0
 17 19  1  0  0  0  0
 17 20  1  0  0  0  0
 21 22  2  0  0  0  0
 21 25  1  0  0  0  0
 21 29  1  0  0  0  0
 22 23  1  0  0  0  0
 22 26  1  0  0  0  0
 23 24  2  0  0  0  0
 23 27  1  0  0  0  0
 24 28  1  0  0  0  0
 24 30  1  0  0  0  0
 29 30  1  0  0  0  0
 29 34  2  0  0  0  0
 30 31  2  0  0  0  0
 31 32  1  0  0  0  0
 31 35  1  0  0  0  0
 32 33  2  0  0  0  0
 32 36  1  0  0  0  0
 33 34  1  0  0  0  0
 33 37  1  0  0  0  0
 34 38  1  0  0  0  0
M  END
>  <s_m_entry_id>
32

>  <s_m_entry_name>
Bz

>  <no>
27

>  <R1>
CH3

>  <R2>
CF3

>  <R3>
H

>  <R4>
Cl

>  <R5>
C10H7O

>  <R6>
H

>  <Tv>
6.3499999

>  <Gi>
7.9200001

$$$$
28
  MOE2011           3D
Structure written by MMmdl.
 18 19  0  0  0  0  0  0  0  0999 V2000
   -1.8190    1.9670    0.0050 C   0  0  0  0  0  0  0  0  0  0  0  0
   -2.6320    3.0540   -0.1050 C   0  0  0  0  0  0  0  0  0  0  0  0
   -4.0190    2.9380   -0.0930 C   0  0  0  0  0  0  0  0  0  0  0  0
   -4.5740    1.6480    0.0380 C   0  0  0  0  0  0  0  0  0  0  0  0
   -3.7220    0.5120    0.1530 C   0  0  0  0  0  0  0  0  0  0  0  0
   -2.3200    0.6750    0.1360 C   0  0  0  0  0  0  0  0  0  0  0  0
   -4.5910    3.7320   -0.1740 H   0  0  0  0  0  0  0  0  0  0  0  0
   -6.3280    1.4900    0.0540 Cl  0  0  0  0  0  0  0  0  0  0  0  0
   -4.3260   -0.9570    0.3020 Cl  0  0  0  0  0  0  0  0  0  0  0  0
   -1.7120   -0.0930    0.2140 H   0  0  0  0  0  0  0  0  0  0  0  0
   -1.9020    4.1780   -0.2190 N   0  0  0  0  0  0  0  0  0  0  0  0
   -0.6240    3.7120   -0.1720 C   0  0  0  0  0  0  0  0  0  0  0  0
   -0.5410    2.3630   -0.0350 N   0  0  0  0  0  0  0  0  0  0  0  0
    0.3150    1.7660    0.0250 H   0  0  0  0  0  0  0  0  0  0  0  0
    0.5660    4.6150   -0.2640 C   0  0  0  0  0  0  0  0  0  0  0  0
    1.7400    3.8860   -0.1900 F   0  0  0  0  0  0  0  0  0  0  0  0
    0.5330    5.2970   -1.4660 F   0  0  0  0  0  0  0  0  0  0  0  0
    0.5340    5.5240    0.7760 F   0  0  0  0  0  0  0  0  0  0  0  0
  1  2  1  0  0  0  0
  1  6  2  0  0  0  0
  1 13  1  0  0  0  0
  2  3  2  0  0  0  0
  2 11  1  0  0  0  0
  3  4  1  0  0  0  0
  3  7  1  0  0  0  0
  4  5  2  0  0  0  0
  4  8  1  0  0  0  0
  5  6  1  0  0  0  0
  5  9  1  0  0  0  0
  6 10  1  0  0  0  0
 11 12  2  0  0  0  0
 12 13  1  0  0  0  0
 12 15  1  0  0  0  0
 13 14  1  0  0  0  0
 15 16  1  0  0  0  0
 15 17  1  0  0  0  0
 15 18  1  0  0  0  0
M  END
>  <s_m_entry_id>
33

>  <s_m_entry_name>
Bz

>  <no>
28

>  <R1>
H

>  <R2>
CF3

>  <R3>
H

>  <R4>
Cl

>  <R5>
Cl

>  <R6>
H

>  <Tv>
6.6300001

>  <Gi>
7.1100001

$$$$
29
  MOE2011           3D
Structure written by MMmdl.
 21 22  0  0  0  0  0  0  0  0999 V2000
   -1.8430    1.9550    0.0300 C   0  0  0  0  0  0  0  0  0  0  0  0
   -2.6500    3.0280   -0.2050 C   0  0  0  0  0  0  0  0  0  0  0  0
   -4.0370    2.9100   -0.2520 C   0  0  0  0  0  0  0  0  0  0  0  0
   -4.5950    1.6320   -0.0460 C   0  0  0  0  0  0  0  0  0  0  0  0
   -3.7560    0.5180    0.1980 C   0  0  0  0  0  0  0  0  0  0  0  0
   -2.3580    0.6740    0.2390 C   0  0  0  0  0  0  0  0  0  0  0  0
   -4.6060    3.6920   -0.4230 H   0  0  0  0  0  0  0  0  0  0  0  0
   -6.3360    1.4220   -0.0930 Cl  0  0  0  0  0  0  0  0  0  0  0  0
   -4.1510   -0.3710    0.3410 H   0  0  0  0  0  0  0  0  0  0  0  0
   -1.7680   -0.0930    0.4080 H   0  0  0  0  0  0  0  0  0  0  0  0
   -1.9160    4.1430   -0.3730 N   0  0  0  0  0  0  0  0  0  0  0  0
   -0.6390    3.6980   -0.2290 C   0  0  0  0  0  0  0  0  0  0  0  0
   -0.5630    2.3600    0.0190 N   0  0  0  0  0  0  0  0  0  0  0  0
    0.5470    4.6100   -0.3370 C   0  0  0  0  0  0  0  0  0  0  0  0
    1.3660    4.1920   -1.3700 F   0  0  0  0  0  0  0  0  0  0  0  0
    0.1320    5.9050   -0.5940 F   0  0  0  0  0  0  0  0  0  0  0  0
    1.2560    4.5970    0.8500 F   0  0  0  0  0  0  0  0  0  0  0  0
    0.6200    1.5260    0.2300 C   0  0  0  0  0  0  0  0  0  0  0  0
    1.5530    2.1210    0.1670 H   0  0  0  0  0  0  0  0  0  0  0  0
    0.5690    1.0550    1.2340 H   0  0  0  0  0  0  0  0  0  0  0  0
    0.6570    0.7300   -0.5440 H   0  0  0  0  0  0  0  0  0  0  0  0
  1  2  1  0  0  0  0
  1  6  2  0  0  0  0
  1 13  1  0  0  0  0
  2  3  2  0  0  0  0
  2 11  1  0  0  0  0
  3  4  1  0  0  0  0
  3  7  1  0  0  0  0
  4  5  2  0  0  0  0
  4  8  1  0  0  0  0
  5  6  1  0  0  0  0
  5  9  1  0  0  0  0
  6 10  1  0  0  0  0
 11 12  2  0  0  0  0
 12 13  1  0  0  0  0
 12 14  1  0  0  0  0
 13 18  1  0  0  0  0
 14 15  1  0  0  0  0
 14 16  1  0  0  0  0
 14 17  1  0  0  0  0
 18 19  1  0  0  0  0
 18 20  1  0  0  0  0
 18 21  1  0  0  0  0
M  END
>  <s_m_entry_id>
34

>  <s_m_entry_name>
Bz

>  <no>
29

>  <R1>
CH3

>  <R2>
CF3

>  <R3>
H

>  <R4>
Cl

>  <R5>
H

>  <R6>
H

>  <Tv>
6.6199999

>  <Gi>
7.3800001

$$$$
30
  MOE2011           3D
Structure written by MMmdl.
 22 23  0  0  0  0  0  0  0  0999 V2000
   -1.8220    1.9860   -0.0210 C   0  0  0  0  0  0  0  0  0  0  0  0
   -2.6600    3.0620   -0.0140 C   0  0  0  0  0  0  0  0  0  0  0  0
   -4.0460    2.9200   -0.0040 C   0  0  0  0  0  0  0  0  0  0  0  0
   -4.5730    1.6160    0.0000 C   0  0  0  0  0  0  0  0  0  0  0  0
   -3.7100    0.4950   -0.0070 C   0  0  0  0  0  0  0  0  0  0  0  0
   -2.3110    0.6750   -0.0170 C   0  0  0  0  0  0  0  0  0  0  0  0
   -4.6360    3.7050    0.0010 H   0  0  0  0  0  0  0  0  0  0  0  0
   -5.6470    1.4790    0.0080 H   0  0  0  0  0  0  0  0  0  0  0  0
   -4.3210   -0.9750   -0.0020 Cl  0  0  0  0  0  0  0  0  0  0  0  0
   -1.7050   -0.0970   -0.0220 H   0  0  0  0  0  0  0  0  0  0  0  0
   -1.9590    4.2080   -0.0200 N   0  0  0  0  0  0  0  0  0  0  0  0
   -0.6630    3.7890   -0.0300 C   0  0  0  0  0  0  0  0  0  0  0  0
   -0.5490    2.4270   -0.0310 N   0  0  0  0  0  0  0  0  0  0  0  0
    0.4880    4.7440   -0.0380 C   0  0  0  0  0  0  0  0  0  0  0  0
    1.7550    4.2690   -0.0480 O   0  0  0  0  0  0  0  0  0  0  0  0
   -0.6560    6.4000   -0.0290 H   0  0  0  0  0  0  0  0  0  0  0  0
    1.1300    6.6360   -0.0430 H   0  0  0  0  0  0  0  0  0  0  0  0
    0.3020    6.0220   -0.0370 N   0  0  0  0  0  0  0  0  0  0  0  0
    0.6760    1.6250   -0.0400 C   0  0  0  0  0  0  0  0  0  0  0  0
    1.2660    1.8520   -0.9530 H   0  0  0  0  0  0  0  0  0  0  0  0
    1.2800    1.8520    0.8630 H   0  0  0  0  0  0  0  0  0  0  0  0
    0.4530    0.5400   -0.0390 H   0  0  0  0  0  0  0  0  0  0  0  0
  1  2  1  0  0  0  0
  1  6  2  0  0  0  0
  1 13  1  0  0  0  0
  2  3  2  0  0  0  0
  2 11  1  0  0  0  0
  3  4  1  0  0  0  0
  3  7  1  0  0  0  0
  4  5  2  0  0  0  0
  4  8  1  0  0  0  0
  5  6  1  0  0  0  0
  5  9  1  0  0  0  0
  6 10  1  0  0  0  0
 11 12  2  0  0  0  0
 12 13  1  0  0  0  0
 12 14  1  0  0  0  0
 13 19  1  0  0  0  0
 14 15  2  0  0  0  0
 14 18  1  0  0  0  0
 16 18  1  0  0  0  0
 17 18  1  0  0  0  0
 19 20  1  0  0  0  0
 19 21  1  0  0  0  0
 19 22  1  0  0  0  0
M  END
>  <s_m_entry_id>
35

>  <s_m_entry_name>
Bz

>  <no>
30

>  <R1>
CH3

>  <R2>
CONH2

>  <R3>
H

>  <R4>
H

>  <R5>
Cl

>  <R6>
H

>  <Tv>
6.96

>  <Gi>
7.1199999

$$$$
31
  MOE2011           3D
Structure written by MMmdl.
 25 26  0  0  0  0  0  0  0  0999 V2000
   -1.8400    1.9780   -0.0180 C   0  0  0  0  0  0  0  0  0  0  0  0
   -2.6680    3.0620   -0.0120 C   0  0  0  0  0  0  0  0  0  0  0  0
   -4.0550    2.9320   -0.0020 C   0  0  0  0  0  0  0  0  0  0  0  0
   -4.5940    1.6330    0.0030 C   0  0  0  0  0  0  0  0  0  0  0  0
   -3.7410    0.5040   -0.0030 C   0  0  0  0  0  0  0  0  0  0  0  0
   -2.3400    0.6720   -0.0130 C   0  0  0  0  0  0  0  0  0  0  0  0
   -4.6380    3.7230    0.0020 H   0  0  0  0  0  0  0  0  0  0  0  0
   -5.6700    1.5060    0.0110 H   0  0  0  0  0  0  0  0  0  0  0  0
   -4.3660   -0.9600    0.0030 Cl  0  0  0  0  0  0  0  0  0  0  0  0
   -1.7420   -0.1060   -0.0170 H   0  0  0  0  0  0  0  0  0  0  0  0
   -1.9560    4.2010   -0.0180 N   0  0  0  0  0  0  0  0  0  0  0  0
   -0.6640    3.7710   -0.0270 C   0  0  0  0  0  0  0  0  0  0  0  0
   -0.5630    2.4070   -0.0270 N   0  0  0  0  0  0  0  0  0  0  0  0
    0.4940    4.7160   -0.0360 C   0  0  0  0  0  0  0  0  0  0  0  0
    1.7560    4.2180   -0.0450 O   0  0  0  0  0  0  0  0  0  0  0  0
   -0.6510    6.3880   -0.0280 H   0  0  0  0  0  0  0  0  0  0  0  0
    0.3050    6.0020   -0.0350 N   0  0  0  0  0  0  0  0  0  0  0  0
    0.6540    1.5930   -0.0360 C   0  0  0  0  0  0  0  0  0  0  0  0
    1.2460    1.8140   -0.9490 H   0  0  0  0  0  0  0  0  0  0  0  0
    1.2600    1.8140    0.8680 H   0  0  0  0  0  0  0  0  0  0  0  0
    0.4210    0.5100   -0.0340 H   0  0  0  0  0  0  0  0  0  0  0  0
    1.4420    6.9000   -0.0440 C   0  0  0  0  0  0  0  0  0  0  0  0
    1.0870    7.9520   -0.0420 H   0  0  0  0  0  0  0  0  0  0  0  0
    2.0660    6.7390    0.8610 H   0  0  0  0  0  0  0  0  0  0  0  0
    2.0530    6.7380   -0.9590 H   0  0  0  0  0  0  0  0  0  0  0  0
  1  2  1  0  0  0  0
  1  6  2  0  0  0  0
  1 13  1  0  0  0  0
  2  3  2  0  0  0  0
  2 11  1  0  0  0  0
  3  4  1  0  0  0  0
  3  7  1  0  0  0  0
  4  5  2  0  0  0  0
  4  8  1  0  0  0  0
  5  6  1  0  0  0  0
  5  9  1  0  0  0  0
  6 10  1  0  0  0  0
 11 12  2  0  0  0  0
 12 13  1  0  0  0  0
 12 14  1  0  0  0  0
 13 18  1  0  0  0  0
 14 15  2  0  0  0  0
 14 17  1  0  0  0  0
 16 17  1  0  0  0  0
 17 22  1  0  0  0  0
 18 19  1  0  0  0  0
 18 20  1  0  0  0  0
 18 21  1  0  0  0  0
 22 23  1  0  0  0  0
 22 24  1  0  0  0  0
 22 25  1  0  0  0  0
M  END
>  <s_m_entry_id>
36

>  <s_m_entry_name>
Bz

>  <no>
31

>  <R1>
CH3

>  <R2>
CONHCH3

>  <R3>
H

>  <R4>
H

>  <R5>
Cl

>  <R6>
H

>  <Tv>
6.98

>  <Gi>
7.1500001

$$$$
32
  MOE2011           3D
Structure written by MMmdl.
 28 29  0  0  0  0  0  0  0  0999 V2000
   -1.8420    2.0070   -0.1110 C   0  0  0  0  0  0  0  0  0  0  0  0
   -2.7020    3.0020   -0.4710 C   0  0  0  0  0  0  0  0  0  0  0  0
   -4.0730    2.7850   -0.5810 C   0  0  0  0  0  0  0  0  0  0  0  0
   -4.5580    1.4930   -0.3030 C   0  0  0  0  0  0  0  0  0  0  0  0
   -3.6680    0.4580    0.0740 C   0  0  0  0  0  0  0  0  0  0  0  0
   -2.2840    0.7140    0.1740 C   0  0  0  0  0  0  0  0  0  0  0  0
   -4.6830    3.5100   -0.8430 H   0  0  0  0  0  0  0  0  0  0  0  0
   -5.6210    1.2980   -0.3800 H   0  0  0  0  0  0  0  0  0  0  0  0
   -4.2310   -0.9980    0.3860 Cl  0  0  0  0  0  0  0  0  0  0  0  0
   -1.6510    0.0080    0.4330 H   0  0  0  0  0  0  0  0  0  0  0  0
   -2.0330    4.1480   -0.6910 N   0  0  0  0  0  0  0  0  0  0  0  0
   -0.7380    3.8090   -0.4360 C   0  0  0  0  0  0  0  0  0  0  0  0
   -0.5920    2.4980   -0.0870 N   0  0  0  0  0  0  0  0  0  0  0  0
    0.6230    1.7750    0.2870 C   0  0  0  0  0  0  0  0  0  0  0  0
    1.4990    2.4530    0.3320 H   0  0  0  0  0  0  0  0  0  0  0  0
    0.4910    1.3200    1.2920 H   0  0  0  0  0  0  0  0  0  0  0  0
    0.8220    0.9720   -0.4530 H   0  0  0  0  0  0  0  0  0  0  0  0
    0.4000    4.7510   -0.6440 C   0  0  0  0  0  0  0  0  0  0  0  0
    1.4310    4.3020   -1.4030 O   0  0  0  0  0  0  0  0  0  0  0  0
    0.4500    5.9480   -0.1120 N   0  0  0  0  0  0  0  0  0  0  0  0
   -0.7200    6.5130    0.5480 C   0  0  0  0  0  0  0  0  0  0  0  0
   -1.1310    5.8030    1.2970 H   0  0  0  0  0  0  0  0  0  0  0  0
   -0.4560    7.4370    1.1060 H   0  0  0  0  0  0  0  0  0  0  0  0
   -1.4960    6.7690   -0.2040 H   0  0  0  0  0  0  0  0  0  0  0  0
    1.4660    6.8750   -0.5960 C   0  0  0  0  0  0  0  0  0  0  0  0
    1.4940    7.8000    0.0190 H   0  0  0  0  0  0  0  0  0  0  0  0
    2.4780    6.4170   -0.5300 H   0  0  0  0  0  0  0  0  0  0  0  0
    1.2530    7.1580   -1.6490 H   0  0  0  0  0  0  0  0  0  0  0  0
  1  2  1  0  0  0  0
  1  6  2  0  0  0  0
  1 13  1  0  0  0  0
  2  3  2  0  0  0  0
  2 11  1  0  0  0  0
  3  4  1  0  0  0  0
  3  7  1  0  0  0  0
  4  5  2  0  0  0  0
  4  8  1  0  0  0  0
  5  6  1  0  0  0  0
  5  9  1  0  0  0  0
  6 10  1  0  0  0  0
 11 12  2  0  0  0  0
 12 13  1  0  0  0  0
 12 18  1  0  0  0  0
 13 14  1  0  0  0  0
 14 15  1  0  0  0  0
 14 16  1  0  0  0  0
 14 17  1  0  0  0  0
 18 19  2  0  0  0  0
 18 20  1  0  0  0  0
 20 21  1  0  0  0  0
 20 25  1  0  0  0  0
 21 22  1  0  0  0  0
 21 23  1  0  0  0  0
 21 24  1  0  0  0  0
 25 26  1  0  0  0  0
 25 27  1  0  0  0  0
 25 28  1  0  0  0  0
M  END
>  <s_m_entry_id>
37

>  <s_m_entry_name>
Bz

>  <no>
32

>  <R1>
CH3

>  <R2>
CON(CH3)2

>  <R3>
H

>  <R4>
H

>  <R5>
Cl

>  <R6>
H

>  <Tv>
6.6300001

>  <Gi>
7.4000001

$$$$
33
  MOE2011           3D
Structure written by MMmdl.
 27 28  0  0  0  0  0  0  0  0999 V2000
   -1.7870    1.9710   -0.0710 C   0  0  0  0  0  0  0  0  0  0  0  0
   -2.5570    3.0920   -0.1760 C   0  0  0  0  0  0  0  0  0  0  0  0
   -3.9480    3.0360   -0.1960 C   0  0  0  0  0  0  0  0  0  0  0  0
   -4.5560    1.7700   -0.1030 C   0  0  0  0  0  0  0  0  0  0  0  0
   -3.7640    0.6020    0.0070 C   0  0  0  0  0  0  0  0  0  0  0  0
   -2.3570    0.6960    0.0240 C   0  0  0  0  0  0  0  0  0  0  0  0
   -4.4890    3.8520   -0.2730 H   0  0  0  0  0  0  0  0  0  0  0  0
   -5.6360    1.6990   -0.1160 H   0  0  0  0  0  0  0  0  0  0  0  0
   -4.4660   -0.8230    0.1120 Cl  0  0  0  0  0  0  0  0  0  0  0  0
   -1.8010   -0.1090    0.1000 H   0  0  0  0  0  0  0  0  0  0  0  0
   -1.7850    4.1900   -0.2530 N   0  0  0  0  0  0  0  0  0  0  0  0
   -0.5220    3.6910   -0.1900 C   0  0  0  0  0  0  0  0  0  0  0  0
   -0.4890    2.3310   -0.0770 N   0  0  0  0  0  0  0  0  0  0  0  0
    0.6840    1.4600    0.0150 C   0  0  0  0  0  0  0  0  0  0  0  0
    1.2770    1.7250    0.9150 H   0  0  0  0  0  0  0  0  0  0  0  0
    0.3950    0.3940    0.0980 H   0  0  0  0  0  0  0  0  0  0  0  0
    1.3090    1.5760   -0.8950 H   0  0  0  0  0  0  0  0  0  0  0  0
    0.6630    4.5770   -0.2420 C   0  0  0  0  0  0  0  0  0  0  0  0
    1.9090    4.0310   -0.1750 O   0  0  0  0  0  0  0  0  0  0  0  0
    0.4630    5.8220   -0.3480 O   0  0  0  0  0  0  0  0  0  0  0  0
    1.6650    6.5720   -0.3880 C   0  0  0  0  0  0  0  0  0  0  0  0
    2.2520    6.4380    0.5510 H   0  0  0  0  0  0  0  0  0  0  0  0
    2.2850    6.2880   -1.2710 H   0  0  0  0  0  0  0  0  0  0  0  0
    1.3220    8.0490   -0.5160 C   0  0  0  0  0  0  0  0  0  0  0  0
    0.7460    8.2270   -1.4490 H   0  0  0  0  0  0  0  0  0  0  0  0
    0.7140    8.3750    0.3550 H   0  0  0  0  0  0  0  0  0  0  0  0
    2.2550    8.6500   -0.5480 H   0  0  0  0  0  0  0  0  0  0  0  0
  1  2  1  0  0  0  0
  1  6  2  0  0  0  0
  1 13  1  0  0  0  0
  2  3  2  0  0  0  0
  2 11  1  0  0  0  0
  3  4  1  0  0  0  0
  3  7  1  0  0  0  0
  4  5  2  0  0  0  0
  4  8  1  0  0  0  0
  5  6  1  0  0  0  0
  5  9  1  0  0  0  0
  6 10  1  0  0  0  0
 11 12  2  0  0  0  0
 12 13  1  0  0  0  0
 12 18  1  0  0  0  0
 13 14  1  0  0  0  0
 14 15  1  0  0  0  0
 14 16  1  0  0  0  0
 14 17  1  0  0  0  0
 18 19  2  0  0  0  0
 18 20  1  0  0  0  0
 20 21  1  0  0  0  0
 21 22  1  0  0  0  0
 21 23  1  0  0  0  0
 21 24  1  0  0  0  0
 24 25  1  0  0  0  0
 24 26  1  0  0  0  0
 24 27  1  0  0  0  0
M  END
>  <s_m_entry_id>
38

>  <s_m_entry_name>
Bz

>  <no>
33

>  <R1>
CH3

>  <R2>
COOCH2CH3

>  <R3>
H

>  <R4>
H

>  <R5>
Cl

>  <R6>
H

>  <Tv>
7.7199998

>  <Gi>
7.3200002

$$$$
34
  MOE2011           3D
Structure written by MMmdl.
 25 26  0  0  1  0  0  0  0  0999 V2000
   -1.9140    1.9190    0.0570 C   0  0  0  0  0  0  0  0  0  0  0  0
   -2.6830    3.0450    0.0150 C   0  0  0  0  0  0  0  0  0  0  0  0
   -4.0740    2.9900    0.0600 C   0  0  0  0  0  0  0  0  0  0  0  0
   -4.6790    1.7240    0.1510 C   0  0  0  0  0  0  0  0  0  0  0  0
   -3.8870    0.5520    0.1950 C   0  0  0  0  0  0  0  0  0  0  0  0
   -2.4800    0.6430    0.1480 C   0  0  0  0  0  0  0  0  0  0  0  0
   -4.6160    3.8090    0.0280 H   0  0  0  0  0  0  0  0  0  0  0  0
   -5.7600    1.6540    0.1880 H   0  0  0  0  0  0  0  0  0  0  0  0
   -4.5870   -0.8740    0.2990 Cl  0  0  0  0  0  0  0  0  0  0  0  0
   -1.9210   -0.1630    0.1780 H   0  0  0  0  0  0  0  0  0  0  0  0
   -1.9120    4.1430   -0.0730 N   0  0  0  0  0  0  0  0  0  0  0  0
   -0.6490    3.6370   -0.0810 C   0  0  0  0  0  0  0  0  0  0  0  0
   -0.6180    2.2780   -0.0030 N   0  0  0  0  0  0  0  0  0  0  0  0
    0.5890    4.4950   -0.1710 C   0  0  1  0  0  0  0  0  0  0  0  0
   -0.3300    6.0870   -1.3470 H   0  0  0  0  0  0  0  0  0  0  0  0
    0.5660    1.4190   -0.0020 C   0  0  0  0  0  0  0  0  0  0  0  0
    1.1500    1.5880   -0.9310 H   0  0  0  0  0  0  0  0  0  0  0  0
    1.2000    1.6560    0.8770 H   0  0  0  0  0  0  0  0  0  0  0  0
    0.2900    0.3470    0.0460 H   0  0  0  0  0  0  0  0  0  0  0  0
    0.2530    5.9710   -0.4080 C   0  0  0  0  0  0  0  0  0  0  0  0
   -0.3360    6.3780    0.4420 H   0  0  0  0  0  0  0  0  0  0  0  0
    1.1890    6.5600   -0.5050 H   0  0  0  0  0  0  0  0  0  0  0  0
    1.3210    4.3650    1.0190 O   0  0  0  0  0  0  0  0  0  0  0  0
    2.2500    4.6520    0.8170 H   0  0  0  0  0  0  0  0  0  0  0  0
    1.1930    4.1330   -1.0350 H   0  0  0  0  0  0  0  0  0  0  0  0
  1  2  1  0  0  0  0
  1  6  2  0  0  0  0
  1 13  1  0  0  0  0
  2  3  2  0  0  0  0
  2 11  1  0  0  0  0
  3  4  1  0  0  0  0
  3  7  1  0  0  0  0
  4  5  2  0  0  0  0
  4  8  1  0  0  0  0
  5  6  1  0  0  0  0
  5  9  1  0  0  0  0
  6 10  1  0  0  0  0
 11 12  2  0  0  0  0
 12 13  1  0  0  0  0
 12 14  1  0  0  0  0
 13 16  1  0  0  0  0
 14 20  1  0  0  0  0
 14 23  1  0  0  0  0
 14 25  1  0  0  0  0
 15 20  1  0  0  0  0
 16 17  1  0  0  0  0
 16 18  1  0  0  0  0
 16 19  1  0  0  0  0
 20 21  1  0  0  0  0
 20 22  1  0  0  0  0
 23 24  1  0  0  0  0
M  END
>  <s_m_entry_id>
51

>  <s_m_entry_name>
Bz

>  <no>
34

>  <R1>
CH3

>  <R2>
CH(OH)CH3

>  <R3>
H

>  <R4>
H

>  <R5>
Cl

>  <R6>
H

>  <Tv>
6.96

>  <Gi>
7.1500001

$$$$
35
  MOE2011           3D
Structure written by MMmdl.
 23 24  0  0  0  0  0  0  0  0999 V2000
   -1.9540    1.9410    0.0700 C   0  0  0  0  0  0  0  0  0  0  0  0
   -2.7510    3.0430   -0.0320 C   0  0  0  0  0  0  0  0  0  0  0  0
   -4.1410    2.9520   -0.0440 C   0  0  0  0  0  0  0  0  0  0  0  0
   -4.7170    1.6730    0.0520 C   0  0  0  0  0  0  0  0  0  0  0  0
   -3.8970    0.5240    0.1570 C   0  0  0  0  0  0  0  0  0  0  0  0
   -2.4920    0.6530    0.1670 C   0  0  0  0  0  0  0  0  0  0  0  0
   -4.7010    3.7560   -0.1180 H   0  0  0  0  0  0  0  0  0  0  0  0
   -5.7960    1.5750    0.0440 H   0  0  0  0  0  0  0  0  0  0  0  0
   -4.5640   -0.9180    0.2650 Cl  0  0  0  0  0  0  0  0  0  0  0  0
   -1.9160   -0.1390    0.2400 H   0  0  0  0  0  0  0  0  0  0  0  0
   -2.0060    4.1580   -0.1120 N   0  0  0  0  0  0  0  0  0  0  0  0
   -0.7290    3.6920   -0.0550 C   0  0  0  0  0  0  0  0  0  0  0  0
   -0.6660    2.3330    0.0560 N   0  0  0  0  0  0  0  0  0  0  0  0
    0.4540    4.5980   -0.1120 C   0  0  0  0  0  0  0  0  0  0  0  0
    1.7040    4.0830   -0.0520 O   0  0  0  0  0  0  0  0  0  0  0  0
   -0.7320    6.2860   -0.2670 H   0  0  0  0  0  0  0  0  0  0  0  0
    0.5280    1.4890    0.1420 C   0  0  0  0  0  0  0  0  0  0  0  0
    1.1460    1.6200   -0.7710 H   0  0  0  0  0  0  0  0  0  0  0  0
    1.1200    1.7680    1.0400 H   0  0  0  0  0  0  0  0  0  0  0  0
    0.2650    0.4170    0.2260 H   0  0  0  0  0  0  0  0  0  0  0  0
    0.3260    5.9530   -0.2240 C   0  0  0  0  0  0  0  0  0  0  0  0
    0.8060    6.4440    0.6480 H   0  0  0  0  0  0  0  0  0  0  0  0
    0.8320    6.2970   -1.1510 H   0  0  0  0  0  0  0  0  0  0  0  0
  1  2  1  0  0  0  0
  1  6  2  0  0  0  0
  1 13  1  0  0  0  0
  2  3  2  0  0  0  0
  2 11  1  0  0  0  0
  3  4  1  0  0  0  0
  3  7  1  0  0  0  0
  4  5  2  0  0  0  0
  4  8  1  0  0  0  0
  5  6  1  0  0  0  0
  5  9  1  0  0  0  0
  6 10  1  0  0  0  0
 11 12  2  0  0  0  0
 12 13  1  0  0  0  0
 12 14  1  0  0  0  0
 13 17  1  0  0  0  0
 14 15  2  0  0  0  0
 14 21  1  0  0  0  0
 16 21  1  0  0  0  0
 17 18  1  0  0  0  0
 17 19  1  0  0  0  0
 17 20  1  0  0  0  0
 21 22  1  0  0  0  0
 21 23  1  0  0  0  0
M  END
>  <s_m_entry_id>
185

>  <s_m_entry_name>
Bz

>  <no>
35

>  <R1>
CH3

>  <R2>
COCH3

>  <R3>
H

>  <R4>
H

>  <R5>
Cl

>  <R6>
H

>  <Tv>
6.6399999

>  <Gi>
7.1700001

$$$$
36
  MOE2011           3D
Structure written by MMmdl.
 22 23  0  0  0  0  0  0  0  0999 V2000
   -1.8690    1.9750    0.0120 C   0  0  0  0  0  0  0  0  0  0  0  0
   -2.7000    3.0560   -0.0260 C   0  0  0  0  0  0  0  0  0  0  0  0
   -4.0860    2.9240   -0.0250 C   0  0  0  0  0  0  0  0  0  0  0  0
   -4.6230    1.6240    0.0160 C   0  0  0  0  0  0  0  0  0  0  0  0
   -3.7650    0.5000    0.0550 C   0  0  0  0  0  0  0  0  0  0  0  0
   -2.3680    0.6680    0.0540 C   0  0  0  0  0  0  0  0  0  0  0  0
   -4.6690    3.7150   -0.0530 H   0  0  0  0  0  0  0  0  0  0  0  0
   -6.3630    1.3970    0.0180 Cl  0  0  0  0  0  0  0  0  0  0  0  0
   -4.1460   -0.4060    0.0840 H   0  0  0  0  0  0  0  0  0  0  0  0
   -1.7740   -0.1120    0.0810 H   0  0  0  0  0  0  0  0  0  0  0  0
   -1.9890    4.1960   -0.0610 N   0  0  0  0  0  0  0  0  0  0  0  0
   -0.6960    3.7680   -0.0430 C   0  0  0  0  0  0  0  0  0  0  0  0
   -0.5920    2.4050    0.0020 N   0  0  0  0  0  0  0  0  0  0  0  0
    0.4620    4.7130   -0.0700 C   0  0  0  0  0  0  0  0  0  0  0  0
    1.7260    4.2300   -0.0510 O   0  0  0  0  0  0  0  0  0  0  0  0
   -0.6700    6.3770   -0.1280 H   0  0  0  0  0  0  0  0  0  0  0  0
    1.1180    6.6000   -0.1300 H   0  0  0  0  0  0  0  0  0  0  0  0
    0.2860    5.9920   -0.1130 N   0  0  0  0  0  0  0  0  0  0  0  0
    0.6260    1.5940    0.0320 C   0  0  0  0  0  0  0  0  0  0  0  0
    1.2270    1.7870   -0.8810 H   0  0  0  0  0  0  0  0  0  0  0  0
    1.2220    1.8460    0.9340 H   0  0  0  0  0  0  0  0  0  0  0  0
    0.3940    0.5110    0.0670 H   0  0  0  0  0  0  0  0  0  0  0  0
  1  2  1  0  0  0  0
  1  6  2  0  0  0  0
  1 13  1  0  0  0  0
  2  3  2  0  0  0  0
  2 11  1  0  0  0  0
  3  4  1  0  0  0  0
  3  7  1  0  0  0  0
  4  5  2  0  0  0  0
  4  8  1  0  0  0  0
  5  6  1  0  0  0  0
  5  9  1  0  0  0  0
  6 10  1  0  0  0  0
 11 12  2  0  0  0  0
 12 13  1  0  0  0  0
 12 14  1  0  0  0  0
 13 19  1  0  0  0  0
 14 15  2  0  0  0  0
 14 18  1  0  0  0  0
 16 18  1  0  0  0  0
 17 18  1  0  0  0  0
 19 20  1  0  0  0  0
 19 21  1  0  0  0  0
 19 22  1  0  0  0  0
M  END
>  <s_m_entry_id>
39

>  <s_m_entry_name>
Bz

>  <no>
36

>  <R1>
CH3

>  <R2>
CONH2

>  <R3>
H

>  <R4>
Cl

>  <R5>
H

>  <R6>
H

>  <Tv>
6.73

>  <Gi>
6.6300001

$$$$
37
  MOE2011           3D
Structure written by MMmdl.
 25 26  0  0  0  0  0  0  0  0999 V2000
   -1.8810    1.9720   -0.0100 C   0  0  0  0  0  0  0  0  0  0  0  0
   -2.7040    3.0600   -0.0160 C   0  0  0  0  0  0  0  0  0  0  0  0
   -4.0920    2.9380   -0.0150 C   0  0  0  0  0  0  0  0  0  0  0  0
   -4.6380    1.6400   -0.0070 C   0  0  0  0  0  0  0  0  0  0  0  0
   -3.7880    0.5100   -0.0010 C   0  0  0  0  0  0  0  0  0  0  0  0
   -2.3890    0.6690   -0.0030 C   0  0  0  0  0  0  0  0  0  0  0  0
   -4.6690    3.7330   -0.0190 H   0  0  0  0  0  0  0  0  0  0  0  0
   -6.3790    1.4250   -0.0050 Cl  0  0  0  0  0  0  0  0  0  0  0  0
   -4.1740   -0.3940    0.0040 H   0  0  0  0  0  0  0  0  0  0  0  0
   -1.8000   -0.1160    0.0020 H   0  0  0  0  0  0  0  0  0  0  0  0
   -1.9860    4.1950   -0.0230 N   0  0  0  0  0  0  0  0  0  0  0  0
   -0.6970    3.7580   -0.0210 C   0  0  0  0  0  0  0  0  0  0  0  0
   -0.6020    2.3940   -0.0130 N   0  0  0  0  0  0  0  0  0  0  0  0
    0.4670    4.6980   -0.0270 C   0  0  0  0  0  0  0  0  0  0  0  0
    1.7260    4.1930   -0.0250 O   0  0  0  0  0  0  0  0  0  0  0  0
   -0.6700    6.3760   -0.0360 H   0  0  0  0  0  0  0  0  0  0  0  0
    0.2840    5.9850   -0.0340 N   0  0  0  0  0  0  0  0  0  0  0  0
    0.6110    1.5730   -0.0090 C   0  0  0  0  0  0  0  0  0  0  0  0
    1.2100    1.7860   -0.9190 H   0  0  0  0  0  0  0  0  0  0  0  0
    1.2110    1.7960    0.8980 H   0  0  0  0  0  0  0  0  0  0  0  0
    0.3710    0.4920   -0.0030 H   0  0  0  0  0  0  0  0  0  0  0  0
    1.4260    6.8760   -0.0400 C   0  0  0  0  0  0  0  0  0  0  0  0
    1.0770    7.9300   -0.0460 H   0  0  0  0  0  0  0  0  0  0  0  0
    2.0430    6.7170    0.8710 H   0  0  0  0  0  0  0  0  0  0  0  0
    2.0430    6.7070   -0.9490 H   0  0  0  0  0  0  0  0  0  0  0  0
  1  2  1  0  0  0  0
  1  6  2  0  0  0  0
  1 13  1  0  0  0  0
  2  3  2  0  0  0  0
  2 11  1  0  0  0  0
  3  4  1  0  0  0  0
  3  7  1  0  0  0  0
  4  5  2  0  0  0  0
  4  8  1  0  0  0  0
  5  6  1  0  0  0  0
  5  9  1  0  0  0  0
  6 10  1  0  0  0  0
 11 12  2  0  0  0  0
 12 13  1  0  0  0  0
 12 14  1  0  0  0  0
 13 18  1  0  0  0  0
 14 15  2  0  0  0  0
 14 17  1  0  0  0  0
 16 17  1  0  0  0  0
 17 22  1  0  0  0  0
 18 19  1  0  0  0  0
 18 20  1  0  0  0  0
 18 21  1  0  0  0  0
 22 23  1  0  0  0  0
 22 24  1  0  0  0  0
 22 25  1  0  0  0  0
M  END
>  <s_m_entry_id>
40

>  <s_m_entry_name>
Bz

>  <no>
37

>  <R1>
CH3

>  <R2>
CONHCH3

>  <R3>
H

>  <R4>
Cl

>  <R5>
H

>  <R6>
H

>  <Tv>
6.4499998

>  <Gi>
6.4499998

$$$$
38
  MOE2011           3D
Structure written by MMmdl.
 28 29  0  0  0  0  0  0  0  0999 V2000
   -1.8630    2.0030   -0.0990 C   0  0  0  0  0  0  0  0  0  0  0  0
   -2.7230    2.9970   -0.4620 C   0  0  0  0  0  0  0  0  0  0  0  0
   -4.0950    2.7820   -0.5690 C   0  0  0  0  0  0  0  0  0  0  0  0
   -4.5810    1.4900   -0.2850 C   0  0  0  0  0  0  0  0  0  0  0  0
   -3.6890    0.4590    0.0940 C   0  0  0  0  0  0  0  0  0  0  0  0
   -2.3070    0.7120    0.1910 C   0  0  0  0  0  0  0  0  0  0  0  0
   -4.7020    3.5080   -0.8340 H   0  0  0  0  0  0  0  0  0  0  0  0
   -6.3000    1.1590   -0.4030 Cl  0  0  0  0  0  0  0  0  0  0  0  0
   -4.0340   -0.4400    0.2910 H   0  0  0  0  0  0  0  0  0  0  0  0
   -1.6800    0.0020    0.4520 H   0  0  0  0  0  0  0  0  0  0  0  0
   -2.0520    4.1410   -0.6870 N   0  0  0  0  0  0  0  0  0  0  0  0
   -0.7580    3.8020   -0.4320 C   0  0  0  0  0  0  0  0  0  0  0  0
   -0.6130    2.4920   -0.0790 N   0  0  0  0  0  0  0  0  0  0  0  0
    0.6020    1.7700    0.2970 C   0  0  0  0  0  0  0  0  0  0  0  0
    1.4780    2.4460    0.3390 H   0  0  0  0  0  0  0  0  0  0  0  0
    0.4700    1.3180    1.3030 H   0  0  0  0  0  0  0  0  0  0  0  0
    0.7990    0.9640   -0.4400 H   0  0  0  0  0  0  0  0  0  0  0  0
    0.3810    4.7420   -0.6450 C   0  0  0  0  0  0  0  0  0  0  0  0
    1.4110    4.2900   -1.4030 O   0  0  0  0  0  0  0  0  0  0  0  0
    0.4330    5.9420   -0.1180 N   0  0  0  0  0  0  0  0  0  0  0  0
   -0.7360    6.5110    0.5410 C   0  0  0  0  0  0  0  0  0  0  0  0
   -1.1470    5.8040    1.2930 H   0  0  0  0  0  0  0  0  0  0  0  0
   -0.4700    7.4360    1.0950 H   0  0  0  0  0  0  0  0  0  0  0  0
   -1.5130    6.7640   -0.2120 H   0  0  0  0  0  0  0  0  0  0  0  0
    1.4500    6.8650   -0.6060 C   0  0  0  0  0  0  0  0  0  0  0  0
    1.4790    7.7920    0.0050 H   0  0  0  0  0  0  0  0  0  0  0  0
    2.4600    6.4060   -0.5390 H   0  0  0  0  0  0  0  0  0  0  0  0
    1.2360    7.1440   -1.6600 H   0  0  0  0  0  0  0  0  0  0  0  0
  1  2  1  0  0  0  0
  1  6  2  0  0  0  0
  1 13  1  0  0  0  0
  2  3  2  0  0  0  0
  2 11  1  0  0  0  0
  3  4  1  0  0  0  0
  3  7  1  0  0  0  0
  4  5  2  0  0  0  0
  4  8  1  0  0  0  0
  5  6  1  0  0  0  0
  5  9  1  0  0  0  0
  6 10  1  0  0  0  0
 11 12  2  0  0  0  0
 12 13  1  0  0  0  0
 12 18  1  0  0  0  0
 13 14  1  0  0  0  0
 14 15  1  0  0  0  0
 14 16  1  0  0  0  0
 14 17  1  0  0  0  0
 18 19  2  0  0  0  0
 18 20  1  0  0  0  0
 20 21  1  0  0  0  0
 20 25  1  0  0  0  0
 21 22  1  0  0  0  0
 21 23  1  0  0  0  0
 21 24  1  0  0  0  0
 25 26  1  0  0  0  0
 25 27  1  0  0  0  0
 25 28  1  0  0  0  0
M  END
>  <s_m_entry_id>
41

>  <s_m_entry_name>
Bz

>  <no>
38

>  <R1>
CH3

>  <R2>
CON(CH3)2

>  <R3>
H

>  <R4>
Cl

>  <R5>
H

>  <R6>
H

>  <Tv>
6.6799998

>  <Gi>
6.6100001

$$$$
39
  MOE2011           3D
Structure written by MMmdl.
 27 28  0  0  0  0  0  0  0  0999 V2000
   -1.8070    1.9650   -0.0580 C   0  0  0  0  0  0  0  0  0  0  0  0
   -2.5760    3.0870   -0.1800 C   0  0  0  0  0  0  0  0  0  0  0  0
   -3.9670    3.0310   -0.2090 C   0  0  0  0  0  0  0  0  0  0  0  0
   -4.5760    1.7650   -0.1070 C   0  0  0  0  0  0  0  0  0  0  0  0
   -3.7840    0.6010    0.0200 C   0  0  0  0  0  0  0  0  0  0  0  0
   -2.3790    0.6930    0.0460 C   0  0  0  0  0  0  0  0  0  0  0  0
   -4.5040    3.8490   -0.2980 H   0  0  0  0  0  0  0  0  0  0  0  0
   -6.3260    1.6340   -0.1380 Cl  0  0  0  0  0  0  0  0  0  0  0  0
   -4.2150   -0.2790    0.0910 H   0  0  0  0  0  0  0  0  0  0  0  0
   -1.8310   -0.1160    0.1340 H   0  0  0  0  0  0  0  0  0  0  0  0
   -1.8020    4.1830   -0.2630 N   0  0  0  0  0  0  0  0  0  0  0  0
   -0.5400    3.6830   -0.1860 C   0  0  0  0  0  0  0  0  0  0  0  0
   -0.5090    2.3240   -0.0600 N   0  0  0  0  0  0  0  0  0  0  0  0
    0.6620    1.4530    0.0500 C   0  0  0  0  0  0  0  0  0  0  0  0
    1.2500    1.7260    0.9510 H   0  0  0  0  0  0  0  0  0  0  0  0
    0.3710    0.3880    0.1410 H   0  0  0  0  0  0  0  0  0  0  0  0
    1.2940    1.5590   -0.8570 H   0  0  0  0  0  0  0  0  0  0  0  0
    0.6470    4.5670   -0.2380 C   0  0  0  0  0  0  0  0  0  0  0  0
    1.8920    4.0200   -0.1580 O   0  0  0  0  0  0  0  0  0  0  0  0
    0.4480    5.8110   -0.3580 O   0  0  0  0  0  0  0  0  0  0  0  0
    1.6510    6.5600   -0.3980 C   0  0  0  0  0  0  0  0  0  0  0  0
    2.2320    6.4350    0.5460 H   0  0  0  0  0  0  0  0  0  0  0  0
    2.2770    6.2670   -1.2740 H   0  0  0  0  0  0  0  0  0  0  0  0
    1.3110    8.0360   -0.5430 C   0  0  0  0  0  0  0  0  0  0  0  0
    0.7420    8.2050   -1.4810 H   0  0  0  0  0  0  0  0  0  0  0  0
    0.6980    8.3710    0.3210 H   0  0  0  0  0  0  0  0  0  0  0  0
    2.2450    8.6360   -0.5750 H   0  0  0  0  0  0  0  0  0  0  0  0
  1  2  1  0  0  0  0
  1  6  2  0  0  0  0
  1 13  1  0  0  0  0
  2  3  2  0  0  0  0
  2 11  1  0  0  0  0
  3  4  1  0  0  0  0
  3  7  1  0  0  0  0
  4  5  2  0  0  0  0
  4  8  1  0  0  0  0
  5  6  1  0  0  0  0
  5  9  1  0  0  0  0
  6 10  1  0  0  0  0
 11 12  2  0  0  0  0
 12 13  1  0  0  0  0
 12 18  1  0  0  0  0
 13 14  1  0  0  0  0
 14 15  1  0  0  0  0
 14 16  1  0  0  0  0
 14 17  1  0  0  0  0
 18 19  2  0  0  0  0
 18 20  1  0  0  0  0
 20 21  1  0  0  0  0
 21 22  1  0  0  0  0
 21 23  1  0  0  0  0
 21 24  1  0  0  0  0
 24 25  1  0  0  0  0
 24 26  1  0  0  0  0
 24 27  1  0  0  0  0
M  END
>  <s_m_entry_id>
42

>  <s_m_entry_name>
Bz

>  <no>
39

>  <R1>
CH3

>  <R2>
COOCH2CH3

>  <R3>
H

>  <R4>
Cl

>  <R5>
H

>  <R6>
H

>  <Tv>
7.5700002

>  <Gi>
7.4000001

$$$$
40
  MOE2011           3D
Structure written by MMmdl.
 25 26  0  0  1  0  0  0  0  0999 V2000
   -1.9190    1.9270    0.0830 C   0  0  0  0  0  0  0  0  0  0  0  0
   -2.6770    3.0610    0.0240 C   0  0  0  0  0  0  0  0  0  0  0  0
   -4.0680    3.0230    0.0760 C   0  0  0  0  0  0  0  0  0  0  0  0
   -4.6870    1.7640    0.1940 C   0  0  0  0  0  0  0  0  0  0  0  0
   -3.9050    0.5870    0.2560 C   0  0  0  0  0  0  0  0  0  0  0  0
   -2.5000    0.6610    0.2000 C   0  0  0  0  0  0  0  0  0  0  0  0
   -4.5980    3.8490    0.0310 H   0  0  0  0  0  0  0  0  0  0  0  0
   -6.4370    1.6550    0.2640 Cl  0  0  0  0  0  0  0  0  0  0  0  0
   -4.3430   -0.2880    0.3380 H   0  0  0  0  0  0  0  0  0  0  0  0
   -1.9560   -0.1550    0.2440 H   0  0  0  0  0  0  0  0  0  0  0  0
   -1.8930    4.1480   -0.0880 N   0  0  0  0  0  0  0  0  0  0  0  0
   -0.6360    3.6270   -0.0930 C   0  0  0  0  0  0  0  0  0  0  0  0
   -0.6200    2.2700    0.0110 N   0  0  0  0  0  0  0  0  0  0  0  0
    0.6120    4.4690   -0.2050 C   0  0  1  0  0  0  0  0  0  0  0  0
   -0.2950    6.0500   -1.4060 H   0  0  0  0  0  0  0  0  0  0  0  0
    0.5540    1.3970    0.0220 C   0  0  0  0  0  0  0  0  0  0  0  0
    1.1360    1.5410   -0.9120 H   0  0  0  0  0  0  0  0  0  0  0  0
    1.1950    1.6440    0.8940 H   0  0  0  0  0  0  0  0  0  0  0  0
    0.2650    0.3300    0.0930 H   0  0  0  0  0  0  0  0  0  0  0  0
    0.2910    5.9440   -0.4680 C   0  0  0  0  0  0  0  0  0  0  0  0
   -0.2890    6.3740    0.3780 H   0  0  0  0  0  0  0  0  0  0  0  0
    1.2340    6.5210   -0.5800 H   0  0  0  0  0  0  0  0  0  0  0  0
    1.3480    4.3530    0.9840 O   0  0  0  0  0  0  0  0  0  0  0  0
    2.2790    4.6250    0.7730 H   0  0  0  0  0  0  0  0  0  0  0  0
    1.2080    4.0840   -1.0640 H   0  0  0  0  0  0  0  0  0  0  0  0
  1  2  1  0  0  0  0
  1  6  2  0  0  0  0
  1 13  1  0  0  0  0
  2  3  2  0  0  0  0
  2 11  1  0  0  0  0
  3  4  1  0  0  0  0
  3  7  1  0  0  0  0
  4  5  2  0  0  0  0
  4  8  1  0  0  0  0
  5  6  1  0  0  0  0
  5  9  1  0  0  0  0
  6 10  1  0  0  0  0
 11 12  2  0  0  0  0
 12 13  1  0  0  0  0
 12 14  1  0  0  0  0
 13 16  1  0  0  0  0
 14 20  1  0  0  0  0
 14 23  1  0  0  0  0
 14 25  1  0  0  0  0
 15 20  1  0  0  0  0
 16 17  1  0  0  0  0
 16 18  1  0  0  0  0
 16 19  1  0  0  0  0
 20 21  1  0  0  0  0
 20 22  1  0  0  0  0
 23 24  1  0  0  0  0
M  END
>  <s_m_entry_id>
52

>  <s_m_entry_name>
Bz

>  <no>
40

>  <R1>
CH3

>  <R2>
CH(OH)CH3

>  <R3>
H

>  <R4>
Cl

>  <R5>
H

>  <R6>
H

>  <Tv>
7.02

>  <Gi>
7.4200001

$$$$
41
  MOE2011           3D
Structure written by MMmdl.
 23 24  0  0  0  0  0  0  0  0999 V2000
   -1.9490    1.9460    0.0690 C   0  0  0  0  0  0  0  0  0  0  0  0
   -2.7490    3.0470   -0.0300 C   0  0  0  0  0  0  0  0  0  0  0  0
   -4.1380    2.9540   -0.0420 C   0  0  0  0  0  0  0  0  0  0  0  0
   -4.7120    1.6720    0.0540 C   0  0  0  0  0  0  0  0  0  0  0  0
   -3.8870    0.5280    0.1570 C   0  0  0  0  0  0  0  0  0  0  0  0
   -2.4850    0.6570    0.1660 C   0  0  0  0  0  0  0  0  0  0  0  0
   -4.6980    3.7580   -0.1140 H   0  0  0  0  0  0  0  0  0  0  0  0
   -6.4580    1.4940    0.0440 Cl  0  0  0  0  0  0  0  0  0  0  0  0
   -4.2930   -0.3640    0.2230 H   0  0  0  0  0  0  0  0  0  0  0  0
   -1.9140   -0.1370    0.2370 H   0  0  0  0  0  0  0  0  0  0  0  0
   -2.0060    4.1640   -0.1100 N   0  0  0  0  0  0  0  0  0  0  0  0
   -0.7270    3.7000   -0.0550 C   0  0  0  0  0  0  0  0  0  0  0  0
   -0.6620    2.3400    0.0550 N   0  0  0  0  0  0  0  0  0  0  0  0
    0.4540    4.6080   -0.1120 C   0  0  0  0  0  0  0  0  0  0  0  0
    1.7050    4.0940   -0.0540 O   0  0  0  0  0  0  0  0  0  0  0  0
   -0.7350    6.2940   -0.2640 H   0  0  0  0  0  0  0  0  0  0  0  0
    0.5330    1.4980    0.1390 C   0  0  0  0  0  0  0  0  0  0  0  0
    1.1500    1.6310   -0.7740 H   0  0  0  0  0  0  0  0  0  0  0  0
    1.1250    1.7760    1.0360 H   0  0  0  0  0  0  0  0  0  0  0  0
    0.2710    0.4250    0.2220 H   0  0  0  0  0  0  0  0  0  0  0  0
    0.3240    5.9630   -0.2230 C   0  0  0  0  0  0  0  0  0  0  0  0
    0.8040    6.4530    0.6500 H   0  0  0  0  0  0  0  0  0  0  0  0
    0.8280    6.3080   -1.1500 H   0  0  0  0  0  0  0  0  0  0  0  0
  1  2  1  0  0  0  0
  1  6  2  0  0  0  0
  1 13  1  0  0  0  0
  2  3  2  0  0  0  0
  2 11  1  0  0  0  0
  3  4  1  0  0  0  0
  3  7  1  0  0  0  0
  4  5  2  0  0  0  0
  4  8  1  0  0  0  0
  5  6  1  0  0  0  0
  5  9  1  0  0  0  0
  6 10  1  0  0  0  0
 11 12  2  0  0  0  0
 12 13  1  0  0  0  0
 12 14  1  0  0  0  0
 13 17  1  0  0  0  0
 14 15  2  0  0  0  0
 14 21  1  0  0  0  0
 16 21  1  0  0  0  0
 17 18  1  0  0  0  0
 17 19  1  0  0  0  0
 17 20  1  0  0  0  0
 21 22  1  0  0  0  0
 21 23  1  0  0  0  0
M  END
>  <s_m_entry_id>
186

>  <s_m_entry_name>
Bz

>  <no>
41

>  <R1>
CH3

>  <R2>
COCH3

>  <R3>
H

>  <R4>
Cl

>  <R5>
H

>  <R6>
H

>  <Tv>
6.8800001

>  <Gi>
7.3000002

$$$$
42
  MOE2011           3D
Structure written by MMmdl.
 22 23  0  0  0  0  0  0  0  0999 V2000
   -1.8710    1.9670    0.0120 C   0  0  0  0  0  0  0  0  0  0  0  0
   -2.7020    3.0460   -0.0250 C   0  0  0  0  0  0  0  0  0  0  0  0
   -4.0870    2.9130   -0.0250 C   0  0  0  0  0  0  0  0  0  0  0  0
   -4.6300    1.6140    0.0150 C   0  0  0  0  0  0  0  0  0  0  0  0
   -3.7670    0.4820    0.0540 C   0  0  0  0  0  0  0  0  0  0  0  0
   -2.3670    0.6600    0.0530 C   0  0  0  0  0  0  0  0  0  0  0  0
   -4.6680    3.7050   -0.0530 H   0  0  0  0  0  0  0  0  0  0  0  0
   -6.3820    1.4370    0.0160 Cl  0  0  0  0  0  0  0  0  0  0  0  0
   -4.3580   -0.9990    0.1000 Cl  0  0  0  0  0  0  0  0  0  0  0  0
   -1.7640   -0.1140    0.0800 H   0  0  0  0  0  0  0  0  0  0  0  0
   -1.9940    4.1870   -0.0600 N   0  0  0  0  0  0  0  0  0  0  0  0
   -0.7010    3.7610   -0.0430 C   0  0  0  0  0  0  0  0  0  0  0  0
   -0.5950    2.3990    0.0020 N   0  0  0  0  0  0  0  0  0  0  0  0
    0.4560    4.7080   -0.0700 C   0  0  0  0  0  0  0  0  0  0  0  0
    1.7200    4.2270   -0.0510 O   0  0  0  0  0  0  0  0  0  0  0  0
   -0.6780    6.3700   -0.1270 H   0  0  0  0  0  0  0  0  0  0  0  0
    1.1090    6.5960   -0.1290 H   0  0  0  0  0  0  0  0  0  0  0  0
    0.2780    5.9870   -0.1120 N   0  0  0  0  0  0  0  0  0  0  0  0
    0.6250    1.5900    0.0320 C   0  0  0  0  0  0  0  0  0  0  0  0
    1.2260    1.7840   -0.8820 H   0  0  0  0  0  0  0  0  0  0  0  0
    1.2200    1.8430    0.9340 H   0  0  0  0  0  0  0  0  0  0  0  0
    0.3960    0.5070    0.0660 H   0  0  0  0  0  0  0  0  0  0  0  0
  1  2  1  0  0  0  0
  1  6  2  0  0  0  0
  1 13  1  0  0  0  0
  2  3  2  0  0  0  0
  2 11  1  0  0  0  0
  3  4  1  0  0  0  0
  3  7  1  0  0  0  0
  4  5  2  0  0  0  0
  4  8  1  0  0  0  0
  5  6  1  0  0  0  0
  5  9  1  0  0  0  0
  6 10  1  0  0  0  0
 11 12  2  0  0  0  0
 12 13  1  0  0  0  0
 12 14  1  0  0  0  0
 13 19  1  0  0  0  0
 14 15  2  0  0  0  0
 14 18  1  0  0  0  0
 16 18  1  0  0  0  0
 17 18  1  0  0  0  0
 19 20  1  0  0  0  0
 19 21  1  0  0  0  0
 19 22  1  0  0  0  0
M  END
>  <s_m_entry_id>
43

>  <s_m_entry_name>
Bz

>  <no>
42

>  <R1>
CH3

>  <R2>
CONH2

>  <R3>
H

>  <R4>
Cl

>  <R5>
Cl

>  <R6>
H

>  <Tv>
6.8699999

>  <Gi>
6.3400002

$$$$
43
  MOE2011           3D
Structure written by MMmdl.
 25 26  0  0  0  0  0  0  0  0999 V2000
   -1.8830    1.9650   -0.0110 C   0  0  0  0  0  0  0  0  0  0  0  0
   -2.7060    3.0500   -0.0140 C   0  0  0  0  0  0  0  0  0  0  0  0
   -4.0920    2.9280   -0.0100 C   0  0  0  0  0  0  0  0  0  0  0  0
   -4.6440    1.6320   -0.0040 C   0  0  0  0  0  0  0  0  0  0  0  0
   -3.7900    0.4940   -0.0020 C   0  0  0  0  0  0  0  0  0  0  0  0
   -2.3890    0.6610   -0.0050 C   0  0  0  0  0  0  0  0  0  0  0  0
   -4.6670    3.7250   -0.0120 H   0  0  0  0  0  0  0  0  0  0  0  0
   -6.3980    1.4680    0.0000 Cl  0  0  0  0  0  0  0  0  0  0  0  0
   -4.3910   -0.9840    0.0050 Cl  0  0  0  0  0  0  0  0  0  0  0  0
   -1.7910   -0.1170   -0.0040 H   0  0  0  0  0  0  0  0  0  0  0  0
   -1.9900    4.1870   -0.0200 N   0  0  0  0  0  0  0  0  0  0  0  0
   -0.7000    3.7520   -0.0210 C   0  0  0  0  0  0  0  0  0  0  0  0
   -0.6040    2.3880   -0.0160 N   0  0  0  0  0  0  0  0  0  0  0  0
    0.4630    4.6920   -0.0270 C   0  0  0  0  0  0  0  0  0  0  0  0
    1.7220    4.1890   -0.0270 O   0  0  0  0  0  0  0  0  0  0  0  0
   -0.6760    6.3690   -0.0310 H   0  0  0  0  0  0  0  0  0  0  0  0
    0.2790    5.9790   -0.0310 N   0  0  0  0  0  0  0  0  0  0  0  0
    0.6100    1.5690   -0.0150 C   0  0  0  0  0  0  0  0  0  0  0  0
    1.2080    1.7840   -0.9260 H   0  0  0  0  0  0  0  0  0  0  0  0
    1.2110    1.7910    0.8910 H   0  0  0  0  0  0  0  0  0  0  0  0
    0.3720    0.4870   -0.0100 H   0  0  0  0  0  0  0  0  0  0  0  0
    1.4200    6.8720   -0.0370 C   0  0  0  0  0  0  0  0  0  0  0  0
    1.0690    7.9260   -0.0400 H   0  0  0  0  0  0  0  0  0  0  0  0
    2.0380    6.7120    0.8720 H   0  0  0  0  0  0  0  0  0  0  0  0
    2.0350    6.7050   -0.9480 H   0  0  0  0  0  0  0  0  0  0  0  0
  1  2  1  0  0  0  0
  1  6  2  0  0  0  0
  1 13  1  0  0  0  0
  2  3  2  0  0  0  0
  2 11  1  0  0  0  0
  3  4  1  0  0  0  0
  3  7  1  0  0  0  0
  4  5  2  0  0  0  0
  4  8  1  0  0  0  0
  5  6  1  0  0  0  0
  5  9  1  0  0  0  0
  6 10  1  0  0  0  0
 11 12  2  0  0  0  0
 12 13  1  0  0  0  0
 12 14  1  0  0  0  0
 13 18  1  0  0  0  0
 14 15  2  0  0  0  0
 14 17  1  0  0  0  0
 16 17  1  0  0  0  0
 17 22  1  0  0  0  0
 18 19  1  0  0  0  0
 18 20  1  0  0  0  0
 18 21  1  0  0  0  0
 22 23  1  0  0  0  0
 22 24  1  0  0  0  0
 22 25  1  0  0  0  0
M  END
>  <s_m_entry_id>
44

>  <s_m_entry_name>
Bz

>  <no>
43

>  <R1>
CH3

>  <R2>
CONHCH3

>  <R3>
H

>  <R4>
Cl

>  <R5>
Cl

>  <R6>
H

>  <Tv>
6.6500001

>  <Gi>
6.8200002

$$$$
44
  MOE2011           3D
Structure written by MMmdl.
 28 29  0  0  0  0  0  0  0  0999 V2000
   -1.8860    1.9950   -0.0860 C   0  0  0  0  0  0  0  0  0  0  0  0
   -2.7440    2.9870   -0.4510 C   0  0  0  0  0  0  0  0  0  0  0  0
   -4.1150    2.7720   -0.5550 C   0  0  0  0  0  0  0  0  0  0  0  0
   -4.6080    1.4840   -0.2660 C   0  0  0  0  0  0  0  0  0  0  0  0
   -3.7120    0.4460    0.1180 C   0  0  0  0  0  0  0  0  0  0  0  0
   -2.3280    0.7060    0.2100 C   0  0  0  0  0  0  0  0  0  0  0  0
   -4.7190    3.5000   -0.8220 H   0  0  0  0  0  0  0  0  0  0  0  0
   -6.3420    1.2030   -0.3940 Cl  0  0  0  0  0  0  0  0  0  0  0  0
   -4.2460   -1.0200    0.4500 Cl  0  0  0  0  0  0  0  0  0  0  0  0
   -1.6930    0.0030    0.4720 H   0  0  0  0  0  0  0  0  0  0  0  0
   -2.0740    4.1300   -0.6820 N   0  0  0  0  0  0  0  0  0  0  0  0
   -0.7800    3.7920   -0.4270 C   0  0  0  0  0  0  0  0  0  0  0  0
   -0.6350    2.4840   -0.0700 N   0  0  0  0  0  0  0  0  0  0  0  0
    0.5800    1.7620    0.3080 C   0  0  0  0  0  0  0  0  0  0  0  0
    1.4570    2.4380    0.3450 H   0  0  0  0  0  0  0  0  0  0  0  0
    0.4500    1.3150    1.3160 H   0  0  0  0  0  0  0  0  0  0  0  0
    0.7760    0.9530   -0.4270 H   0  0  0  0  0  0  0  0  0  0  0  0
    0.3590    4.7310   -0.6460 C   0  0  0  0  0  0  0  0  0  0  0  0
    1.3880    4.2750   -1.4040 O   0  0  0  0  0  0  0  0  0  0  0  0
    0.4130    5.9320   -0.1250 N   0  0  0  0  0  0  0  0  0  0  0  0
   -0.7550    6.5040    0.5340 C   0  0  0  0  0  0  0  0  0  0  0  0
   -1.1660    5.8010    1.2900 H   0  0  0  0  0  0  0  0  0  0  0  0
   -0.4880    7.4320    1.0840 H   0  0  0  0  0  0  0  0  0  0  0  0
   -1.5330    6.7550   -0.2180 H   0  0  0  0  0  0  0  0  0  0  0  0
    1.4290    6.8540   -0.6180 C   0  0  0  0  0  0  0  0  0  0  0  0
    1.4590    7.7830   -0.0100 H   0  0  0  0  0  0  0  0  0  0  0  0
    2.4390    6.3950   -0.5510 H   0  0  0  0  0  0  0  0  0  0  0  0
    1.2130    7.1280   -1.6730 H   0  0  0  0  0  0  0  0  0  0  0  0
  1  2  1  0  0  0  0
  1  6  2  0  0  0  0
  1 13  1  0  0  0  0
  2  3  2  0  0  0  0
  2 11  1  0  0  0  0
  3  4  1  0  0  0  0
  3  7  1  0  0  0  0
  4  5  2  0  0  0  0
  4  8  1  0  0  0  0
  5  6  1  0  0  0  0
  5  9  1  0  0  0  0
  6 10  1  0  0  0  0
 11 12  2  0  0  0  0
 12 13  1  0  0  0  0
 12 18  1  0  0  0  0
 13 14  1  0  0  0  0
 14 15  1  0  0  0  0
 14 16  1  0  0  0  0
 14 17  1  0  0  0  0
 18 19  2  0  0  0  0
 18 20  1  0  0  0  0
 20 21  1  0  0  0  0
 20 25  1  0  0  0  0
 21 22  1  0  0  0  0
 21 23  1  0  0  0  0
 21 24  1  0  0  0  0
 25 26  1  0  0  0  0
 25 27  1  0  0  0  0
 25 28  1  0  0  0  0
M  END
>  <s_m_entry_id>
45

>  <s_m_entry_name>
Bz

>  <no>
44

>  <R1>
CH3

>  <R2>
CON(CH3)2

>  <R3>
H

>  <R4>
Cl

>  <R5>
Cl

>  <R6>
H

>  <Tv>
7.1199999

>  <Gi>
7.1300001

$$$$
45
  MOE2011           3D
Structure written by MMmdl.
 27 28  0  0  0  0  0  0  0  0999 V2000
   -1.8290    1.9560   -0.0440 C   0  0  0  0  0  0  0  0  0  0  0  0
   -2.5950    3.0750   -0.1830 C   0  0  0  0  0  0  0  0  0  0  0  0
   -3.9850    3.0190   -0.2210 C   0  0  0  0  0  0  0  0  0  0  0  0
   -4.6020    1.7580   -0.1100 C   0  0  0  0  0  0  0  0  0  0  0  0
   -3.8080    0.5860    0.0360 C   0  0  0  0  0  0  0  0  0  0  0  0
   -2.4010    0.6850    0.0690 C   0  0  0  0  0  0  0  0  0  0  0  0
   -4.5180    3.8390   -0.3220 H   0  0  0  0  0  0  0  0  0  0  0  0
   -6.3610    1.6800   -0.1570 Cl  0  0  0  0  0  0  0  0  0  0  0  0
   -4.4840   -0.8530    0.1630 Cl  0  0  0  0  0  0  0  0  0  0  0  0
   -1.8440   -0.1170    0.1690 H   0  0  0  0  0  0  0  0  0  0  0  0
   -1.8210    4.1700   -0.2720 N   0  0  0  0  0  0  0  0  0  0  0  0
   -0.5600    3.6710   -0.1820 C   0  0  0  0  0  0  0  0  0  0  0  0
   -0.5300    2.3140   -0.0410 N   0  0  0  0  0  0  0  0  0  0  0  0
    0.6410    1.4440    0.0850 C   0  0  0  0  0  0  0  0  0  0  0  0
    1.2220    1.7270    0.9880 H   0  0  0  0  0  0  0  0  0  0  0  0
    0.3500    0.3800    0.1860 H   0  0  0  0  0  0  0  0  0  0  0  0
    1.2780    1.5410   -0.8180 H   0  0  0  0  0  0  0  0  0  0  0  0
    0.6270    4.5550   -0.2360 C   0  0  0  0  0  0  0  0  0  0  0  0
    1.8720    4.0090   -0.1410 O   0  0  0  0  0  0  0  0  0  0  0  0
    0.4300    5.7980   -0.3700 O   0  0  0  0  0  0  0  0  0  0  0  0
    1.6330    6.5460   -0.4100 C   0  0  0  0  0  0  0  0  0  0  0  0
    2.2080    6.4310    0.5390 H   0  0  0  0  0  0  0  0  0  0  0  0
    2.2640    6.2430   -1.2780 H   0  0  0  0  0  0  0  0  0  0  0  0
    1.2940    8.0200   -0.5720 C   0  0  0  0  0  0  0  0  0  0  0  0
    0.7310    8.1790   -1.5170 H   0  0  0  0  0  0  0  0  0  0  0  0
    0.6750    8.3640    0.2830 H   0  0  0  0  0  0  0  0  0  0  0  0
    2.2280    8.6200   -0.6050 H   0  0  0  0  0  0  0  0  0  0  0  0
  1  2  1  0  0  0  0
  1  6  2  0  0  0  0
  1 13  1  0  0  0  0
  2  3  2  0  0  0  0
  2 11  1  0  0  0  0
  3  4  1  0  0  0  0
  3  7  1  0  0  0  0
  4  5  2  0  0  0  0
  4  8  1  0  0  0  0
  5  6  1  0  0  0  0
  5  9  1  0  0  0  0
  6 10  1  0  0  0  0
 11 12  2  0  0  0  0
 12 13  1  0  0  0  0
 12 18  1  0  0  0  0
 13 14  1  0  0  0  0
 14 15  1  0  0  0  0
 14 16  1  0  0  0  0
 14 17  1  0  0  0  0
 18 19  2  0  0  0  0
 18 20  1  0  0  0  0
 20 21  1  0  0  0  0
 21 22  1  0  0  0  0
 21 23  1  0  0  0  0
 21 24  1  0  0  0  0
 24 25  1  0  0  0  0
 24 26  1  0  0  0  0
 24 27  1  0  0  0  0
M  END
>  <s_m_entry_id>
46

>  <s_m_entry_name>
Bz

>  <no>
45

>  <R1>
CH3

>  <R2>
COOCH2CH3

>  <R3>
H

>  <R4>
Cl

>  <R5>
Cl

>  <R6>
H

>  <Tv>
7.5300002

>  <Gi>
7.5599999

$$$$
46
  MOE2011           3D
Structure written by MMmdl.
 25 26  0  0  1  0  0  0  0  0999 V2000
   -1.9390    1.9110    0.0860 C   0  0  0  0  0  0  0  0  0  0  0  0
   -2.6930    3.0450    0.0250 C   0  0  0  0  0  0  0  0  0  0  0  0
   -4.0830    3.0100    0.0700 C   0  0  0  0  0  0  0  0  0  0  0  0
   -4.7120    1.7550    0.1820 C   0  0  0  0  0  0  0  0  0  0  0  0
   -3.9300    0.5680    0.2460 C   0  0  0  0  0  0  0  0  0  0  0  0
   -2.5210    0.6460    0.1980 C   0  0  0  0  0  0  0  0  0  0  0  0
   -4.6090    3.8390    0.0240 H   0  0  0  0  0  0  0  0  0  0  0  0
   -6.4720    1.7020    0.2390 Cl  0  0  0  0  0  0  0  0  0  0  0  0
   -4.6190   -0.8650    0.3740 Cl  0  0  0  0  0  0  0  0  0  0  0  0
   -1.9700   -0.1660    0.2420 H   0  0  0  0  0  0  0  0  0  0  0  0
   -1.9080    4.1320   -0.0810 N   0  0  0  0  0  0  0  0  0  0  0  0
   -0.6510    3.6090   -0.0800 C   0  0  0  0  0  0  0  0  0  0  0  0
   -0.6390    2.2520    0.0210 N   0  0  0  0  0  0  0  0  0  0  0  0
    0.5980    4.4500   -0.1840 C   0  0  1  0  0  0  0  0  0  0  0  0
   -0.3000    6.0340   -1.3860 H   0  0  0  0  0  0  0  0  0  0  0  0
    0.5350    1.3780    0.0370 C   0  0  0  0  0  0  0  0  0  0  0  0
    1.1210    1.5230   -0.8940 H   0  0  0  0  0  0  0  0  0  0  0  0
    1.1710    1.6210    0.9120 H   0  0  0  0  0  0  0  0  0  0  0  0
    0.2450    0.3100    0.1030 H   0  0  0  0  0  0  0  0  0  0  0  0
    0.2810    5.9260   -0.4450 C   0  0  0  0  0  0  0  0  0  0  0  0
   -0.3030    6.3540    0.3980 H   0  0  0  0  0  0  0  0  0  0  0  0
    1.2250    6.5010   -0.5510 H   0  0  0  0  0  0  0  0  0  0  0  0
    1.3280    4.3300    1.0080 O   0  0  0  0  0  0  0  0  0  0  0  0
    2.2600    4.6010    0.8030 H   0  0  0  0  0  0  0  0  0  0  0  0
    1.1980    4.0650   -1.0410 H   0  0  0  0  0  0  0  0  0  0  0  0
  1  2  1  0  0  0  0
  1  6  2  0  0  0  0
  1 13  1  0  0  0  0
  2  3  2  0  0  0  0
  2 11  1  0  0  0  0
  3  4  1  0  0  0  0
  3  7  1  0  0  0  0
  4  5  2  0  0  0  0
  4  8  1  0  0  0  0
  5  6  1  0  0  0  0
  5  9  1  0  0  0  0
  6 10  1  0  0  0  0
 11 12  2  0  0  0  0
 12 13  1  0  0  0  0
 12 14  1  0  0  0  0
 13 16  1  0  0  0  0
 14 20  1  0  0  0  0
 14 23  1  0  0  0  0
 14 25  1  0  0  0  0
 15 20  1  0  0  0  0
 16 17  1  0  0  0  0
 16 18  1  0  0  0  0
 16 19  1  0  0  0  0
 20 21  1  0  0  0  0
 20 22  1  0  0  0  0
 23 24  1  0  0  0  0
M  END
>  <s_m_entry_id>
54

>  <s_m_entry_name>
Bz

>  <no>
46

>  <R1>
CH3

>  <R2>
CH(OH)CH3

>  <R3>
H

>  <R4>
Cl

>  <R5>
Cl

>  <R6>
H

>  <Tv>
7.3899999

>  <Gi>
7.6900001

$$$$
47
  MOE2011           3D
Structure written by MMmdl.
 23 24  0  0  0  0  0  0  0  0999 V2000
   -1.9750    1.9350    0.0840 C   0  0  0  0  0  0  0  0  0  0  0  0
   -2.7650    3.0400   -0.0270 C   0  0  0  0  0  0  0  0  0  0  0  0
   -4.1540    2.9580   -0.0410 C   0  0  0  0  0  0  0  0  0  0  0  0
   -4.7440    1.6840    0.0620 C   0  0  0  0  0  0  0  0  0  0  0  0
   -3.9250    0.5260    0.1780 C   0  0  0  0  0  0  0  0  0  0  0  0
   -2.5200    0.6520    0.1890 C   0  0  0  0  0  0  0  0  0  0  0  0
   -4.7040    3.7680   -0.1220 H   0  0  0  0  0  0  0  0  0  0  0  0
   -6.5020    1.5710    0.0450 Cl  0  0  0  0  0  0  0  0  0  0  0  0
   -4.5710   -0.9280    0.2970 Cl  0  0  0  0  0  0  0  0  0  0  0  0
   -1.9460   -0.1400    0.2680 H   0  0  0  0  0  0  0  0  0  0  0  0
   -2.0140    4.1510   -0.1130 N   0  0  0  0  0  0  0  0  0  0  0  0
   -0.7390    3.6790   -0.0520 C   0  0  0  0  0  0  0  0  0  0  0  0
   -0.6840    2.3200    0.0700 N   0  0  0  0  0  0  0  0  0  0  0  0
    0.4490    4.5780   -0.1120 C   0  0  0  0  0  0  0  0  0  0  0  0
    1.6950    4.0560   -0.0470 O   0  0  0  0  0  0  0  0  0  0  0  0
   -0.7280    6.2710   -0.2810 H   0  0  0  0  0  0  0  0  0  0  0  0
    0.5050    1.4700    0.1640 C   0  0  0  0  0  0  0  0  0  0  0  0
    1.1250    1.5910   -0.7490 H   0  0  0  0  0  0  0  0  0  0  0  0
    1.0960    1.7520    1.0600 H   0  0  0  0  0  0  0  0  0  0  0  0
    0.2360    0.4000    0.2540 H   0  0  0  0  0  0  0  0  0  0  0  0
    0.3280    5.9330   -0.2340 C   0  0  0  0  0  0  0  0  0  0  0  0
    0.8100    6.4260    0.6360 H   0  0  0  0  0  0  0  0  0  0  0  0
    0.8380    6.2670   -1.1630 H   0  0  0  0  0  0  0  0  0  0  0  0
  1  2  1  0  0  0  0
  1  6  2  0  0  0  0
  1 13  1  0  0  0  0
  2  3  2  0  0  0  0
  2 11  1  0  0  0  0
  3  4  1  0  0  0  0
  3  7  1  0  0  0  0
  4  5  2  0  0  0  0
  4  8  1  0  0  0  0
  5  6  1  0  0  0  0
  5  9  1  0  0  0  0
  6 10  1  0  0  0  0
 11 12  2  0  0  0  0
 12 13  1  0  0  0  0
 12 14  1  0  0  0  0
 13 17  1  0  0  0  0
 14 15  2  0  0  0  0
 14 21  1  0  0  0  0
 16 21  1  0  0  0  0
 17 18  1  0  0  0  0
 17 19  1  0  0  0  0
 17 20  1  0  0  0  0
 21 22  1  0  0  0  0
 21 23  1  0  0  0  0
M  END
>  <s_m_entry_id>
187

>  <s_m_entry_name>
Bz

>  <no>
47

>  <R1>
CH3

>  <R2>
COCH3

>  <R3>
H

>  <R4>
Cl

>  <R5>
Cl

>  <R6>
H

>  <Tv>
7.1999998

>  <Gi>
7.46

$$$$
48
  MOE2011           3D
Structure written by MMmdl.
 22 23  0  0  0  0  0  0  0  0999 V2000
   -1.8910    1.9710    0.0290 C   0  0  0  0  0  0  0  0  0  0  0  0
   -2.7180    3.0540   -0.0320 C   0  0  0  0  0  0  0  0  0  0  0  0
   -4.1050    2.9270   -0.0370 C   0  0  0  0  0  0  0  0  0  0  0  0
   -4.6450    1.6300    0.0230 C   0  0  0  0  0  0  0  0  0  0  0  0
   -3.7940    0.5040    0.0860 C   0  0  0  0  0  0  0  0  0  0  0  0
   -2.3950    0.6670    0.0900 C   0  0  0  0  0  0  0  0  0  0  0  0
   -4.6880    3.7170   -0.0810 H   0  0  0  0  0  0  0  0  0  0  0  0
   -5.7200    1.4930    0.0210 H   0  0  0  0  0  0  0  0  0  0  0  0
   -4.1810   -0.3980    0.1280 H   0  0  0  0  0  0  0  0  0  0  0  0
   -1.8050   -0.1160    0.1330 H   0  0  0  0  0  0  0  0  0  0  0  0
   -2.0030    4.1910   -0.0820 N   0  0  0  0  0  0  0  0  0  0  0  0
   -0.7120    3.7580   -0.0500 C   0  0  0  0  0  0  0  0  0  0  0  0
   -0.6140    2.3960    0.0190 N   0  0  0  0  0  0  0  0  0  0  0  0
    0.4490    4.6990   -0.0870 C   0  0  0  0  0  0  0  0  0  0  0  0
    1.7110    4.2120   -0.0520 O   0  0  0  0  0  0  0  0  0  0  0  0
   -0.6760    6.3660   -0.1790 H   0  0  0  0  0  0  0  0  0  0  0  0
    1.1130    6.5820   -0.1750 H   0  0  0  0  0  0  0  0  0  0  0  0
    0.2780    5.9780   -0.1520 N   0  0  0  0  0  0  0  0  0  0  0  0
    0.6020    1.5820    0.0690 C   0  0  0  0  0  0  0  0  0  0  0  0
    1.2080    1.7570   -0.8440 H   0  0  0  0  0  0  0  0  0  0  0  0
    1.1930    1.8470    0.9700 H   0  0  0  0  0  0  0  0  0  0  0  0
    0.3660    0.5010    0.1210 H   0  0  0  0  0  0  0  0  0  0  0  0
  1  2  1  0  0  0  0
  1  6  2  0  0  0  0
  1 13  1  0  0  0  0
  2  3  2  0  0  0  0
  2 11  1  0  0  0  0
  3  4  1  0  0  0  0
  3  7  1  0  0  0  0
  4  5  2  0  0  0  0
  4  8  1  0  0  0  0
  5  6  1  0  0  0  0
  5  9  1  0  0  0  0
  6 10  1  0  0  0  0
 11 12  2  0  0  0  0
 12 13  1  0  0  0  0
 12 14  1  0  0  0  0
 13 19  1  0  0  0  0
 14 15  2  0  0  0  0
 14 18  1  0  0  0  0
 16 18  1  0  0  0  0
 17 18  1  0  0  0  0
 19 20  1  0  0  0  0
 19 21  1  0  0  0  0
 19 22  1  0  0  0  0
M  END
>  <s_m_entry_id>
47

>  <s_m_entry_name>
Bz

>  <no>
48

>  <R1>
CH3

>  <R2>
CONH2

>  <R3>
H

>  <R4>
H

>  <R5>
H

>  <R6>
H

>  <Tv>
6.7800002

>  <Gi>
7.0300002

$$$$
49
  MOE2011           3D
Structure written by MMmdl.
 25 26  0  0  0  0  0  0  0  0999 V2000
   -1.9010    1.9700   -0.0060 C   0  0  0  0  0  0  0  0  0  0  0  0
   -2.7220    3.0600   -0.0190 C   0  0  0  0  0  0  0  0  0  0  0  0
   -4.1100    2.9410   -0.0230 C   0  0  0  0  0  0  0  0  0  0  0  0
   -4.6570    1.6450   -0.0130 C   0  0  0  0  0  0  0  0  0  0  0  0
   -3.8120    0.5130    0.0000 C   0  0  0  0  0  0  0  0  0  0  0  0
   -2.4120    0.6680    0.0040 C   0  0  0  0  0  0  0  0  0  0  0  0
   -4.6880    3.7350   -0.0320 H   0  0  0  0  0  0  0  0  0  0  0  0
   -5.7320    1.5150   -0.0160 H   0  0  0  0  0  0  0  0  0  0  0  0
   -4.2040   -0.3880    0.0070 H   0  0  0  0  0  0  0  0  0  0  0  0
   -1.8260   -0.1190    0.0130 H   0  0  0  0  0  0  0  0  0  0  0  0
   -2.0010    4.1940   -0.0270 N   0  0  0  0  0  0  0  0  0  0  0  0
   -0.7120    3.7540   -0.0180 C   0  0  0  0  0  0  0  0  0  0  0  0
   -0.6210    2.3890   -0.0050 N   0  0  0  0  0  0  0  0  0  0  0  0
    0.4540    4.6900   -0.0230 C   0  0  0  0  0  0  0  0  0  0  0  0
    1.7110    4.1820   -0.0140 O   0  0  0  0  0  0  0  0  0  0  0  0
   -0.6790    6.3710   -0.0420 H   0  0  0  0  0  0  0  0  0  0  0  0
    0.2740    5.9770   -0.0350 N   0  0  0  0  0  0  0  0  0  0  0  0
    0.5900    1.5650    0.0060 C   0  0  0  0  0  0  0  0  0  0  0  0
    1.1930    1.7730   -0.9020 H   0  0  0  0  0  0  0  0  0  0  0  0
    1.1870    1.7900    0.9150 H   0  0  0  0  0  0  0  0  0  0  0  0
    0.3470    0.4840    0.0160 H   0  0  0  0  0  0  0  0  0  0  0  0
    1.4190    6.8660   -0.0390 C   0  0  0  0  0  0  0  0  0  0  0  0
    1.0720    7.9210   -0.0500 H   0  0  0  0  0  0  0  0  0  0  0  0
    2.0320    6.7090    0.8740 H   0  0  0  0  0  0  0  0  0  0  0  0
    2.0380    6.6920   -0.9460 H   0  0  0  0  0  0  0  0  0  0  0  0
  1  2  1  0  0  0  0
  1  6  2  0  0  0  0
  1 13  1  0  0  0  0
  2  3  2  0  0  0  0
  2 11  1  0  0  0  0
  3  4  1  0  0  0  0
  3  7  1  0  0  0  0
  4  5  2  0  0  0  0
  4  8  1  0  0  0  0
  5  6  1  0  0  0  0
  5  9  1  0  0  0  0
  6 10  1  0  0  0  0
 11 12  2  0  0  0  0
 12 13  1  0  0  0  0
 12 14  1  0  0  0  0
 13 18  1  0  0  0  0
 14 15  2  0  0  0  0
 14 17  1  0  0  0  0
 16 17  1  0  0  0  0
 17 22  1  0  0  0  0
 18 19  1  0  0  0  0
 18 20  1  0  0  0  0
 18 21  1  0  0  0  0
 22 23  1  0  0  0  0
 22 24  1  0  0  0  0
 22 25  1  0  0  0  0
M  END
>  <s_m_entry_id>
48

>  <s_m_entry_name>
Bz

>  <no>
49

>  <R1>
CH3

>  <R2>
CONHCH3

>  <R3>
H

>  <R4>
H

>  <R5>
H

>  <R6>
H

>  <Tv>
6.98

>  <Gi>
7.2199998

$$$$
50
  MOE2011           3D
Structure written by MMmdl.
 28 29  0  0  0  0  0  0  0  0999 V2000
   -1.8840    2.0010   -0.0880 C   0  0  0  0  0  0  0  0  0  0  0  0
   -2.7430    2.9950   -0.4540 C   0  0  0  0  0  0  0  0  0  0  0  0
   -4.1150    2.7800   -0.5590 C   0  0  0  0  0  0  0  0  0  0  0  0
   -4.6010    1.4900   -0.2690 C   0  0  0  0  0  0  0  0  0  0  0  0
   -3.7110    0.4600    0.1130 C   0  0  0  0  0  0  0  0  0  0  0  0
   -2.3290    0.7110    0.2080 C   0  0  0  0  0  0  0  0  0  0  0  0
   -4.7240    3.5030   -0.8250 H   0  0  0  0  0  0  0  0  0  0  0  0
   -5.6620    1.2870   -0.3400 H   0  0  0  0  0  0  0  0  0  0  0  0
   -4.0600   -0.4370    0.3120 H   0  0  0  0  0  0  0  0  0  0  0  0
   -1.7020    0.0010    0.4710 H   0  0  0  0  0  0  0  0  0  0  0  0
   -2.0720    4.1380   -0.6840 N   0  0  0  0  0  0  0  0  0  0  0  0
   -0.7770    3.7980   -0.4280 C   0  0  0  0  0  0  0  0  0  0  0  0
   -0.6330    2.4890   -0.0710 N   0  0  0  0  0  0  0  0  0  0  0  0
    0.5810    1.7670    0.3070 C   0  0  0  0  0  0  0  0  0  0  0  0
    1.4590    2.4430    0.3450 H   0  0  0  0  0  0  0  0  0  0  0  0
    0.4500    1.3200    1.3140 H   0  0  0  0  0  0  0  0  0  0  0  0
    0.7770    0.9580   -0.4280 H   0  0  0  0  0  0  0  0  0  0  0  0
    0.3620    4.7360   -0.6460 C   0  0  0  0  0  0  0  0  0  0  0  0
    1.3910    4.2800   -1.4040 O   0  0  0  0  0  0  0  0  0  0  0  0
    0.4170    5.9370   -0.1240 N   0  0  0  0  0  0  0  0  0  0  0  0
   -0.7510    6.5100    0.5340 C   0  0  0  0  0  0  0  0  0  0  0  0
   -1.1620    5.8060    1.2900 H   0  0  0  0  0  0  0  0  0  0  0  0
   -0.4840    7.4370    1.0850 H   0  0  0  0  0  0  0  0  0  0  0  0
   -1.5290    6.7620   -0.2180 H   0  0  0  0  0  0  0  0  0  0  0  0
    1.4340    6.8580   -0.6160 C   0  0  0  0  0  0  0  0  0  0  0  0
    1.4650    7.7870   -0.0090 H   0  0  0  0  0  0  0  0  0  0  0  0
    2.4440    6.3990   -0.5500 H   0  0  0  0  0  0  0  0  0  0  0  0
    1.2180    7.1330   -1.6720 H   0  0  0  0  0  0  0  0  0  0  0  0
  1  2  1  0  0  0  0
  1  6  2  0  0  0  0
  1 13  1  0  0  0  0
  2  3  2  0  0  0  0
  2 11  1  0  0  0  0
  3  4  1  0  0  0  0
  3  7  1  0  0  0  0
  4  5  2  0  0  0  0
  4  8  1  0  0  0  0
  5  6  1  0  0  0  0
  5  9  1  0  0  0  0
  6 10  1  0  0  0  0
 11 12  2  0  0  0  0
 12 13  1  0  0  0  0
 12 18  1  0  0  0  0
 13 14  1  0  0  0  0
 14 15  1  0  0  0  0
 14 16  1  0  0  0  0
 14 17  1  0  0  0  0
 18 19  2  0  0  0  0
 18 20  1  0  0  0  0
 20 21  1  0  0  0  0
 20 25  1  0  0  0  0
 21 22  1  0  0  0  0
 21 23  1  0  0  0  0
 21 24  1  0  0  0  0
 25 26  1  0  0  0  0
 25 27  1  0  0  0  0
 25 28  1  0  0  0  0
M  END
>  <s_m_entry_id>
49

>  <s_m_entry_name>
Bz

>  <no>
50

>  <R1>
CH3

>  <R2>
CON(CH3)2

>  <R3>
H

>  <R4>
H

>  <R5>
H

>  <R6>
H

>  <Tv>
6.3699999

>  <Gi>
6.29

$$$$
51
  MOE2011           3D
Structure written by MMmdl.
 27 28  0  0  0  0  0  0  0  0999 V2000
   -1.8260    1.9620   -0.0470 C   0  0  0  0  0  0  0  0  0  0  0  0
   -2.5930    3.0830   -0.1850 C   0  0  0  0  0  0  0  0  0  0  0  0
   -3.9840    3.0270   -0.2220 C   0  0  0  0  0  0  0  0  0  0  0  0
   -4.5940    1.7640   -0.1130 C   0  0  0  0  0  0  0  0  0  0  0  0
   -3.8050    0.6000    0.0290 C   0  0  0  0  0  0  0  0  0  0  0  0
   -2.4000    0.6910    0.0640 C   0  0  0  0  0  0  0  0  0  0  0  0
   -4.5230    3.8430   -0.3220 H   0  0  0  0  0  0  0  0  0  0  0  0
   -5.6730    1.6830   -0.1380 H   0  0  0  0  0  0  0  0  0  0  0  0
   -4.2410   -0.2770    0.1050 H   0  0  0  0  0  0  0  0  0  0  0  0
   -1.8530   -0.1180    0.1630 H   0  0  0  0  0  0  0  0  0  0  0  0
   -1.8180    4.1780   -0.2720 N   0  0  0  0  0  0  0  0  0  0  0  0
   -0.5570    3.6780   -0.1820 C   0  0  0  0  0  0  0  0  0  0  0  0
   -0.5280    2.3200   -0.0430 N   0  0  0  0  0  0  0  0  0  0  0  0
    0.6420    1.4490    0.0810 C   0  0  0  0  0  0  0  0  0  0  0  0
    1.2240    1.7300    0.9840 H   0  0  0  0  0  0  0  0  0  0  0  0
    0.3490    0.3850    0.1800 H   0  0  0  0  0  0  0  0  0  0  0  0
    1.2800    1.5460   -0.8220 H   0  0  0  0  0  0  0  0  0  0  0  0
    0.6310    4.5600   -0.2350 C   0  0  0  0  0  0  0  0  0  0  0  0
    1.8750    4.0130   -0.1410 O   0  0  0  0  0  0  0  0  0  0  0  0
    0.4340    5.8040   -0.3670 O   0  0  0  0  0  0  0  0  0  0  0  0
    1.6380    6.5510   -0.4060 C   0  0  0  0  0  0  0  0  0  0  0  0
    2.2130    6.4340    0.5430 H   0  0  0  0  0  0  0  0  0  0  0  0
    2.2690    6.2490   -1.2740 H   0  0  0  0  0  0  0  0  0  0  0  0
    1.3000    8.0260   -0.5660 C   0  0  0  0  0  0  0  0  0  0  0  0
    0.7380    8.1860   -1.5100 H   0  0  0  0  0  0  0  0  0  0  0  0
    0.6820    8.3690    0.2900 H   0  0  0  0  0  0  0  0  0  0  0  0
    2.2350    8.6240   -0.5980 H   0  0  0  0  0  0  0  0  0  0  0  0
  1  2  1  0  0  0  0
  1  6  2  0  0  0  0
  1 13  1  0  0  0  0
  2  3  2  0  0  0  0
  2 11  1  0  0  0  0
  3  4  1  0  0  0  0
  3  7  1  0  0  0  0
  4  5  2  0  0  0  0
  4  8  1  0  0  0  0
  5  6  1  0  0  0  0
  5  9  1  0  0  0  0
  6 10  1  0  0  0  0
 11 12  2  0  0  0  0
 12 13  1  0  0  0  0
 12 18  1  0  0  0  0
 13 14  1  0  0  0  0
 14 15  1  0  0  0  0
 14 16  1  0  0  0  0
 14 17  1  0  0  0  0
 18 19  2  0  0  0  0
 18 20  1  0  0  0  0
 20 21  1  0  0  0  0
 21 22  1  0  0  0  0
 21 23  1  0  0  0  0
 21 24  1  0  0  0  0
 24 25  1  0  0  0  0
 24 26  1  0  0  0  0
 24 27  1  0  0  0  0
M  END
>  <s_m_entry_id>
50

>  <s_m_entry_name>
Bz

>  <no>
51

>  <R1>
CH3

>  <R2>
COOCH2CH3

>  <R3>
H

>  <R4>
H

>  <R5>
H

>  <R6>
H

>  <Tv>
7.0700002

>  <Gi>
7.1599998

$$$$
52
  MOE2011           3D
Structure written by MMmdl.
 25 26  0  0  1  0  0  0  0  0999 V2000
   -1.9220    1.9150    0.0620 C   0  0  0  0  0  0  0  0  0  0  0  0
   -2.6820    3.0480    0.0130 C   0  0  0  0  0  0  0  0  0  0  0  0
   -4.0740    3.0050    0.0510 C   0  0  0  0  0  0  0  0  0  0  0  0
   -4.6890    1.7430    0.1430 C   0  0  0  0  0  0  0  0  0  0  0  0
   -3.9050    0.5680    0.1930 C   0  0  0  0  0  0  0  0  0  0  0  0
   -2.5000    0.6450    0.1530 C   0  0  0  0  0  0  0  0  0  0  0  0
   -4.6090    3.8280    0.0150 H   0  0  0  0  0  0  0  0  0  0  0  0
   -5.7690    1.6720    0.1740 H   0  0  0  0  0  0  0  0  0  0  0  0
   -4.3450   -0.3080    0.2570 H   0  0  0  0  0  0  0  0  0  0  0  0
   -1.9550   -0.1700    0.1880 H   0  0  0  0  0  0  0  0  0  0  0  0
   -1.9000    4.1400   -0.0740 N   0  0  0  0  0  0  0  0  0  0  0  0
   -0.6420    3.6220   -0.0750 C   0  0  0  0  0  0  0  0  0  0  0  0
   -0.6230    2.2630    0.0070 N   0  0  0  0  0  0  0  0  0  0  0  0
    0.6040    4.4690   -0.1610 C   0  0  1  0  0  0  0  0  0  0  0  0
   -0.2950    6.0660   -1.3450 H   0  0  0  0  0  0  0  0  0  0  0  0
    0.5540    1.3940    0.0160 C   0  0  0  0  0  0  0  0  0  0  0  0
    1.1440    1.5540   -0.9100 H   0  0  0  0  0  0  0  0  0  0  0  0
    1.1850    1.6280    0.8980 H   0  0  0  0  0  0  0  0  0  0  0  0
    0.2670    0.3240    0.0660 H   0  0  0  0  0  0  0  0  0  0  0  0
    0.2820    5.9470   -0.4030 C   0  0  0  0  0  0  0  0  0  0  0  0
   -0.3070    6.3610    0.4440 H   0  0  0  0  0  0  0  0  0  0  0  0
    1.2240    6.5280   -0.4960 H   0  0  0  0  0  0  0  0  0  0  0  0
    2.2620    4.6140    0.8360 H   0  0  0  0  0  0  0  0  0  0  0  0
    1.3290    4.3350    1.0330 O   0  0  0  0  0  0  0  0  0  0  0  0
    1.2100    4.1000   -1.0200 H   0  0  0  0  0  0  0  0  0  0  0  0
  1  2  1  0  0  0  0
  1  6  2  0  0  0  0
  1 13  1  0  0  0  0
  2  3  2  0  0  0  0
  2 11  1  0  0  0  0
  3  4  1  0  0  0  0
  3  7  1  0  0  0  0
  4  5  2  0  0  0  0
  4  8  1  0  0  0  0
  5  6  1  0  0  0  0
  5  9  1  0  0  0  0
  6 10  1  0  0  0  0
 11 12  2  0  0  0  0
 12 13  1  0  0  0  0
 12 14  1  0  0  0  0
 13 16  1  0  0  0  0
 14 20  1  0  0  0  0
 14 24  1  0  0  0  0
 14 25  1  0  0  0  0
 15 20  1  0  0  0  0
 16 17  1  0  0  0  0
 16 18  1  0  0  0  0
 16 19  1  0  0  0  0
 20 21  1  0  0  0  0
 20 22  1  0  0  0  0
 23 24  1  0  0  0  0
M  END
>  <s_m_entry_id>
53

>  <s_m_entry_name>
Bz

>  <no>
52

>  <R1>
CH3

>  <R2>
CH(OH)CH3

>  <R3>
H

>  <R4>
H

>  <R5>
H

>  <R6>
H

>  <Tv>
6.3699999

>  <Gi>
6.29

$$$$
53
  MOE2011           3D
Structure written by MMmdl.
 23 24  0  0  0  0  0  0  0  0999 V2000
   -1.9790    1.9340    0.0830 C   0  0  0  0  0  0  0  0  0  0  0  0
   -2.7670    3.0430   -0.0300 C   0  0  0  0  0  0  0  0  0  0  0  0
   -4.1570    2.9640   -0.0480 C   0  0  0  0  0  0  0  0  0  0  0  0
   -4.7440    1.6890    0.0550 C   0  0  0  0  0  0  0  0  0  0  0  0
   -3.9330    0.5380    0.1720 C   0  0  0  0  0  0  0  0  0  0  0  0
   -2.5300    0.6520    0.1870 C   0  0  0  0  0  0  0  0  0  0  0  0
   -4.7110    3.7710   -0.1300 H   0  0  0  0  0  0  0  0  0  0  0  0
   -5.8220    1.5900    0.0440 H   0  0  0  0  0  0  0  0  0  0  0  0
   -4.3520   -0.3480    0.2440 H   0  0  0  0  0  0  0  0  0  0  0  0
   -1.9680   -0.1480    0.2690 H   0  0  0  0  0  0  0  0  0  0  0  0
   -2.0110    4.1510   -0.1150 N   0  0  0  0  0  0  0  0  0  0  0  0
   -0.7380    3.6740   -0.0500 C   0  0  0  0  0  0  0  0  0  0  0  0
   -0.6880    2.3150    0.0720 N   0  0  0  0  0  0  0  0  0  0  0  0
    0.4530    4.5690   -0.1080 C   0  0  0  0  0  0  0  0  0  0  0  0
    1.6980    4.0440   -0.0390 O   0  0  0  0  0  0  0  0  0  0  0  0
   -0.7180    6.2660   -0.2800 H   0  0  0  0  0  0  0  0  0  0  0  0
    0.4980    1.4610    0.1700 C   0  0  0  0  0  0  0  0  0  0  0  0
    1.1210    1.5800   -0.7420 H   0  0  0  0  0  0  0  0  0  0  0  0
    1.0880    1.7410    1.0680 H   0  0  0  0  0  0  0  0  0  0  0  0
    0.2240    0.3920    0.2600 H   0  0  0  0  0  0  0  0  0  0  0  0
    0.3370    5.9250   -0.2310 C   0  0  0  0  0  0  0  0  0  0  0  0
    0.8180    6.4170    0.6400 H   0  0  0  0  0  0  0  0  0  0  0  0
    0.8500    6.2570   -1.1580 H   0  0  0  0  0  0  0  0  0  0  0  0
  1  2  1  0  0  0  0
  1  6  2  0  0  0  0
  1 13  1  0  0  0  0
  2  3  2  0  0  0  0
  2 11  1  0  0  0  0
  3  4  1  0  0  0  0
  3  7  1  0  0  0  0
  4  5  2  0  0  0  0
  4  8  1  0  0  0  0
  5  6  1  0  0  0  0
  5  9  1  0  0  0  0
  6 10  1  0  0  0  0
 11 12  2  0  0  0  0
 12 13  1  0  0  0  0
 12 14  1  0  0  0  0
 13 17  1  0  0  0  0
 14 15  2  0  0  0  0
 14 21  1  0  0  0  0
 16 21  1  0  0  0  0
 17 18  1  0  0  0  0
 17 19  1  0  0  0  0
 17 20  1  0  0  0  0
 21 22  1  0  0  0  0
 21 23  1  0  0  0  0
M  END
>  <s_m_entry_id>
188

>  <s_m_entry_name>
Bz

>  <no>
53

>  <R1>
CH3

>  <R2>
COCH3

>  <R3>
H

>  <R4>
H

>  <R5>
H

>  <R6>
H

>  <Tv>
6.6799998

>  <Gi>
7.0599999

$$$$
54
  MOE2011           3D
Structure written by MMmdl.
 23 24  0  0  0  0  0  0  0  0999 V2000
   -1.8460    1.7680   -0.0210 C   0  0  0  0  0  0  0  0  0  0  0  0
   -2.5840    2.8350   -0.4440 C   0  0  0  0  0  0  0  0  0  0  0  0
   -3.9800    2.8170   -0.4200 C   0  0  0  0  0  0  0  0  0  0  0  0
   -4.6120    1.6500    0.0590 C   0  0  0  0  0  0  0  0  0  0  0  0
   -3.8420    0.5450    0.4970 C   0  0  0  0  0  0  0  0  0  0  0  0
   -2.4330    0.5990    0.4580 C   0  0  0  0  0  0  0  0  0  0  0  0
   -4.8350    4.0650   -0.9150 Cl  0  0  0  0  0  0  0  0  0  0  0  0
   -5.6940    1.6010    0.0920 H   0  0  0  0  0  0  0  0  0  0  0  0
   -4.5700   -0.7650    1.0350 Cl  0  0  0  0  0  0  0  0  0  0  0  0
   -1.8800   -0.1560    0.7570 H   0  0  0  0  0  0  0  0  0  0  0  0
   -1.7730    3.8300   -0.8560 N   0  0  0  0  0  0  0  0  0  0  0  0
   -0.5360    3.3020   -0.6580 C   0  0  0  0  0  0  0  0  0  0  0  0
   -0.5450    2.0500   -0.1510 N   0  0  0  0  0  0  0  0  0  0  0  0
    0.2840    1.4590    0.0780 H   0  0  0  0  0  0  0  0  0  0  0  0
    0.9460    4.1530   -1.0200 S   0  0  0  0  0  0  0  0  0  0  0  0
    0.5920    5.7740   -1.6710 C   0  0  0  0  0  0  0  0  0  0  0  0
   -0.0140    5.6670   -2.5950 H   0  0  0  0  0  0  0  0  0  0  0  0
    0.0070    6.3460   -0.9200 H   0  0  0  0  0  0  0  0  0  0  0  0
    1.8910    6.5120   -1.9850 C   0  0  0  0  0  0  0  0  0  0  0  0
    2.4950    6.6060   -1.0570 H   0  0  0  0  0  0  0  0  0  0  0  0
    2.4890    5.9390   -2.7300 H   0  0  0  0  0  0  0  0  0  0  0  0
    1.6130    7.7980   -2.4680 O   0  0  0  0  0  0  0  0  0  0  0  0
    1.3170    7.6900   -3.4090 H   0  0  0  0  0  0  0  0  0  0  0  0
  1  2  1  0  0  0  0
  1  6  2  0  0  0  0
  1 13  1  0  0  0  0
  2  3  2  0  0  0  0
  2 11  1  0  0  0  0
  3  4  1  0  0  0  0
  3  7  1  0  0  0  0
  4  5  2  0  0  0  0
  4  8  1  0  0  0  0
  5  6  1  0  0  0  0
  5  9  1  0  0  0  0
  6 10  1  0  0  0  0
 11 12  2  0  0  0  0
 12 13  1  0  0  0  0
 12 15  1  0  0  0  0
 13 14  1  0  0  0  0
 15 16  1  0  0  0  0
 16 17  1  0  0  0  0
 16 18  1  0  0  0  0
 16 19  1  0  0  0  0
 19 20  1  0  0  0  0
 19 21  1  0  0  0  0
 19 22  1  0  0  0  0
 22 23  1  0  0  0  0
M  END
>  <s_m_entry_id>
55

>  <s_m_entry_name>
Bz

>  <no>
54

>  <R1>
H

>  <R2>
SCH2CH2OH

>  <R3>
Cl

>  <R4>
H

>  <R5>
Cl

>  <R6>
H

>  <Tv>
6.1599998

>  <Gi>
7.4200001

$$$$
55
  MOE2011           3D
Structure written by MMmdl.
 23 24  0  0  0  0  0  0  0  0999 V2000
   -1.8870    1.7560   -0.0160 C   0  0  0  0  0  0  0  0  0  0  0  0
   -2.6200    2.8340   -0.4390 C   0  0  0  0  0  0  0  0  0  0  0  0
   -3.9650    2.8450   -0.4260 C   0  0  0  0  0  0  0  0  0  0  0  0
   -4.6620    1.6200    0.0740 C   0  0  0  0  0  0  0  0  0  0  0  0
   -3.9310    0.5550    0.4920 C   0  0  0  0  0  0  0  0  0  0  0  0
   -2.4390    0.6240    0.4450 C   0  0  0  0  0  0  0  0  0  0  0  0
   -4.8790    4.2220   -0.9670 Br  0  0  0  0  0  0  0  0  0  0  0  0
   -5.7480    1.5900    0.1000 H   0  0  0  0  0  0  0  0  0  0  0  0
   -4.7160   -0.8790    1.0770 Br  0  0  0  0  0  0  0  0  0  0  0  0
   -1.8800   -0.1320    0.7410 H   0  0  0  0  0  0  0  0  0  0  0  0
   -1.7980    3.8220   -0.8460 N   0  0  0  0  0  0  0  0  0  0  0  0
   -0.5650    3.2860   -0.6470 C   0  0  0  0  0  0  0  0  0  0  0  0
   -0.5830    2.0340   -0.1440 N   0  0  0  0  0  0  0  0  0  0  0  0
    0.2430    1.4380    0.0840 H   0  0  0  0  0  0  0  0  0  0  0  0
    0.9230    4.1290   -1.0040 S   0  0  0  0  0  0  0  0  0  0  0  0
    0.5800    5.7540   -1.6520 C   0  0  0  0  0  0  0  0  0  0  0  0
   -0.0250    5.6530   -2.5770 H   0  0  0  0  0  0  0  0  0  0  0  0
   -0.0020    6.3280   -0.9000 H   0  0  0  0  0  0  0  0  0  0  0  0
    1.8840    6.4840   -1.9620 C   0  0  0  0  0  0  0  0  0  0  0  0
    2.4870    6.5730   -1.0330 H   0  0  0  0  0  0  0  0  0  0  0  0
    2.4800    5.9100   -2.7080 H   0  0  0  0  0  0  0  0  0  0  0  0
    1.6150    7.7730   -2.4410 O   0  0  0  0  0  0  0  0  0  0  0  0
    1.3190    7.6700   -3.3830 H   0  0  0  0  0  0  0  0  0  0  0  0
  1  2  1  0  0  0  0
  1  6  2  0  0  0  0
  1 13  1  0  0  0  0
  2  3  2  0  0  0  0
  2 11  1  0  0  0  0
  3  4  1  0  0  0  0
  3  7  1  0  0  0  0
  4  5  2  0  0  0  0
  4  8  1  0  0  0  0
  5  6  1  0  0  0  0
  5  9  1  0  0  0  0
  6 10  1  0  0  0  0
 11 12  2  0  0  0  0
 12 13  1  0  0  0  0
 12 15  1  0  0  0  0
 13 14  1  0  0  0  0
 15 16  1  0  0  0  0
 16 17  1  0  0  0  0
 16 18  1  0  0  0  0
 16 19  1  0  0  0  0
 19 20  1  0  0  0  0
 19 21  1  0  0  0  0
 19 22  1  0  0  0  0
 22 23  1  0  0  0  0
M  END
>  <s_m_entry_id>
56

>  <s_m_entry_name>
Bz

>  <no>
55

>  <R1>
H

>  <R2>
SCH2CH2OH

>  <R3>
Br

>  <R4>
H

>  <R5>
Br

>  <R6>
H

>  <Tv>
6.8299999

>  <Gi>
6.98

$$$$
56
  MOE2011           3D
Structure written by MMmdl.
 30 31  0  0  0  0  0  0  0  0999 V2000
   -1.9230    1.6990    0.0530 C   0  0  0  0  0  0  0  0  0  0  0  0
   -2.7170    2.7030   -0.4200 C   0  0  0  0  0  0  0  0  0  0  0  0
   -4.1080    2.5860   -0.4470 C   0  0  0  0  0  0  0  0  0  0  0  0
   -4.6740    1.3870    0.0340 C   0  0  0  0  0  0  0  0  0  0  0  0
   -3.8460    0.3470    0.5240 C   0  0  0  0  0  0  0  0  0  0  0  0
   -2.4440    0.5010    0.5360 C   0  0  0  0  0  0  0  0  0  0  0  0
   -5.0300    3.7610   -1.0000 Cl  0  0  0  0  0  0  0  0  0  0  0  0
   -5.7510    1.2610    0.0280 H   0  0  0  0  0  0  0  0  0  0  0  0
   -4.5000   -1.0000    1.0640 Cl  0  0  0  0  0  0  0  0  0  0  0  0
   -1.8500   -0.2070    0.8710 H   0  0  0  0  0  0  0  0  0  0  0  0
   -1.9630    3.7450   -0.8230 N   0  0  0  0  0  0  0  0  0  0  0  0
   -0.7000    3.3110   -0.5680 C   0  0  0  0  0  0  0  0  0  0  0  0
   -0.6400    2.0710   -0.0350 N   0  0  0  0  0  0  0  0  0  0  0  0
    0.2180    1.5440    0.2380 H   0  0  0  0  0  0  0  0  0  0  0  0
    0.7340    4.2590   -0.8950 S   0  0  0  0  0  0  0  0  0  0  0  0
    0.3230    5.8360   -1.5920 C   0  0  0  0  0  0  0  0  0  0  0  0
   -0.2540    5.6680   -2.5240 H   0  0  0  0  0  0  0  0  0  0  0  0
   -0.3060    6.3980   -0.8690 H   0  0  0  0  0  0  0  0  0  0  0  0
    1.6080    6.6090   -1.8780 C   0  0  0  0  0  0  0  0  0  0  0  0
    2.1990    6.6280   -0.9330 H   0  0  0  0  0  0  0  0  0  0  0  0
    2.2190    6.0730   -2.6400 H   0  0  0  0  0  0  0  0  0  0  0  0
    1.2920    7.9830   -2.3090 N   0  0  0  0  0  0  0  0  0  0  0  0
    2.4310    8.8760   -2.0370 C   0  0  0  0  0  0  0  0  0  0  0  0
    2.1990    9.9110   -2.3700 H   0  0  0  0  0  0  0  0  0  0  0  0
    2.6240    8.9260   -0.9440 H   0  0  0  0  0  0  0  0  0  0  0  0
    3.3520    8.5240   -2.5540 H   0  0  0  0  0  0  0  0  0  0  0  0
    0.9710    8.0280   -3.7470 C   0  0  0  0  0  0  0  0  0  0  0  0
    0.7160    9.0670   -4.0500 H   0  0  0  0  0  0  0  0  0  0  0  0
    1.8270    7.6750   -4.3660 H   0  0  0  0  0  0  0  0  0  0  0  0
    0.0810    7.4050   -3.9700 H   0  0  0  0  0  0  0  0  0  0  0  0
  1  2  1  0  0  0  0
  1  6  2  0  0  0  0
  1 13  1  0  0  0  0
  2  3  2  0  0  0  0
  2 11  1  0  0  0  0
  3  4  1  0  0  0  0
  3  7  1  0  0  0  0
  4  5  2  0  0  0  0
  4  8  1  0  0  0  0
  5  6  1  0  0  0  0
  5  9  1  0  0  0  0
  6 10  1  0  0  0  0
 11 12  2  0  0  0  0
 12 13  1  0  0  0  0
 12 15  1  0  0  0  0
 13 14  1  0  0  0  0
 15 16  1  0  0  0  0
 16 17  1  0  0  0  0
 16 18  1  0  0  0  0
 16 19  1  0  0  0  0
 19 20  1  0  0  0  0
 19 21  1  0  0  0  0
 19 22  1  0  0  0  0
 22 23  1  0  0  0  0
 22 27  1  0  0  0  0
 23 24  1  0  0  0  0
 23 25  1  0  0  0  0
 23 26  1  0  0  0  0
 27 28  1  0  0  0  0
 27 29  1  0  0  0  0
 27 30  1  0  0  0  0
M  END
>  <s_m_entry_id>
57

>  <s_m_entry_name>
Bz

>  <no>
56

>  <R1>
H

>  <R2>
SCH2CH2N(CH3)2

>  <R3>
Cl

>  <R4>
H

>  <R5>
Cl

>  <R6>
H

>  <Tv>
7.1399999

>  <Gi>
7.6799998

$$$$
57
  MOE2011           3D
Structure written by MMmdl.
 30 31  0  0  0  0  0  0  0  0999 V2000
   -1.9550    1.7060    0.1080 C   0  0  0  0  0  0  0  0  0  0  0  0
   -2.7460    2.6920   -0.4220 C   0  0  0  0  0  0  0  0  0  0  0  0
   -4.0850    2.5840   -0.5000 C   0  0  0  0  0  0  0  0  0  0  0  0
   -4.7080    1.3270    0.0200 C   0  0  0  0  0  0  0  0  0  0  0  0
   -3.9200    0.3540    0.5430 C   0  0  0  0  0  0  0  0  0  0  0  0
   -2.4400    0.5530    0.5920 C   0  0  0  0  0  0  0  0  0  0  0  0
   -5.0730    3.8450   -1.1750 Br  0  0  0  0  0  0  0  0  0  0  0  0
   -5.7870    1.2020   -0.0250 H   0  0  0  0  0  0  0  0  0  0  0  0
   -4.6190   -1.1140    1.1530 Br  0  0  0  0  0  0  0  0  0  0  0  0
   -1.8400   -0.1340    0.9660 H   0  0  0  0  0  0  0  0  0  0  0  0
   -1.9850    3.7280   -0.8280 N   0  0  0  0  0  0  0  0  0  0  0  0
   -0.7280    3.3160   -0.5180 C   0  0  0  0  0  0  0  0  0  0  0  0
   -0.6740    2.0920    0.0510 N   0  0  0  0  0  0  0  0  0  0  0  0
    0.1810    1.5840    0.3660 H   0  0  0  0  0  0  0  0  0  0  0  0
    0.7070    4.2700   -0.8220 S   0  0  0  0  0  0  0  0  0  0  0  0
    0.3030    5.8230   -1.5770 C   0  0  0  0  0  0  0  0  0  0  0  0
   -0.2400    5.6220   -2.5230 H   0  0  0  0  0  0  0  0  0  0  0  0
   -0.3550    6.3970   -0.8910 H   0  0  0  0  0  0  0  0  0  0  0  0
    1.5890    6.6020   -1.8410 C   0  0  0  0  0  0  0  0  0  0  0  0
    2.1480    6.6530   -0.8780 H   0  0  0  0  0  0  0  0  0  0  0  0
    2.2310    6.0520   -2.5680 H   0  0  0  0  0  0  0  0  0  0  0  0
    1.2740    7.9600   -2.3210 N   0  0  0  0  0  0  0  0  0  0  0  0
    1.0010    7.9620   -3.7690 C   0  0  0  0  0  0  0  0  0  0  0  0
    0.1250    7.3230   -4.0040 H   0  0  0  0  0  0  0  0  0  0  0  0
    0.7450    8.9890   -4.1090 H   0  0  0  0  0  0  0  0  0  0  0  0
    1.8800    7.6010   -4.3490 H   0  0  0  0  0  0  0  0  0  0  0  0
    2.3940    8.8730   -2.0360 C   0  0  0  0  0  0  0  0  0  0  0  0
    2.1630    9.8950   -2.4060 H   0  0  0  0  0  0  0  0  0  0  0  0
    2.5510    8.9550   -0.9390 H   0  0  0  0  0  0  0  0  0  0  0  0
    3.3350    8.5170   -2.5130 H   0  0  0  0  0  0  0  0  0  0  0  0
  1  2  1  0  0  0  0
  1  6  2  0  0  0  0
  1 13  1  0  0  0  0
  2  3  2  0  0  0  0
  2 11  1  0  0  0  0
  3  4  1  0  0  0  0
  3  7  1  0  0  0  0
  4  5  2  0  0  0  0
  4  8  1  0  0  0  0
  5  6  1  0  0  0  0
  5  9  1  0  0  0  0
  6 10  1  0  0  0  0
 11 12  2  0  0  0  0
 12 13  1  0  0  0  0
 12 15  1  0  0  0  0
 13 14  1  0  0  0  0
 15 16  1  0  0  0  0
 16 17  1  0  0  0  0
 16 18  1  0  0  0  0
 16 19  1  0  0  0  0
 19 20  1  0  0  0  0
 19 21  1  0  0  0  0
 19 22  1  0  0  0  0
 22 23  1  0  0  0  0
 22 27  1  0  0  0  0
 23 24  1  0  0  0  0
 23 25  1  0  0  0  0
 23 26  1  0  0  0  0
 27 28  1  0  0  0  0
 27 29  1  0  0  0  0
 27 30  1  0  0  0  0
M  END
>  <s_m_entry_id>
58

>  <s_m_entry_name>
Bz

>  <no>
57

>  <R1>
H

>  <R2>
SCH2CH2N(CH3)2

>  <R3>
Br

>  <R4>
H

>  <R5>
Br

>  <R6>
H

>  <Tv>
6.5100002

>  <Gi>
7.54

$$$$
58
  MOE2011           3D
Structure written by MMmdl.
 36 37  0  0  0  0  0  0  0  0999 V2000
   -1.9000    1.8310   -0.0520 C   0  0  0  0  0  0  0  0  0  0  0  0
   -2.6570    2.8460   -0.5610 C   0  0  0  0  0  0  0  0  0  0  0  0
   -4.0470    2.7540   -0.6430 C   0  0  0  0  0  0  0  0  0  0  0  0
   -4.6540    1.5680   -0.1800 C   0  0  0  0  0  0  0  0  0  0  0  0
   -3.8650    0.5160    0.3480 C   0  0  0  0  0  0  0  0  0  0  0  0
   -2.4620    0.6450    0.4150 C   0  0  0  0  0  0  0  0  0  0  0  0
   -4.9250    3.9420   -1.2380 Cl  0  0  0  0  0  0  0  0  0  0  0  0
   -5.7320    1.4610   -0.2290 H   0  0  0  0  0  0  0  0  0  0  0  0
   -4.5640   -0.8170    0.8660 Cl  0  0  0  0  0  0  0  0  0  0  0  0
   -1.8950   -0.0720    0.7770 H   0  0  0  0  0  0  0  0  0  0  0  0
   -1.8690    3.8720   -0.9390 N   0  0  0  0  0  0  0  0  0  0  0  0
   -0.6250    3.4180   -0.6310 C   0  0  0  0  0  0  0  0  0  0  0  0
   -0.6090    2.1800   -0.0900 N   0  0  0  0  0  0  0  0  0  0  0  0
    0.2280    1.6380    0.2190 H   0  0  0  0  0  0  0  0  0  0  0  0
    0.8380    4.3380   -0.9040 S   0  0  0  0  0  0  0  0  0  0  0  0
    0.4810    5.9180   -1.6240 C   0  0  0  0  0  0  0  0  0  0  0  0
   -0.0640    5.7550   -2.5770 H   0  0  0  0  0  0  0  0  0  0  0  0
   -0.1660    6.4950   -0.9290 H   0  0  0  0  0  0  0  0  0  0  0  0
    1.7900    6.6690   -1.8630 C   0  0  0  0  0  0  0  0  0  0  0  0
    2.3280    6.6970   -0.8890 H   0  0  0  0  0  0  0  0  0  0  0  0
    2.4330    6.1160   -2.5850 H   0  0  0  0  0  0  0  0  0  0  0  0
    1.5190    8.0390   -2.3390 N   0  0  0  0  0  0  0  0  0  0  0  0
    2.7060    8.9040   -2.1390 C   0  0  0  0  0  0  0  0  0  0  0  0
    3.1500    8.7330   -1.1340 H   0  0  0  0  0  0  0  0  0  0  0  0
    3.4940    8.6820   -2.8930 H   0  0  0  0  0  0  0  0  0  0  0  0
    1.0600    8.0530   -3.7540 C   0  0  0  0  0  0  0  0  0  0  0  0
    1.7220    8.6590   -4.4120 H   0  0  0  0  0  0  0  0  0  0  0  0
    1.0430    7.0370   -4.2080 H   0  0  0  0  0  0  0  0  0  0  0  0
   -0.3470    8.6320   -3.8270 C   0  0  0  0  0  0  0  0  0  0  0  0
   -0.6940    8.6430   -4.8820 H   0  0  0  0  0  0  0  0  0  0  0  0
   -1.0480    8.0160   -3.2270 H   0  0  0  0  0  0  0  0  0  0  0  0
   -0.3560    9.6720   -3.4380 H   0  0  0  0  0  0  0  0  0  0  0  0
    2.3240   10.3830   -2.1920 C   0  0  0  0  0  0  0  0  0  0  0  0
    3.2030   11.0030   -1.9170 H   0  0  0  0  0  0  0  0  0  0  0  0
    2.0000   10.6750   -3.2120 H   0  0  0  0  0  0  0  0  0  0  0  0
    1.5020   10.5900   -1.4740 H   0  0  0  0  0  0  0  0  0  0  0  0
  1  2  1  0  0  0  0
  1  6  2  0  0  0  0
  1 13  1  0  0  0  0
  2  3  2  0  0  0  0
  2 11  1  0  0  0  0
  3  4  1  0  0  0  0
  3  7  1  0  0  0  0
  4  5  2  0  0  0  0
  4  8  1  0  0  0  0
  5  6  1  0  0  0  0
  5  9  1  0  0  0  0
  6 10  1  0  0  0  0
 11 12  2  0  0  0  0
 12 13  1  0  0  0  0
 12 15  1  0  0  0  0
 13 14  1  0  0  0  0
 15 16  1  0  0  0  0
 16 17  1  0  0  0  0
 16 18  1  0  0  0  0
 16 19  1  0  0  0  0
 19 20  1  0  0  0  0
 19 21  1  0  0  0  0
 19 22  1  0  0  0  0
 22 23  1  0  0  0  0
 22 26  1  0  0  0  0
 23 24  1  0  0  0  0
 23 25  1  0  0  0  0
 23 33  1  0  0  0  0
 26 27  1  0  0  0  0
 26 28  1  0  0  0  0
 26 29  1  0  0  0  0
 29 30  1  0  0  0  0
 29 31  1  0  0  0  0
 29 32  1  0  0  0  0
 33 34  1  0  0  0  0
 33 35  1  0  0  0  0
 33 36  1  0  0  0  0
M  END
>  <s_m_entry_id>
59

>  <s_m_entry_name>
Bz

>  <no>
58

>  <R1>
H

>  <R2>
SCH2CH2N(C2H5)2

>  <R3>
Cl

>  <R4>
H

>  <R5>
Cl

>  <R6>
H

>  <Tv>
7.3899999

>  <Gi>
7.7199998

$$$$
59
  MOE2011           3D
Structure written by MMmdl.
 36 37  0  0  0  0  0  0  0  0999 V2000
   -1.9490    1.8460    0.0070 C   0  0  0  0  0  0  0  0  0  0  0  0
   -2.6980    2.8500   -0.5510 C   0  0  0  0  0  0  0  0  0  0  0  0
   -4.0350    2.7750   -0.6730 C   0  0  0  0  0  0  0  0  0  0  0  0
   -4.7070    1.5360   -0.1710 C   0  0  0  0  0  0  0  0  0  0  0  0
   -3.9610    0.5450    0.3810 C   0  0  0  0  0  0  0  0  0  0  0  0
   -2.4780    0.7080    0.4780 C   0  0  0  0  0  0  0  0  0  0  0  0
   -4.9680    4.0590   -1.3840 Br  0  0  0  0  0  0  0  0  0  0  0  0
   -5.7860    1.4380   -0.2510 H   0  0  0  0  0  0  0  0  0  0  0  0
   -4.7170   -0.9020    0.9710 Br  0  0  0  0  0  0  0  0  0  0  0  0
   -1.9090    0.0070    0.8730 H   0  0  0  0  0  0  0  0  0  0  0  0
   -1.8970    3.8650   -0.9340 N   0  0  0  0  0  0  0  0  0  0  0  0
   -0.6620    3.4230   -0.5820 C   0  0  0  0  0  0  0  0  0  0  0  0
   -0.6580    2.2000   -0.0080 N   0  0  0  0  0  0  0  0  0  0  0  0
    0.1740    1.6720    0.3360 H   0  0  0  0  0  0  0  0  0  0  0  0
    0.8060    4.3390   -0.8410 S   0  0  0  0  0  0  0  0  0  0  0  0
    0.4640    5.8990   -1.6110 C   0  0  0  0  0  0  0  0  0  0  0  0
   -0.0560    5.7090   -2.5730 H   0  0  0  0  0  0  0  0  0  0  0  0
   -0.2020    6.4920   -0.9480 H   0  0  0  0  0  0  0  0  0  0  0  0
    1.7770    6.6470   -1.8370 C   0  0  0  0  0  0  0  0  0  0  0  0
    2.2900    6.7030   -0.8500 H   0  0  0  0  0  0  0  0  0  0  0  0
    2.4390    6.0770   -2.5270 H   0  0  0  0  0  0  0  0  0  0  0  0
    1.5160    8.0040   -2.3560 N   0  0  0  0  0  0  0  0  0  0  0  0
    1.0920    7.9790   -3.7810 C   0  0  0  0  0  0  0  0  0  0  0  0
    1.0890    6.9520   -4.2080 H   0  0  0  0  0  0  0  0  0  0  0  0
    1.7690    8.5700   -4.4380 H   0  0  0  0  0  0  0  0  0  0  0  0
    2.6940    8.8760   -2.1490 C   0  0  0  0  0  0  0  0  0  0  0  0
    3.1140    8.7330   -1.1280 H   0  0  0  0  0  0  0  0  0  0  0  0
    3.5020    8.6380   -2.8770 H   0  0  0  0  0  0  0  0  0  0  0  0
    2.3110   10.3520   -2.2500 C   0  0  0  0  0  0  0  0  0  0  0  0
    3.1810   10.9830   -1.9700 H   0  0  0  0  0  0  0  0  0  0  0  0
    2.0120   10.6170   -3.2850 H   0  0  0  0  0  0  0  0  0  0  0  0
    1.4710   10.5760   -1.5580 H   0  0  0  0  0  0  0  0  0  0  0  0
   -0.3150    8.5520   -3.9050 C   0  0  0  0  0  0  0  0  0  0  0  0
   -0.6350    8.5330   -4.9680 H   0  0  0  0  0  0  0  0  0  0  0  0
   -1.0290    7.9480   -3.3060 H   0  0  0  0  0  0  0  0  0  0  0  0
   -0.3360    9.6010   -3.5430 H   0  0  0  0  0  0  0  0  0  0  0  0
  1  2  1  0  0  0  0
  1  6  2  0  0  0  0
  1 13  1  0  0  0  0
  2  3  2  0  0  0  0
  2 11  1  0  0  0  0
  3  4  1  0  0  0  0
  3  7  1  0  0  0  0
  4  5  2  0  0  0  0
  4  8  1  0  0  0  0
  5  6  1  0  0  0  0
  5  9  1  0  0  0  0
  6 10  1  0  0  0  0
 11 12  2  0  0  0  0
 12 13  1  0  0  0  0
 12 15  1  0  0  0  0
 13 14  1  0  0  0  0
 15 16  1  0  0  0  0
 16 17  1  0  0  0  0
 16 18  1  0  0  0  0
 16 19  1  0  0  0  0
 19 20  1  0  0  0  0
 19 21  1  0  0  0  0
 19 22  1  0  0  0  0
 22 23  1  0  0  0  0
 22 26  1  0  0  0  0
 23 24  1  0  0  0  0
 23 25  1  0  0  0  0
 23 33  1  0  0  0  0
 26 27  1  0  0  0  0
 26 28  1  0  0  0  0
 26 29  1  0  0  0  0
 29 30  1  0  0  0  0
 29 31  1  0  0  0  0
 29 32  1  0  0  0  0
 33 34  1  0  0  0  0
 33 35  1  0  0  0  0
 33 36  1  0  0  0  0
M  END
>  <s_m_entry_id>
60

>  <s_m_entry_name>
Bz

>  <no>
59

>  <R1>
H

>  <R2>
SCH2CH2N(C2H5)2

>  <R3>
Br

>  <R4>
H

>  <R5>
Br

>  <R6>
H

>  <Tv>
7.5300002

>  <Gi>
7.46

$$$$
60
  MOE2011           3D
Structure written by MMmdl.
 33 34  0  0  0  0  0  0  0  0999 V2000
   -1.9350    1.6720   -0.0470 C   0  0  0  0  0  0  0  0  0  0  0  0
   -2.6280    2.7910   -0.4100 C   0  0  0  0  0  0  0  0  0  0  0  0
   -4.0230    2.8120   -0.4320 C   0  0  0  0  0  0  0  0  0  0  0  0
   -4.7040    1.6330   -0.0640 C   0  0  0  0  0  0  0  0  0  0  0  0
   -3.9800    0.4740    0.3120 C   0  0  0  0  0  0  0  0  0  0  0  0
   -2.5700    0.4900    0.3220 C   0  0  0  0  0  0  0  0  0  0  0  0
   -4.8270    4.1200   -0.8570 Cl  0  0  0  0  0  0  0  0  0  0  0  0
   -5.7880    1.6140   -0.0700 H   0  0  0  0  0  0  0  0  0  0  0  0
   -4.7630   -0.8490    0.7250 Cl  0  0  0  0  0  0  0  0  0  0  0  0
   -2.0480   -0.3030    0.5800 H   0  0  0  0  0  0  0  0  0  0  0  0
   -1.7760    3.7880   -0.7190 N   0  0  0  0  0  0  0  0  0  0  0  0
   -0.5620    3.2110   -0.5220 C   0  0  0  0  0  0  0  0  0  0  0  0
   -0.6220    1.9240   -0.1130 N   0  0  0  0  0  0  0  0  0  0  0  0
    0.1800    1.2920    0.0960 H   0  0  0  0  0  0  0  0  0  0  0  0
    0.9570    4.0420   -0.7700 S   0  0  0  0  0  0  0  0  0  0  0  0
    0.6860    5.7150   -1.3060 C   0  0  0  0  0  0  0  0  0  0  0  0
    0.1060    5.7010   -2.2540 H   0  0  0  0  0  0  0  0  0  0  0  0
    0.1010    6.2500   -0.5280 H   0  0  0  0  0  0  0  0  0  0  0  0
    2.0320    6.4000   -1.5220 C   0  0  0  0  0  0  0  0  0  0  0  0
    2.6060    6.3900   -0.5700 H   0  0  0  0  0  0  0  0  0  0  0  0
    2.6040    5.8300   -2.2850 H   0  0  0  0  0  0  0  0  0  0  0  0
    1.3080    7.8810   -2.9530 H   0  0  0  0  0  0  0  0  0  0  0  0
    1.8500    7.8480   -1.9800 C   0  0  0  0  0  0  0  0  0  0  0  0
    1.2050    8.3560   -1.2270 H   0  0  0  0  0  0  0  0  0  0  0  0
    3.1640    8.5180   -2.0710 N   0  0  0  0  0  0  0  0  0  0  0  0
    3.0120    9.9700   -1.8790 C   0  0  0  0  0  0  0  0  0  0  0  0
    2.6240   10.1810   -0.8590 H   0  0  0  0  0  0  0  0  0  0  0  0
    3.9980   10.4770   -1.9600 H   0  0  0  0  0  0  0  0  0  0  0  0
    2.3160   10.4050   -2.6310 H   0  0  0  0  0  0  0  0  0  0  0  0
    3.8000    8.2640   -3.3760 C   0  0  0  0  0  0  0  0  0  0  0  0
    4.8030    8.7430   -3.4120 H   0  0  0  0  0  0  0  0  0  0  0  0
    3.9610    7.1770   -3.5300 H   0  0  0  0  0  0  0  0  0  0  0  0
    3.1830    8.6610   -4.2130 H   0  0  0  0  0  0  0  0  0  0  0  0
  1  2  1  0  0  0  0
  1  6  2  0  0  0  0
  1 13  1  0  0  0  0
  2  3  2  0  0  0  0
  2 11  1  0  0  0  0
  3  4  1  0  0  0  0
  3  7  1  0  0  0  0
  4  5  2  0  0  0  0
  4  8  1  0  0  0  0
  5  6  1  0  0  0  0
  5  9  1  0  0  0  0
  6 10  1  0  0  0  0
 11 12  2  0  0  0  0
 12 13  1  0  0  0  0
 12 15  1  0  0  0  0
 13 14  1  0  0  0  0
 15 16  1  0  0  0  0
 16 17  1  0  0  0  0
 16 18  1  0  0  0  0
 16 19  1  0  0  0  0
 19 20  1  0  0  0  0
 19 21  1  0  0  0  0
 19 23  1  0  0  0  0
 22 23  1  0  0  0  0
 23 24  1  0  0  0  0
 23 25  1  0  0  0  0
 25 26  1  0  0  0  0
 25 30  1  0  0  0  0
 26 27  1  0  0  0  0
 26 28  1  0  0  0  0
 26 29  1  0  0  0  0
 30 31  1  0  0  0  0
 30 32  1  0  0  0  0
 30 33  1  0  0  0  0
M  END
>  <s_m_entry_id>
61

>  <s_m_entry_name>
Bz

>  <no>
60

>  <R1>
H

>  <R2>
SCH2CH2CH2N(CH3)2

>  <R3>
Cl

>  <R4>
H

>  <R5>
Cl

>  <R6>
H

>  <Tv>
7.0700002

>  <Gi>
7.1399999

$$$$
61
  MOE2011           3D
Structure written by MMmdl.
 33 34  0  0  0  0  0  0  0  0999 V2000
   -1.9660    1.6680   -0.0340 C   0  0  0  0  0  0  0  0  0  0  0  0
   -2.6590    2.7890   -0.4110 C   0  0  0  0  0  0  0  0  0  0  0  0
   -4.0030    2.8320   -0.4510 C   0  0  0  0  0  0  0  0  0  0  0  0
   -4.7460    1.5930   -0.0630 C   0  0  0  0  0  0  0  0  0  0  0  0
   -4.0550    0.4850    0.3090 C   0  0  0  0  0  0  0  0  0  0  0  0
   -2.5610    0.5210    0.3260 C   0  0  0  0  0  0  0  0  0  0  0  0
   -4.8640    4.2630   -0.9320 Br  0  0  0  0  0  0  0  0  0  0  0  0
   -5.8320    1.5870   -0.0820 H   0  0  0  0  0  0  0  0  0  0  0  0
   -4.8940   -0.9660    0.7640 Br  0  0  0  0  0  0  0  0  0  0  0  0
   -2.0310   -0.2660    0.5920 H   0  0  0  0  0  0  0  0  0  0  0  0
   -1.8000    3.7820   -0.7170 N   0  0  0  0  0  0  0  0  0  0  0  0
   -0.5880    3.2060   -0.5070 C   0  0  0  0  0  0  0  0  0  0  0  0
   -0.6530    1.9220   -0.0920 N   0  0  0  0  0  0  0  0  0  0  0  0
    0.1500    1.2930    0.1280 H   0  0  0  0  0  0  0  0  0  0  0  0
    0.9330    4.0360   -0.7470 S   0  0  0  0  0  0  0  0  0  0  0  0
    0.6660    5.7050   -1.2940 C   0  0  0  0  0  0  0  0  0  0  0  0
    0.0940    5.6860   -2.2470 H   0  0  0  0  0  0  0  0  0  0  0  0
    0.0750    6.2450   -0.5240 H   0  0  0  0  0  0  0  0  0  0  0  0
    2.0140    6.3890   -1.5040 C   0  0  0  0  0  0  0  0  0  0  0  0
    2.5810    6.3840   -0.5460 H   0  0  0  0  0  0  0  0  0  0  0  0
    2.5920    5.8150   -2.2580 H   0  0  0  0  0  0  0  0  0  0  0  0
    1.3010    7.8620   -2.9480 H   0  0  0  0  0  0  0  0  0  0  0  0
    1.8360    7.8350   -1.9710 C   0  0  0  0  0  0  0  0  0  0  0  0
    1.1840    8.3470   -1.2260 H   0  0  0  0  0  0  0  0  0  0  0  0
    3.1500    8.5040   -2.0550 N   0  0  0  0  0  0  0  0  0  0  0  0
    2.9970    9.9570   -1.8720 C   0  0  0  0  0  0  0  0  0  0  0  0
    2.6010   10.1740   -0.8570 H   0  0  0  0  0  0  0  0  0  0  0  0
    3.9840   10.4630   -1.9480 H   0  0  0  0  0  0  0  0  0  0  0  0
    2.3070   10.3880   -2.6320 H   0  0  0  0  0  0  0  0  0  0  0  0
    3.7980    8.2430   -3.3530 C   0  0  0  0  0  0  0  0  0  0  0  0
    4.8000    8.7220   -3.3840 H   0  0  0  0  0  0  0  0  0  0  0  0
    3.9590    7.1550   -3.4990 H   0  0  0  0  0  0  0  0  0  0  0  0
    3.1870    8.6350   -4.1980 H   0  0  0  0  0  0  0  0  0  0  0  0
  1  2  1  0  0  0  0
  1  6  2  0  0  0  0
  1 13  1  0  0  0  0
  2  3  2  0  0  0  0
  2 11  1  0  0  0  0
  3  4  1  0  0  0  0
  3  7  1  0  0  0  0
  4  5  2  0  0  0  0
  4  8  1  0  0  0  0
  5  6  1  0  0  0  0
  5  9  1  0  0  0  0
  6 10  1  0  0  0  0
 11 12  2  0  0  0  0
 12 13  1  0  0  0  0
 12 15  1  0  0  0  0
 13 14  1  0  0  0  0
 15 16  1  0  0  0  0
 16 17  1  0  0  0  0
 16 18  1  0  0  0  0
 16 19  1  0  0  0  0
 19 20  1  0  0  0  0
 19 21  1  0  0  0  0
 19 23  1  0  0  0  0
 22 23  1  0  0  0  0
 23 24  1  0  0  0  0
 23 25  1  0  0  0  0
 25 26  1  0  0  0  0
 25 30  1  0  0  0  0
 26 27  1  0  0  0  0
 26 28  1  0  0  0  0
 26 29  1  0  0  0  0
 30 31  1  0  0  0  0
 30 32  1  0  0  0  0
 30 33  1  0  0  0  0
M  END
>  <s_m_entry_id>
63

>  <s_m_entry_name>
Bz

>  <no>
61

>  <R1>
H

>  <R2>
SCH2CH2CH2N(CH3)2

>  <R3>
Br

>  <R4>
H

>  <R5>
Br

>  <R6>
H

>  <Tv>
7.9899998

>  <Gi>
7.6900001

$$$$
62
  MOE2011           3D
Structure written by MMmdl.
 37 39  0  0  0  0  0  0  0  0999 V2000
   -2.0570    1.4670    0.0100 C   0  0  0  0  0  0  0  0  0  0  0  0
   -2.7820    2.4410   -0.6130 C   0  0  0  0  0  0  0  0  0  0  0  0
   -4.1290    2.2590   -0.9330 C   0  0  0  0  0  0  0  0  0  0  0  0
   -4.7240    1.0270   -0.5900 C   0  0  0  0  0  0  0  0  0  0  0  0
   -3.9670    0.0190    0.0570 C   0  0  0  0  0  0  0  0  0  0  0  0
   -2.6080    0.2380    0.3640 C   0  0  0  0  0  0  0  0  0  0  0  0
   -4.9710    3.3980   -1.6600 Cl  0  0  0  0  0  0  0  0  0  0  0  0
   -5.7680    0.8510   -0.8230 H   0  0  0  0  0  0  0  0  0  0  0  0
   -4.6530   -1.3660    0.4370 Cl  0  0  0  0  0  0  0  0  0  0  0  0
   -2.0640   -0.4470    0.8120 H   0  0  0  0  0  0  0  0  0  0  0  0
   -2.0130    3.5230   -0.8420 N   0  0  0  0  0  0  0  0  0  0  0  0
   -0.8120    3.1450   -0.3300 C   0  0  0  0  0  0  0  0  0  0  0  0
   -0.8040    1.9000    0.1960 N   0  0  0  0  0  0  0  0  0  0  0  0
    0.0020    1.4090    0.6400 H   0  0  0  0  0  0  0  0  0  0  0  0
    0.6100    4.1640   -0.3390 S   0  0  0  0  0  0  0  0  0  0  0  0
    0.2780    5.7320   -1.0960 C   0  0  0  0  0  0  0  0  0  0  0  0
   -0.0430    5.5660   -2.1470 H   0  0  0  0  0  0  0  0  0  0  0  0
   -0.5440    6.2290   -0.5400 H   0  0  0  0  0  0  0  0  0  0  0  0
    1.5420    6.5820   -1.0660 C   0  0  0  0  0  0  0  0  0  0  0  0
    1.8680    6.7340   -0.0150 H   0  0  0  0  0  0  0  0  0  0  0  0
    2.3470    6.0070   -1.5770 H   0  0  0  0  0  0  0  0  0  0  0  0
    1.7950    9.5330    0.0680 C   0  0  0  0  0  0  0  0  0  0  0  0
    0.7390    8.9130   -0.8660 C   0  0  0  0  0  0  0  0  0  0  0  0
    2.4620    8.3520   -2.5160 C   0  0  0  0  0  0  0  0  0  0  0  0
    3.5650    8.8930   -1.5970 C   0  0  0  0  0  0  0  0  0  0  0  0
    3.0150   10.0150   -0.7170 C   0  0  0  0  0  0  0  0  0  0  0  0
    2.1120    8.8010    0.8400 H   0  0  0  0  0  0  0  0  0  0  0  0
    1.3440   10.3970    0.6030 H   0  0  0  0  0  0  0  0  0  0  0  0
    0.3000    9.7180   -1.4950 H   0  0  0  0  0  0  0  0  0  0  0  0
   -0.0940    8.5060   -0.2540 H   0  0  0  0  0  0  0  0  0  0  0  0
    2.8740    7.5450   -3.1600 H   0  0  0  0  0  0  0  0  0  0  0  0
    2.1340    9.1600   -3.2070 H   0  0  0  0  0  0  0  0  0  0  0  0
    3.9670    8.0750   -0.9600 H   0  0  0  0  0  0  0  0  0  0  0  0
    4.3990    9.2880   -2.2160 H   0  0  0  0  0  0  0  0  0  0  0  0
    2.7310   10.8830   -1.3520 H   0  0  0  0  0  0  0  0  0  0  0  0
    3.8030   10.3500   -0.0090 H   0  0  0  0  0  0  0  0  0  0  0  0
    1.2930    7.8640   -1.7540 N   0  0  0  0  0  0  0  0  0  0  0  0
  1  2  1  0  0  0  0
  1  6  2  0  0  0  0
  1 13  1  0  0  0  0
  2  3  2  0  0  0  0
  2 11  1  0  0  0  0
  3  4  1  0  0  0  0
  3  7  1  0  0  0  0
  4  5  2  0  0  0  0
  4  8  1  0  0  0  0
  5  6  1  0  0  0  0
  5  9  1  0  0  0  0
  6 10  1  0  0  0  0
 11 12  2  0  0  0  0
 12 13  1  0  0  0  0
 12 15  1  0  0  0  0
 13 14  1  0  0  0  0
 15 16  1  0  0  0  0
 16 17  1  0  0  0  0
 16 18  1  0  0  0  0
 16 19  1  0  0  0  0
 19 20  1  0  0  0  0
 19 21  1  0  0  0  0
 19 37  1  0  0  0  0
 22 23  1  0  0  0  0
 22 26  1  0  0  0  0
 22 27  1  0  0  0  0
 22 28  1  0  0  0  0
 23 29  1  0  0  0  0
 23 30  1  0  0  0  0
 23 37  1  0  0  0  0
 24 25  1  0  0  0  0
 24 31  1  0  0  0  0
 24 32  1  0  0  0  0
 24 37  1  0  0  0  0
 25 26  1  0  0  0  0
 25 33  1  0  0  0  0
 25 34  1  0  0  0  0
 26 35  1  0  0  0  0
 26 36  1  0  0  0  0
M  END
>  <s_m_entry_id>
64

>  <s_m_entry_name>
Bz

>  <no>
62

>  <R1>
H

>  <R2>
SCH2CH2-(N-piperidyl)

>  <R3>
Cl

>  <R4>
H

>  <R5>
Cl

>  <R6>
H

>  <Tv>
7.1399999

>  <Gi>
7.2600002

$$$$
63
  MOE2011           3D
Structure written by MMmdl.
 37 39  0  0  0  0  0  0  0  0999 V2000
   -2.0950    1.4640    0.0180 C   0  0  0  0  0  0  0  0  0  0  0  0
   -2.8210    2.4440   -0.6080 C   0  0  0  0  0  0  0  0  0  0  0  0
   -4.1200    2.2940   -0.9240 C   0  0  0  0  0  0  0  0  0  0  0  0
   -4.7720    0.9960   -0.5660 C   0  0  0  0  0  0  0  0  0  0  0  0
   -4.0490    0.0300    0.0530 C   0  0  0  0  0  0  0  0  0  0  0  0
   -2.6090    0.2770    0.3690 C   0  0  0  0  0  0  0  0  0  0  0  0
   -5.0250    3.5480   -1.7180 Br  0  0  0  0  0  0  0  0  0  0  0  0
   -5.8200    0.8360   -0.8050 H   0  0  0  0  0  0  0  0  0  0  0  0
   -4.7840   -1.4850    0.4790 Br  0  0  0  0  0  0  0  0  0  0  0  0
   -2.0570   -0.4050    0.8180 H   0  0  0  0  0  0  0  0  0  0  0  0
   -2.0430    3.5220   -0.8360 N   0  0  0  0  0  0  0  0  0  0  0  0
   -0.8440    3.1400   -0.3240 C   0  0  0  0  0  0  0  0  0  0  0  0
   -0.8400    1.8960    0.2020 N   0  0  0  0  0  0  0  0  0  0  0  0
   -0.0340    1.4040    0.6450 H   0  0  0  0  0  0  0  0  0  0  0  0
    0.5820    4.1540   -0.3360 S   0  0  0  0  0  0  0  0  0  0  0  0
    0.2540    5.7230   -1.0940 C   0  0  0  0  0  0  0  0  0  0  0  0
   -0.0700    5.5570   -2.1440 H   0  0  0  0  0  0  0  0  0  0  0  0
   -0.5650    6.2240   -0.5370 H   0  0  0  0  0  0  0  0  0  0  0  0
    1.5210    6.5680   -1.0670 C   0  0  0  0  0  0  0  0  0  0  0  0
    1.8500    6.7200   -0.0170 H   0  0  0  0  0  0  0  0  0  0  0  0
    2.3230    5.9890   -1.5790 H   0  0  0  0  0  0  0  0  0  0  0  0
    1.7880    9.5200    0.0640 C   0  0  0  0  0  0  0  0  0  0  0  0
    0.7270    8.9020   -0.8680 C   0  0  0  0  0  0  0  0  0  0  0  0
    2.4450    8.3330   -2.5210 C   0  0  0  0  0  0  0  0  0  0  0  0
    3.5520    8.8710   -1.6050 C   0  0  0  0  0  0  0  0  0  0  0  0
    3.0080    9.9960   -0.7250 C   0  0  0  0  0  0  0  0  0  0  0  0
    2.1050    8.7870    0.8350 H   0  0  0  0  0  0  0  0  0  0  0  0
    1.3410   10.3860    0.5980 H   0  0  0  0  0  0  0  0  0  0  0  0
    0.2900    9.7080   -1.4960 H   0  0  0  0  0  0  0  0  0  0  0  0
   -0.1060    8.5000   -0.2530 H   0  0  0  0  0  0  0  0  0  0  0  0
    2.8520    7.5240   -3.1660 H   0  0  0  0  0  0  0  0  0  0  0  0
    2.1170    9.1410   -3.2120 H   0  0  0  0  0  0  0  0  0  0  0  0
    3.9520    8.0520   -0.9690 H   0  0  0  0  0  0  0  0  0  0  0  0
    4.3860    9.2620   -2.2260 H   0  0  0  0  0  0  0  0  0  0  0  0
    2.7250   10.8640   -1.3610 H   0  0  0  0  0  0  0  0  0  0  0  0
    3.7990   10.3290   -0.0190 H   0  0  0  0  0  0  0  0  0  0  0  0
    1.2760    7.8500   -1.7560 N   0  0  0  0  0  0  0  0  0  0  0  0
  1  2  1  0  0  0  0
  1  6  2  0  0  0  0
  1 13  1  0  0  0  0
  2  3  2  0  0  0  0
  2 11  1  0  0  0  0
  3  4  1  0  0  0  0
  3  7  1  0  0  0  0
  4  5  2  0  0  0  0
  4  8  1  0  0  0  0
  5  6  1  0  0  0  0
  5  9  1  0  0  0  0
  6 10  1  0  0  0  0
 11 12  2  0  0  0  0
 12 13  1  0  0  0  0
 12 15  1  0  0  0  0
 13 14  1  0  0  0  0
 15 16  1  0  0  0  0
 16 17  1  0  0  0  0
 16 18  1  0  0  0  0
 16 19  1  0  0  0  0
 19 20  1  0  0  0  0
 19 21  1  0  0  0  0
 19 37  1  0  0  0  0
 22 23  1  0  0  0  0
 22 26  1  0  0  0  0
 22 27  1  0  0  0  0
 22 28  1  0  0  0  0
 23 29  1  0  0  0  0
 23 30  1  0  0  0  0
 23 37  1  0  0  0  0
 24 25  1  0  0  0  0
 24 31  1  0  0  0  0
 24 32  1  0  0  0  0
 24 37  1  0  0  0  0
 25 26  1  0  0  0  0
 25 33  1  0  0  0  0
 25 34  1  0  0  0  0
 26 35  1  0  0  0  0
 26 36  1  0  0  0  0
M  END
>  <s_m_entry_id>
66

>  <s_m_entry_name>
Bz

>  <no>
63

>  <R1>
H

>  <R2>
SCH2CH2-(N-piperidyl)

>  <R3>
Br

>  <R4>
H

>  <R5>
Br

>  <R6>
H

>  <Tv>
7.6900001

>  <Gi>
6.9000001

$$$$
64
  MOE2011           3D
Structure written by MMmdl.
 35 37  0  0  0  0  0  0  0  0999 V2000
   -2.0860    1.4580    0.0050 C   0  0  0  0  0  0  0  0  0  0  0  0
   -2.8100    2.4380   -0.6100 C   0  0  0  0  0  0  0  0  0  0  0  0
   -4.1600    2.2660   -0.9210 C   0  0  0  0  0  0  0  0  0  0  0  0
   -4.7600    1.0360   -0.5780 C   0  0  0  0  0  0  0  0  0  0  0  0
   -4.0050    0.0220    0.0600 C   0  0  0  0  0  0  0  0  0  0  0  0
   -2.6430    0.2320    0.3590 C   0  0  0  0  0  0  0  0  0  0  0  0
   -5.0000    3.4130   -1.6390 Cl  0  0  0  0  0  0  0  0  0  0  0  0
   -5.8070    0.8680   -0.8050 H   0  0  0  0  0  0  0  0  0  0  0  0
   -4.6970   -1.3600    0.4410 Cl  0  0  0  0  0  0  0  0  0  0  0  0
   -2.1000   -0.4580    0.8020 H   0  0  0  0  0  0  0  0  0  0  0  0
   -2.0360    3.5170   -0.8400 N   0  0  0  0  0  0  0  0  0  0  0  0
   -0.8340    3.1300   -0.3380 C   0  0  0  0  0  0  0  0  0  0  0  0
   -0.8300    1.8830    0.1840 N   0  0  0  0  0  0  0  0  0  0  0  0
   -0.0240    1.3860    0.6210 H   0  0  0  0  0  0  0  0  0  0  0  0
    0.5940    4.1400   -0.3540 S   0  0  0  0  0  0  0  0  0  0  0  0
    0.2660    5.7130   -1.1040 C   0  0  0  0  0  0  0  0  0  0  0  0
   -0.0650    5.5520   -2.1520 H   0  0  0  0  0  0  0  0  0  0  0  0
   -0.5460    6.2140   -0.5390 H   0  0  0  0  0  0  0  0  0  0  0  0
    1.5380    6.5540   -1.0830 C   0  0  0  0  0  0  0  0  0  0  0  0
    1.8780    6.6950   -0.0340 H   0  0  0  0  0  0  0  0  0  0  0  0
    2.3310    5.9750   -1.6090 H   0  0  0  0  0  0  0  0  0  0  0  0
    1.8850    9.5160    0.0140 C   0  0  0  0  0  0  0  0  0  0  0  0
    0.7670    8.8800   -0.8360 C   0  0  0  0  0  0  0  0  0  0  0  0
    2.4670    8.3440   -2.4900 C   0  0  0  0  0  0  0  0  0  0  0  0
    3.5020    8.9540   -1.5350 C   0  0  0  0  0  0  0  0  0  0  0  0
    2.2800    8.8000    0.7680 H   0  0  0  0  0  0  0  0  0  0  0  0
    1.4510   10.3650    0.5830 H   0  0  0  0  0  0  0  0  0  0  0  0
    0.2800    9.6770   -1.4370 H   0  0  0  0  0  0  0  0  0  0  0  0
   -0.0140    8.4620   -0.1650 H   0  0  0  0  0  0  0  0  0  0  0  0
    2.9340    7.5390   -3.0980 H   0  0  0  0  0  0  0  0  0  0  0  0
    2.1370    9.1270   -3.2080 H   0  0  0  0  0  0  0  0  0  0  0  0
    3.9250    8.1770   -0.8590 H   0  0  0  0  0  0  0  0  0  0  0  0
    4.3430    9.3590   -2.1360 H   0  0  0  0  0  0  0  0  0  0  0  0
    1.2880    7.8430   -1.7560 N   0  0  0  0  0  0  0  0  0  0  0  0
    2.9260   10.0140   -0.8000 O   0  0  0  0  0  0  0  0  0  0  0  0
  1  2  1  0  0  0  0
  1  6  2  0  0  0  0
  1 13  1  0  0  0  0
  2  3  2  0  0  0  0
  2 11  1  0  0  0  0
  3  4  1  0  0  0  0
  3  7  1  0  0  0  0
  4  5  2  0  0  0  0
  4  8  1  0  0  0  0
  5  6  1  0  0  0  0
  5  9  1  0  0  0  0
  6 10  1  0  0  0  0
 11 12  2  0  0  0  0
 12 13  1  0  0  0  0
 12 15  1  0  0  0  0
 13 14  1  0  0  0  0
 15 16  1  0  0  0  0
 16 17  1  0  0  0  0
 16 18  1  0  0  0  0
 16 19  1  0  0  0  0
 19 20  1  0  0  0  0
 19 21  1  0  0  0  0
 19 34  1  0  0  0  0
 22 23  1  0  0  0  0
 22 26  1  0  0  0  0
 22 27  1  0  0  0  0
 22 35  1  0  0  0  0
 23 28  1  0  0  0  0
 23 29  1  0  0  0  0
 23 34  1  0  0  0  0
 24 25  1  0  0  0  0
 24 30  1  0  0  0  0
 24 31  1  0  0  0  0
 24 34  1  0  0  0  0
 25 32  1  0  0  0  0
 25 33  1  0  0  0  0
 25 35  1  0  0  0  0
M  END
>  <s_m_entry_id>
67

>  <s_m_entry_name>
Bz

>  <no>
64

>  <R1>
H

>  <R2>
SCH2CH2-(N-morpholinyl)

>  <R3>
Cl

>  <R4>
H

>  <R5>
Cl

>  <R6>
H

>  <Tv>
7.29

>  <Gi>
7.4099998

$$$$
65
  MOE2011           3D
Structure written by MMmdl.
 35 37  0  0  0  0  0  0  0  0999 V2000
   -2.1280    1.4580    0.0180 C   0  0  0  0  0  0  0  0  0  0  0  0
   -2.8500    2.4430   -0.6060 C   0  0  0  0  0  0  0  0  0  0  0  0
   -4.1500    2.3010   -0.9170 C   0  0  0  0  0  0  0  0  0  0  0  0
   -4.8100    1.0080   -0.5570 C   0  0  0  0  0  0  0  0  0  0  0  0
   -4.0910    0.0360    0.0600 C   0  0  0  0  0  0  0  0  0  0  0  0
   -2.6490    0.2740    0.3710 C   0  0  0  0  0  0  0  0  0  0  0  0
   -5.0500    3.5620   -1.7080 Br  0  0  0  0  0  0  0  0  0  0  0  0
   -5.8600    0.8550   -0.7920 H   0  0  0  0  0  0  0  0  0  0  0  0
   -4.8340   -1.4730    0.4880 Br  0  0  0  0  0  0  0  0  0  0  0  0
   -2.1000   -0.4110    0.8180 H   0  0  0  0  0  0  0  0  0  0  0  0
   -2.0660    3.5150   -0.8360 N   0  0  0  0  0  0  0  0  0  0  0  0
   -0.8670    3.1260   -0.3290 C   0  0  0  0  0  0  0  0  0  0  0  0
   -0.8700    1.8820    0.1980 N   0  0  0  0  0  0  0  0  0  0  0  0
   -0.0650    1.3850    0.6380 H   0  0  0  0  0  0  0  0  0  0  0  0
    0.5650    4.1310   -0.3450 S   0  0  0  0  0  0  0  0  0  0  0  0
    0.2440    5.7020   -1.1030 C   0  0  0  0  0  0  0  0  0  0  0  0
   -0.0850    5.5380   -2.1510 H   0  0  0  0  0  0  0  0  0  0  0  0
   -0.5680    6.2080   -0.5420 H   0  0  0  0  0  0  0  0  0  0  0  0
    1.5180    6.5380   -1.0820 C   0  0  0  0  0  0  0  0  0  0  0  0
    1.8570    6.6820   -0.0330 H   0  0  0  0  0  0  0  0  0  0  0  0
    2.3110    5.9550   -1.6030 H   0  0  0  0  0  0  0  0  0  0  0  0
    1.8730    9.5030    0.0040 C   0  0  0  0  0  0  0  0  0  0  0  0
    0.7560    8.8680   -0.8470 C   0  0  0  0  0  0  0  0  0  0  0  0
    2.4580    8.3200   -2.4950 C   0  0  0  0  0  0  0  0  0  0  0  0
    3.4920    8.9300   -1.5390 C   0  0  0  0  0  0  0  0  0  0  0  0
    2.2640    8.7900    0.7620 H   0  0  0  0  0  0  0  0  0  0  0  0
    1.4400   10.3560    0.5680 H   0  0  0  0  0  0  0  0  0  0  0  0
    0.2720    9.6650   -1.4530 H   0  0  0  0  0  0  0  0  0  0  0  0
   -0.0290    8.4560   -0.1770 H   0  0  0  0  0  0  0  0  0  0  0  0
    2.9240    7.5100   -3.0980 H   0  0  0  0  0  0  0  0  0  0  0  0
    2.1330    9.1010   -3.2160 H   0  0  0  0  0  0  0  0  0  0  0  0
    3.9110    8.1540   -0.8580 H   0  0  0  0  0  0  0  0  0  0  0  0
    4.3370    9.3290   -2.1390 H   0  0  0  0  0  0  0  0  0  0  0  0
    1.2750    7.8260   -1.7610 N   0  0  0  0  0  0  0  0  0  0  0  0
    2.9180    9.9950   -0.8100 O   0  0  0  0  0  0  0  0  0  0  0  0
  1  2  1  0  0  0  0
  1  6  2  0  0  0  0
  1 13  1  0  0  0  0
  2  3  2  0  0  0  0
  2 11  1  0  0  0  0
  3  4  1  0  0  0  0
  3  7  1  0  0  0  0
  4  5  2  0  0  0  0
  4  8  1  0  0  0  0
  5  6  1  0  0  0  0
  5  9  1  0  0  0  0
  6 10  1  0  0  0  0
 11 12  2  0  0  0  0
 12 13  1  0  0  0  0
 12 15  1  0  0  0  0
 13 14  1  0  0  0  0
 15 16  1  0  0  0  0
 16 17  1  0  0  0  0
 16 18  1  0  0  0  0
 16 19  1  0  0  0  0
 19 20  1  0  0  0  0
 19 21  1  0  0  0  0
 19 34  1  0  0  0  0
 22 23  1  0  0  0  0
 22 26  1  0  0  0  0
 22 27  1  0  0  0  0
 22 35  1  0  0  0  0
 23 28  1  0  0  0  0
 23 29  1  0  0  0  0
 23 34  1  0  0  0  0
 24 25  1  0  0  0  0
 24 30  1  0  0  0  0
 24 31  1  0  0  0  0
 24 34  1  0  0  0  0
 25 32  1  0  0  0  0
 25 33  1  0  0  0  0
 25 35  1  0  0  0  0
M  END
>  <s_m_entry_id>
68

>  <s_m_entry_name>
Bz

>  <no>
65

>  <R1>
H

>  <R2>
SCH2CH2-(N-morpholinyl)

>  <R3>
Br

>  <R4>
H

>  <R5>
Br

>  <R6>
H

>  <Tv>
7.23

>  <Gi>
7.23

$$$$
66
  MOE2011           3D
Structure written by MMmdl.
 34 36  0  0  0  0  0  0  0  0999 V2000
   -1.8710    1.6300   -0.0270 C   0  0  0  0  0  0  0  0  0  0  0  0
   -2.6460    2.7120   -0.3290 C   0  0  0  0  0  0  0  0  0  0  0  0
   -4.0340    2.6830   -0.1810 C   0  0  0  0  0  0  0  0  0  0  0  0
   -4.6180    1.4900    0.2930 C   0  0  0  0  0  0  0  0  0  0  0  0
   -3.8090    0.3690    0.6050 C   0  0  0  0  0  0  0  0  0  0  0  0
   -2.4100    0.4360    0.4430 C   0  0  0  0  0  0  0  0  0  0  0  0
   -4.9330    3.9490   -0.5340 Cl  0  0  0  0  0  0  0  0  0  0  0  0
   -5.6930    1.4320    0.4200 H   0  0  0  0  0  0  0  0  0  0  0  0
   -4.4830   -0.9700    1.1400 Cl  0  0  0  0  0  0  0  0  0  0  0  0
   -1.8300   -0.3300    0.6530 H   0  0  0  0  0  0  0  0  0  0  0  0
   -1.8770    3.7320   -0.7610 N   0  0  0  0  0  0  0  0  0  0  0  0
   -0.6270    3.2040   -0.7000 C   0  0  0  0  0  0  0  0  0  0  0  0
   -0.5870    1.9280   -0.2580 N   0  0  0  0  0  0  0  0  0  0  0  0
    0.2600    1.3320   -0.1340 H   0  0  0  0  0  0  0  0  0  0  0  0
    0.8160    4.0810   -1.1490 S   0  0  0  0  0  0  0  0  0  0  0  0
    0.4110    5.7300   -1.6850 C   0  0  0  0  0  0  0  0  0  0  0  0
   -0.2710    5.6570   -2.5590 H   0  0  0  0  0  0  0  0  0  0  0  0
   -0.1020    6.2540   -0.8510 H   0  0  0  0  0  0  0  0  0  0  0  0
    1.6890    6.4790   -2.0730 C   0  0  0  0  0  0  0  0  0  0  0  0
    2.3670    6.5010   -1.1920 H   0  0  0  0  0  0  0  0  0  0  0  0
    2.2000    5.9110   -2.8820 H   0  0  0  0  0  0  0  0  0  0  0  0
    1.2340   10.5740   -3.4590 C   0  0  0  0  0  0  0  0  0  0  0  0
    0.0960    9.8330   -3.0870 C   0  0  0  0  0  0  0  0  0  0  0  0
    0.2180    8.5160   -2.6390 C   0  0  0  0  0  0  0  0  0  0  0  0
    1.4840    7.9030   -2.5500 C   0  0  0  0  0  0  0  0  0  0  0  0
    2.6180    8.6430   -2.9210 C   0  0  0  0  0  0  0  0  0  0  0  0
    2.4970    9.9610   -3.3690 C   0  0  0  0  0  0  0  0  0  0  0  0
   -0.8920   10.2720   -3.1430 H   0  0  0  0  0  0  0  0  0  0  0  0
   -0.5980    8.0330   -2.3900 H   0  0  0  0  0  0  0  0  0  0  0  0
    3.5120    8.2350   -2.8670 H   0  0  0  0  0  0  0  0  0  0  0  0
    3.3110   10.4520   -3.6210 H   0  0  0  0  0  0  0  0  0  0  0  0
    1.1130   11.8710   -3.9000 N   0  3  0  0  0  0  0  0  0  0  0  0
   -0.0850   12.4560   -3.9850 O   0  5  0  0  0  0  0  0  0  0  0  0
    2.1910   12.5760   -4.2530 O   0  0  0  0  0  0  0  0  0  0  0  0
  1  2  1  0  0  0  0
  1  6  2  0  0  0  0
  1 13  1  0  0  0  0
  2  3  2  0  0  0  0
  2 11  1  0  0  0  0
  3  4  1  0  0  0  0
  3  7  1  0  0  0  0
  4  5  2  0  0  0  0
  4  8  1  0  0  0  0
  5  6  1  0  0  0  0
  5  9  1  0  0  0  0
  6 10  1  0  0  0  0
 11 12  2  0  0  0  0
 12 13  1  0  0  0  0
 12 15  1  0  0  0  0
 13 14  1  0  0  0  0
 15 16  1  0  0  0  0
 16 17  1  0  0  0  0
 16 18  1  0  0  0  0
 16 19  1  0  0  0  0
 19 20  1  0  0  0  0
 19 21  1  0  0  0  0
 19 25  1  0  0  0  0
 22 23  1  0  0  0  0
 22 27  2  0  0  0  0
 22 32  1  0  0  0  0
 23 24  2  0  0  0  0
 23 28  1  0  0  0  0
 24 25  1  0  0  0  0
 24 29  1  0  0  0  0
 25 26  2  0  0  0  0
 26 27  1  0  0  0  0
 26 30  1  0  0  0  0
 27 31  1  0  0  0  0
 32 33  1  0  0  0  0
 32 34  2  0  0  0  0
M  CHG  1  32   1
M  CHG  1  33  -1
M  END
>  <s_m_entry_id>
69

>  <s_m_entry_name>
Bz

>  <no>
66

>  <R1>
H

>  <R2>
SCH2CH2-(p-nitrophenyl)

>  <R3>
Cl

>  <R4>
H

>  <R5>
Cl

>  <R6>
H

>  <Tv>
7.96

>  <Gi>
7.0900002

$$$$
67
  MOE2011           3D
Structure written by MMmdl.
 34 36  0  0  0  0  0  0  0  0999 V2000
   -1.9260    1.6200   -0.0440 C   0  0  0  0  0  0  0  0  0  0  0  0
   -2.6880    2.7250   -0.3250 C   0  0  0  0  0  0  0  0  0  0  0  0
   -4.0250    2.7390   -0.1750 C   0  0  0  0  0  0  0  0  0  0  0  0
   -4.6790    1.4880    0.3200 C   0  0  0  0  0  0  0  0  0  0  0  0
   -3.9190    0.3980    0.5960 C   0  0  0  0  0  0  0  0  0  0  0  0
   -2.4380    0.4650    0.4020 C   0  0  0  0  0  0  0  0  0  0  0  0
   -4.9760    4.1490   -0.5360 Br  0  0  0  0  0  0  0  0  0  0  0  0
   -5.7570    1.4590    0.4540 H   0  0  0  0  0  0  0  0  0  0  0  0
   -4.6540   -1.0670    1.1710 Br  0  0  0  0  0  0  0  0  0  0  0  0
   -1.8590   -0.3090    0.5940 H   0  0  0  0  0  0  0  0  0  0  0  0
   -1.9030    3.7330   -0.7530 N   0  0  0  0  0  0  0  0  0  0  0  0
   -0.6610    3.1830   -0.7130 C   0  0  0  0  0  0  0  0  0  0  0  0
   -0.6390    1.9020   -0.2870 N   0  0  0  0  0  0  0  0  0  0  0  0
    0.2000    1.2920   -0.1800 H   0  0  0  0  0  0  0  0  0  0  0  0
    0.7900    4.0420   -1.1680 S   0  0  0  0  0  0  0  0  0  0  0  0
    0.3960    5.7010   -1.6780 C   0  0  0  0  0  0  0  0  0  0  0  0
   -0.2990    5.6460   -2.5430 H   0  0  0  0  0  0  0  0  0  0  0  0
   -0.1000    6.2190   -0.8300 H   0  0  0  0  0  0  0  0  0  0  0  0
    1.6760    6.4430   -2.0740 C   0  0  0  0  0  0  0  0  0  0  0  0
    2.3660    6.4480   -1.2020 H   0  0  0  0  0  0  0  0  0  0  0  0
    2.1700    5.8820   -2.8970 H   0  0  0  0  0  0  0  0  0  0  0  0
    1.2280   10.5590   -3.3990 C   0  0  0  0  0  0  0  0  0  0  0  0
    0.0920    9.8210   -3.0200 C   0  0  0  0  0  0  0  0  0  0  0  0
    0.2110    8.4970   -2.5910 C   0  0  0  0  0  0  0  0  0  0  0  0
    1.4740    7.8750   -2.5300 C   0  0  0  0  0  0  0  0  0  0  0  0
    2.6080    8.6120   -2.9070 C   0  0  0  0  0  0  0  0  0  0  0  0
    2.4890    9.9360   -3.3370 C   0  0  0  0  0  0  0  0  0  0  0  0
   -0.8950   10.2670   -3.0550 H   0  0  0  0  0  0  0  0  0  0  0  0
   -0.6050    8.0170   -2.3360 H   0  0  0  0  0  0  0  0  0  0  0  0
    3.4990    8.1970   -2.8720 H   0  0  0  0  0  0  0  0  0  0  0  0
    3.3020   10.4250   -3.5940 H   0  0  0  0  0  0  0  0  0  0  0  0
    1.1100   11.8620   -3.8210 N   0  3  0  0  0  0  0  0  0  0  0  0
   -0.0860   12.4560   -3.8810 O   0  5  0  0  0  0  0  0  0  0  0  0
    2.1870   12.5650   -4.1810 O   0  0  0  0  0  0  0  0  0  0  0  0
  1  2  1  0  0  0  0
  1  6  2  0  0  0  0
  1 13  1  0  0  0  0
  2  3  2  0  0  0  0
  2 11  1  0  0  0  0
  3  4  1  0  0  0  0
  3  7  1  0  0  0  0
  4  5  2  0  0  0  0
  4  8  1  0  0  0  0
  5  6  1  0  0  0  0
  5  9  1  0  0  0  0
  6 10  1  0  0  0  0
 11 12  2  0  0  0  0
 12 13  1  0  0  0  0
 12 15  1  0  0  0  0
 13 14  1  0  0  0  0
 15 16  1  0  0  0  0
 16 17  1  0  0  0  0
 16 18  1  0  0  0  0
 16 19  1  0  0  0  0
 19 20  1  0  0  0  0
 19 21  1  0  0  0  0
 19 25  1  0  0  0  0
 22 23  1  0  0  0  0
 22 27  2  0  0  0  0
 22 32  1  0  0  0  0
 23 24  2  0  0  0  0
 23 28  1  0  0  0  0
 24 25  1  0  0  0  0
 24 29  1  0  0  0  0
 25 26  2  0  0  0  0
 26 27  1  0  0  0  0
 26 30  1  0  0  0  0
 27 31  1  0  0  0  0
 32 33  1  0  0  0  0
 32 34  2  0  0  0  0
M  CHG  1  32   1
M  CHG  1  33  -1
M  END
>  <s_m_entry_id>
71

>  <s_m_entry_name>
Bz

>  <no>
67

>  <R1>
H

>  <R2>
SCH2CH2-(p-nitrophenyl)

>  <R3>
Br

>  <R4>
H

>  <R5>
Br

>  <R6>
H

>  <Tv>
8.4799995

>  <Gi>
7.4299998

$$$$
68
  MOE2011           3D
Structure written by MMmdl.
 29 31  0  0  0  0  0  0  0  0999 V2000
   -1.8690    1.7960    0.0510 C   0  0  0  0  0  0  0  0  0  0  0  0
   -2.5800    2.8250   -0.4920 C   0  0  0  0  0  0  0  0  0  0  0  0
   -3.9730    2.8220   -0.5140 C   0  0  0  0  0  0  0  0  0  0  0  0
   -4.6340    1.7120    0.0470 C   0  0  0  0  0  0  0  0  0  0  0  0
   -3.8940    0.6460    0.6100 C   0  0  0  0  0  0  0  0  0  0  0  0
   -2.4860    0.6810    0.6150 C   0  0  0  0  0  0  0  0  0  0  0  0
   -4.4780    3.5680   -0.9080 H   0  0  0  0  0  0  0  0  0  0  0  0
   -5.7160    1.6750    0.0480 H   0  0  0  0  0  0  0  0  0  0  0  0
   -4.3650   -0.1240    0.9990 H   0  0  0  0  0  0  0  0  0  0  0  0
   -1.9580   -0.0520    1.0020 H   0  0  0  0  0  0  0  0  0  0  0  0
   -1.7500    3.7720   -0.9680 N   0  0  0  0  0  0  0  0  0  0  0  0
   -0.5240    3.2580   -0.6810 C   0  0  0  0  0  0  0  0  0  0  0  0
   -0.5610    2.0560   -0.0620 N   0  0  0  0  0  0  0  0  0  0  0  0
    0.2530    1.4820    0.2470 H   0  0  0  0  0  0  0  0  0  0  0  0
    0.9810    4.0610   -1.0730 S   0  0  0  0  0  0  0  0  0  0  0  0
    0.7170    5.6130   -1.8780 C   0  0  0  0  0  0  0  0  0  0  0  0
    0.1020    5.4520   -2.7890 H   0  0  0  0  0  0  0  0  0  0  0  0
    0.1780    6.2930   -1.1850 H   0  0  0  0  0  0  0  0  0  0  0  0
    2.0690    6.2050   -2.2500 C   0  0  0  0  0  0  0  0  0  0  0  0
    2.7080    6.2700   -1.3410 H   0  0  0  0  0  0  0  0  0  0  0  0
    2.5830    5.5540   -2.9900 H   0  0  0  0  0  0  0  0  0  0  0  0
    2.2750    8.7030   -2.2770 C   0  0  0  0  0  0  0  0  0  0  0  0
    1.3130    7.8410   -3.9900 C   0  0  0  0  0  0  0  0  0  0  0  0
    1.3590    9.2090   -4.1340 C   0  0  0  0  0  0  0  0  0  0  0  0
    1.8880    7.5320   -2.8170 N   0  0  0  0  0  0  0  0  0  0  0  0
    1.9630    9.7560   -3.0580 N   0  0  0  0  0  0  0  0  0  0  0  0
    2.7300    8.7860   -1.4100 H   0  0  0  0  0  0  0  0  0  0  0  0
    0.8930    7.1280   -4.6880 H   0  0  0  0  0  0  0  0  0  0  0  0
    0.9770    9.7760   -4.9720 H   0  0  0  0  0  0  0  0  0  0  0  0
  1  2  1  0  0  0  0
  1  6  2  0  0  0  0
  1 13  1  0  0  0  0
  2  3  2  0  0  0  0
  2 11  1  0  0  0  0
  3  4  1  0  0  0  0
  3  7  1  0  0  0  0
  4  5  2  0  0  0  0
  4  8  1  0  0  0  0
  5  6  1  0  0  0  0
  5  9  1  0  0  0  0
  6 10  1  0  0  0  0
 11 12  2  0  0  0  0
 12 13  1  0  0  0  0
 12 15  1  0  0  0  0
 13 14  1  0  0  0  0
 15 16  1  0  0  0  0
 16 17  1  0  0  0  0
 16 18  1  0  0  0  0
 16 19  1  0  0  0  0
 19 20  1  0  0  0  0
 19 21  1  0  0  0  0
 19 25  1  0  0  0  0
 22 25  1  0  0  0  0
 22 26  2  0  0  0  0
 22 27  1  0  0  0  0
 23 24  2  0  0  0  0
 23 25  1  0  0  0  0
 23 28  1  0  0  0  0
 24 26  1  0  0  0  0
 24 29  1  0  0  0  0
M  END
>  <s_m_entry_id>
72

>  <s_m_entry_name>
Bz

>  <no>
68

>  <R1>
H

>  <R2>
SCH2CH2-(1H-imidazolyl)

>  <R3>
H

>  <R4>
H

>  <R5>
H

>  <R6>
H

>  <Tv>
6.75

>  <Gi>
6.9299998

$$$$
69
  MOE2011           3D
Structure written by MMmdl.
 29 31  0  0  0  0  0  0  0  0999 V2000
   -1.8890    1.7940    0.0600 C   0  0  0  0  0  0  0  0  0  0  0  0
   -2.5990    2.8210   -0.4890 C   0  0  0  0  0  0  0  0  0  0  0  0
   -3.9920    2.8180   -0.5180 C   0  0  0  0  0  0  0  0  0  0  0  0
   -4.6560    1.7090    0.0440 C   0  0  0  0  0  0  0  0  0  0  0  0
   -3.9160    0.6440    0.6130 C   0  0  0  0  0  0  0  0  0  0  0  0
   -2.5080    0.6810    0.6240 C   0  0  0  0  0  0  0  0  0  0  0  0
   -4.4920    3.5640   -0.9160 H   0  0  0  0  0  0  0  0  0  0  0  0
   -6.4100    1.6480    0.0380 Cl  0  0  0  0  0  0  0  0  0  0  0  0
   -4.3850   -0.1260    1.0030 H   0  0  0  0  0  0  0  0  0  0  0  0
   -1.9820   -0.0510    1.0160 H   0  0  0  0  0  0  0  0  0  0  0  0
   -1.7680    3.7670   -0.9640 N   0  0  0  0  0  0  0  0  0  0  0  0
   -0.5430    3.2540   -0.6700 C   0  0  0  0  0  0  0  0  0  0  0  0
   -0.5820    2.0550   -0.0480 N   0  0  0  0  0  0  0  0  0  0  0  0
    0.2320    1.4820    0.2660 H   0  0  0  0  0  0  0  0  0  0  0  0
    0.9640    4.0570   -1.0580 S   0  0  0  0  0  0  0  0  0  0  0  0
    0.7030    5.6070   -1.8680 C   0  0  0  0  0  0  0  0  0  0  0  0
    0.0920    5.4430   -2.7810 H   0  0  0  0  0  0  0  0  0  0  0  0
    0.1600    6.2890   -1.1790 H   0  0  0  0  0  0  0  0  0  0  0  0
    2.0560    6.1990   -2.2350 C   0  0  0  0  0  0  0  0  0  0  0  0
    2.6910    6.2670   -1.3240 H   0  0  0  0  0  0  0  0  0  0  0  0
    2.5740    5.5460   -2.9720 H   0  0  0  0  0  0  0  0  0  0  0  0
    2.2610    8.6960   -2.2680 C   0  0  0  0  0  0  0  0  0  0  0  0
    1.3070    7.8300   -3.9840 C   0  0  0  0  0  0  0  0  0  0  0  0
    1.3530    9.1980   -4.1300 C   0  0  0  0  0  0  0  0  0  0  0  0
    1.8770    7.5240   -2.8070 N   0  0  0  0  0  0  0  0  0  0  0  0
    1.9520    9.7480   -3.0530 N   0  0  0  0  0  0  0  0  0  0  0  0
    2.7120    8.7820   -1.3990 H   0  0  0  0  0  0  0  0  0  0  0  0
    0.8910    7.1150   -4.6820 H   0  0  0  0  0  0  0  0  0  0  0  0
    0.9750    9.7620   -4.9720 H   0  0  0  0  0  0  0  0  0  0  0  0
  1  2  1  0  0  0  0
  1  6  2  0  0  0  0
  1 13  1  0  0  0  0
  2  3  2  0  0  0  0
  2 11  1  0  0  0  0
  3  4  1  0  0  0  0
  3  7  1  0  0  0  0
  4  5  2  0  0  0  0
  4  8  1  0  0  0  0
  5  6  1  0  0  0  0
  5  9  1  0  0  0  0
  6 10  1  0  0  0  0
 11 12  2  0  0  0  0
 12 13  1  0  0  0  0
 12 15  1  0  0  0  0
 13 14  1  0  0  0  0
 15 16  1  0  0  0  0
 16 17  1  0  0  0  0
 16 18  1  0  0  0  0
 16 19  1  0  0  0  0
 19 20  1  0  0  0  0
 19 21  1  0  0  0  0
 19 25  1  0  0  0  0
 22 25  1  0  0  0  0
 22 26  2  0  0  0  0
 22 27  1  0  0  0  0
 23 24  2  0  0  0  0
 23 25  1  0  0  0  0
 23 28  1  0  0  0  0
 24 26  1  0  0  0  0
 24 29  1  0  0  0  0
M  END
>  <s_m_entry_id>
73

>  <s_m_entry_name>
Bz

>  <no>
69

>  <R1>
H

>  <R2>
SCH2CH2-(1H-imidazolyl)

>  <R3>
H

>  <R4>
Cl

>  <R5>
H

>  <R6>
H

>  <Tv>
6.77

>  <Gi>
7.0900002

$$$$
70
  MOE2011           3D
Structure written by MMmdl.
 29 31  0  0  0  0  0  0  0  0999 V2000
   -1.9130    1.7870    0.0720 C   0  0  0  0  0  0  0  0  0  0  0  0
   -2.6200    2.8110   -0.4830 C   0  0  0  0  0  0  0  0  0  0  0  0
   -4.0110    2.8070   -0.5180 C   0  0  0  0  0  0  0  0  0  0  0  0
   -4.6840    1.7020    0.0430 C   0  0  0  0  0  0  0  0  0  0  0  0
   -3.9430    0.6320    0.6230 C   0  0  0  0  0  0  0  0  0  0  0  0
   -2.5320    0.6760    0.6370 C   0  0  0  0  0  0  0  0  0  0  0  0
   -4.5070    3.5530   -0.9210 H   0  0  0  0  0  0  0  0  0  0  0  0
   -6.4450    1.6860    0.0050 Cl  0  0  0  0  0  0  0  0  0  0  0  0
   -4.6820   -0.6290    1.2630 Cl  0  0  0  0  0  0  0  0  0  0  0  0
   -1.9980   -0.0490    1.0310 H   0  0  0  0  0  0  0  0  0  0  0  0
   -1.7880    3.7570   -0.9560 N   0  0  0  0  0  0  0  0  0  0  0  0
   -0.5640    3.2470   -0.6570 C   0  0  0  0  0  0  0  0  0  0  0  0
   -0.6050    2.0490   -0.0310 N   0  0  0  0  0  0  0  0  0  0  0  0
    0.2070    1.4770    0.2890 H   0  0  0  0  0  0  0  0  0  0  0  0
    0.9440    4.0490   -1.0400 S   0  0  0  0  0  0  0  0  0  0  0  0
    0.6850    5.5960   -1.8560 C   0  0  0  0  0  0  0  0  0  0  0  0
    0.0780    5.4290   -2.7710 H   0  0  0  0  0  0  0  0  0  0  0  0
    0.1390    6.2800   -1.1710 H   0  0  0  0  0  0  0  0  0  0  0  0
    2.0390    6.1880   -2.2190 C   0  0  0  0  0  0  0  0  0  0  0  0
    2.6700    6.2600   -1.3050 H   0  0  0  0  0  0  0  0  0  0  0  0
    2.5610    5.5340   -2.9510 H   0  0  0  0  0  0  0  0  0  0  0  0
    2.2420    8.6860   -2.2580 C   0  0  0  0  0  0  0  0  0  0  0  0
    1.2970    7.8130   -3.9760 C   0  0  0  0  0  0  0  0  0  0  0  0
    1.3420    9.1800   -4.1260 C   0  0  0  0  0  0  0  0  0  0  0  0
    1.8620    7.5110   -2.7950 N   0  0  0  0  0  0  0  0  0  0  0  0
    1.9350    9.7350   -3.0480 N   0  0  0  0  0  0  0  0  0  0  0  0
    2.6890    8.7750   -1.3880 H   0  0  0  0  0  0  0  0  0  0  0  0
    0.8840    7.0950   -4.6740 H   0  0  0  0  0  0  0  0  0  0  0  0
    0.9670    9.7420   -4.9720 H   0  0  0  0  0  0  0  0  0  0  0  0
  1  2  1  0  0  0  0
  1  6  2  0  0  0  0
  1 13  1  0  0  0  0
  2  3  2  0  0  0  0
  2 11  1  0  0  0  0
  3  4  1  0  0  0  0
  3  7  1  0  0  0  0
  4  5  2  0  0  0  0
  4  8  1  0  0  0  0
  5  6  1  0  0  0  0
  5  9  1  0  0  0  0
  6 10  1  0  0  0  0
 11 12  2  0  0  0  0
 12 13  1  0  0  0  0
 12 15  1  0  0  0  0
 13 14  1  0  0  0  0
 15 16  1  0  0  0  0
 16 17  1  0  0  0  0
 16 18  1  0  0  0  0
 16 19  1  0  0  0  0
 19 20  1  0  0  0  0
 19 21  1  0  0  0  0
 19 25  1  0  0  0  0
 22 25  1  0  0  0  0
 22 26  2  0  0  0  0
 22 27  1  0  0  0  0
 23 24  2  0  0  0  0
 23 25  1  0  0  0  0
 23 28  1  0  0  0  0
 24 26  1  0  0  0  0
 24 29  1  0  0  0  0
M  END
>  <s_m_entry_id>
74

>  <s_m_entry_name>
Bz

>  <no>
70

>  <R1>
H

>  <R2>
SCH2CH2-(1H-imidazolyl)

>  <R3>
H

>  <R4>
Cl

>  <R5>
Cl

>  <R6>
H

>  <Tv>
6.8499999

>  <Gi>
7.1199999

$$$$
71
  MOE2011           3D
Structure written by MMmdl.
 32 34  0  0  0  0  0  0  0  0999 V2000
   -1.8640    1.7800    0.0660 C   0  0  0  0  0  0  0  0  0  0  0  0
   -2.5570    2.8200   -0.4820 C   0  0  0  0  0  0  0  0  0  0  0  0
   -3.9500    2.8400   -0.5140 C   0  0  0  0  0  0  0  0  0  0  0  0
   -4.6340    1.7430    0.0430 C   0  0  0  0  0  0  0  0  0  0  0  0
   -3.9160    0.6650    0.6110 C   0  0  0  0  0  0  0  0  0  0  0  0
   -2.5080    0.6760    0.6270 C   0  0  0  0  0  0  0  0  0  0  0  0
   -4.4390    3.5940   -0.9110 H   0  0  0  0  0  0  0  0  0  0  0  0
   -5.7160    1.7240    0.0360 H   0  0  0  0  0  0  0  0  0  0  0  0
   -4.4030   -0.0960    0.9970 H   0  0  0  0  0  0  0  0  0  0  0  0
   -2.0000   -0.0680    1.0190 H   0  0  0  0  0  0  0  0  0  0  0  0
   -1.7120    3.7560   -0.9540 N   0  0  0  0  0  0  0  0  0  0  0  0
   -0.4900    3.2360   -0.6660 C   0  0  0  0  0  0  0  0  0  0  0  0
   -0.5490    2.0280   -0.0430 N   0  0  0  0  0  0  0  0  0  0  0  0
    1.0100    4.0630   -1.0730 S   0  0  0  0  0  0  0  0  0  0  0  0
    0.7220    5.6110   -1.8770 C   0  0  0  0  0  0  0  0  0  0  0  0
    0.1020    5.4420   -2.7830 H   0  0  0  0  0  0  0  0  0  0  0  0
    0.1800    6.2860   -1.1800 H   0  0  0  0  0  0  0  0  0  0  0  0
    2.0640    6.2170   -2.2590 C   0  0  0  0  0  0  0  0  0  0  0  0
    2.7100    6.2890   -1.3540 H   0  0  0  0  0  0  0  0  0  0  0  0
    2.5800    5.5720   -3.0030 H   0  0  0  0  0  0  0  0  0  0  0  0
    2.2420    8.7170   -2.2860 C   0  0  0  0  0  0  0  0  0  0  0  0
    1.2770    7.8450   -3.9930 C   0  0  0  0  0  0  0  0  0  0  0  0
    1.3070    9.2140   -4.1360 C   0  0  0  0  0  0  0  0  0  0  0  0
    1.8650    7.5420   -2.8240 N   0  0  0  0  0  0  0  0  0  0  0  0
    1.9130    9.7670   -3.0640 N   0  0  0  0  0  0  0  0  0  0  0  0
    2.7030    8.8050   -1.4230 H   0  0  0  0  0  0  0  0  0  0  0  0
    0.8600    7.1280   -4.6880 H   0  0  0  0  0  0  0  0  0  0  0  0
    0.9130    9.7770   -4.9710 H   0  0  0  0  0  0  0  0  0  0  0  0
    0.5480    1.1770    0.4130 C   0  0  0  0  0  0  0  0  0  0  0  0
    1.5330    1.6360    0.1910 H   0  0  0  0  0  0  0  0  0  0  0  0
    0.4690    1.0230    1.5100 H   0  0  0  0  0  0  0  0  0  0  0  0
    0.4930    0.1930   -0.0980 H   0  0  0  0  0  0  0  0  0  0  0  0
  1  2  1  0  0  0  0
  1  6  2  0  0  0  0
  1 13  1  0  0  0  0
  2  3  2  0  0  0  0
  2 11  1  0  0  0  0
  3  4  1  0  0  0  0
  3  7  1  0  0  0  0
  4  5  2  0  0  0  0
  4  8  1  0  0  0  0
  5  6  1  0  0  0  0
  5  9  1  0  0  0  0
  6 10  1  0  0  0  0
 11 12  2  0  0  0  0
 12 13  1  0  0  0  0
 12 14  1  0  0  0  0
 13 29  1  0  0  0  0
 14 15  1  0  0  0  0
 15 16  1  0  0  0  0
 15 17  1  0  0  0  0
 15 18  1  0  0  0  0
 18 19  1  0  0  0  0
 18 20  1  0  0  0  0
 18 24  1  0  0  0  0
 21 24  1  0  0  0  0
 21 25  2  0  0  0  0
 21 26  1  0  0  0  0
 22 23  2  0  0  0  0
 22 24  1  0  0  0  0
 22 27  1  0  0  0  0
 23 25  1  0  0  0  0
 23 28  1  0  0  0  0
 29 30  1  0  0  0  0
 29 31  1  0  0  0  0
 29 32  1  0  0  0  0
M  END
>  <s_m_entry_id>
75

>  <s_m_entry_name>
Bz

>  <no>
71

>  <R1>
CH3

>  <R2>
SCH2CH2-(1H-imidazolyl)

>  <R3>
H

>  <R4>
H

>  <R5>
H

>  <R6>
H

>  <Tv>
6.8299999

>  <Gi>
7.0599999

$$$$
72
  MOE2011           3D
Structure written by MMmdl.
 32 34  0  0  0  0  0  0  0  0999 V2000
   -1.8870    1.7720    0.0700 C   0  0  0  0  0  0  0  0  0  0  0  0
   -2.5770    2.8100   -0.4840 C   0  0  0  0  0  0  0  0  0  0  0  0
   -3.9690    2.8280   -0.5240 C   0  0  0  0  0  0  0  0  0  0  0  0
   -4.6570    1.7310    0.0290 C   0  0  0  0  0  0  0  0  0  0  0  0
   -3.9420    0.6520    0.6050 C   0  0  0  0  0  0  0  0  0  0  0  0
   -2.5320    0.6670    0.6290 C   0  0  0  0  0  0  0  0  0  0  0  0
   -4.4560    3.5800   -0.9260 H   0  0  0  0  0  0  0  0  0  0  0  0
   -5.7400    1.7200    0.0100 H   0  0  0  0  0  0  0  0  0  0  0  0
   -4.7340   -0.5810    1.2270 Cl  0  0  0  0  0  0  0  0  0  0  0  0
   -2.0180   -0.0720    1.0240 H   0  0  0  0  0  0  0  0  0  0  0  0
   -1.7310    3.7460   -0.9510 N   0  0  0  0  0  0  0  0  0  0  0  0
   -0.5100    3.2280   -0.6540 C   0  0  0  0  0  0  0  0  0  0  0  0
   -0.5720    2.0210   -0.0300 N   0  0  0  0  0  0  0  0  0  0  0  0
    0.9920    4.0560   -1.0530 S   0  0  0  0  0  0  0  0  0  0  0  0
    0.7060    5.6030   -1.8600 C   0  0  0  0  0  0  0  0  0  0  0  0
    0.0930    5.4320   -2.7700 H   0  0  0  0  0  0  0  0  0  0  0  0
    0.1590    6.2780   -1.1680 H   0  0  0  0  0  0  0  0  0  0  0  0
    2.0500    6.2110   -2.2340 C   0  0  0  0  0  0  0  0  0  0  0  0
    2.6900    6.2850   -1.3260 H   0  0  0  0  0  0  0  0  0  0  0  0
    2.5720    5.5650   -2.9750 H   0  0  0  0  0  0  0  0  0  0  0  0
    2.2250    8.7110   -2.2640 C   0  0  0  0  0  0  0  0  0  0  0  0
    1.2720    7.8350   -3.9760 C   0  0  0  0  0  0  0  0  0  0  0  0
    1.3010    9.2040   -4.1210 C   0  0  0  0  0  0  0  0  0  0  0  0
    1.8530    7.5340   -2.8030 N   0  0  0  0  0  0  0  0  0  0  0  0
    1.8990    9.7590   -3.0460 N   0  0  0  0  0  0  0  0  0  0  0  0
    2.6800    8.8010   -1.3980 H   0  0  0  0  0  0  0  0  0  0  0  0
    0.8610    7.1160   -4.6730 H   0  0  0  0  0  0  0  0  0  0  0  0
    0.9110    9.7640   -4.9600 H   0  0  0  0  0  0  0  0  0  0  0  0
    0.5240    1.1720    0.4350 C   0  0  0  0  0  0  0  0  0  0  0  0
    1.5090    1.6320    0.2180 H   0  0  0  0  0  0  0  0  0  0  0  0
    0.4380    1.0200    1.5310 H   0  0  0  0  0  0  0  0  0  0  0  0
    0.4730    0.1870   -0.0750 H   0  0  0  0  0  0  0  0  0  0  0  0
  1  2  1  0  0  0  0
  1  6  2  0  0  0  0
  1 13  1  0  0  0  0
  2  3  2  0  0  0  0
  2 11  1  0  0  0  0
  3  4  1  0  0  0  0
  3  7  1  0  0  0  0
  4  5  2  0  0  0  0
  4  8  1  0  0  0  0
  5  6  1  0  0  0  0
  5  9  1  0  0  0  0
  6 10  1  0  0  0  0
 11 12  2  0  0  0  0
 12 13  1  0  0  0  0
 12 14  1  0  0  0  0
 13 29  1  0  0  0  0
 14 15  1  0  0  0  0
 15 16  1  0  0  0  0
 15 17  1  0  0  0  0
 15 18  1  0  0  0  0
 18 19  1  0  0  0  0
 18 20  1  0  0  0  0
 18 24  1  0  0  0  0
 21 24  1  0  0  0  0
 21 25  2  0  0  0  0
 21 26  1  0  0  0  0
 22 23  2  0  0  0  0
 22 24  1  0  0  0  0
 22 27  1  0  0  0  0
 23 25  1  0  0  0  0
 23 28  1  0  0  0  0
 29 30  1  0  0  0  0
 29 31  1  0  0  0  0
 29 32  1  0  0  0  0
M  END
>  <s_m_entry_id>
76

>  <s_m_entry_name>
Bz

>  <no>
72

>  <R1>
CH3

>  <R2>
SCH2CH2-(1H-imidazolyl)

>  <R3>
H

>  <R4>
H

>  <R5>
Cl

>  <R6>
H

>  <Tv>
6.8899999

>  <Gi>
7.1900001

$$$$
73
  MOE2011           3D
Structure written by MMmdl.
 32 34  0  0  0  0  0  0  0  0999 V2000
   -1.8950    1.7630    0.0830 C   0  0  0  0  0  0  0  0  0  0  0  0
   -2.5870    2.7980   -0.4740 C   0  0  0  0  0  0  0  0  0  0  0  0
   -3.9790    2.8140   -0.5160 C   0  0  0  0  0  0  0  0  0  0  0  0
   -4.6650    1.7160    0.0400 C   0  0  0  0  0  0  0  0  0  0  0  0
   -3.9460    0.6420    0.6180 C   0  0  0  0  0  0  0  0  0  0  0  0
   -2.5390    0.6580    0.6430 C   0  0  0  0  0  0  0  0  0  0  0  0
   -4.4650    3.5660   -0.9200 H   0  0  0  0  0  0  0  0  0  0  0  0
   -6.4190    1.6800    0.0170 Cl  0  0  0  0  0  0  0  0  0  0  0  0
   -4.4300   -0.1210    1.0040 H   0  0  0  0  0  0  0  0  0  0  0  0
   -2.0310   -0.0820    1.0420 H   0  0  0  0  0  0  0  0  0  0  0  0
   -1.7420    3.7350   -0.9420 N   0  0  0  0  0  0  0  0  0  0  0  0
   -0.5200    3.2200   -0.6440 C   0  0  0  0  0  0  0  0  0  0  0  0
   -0.5800    2.0140   -0.0170 N   0  0  0  0  0  0  0  0  0  0  0  0
    0.9810    4.0500   -1.0430 S   0  0  0  0  0  0  0  0  0  0  0  0
    0.6930    5.5940   -1.8540 C   0  0  0  0  0  0  0  0  0  0  0  0
    0.0800    5.4210   -2.7640 H   0  0  0  0  0  0  0  0  0  0  0  0
    0.1440    6.2700   -1.1640 H   0  0  0  0  0  0  0  0  0  0  0  0
    2.0360    6.2040   -2.2290 C   0  0  0  0  0  0  0  0  0  0  0  0
    2.6740    6.2820   -1.3200 H   0  0  0  0  0  0  0  0  0  0  0  0
    2.5590    5.5580   -2.9670 H   0  0  0  0  0  0  0  0  0  0  0  0
    2.2060    8.7040   -2.2640 C   0  0  0  0  0  0  0  0  0  0  0  0
    1.2560    7.8230   -3.9740 C   0  0  0  0  0  0  0  0  0  0  0  0
    1.2830    9.1920   -4.1220 C   0  0  0  0  0  0  0  0  0  0  0  0
    1.8360    7.5260   -2.8000 N   0  0  0  0  0  0  0  0  0  0  0  0
    1.8790    9.7510   -3.0480 N   0  0  0  0  0  0  0  0  0  0  0  0
    2.6600    8.7970   -1.3970 H   0  0  0  0  0  0  0  0  0  0  0  0
    0.8470    7.1020   -4.6700 H   0  0  0  0  0  0  0  0  0  0  0  0
    0.8920    9.7500   -4.9620 H   0  0  0  0  0  0  0  0  0  0  0  0
    0.5170    1.1680    0.4500 C   0  0  0  0  0  0  0  0  0  0  0  0
    1.5010    1.6300    0.2340 H   0  0  0  0  0  0  0  0  0  0  0  0
    0.4300    1.0180    1.5470 H   0  0  0  0  0  0  0  0  0  0  0  0
    0.4680    0.1820   -0.0580 H   0  0  0  0  0  0  0  0  0  0  0  0
  1  2  1  0  0  0  0
  1  6  2  0  0  0  0
  1 13  1  0  0  0  0
  2  3  2  0  0  0  0
  2 11  1  0  0  0  0
  3  4  1  0  0  0  0
  3  7  1  0  0  0  0
  4  5  2  0  0  0  0
  4  8  1  0  0  0  0
  5  6  1  0  0  0  0
  5  9  1  0  0  0  0
  6 10  1  0  0  0  0
 11 12  2  0  0  0  0
 12 13  1  0  0  0  0
 12 14  1  0  0  0  0
 13 29  1  0  0  0  0
 14 15  1  0  0  0  0
 15 16  1  0  0  0  0
 15 17  1  0  0  0  0
 15 18  1  0  0  0  0
 18 19  1  0  0  0  0
 18 20  1  0  0  0  0
 18 24  1  0  0  0  0
 21 24  1  0  0  0  0
 21 25  2  0  0  0  0
 21 26  1  0  0  0  0
 22 23  2  0  0  0  0
 22 24  1  0  0  0  0
 22 27  1  0  0  0  0
 23 25  1  0  0  0  0
 23 28  1  0  0  0  0
 29 30  1  0  0  0  0
 29 31  1  0  0  0  0
 29 32  1  0  0  0  0
M  END
>  <s_m_entry_id>
78

>  <s_m_entry_name>
Bz

>  <no>
73

>  <R1>
CH3

>  <R2>
SCH2CH2-(1H-imidazolyl)

>  <R3>
H

>  <R4>
Cl

>  <R5>
H

>  <R6>
H

>  <Tv>
6.8699999

>  <Gi>
7.1799998

$$$$
74
  MOE2011           3D
Structure written by MMmdl.
 32 34  0  0  0  0  0  0  0  0999 V2000
   -1.9100    1.7700    0.0810 C   0  0  0  0  0  0  0  0  0  0  0  0
   -2.5970    2.8020   -0.4820 C   0  0  0  0  0  0  0  0  0  0  0  0
   -3.9880    2.8180   -0.5330 C   0  0  0  0  0  0  0  0  0  0  0  0
   -4.6840    1.7240    0.0200 C   0  0  0  0  0  0  0  0  0  0  0  0
   -3.9670    0.6440    0.6090 C   0  0  0  0  0  0  0  0  0  0  0  0
   -2.5560    0.6670    0.6400 C   0  0  0  0  0  0  0  0  0  0  0  0
   -4.4670    3.5710   -0.9440 H   0  0  0  0  0  0  0  0  0  0  0  0
   -6.4440    1.7360   -0.0410 Cl  0  0  0  0  0  0  0  0  0  0  0  0
   -4.7330   -0.6040    1.2410 Cl  0  0  0  0  0  0  0  0  0  0  0  0
   -2.0420   -0.0680    1.0420 H   0  0  0  0  0  0  0  0  0  0  0  0
   -1.7500    3.7380   -0.9480 N   0  0  0  0  0  0  0  0  0  0  0  0
   -0.5300    3.2250   -0.6400 C   0  0  0  0  0  0  0  0  0  0  0  0
   -0.5940    2.0210   -0.0100 N   0  0  0  0  0  0  0  0  0  0  0  0
    0.9730    4.0540   -1.0320 S   0  0  0  0  0  0  0  0  0  0  0  0
    0.6910    5.5960   -1.8490 C   0  0  0  0  0  0  0  0  0  0  0  0
    0.0840    5.4190   -2.7630 H   0  0  0  0  0  0  0  0  0  0  0  0
    0.1380    6.2730   -1.1640 H   0  0  0  0  0  0  0  0  0  0  0  0
    2.0360    6.2040   -2.2160 C   0  0  0  0  0  0  0  0  0  0  0  0
    2.6690    6.2840   -1.3040 H   0  0  0  0  0  0  0  0  0  0  0  0
    2.5640    5.5560   -2.9500 H   0  0  0  0  0  0  0  0  0  0  0  0
    2.2060    8.7040   -2.2570 C   0  0  0  0  0  0  0  0  0  0  0  0
    1.2680    7.8180   -3.9720 C   0  0  0  0  0  0  0  0  0  0  0  0
    1.2950    9.1860   -4.1230 C   0  0  0  0  0  0  0  0  0  0  0  0
    1.8400    7.5250   -2.7920 N   0  0  0  0  0  0  0  0  0  0  0  0
    1.8840    9.7480   -3.0470 N   0  0  0  0  0  0  0  0  0  0  0  0
    2.6550    8.8000   -1.3880 H   0  0  0  0  0  0  0  0  0  0  0  0
    0.8630    7.0950   -4.6680 H   0  0  0  0  0  0  0  0  0  0  0  0
    0.9100    9.7420   -4.9670 H   0  0  0  0  0  0  0  0  0  0  0  0
    0.4990    1.1760    0.4670 C   0  0  0  0  0  0  0  0  0  0  0  0
    1.4860    1.6360    0.2550 H   0  0  0  0  0  0  0  0  0  0  0  0
    0.4050    1.0290    1.5630 H   0  0  0  0  0  0  0  0  0  0  0  0
    0.4540    0.1880   -0.0390 H   0  0  0  0  0  0  0  0  0  0  0  0
  1  2  1  0  0  0  0
  1  6  2  0  0  0  0
  1 13  1  0  0  0  0
  2  3  2  0  0  0  0
  2 11  1  0  0  0  0
  3  4  1  0  0  0  0
  3  7  1  0  0  0  0
  4  5  2  0  0  0  0
  4  8  1  0  0  0  0
  5  6  1  0  0  0  0
  5  9  1  0  0  0  0
  6 10  1  0  0  0  0
 11 12  2  0  0  0  0
 12 13  1  0  0  0  0
 12 14  1  0  0  0  0
 13 29  1  0  0  0  0
 14 15  1  0  0  0  0
 15 16  1  0  0  0  0
 15 17  1  0  0  0  0
 15 18  1  0  0  0  0
 18 19  1  0  0  0  0
 18 20  1  0  0  0  0
 18 24  1  0  0  0  0
 21 24  1  0  0  0  0
 21 25  2  0  0  0  0
 21 26  1  0  0  0  0
 22 23  2  0  0  0  0
 22 24  1  0  0  0  0
 22 27  1  0  0  0  0
 23 25  1  0  0  0  0
 23 28  1  0  0  0  0
 29 30  1  0  0  0  0
 29 31  1  0  0  0  0
 29 32  1  0  0  0  0
M  END
>  <s_m_entry_id>
77

>  <s_m_entry_name>
Bz

>  <no>
74

>  <R1>
CH3

>  <R2>
SCH2CH2-(1H-imidazolyl)

>  <R3>
H

>  <R4>
Cl

>  <R5>
Cl

>  <R6>
H

>  <Tv>
7.02

>  <Gi>
7.1599998

$$$$
75
  MOE2011           3D
Structure written by MMmdl.
 35 37  0  0  0  0  0  0  0  0999 V2000
   -1.9510    2.0000   -0.0030 C   0  0  0  0  0  0  0  0  0  0  0  0
   -2.5610    2.8930   -0.8340 C   0  0  0  0  0  0  0  0  0  0  0  0
   -3.9110    2.7890   -1.1590 C   0  0  0  0  0  0  0  0  0  0  0  0
   -4.6480    1.7260   -0.5870 C   0  0  0  0  0  0  0  0  0  0  0  0
   -4.0020    0.7920    0.2630 C   0  0  0  0  0  0  0  0  0  0  0  0
   -2.6340    0.9300    0.5680 C   0  0  0  0  0  0  0  0  0  0  0  0
   -4.3330    3.4340   -1.7680 H   0  0  0  0  0  0  0  0  0  0  0  0
   -4.5100    0.0440    0.6490 H   0  0  0  0  0  0  0  0  0  0  0  0
   -2.1780    0.2920    1.1600 H   0  0  0  0  0  0  0  0  0  0  0  0
   -1.6820    3.8200   -1.2560 N   0  0  0  0  0  0  0  0  0  0  0  0
   -0.5330    3.4370   -0.6380 C   0  0  0  0  0  0  0  0  0  0  0  0
   -0.6620    2.3330    0.1310 N   0  0  0  0  0  0  0  0  0  0  0  0
    0.0840    1.8630    0.6900 H   0  0  0  0  0  0  0  0  0  0  0  0
    0.9920    4.2800   -0.8120 S   0  0  0  0  0  0  0  0  0  0  0  0
    0.8560    5.6850   -1.8780 C   0  0  0  0  0  0  0  0  0  0  0  0
    0.4660    5.3580   -2.8650 H   0  0  0  0  0  0  0  0  0  0  0  0
    0.1510    6.4150   -1.4260 H   0  0  0  0  0  0  0  0  0  0  0  0
    2.2340    6.3120   -2.0340 C   0  0  0  0  0  0  0  0  0  0  0  0
    2.6510    6.5460   -1.0290 H   0  0  0  0  0  0  0  0  0  0  0  0
    2.9240    5.6020   -2.5400 H   0  0  0  0  0  0  0  0  0  0  0  0
    2.3480    8.7910   -2.3890 C   0  0  0  0  0  0  0  0  0  0  0  0
    1.8250    7.6370   -4.1210 C   0  0  0  0  0  0  0  0  0  0  0  0
    1.8510    8.9720   -4.4540 C   0  0  0  0  0  0  0  0  0  0  0  0
    2.1350    7.5330   -2.8180 N   0  0  0  0  0  0  0  0  0  0  0  0
    2.1790    9.7020   -3.3670 N   0  0  0  0  0  0  0  0  0  0  0  0
    2.5940    9.0240   -1.4670 H   0  0  0  0  0  0  0  0  0  0  0  0
    1.5990    6.8070   -4.7780 H   0  0  0  0  0  0  0  0  0  0  0  0
    1.6450    9.3900   -5.4300 H   0  0  0  0  0  0  0  0  0  0  0  0
   -6.0900    1.5460   -0.9210 C   0  0  0  0  0  0  0  0  0  0  0  0
   -6.3900    0.5410   -1.7730 O   0  0  0  0  0  0  0  0  0  0  0  0
   -7.0530    2.2340   -0.4650 O   0  0  0  0  0  0  0  0  0  0  0  0
   -6.6660    3.2270    0.4660 C   0  0  0  0  0  0  0  0  0  0  0  0
   -7.5840    3.7050    0.8650 H   0  0  0  0  0  0  0  0  0  0  0  0
   -6.1260    2.7920    1.3390 H   0  0  0  0  0  0  0  0  0  0  0  0
   -6.0720    4.0310   -0.0200 H   0  0  0  0  0  0  0  0  0  0  0  0
  1  2  1  0  0  0  0
  1  6  2  0  0  0  0
  1 12  1  0  0  0  0
  2  3  2  0  0  0  0
  2 10  1  0  0  0  0
  3  4  1  0  0  0  0
  3  7  1  0  0  0  0
  4  5  2  0  0  0  0
  4 29  1  0  0  0  0
  5  6  1  0  0  0  0
  5  8  1  0  0  0  0
  6  9  1  0  0  0  0
 10 11  2  0  0  0  0
 11 12  1  0  0  0  0
 11 14  1  0  0  0  0
 12 13  1  0  0  0  0
 14 15  1  0  0  0  0
 15 16  1  0  0  0  0
 15 17  1  0  0  0  0
 15 18  1  0  0  0  0
 18 19  1  0  0  0  0
 18 20  1  0  0  0  0
 18 24  1  0  0  0  0
 21 24  1  0  0  0  0
 21 25  2  0  0  0  0
 21 26  1  0  0  0  0
 22 23  2  0  0  0  0
 22 24  1  0  0  0  0
 22 27  1  0  0  0  0
 23 25  1  0  0  0  0
 23 28  1  0  0  0  0
 29 30  2  0  0  0  0
 29 31  1  0  0  0  0
 31 32  1  0  0  0  0
 32 33  1  0  0  0  0
 32 34  1  0  0  0  0
 32 35  1  0  0  0  0
M  END
>  <s_m_entry_id>
79

>  <s_m_entry_name>
Bz

>  <no>
75

>  <R1>
H

>  <R2>
SCH2CH2-(1H-imidazolyl)

>  <R3>
H

>  <R4>
COOCH3

>  <R5>
H

>  <R6>
H

>  <Tv>
6.96

>  <Gi>
7.1100001

$$$$
76
  MOE2011           3D
Structure written by MMmdl.
 35 37  0  0  0  0  0  0  0  0999 V2000
   -1.9880    2.0240   -0.0220 C   0  0  0  0  0  0  0  0  0  0  0  0
   -2.5840    2.9150   -0.8630 C   0  0  0  0  0  0  0  0  0  0  0  0
   -3.9300    2.8180   -1.1990 C   0  0  0  0  0  0  0  0  0  0  0  0
   -4.6830    1.7640   -0.6340 C   0  0  0  0  0  0  0  0  0  0  0  0
   -4.0510    0.8270    0.2390 C   0  0  0  0  0  0  0  0  0  0  0  0
   -2.6820    0.9640    0.5520 C   0  0  0  0  0  0  0  0  0  0  0  0
   -4.3410    3.4690   -1.8110 H   0  0  0  0  0  0  0  0  0  0  0  0
   -4.8700   -0.3840    0.8830 Cl  0  0  0  0  0  0  0  0  0  0  0  0
   -2.2260    0.3340    1.1530 H   0  0  0  0  0  0  0  0  0  0  0  0
   -1.6960    3.8360   -1.2800 N   0  0  0  0  0  0  0  0  0  0  0  0
   -0.5550    3.4500   -0.6490 C   0  0  0  0  0  0  0  0  0  0  0  0
   -0.6990    2.3510    0.1240 N   0  0  0  0  0  0  0  0  0  0  0  0
    0.0380    1.8800    0.6940 H   0  0  0  0  0  0  0  0  0  0  0  0
    0.9760    4.2840   -0.8120 S   0  0  0  0  0  0  0  0  0  0  0  0
    0.8580    5.6840   -1.8860 C   0  0  0  0  0  0  0  0  0  0  0  0
    0.4770    5.3540   -2.8750 H   0  0  0  0  0  0  0  0  0  0  0  0
    0.1520    6.4210   -1.4460 H   0  0  0  0  0  0  0  0  0  0  0  0
    2.2410    6.3040   -2.0310 C   0  0  0  0  0  0  0  0  0  0  0  0
    2.6490    6.5400   -1.0220 H   0  0  0  0  0  0  0  0  0  0  0  0
    2.9330    5.5880   -2.5260 H   0  0  0  0  0  0  0  0  0  0  0  0
    2.3710    8.7800   -2.3970 C   0  0  0  0  0  0  0  0  0  0  0  0
    1.8610    7.6200   -4.1290 C   0  0  0  0  0  0  0  0  0  0  0  0
    1.8970    8.9530   -4.4680 C   0  0  0  0  0  0  0  0  0  0  0  0
    2.1570    7.5210   -2.8220 N   0  0  0  0  0  0  0  0  0  0  0  0
    2.2180    9.6870   -3.3820 N   0  0  0  0  0  0  0  0  0  0  0  0
    2.6100    9.0160   -1.4740 H   0  0  0  0  0  0  0  0  0  0  0  0
    1.6370    6.7880   -4.7840 H   0  0  0  0  0  0  0  0  0  0  0  0
    1.7040    9.3670   -5.4480 H   0  0  0  0  0  0  0  0  0  0  0  0
   -6.1270    1.6340   -0.9970 C   0  0  0  0  0  0  0  0  0  0  0  0
   -6.4190    0.7910   -2.0110 O   0  0  0  0  0  0  0  0  0  0  0  0
   -7.0910    2.2390   -0.4390 O   0  0  0  0  0  0  0  0  0  0  0  0
   -6.7000    3.0880    0.6250 C   0  0  0  0  0  0  0  0  0  0  0  0
   -7.6130    3.5410    1.0620 H   0  0  0  0  0  0  0  0  0  0  0  0
   -6.1980    2.5210    1.4410 H   0  0  0  0  0  0  0  0  0  0  0  0
   -6.0640    3.9280    0.2640 H   0  0  0  0  0  0  0  0  0  0  0  0
  1  2  1  0  0  0  0
  1  6  2  0  0  0  0
  1 12  1  0  0  0  0
  2  3  2  0  0  0  0
  2 10  1  0  0  0  0
  3  4  1  0  0  0  0
  3  7  1  0  0  0  0
  4  5  2  0  0  0  0
  4 29  1  0  0  0  0
  5  6  1  0  0  0  0
  5  8  1  0  0  0  0
  6  9  1  0  0  0  0
 10 11  2  0  0  0  0
 11 12  1  0  0  0  0
 11 14  1  0  0  0  0
 12 13  1  0  0  0  0
 14 15  1  0  0  0  0
 15 16  1  0  0  0  0
 15 17  1  0  0  0  0
 15 18  1  0  0  0  0
 18 19  1  0  0  0  0
 18 20  1  0  0  0  0
 18 24  1  0  0  0  0
 21 24  1  0  0  0  0
 21 25  2  0  0  0  0
 21 26  1  0  0  0  0
 22 23  2  0  0  0  0
 22 24  1  0  0  0  0
 22 27  1  0  0  0  0
 23 25  1  0  0  0  0
 23 28  1  0  0  0  0
 29 30  2  0  0  0  0
 29 31  1  0  0  0  0
 31 32  1  0  0  0  0
 32 33  1  0  0  0  0
 32 34  1  0  0  0  0
 32 35  1  0  0  0  0
M  END
>  <s_m_entry_id>
80

>  <s_m_entry_name>
Bz

>  <no>
76

>  <R1>
H

>  <R2>
SCH2CH2-(1H-imidazolyl)

>  <R3>
H

>  <R4>
COOCH3

>  <R5>
Cl

>  <R6>
H

>  <Tv>
7.1399999

>  <Gi>
7.2600002

$$$$
77
  MOE2011           3D
Structure written by MMmdl.
 38 40  0  0  0  0  0  0  0  0999 V2000
   -1.9570    1.9440    0.1610 C   0  0  0  0  0  0  0  0  0  0  0  0
   -2.6040    3.0480   -0.2990 C   0  0  0  0  0  0  0  0  0  0  0  0
   -3.9800    3.1870   -0.1870 C   0  0  0  0  0  0  0  0  0  0  0  0
   -4.7050    2.1360    0.4040 C   0  0  0  0  0  0  0  0  0  0  0  0
   -4.0570    0.9360    0.8420 C   0  0  0  0  0  0  0  0  0  0  0  0
   -2.6370    0.8800    0.7540 C   0  0  0  0  0  0  0  0  0  0  0  0
   -4.4300    4.0090   -0.4810 H   0  0  0  0  0  0  0  0  0  0  0  0
   -5.7490    2.3190    0.5980 H   0  0  0  0  0  0  0  0  0  0  0  0
   -2.1300    0.0970    1.0660 H   0  0  0  0  0  0  0  0  0  0  0  0
   -1.7290    3.9330   -0.8120 N   0  0  0  0  0  0  0  0  0  0  0  0
   -0.5340    3.3100   -0.6450 C   0  0  0  0  0  0  0  0  0  0  0  0
   -0.6400    2.0910   -0.0510 N   0  0  0  0  0  0  0  0  0  0  0  0
    0.9900    4.0310   -1.1540 S   0  0  0  0  0  0  0  0  0  0  0  0
    0.7620    5.6230   -1.8870 C   0  0  0  0  0  0  0  0  0  0  0  0
    0.0590    5.5340   -2.7420 H   0  0  0  0  0  0  0  0  0  0  0  0
    0.3350    6.3140   -1.1280 H   0  0  0  0  0  0  0  0  0  0  0  0
    2.1130    6.1360   -2.3630 C   0  0  0  0  0  0  0  0  0  0  0  0
    2.8330    6.1270   -1.5150 H   0  0  0  0  0  0  0  0  0  0  0  0
    2.5120    5.4790   -3.1660 H   0  0  0  0  0  0  0  0  0  0  0  0
    2.4880    8.6140   -2.3370 C   0  0  0  0  0  0  0  0  0  0  0  0
    1.3200    7.8780   -3.9800 C   0  0  0  0  0  0  0  0  0  0  0  0
    1.4480    9.2450   -4.0870 C   0  0  0  0  0  0  0  0  0  0  0  0
    1.9750    7.4910   -2.8730 N   0  0  0  0  0  0  0  0  0  0  0  0
    2.1820    9.7120   -3.0550 N   0  0  0  0  0  0  0  0  0  0  0  0
    3.0230    8.6370   -1.5130 H   0  0  0  0  0  0  0  0  0  0  0  0
    0.7910    7.2200   -4.6570 H   0  0  0  0  0  0  0  0  0  0  0  0
    1.0330    9.8640   -4.8700 H   0  0  0  0  0  0  0  0  0  0  0  0
    0.4200    1.1430    0.2910 C   0  0  0  0  0  0  0  0  0  0  0  0
    1.4160    1.5300   -0.0020 H   0  0  0  0  0  0  0  0  0  0  0  0
    0.4180    0.9620    1.3860 H   0  0  0  0  0  0  0  0  0  0  0  0
    0.2440    0.1820   -0.2380 H   0  0  0  0  0  0  0  0  0  0  0  0
   -4.7240   -0.1030    1.4500 C   0  0  0  0  0  0  0  0  0  0  0  0
   -4.0280   -0.8290    2.3590 O   0  0  0  0  0  0  0  0  0  0  0  0
   -5.9360   -0.4560    1.2900 O   0  0  0  0  0  0  0  0  0  0  0  0
   -6.5660   -0.0700    0.0780 C   0  0  0  0  0  0  0  0  0  0  0  0
   -7.2440   -0.8960   -0.2220 H   0  0  0  0  0  0  0  0  0  0  0  0
   -7.2280    0.8050    0.2400 H   0  0  0  0  0  0  0  0  0  0  0  0
   -5.8720    0.0630   -0.7820 H   0  0  0  0  0  0  0  0  0  0  0  0
  1  2  1  0  0  0  0
  1  6  2  0  0  0  0
  1 12  1  0  0  0  0
  2  3  2  0  0  0  0
  2 10  1  0  0  0  0
  3  4  1  0  0  0  0
  3  7  1  0  0  0  0
  4  5  2  0  0  0  0
  4  8  1  0  0  0  0
  5  6  1  0  0  0  0
  5 32  1  0  0  0  0
  6  9  1  0  0  0  0
 10 11  2  0  0  0  0
 11 12  1  0  0  0  0
 11 13  1  0  0  0  0
 12 28  1  0  0  0  0
 13 14  1  0  0  0  0
 14 15  1  0  0  0  0
 14 16  1  0  0  0  0
 14 17  1  0  0  0  0
 17 18  1  0  0  0  0
 17 19  1  0  0  0  0
 17 23  1  0  0  0  0
 20 23  1  0  0  0  0
 20 24  2  0  0  0  0
 20 25  1  0  0  0  0
 21 22  2  0  0  0  0
 21 23  1  0  0  0  0
 21 26  1  0  0  0  0
 22 24  1  0  0  0  0
 22 27  1  0  0  0  0
 28 29  1  0  0  0  0
 28 30  1  0  0  0  0
 28 31  1  0  0  0  0
 32 33  2  0  0  0  0
 32 34  1  0  0  0  0
 34 35  1  0  0  0  0
 35 36  1  0  0  0  0
 35 37  1  0  0  0  0
 35 38  1  0  0  0  0
M  END
>  <s_m_entry_id>
81

>  <s_m_entry_name>
Bz

>  <no>
77

>  <R1>
CH3

>  <R2>
SCH2CH2-(1H-imidazolyl)

>  <R3>
H

>  <R4>
H

>  <R5>
COOCH3

>  <R6>
H

>  <Tv>
6.9299998

>  <Gi>
7.2399998

$$$$
78
  MOE2011           3D
Structure written by MMmdl.
 38 40  0  0  0  0  0  0  0  0999 V2000
   -2.0330    1.9910    0.2600 C   0  0  0  0  0  0  0  0  0  0  0  0
   -2.6660    3.1010   -0.2050 C   0  0  0  0  0  0  0  0  0  0  0  0
   -4.0340    3.2810   -0.0520 C   0  0  0  0  0  0  0  0  0  0  0  0
   -4.7760    2.2600    0.5760 C   0  0  0  0  0  0  0  0  0  0  0  0
   -4.1360    1.0380    0.9770 C   0  0  0  0  0  0  0  0  0  0  0  0
   -2.7220    0.9510    0.8800 C   0  0  0  0  0  0  0  0  0  0  0  0
   -4.4580    4.1260   -0.3190 H   0  0  0  0  0  0  0  0  0  0  0  0
   -6.3900    2.6990    1.1420 Cl  0  0  0  0  0  0  0  0  0  0  0  0
   -2.2330    0.1540    1.1870 H   0  0  0  0  0  0  0  0  0  0  0  0
   -1.7820    3.9610   -0.7440 N   0  0  0  0  0  0  0  0  0  0  0  0
   -0.5970    3.3140   -0.5930 C   0  0  0  0  0  0  0  0  0  0  0  0
   -0.7170    2.1060    0.0200 N   0  0  0  0  0  0  0  0  0  0  0  0
    0.9310    3.9960   -1.1400 S   0  0  0  0  0  0  0  0  0  0  0  0
    0.7220    5.5840   -1.8900 C   0  0  0  0  0  0  0  0  0  0  0  0
    0.0010    5.4990   -2.7300 H   0  0  0  0  0  0  0  0  0  0  0  0
    0.3250    6.2930   -1.1330 H   0  0  0  0  0  0  0  0  0  0  0  0
    2.0740    6.0620   -2.3990 C   0  0  0  0  0  0  0  0  0  0  0  0
    2.8110    6.0490   -1.5640 H   0  0  0  0  0  0  0  0  0  0  0  0
    2.4440    5.3860   -3.2000 H   0  0  0  0  0  0  0  0  0  0  0  0
    2.5020    8.5310   -2.4130 C   0  0  0  0  0  0  0  0  0  0  0  0
    1.2870    7.7990   -4.0230 C   0  0  0  0  0  0  0  0  0  0  0  0
    1.4410    9.1610   -4.1510 C   0  0  0  0  0  0  0  0  0  0  0  0
    1.9550    7.4120   -2.9240 N   0  0  0  0  0  0  0  0  0  0  0  0
    2.2040    9.6270   -3.1400 N   0  0  0  0  0  0  0  0  0  0  0  0
    3.0530    8.5540   -1.6000 H   0  0  0  0  0  0  0  0  0  0  0  0
    0.7320    7.1430   -4.6810 H   0  0  0  0  0  0  0  0  0  0  0  0
    1.0240    9.7790   -4.9350 H   0  0  0  0  0  0  0  0  0  0  0  0
    0.3290    1.1410    0.3550 C   0  0  0  0  0  0  0  0  0  0  0  0
    1.3270    1.5030    0.0370 H   0  0  0  0  0  0  0  0  0  0  0  0
    0.3450    0.9760    1.4520 H   0  0  0  0  0  0  0  0  0  0  0  0
    0.1230    0.1770   -0.1560 H   0  0  0  0  0  0  0  0  0  0  0  0
   -4.8190   -0.0070    1.5360 C   0  0  0  0  0  0  0  0  0  0  0  0
   -4.2400   -0.6310    2.5890 O   0  0  0  0  0  0  0  0  0  0  0  0
   -5.9460   -0.4620    1.1640 O   0  0  0  0  0  0  0  0  0  0  0  0
   -6.2850   -0.2320   -0.1990 C   0  0  0  0  0  0  0  0  0  0  0  0
   -6.8610   -1.1110   -0.5540 H   0  0  0  0  0  0  0  0  0  0  0  0
   -6.9660    0.6310   -0.3130 H   0  0  0  0  0  0  0  0  0  0  0  0
   -5.4090   -0.1560   -0.8850 H   0  0  0  0  0  0  0  0  0  0  0  0
  1  2  1  0  0  0  0
  1  6  2  0  0  0  0
  1 12  1  0  0  0  0
  2  3  2  0  0  0  0
  2 10  1  0  0  0  0
  3  4  1  0  0  0  0
  3  7  1  0  0  0  0
  4  5  2  0  0  0  0
  4  8  1  0  0  0  0
  5  6  1  0  0  0  0
  5 32  1  0  0  0  0
  6  9  1  0  0  0  0
 10 11  2  0  0  0  0
 11 12  1  0  0  0  0
 11 13  1  0  0  0  0
 12 28  1  0  0  0  0
 13 14  1  0  0  0  0
 14 15  1  0  0  0  0
 14 16  1  0  0  0  0
 14 17  1  0  0  0  0
 17 18  1  0  0  0  0
 17 19  1  0  0  0  0
 17 23  1  0  0  0  0
 20 23  1  0  0  0  0
 20 24  2  0  0  0  0
 20 25  1  0  0  0  0
 21 22  2  0  0  0  0
 21 23  1  0  0  0  0
 21 26  1  0  0  0  0
 22 24  1  0  0  0  0
 22 27  1  0  0  0  0
 28 29  1  0  0  0  0
 28 30  1  0  0  0  0
 28 31  1  0  0  0  0
 32 33  2  0  0  0  0
 32 34  1  0  0  0  0
 34 35  1  0  0  0  0
 35 36  1  0  0  0  0
 35 37  1  0  0  0  0
 35 38  1  0  0  0  0
M  END
>  <s_m_entry_id>
82

>  <s_m_entry_name>
Bz

>  <no>
78

>  <R1>
CH3

>  <R2>
SCH2CH2-(1H-imidazolyl)

>  <R3>
H

>  <R4>
Cl

>  <R5>
COOCH3

>  <R6>
H

>  <Tv>
7.0599999

>  <Gi>
7.25

$$$$
79
  MOE2011           3D
Structure written by MMmdl.
 38 40  0  0  0  0  0  0  0  0999 V2000
   -1.9460    1.9830    0.0240 C   0  0  0  0  0  0  0  0  0  0  0  0
   -2.5380    2.8810   -0.8140 C   0  0  0  0  0  0  0  0  0  0  0  0
   -3.8860    2.7950   -1.1510 C   0  0  0  0  0  0  0  0  0  0  0  0
   -4.6430    1.7440   -0.5850 C   0  0  0  0  0  0  0  0  0  0  0  0
   -4.0190    0.8030    0.2720 C   0  0  0  0  0  0  0  0  0  0  0  0
   -2.6530    0.9220    0.5910 C   0  0  0  0  0  0  0  0  0  0  0  0
   -4.2930    3.4460   -1.7650 H   0  0  0  0  0  0  0  0  0  0  0  0
   -4.5410    0.0630    0.6540 H   0  0  0  0  0  0  0  0  0  0  0  0
   -2.2150    0.2770    1.1880 H   0  0  0  0  0  0  0  0  0  0  0  0
   -1.6460    3.7990   -1.2310 N   0  0  0  0  0  0  0  0  0  0  0  0
   -0.5000    3.4150   -0.6090 C   0  0  0  0  0  0  0  0  0  0  0  0
   -0.6510    2.3070    0.1660 N   0  0  0  0  0  0  0  0  0  0  0  0
    1.0200    4.2810   -0.8060 S   0  0  0  0  0  0  0  0  0  0  0  0
    0.8590    5.6740   -1.8820 C   0  0  0  0  0  0  0  0  0  0  0  0
    0.4650    5.3340   -2.8630 H   0  0  0  0  0  0  0  0  0  0  0  0
    0.1490    6.4000   -1.4310 H   0  0  0  0  0  0  0  0  0  0  0  0
    2.2280    6.3150   -2.0550 C   0  0  0  0  0  0  0  0  0  0  0  0
    2.6510    6.5620   -1.0550 H   0  0  0  0  0  0  0  0  0  0  0  0
    2.9220    5.6100   -2.5620 H   0  0  0  0  0  0  0  0  0  0  0  0
    2.3100    8.7920   -2.4290 C   0  0  0  0  0  0  0  0  0  0  0  0
    1.7860    7.6190   -4.1480 C   0  0  0  0  0  0  0  0  0  0  0  0
    1.7950    8.9520   -4.4910 C   0  0  0  0  0  0  0  0  0  0  0  0
    2.1090    7.5280   -2.8470 N   0  0  0  0  0  0  0  0  0  0  0  0
    2.1230    9.6940   -3.4130 N   0  0  0  0  0  0  0  0  0  0  0  0
    2.5620    9.0350   -1.5110 H   0  0  0  0  0  0  0  0  0  0  0  0
    1.5640    6.7820   -4.7980 H   0  0  0  0  0  0  0  0  0  0  0  0
    1.5760    9.3610   -5.4690 H   0  0  0  0  0  0  0  0  0  0  0  0
   -6.0850    1.5840   -0.9320 C   0  0  0  0  0  0  0  0  0  0  0  0
   -6.3900    0.5840   -1.7880 O   0  0  0  0  0  0  0  0  0  0  0  0
   -7.0420    2.2850   -0.4850 O   0  0  0  0  0  0  0  0  0  0  0  0
   -6.6500    3.2730    0.4510 C   0  0  0  0  0  0  0  0  0  0  0  0
   -7.5640    3.7640    0.8410 H   0  0  0  0  0  0  0  0  0  0  0  0
   -6.1240    2.8300    1.3280 H   0  0  0  0  0  0  0  0  0  0  0  0
   -6.0390    4.0680   -0.0300 H   0  0  0  0  0  0  0  0  0  0  0  0
    0.3490    1.6080    0.9720 C   0  0  0  0  0  0  0  0  0  0  0  0
    1.3400    2.1010    0.9000 H   0  0  0  0  0  0  0  0  0  0  0  0
    0.0320    1.6050    2.0360 H   0  0  0  0  0  0  0  0  0  0  0  0
    0.4480    0.5610    0.6170 H   0  0  0  0  0  0  0  0  0  0  0  0
  1  2  1  0  0  0  0
  1  6  2  0  0  0  0
  1 12  1  0  0  0  0
  2  3  2  0  0  0  0
  2 10  1  0  0  0  0
  3  4  1  0  0  0  0
  3  7  1  0  0  0  0
  4  5  2  0  0  0  0
  4 28  1  0  0  0  0
  5  6  1  0  0  0  0
  5  8  1  0  0  0  0
  6  9  1  0  0  0  0
 10 11  2  0  0  0  0
 11 12  1  0  0  0  0
 11 13  1  0  0  0  0
 12 35  1  0  0  0  0
 13 14  1  0  0  0  0
 14 15  1  0  0  0  0
 14 16  1  0  0  0  0
 14 17  1  0  0  0  0
 17 18  1  0  0  0  0
 17 19  1  0  0  0  0
 17 23  1  0  0  0  0
 20 23  1  0  0  0  0
 20 24  2  0  0  0  0
 20 25  1  0  0  0  0
 21 22  2  0  0  0  0
 21 23  1  0  0  0  0
 21 26  1  0  0  0  0
 22 24  1  0  0  0  0
 22 27  1  0  0  0  0
 28 29  2  0  0  0  0
 28 30  1  0  0  0  0
 30 31  1  0  0  0  0
 31 32  1  0  0  0  0
 31 33  1  0  0  0  0
 31 34  1  0  0  0  0
 35 36  1  0  0  0  0
 35 37  1  0  0  0  0
 35 38  1  0  0  0  0
M  END
>  <s_m_entry_id>
83

>  <s_m_entry_name>
Bz

>  <no>
79

>  <R1>
CH3

>  <R2>
SCH2CH2-(1H-imidazolyl)

>  <R3>
H

>  <R4>
COOCH3

>  <R5>
H

>  <R6>
H

>  <Tv>
7.1100001

>  <Gi>
7.21

$$$$
80
  MOE2011           3D
Structure written by MMmdl.
 38 40  0  0  0  0  0  0  0  0999 V2000
   -1.9830    2.0040    0.0000 C   0  0  0  0  0  0  0  0  0  0  0  0
   -2.5620    2.9050   -0.8430 C   0  0  0  0  0  0  0  0  0  0  0  0
   -3.9080    2.8300   -1.1870 C   0  0  0  0  0  0  0  0  0  0  0  0
   -4.6800    1.7880   -0.6300 C   0  0  0  0  0  0  0  0  0  0  0  0
   -4.0710    0.8380    0.2430 C   0  0  0  0  0  0  0  0  0  0  0  0
   -2.7020    0.9510    0.5650 C   0  0  0  0  0  0  0  0  0  0  0  0
   -4.3050    3.4890   -1.7990 H   0  0  0  0  0  0  0  0  0  0  0  0
   -4.9120   -0.3620    0.8780 Cl  0  0  0  0  0  0  0  0  0  0  0  0
   -2.2640    0.3100    1.1680 H   0  0  0  0  0  0  0  0  0  0  0  0
   -1.6610    3.8160   -1.2540 N   0  0  0  0  0  0  0  0  0  0  0  0
   -0.5220    3.4240   -0.6250 C   0  0  0  0  0  0  0  0  0  0  0  0
   -0.6870    2.3180    0.1490 N   0  0  0  0  0  0  0  0  0  0  0  0
    1.0060    4.2780   -0.8120 S   0  0  0  0  0  0  0  0  0  0  0  0
    0.8620    5.6720   -1.8900 C   0  0  0  0  0  0  0  0  0  0  0  0
    0.4730    5.3340   -2.8740 H   0  0  0  0  0  0  0  0  0  0  0  0
    0.1550    6.4040   -1.4450 H   0  0  0  0  0  0  0  0  0  0  0  0
    2.2370    6.3030   -2.0540 C   0  0  0  0  0  0  0  0  0  0  0  0
    2.6550    6.5470   -1.0520 H   0  0  0  0  0  0  0  0  0  0  0  0
    2.9290    5.5920   -2.5560 H   0  0  0  0  0  0  0  0  0  0  0  0
    2.3410    8.7780   -2.4300 C   0  0  0  0  0  0  0  0  0  0  0  0
    1.8200    7.6080   -4.1520 C   0  0  0  0  0  0  0  0  0  0  0  0
    1.8400    8.9410   -4.4960 C   0  0  0  0  0  0  0  0  0  0  0  0
    2.1330    7.5160   -2.8490 N   0  0  0  0  0  0  0  0  0  0  0  0
    2.1670    9.6810   -3.4160 N   0  0  0  0  0  0  0  0  0  0  0  0
    2.5880    9.0210   -1.5110 H   0  0  0  0  0  0  0  0  0  0  0  0
    1.5960    6.7720   -4.8020 H   0  0  0  0  0  0  0  0  0  0  0  0
    1.6310    9.3500   -5.4750 H   0  0  0  0  0  0  0  0  0  0  0  0
   -6.1240    1.6820   -1.0030 C   0  0  0  0  0  0  0  0  0  0  0  0
   -6.4240    0.8480   -2.0220 O   0  0  0  0  0  0  0  0  0  0  0  0
   -7.0820    2.3000   -0.4480 O   0  0  0  0  0  0  0  0  0  0  0  0
   -6.6840    3.1380    0.6210 C   0  0  0  0  0  0  0  0  0  0  0  0
   -7.5920    3.6040    1.0550 H   0  0  0  0  0  0  0  0  0  0  0  0
   -6.1960    2.5600    1.4390 H   0  0  0  0  0  0  0  0  0  0  0  0
   -6.0320    3.9690    0.2680 H   0  0  0  0  0  0  0  0  0  0  0  0
    0.3020    1.6140    0.9640 C   0  0  0  0  0  0  0  0  0  0  0  0
    1.2970    2.0990    0.8980 H   0  0  0  0  0  0  0  0  0  0  0  0
   -0.0220    1.6150    2.0260 H   0  0  0  0  0  0  0  0  0  0  0  0
    0.3950    0.5650    0.6130 H   0  0  0  0  0  0  0  0  0  0  0  0
  1  2  1  0  0  0  0
  1  6  2  0  0  0  0
  1 12  1  0  0  0  0
  2  3  2  0  0  0  0
  2 10  1  0  0  0  0
  3  4  1  0  0  0  0
  3  7  1  0  0  0  0
  4  5  2  0  0  0  0
  4 28  1  0  0  0  0
  5  6  1  0  0  0  0
  5  8  1  0  0  0  0
  6  9  1  0  0  0  0
 10 11  2  0  0  0  0
 11 12  1  0  0  0  0
 11 13  1  0  0  0  0
 12 35  1  0  0  0  0
 13 14  1  0  0  0  0
 14 15  1  0  0  0  0
 14 16  1  0  0  0  0
 14 17  1  0  0  0  0
 17 18  1  0  0  0  0
 17 19  1  0  0  0  0
 17 23  1  0  0  0  0
 20 23  1  0  0  0  0
 20 24  2  0  0  0  0
 20 25  1  0  0  0  0
 21 22  2  0  0  0  0
 21 23  1  0  0  0  0
 21 26  1  0  0  0  0
 22 24  1  0  0  0  0
 22 27  1  0  0  0  0
 28 29  2  0  0  0  0
 28 30  1  0  0  0  0
 30 31  1  0  0  0  0
 31 32  1  0  0  0  0
 31 33  1  0  0  0  0
 31 34  1  0  0  0  0
 35 36  1  0  0  0  0
 35 37  1  0  0  0  0
 35 38  1  0  0  0  0
M  END
>  <s_m_entry_id>
84

>  <s_m_entry_name>
Bz

>  <no>
80

>  <R1>
CH3

>  <R2>
SCH2CH2-(1H-imidazolyl)

>  <R3>
H

>  <R4>
COOCH3

>  <R5>
Cl

>  <R6>
H

>  <Tv>
7.0300002

>  <Gi>
7.3499999

$$$$
81
  MOE2011           3D
Structure written by MMmdl.
 36 38  0  0  0  0  0  0  0  0999 V2000
   -1.7800    1.6870    0.1710 C   0  0  0  0  0  0  0  0  0  0  0  0
   -2.5270    2.7470   -0.2440 C   0  0  0  0  0  0  0  0  0  0  0  0
   -3.9120    2.7680   -0.1040 C   0  0  0  0  0  0  0  0  0  0  0  0
   -4.5490    1.6460    0.4690 C   0  0  0  0  0  0  0  0  0  0  0  0
   -3.7470    0.5500    0.9240 C   0  0  0  0  0  0  0  0  0  0  0  0
   -2.3480    0.5660    0.7650 C   0  0  0  0  0  0  0  0  0  0  0  0
   -4.4330    3.5460   -0.4020 H   0  0  0  0  0  0  0  0  0  0  0  0
   -4.1550   -0.2250    1.3670 H   0  0  0  0  0  0  0  0  0  0  0  0
   -1.7920   -0.1840    1.0710 H   0  0  0  0  0  0  0  0  0  0  0  0
   -1.7380    3.7030   -0.7690 N   0  0  0  0  0  0  0  0  0  0  0  0
   -0.4980    3.1600   -0.6450 C   0  0  0  0  0  0  0  0  0  0  0  0
   -0.4880    1.9330   -0.0770 N   0  0  0  0  0  0  0  0  0  0  0  0
    0.3450    1.3360    0.1180 H   0  0  0  0  0  0  0  0  0  0  0  0
    0.9690    3.9590   -1.1680 S   0  0  0  0  0  0  0  0  0  0  0  0
    0.6460    5.5490   -1.8710 C   0  0  0  0  0  0  0  0  0  0  0  0
   -0.0690    5.4370   -2.7130 H   0  0  0  0  0  0  0  0  0  0  0  0
    0.2000    6.2050   -1.0930 H   0  0  0  0  0  0  0  0  0  0  0  0
    1.9580    6.1390   -2.3660 C   0  0  0  0  0  0  0  0  0  0  0  0
    2.6960    6.1550   -1.5320 H   0  0  0  0  0  0  0  0  0  0  0  0
    2.3750    5.5150   -3.1860 H   0  0  0  0  0  0  0  0  0  0  0  0
    2.2060    8.6320   -2.3080 C   0  0  0  0  0  0  0  0  0  0  0  0
    1.0440    7.8610   -3.9390 C   0  0  0  0  0  0  0  0  0  0  0  0
    1.0990    9.2340   -4.0280 C   0  0  0  0  0  0  0  0  0  0  0  0
    1.7400    7.4920   -2.8520 N   0  0  0  0  0  0  0  0  0  0  0  0
    1.8280    9.7240   -3.0040 N   0  0  0  0  0  0  0  0  0  0  0  0
    2.7560    8.6710   -1.4950 H   0  0  0  0  0  0  0  0  0  0  0  0
    0.5360    7.1860   -4.6160 H   0  0  0  0  0  0  0  0  0  0  0  0
    0.6370    9.8420   -4.7930 H   0  0  0  0  0  0  0  0  0  0  0  0
   -6.5500    0.4500    0.5020 C   0  0  0  0  0  0  0  0  0  0  0  0
   -6.1310   -0.1280   -0.3540 H   0  0  0  0  0  0  0  0  0  0  0  0
   -6.4400   -0.1300    1.4450 H   0  0  0  0  0  0  0  0  0  0  0  0
   -8.0360    0.6520    0.2470 C   0  0  0  0  0  0  0  0  0  0  0  0
   -8.4950    1.2100    1.0910 H   0  0  0  0  0  0  0  0  0  0  0  0
   -8.1850    1.2260   -0.6920 H   0  0  0  0  0  0  0  0  0  0  0  0
   -8.5380   -0.3330    0.1510 H   0  0  0  0  0  0  0  0  0  0  0  0
   -5.9290    1.7130    0.6350 O   0  0  0  0  0  0  0  0  0  0  0  0
  1  2  1  0  0  0  0
  1  6  2  0  0  0  0
  1 12  1  0  0  0  0
  2  3  2  0  0  0  0
  2 10  1  0  0  0  0
  3  4  1  0  0  0  0
  3  7  1  0  0  0  0
  4  5  2  0  0  0  0
  4 36  1  0  0  0  0
  5  6  1  0  0  0  0
  5  8  1  0  0  0  0
  6  9  1  0  0  0  0
 10 11  2  0  0  0  0
 11 12  1  0  0  0  0
 11 14  1  0  0  0  0
 12 13  1  0  0  0  0
 14 15  1  0  0  0  0
 15 16  1  0  0  0  0
 15 17  1  0  0  0  0
 15 18  1  0  0  0  0
 18 19  1  0  0  0  0
 18 20  1  0  0  0  0
 18 24  1  0  0  0  0
 21 24  1  0  0  0  0
 21 25  2  0  0  0  0
 21 26  1  0  0  0  0
 22 23  2  0  0  0  0
 22 24  1  0  0  0  0
 22 27  1  0  0  0  0
 23 25  1  0  0  0  0
 23 28  1  0  0  0  0
 29 30  1  0  0  0  0
 29 31  1  0  0  0  0
 29 32  1  0  0  0  0
 29 36  1  0  0  0  0
 32 33  1  0  0  0  0
 32 34  1  0  0  0  0
 32 35  1  0  0  0  0
M  END
>  <s_m_entry_id>
86

>  <s_m_entry_name>
Bz

>  <no>
81

>  <R1>
H

>  <R2>
SCH2CH2-(1H-imidazolyl)

>  <R3>
H

>  <R4>
OCH2CH3

>  <R5>
H

>  <R6>
H

>  <Tv>
7.1399999

>  <Gi>
7.25

$$$$
82
  MOE2011           3D
Structure written by MMmdl.
 36 38  0  0  0  0  0  0  0  0999 V2000
   -1.6380    1.4860    0.3140 C   0  0  0  0  0  0  0  0  0  0  0  0
   -2.4410    2.5270   -0.0430 C   0  0  0  0  0  0  0  0  0  0  0  0
   -3.8130    2.5070    0.1840 C   0  0  0  0  0  0  0  0  0  0  0  0
   -4.3720    1.3530    0.7880 C   0  0  0  0  0  0  0  0  0  0  0  0
   -3.5220    0.2810    1.1820 C   0  0  0  0  0  0  0  0  0  0  0  0
   -2.1350    0.3430    0.9330 C   0  0  0  0  0  0  0  0  0  0  0  0
   -4.3720    3.2760   -0.0620 H   0  0  0  0  0  0  0  0  0  0  0  0
   -4.1280   -1.0080    1.8980 Cl  0  0  0  0  0  0  0  0  0  0  0  0
   -1.5320   -0.3910    1.1890 H   0  0  0  0  0  0  0  0  0  0  0  0
   -1.7140    3.5110   -0.6050 N   0  0  0  0  0  0  0  0  0  0  0  0
   -0.4530    3.0040   -0.5640 C   0  0  0  0  0  0  0  0  0  0  0  0
   -0.3730    1.7730   -0.0110 N   0  0  0  0  0  0  0  0  0  0  0  0
    0.4880    1.1990    0.1260 H   0  0  0  0  0  0  0  0  0  0  0  0
    0.9550    3.8510   -1.1680 S   0  0  0  0  0  0  0  0  0  0  0  0
    0.5420    5.4360   -1.8320 C   0  0  0  0  0  0  0  0  0  0  0  0
   -0.2200    5.3110   -2.6300 H   0  0  0  0  0  0  0  0  0  0  0  0
    0.1260    6.0720   -1.0220 H   0  0  0  0  0  0  0  0  0  0  0  0
    1.8040    6.0690   -2.4010 C   0  0  0  0  0  0  0  0  0  0  0  0
    2.5910    6.1000   -1.6140 H   0  0  0  0  0  0  0  0  0  0  0  0
    2.1870    5.4650   -3.2520 H   0  0  0  0  0  0  0  0  0  0  0  0
    1.9820    8.5690   -2.3320 C   0  0  0  0  0  0  0  0  0  0  0  0
    0.7450    7.7780   -3.8970 C   0  0  0  0  0  0  0  0  0  0  0  0
    0.7540    9.1520   -3.9740 C   0  0  0  0  0  0  0  0  0  0  0  0
    1.5180    7.4200   -2.8580 N   0  0  0  0  0  0  0  0  0  0  0  0
    1.5310    9.6540   -2.9920 N   0  0  0  0  0  0  0  0  0  0  0  0
    2.5800    8.6160   -1.5540 H   0  0  0  0  0  0  0  0  0  0  0  0
    0.2160    7.0930   -4.5480 H   0  0  0  0  0  0  0  0  0  0  0  0
    0.2280    9.7530   -4.7030 H   0  0  0  0  0  0  0  0  0  0  0  0
   -6.4580    1.2030   -0.1190 C   0  0  0  0  0  0  0  0  0  0  0  0
   -6.4100    2.1580   -0.6880 H   0  0  0  0  0  0  0  0  0  0  0  0
   -6.0820    0.3690   -0.7580 H   0  0  0  0  0  0  0  0  0  0  0  0
   -7.9160    0.9220    0.2110 C   0  0  0  0  0  0  0  0  0  0  0  0
   -8.0010   -0.0350    0.7680 H   0  0  0  0  0  0  0  0  0  0  0  0
   -8.3300    1.7440    0.8320 H   0  0  0  0  0  0  0  0  0  0  0  0
   -8.5060    0.8460   -0.7270 H   0  0  0  0  0  0  0  0  0  0  0  0
   -5.7230    1.2980    1.0830 O   0  0  0  0  0  0  0  0  0  0  0  0
  1  2  1  0  0  0  0
  1  6  2  0  0  0  0
  1 12  1  0  0  0  0
  2  3  2  0  0  0  0
  2 10  1  0  0  0  0
  3  4  1  0  0  0  0
  3  7  1  0  0  0  0
  4  5  2  0  0  0  0
  4 36  1  0  0  0  0
  5  6  1  0  0  0  0
  5  8  1  0  0  0  0
  6  9  1  0  0  0  0
 10 11  2  0  0  0  0
 11 12  1  0  0  0  0
 11 14  1  0  0  0  0
 12 13  1  0  0  0  0
 14 15  1  0  0  0  0
 15 16  1  0  0  0  0
 15 17  1  0  0  0  0
 15 18  1  0  0  0  0
 18 19  1  0  0  0  0
 18 20  1  0  0  0  0
 18 24  1  0  0  0  0
 21 24  1  0  0  0  0
 21 25  2  0  0  0  0
 21 26  1  0  0  0  0
 22 23  2  0  0  0  0
 22 24  1  0  0  0  0
 22 27  1  0  0  0  0
 23 25  1  0  0  0  0
 23 28  1  0  0  0  0
 29 30  1  0  0  0  0
 29 31  1  0  0  0  0
 29 32  1  0  0  0  0
 29 36  1  0  0  0  0
 32 33  1  0  0  0  0
 32 34  1  0  0  0  0
 32 35  1  0  0  0  0
M  END
>  <s_m_entry_id>
87

>  <s_m_entry_name>
Bz

>  <no>
82

>  <R1>
H

>  <R2>
SCH2CH2-(1H-imidazolyl)

>  <R3>
H

>  <R4>
OCH2CH3

>  <R5>
Cl

>  <R6>
H

>  <Tv>
7

>  <Gi>
7.3299999

$$$$
83
  MOE2011           3D
Structure written by MMmdl.
 39 41  0  0  0  0  0  0  0  0999 V2000
   -1.7150    1.7560    0.0740 C   0  0  0  0  0  0  0  0  0  0  0  0
   -2.4400    2.7820   -0.4490 C   0  0  0  0  0  0  0  0  0  0  0  0
   -3.8280    2.7720   -0.4500 C   0  0  0  0  0  0  0  0  0  0  0  0
   -4.4790    1.6600    0.1120 C   0  0  0  0  0  0  0  0  0  0  0  0
   -3.7560    0.5720    0.6660 C   0  0  0  0  0  0  0  0  0  0  0  0
   -2.3190    0.6330    0.6410 C   0  0  0  0  0  0  0  0  0  0  0  0
   -4.3400    3.5190   -0.8310 H   0  0  0  0  0  0  0  0  0  0  0  0
   -5.5630    1.6400    0.1170 H   0  0  0  0  0  0  0  0  0  0  0  0
   -1.7470   -0.0760    1.0040 H   0  0  0  0  0  0  0  0  0  0  0  0
   -1.6270    3.7400   -0.9320 N   0  0  0  0  0  0  0  0  0  0  0  0
   -0.3880    3.2450   -0.6760 C   0  0  0  0  0  0  0  0  0  0  0  0
   -0.4080    2.0320   -0.0610 N   0  0  0  0  0  0  0  0  0  0  0  0
    1.0850    4.1070   -1.1100 S   0  0  0  0  0  0  0  0  0  0  0  0
    0.7450    5.6540   -1.8940 C   0  0  0  0  0  0  0  0  0  0  0  0
    0.1090    5.4790   -2.7880 H   0  0  0  0  0  0  0  0  0  0  0  0
    0.2050    6.3120   -1.1810 H   0  0  0  0  0  0  0  0  0  0  0  0
    2.0650    6.2930   -2.3010 C   0  0  0  0  0  0  0  0  0  0  0  0
    2.7280    6.3720   -1.4110 H   0  0  0  0  0  0  0  0  0  0  0  0
    2.5780    5.6640   -3.0620 H   0  0  0  0  0  0  0  0  0  0  0  0
    2.1880    8.7960   -2.3140 C   0  0  0  0  0  0  0  0  0  0  0  0
    1.2050    7.9150   -4.0050 C   0  0  0  0  0  0  0  0  0  0  0  0
    1.2020    9.2850   -4.1390 C   0  0  0  0  0  0  0  0  0  0  0  0
    1.8250    7.6170   -2.8520 N   0  0  0  0  0  0  0  0  0  0  0  0
    1.8190    9.8440   -3.0770 N   0  0  0  0  0  0  0  0  0  0  0  0
    2.6660    8.8880   -1.4600 H   0  0  0  0  0  0  0  0  0  0  0  0
    0.7880    7.1940   -4.6970 H   0  0  0  0  0  0  0  0  0  0  0  0
    0.7770    9.8450   -4.9610 H   0  0  0  0  0  0  0  0  0  0  0  0
    0.7170    1.2020    0.3640 C   0  0  0  0  0  0  0  0  0  0  0  0
    1.6870    1.6840    0.1240 H   0  0  0  0  0  0  0  0  0  0  0  0
    0.6660    1.0390    1.4620 H   0  0  0  0  0  0  0  0  0  0  0  0
    0.6720    0.2210   -0.1530 H   0  0  0  0  0  0  0  0  0  0  0  0
   -4.4560   -0.3740    1.1430 O   0  0  0  0  0  0  0  0  0  0  0  0
   -3.7290   -1.4580    1.6960 C   0  0  0  0  0  0  0  0  0  0  0  0
   -3.1000   -1.9540    0.9210 H   0  0  0  0  0  0  0  0  0  0  0  0
   -3.1070   -1.1230    2.5580 H   0  0  0  0  0  0  0  0  0  0  0  0
   -4.7130   -2.4950    2.2180 C   0  0  0  0  0  0  0  0  0  0  0  0
   -5.3590   -2.0450    3.0020 H   0  0  0  0  0  0  0  0  0  0  0  0
   -5.3520   -2.8640    1.3880 H   0  0  0  0  0  0  0  0  0  0  0  0
   -4.1590   -3.3520    2.6550 H   0  0  0  0  0  0  0  0  0  0  0  0
  1  2  1  0  0  0  0
  1  6  2  0  0  0  0
  1 12  1  0  0  0  0
  2  3  2  0  0  0  0
  2 10  1  0  0  0  0
  3  4  1  0  0  0  0
  3  7  1  0  0  0  0
  4  5  2  0  0  0  0
  4  8  1  0  0  0  0
  5  6  1  0  0  0  0
  5 32  1  0  0  0  0
  6  9  1  0  0  0  0
 10 11  2  0  0  0  0
 11 12  1  0  0  0  0
 11 13  1  0  0  0  0
 12 28  1  0  0  0  0
 13 14  1  0  0  0  0
 14 15  1  0  0  0  0
 14 16  1  0  0  0  0
 14 17  1  0  0  0  0
 17 18  1  0  0  0  0
 17 19  1  0  0  0  0
 17 23  1  0  0  0  0
 20 23  1  0  0  0  0
 20 24  2  0  0  0  0
 20 25  1  0  0  0  0
 21 22  2  0  0  0  0
 21 23  1  0  0  0  0
 21 26  1  0  0  0  0
 22 24  1  0  0  0  0
 22 27  1  0  0  0  0
 28 29  1  0  0  0  0
 28 30  1  0  0  0  0
 28 31  1  0  0  0  0
 32 33  1  0  0  0  0
 33 34  1  0  0  0  0
 33 35  1  0  0  0  0
 33 36  1  0  0  0  0
 36 37  1  0  0  0  0
 36 38  1  0  0  0  0
 36 39  1  0  0  0  0
M  END
>  <s_m_entry_id>
88

>  <s_m_entry_name>
Bz

>  <no>
83

>  <R1>
CH3

>  <R2>
SCH2CH2-(1H-imidazolyl)

>  <R3>
H

>  <R4>
H

>  <R5>
OCH2CH3

>  <R6>
H

>  <Tv>
7.1399999

>  <Gi>
7.3400002

$$$$
84
  MOE2011           3D
Structure written by MMmdl.
 39 41  0  0  0  0  0  0  0  0999 V2000
   -1.7260    1.7550    0.0750 C   0  0  0  0  0  0  0  0  0  0  0  0
   -2.4480    2.7840   -0.4430 C   0  0  0  0  0  0  0  0  0  0  0  0
   -3.8350    2.7790   -0.4380 C   0  0  0  0  0  0  0  0  0  0  0  0
   -4.4940    1.6690    0.1240 C   0  0  0  0  0  0  0  0  0  0  0  0
   -3.7670    0.5740    0.6750 C   0  0  0  0  0  0  0  0  0  0  0  0
   -2.3300    0.6340    0.6430 C   0  0  0  0  0  0  0  0  0  0  0  0
   -4.3410    3.5320   -0.8180 H   0  0  0  0  0  0  0  0  0  0  0  0
   -1.7570   -0.0760    1.0000 H   0  0  0  0  0  0  0  0  0  0  0  0
   -1.6340    3.7400   -0.9280 N   0  0  0  0  0  0  0  0  0  0  0  0
   -0.3960    3.2410   -0.6780 C   0  0  0  0  0  0  0  0  0  0  0  0
   -0.4180    2.0270   -0.0650 N   0  0  0  0  0  0  0  0  0  0  0  0
    1.0780    4.0980   -1.1160 S   0  0  0  0  0  0  0  0  0  0  0  0
    0.7400    5.6480   -1.8970 C   0  0  0  0  0  0  0  0  0  0  0  0
    0.1000    5.4760   -2.7890 H   0  0  0  0  0  0  0  0  0  0  0  0
    0.2050    6.3060   -1.1800 H   0  0  0  0  0  0  0  0  0  0  0  0
    2.0610    6.2820   -2.3090 C   0  0  0  0  0  0  0  0  0  0  0  0
    2.7280    6.3580   -1.4210 H   0  0  0  0  0  0  0  0  0  0  0  0
    2.5680    5.6540   -3.0720 H   0  0  0  0  0  0  0  0  0  0  0  0
    2.1930    8.7850   -2.3170 C   0  0  0  0  0  0  0  0  0  0  0  0
    1.1990    7.9110   -4.0060 C   0  0  0  0  0  0  0  0  0  0  0  0
    1.2000    9.2810   -4.1370 C   0  0  0  0  0  0  0  0  0  0  0  0
    1.8220    7.6080   -2.8560 N   0  0  0  0  0  0  0  0  0  0  0  0
    1.8240    9.8360   -3.0770 N   0  0  0  0  0  0  0  0  0  0  0  0
    2.6740    8.8740   -1.4660 H   0  0  0  0  0  0  0  0  0  0  0  0
    0.7770    7.1920   -4.6970 H   0  0  0  0  0  0  0  0  0  0  0  0
    0.7740    9.8440   -4.9570 H   0  0  0  0  0  0  0  0  0  0  0  0
    0.7070    1.1920    0.3540 C   0  0  0  0  0  0  0  0  0  0  0  0
    1.6760    1.6710    0.1110 H   0  0  0  0  0  0  0  0  0  0  0  0
    0.6590    1.0270    1.4510 H   0  0  0  0  0  0  0  0  0  0  0  0
    0.6560    0.2120   -0.1640 H   0  0  0  0  0  0  0  0  0  0  0  0
   -4.4600   -0.3750    1.1560 O   0  0  0  0  0  0  0  0  0  0  0  0
   -3.7280   -1.4600    1.7030 C   0  0  0  0  0  0  0  0  0  0  0  0
   -3.1040   -1.9530    0.9220 H   0  0  0  0  0  0  0  0  0  0  0  0
   -3.1010   -1.1250    2.5610 H   0  0  0  0  0  0  0  0  0  0  0  0
   -4.7080   -2.4980    2.2290 C   0  0  0  0  0  0  0  0  0  0  0  0
   -5.3490   -2.0500    3.0180 H   0  0  0  0  0  0  0  0  0  0  0  0
   -5.3520   -2.8660    1.4020 H   0  0  0  0  0  0  0  0  0  0  0  0
   -4.1510   -3.3560    2.6610 H   0  0  0  0  0  0  0  0  0  0  0  0
   -6.2540    1.6620    0.1300 Cl  0  0  0  0  0  0  0  0  0  0  0  0
  1  2  1  0  0  0  0
  1  6  2  0  0  0  0
  1 11  1  0  0  0  0
  2  3  2  0  0  0  0
  2  9  1  0  0  0  0
  3  4  1  0  0  0  0
  3  7  1  0  0  0  0
  4  5  2  0  0  0  0
  4 39  1  0  0  0  0
  5  6  1  0  0  0  0
  5 31  1  0  0  0  0
  6  8  1  0  0  0  0
  9 10  2  0  0  0  0
 10 11  1  0  0  0  0
 10 12  1  0  0  0  0
 11 27  1  0  0  0  0
 12 13  1  0  0  0  0
 13 14  1  0  0  0  0
 13 15  1  0  0  0  0
 13 16  1  0  0  0  0
 16 17  1  0  0  0  0
 16 18  1  0  0  0  0
 16 22  1  0  0  0  0
 19 22  1  0  0  0  0
 19 23  2  0  0  0  0
 19 24  1  0  0  0  0
 20 21  2  0  0  0  0
 20 22  1  0  0  0  0
 20 25  1  0  0  0  0
 21 23  1  0  0  0  0
 21 26  1  0  0  0  0
 27 28  1  0  0  0  0
 27 29  1  0  0  0  0
 27 30  1  0  0  0  0
 31 32  1  0  0  0  0
 32 33  1  0  0  0  0
 32 34  1  0  0  0  0
 32 35  1  0  0  0  0
 35 36  1  0  0  0  0
 35 37  1  0  0  0  0
 35 38  1  0  0  0  0
M  END
>  <s_m_entry_id>
89

>  <s_m_entry_name>
Bz

>  <no>
84

>  <R1>
CH3

>  <R2>
SCH2CH2-(1H-imidazolyl)

>  <R3>
H

>  <R4>
Cl

>  <R5>
OCH2CH3

>  <R6>
H

>  <Tv>
7.1599998

>  <Gi>
7.4499998

$$$$
85
  MOE2011           3D
Structure written by MMmdl.
 39 41  0  0  0  0  0  0  0  0999 V2000
   -1.7550    1.6560    0.1790 C   0  0  0  0  0  0  0  0  0  0  0  0
   -2.4910    2.7250   -0.2360 C   0  0  0  0  0  0  0  0  0  0  0  0
   -3.8760    2.7630   -0.1000 C   0  0  0  0  0  0  0  0  0  0  0  0
   -4.5280    1.6480    0.4690 C   0  0  0  0  0  0  0  0  0  0  0  0
   -3.7420    0.5420    0.9260 C   0  0  0  0  0  0  0  0  0  0  0  0
   -2.3440    0.5400    0.7710 C   0  0  0  0  0  0  0  0  0  0  0  0
   -4.3860    3.5470   -0.4000 H   0  0  0  0  0  0  0  0  0  0  0  0
   -4.1630   -0.2280    1.3660 H   0  0  0  0  0  0  0  0  0  0  0  0
   -1.8010   -0.2190    1.0790 H   0  0  0  0  0  0  0  0  0  0  0  0
   -1.6930    3.6740   -0.7590 N   0  0  0  0  0  0  0  0  0  0  0  0
   -0.4530    3.1310   -0.6400 C   0  0  0  0  0  0  0  0  0  0  0  0
   -0.4580    1.8960   -0.0700 N   0  0  0  0  0  0  0  0  0  0  0  0
    1.0010    3.9620   -1.1800 S   0  0  0  0  0  0  0  0  0  0  0  0
    0.6440    5.5490   -1.8720 C   0  0  0  0  0  0  0  0  0  0  0  0
   -0.0780    5.4290   -2.7080 H   0  0  0  0  0  0  0  0  0  0  0  0
    0.1970    6.1950   -1.0870 H   0  0  0  0  0  0  0  0  0  0  0  0
    1.9420    6.1610   -2.3790 C   0  0  0  0  0  0  0  0  0  0  0  0
    2.6880    6.1840   -1.5540 H   0  0  0  0  0  0  0  0  0  0  0  0
    2.3590    5.5470   -3.2080 H   0  0  0  0  0  0  0  0  0  0  0  0
    2.1520    8.6580   -2.3130 C   0  0  0  0  0  0  0  0  0  0  0  0
    0.9840    7.8760   -3.9340 C   0  0  0  0  0  0  0  0  0  0  0  0
    1.0160    9.2490   -4.0170 C   0  0  0  0  0  0  0  0  0  0  0  0
    1.6980    7.5130   -2.8560 N   0  0  0  0  0  0  0  0  0  0  0  0
    1.7500    9.7460   -2.9990 N   0  0  0  0  0  0  0  0  0  0  0  0
    2.7100    8.7010   -1.5060 H   0  0  0  0  0  0  0  0  0  0  0  0
    0.4790    7.1960   -4.6080 H   0  0  0  0  0  0  0  0  0  0  0  0
    0.5360    9.8540   -4.7740 H   0  0  0  0  0  0  0  0  0  0  0  0
   -6.5450    0.4780    0.4900 C   0  0  0  0  0  0  0  0  0  0  0  0
   -6.1300   -0.1020   -0.3680 H   0  0  0  0  0  0  0  0  0  0  0  0
   -6.4470   -0.1070    1.4300 H   0  0  0  0  0  0  0  0  0  0  0  0
   -8.0270    0.7010    0.2290 C   0  0  0  0  0  0  0  0  0  0  0  0
   -8.4820    1.2600    1.0730 H   0  0  0  0  0  0  0  0  0  0  0  0
   -8.1640    1.2800   -0.7090 H   0  0  0  0  0  0  0  0  0  0  0  0
   -8.5410   -0.2780    0.1260 H   0  0  0  0  0  0  0  0  0  0  0  0
   -5.9080    1.7320    0.6310 O   0  0  0  0  0  0  0  0  0  0  0  0
    0.6720    1.0150    0.2200 C   0  0  0  0  0  0  0  0  0  0  0  0
    1.6310    1.4750   -0.0940 H   0  0  0  0  0  0  0  0  0  0  0  0
    0.7170    0.8140    1.3110 H   0  0  0  0  0  0  0  0  0  0  0  0
    0.5450    0.0550   -0.3230 H   0  0  0  0  0  0  0  0  0  0  0  0
  1  2  1  0  0  0  0
  1  6  2  0  0  0  0
  1 12  1  0  0  0  0
  2  3  2  0  0  0  0
  2 10  1  0  0  0  0
  3  4  1  0  0  0  0
  3  7  1  0  0  0  0
  4  5  2  0  0  0  0
  4 35  1  0  0  0  0
  5  6  1  0  0  0  0
  5  8  1  0  0  0  0
  6  9  1  0  0  0  0
 10 11  2  0  0  0  0
 11 12  1  0  0  0  0
 11 13  1  0  0  0  0
 12 36  1  0  0  0  0
 13 14  1  0  0  0  0
 14 15  1  0  0  0  0
 14 16  1  0  0  0  0
 14 17  1  0  0  0  0
 17 18  1  0  0  0  0
 17 19  1  0  0  0  0
 17 23  1  0  0  0  0
 20 23  1  0  0  0  0
 20 24  2  0  0  0  0
 20 25  1  0  0  0  0
 21 22  2  0  0  0  0
 21 23  1  0  0  0  0
 21 26  1  0  0  0  0
 22 24  1  0  0  0  0
 22 27  1  0  0  0  0
 28 29  1  0  0  0  0
 28 30  1  0  0  0  0
 28 31  1  0  0  0  0
 28 35  1  0  0  0  0
 31 32  1  0  0  0  0
 31 33  1  0  0  0  0
 31 34  1  0  0  0  0
 36 37  1  0  0  0  0
 36 38  1  0  0  0  0
 36 39  1  0  0  0  0
M  END
>  <s_m_entry_id>
90

>  <s_m_entry_name>
Bz

>  <no>
85

>  <R1>
CH3

>  <R2>
SCH2CH2-(1H-imidazolyl)

>  <R3>
H

>  <R4>
OCH2CH3

>  <R5>
H

>  <R6>
H

>  <Tv>
7.1199999

>  <Gi>
8.0799999

$$$$
86
  MOE2011           3D
Structure written by MMmdl.
 39 41  0  0  0  0  0  0  0  0999 V2000
   -1.6190    1.4560    0.3190 C   0  0  0  0  0  0  0  0  0  0  0  0
   -2.4080    2.5080   -0.0400 C   0  0  0  0  0  0  0  0  0  0  0  0
   -3.7810    2.5050    0.1830 C   0  0  0  0  0  0  0  0  0  0  0  0
   -4.3580    1.3600    0.7830 C   0  0  0  0  0  0  0  0  0  0  0  0
   -3.5260    0.2760    1.1790 C   0  0  0  0  0  0  0  0  0  0  0  0
   -2.1370    0.3180    0.9350 C   0  0  0  0  0  0  0  0  0  0  0  0
   -4.3290    3.2830   -0.0640 H   0  0  0  0  0  0  0  0  0  0  0  0
   -4.1530   -1.0050    1.8910 Cl  0  0  0  0  0  0  0  0  0  0  0  0
   -1.5500   -0.4260    1.1940 H   0  0  0  0  0  0  0  0  0  0  0  0
   -1.6700    3.4840   -0.5990 N   0  0  0  0  0  0  0  0  0  0  0  0
   -0.4110    2.9750   -0.5630 C   0  0  0  0  0  0  0  0  0  0  0  0
   -0.3470    1.7350   -0.0070 N   0  0  0  0  0  0  0  0  0  0  0  0
    0.9840    3.8520   -1.1810 S   0  0  0  0  0  0  0  0  0  0  0  0
    0.5410    5.4350   -1.8330 C   0  0  0  0  0  0  0  0  0  0  0  0
   -0.2280    5.3020   -2.6240 H   0  0  0  0  0  0  0  0  0  0  0  0
    0.1250    6.0600   -1.0150 H   0  0  0  0  0  0  0  0  0  0  0  0
    1.7880    6.0880   -2.4110 C   0  0  0  0  0  0  0  0  0  0  0  0
    2.5820    6.1250   -1.6330 H   0  0  0  0  0  0  0  0  0  0  0  0
    2.1700    5.4940   -3.2700 H   0  0  0  0  0  0  0  0  0  0  0  0
    1.9320    8.5890   -2.3300 C   0  0  0  0  0  0  0  0  0  0  0  0
    0.6880    7.7900   -3.8860 C   0  0  0  0  0  0  0  0  0  0  0  0
    0.6780    9.1640   -3.9550 C   0  0  0  0  0  0  0  0  0  0  0  0
    1.4770    7.4370   -2.8570 N   0  0  0  0  0  0  0  0  0  0  0  0
    1.4580    9.6720   -2.9780 N   0  0  0  0  0  0  0  0  0  0  0  0
    2.5370    8.6400   -1.5580 H   0  0  0  0  0  0  0  0  0  0  0  0
    0.1620    7.1020   -4.5350 H   0  0  0  0  0  0  0  0  0  0  0  0
    0.1350    9.7620   -4.6750 H   0  0  0  0  0  0  0  0  0  0  0  0
   -6.4420    1.2320   -0.1320 C   0  0  0  0  0  0  0  0  0  0  0  0
   -6.3750    2.1820   -0.7090 H   0  0  0  0  0  0  0  0  0  0  0  0
   -6.0760    0.3880   -0.7630 H   0  0  0  0  0  0  0  0  0  0  0  0
   -7.9050    0.9770    0.1920 C   0  0  0  0  0  0  0  0  0  0  0  0
   -8.0090    0.0260    0.7560 H   0  0  0  0  0  0  0  0  0  0  0  0
   -8.3100    1.8100    0.8050 H   0  0  0  0  0  0  0  0  0  0  0  0
   -8.4920    0.9040   -0.7490 H   0  0  0  0  0  0  0  0  0  0  0  0
   -5.7120    1.3240    1.0730 O   0  0  0  0  0  0  0  0  0  0  0  0
    0.8240    0.8850    0.2040 C   0  0  0  0  0  0  0  0  0  0  0  0
    1.7480    1.3740   -0.1640 H   0  0  0  0  0  0  0  0  0  0  0  0
    0.9410    0.6750    1.2880 H   0  0  0  0  0  0  0  0  0  0  0  0
    0.6900   -0.0740   -0.3400 H   0  0  0  0  0  0  0  0  0  0  0  0
  1  2  1  0  0  0  0
  1  6  2  0  0  0  0
  1 12  1  0  0  0  0
  2  3  2  0  0  0  0
  2 10  1  0  0  0  0
  3  4  1  0  0  0  0
  3  7  1  0  0  0  0
  4  5  2  0  0  0  0
  4 35  1  0  0  0  0
  5  6  1  0  0  0  0
  5  8  1  0  0  0  0
  6  9  1  0  0  0  0
 10 11  2  0  0  0  0
 11 12  1  0  0  0  0
 11 13  1  0  0  0  0
 12 36  1  0  0  0  0
 13 14  1  0  0  0  0
 14 15  1  0  0  0  0
 14 16  1  0  0  0  0
 14 17  1  0  0  0  0
 17 18  1  0  0  0  0
 17 19  1  0  0  0  0
 17 23  1  0  0  0  0
 20 23  1  0  0  0  0
 20 24  2  0  0  0  0
 20 25  1  0  0  0  0
 21 22  2  0  0  0  0
 21 23  1  0  0  0  0
 21 26  1  0  0  0  0
 22 24  1  0  0  0  0
 22 27  1  0  0  0  0
 28 29  1  0  0  0  0
 28 30  1  0  0  0  0
 28 31  1  0  0  0  0
 28 35  1  0  0  0  0
 31 32  1  0  0  0  0
 31 33  1  0  0  0  0
 31 34  1  0  0  0  0
 36 37  1  0  0  0  0
 36 38  1  0  0  0  0
 36 39  1  0  0  0  0
M  END
>  <s_m_entry_id>
91

>  <s_m_entry_name>
Bz

>  <no>
86

>  <R1>
CH3

>  <R2>
SCH2CH2-(1H-imidazolyl)

>  <R3>
H

>  <R4>
OCH2CH3

>  <R5>
Cl

>  <R6>
H

>  <Tv>
7.0100002

>  <Gi>
7.6799998

$$$$
87
  MOE2011           3D
Structure written by MMmdl.
 43 45  0  0  1  0  0  0  0  0999 V2000
   -1.4090    2.2400   -0.1200 C   0  0  0  0  0  0  0  0  0  0  0  0
   -1.9910    3.1770   -0.9170 C   0  0  0  0  0  0  0  0  0  0  0  0
   -3.3490    3.4730   -0.8300 C   0  0  0  0  0  0  0  0  0  0  0  0
   -4.1350    2.7560    0.0980 C   0  0  0  0  0  0  0  0  0  0  0  0
   -3.5030    1.7990    0.9530 C   0  0  0  0  0  0  0  0  0  0  0  0
   -2.1260    1.5300    0.8370 C   0  0  0  0  0  0  0  0  0  0  0  0
   -3.7520    4.1530   -1.4150 H   0  0  0  0  0  0  0  0  0  0  0  0
   -4.0180    1.3220    1.6390 H   0  0  0  0  0  0  0  0  0  0  0  0
   -1.6860    0.8670    1.4140 H   0  0  0  0  0  0  0  0  0  0  0  0
   -1.0850    3.7120   -1.7550 N   0  0  0  0  0  0  0  0  0  0  0  0
    0.0580    3.0420   -1.4290 C   0  0  0  0  0  0  0  0  0  0  0  0
   -0.1090    2.1460   -0.4250 N   0  0  0  0  0  0  0  0  0  0  0  0
    0.6160    1.5300    0.0050 H   0  0  0  0  0  0  0  0  0  0  0  0
   -5.4830    3.0830    0.1890 O   0  0  0  0  0  0  0  0  0  0  0  0
   -6.2860    1.9350    0.3640 C   0  0  0  0  0  0  0  0  0  0  0  0
   -7.3300    2.1910    0.0910 H   0  0  0  0  0  0  0  0  0  0  0  0
   -5.9700    1.0940   -0.2960 H   0  0  0  0  0  0  0  0  0  0  0  0
   -6.2920    1.6210    1.4300 H   0  0  0  0  0  0  0  0  0  0  0  0
    1.6180    3.3220   -2.2260 S   0  0  1  0  0  0  0  0  0  0  0  0
    2.2360    1.9290   -2.9230 O   0  0  0  0  0  0  0  0  0  0  0  0
    1.5410    4.5080   -3.3260 C   0  0  0  0  0  0  0  0  0  0  0  0
    0.4950    4.6450   -3.6590 H   0  0  0  0  0  0  0  0  0  0  0  0
    2.1170    4.2020   -4.2250 H   0  0  0  0  0  0  0  0  0  0  0  0
    3.6030    7.9360   -1.7130 C   0  0  0  0  0  0  0  0  0  0  0  0
    4.1910    6.6800   -1.9130 C   0  0  0  0  0  0  0  0  0  0  0  0
    2.1790    5.7530   -2.7610 C   0  0  0  0  0  0  0  0  0  0  0  0
    1.5020    6.9920   -2.5910 C   0  0  0  0  0  0  0  0  0  0  0  0
    2.2420    8.1420   -2.1610 C   0  0  0  0  0  0  0  0  0  0  0  0
    5.1230    6.5150   -1.6480 H   0  0  0  0  0  0  0  0  0  0  0  0
    3.4850    5.6540   -2.4290 N   0  0  0  0  0  0  0  0  0  0  0  0
    0.1570    7.0780   -2.8910 C   0  0  0  0  0  0  0  0  0  0  0  0
   -0.3070    8.0560   -2.6480 H   0  0  0  0  0  0  0  0  0  0  0  0
   -0.0030    6.9000   -3.9760 H   0  0  0  0  0  0  0  0  0  0  0  0
   -0.4100    6.3290   -2.2980 H   0  0  0  0  0  0  0  0  0  0  0  0
    4.4020    8.8960   -0.8510 C   0  0  0  0  0  0  0  0  0  0  0  0
    3.7830    9.2520   -0.0020 H   0  0  0  0  0  0  0  0  0  0  0  0
    5.2840    8.4010   -0.3900 H   0  0  0  0  0  0  0  0  0  0  0  0
    4.8100    9.7390   -1.4430 H   0  0  0  0  0  0  0  0  0  0  0  0
    2.3670   10.4400   -2.1770 C   0  0  0  0  0  0  0  0  0  0  0  0
    2.5910   10.7400   -1.1340 H   0  0  0  0  0  0  0  0  0  0  0  0
    3.2490   10.4100   -2.8550 H   0  0  0  0  0  0  0  0  0  0  0  0
    1.7270   11.2530   -2.5770 H   0  0  0  0  0  0  0  0  0  0  0  0
    1.6140    9.2490   -2.2250 O   0  0  0  0  0  0  0  0  0  0  0  0
  1  2  1  0  0  0  0
  1  6  2  0  0  0  0
  1 12  1  0  0  0  0
  2  3  2  0  0  0  0
  2 10  1  0  0  0  0
  3  4  1  0  0  0  0
  3  7  1  0  0  0  0
  4  5  2  0  0  0  0
  4 14  1  0  0  0  0
  5  6  1  0  0  0  0
  5  8  1  0  0  0  0
  6  9  1  0  0  0  0
 10 11  2  0  0  0  0
 11 12  1  0  0  0  0
 11 19  1  0  0  0  0
 12 13  1  0  0  0  0
 14 15  1  0  0  0  0
 15 16  1  0  0  0  0
 15 17  1  0  0  0  0
 15 18  1  0  0  0  0
 19 20  2  0  0  0  0
 19 21  1  0  0  0  0
 21 22  1  0  0  0  0
 21 23  1  0  0  0  0
 21 26  1  0  0  0  0
 24 25  1  0  0  0  0
 24 28  2  0  0  0  0
 24 35  1  0  0  0  0
 25 29  1  0  0  0  0
 25 30  2  0  0  0  0
 26 27  2  0  0  0  0
 26 30  1  0  0  0  0
 27 28  1  0  0  0  0
 27 31  1  0  0  0  0
 28 43  1  0  0  0  0
 31 32  1  0  0  0  0
 31 33  1  0  0  0  0
 31 34  1  0  0  0  0
 35 36  1  0  0  0  0
 35 37  1  0  0  0  0
 35 38  1  0  0  0  0
 39 40  1  0  0  0  0
 39 41  1  0  0  0  0
 39 42  1  0  0  0  0
 39 43  1  0  0  0  0
M  END
>  <s_m_entry_id>
92

>  <s_m_entry_name>
Bz

>  <no>
87

>  <R1>
H

>  <R2>
SOCH2-(4-methoxy-3_5-dimethylpyridin-2-yl) 

>  <R3>
H

>  <R4>
OCH3

>  <R5>
H

>  <R6>
H

>  <Tv>
6.9200001

>  <Gi>
7.02

$$$$
88
  MOE2011           3D
Structure written by MMmdl.
 39 41  0  0  1  0  0  0  0  0999 V2000
   -1.2760    2.5670   -0.2680 C   0  0  0  0  0  0  0  0  0  0  0  0
   -1.5050    3.8140   -0.7700 C   0  0  0  0  0  0  0  0  0  0  0  0
   -2.6020    4.5750   -0.3720 C   0  0  0  0  0  0  0  0  0  0  0  0
   -3.4800    4.0130    0.5750 C   0  0  0  0  0  0  0  0  0  0  0  0
   -3.2390    2.7190    1.0960 C   0  0  0  0  0  0  0  0  0  0  0  0
   -2.1180    1.9780    0.6730 C   0  0  0  0  0  0  0  0  0  0  0  0
   -2.7570    5.4730   -0.7380 H   0  0  0  0  0  0  0  0  0  0  0  0
   -3.8570    2.3370    1.7570 H   0  0  0  0  0  0  0  0  0  0  0  0
   -1.9380    1.0800    1.0280 H   0  0  0  0  0  0  0  0  0  0  0  0
   -0.5420    4.1520   -1.6440 N   0  0  0  0  0  0  0  0  0  0  0  0
    0.2630    3.0520   -1.6490 C   0  0  0  0  0  0  0  0  0  0  0  0
   -0.1570    2.0710   -0.8100 N   0  0  0  0  0  0  0  0  0  0  0  0
    0.3040    1.1540   -0.6210 H   0  0  0  0  0  0  0  0  0  0  0  0
   -4.3430    4.5750    0.9080 H   0  0  0  0  0  0  0  0  0  0  0  0
    1.7580    2.9460   -2.5950 S   0  0  1  0  0  0  0  0  0  0  0  0
    1.9560    1.4740   -3.3680 O   0  0  0  0  0  0  0  0  0  0  0  0
    1.8910    4.1510   -3.6670 C   0  0  0  0  0  0  0  0  0  0  0  0
    0.9490    4.2150   -4.2460 H   0  0  0  0  0  0  0  0  0  0  0  0
    2.7040    3.9020   -4.3810 H   0  0  0  0  0  0  0  0  0  0  0  0
    3.1340    7.6520   -1.5200 C   0  0  0  0  0  0  0  0  0  0  0  0
    3.8060    6.4380   -1.4540 C   0  0  0  0  0  0  0  0  0  0  0  0
    2.2650    5.4280   -2.9540 C   0  0  0  0  0  0  0  0  0  0  0  0
    1.5450    6.6520   -3.0870 C   0  0  0  0  0  0  0  0  0  0  0  0
    1.9770    7.7950   -2.3440 C   0  0  0  0  0  0  0  0  0  0  0  0
    4.6040    6.3480   -0.8890 H   0  0  0  0  0  0  0  0  0  0  0  0
    3.3630    5.3740   -2.1580 N   0  0  0  0  0  0  0  0  0  0  0  0
    0.4610    6.7230   -3.9370 C   0  0  0  0  0  0  0  0  0  0  0  0
    0.0020    7.7300   -4.0110 H   0  0  0  0  0  0  0  0  0  0  0  0
    0.7700    6.4490   -4.9690 H   0  0  0  0  0  0  0  0  0  0  0  0
   -0.3400    6.0370   -3.5930 H   0  0  0  0  0  0  0  0  0  0  0  0
    3.5410    8.4570   -0.9240 H   0  0  0  0  0  0  0  0  0  0  0  0
    1.7410    9.9870   -1.7230 C   0  0  0  0  0  0  0  0  0  0  0  0
    1.7030    9.7760   -0.6290 H   0  0  0  0  0  0  0  0  0  0  0  0
    2.7670   10.2910   -2.0360 H   0  0  0  0  0  0  0  0  0  0  0  0
    1.2990    8.8640   -2.4690 O   0  0  0  0  0  0  0  0  0  0  0  0
    0.8100   11.1620   -1.9970 C   0  0  0  0  0  0  0  0  0  0  0  0
    0.8250   11.4710   -3.3450 F   0  0  0  0  0  0  0  0  0  0  0  0
   -0.4800   10.8390   -1.6180 F   0  0  0  0  0  0  0  0  0  0  0  0
    1.2300   12.2650   -1.2750 F   0  0  0  0  0  0  0  0  0  0  0  0
  1  2  1  0  0  0  0
  1  6  2  0  0  0  0
  1 12  1  0  0  0  0
  2  3  2  0  0  0  0
  2 10  1  0  0  0  0
  3  4  1  0  0  0  0
  3  7  1  0  0  0  0
  4  5  2  0  0  0  0
  4 14  1  0  0  0  0
  5  6  1  0  0  0  0
  5  8  1  0  0  0  0
  6  9  1  0  0  0  0
 10 11  2  0  0  0  0
 11 12  1  0  0  0  0
 11 15  1  0  0  0  0
 12 13  1  0  0  0  0
 15 16  2  0  0  0  0
 15 17  1  0  0  0  0
 17 18  1  0  0  0  0
 17 19  1  0  0  0  0
 17 22  1  0  0  0  0
 20 21  1  0  0  0  0
 20 24  2  0  0  0  0
 20 31  1  0  0  0  0
 21 25  1  0  0  0  0
 21 26  2  0  0  0  0
 22 23  2  0  0  0  0
 22 26  1  0  0  0  0
 23 24  1  0  0  0  0
 23 27  1  0  0  0  0
 24 35  1  0  0  0  0
 27 28  1  0  0  0  0
 27 29  1  0  0  0  0
 27 30  1  0  0  0  0
 32 33  1  0  0  0  0
 32 34  1  0  0  0  0
 32 35  1  0  0  0  0
 32 36  1  0  0  0  0
 36 37  1  0  0  0  0
 36 38  1  0  0  0  0
 36 39  1  0  0  0  0
M  END
>  <s_m_entry_id>
93

>  <s_m_entry_name>
Bz

>  <no>
88

>  <R1>
H

>  <R2>
SOCH2-[3-methyl-4-(2_2_2-trifluoroethoxy)pyridin-2-yl]

>  <R3>
H

>  <R4>
H

>  <R5>
H

>  <R6>
H

>  <Tv>
6.9099998

>  <Gi>
7.1399999

$$$$
89
  MOE2011           3D
Structure written by MMmdl.
 46 48  0  0  1  0  0  0  0  0999 V2000
   -1.2850    2.5790   -0.2540 C   0  0  0  0  0  0  0  0  0  0  0  0
   -1.5090    3.8220   -0.7680 C   0  0  0  0  0  0  0  0  0  0  0  0
   -2.6030    4.5910   -0.3790 C   0  0  0  0  0  0  0  0  0  0  0  0
   -3.4850    4.0400    0.5710 C   0  0  0  0  0  0  0  0  0  0  0  0
   -3.2500    2.7510    1.1040 C   0  0  0  0  0  0  0  0  0  0  0  0
   -2.1320    2.0020    0.6900 C   0  0  0  0  0  0  0  0  0  0  0  0
   -2.7540    5.4860   -0.7530 H   0  0  0  0  0  0  0  0  0  0  0  0
   -3.8710    2.3770    1.7680 H   0  0  0  0  0  0  0  0  0  0  0  0
   -1.9550    1.1060    1.0530 H   0  0  0  0  0  0  0  0  0  0  0  0
   -0.5420    4.1490   -1.6440 N   0  0  0  0  0  0  0  0  0  0  0  0
    0.2580    3.0460   -1.6360 C   0  0  0  0  0  0  0  0  0  0  0  0
   -0.1670    2.0740   -0.7900 N   0  0  0  0  0  0  0  0  0  0  0  0
    0.2900    1.1580   -0.5910 H   0  0  0  0  0  0  0  0  0  0  0  0
   -4.3470    4.6090    0.8980 H   0  0  0  0  0  0  0  0  0  0  0  0
    1.7560    2.9280   -2.5770 S   0  0  1  0  0  0  0  0  0  0  0  0
    1.9530    1.4470   -3.3350 O   0  0  0  0  0  0  0  0  0  0  0  0
    1.8960    4.1220   -3.6600 C   0  0  0  0  0  0  0  0  0  0  0  0
    0.9590    4.1780   -4.2470 H   0  0  0  0  0  0  0  0  0  0  0  0
    2.7150    3.8670   -4.3640 H   0  0  0  0  0  0  0  0  0  0  0  0
    3.1090    7.6460   -1.5340 C   0  0  0  0  0  0  0  0  0  0  0  0
    3.7850    6.4350   -1.4530 C   0  0  0  0  0  0  0  0  0  0  0  0
    2.2600    5.4060   -2.9560 C   0  0  0  0  0  0  0  0  0  0  0  0
    1.5370    6.6270   -3.1060 C   0  0  0  0  0  0  0  0  0  0  0  0
    1.9580    7.7770   -2.3680 C   0  0  0  0  0  0  0  0  0  0  0  0
    4.5790    6.3530   -0.8810 H   0  0  0  0  0  0  0  0  0  0  0  0
    3.3520    5.3640   -2.1520 N   0  0  0  0  0  0  0  0  0  0  0  0
    0.4600    6.6870   -3.9660 C   0  0  0  0  0  0  0  0  0  0  0  0
   -0.0020    7.6920   -4.0520 H   0  0  0  0  0  0  0  0  0  0  0  0
    0.7790    6.4050   -4.9920 H   0  0  0  0  0  0  0  0  0  0  0  0
   -0.3420    6.0010   -3.6220 H   0  0  0  0  0  0  0  0  0  0  0  0
    3.5080    8.4570   -0.9410 H   0  0  0  0  0  0  0  0  0  0  0  0
    1.6600    9.7640   -0.6710 H   0  0  0  0  0  0  0  0  0  0  0  0
    2.7330   10.2740   -2.0750 H   0  0  0  0  0  0  0  0  0  0  0  0
    1.2760    8.8420   -2.5060 O   0  0  0  0  0  0  0  0  0  0  0  0
    1.7060    9.9720   -1.7650 C   0  0  0  0  0  0  0  0  0  0  0  0
    0.7610   11.1390   -2.0600 C   0  0  0  0  0  0  0  0  0  0  0  0
    0.7790   11.3660   -3.1490 H   0  0  0  0  0  0  0  0  0  0  0  0
   -0.2760   10.8430   -1.7880 H   0  0  0  0  0  0  0  0  0  0  0  0
    1.1390   12.3960   -1.2740 C   0  0  0  0  0  0  0  0  0  0  0  0
    1.1470   12.1520   -0.1860 H   0  0  0  0  0  0  0  0  0  0  0  0
    0.3560   13.1650   -1.4650 H   0  0  0  0  0  0  0  0  0  0  0  0
    2.7520   14.0070   -0.9560 C   0  0  0  0  0  0  0  0  0  0  0  0
    2.8510   13.7670    0.1260 H   0  0  0  0  0  0  0  0  0  0  0  0
    3.7390   14.3700   -1.3100 H   0  0  0  0  0  0  0  0  0  0  0  0
    2.0180   14.8290   -1.1070 H   0  0  0  0  0  0  0  0  0  0  0  0
    2.4010   12.8640   -1.7020 O   0  0  0  0  0  0  0  0  0  0  0  0
  1  2  1  0  0  0  0
  1  6  2  0  0  0  0
  1 12  1  0  0  0  0
  2  3  2  0  0  0  0
  2 10  1  0  0  0  0
  3  4  1  0  0  0  0
  3  7  1  0  0  0  0
  4  5  2  0  0  0  0
  4 14  1  0  0  0  0
  5  6  1  0  0  0  0
  5  8  1  0  0  0  0
  6  9  1  0  0  0  0
 10 11  2  0  0  0  0
 11 12  1  0  0  0  0
 11 15  1  0  0  0  0
 12 13  1  0  0  0  0
 15 16  2  0  0  0  0
 15 17  1  0  0  0  0
 17 18  1  0  0  0  0
 17 19  1  0  0  0  0
 17 22  1  0  0  0  0
 20 21  1  0  0  0  0
 20 24  2  0  0  0  0
 20 31  1  0  0  0  0
 21 25  1  0  0  0  0
 21 26  2  0  0  0  0
 22 23  2  0  0  0  0
 22 26  1  0  0  0  0
 23 24  1  0  0  0  0
 23 27  1  0  0  0  0
 24 34  1  0  0  0  0
 27 28  1  0  0  0  0
 27 29  1  0  0  0  0
 27 30  1  0  0  0  0
 32 35  1  0  0  0  0
 33 35  1  0  0  0  0
 34 35  1  0  0  0  0
 35 36  1  0  0  0  0
 36 37  1  0  0  0  0
 36 38  1  0  0  0  0
 36 39  1  0  0  0  0
 39 40  1  0  0  0  0
 39 41  1  0  0  0  0
 39 46  1  0  0  0  0
 42 43  1  0  0  0  0
 42 44  1  0  0  0  0
 42 45  1  0  0  0  0
 42 46  1  0  0  0  0
M  END
>  <s_m_entry_id>
94

>  <s_m_entry_name>
Bz

>  <no>
89

>  <R1>
H

>  <R2>
SOCH2-[4-(3-methoxypropoxy)-3-methylpyridin-2-yl]

>  <R3>
H

>  <R4>
H

>  <R5>
H

>  <R6>
H

>  <Tv>
6.98

>  <Gi>
7.7399998

$$$$
90
  MOE2011           3D
Structure written by MMmdl.
 44 46  0  0  1  0  0  0  0  0999 V2000
   -1.0840    2.2970   -0.5580 C   0  0  0  0  0  0  0  0  0  0  0  0
   -1.4320    3.5230   -1.0350 C   0  0  0  0  0  0  0  0  0  0  0  0
   -2.6050    4.1610   -0.6410 C   0  0  0  0  0  0  0  0  0  0  0  0
   -3.4610    3.4950    0.2630 C   0  0  0  0  0  0  0  0  0  0  0  0
   -3.0680    2.2190    0.7800 C   0  0  0  0  0  0  0  0  0  0  0  0
   -1.8710    1.6090    0.3580 C   0  0  0  0  0  0  0  0  0  0  0  0
   -2.8320    5.0510   -0.9900 H   0  0  0  0  0  0  0  0  0  0  0  0
   -3.6190    1.7540    1.4450 H   0  0  0  0  0  0  0  0  0  0  0  0
   -1.5960    0.7320    0.7070 H   0  0  0  0  0  0  0  0  0  0  0  0
   -0.4920    3.9840   -1.8780 N   0  0  0  0  0  0  0  0  0  0  0  0
    0.4240    2.9740   -1.8900 C   0  0  0  0  0  0  0  0  0  0  0  0
    0.0920    1.9340   -1.0850 N   0  0  0  0  0  0  0  0  0  0  0  0
    0.6450    1.0680   -0.9020 H   0  0  0  0  0  0  0  0  0  0  0  0
   -4.6040    4.1720    0.6770 O   0  0  0  0  0  0  0  0  0  0  0  0
   -5.7020    3.3080    0.8860 C   0  0  0  0  0  0  0  0  0  0  0  0
   -6.8680    4.0190    0.6750 F   0  0  0  0  0  0  0  0  0  0  0  0
   -5.7110    2.4420    0.1830 H   0  0  0  0  0  0  0  0  0  0  0  0
   -5.7020    2.8560    2.1940 F   0  0  0  0  0  0  0  0  0  0  0  0
    1.9450    3.0530   -2.7980 S   0  0  1  0  0  0  0  0  0  0  0  0
    2.2490    1.6760   -3.7010 O   0  0  0  0  0  0  0  0  0  0  0  0
    2.0060    4.3580   -3.7500 C   0  0  0  0  0  0  0  0  0  0  0  0
    1.0580    4.4360   -4.3240 H   0  0  0  0  0  0  0  0  0  0  0  0
    2.8280    4.2300   -4.4860 H   0  0  0  0  0  0  0  0  0  0  0  0
    2.9870    7.6870   -1.2190 C   0  0  0  0  0  0  0  0  0  0  0  0
    3.8030    6.5620   -1.3740 C   0  0  0  0  0  0  0  0  0  0  0  0
    2.2980    5.5740   -2.9120 C   0  0  0  0  0  0  0  0  0  0  0  0
    1.3920    6.6560   -2.7980 C   0  0  0  0  0  0  0  0  0  0  0  0
    1.8320    7.8310   -2.0740 C   0  0  0  0  0  0  0  0  0  0  0  0
    4.6230    6.4620   -0.8410 H   0  0  0  0  0  0  0  0  0  0  0  0
    3.4600    5.5700   -2.2190 N   0  0  0  0  0  0  0  0  0  0  0  0
    3.2670    8.5480   -0.0040 C   0  0  0  0  0  0  0  0  0  0  0  0
    2.3210    8.7800    0.5270 H   0  0  0  0  0  0  0  0  0  0  0  0
    3.9040    8.0110    0.7330 H   0  0  0  0  0  0  0  0  0  0  0  0
    3.8160    9.4710   -0.2780 H   0  0  0  0  0  0  0  0  0  0  0  0
    1.8310   10.1290   -1.9440 C   0  0  0  0  0  0  0  0  0  0  0  0
    1.6320   10.3810   -0.8830 H   0  0  0  0  0  0  0  0  0  0  0  0
    2.9060   10.1630   -2.2290 H   0  0  0  0  0  0  0  0  0  0  0  0
    1.3500   10.9390   -2.5290 H   0  0  0  0  0  0  0  0  0  0  0  0
    1.2110    8.9140   -2.3110 O   0  0  0  0  0  0  0  0  0  0  0  0
   -0.7510    7.4250   -3.1330 C   0  0  0  0  0  0  0  0  0  0  0  0
   -1.7080    6.9790   -3.4720 H   0  0  0  0  0  0  0  0  0  0  0  0
   -0.8800    7.6290   -2.0450 H   0  0  0  0  0  0  0  0  0  0  0  0
   -0.6120    8.3470   -3.7380 H   0  0  0  0  0  0  0  0  0  0  0  0
    0.2770    6.4900   -3.3890 O   0  0  0  0  0  0  0  0  0  0  0  0
  1  2  1  0  0  0  0
  1  6  2  0  0  0  0
  1 12  1  0  0  0  0
  2  3  2  0  0  0  0
  2 10  1  0  0  0  0
  3  4  1  0  0  0  0
  3  7  1  0  0  0  0
  4  5  2  0  0  0  0
  4 14  1  0  0  0  0
  5  6  1  0  0  0  0
  5  8  1  0  0  0  0
  6  9  1  0  0  0  0
 10 11  2  0  0  0  0
 11 12  1  0  0  0  0
 11 19  1  0  0  0  0
 12 13  1  0  0  0  0
 14 15  1  0  0  0  0
 15 16  1  0  0  0  0
 15 17  1  0  0  0  0
 15 18  1  0  0  0  0
 19 20  2  0  0  0  0
 19 21  1  0  0  0  0
 21 22  1  0  0  0  0
 21 23  1  0  0  0  0
 21 26  1  0  0  0  0
 24 25  1  0  0  0  0
 24 28  2  0  0  0  0
 24 31  1  0  0  0  0
 25 29  1  0  0  0  0
 25 30  2  0  0  0  0
 26 27  2  0  0  0  0
 26 30  1  0  0  0  0
 27 28  1  0  0  0  0
 27 44  1  0  0  0  0
 28 39  1  0  0  0  0
 31 32  1  0  0  0  0
 31 33  1  0  0  0  0
 31 34  1  0  0  0  0
 35 36  1  0  0  0  0
 35 37  1  0  0  0  0
 35 38  1  0  0  0  0
 35 39  1  0  0  0  0
 40 41  1  0  0  0  0
 40 42  1  0  0  0  0
 40 43  1  0  0  0  0
 40 44  1  0  0  0  0
M  END
>  <s_m_entry_id>
95

>  <s_m_entry_name>
Bz

>  <no>
90

>  <R1>
H

>  <R2>
SOCH2-(3_4-dimethoxypyridin-2-yl)

>  <R3>
H

>  <R4>
OCHF2

>  <R5>
H

>  <R6>
H

>  <Tv>
7.1199999

>  <Gi>
7.8000002

$$$$
91
  MOE2011           3D
Structure written by MMmdl.
 33 34  0  0  0  0  0  0  0  0999 V2000
   -1.6490    1.8910   -0.3060 C   0  0  0  0  0  0  0  0  0  0  0  0
   -2.4900    2.8670    0.1370 C   0  0  0  0  0  0  0  0  0  0  0  0
   -3.8320    2.6190    0.3970 C   0  0  0  0  0  0  0  0  0  0  0  0
   -4.3100    1.3080    0.1870 C   0  0  0  0  0  0  0  0  0  0  0  0
   -3.4310    0.2960   -0.2740 C   0  0  0  0  0  0  0  0  0  0  0  0
   -2.0770    0.5850   -0.5270 C   0  0  0  0  0  0  0  0  0  0  0  0
   -4.4180    3.3390    0.7160 H   0  0  0  0  0  0  0  0  0  0  0  0
   -3.7660   -0.6170   -0.4200 H   0  0  0  0  0  0  0  0  0  0  0  0
   -1.4580   -0.1070   -0.8470 H   0  0  0  0  0  0  0  0  0  0  0  0
   -1.8320    4.0310    0.2680 N   0  0  0  0  0  0  0  0  0  0  0  0
   -0.5760    3.6980   -0.1150 C   0  0  0  0  0  0  0  0  0  0  0  0
   -0.4260    2.4070   -0.4710 N   0  0  0  0  0  0  0  0  0  0  0  0
    0.4460    1.9340   -0.7970 H   0  0  0  0  0  0  0  0  0  0  0  0
    1.3050    4.0520   -0.4780 H   0  0  0  0  0  0  0  0  0  0  0  0
    0.4690    4.5420   -0.1560 N   0  0  0  0  0  0  0  0  0  0  0  0
    0.3910    5.8760    0.1930 C   0  0  0  0  0  0  0  0  0  0  0  0
   -0.7920    6.3910    0.6040 O   0  0  0  0  0  0  0  0  0  0  0  0
    1.3700    6.6850    0.1590 O   0  0  0  0  0  0  0  0  0  0  0  0
    2.5990    6.1340   -0.2720 C   0  0  0  0  0  0  0  0  0  0  0  0
    3.3630    6.9380   -0.2560 H   0  0  0  0  0  0  0  0  0  0  0  0
    2.9560    5.3410    0.4240 H   0  0  0  0  0  0  0  0  0  0  0  0
    2.5380    5.7740   -1.3240 H   0  0  0  0  0  0  0  0  0  0  0  0
   -5.9910    0.9090    0.4910 S   0  0  0  0  0  0  0  0  0  0  0  0
   -6.9550    2.2980    1.0720 C   0  0  0  0  0  0  0  0  0  0  0  0
   -6.5040    2.7000    2.0050 H   0  0  0  0  0  0  0  0  0  0  0  0
   -6.9240    3.0930    0.2970 H   0  0  0  0  0  0  0  0  0  0  0  0
   -8.4130    1.8980    1.3160 C   0  0  0  0  0  0  0  0  0  0  0  0
   -8.8220    1.3890    0.4170 H   0  0  0  0  0  0  0  0  0  0  0  0
   -9.0100    2.8200    1.4850 H   0  0  0  0  0  0  0  0  0  0  0  0
   -8.5690    0.9910    2.5360 C   0  0  0  0  0  0  0  0  0  0  0  0
   -8.1730    1.4930    3.4440 H   0  0  0  0  0  0  0  0  0  0  0  0
   -9.6450    0.7690    2.6960 H   0  0  0  0  0  0  0  0  0  0  0  0
   -8.0320    0.0320    2.3830 H   0  0  0  0  0  0  0  0  0  0  0  0
  1  2  1  0  0  0  0
  1  6  2  0  0  0  0
  1 12  1  0  0  0  0
  2  3  2  0  0  0  0
  2 10  1  0  0  0  0
  3  4  1  0  0  0  0
  3  7  1  0  0  0  0
  4  5  2  0  0  0  0
  4 23  1  0  0  0  0
  5  6  1  0  0  0  0
  5  8  1  0  0  0  0
  6  9  1  0  0  0  0
 10 11  2  0  0  0  0
 11 12  1  0  0  0  0
 11 15  1  0  0  0  0
 12 13  1  0  0  0  0
 14 15  1  0  0  0  0
 15 16  1  0  0  0  0
 16 17  2  0  0  0  0
 16 18  1  0  0  0  0
 18 19  1  0  0  0  0
 19 20  1  0  0  0  0
 19 21  1  0  0  0  0
 19 22  1  0  0  0  0
 23 24  1  0  0  0  0
 24 25  1  0  0  0  0
 24 26  1  0  0  0  0
 24 27  1  0  0  0  0
 27 28  1  0  0  0  0
 27 29  1  0  0  0  0
 27 30  1  0  0  0  0
 30 31  1  0  0  0  0
 30 32  1  0  0  0  0
 30 33  1  0  0  0  0
M  END
>  <s_m_entry_id>
96

>  <s_m_entry_name>
Bz

>  <no>
91

>  <R1>
H

>  <R2>
NHCOOCH3

>  <R3>
H

>  <R4>
Propylthio

>  <R5>
H

>  <R6>
H

>  <Tv>
5.8000002

>  <Gi>
7.4299998

$$$$
