# Supplementary material for: On the validity versus utility of activity landscapes: are all activity cliffs statistically significant?
Source: J Cheminform. 2014 Apr 2;6:11. doi: 10.1186/1758-2946-6-11 (PMC4021161; doi:10.1186/1758-2946-6-11)
Supplement: Additional file 1 — Code and data to reproduce figures. The ZIP file contains the R code and datasets required to perform the calculations and generate the figures for this article. It assumes you have R installed and are working on a Unix-like system. In addition you should have the ggplot2, grid, multicore and fingerprint R packages installed. To run the scripts execute run.sh from the command line. [file 1758-2946-6-11-S1.zip › si/bzd/BZD_Activity_pIC50_two_targets.txt]

no	Tv	Gi
1	5.5	6.97
2	5.39	5.94
3	5.27	5.05
4	6.7	4.98
5	5.59	5.85
6	4.53	5.96
7	4.97	5.89
8	6.35	5.89
9	5.5	6.31
10	6.63	6.17
11	5.64	5.75
12	6.46	5.82
13	4.55	5.64
14	5.8	6.19
15	6.72	6.6
16	6.57	6.85
17	6.66	6.92
18	8.7	7.25
19	6.24	6.62
20	6.52	6.25
21	5	7.64
22	6.27	7.27
23	7.8	7.52
24	6.96	7.2
25	7.07	8.3
26	6.01	7.64
27	6.35	7.92
28	6.63	7.11
29	6.62	7.38
30	6.96	7.12
31	6.98	7.15
32	6.63	7.4
33	7.72	7.32
34	6.96	7.15
35	6.64	7.17
36	6.73	6.63
37	6.45	6.45
38	6.68	6.61
39	7.57	7.4
40	7.02	7.42
41	6.88	7.3
42	6.87	6.34
43	6.65	6.82
44	7.12	7.13
45	7.53	7.56
46	7.39	7.69
47	7.2	7.46
48	6.78	7.03
49	6.98	7.22
50	6.37	6.29
51	7.07	7.16
52	6.37	6.29
53	6.68	7.06
54	6.16	7.42
55	6.83	6.98
56	7.14	7.68
57	6.51	7.54
58	7.39	7.72
59	7.53	7.46
60	7.07	7.14
61	7.99	7.69
62	7.14	7.26
63	7.69	6.9
64	7.29	7.41
65	7.23	7.23
66	7.96	7.09
67	8.48	7.43
68	6.75	6.93
69	6.77	7.09
70	6.85	7.12
71	6.83	7.06
72	6.89	7.19
73	6.87	7.18
74	7.02	7.16
75	6.96	7.11
76	7.14	7.26
77	6.93	7.24
78	7.06	7.25
79	7.11	7.21
80	7.03	7.35
81	7.14	7.25
82	7	7.33
83	7.14	7.34
84	7.16	7.45
85	7.12	8.08
86	7.01	7.68
87	6.92	7.02
88	6.91	7.14
89	6.98	7.74
90	7.12	7.8
91	5.8	7.43
