# Supplementary material for: On the validity versus utility of activity landscapes: are all activity cliffs statistically significant?
Source: J Cheminform. 2014 Apr 2;6:11. doi: 10.1186/1758-2946-6-11 (PMC4021161; doi:10.1186/1758-2946-6-11)
Supplement: Additional file 1 — Code and data to reproduce figures. The ZIP file contains the R code and datasets required to perform the calculations and generate the figures for this article. It assumes you have R installed and are working on a Unix-like system. In addition you should have the ggplot2, grid, multicore and fingerprint R packages installed. To run the scripts execute run.sh from the command line. [file 1758-2946-6-11-S1.zip › si/bzd/BZD_simmtx_MACCS.txt]

1.000	0.688	0.733	0.524	0.524	0.611	0.611	0.920	0.958	1.000	0.958	0.697	0.852	0.920	0.920	0.852	0.852	0.852	0.500	0.852	0.852	0.657	0.524	0.524	0.657	0.524	0.524	0.852	0.647	0.488	0.488	0.432	0.413	0.475	0.487	0.488	0.488	0.432	0.413	0.475	0.487	0.488	0.488	0.432	0.413	0.475	0.487	0.462	0.462	0.405
0.688	1.000	0.935	0.756	0.756	0.886	0.886	0.647	0.667	0.688	0.667	0.561	0.611	0.647	0.647	0.706	0.706	0.706	0.540	0.706	0.706	0.571	0.756	0.756	0.571	0.756	0.756	0.706	0.939	0.683	0.683	0.651	0.622	0.718	0.737	0.683	0.683	0.651	0.622	0.718	0.737	0.683	0.683	0.651	0.622	0.718	0.737	0.667	0.667	0.634
0.733	0.935	1.000	0.707	0.707	0.829	0.829	0.688	0.710	0.733	0.710	0.550	0.647	0.688	0.688	0.750	0.750	0.750	0.563	0.750	0.750	0.600	0.707	0.707	0.600	0.707	0.707	0.750	0.879	0.634	0.634	0.605	0.578	0.667	0.684	0.634	0.634	0.605	0.578	0.667	0.684	0.634	0.634	0.605	0.578	0.667	0.684	0.615	0.615	0.585
0.524	0.756	0.707	1.000	1.000	0.689	0.689	0.500	0.512	0.524	0.512	0.762	0.478	0.500	0.500	0.545	0.545	0.545	0.450	0.545	0.545	0.462	0.608	0.608	0.462	0.608	0.608	0.545	0.721	0.549	0.580	0.558	0.627	0.604	0.617	0.549	0.580	0.558	0.627	0.604	0.617	0.549	0.580	0.558	0.627	0.604	0.617	0.531	0.563	0.540
0.524	0.756	0.707	1.000	1.000	0.689	0.689	0.500	0.512	0.524	0.512	0.762	0.478	0.500	0.500	0.545	0.545	0.545	0.450	0.545	0.545	0.462	0.608	0.608	0.462	0.608	0.608	0.545	0.721	0.549	0.580	0.558	0.627	0.604	0.617	0.549	0.580	0.558	0.627	0.604	0.617	0.549	0.580	0.558	0.627	0.604	0.617	0.531	0.563	0.540
0.611	0.886	0.829	0.689	0.689	1.000	1.000	0.579	0.595	0.611	0.595	0.511	0.722	0.579	0.579	0.632	0.632	0.632	0.528	0.632	0.632	0.628	0.810	0.810	0.628	0.810	0.810	0.632	0.838	0.698	0.698	0.667	0.638	0.732	0.795	0.698	0.698	0.667	0.638	0.732	0.795	0.698	0.698	0.667	0.638	0.732	0.795	0.683	0.683	0.651
0.611	0.886	0.829	0.689	0.689	1.000	1.000	0.579	0.595	0.611	0.595	0.511	0.722	0.579	0.579	0.632	0.632	0.632	0.528	0.632	0.632	0.628	0.810	0.810	0.628	0.810	0.810	0.632	0.838	0.698	0.698	0.667	0.638	0.732	0.795	0.698	0.698	0.667	0.638	0.732	0.795	0.698	0.698	0.667	0.638	0.732	0.795	0.683	0.683	0.651
0.920	0.647	0.688	0.500	0.500	0.579	0.579	1.000	0.960	0.920	0.885	0.657	0.793	0.923	0.923	0.857	0.857	0.857	0.479	0.926	0.857	0.714	0.571	0.571	0.714	0.571	0.571	0.926	0.706	0.537	0.537	0.477	0.457	0.525	0.538	0.537	0.537	0.477	0.457	0.525	0.538	0.537	0.537	0.477	0.457	0.525	0.538	0.439	0.439	0.386
0.958	0.667	0.710	0.512	0.512	0.595	0.595	0.960	1.000	0.958	0.920	0.676	0.821	0.960	0.960	0.889	0.889	0.889	0.489	0.889	0.889	0.686	0.548	0.548	0.686	0.548	0.548	0.889	0.676	0.512	0.512	0.455	0.435	0.500	0.513	0.512	0.512	0.455	0.435	0.500	0.513	0.512	0.512	0.455	0.435	0.500	0.513	0.450	0.450	0.395
1.000	0.688	0.733	0.524	0.524	0.611	0.611	0.920	0.958	1.000	0.958	0.697	0.852	0.920	0.920	0.852	0.852	0.852	0.500	0.852	0.852	0.657	0.524	0.524	0.657	0.524	0.524	0.852	0.647	0.488	0.488	0.432	0.413	0.475	0.487	0.488	0.488	0.432	0.413	0.475	0.487	0.488	0.488	0.432	0.413	0.475	0.487	0.462	0.462	0.405
0.958	0.667	0.710	0.512	0.512	0.595	0.595	0.885	0.920	0.958	1.000	0.676	0.821	0.885	0.885	0.821	0.821	0.821	0.489	0.821	0.821	0.639	0.512	0.512	0.639	0.512	0.512	0.821	0.629	0.476	0.476	0.422	0.404	0.463	0.475	0.476	0.476	0.422	0.404	0.463	0.475	0.476	0.476	0.422	0.404	0.463	0.475	0.450	0.450	0.395
0.697	0.561	0.550	0.762	0.762	0.511	0.511	0.657	0.676	0.697	0.676	1.000	0.622	0.657	0.657	0.622	0.622	0.622	0.411	0.622	0.622	0.511	0.451	0.451	0.511	0.451	0.451	0.622	0.535	0.420	0.420	0.377	0.442	0.408	0.417	0.420	0.420	0.377	0.442	0.408	0.417	0.420	0.420	0.377	0.442	0.408	0.417	0.396	0.396	0.353
0.852	0.611	0.647	0.478	0.478	0.722	0.722	0.793	0.821	0.852	0.821	0.622	1.000	0.793	0.793	0.742	0.742	0.742	0.490	0.742	0.742	0.722	0.581	0.581	0.722	0.581	0.581	0.742	0.579	0.512	0.512	0.457	0.438	0.500	0.550	0.512	0.512	0.457	0.438	0.500	0.550	0.512	0.512	0.457	0.438	0.500	0.550	0.488	0.488	0.432
0.920	0.647	0.688	0.500	0.500	0.579	0.579	0.923	0.960	0.920	0.885	0.657	0.793	1.000	1.000	0.926	0.926	0.926	0.479	0.857	0.926	0.667	0.535	0.535	0.667	0.535	0.535	0.857	0.657	0.500	0.500	0.444	0.426	0.488	0.500	0.500	0.500	0.444	0.426	0.488	0.500	0.500	0.500	0.444	0.426	0.488	0.500	0.439	0.439	0.386
0.920	0.647	0.688	0.500	0.500	0.579	0.579	0.923	0.960	0.920	0.885	0.657	0.793	1.000	1.000	0.926	0.926	0.926	0.479	0.857	0.926	0.667	0.535	0.535	0.667	0.535	0.535	0.857	0.657	0.500	0.500	0.444	0.426	0.488	0.500	0.500	0.500	0.444	0.426	0.488	0.500	0.500	0.500	0.444	0.426	0.488	0.500	0.439	0.439	0.386
0.852	0.706	0.750	0.545	0.545	0.632	0.632	0.857	0.889	0.852	0.821	0.622	0.742	0.926	0.926	1.000	1.000	1.000	0.521	0.929	1.000	0.722	0.581	0.581	0.722	0.581	0.581	0.929	0.714	0.548	0.548	0.489	0.468	0.537	0.550	0.548	0.548	0.489	0.468	0.537	0.550	0.548	0.548	0.489	0.468	0.537	0.550	0.488	0.488	0.432
0.852	0.706	0.750	0.545	0.545	0.632	0.632	0.857	0.889	0.852	0.821	0.622	0.742	0.926	0.926	1.000	1.000	1.000	0.521	0.929	1.000	0.722	0.581	0.581	0.722	0.581	0.581	0.929	0.714	0.548	0.548	0.489	0.468	0.537	0.550	0.548	0.548	0.489	0.468	0.537	0.550	0.548	0.548	0.489	0.468	0.537	0.550	0.488	0.488	0.432
0.852	0.706	0.750	0.545	0.545	0.632	0.632	0.857	0.889	0.852	0.821	0.622	0.742	0.926	0.926	1.000	1.000	1.000	0.521	0.929	1.000	0.722	0.581	0.581	0.722	0.581	0.581	0.929	0.714	0.548	0.548	0.489	0.468	0.537	0.550	0.548	0.548	0.489	0.468	0.537	0.550	0.548	0.548	0.489	0.468	0.537	0.550	0.488	0.488	0.432
0.500	0.540	0.563	0.450	0.450	0.528	0.528	0.479	0.489	0.500	0.489	0.411	0.490	0.479	0.479	0.521	0.521	0.521	1.000	0.521	0.521	0.500	0.500	0.500	0.500	0.500	0.500	0.521	0.519	0.448	0.448	0.410	0.419	0.439	0.446	0.448	0.448	0.410	0.419	0.439	0.446	0.448	0.448	0.410	0.419	0.439	0.446	0.429	0.429	0.390
0.852	0.706	0.750	0.545	0.545	0.632	0.632	0.926	0.889	0.852	0.821	0.622	0.742	0.857	0.857	0.929	0.929	0.929	0.521	1.000	0.929	0.771	0.619	0.619	0.771	0.619	0.619	1.000	0.765	0.585	0.585	0.523	0.500	0.575	0.590	0.585	0.585	0.523	0.500	0.575	0.590	0.585	0.585	0.523	0.500	0.575	0.590	0.488	0.488	0.432
0.852	0.706	0.750	0.545	0.545	0.632	0.632	0.857	0.889	0.852	0.821	0.622	0.742	0.926	0.926	1.000	1.000	1.000	0.521	0.929	1.000	0.722	0.581	0.581	0.722	0.581	0.581	0.929	0.714	0.548	0.548	0.489	0.468	0.537	0.550	0.548	0.548	0.489	0.468	0.537	0.550	0.548	0.548	0.489	0.468	0.537	0.550	0.488	0.488	0.432
0.657	0.571	0.600	0.462	0.462	0.628	0.628	0.714	0.686	0.657	0.639	0.511	0.722	0.667	0.667	0.722	0.722	0.722	0.500	0.771	0.722	1.000	0.810	0.810	1.000	0.810	0.810	0.771	0.619	0.521	0.521	0.471	0.510	0.578	0.556	0.521	0.521	0.471	0.510	0.578	0.556	0.521	0.521	0.471	0.510	0.578	0.556	0.438	0.438	0.392
0.524	0.756	0.707	0.608	0.608	0.810	0.810	0.571	0.548	0.524	0.512	0.451	0.581	0.535	0.535	0.581	0.581	0.581	0.500	0.619	0.581	0.810	1.000	1.000	0.810	1.000	1.000	0.619	0.805	0.646	0.646	0.620	0.660	0.750	0.727	0.646	0.646	0.620	0.660	0.750	0.727	0.646	0.646	0.620	0.660	0.750	0.727	0.563	0.563	0.540
0.524	0.756	0.707	0.608	0.608	0.810	0.810	0.571	0.548	0.524	0.512	0.451	0.581	0.535	0.535	0.581	0.581	0.581	0.500	0.619	0.581	0.810	1.000	1.000	0.810	1.000	1.000	0.619	0.805	0.646	0.646	0.620	0.660	0.750	0.727	0.646	0.646	0.620	0.660	0.750	0.727	0.646	0.646	0.620	0.660	0.750	0.727	0.563	0.563	0.540
0.657	0.571	0.600	0.462	0.462	0.628	0.628	0.714	0.686	0.657	0.639	0.511	0.722	0.667	0.667	0.722	0.722	0.722	0.500	0.771	0.722	1.000	0.810	0.810	1.000	0.810	0.810	0.771	0.619	0.521	0.521	0.471	0.510	0.578	0.556	0.521	0.521	0.471	0.510	0.578	0.556	0.521	0.521	0.471	0.510	0.578	0.556	0.438	0.438	0.392
0.524	0.756	0.707	0.608	0.608	0.810	0.810	0.571	0.548	0.524	0.512	0.451	0.581	0.535	0.535	0.581	0.581	0.581	0.500	0.619	0.581	0.810	1.000	1.000	0.810	1.000	1.000	0.619	0.805	0.646	0.646	0.620	0.660	0.750	0.727	0.646	0.646	0.620	0.660	0.750	0.727	0.646	0.646	0.620	0.660	0.750	0.727	0.563	0.563	0.540
0.524	0.756	0.707	0.608	0.608	0.810	0.810	0.571	0.548	0.524	0.512	0.451	0.581	0.535	0.535	0.581	0.581	0.581	0.500	0.619	0.581	0.810	1.000	1.000	0.810	1.000	1.000	0.619	0.805	0.646	0.646	0.620	0.660	0.750	0.727	0.646	0.646	0.620	0.660	0.750	0.727	0.646	0.646	0.620	0.660	0.750	0.727	0.563	0.563	0.540
0.852	0.706	0.750	0.545	0.545	0.632	0.632	0.926	0.889	0.852	0.821	0.622	0.742	0.857	0.857	0.929	0.929	0.929	0.521	1.000	0.929	0.771	0.619	0.619	0.771	0.619	0.619	1.000	0.765	0.585	0.585	0.523	0.500	0.575	0.590	0.585	0.585	0.523	0.500	0.575	0.590	0.585	0.585	0.523	0.500	0.575	0.590	0.488	0.488	0.432
0.647	0.939	0.879	0.721	0.721	0.838	0.838	0.706	0.676	0.647	0.629	0.535	0.579	0.657	0.657	0.714	0.714	0.714	0.519	0.765	0.714	0.619	0.805	0.805	0.619	0.805	0.805	0.765	1.000	0.732	0.732	0.698	0.667	0.769	0.789	0.732	0.732	0.698	0.667	0.769	0.789	0.732	0.732	0.698	0.667	0.769	0.789	0.634	0.634	0.605
0.488	0.683	0.634	0.549	0.549	0.698	0.698	0.537	0.512	0.488	0.476	0.420	0.512	0.500	0.500	0.548	0.548	0.548	0.448	0.585	0.548	0.521	0.646	0.646	0.521	0.646	0.646	0.585	0.732	1.000	0.949	0.857	0.702	0.762	0.825	1.000	0.949	0.857	0.702	0.762	0.825	1.000	0.949	0.857	0.702	0.762	0.825	0.895	0.846	0.762
0.488	0.683	0.634	0.580	0.580	0.698	0.698	0.537	0.512	0.488	0.476	0.420	0.512	0.500	0.500	0.548	0.548	0.548	0.448	0.585	0.548	0.521	0.646	0.646	0.521	0.646	0.646	0.585	0.732	0.949	1.000	0.902	0.739	0.805	0.872	0.949	1.000	0.902	0.739	0.805	0.872	0.949	1.000	0.902	0.739	0.805	0.872	0.846	0.895	0.805
0.432	0.651	0.605	0.558	0.558	0.667	0.667	0.477	0.455	0.432	0.422	0.377	0.457	0.444	0.444	0.489	0.489	0.489	0.410	0.523	0.489	0.471	0.620	0.620	0.471	0.620	0.620	0.523	0.698	0.857	0.902	1.000	0.708	0.767	0.829	0.857	0.902	1.000	0.708	0.767	0.829	0.857	0.902	1.000	0.708	0.767	0.829	0.762	0.805	0.900
0.413	0.622	0.578	0.627	0.627	0.638	0.638	0.457	0.435	0.413	0.404	0.442	0.438	0.426	0.426	0.468	0.468	0.468	0.419	0.500	0.468	0.510	0.660	0.660	0.510	0.660	0.660	0.500	0.667	0.702	0.739	0.708	1.000	0.773	0.791	0.702	0.739	0.708	1.000	0.773	0.791	0.702	0.739	0.708	1.000	0.773	0.791	0.617	0.652	0.625
0.475	0.718	0.667	0.604	0.604	0.732	0.732	0.525	0.500	0.475	0.463	0.408	0.500	0.488	0.488	0.537	0.537	0.537	0.439	0.575	0.537	0.578	0.750	0.750	0.578	0.750	0.750	0.575	0.769	0.762	0.805	0.767	0.773	1.000	0.919	0.762	0.805	0.767	0.773	1.000	0.919	0.762	0.805	0.767	0.773	1.000	0.919	0.667	0.707	0.674
0.487	0.737	0.684	0.617	0.617	0.795	0.795	0.538	0.513	0.487	0.475	0.417	0.550	0.500	0.500	0.550	0.550	0.550	0.446	0.590	0.550	0.556	0.727	0.727	0.556	0.727	0.727	0.590	0.789	0.825	0.872	0.829	0.791	0.919	1.000	0.825	0.872	0.829	0.791	0.919	1.000	0.825	0.872	0.829	0.791	0.919	1.000	0.725	0.769	0.732
0.488	0.683	0.634	0.549	0.549	0.698	0.698	0.537	0.512	0.488	0.476	0.420	0.512	0.500	0.500	0.548	0.548	0.548	0.448	0.585	0.548	0.521	0.646	0.646	0.521	0.646	0.646	0.585	0.732	1.000	0.949	0.857	0.702	0.762	0.825	1.000	0.949	0.857	0.702	0.762	0.825	1.000	0.949	0.857	0.702	0.762	0.825	0.895	0.846	0.762
0.488	0.683	0.634	0.580	0.580	0.698	0.698	0.537	0.512	0.488	0.476	0.420	0.512	0.500	0.500	0.548	0.548	0.548	0.448	0.585	0.548	0.521	0.646	0.646	0.521	0.646	0.646	0.585	0.732	0.949	1.000	0.902	0.739	0.805	0.872	0.949	1.000	0.902	0.739	0.805	0.872	0.949	1.000	0.902	0.739	0.805	0.872	0.846	0.895	0.805
0.432	0.651	0.605	0.558	0.558	0.667	0.667	0.477	0.455	0.432	0.422	0.377	0.457	0.444	0.444	0.489	0.489	0.489	0.410	0.523	0.489	0.471	0.620	0.620	0.471	0.620	0.620	0.523	0.698	0.857	0.902	1.000	0.708	0.767	0.829	0.857	0.902	1.000	0.708	0.767	0.829	0.857	0.902	1.000	0.708	0.767	0.829	0.762	0.805	0.900
0.413	0.622	0.578	0.627	0.627	0.638	0.638	0.457	0.435	0.413	0.404	0.442	0.438	0.426	0.426	0.468	0.468	0.468	0.419	0.500	0.468	0.510	0.660	0.660	0.510	0.660	0.660	0.500	0.667	0.702	0.739	0.708	1.000	0.773	0.791	0.702	0.739	0.708	1.000	0.773	0.791	0.702	0.739	0.708	1.000	0.773	0.791	0.617	0.652	0.625
0.475	0.718	0.667	0.604	0.604	0.732	0.732	0.525	0.500	0.475	0.463	0.408	0.500	0.488	0.488	0.537	0.537	0.537	0.439	0.575	0.537	0.578	0.750	0.750	0.578	0.750	0.750	0.575	0.769	0.762	0.805	0.767	0.773	1.000	0.919	0.762	0.805	0.767	0.773	1.000	0.919	0.762	0.805	0.767	0.773	1.000	0.919	0.667	0.707	0.674
0.487	0.737	0.684	0.617	0.617	0.795	0.795	0.538	0.513	0.487	0.475	0.417	0.550	0.500	0.500	0.550	0.550	0.550	0.446	0.590	0.550	0.556	0.727	0.727	0.556	0.727	0.727	0.590	0.789	0.825	0.872	0.829	0.791	0.919	1.000	0.825	0.872	0.829	0.791	0.919	1.000	0.825	0.872	0.829	0.791	0.919	1.000	0.725	0.769	0.732
0.488	0.683	0.634	0.549	0.549	0.698	0.698	0.537	0.512	0.488	0.476	0.420	0.512	0.500	0.500	0.548	0.548	0.548	0.448	0.585	0.548	0.521	0.646	0.646	0.521	0.646	0.646	0.585	0.732	1.000	0.949	0.857	0.702	0.762	0.825	1.000	0.949	0.857	0.702	0.762	0.825	1.000	0.949	0.857	0.702	0.762	0.825	0.895	0.846	0.762
0.488	0.683	0.634	0.580	0.580	0.698	0.698	0.537	0.512	0.488	0.476	0.420	0.512	0.500	0.500	0.548	0.548	0.548	0.448	0.585	0.548	0.521	0.646	0.646	0.521	0.646	0.646	0.585	0.732	0.949	1.000	0.902	0.739	0.805	0.872	0.949	1.000	0.902	0.739	0.805	0.872	0.949	1.000	0.902	0.739	0.805	0.872	0.846	0.895	0.805
0.432	0.651	0.605	0.558	0.558	0.667	0.667	0.477	0.455	0.432	0.422	0.377	0.457	0.444	0.444	0.489	0.489	0.489	0.410	0.523	0.489	0.471	0.620	0.620	0.471	0.620	0.620	0.523	0.698	0.857	0.902	1.000	0.708	0.767	0.829	0.857	0.902	1.000	0.708	0.767	0.829	0.857	0.902	1.000	0.708	0.767	0.829	0.762	0.805	0.900
0.413	0.622	0.578	0.627	0.627	0.638	0.638	0.457	0.435	0.413	0.404	0.442	0.438	0.426	0.426	0.468	0.468	0.468	0.419	0.500	0.468	0.510	0.660	0.660	0.510	0.660	0.660	0.500	0.667	0.702	0.739	0.708	1.000	0.773	0.791	0.702	0.739	0.708	1.000	0.773	0.791	0.702	0.739	0.708	1.000	0.773	0.791	0.617	0.652	0.625
0.475	0.718	0.667	0.604	0.604	0.732	0.732	0.525	0.500	0.475	0.463	0.408	0.500	0.488	0.488	0.537	0.537	0.537	0.439	0.575	0.537	0.578	0.750	0.750	0.578	0.750	0.750	0.575	0.769	0.762	0.805	0.767	0.773	1.000	0.919	0.762	0.805	0.767	0.773	1.000	0.919	0.762	0.805	0.767	0.773	1.000	0.919	0.667	0.707	0.674
0.487	0.737	0.684	0.617	0.617	0.795	0.795	0.538	0.513	0.487	0.475	0.417	0.550	0.500	0.500	0.550	0.550	0.550	0.446	0.590	0.550	0.556	0.727	0.727	0.556	0.727	0.727	0.590	0.789	0.825	0.872	0.829	0.791	0.919	1.000	0.825	0.872	0.829	0.791	0.919	1.000	0.825	0.872	0.829	0.791	0.919	1.000	0.725	0.769	0.732
0.462	0.667	0.615	0.531	0.531	0.683	0.683	0.439	0.450	0.462	0.450	0.396	0.488	0.439	0.439	0.488	0.488	0.488	0.429	0.488	0.488	0.438	0.563	0.563	0.438	0.563	0.563	0.488	0.634	0.895	0.846	0.762	0.617	0.667	0.725	0.895	0.846	0.762	0.617	0.667	0.725	0.895	0.846	0.762	0.617	0.667	0.725	1.000	0.943	0.842
0.462	0.667	0.615	0.563	0.563	0.683	0.683	0.439	0.450	0.462	0.450	0.396	0.488	0.439	0.439	0.488	0.488	0.488	0.429	0.488	0.488	0.438	0.563	0.563	0.438	0.563	0.563	0.488	0.634	0.846	0.895	0.805	0.652	0.707	0.769	0.846	0.895	0.805	0.652	0.707	0.769	0.846	0.895	0.805	0.652	0.707	0.769	0.943	1.000	0.892
0.405	0.634	0.585	0.540	0.540	0.651	0.651	0.386	0.395	0.405	0.395	0.353	0.432	0.386	0.386	0.432	0.432	0.432	0.390	0.432	0.432	0.392	0.540	0.540	0.392	0.540	0.540	0.432	0.605	0.762	0.805	0.900	0.625	0.674	0.732	0.762	0.805	0.900	0.625	0.674	0.732	0.762	0.805	0.900	0.625	0.674	0.732	0.842	0.892	1.000
0.386	0.605	0.558	0.612	0.612	0.622	0.622	0.370	0.378	0.386	0.378	0.420	0.413	0.370	0.370	0.413	0.413	0.413	0.400	0.413	0.413	0.431	0.580	0.580	0.431	0.580	0.580	0.413	0.578	0.617	0.652	0.625	0.905	0.682	0.698	0.617	0.652	0.625	0.905	0.682	0.698	0.617	0.652	0.625	0.905	0.682	0.698	0.674	0.714	0.682
0.447	0.703	0.649	0.587	0.587	0.718	0.718	0.425	0.436	0.447	0.436	0.383	0.475	0.425	0.425	0.475	0.475	0.475	0.418	0.475	0.475	0.489	0.659	0.659	0.489	0.659	0.659	0.475	0.667	0.667	0.707	0.674	0.682	0.889	0.811	0.667	0.707	0.674	0.682	0.889	0.811	0.667	0.707	0.674	0.682	0.889	0.811	0.737	0.784	0.744
0.459	0.722	0.667	0.600	0.600	0.784	0.784	0.436	0.447	0.459	0.447	0.391	0.526	0.436	0.436	0.487	0.487	0.487	0.426	0.487	0.487	0.467	0.636	0.636	0.467	0.636	0.636	0.487	0.684	0.725	0.769	0.732	0.698	0.811	0.886	0.725	0.769	0.732	0.698	0.811	0.886	0.725	0.769	0.732	0.698	0.811	0.886	0.806	0.857	0.811
0.455	0.358	0.373	0.464	0.464	0.357	0.357	0.500	0.477	0.455	0.444	0.574	0.447	0.467	0.467	0.447	0.447	0.447	0.318	0.478	0.447	0.462	0.390	0.390	0.462	0.390	0.390	0.478	0.396	0.386	0.386	0.350	0.431	0.426	0.382	0.386	0.386	0.350	0.431	0.426	0.382	0.386	0.386	0.350	0.431	0.426	0.382	0.316	0.316	0.283
0.455	0.358	0.373	0.464	0.464	0.357	0.357	0.467	0.477	0.455	0.444	0.574	0.447	0.500	0.500	0.478	0.478	0.478	0.318	0.447	0.478	0.434	0.367	0.367	0.434	0.367	0.367	0.447	0.370	0.362	0.362	0.328	0.407	0.400	0.357	0.362	0.362	0.328	0.407	0.400	0.357	0.362	0.362	0.328	0.407	0.400	0.357	0.316	0.316	0.283
0.408	0.481	0.442	0.642	0.642	0.446	0.446	0.449	0.429	0.408	0.400	0.580	0.377	0.420	0.420	0.404	0.404	0.404	0.333	0.431	0.404	0.373	0.450	0.450	0.373	0.450	0.450	0.431	0.519	0.474	0.500	0.509	0.492	0.491	0.500	0.474	0.500	0.509	0.492	0.491	0.500	0.474	0.500	0.509	0.492	0.491	0.500	0.404	0.429	0.439
0.408	0.481	0.442	0.642	0.642	0.446	0.446	0.420	0.429	0.408	0.400	0.580	0.377	0.449	0.449	0.431	0.431	0.431	0.333	0.404	0.431	0.350	0.426	0.426	0.350	0.426	0.426	0.404	0.491	0.448	0.474	0.483	0.467	0.464	0.473	0.448	0.474	0.483	0.467	0.464	0.473	0.448	0.474	0.483	0.467	0.464	0.473	0.404	0.429	0.439
0.408	0.453	0.442	0.611	0.611	0.421	0.421	0.449	0.429	0.408	0.400	0.580	0.377	0.420	0.420	0.404	0.404	0.404	0.333	0.431	0.404	0.373	0.426	0.426	0.373	0.426	0.426	0.431	0.491	0.448	0.474	0.458	0.492	0.464	0.473	0.448	0.474	0.458	0.492	0.464	0.473	0.448	0.474	0.458	0.492	0.464	0.473	0.379	0.404	0.390
0.408	0.453	0.442	0.611	0.611	0.421	0.421	0.420	0.429	0.408	0.400	0.580	0.377	0.449	0.449	0.431	0.431	0.431	0.333	0.404	0.431	0.350	0.403	0.403	0.350	0.403	0.403	0.404	0.463	0.424	0.448	0.433	0.467	0.439	0.446	0.424	0.448	0.433	0.467	0.439	0.446	0.424	0.448	0.433	0.467	0.439	0.446	0.379	0.404	0.390
0.400	0.472	0.434	0.630	0.630	0.439	0.439	0.440	0.420	0.400	0.392	0.569	0.370	0.412	0.412	0.396	0.396	0.396	0.329	0.423	0.396	0.367	0.443	0.443	0.367	0.443	0.443	0.423	0.509	0.466	0.491	0.500	0.483	0.482	0.491	0.466	0.491	0.500	0.483	0.482	0.491	0.466	0.491	0.500	0.483	0.482	0.491	0.397	0.421	0.431
0.400	0.472	0.434	0.630	0.630	0.439	0.439	0.412	0.420	0.400	0.392	0.569	0.370	0.440	0.440	0.423	0.423	0.423	0.329	0.396	0.423	0.344	0.419	0.419	0.344	0.419	0.419	0.396	0.481	0.441	0.466	0.475	0.459	0.456	0.464	0.441	0.466	0.475	0.459	0.456	0.464	0.441	0.466	0.475	0.459	0.456	0.464	0.397	0.421	0.431
0.408	0.453	0.471	0.554	0.554	0.446	0.446	0.449	0.429	0.408	0.400	0.519	0.404	0.420	0.420	0.404	0.404	0.404	0.333	0.431	0.404	0.397	0.450	0.450	0.397	0.450	0.450	0.431	0.491	0.448	0.448	0.433	0.443	0.439	0.446	0.448	0.448	0.433	0.443	0.439	0.446	0.448	0.448	0.433	0.443	0.439	0.446	0.379	0.379	0.367
0.408	0.453	0.471	0.554	0.554	0.446	0.446	0.420	0.429	0.408	0.400	0.519	0.404	0.449	0.449	0.431	0.431	0.431	0.333	0.404	0.431	0.373	0.426	0.426	0.373	0.426	0.426	0.404	0.463	0.424	0.424	0.410	0.419	0.414	0.421	0.424	0.424	0.410	0.419	0.414	0.421	0.424	0.424	0.410	0.419	0.414	0.421	0.379	0.379	0.367
0.364	0.407	0.421	0.500	0.500	0.426	0.426	0.400	0.382	0.364	0.357	0.466	0.386	0.375	0.375	0.362	0.362	0.362	0.324	0.386	0.362	0.403	0.453	0.453	0.403	0.453	0.453	0.386	0.441	0.452	0.452	0.438	0.492	0.467	0.450	0.452	0.452	0.438	0.492	0.467	0.450	0.452	0.452	0.438	0.492	0.467	0.450	0.387	0.387	0.375
0.364	0.407	0.421	0.500	0.500	0.426	0.426	0.375	0.382	0.364	0.357	0.466	0.386	0.400	0.400	0.386	0.386	0.386	0.324	0.362	0.386	0.381	0.431	0.431	0.381	0.431	0.431	0.362	0.417	0.429	0.429	0.415	0.469	0.443	0.426	0.429	0.429	0.415	0.469	0.443	0.426	0.429	0.429	0.415	0.469	0.443	0.426	0.387	0.387	0.375
0.377	0.373	0.386	0.468	0.468	0.393	0.393	0.415	0.396	0.377	0.370	0.482	0.400	0.389	0.389	0.375	0.375	0.375	0.627	0.400	0.375	0.393	0.400	0.400	0.393	0.400	0.400	0.400	0.407	0.397	0.397	0.364	0.415	0.387	0.393	0.397	0.397	0.364	0.415	0.387	0.393	0.397	0.397	0.364	0.415	0.387	0.393	0.333	0.333	0.303
0.377	0.373	0.386	0.468	0.468	0.393	0.393	0.389	0.396	0.377	0.370	0.482	0.400	0.415	0.415	0.400	0.400	0.400	0.627	0.375	0.400	0.371	0.379	0.379	0.371	0.379	0.379	0.375	0.383	0.375	0.375	0.343	0.394	0.365	0.371	0.375	0.375	0.343	0.394	0.365	0.371	0.375	0.375	0.343	0.394	0.365	0.371	0.333	0.333	0.303
0.439	0.489	0.512	0.604	0.604	0.449	0.449	0.419	0.429	0.439	0.429	0.568	0.400	0.419	0.419	0.400	0.400	0.400	0.344	0.400	0.400	0.340	0.400	0.400	0.340	0.400	0.400	0.400	0.468	0.423	0.423	0.382	0.418	0.412	0.420	0.423	0.423	0.382	0.418	0.412	0.420	0.423	0.423	0.382	0.418	0.412	0.420	0.458	0.458	0.412
0.465	0.511	0.533	0.620	0.620	0.471	0.471	0.512	0.488	0.465	0.455	0.587	0.426	0.477	0.477	0.457	0.457	0.457	0.365	0.489	0.457	0.415	0.473	0.473	0.415	0.473	0.473	0.489	0.553	0.500	0.500	0.455	0.491	0.490	0.500	0.500	0.500	0.455	0.491	0.490	0.500	0.500	0.500	0.455	0.491	0.490	0.500	0.423	0.423	0.382
0.444	0.553	0.578	0.660	0.660	0.510	0.510	0.489	0.467	0.444	0.435	0.563	0.408	0.457	0.457	0.500	0.500	0.500	0.397	0.533	0.500	0.453	0.509	0.509	0.453	0.509	0.509	0.533	0.596	0.538	0.538	0.491	0.527	0.529	0.540	0.538	0.538	0.491	0.527	0.529	0.540	0.538	0.538	0.491	0.527	0.529	0.540	0.462	0.462	0.418
0.386	0.605	0.558	0.717	0.717	0.553	0.553	0.370	0.378	0.386	0.378	0.543	0.354	0.370	0.370	0.413	0.413	0.413	0.355	0.413	0.413	0.352	0.491	0.491	0.352	0.491	0.491	0.413	0.578	0.490	0.490	0.472	0.509	0.510	0.521	0.490	0.490	0.472	0.509	0.510	0.521	0.490	0.490	0.472	0.509	0.510	0.521	0.532	0.532	0.510
0.413	0.622	0.578	0.729	0.729	0.571	0.571	0.457	0.435	0.413	0.404	0.563	0.380	0.426	0.426	0.468	0.468	0.468	0.375	0.500	0.468	0.426	0.566	0.566	0.426	0.566	0.566	0.500	0.667	0.569	0.569	0.547	0.585	0.592	0.604	0.569	0.569	0.547	0.585	0.592	0.604	0.569	0.569	0.547	0.585	0.592	0.604	0.490	0.490	0.472
0.413	0.622	0.578	0.729	0.729	0.571	0.571	0.457	0.435	0.413	0.404	0.563	0.380	0.426	0.426	0.468	0.468	0.468	0.375	0.500	0.468	0.426	0.566	0.566	0.426	0.566	0.566	0.500	0.667	0.569	0.569	0.547	0.585	0.592	0.604	0.569	0.569	0.547	0.585	0.592	0.604	0.569	0.569	0.547	0.585	0.592	0.604	0.490	0.490	0.472
0.413	0.622	0.578	0.729	0.729	0.571	0.571	0.457	0.435	0.413	0.404	0.563	0.380	0.426	0.426	0.468	0.468	0.468	0.375	0.500	0.468	0.426	0.566	0.566	0.426	0.566	0.566	0.500	0.667	0.569	0.569	0.547	0.585	0.592	0.604	0.569	0.569	0.547	0.585	0.592	0.604	0.569	0.569	0.547	0.585	0.592	0.604	0.490	0.490	0.472
0.367	0.471	0.431	0.574	0.574	0.491	0.491	0.353	0.360	0.367	0.360	0.510	0.392	0.353	0.353	0.340	0.340	0.340	0.343	0.340	0.340	0.362	0.466	0.466	0.362	0.466	0.466	0.340	0.453	0.464	0.464	0.424	0.564	0.455	0.463	0.464	0.464	0.424	0.564	0.455	0.463	0.464	0.464	0.424	0.564	0.455	0.463	0.500	0.500	0.455
0.377	0.528	0.491	0.625	0.625	0.545	0.545	0.415	0.396	0.377	0.370	0.509	0.400	0.389	0.389	0.426	0.426	0.426	0.391	0.453	0.426	0.466	0.569	0.569	0.466	0.569	0.569	0.453	0.566	0.571	0.571	0.525	0.673	0.564	0.574	0.571	0.571	0.525	0.673	0.564	0.574	0.571	0.571	0.525	0.673	0.564	0.574	0.500	0.500	0.458
0.333	0.520	0.480	0.654	0.654	0.538	0.538	0.321	0.327	0.333	0.327	0.472	0.358	0.321	0.321	0.358	0.358	0.358	0.358	0.358	0.358	0.379	0.509	0.509	0.379	0.509	0.509	0.358	0.500	0.482	0.509	0.491	0.642	0.528	0.538	0.482	0.509	0.491	0.642	0.528	0.538	0.482	0.509	0.491	0.642	0.528	0.538	0.519	0.549	0.528
0.358	0.538	0.500	0.667	0.667	0.556	0.556	0.396	0.377	0.358	0.352	0.491	0.382	0.370	0.370	0.407	0.407	0.407	0.377	0.434	0.407	0.448	0.579	0.579	0.448	0.579	0.579	0.434	0.577	0.554	0.582	0.561	0.717	0.604	0.615	0.554	0.582	0.561	0.717	0.604	0.615	0.554	0.582	0.561	0.717	0.604	0.615	0.482	0.509	0.491
0.333	0.520	0.480	0.654	0.654	0.538	0.538	0.321	0.327	0.333	0.327	0.472	0.358	0.321	0.321	0.358	0.358	0.358	0.358	0.358	0.358	0.379	0.509	0.509	0.379	0.509	0.509	0.358	0.500	0.482	0.509	0.491	0.642	0.528	0.538	0.482	0.509	0.491	0.642	0.528	0.538	0.482	0.509	0.491	0.642	0.528	0.538	0.519	0.549	0.528
0.358	0.538	0.500	0.667	0.667	0.556	0.556	0.396	0.377	0.358	0.352	0.491	0.382	0.370	0.370	0.407	0.407	0.407	0.377	0.434	0.407	0.448	0.579	0.579	0.448	0.579	0.579	0.434	0.577	0.554	0.582	0.561	0.717	0.604	0.615	0.554	0.582	0.561	0.717	0.604	0.615	0.554	0.582	0.561	0.717	0.604	0.615	0.482	0.509	0.491
0.353	0.426	0.415	0.554	0.554	0.446	0.446	0.340	0.346	0.353	0.346	0.519	0.377	0.340	0.340	0.327	0.327	0.327	0.333	0.327	0.327	0.446	0.526	0.526	0.446	0.526	0.526	0.327	0.411	0.400	0.400	0.365	0.492	0.439	0.421	0.400	0.400	0.365	0.492	0.439	0.421	0.400	0.400	0.365	0.492	0.439	0.421	0.429	0.429	0.390
0.364	0.482	0.473	0.603	0.603	0.500	0.500	0.400	0.382	0.364	0.357	0.518	0.386	0.375	0.375	0.411	0.411	0.411	0.380	0.436	0.411	0.554	0.632	0.632	0.554	0.632	0.632	0.436	0.518	0.500	0.500	0.460	0.593	0.544	0.526	0.500	0.500	0.460	0.593	0.544	0.526	0.500	0.500	0.460	0.593	0.544	0.526	0.433	0.433	0.397
0.315	0.491	0.453	0.648	0.648	0.509	0.509	0.304	0.309	0.315	0.309	0.473	0.339	0.304	0.304	0.339	0.339	0.339	0.343	0.339	0.339	0.456	0.589	0.589	0.456	0.589	0.589	0.339	0.473	0.433	0.458	0.443	0.579	0.527	0.509	0.433	0.458	0.443	0.579	0.527	0.509	0.433	0.458	0.443	0.579	0.527	0.509	0.464	0.491	0.474
0.339	0.509	0.473	0.661	0.661	0.526	0.526	0.375	0.357	0.339	0.333	0.491	0.362	0.351	0.351	0.386	0.386	0.386	0.361	0.411	0.386	0.526	0.661	0.661	0.526	0.661	0.661	0.411	0.545	0.500	0.525	0.508	0.649	0.600	0.582	0.500	0.525	0.508	0.649	0.600	0.582	0.500	0.525	0.508	0.649	0.600	0.582	0.433	0.458	0.443
0.315	0.491	0.453	0.648	0.648	0.509	0.509	0.304	0.309	0.315	0.309	0.473	0.339	0.304	0.304	0.339	0.339	0.339	0.343	0.339	0.339	0.456	0.589	0.589	0.456	0.589	0.589	0.339	0.473	0.433	0.458	0.443	0.579	0.527	0.509	0.433	0.458	0.443	0.579	0.527	0.509	0.433	0.458	0.443	0.579	0.527	0.509	0.464	0.491	0.474
0.339	0.509	0.473	0.661	0.661	0.526	0.526	0.375	0.357	0.339	0.333	0.491	0.362	0.351	0.351	0.386	0.386	0.386	0.361	0.411	0.386	0.526	0.661	0.661	0.526	0.661	0.661	0.411	0.545	0.500	0.525	0.508	0.649	0.600	0.582	0.500	0.525	0.508	0.649	0.600	0.582	0.500	0.525	0.508	0.649	0.600	0.582	0.433	0.458	0.443
0.295	0.338	0.308	0.426	0.426	0.379	0.379	0.286	0.290	0.295	0.290	0.391	0.339	0.286	0.286	0.317	0.317	0.317	0.360	0.317	0.317	0.444	0.448	0.448	0.444	0.448	0.448	0.317	0.328	0.343	0.362	0.352	0.420	0.394	0.379	0.343	0.362	0.352	0.420	0.394	0.379	0.343	0.362	0.352	0.420	0.394	0.379	0.364	0.385	0.373
0.373	0.391	0.381	0.456	0.456	0.431	0.431	0.361	0.367	0.373	0.367	0.468	0.417	0.361	0.361	0.393	0.393	0.393	0.405	0.393	0.393	0.525	0.500	0.500	0.525	0.500	0.500	0.393	0.379	0.352	0.352	0.324	0.429	0.382	0.368	0.352	0.352	0.324	0.429	0.382	0.368	0.352	0.352	0.324	0.429	0.382	0.368	0.333	0.333	0.306
0.273	0.314	0.286	0.437	0.437	0.352	0.352	0.265	0.269	0.273	0.269	0.403	0.313	0.265	0.265	0.294	0.294	0.294	0.338	0.294	0.294	0.412	0.417	0.417	0.412	0.417	0.417	0.294	0.306	0.320	0.338	0.329	0.411	0.366	0.352	0.320	0.338	0.329	0.411	0.366	0.352	0.320	0.338	0.329	0.411	0.366	0.352	0.338	0.357	0.347
0.333	0.373	0.343	0.457	0.457	0.412	0.412	0.323	0.328	0.333	0.328	0.424	0.375	0.323	0.323	0.354	0.354	0.354	0.408	0.354	0.354	0.477	0.478	0.478	0.477	0.478	0.478	0.354	0.362	0.356	0.375	0.365	0.431	0.406	0.391	0.356	0.375	0.365	0.431	0.406	0.391	0.356	0.375	0.365	0.431	0.406	0.391	0.338	0.357	0.347
0.353	0.351	0.316	0.526	0.526	0.373	0.373	0.340	0.346	0.353	0.346	0.549	0.377	0.340	0.340	0.327	0.327	0.327	0.353	0.327	0.327	0.373	0.381	0.381	0.373	0.381	0.381	0.327	0.339	0.400	0.424	0.387	0.492	0.367	0.373	0.400	0.424	0.387	0.492	0.367	0.373	0.400	0.424	0.387	0.492	0.367	0.373	0.429	0.455	0.414
[truncated: 41 more columns]
