# Supplementary material for: On the validity versus utility of activity landscapes: are all activity cliffs statistically significant?
Source: J Cheminform. 2014 Apr 2;6:11. doi: 10.1186/1758-2946-6-11 (PMC4021161; doi:10.1186/1758-2946-6-11)
Supplement: Additional file 1 — Code and data to reproduce figures. The ZIP file contains the R code and datasets required to perform the calculations and generate the figures for this article. It assumes you have R installed and are working on a Unix-like system. In addition you should have the ggplot2, grid, multicore and fingerprint R packages installed. To run the scripts execute run.sh from the command line. [file 1758-2946-6-11-S1.zip › si/bzd/BZD_simmtx_piDAPH3.txt]

1.000	0.523	0.523	0.464	0.550	0.425	0.425	0.737	1.000	0.737	0.737	0.737	0.585	0.737	0.595	0.536	0.659	0.476	0.659	0.567	0.450	0.567	0.405	0.397	0.523	0.362	0.405	0.659	0.523	0.481	0.481	0.425	0.382	0.382	0.425	0.511	0.511	0.464	0.405	0.389	0.464	0.457	0.457	0.397	0.362	0.352	0.397	0.550	0.550	0.523
0.523	1.000	1.000	0.464	0.550	0.425	0.425	0.737	0.523	0.737	0.425	0.425	0.352	0.737	0.595	0.536	0.659	0.476	0.389	0.567	0.450	0.342	0.405	0.397	0.523	0.606	0.693	0.659	1.000	0.630	0.630	0.737	0.644	0.644	0.737	0.675	0.675	0.830	0.693	0.659	0.830	0.595	0.595	0.675	0.606	0.585	0.675	0.425	0.425	0.523
0.523	1.000	1.000	0.464	0.550	0.425	0.425	0.737	0.523	0.737	0.425	0.425	0.352	0.737	0.595	0.536	0.659	0.476	0.389	0.567	0.450	0.342	0.405	0.397	0.523	0.606	0.693	0.659	1.000	0.630	0.630	0.737	0.644	0.644	0.737	0.675	0.675	0.830	0.693	0.659	0.830	0.595	0.595	0.675	0.606	0.585	0.675	0.425	0.425	0.523
0.464	0.464	0.464	1.000	0.630	0.397	0.397	0.397	0.464	0.397	0.397	0.888	0.338	0.397	0.342	0.315	0.368	0.285	0.368	0.329	0.271	0.543	0.644	0.630	0.393	0.443	0.382	0.368	0.464	0.457	0.457	0.511	0.540	0.362	0.511	0.375	0.375	0.425	0.490	0.368	0.425	0.437	0.437	0.481	0.515	0.338	0.481	0.397	0.397	0.464
0.550	0.550	0.550	0.630	1.000	0.437	0.437	0.437	0.550	0.437	0.437	0.567	0.357	0.437	0.362	0.329	0.397	0.295	0.397	0.347	0.279	0.443	0.536	0.523	0.410	0.472	0.415	0.397	0.550	0.382	0.382	0.437	0.500	0.389	0.437	0.405	0.405	0.481	0.536	0.397	0.481	0.362	0.362	0.405	0.472	0.357	0.405	0.437	0.437	0.550
0.425	0.425	0.425	0.397	0.437	1.000	1.000	0.375	0.425	0.375	0.375	0.375	0.794	0.375	0.329	0.306	0.352	0.279	0.450	0.318	0.266	0.318	0.362	0.595	0.490	0.550	0.606	0.352	0.425	0.437	0.437	0.481	0.443	0.347	0.481	0.457	0.457	0.511	0.464	0.352	0.511	0.420	0.420	0.457	0.425	0.325	0.457	0.481	0.481	0.550
0.425	0.425	0.425	0.397	0.437	1.000	1.000	0.375	0.425	0.375	0.375	0.375	0.794	0.375	0.329	0.306	0.352	0.279	0.450	0.318	0.266	0.318	0.362	0.595	0.490	0.550	0.606	0.352	0.425	0.437	0.437	0.481	0.443	0.347	0.481	0.457	0.457	0.511	0.464	0.352	0.511	0.420	0.420	0.457	0.425	0.325	0.457	0.481	0.481	0.550
0.737	0.737	0.737	0.397	0.437	0.375	0.375	1.000	0.737	1.000	0.630	0.630	0.536	1.000	0.807	0.727	0.894	0.647	0.585	0.769	0.610	0.523	0.362	0.357	0.709	0.550	0.606	0.894	0.737	0.620	0.620	0.630	0.575	0.575	0.630	0.652	0.652	0.675	0.606	0.585	0.675	0.593	0.593	0.595	0.550	0.536	0.595	0.481	0.481	0.425
1.000	0.523	0.523	0.464	0.550	0.425	0.425	0.737	1.000	0.737	0.737	0.737	0.585	0.737	0.595	0.536	0.659	0.476	0.659	0.567	0.450	0.567	0.405	0.397	0.523	0.362	0.405	0.659	0.523	0.481	0.481	0.425	0.382	0.382	0.425	0.511	0.511	0.464	0.405	0.389	0.464	0.457	0.457	0.397	0.362	0.352	0.397	0.550	0.550	0.523
0.737	0.737	0.737	0.397	0.437	0.375	0.375	1.000	0.737	1.000	0.630	0.630	0.536	1.000	0.807	0.727	0.894	0.647	0.585	0.769	0.610	0.523	0.362	0.357	0.709	0.550	0.606	0.894	0.737	0.620	0.620	0.630	0.575	0.575	0.630	0.652	0.652	0.675	0.606	0.585	0.675	0.593	0.593	0.595	0.550	0.536	0.595	0.481	0.481	0.425
0.737	0.425	0.425	0.397	0.437	0.375	0.375	0.630	0.737	0.630	1.000	0.630	0.536	0.630	0.543	0.500	0.585	0.453	0.585	0.523	0.431	0.523	0.362	0.357	0.490	0.333	0.362	0.585	0.425	0.437	0.437	0.375	0.347	0.347	0.375	0.457	0.457	0.397	0.362	0.352	0.397	0.420	0.420	0.357	0.333	0.325	0.357	0.481	0.481	0.425
0.737	0.425	0.425	0.888	0.567	0.375	0.375	0.630	0.737	0.630	0.630	1.000	0.536	0.630	0.543	0.500	0.585	0.453	0.585	0.523	0.431	0.654	0.606	0.595	0.533	0.425	0.362	0.585	0.425	0.507	0.507	0.481	0.515	0.347	0.481	0.457	0.457	0.397	0.464	0.352	0.397	0.487	0.487	0.457	0.493	0.325	0.457	0.481	0.481	0.425
0.585	0.352	0.352	0.338	0.357	0.794	0.794	0.536	0.585	0.536	0.536	0.536	1.000	0.536	0.485	0.457	0.511	0.423	0.557	0.472	0.405	0.513	0.318	0.517	0.585	0.490	0.523	0.511	0.352	0.450	0.450	0.415	0.393	0.309	0.415	0.464	0.464	0.431	0.405	0.312	0.431	0.437	0.437	0.401	0.382	0.295	0.401	0.481	0.481	0.450
0.737	0.737	0.737	0.397	0.437	0.375	0.375	1.000	0.737	1.000	0.630	0.630	0.536	1.000	0.807	0.727	0.894	0.647	0.585	0.769	0.610	0.523	0.362	0.357	0.709	0.550	0.606	0.894	0.737	0.620	0.620	0.630	0.575	0.575	0.630	0.652	0.652	0.675	0.606	0.585	0.675	0.593	0.593	0.595	0.550	0.536	0.595	0.481	0.481	0.425
0.595	0.595	0.595	0.342	0.362	0.329	0.329	0.807	0.595	0.807	0.543	0.543	0.485	0.807	1.000	0.901	0.758	0.801	0.517	0.716	0.756	0.476	0.322	0.318	0.647	0.495	0.529	0.758	0.595	0.550	0.550	0.543	0.511	0.557	0.543	0.570	0.570	0.567	0.529	0.563	0.567	0.533	0.533	0.523	0.495	0.528	0.523	0.420	0.420	0.357
0.536	0.536	0.536	0.315	0.329	0.306	0.306	0.727	0.536	0.727	0.500	0.500	0.457	0.727	0.901	1.000	0.814	0.889	0.481	0.769	0.839	0.488	0.382	0.378	0.610	0.464	0.490	0.814	0.536	0.513	0.513	0.500	0.476	0.518	0.500	0.528	0.528	0.517	0.490	0.523	0.517	0.600	0.600	0.603	0.574	0.595	0.603	0.389	0.389	0.325
0.659	0.659	0.659	0.368	0.397	0.352	0.352	0.894	0.659	0.894	0.585	0.585	0.511	0.894	0.758	0.814	1.000	0.723	0.550	0.860	0.683	0.544	0.437	0.431	0.679	0.523	0.567	1.000	0.659	0.585	0.585	0.585	0.543	0.543	0.585	0.610	0.610	0.617	0.567	0.550	0.617	0.684	0.684	0.705	0.654	0.638	0.705	0.450	0.450	0.389
0.476	0.476	0.476	0.285	0.295	0.279	0.279	0.647	0.476	0.647	0.453	0.453	0.423	0.647	0.801	0.889	0.723	1.000	0.440	0.760	0.944	0.452	0.349	0.347	0.567	0.428	0.446	0.723	0.476	0.471	0.471	0.453	0.437	0.474	0.453	0.481	0.481	0.464	0.446	0.511	0.464	0.550	0.550	0.546	0.526	0.572	0.546	0.354	0.354	0.292
0.659	0.389	0.389	0.368	0.397	0.450	0.450	0.585	0.659	0.585	0.585	0.585	0.557	0.585	0.517	0.481	0.550	0.440	1.000	0.500	0.420	0.585	0.507	0.338	0.550	0.469	0.437	0.550	0.389	0.585	0.585	0.450	0.420	0.329	0.450	0.610	0.610	0.472	0.437	0.333	0.472	0.563	0.563	0.431	0.405	0.312	0.431	0.641	0.641	0.500
0.567	0.567	0.567	0.329	0.347	0.318	0.318	0.769	0.567	0.769	0.523	0.523	0.472	0.769	0.716	0.769	0.860	0.760	0.500	1.000	0.794	0.504	0.397	0.393	0.630	0.481	0.511	0.860	0.567	0.533	0.533	0.523	0.539	0.578	0.523	0.550	0.550	0.543	0.557	0.659	0.543	0.624	0.624	0.630	0.630	0.708	0.630	0.405	0.405	0.342
0.450	0.450	0.450	0.271	0.279	0.266	0.266	0.610	0.450	0.610	0.431	0.431	0.405	0.610	0.756	0.839	0.683	0.944	0.420	0.794	1.000	0.434	0.333	0.331	0.544	0.410	0.425	0.683	0.450	0.450	0.450	0.431	0.452	0.484	0.431	0.458	0.458	0.440	0.461	0.543	0.440	0.526	0.526	0.519	0.529	0.592	0.519	0.338	0.338	0.277
0.567	0.342	0.342	0.543	0.443	0.318	0.318	0.523	0.567	0.523	0.523	0.654	0.513	0.523	0.476	0.488	0.544	0.452	0.585	0.504	0.434	1.000	0.817	0.667	0.706	0.596	0.459	0.544	0.342	0.490	0.490	0.469	0.495	0.303	0.469	0.393	0.393	0.329	0.397	0.306	0.329	0.518	0.518	0.505	0.523	0.368	0.505	0.405	0.405	0.342
0.405	0.405	0.405	0.644	0.536	0.362	0.362	0.362	0.405	0.362	0.362	0.606	0.318	0.362	0.322	0.382	0.437	0.349	0.507	0.397	0.333	0.817	1.000	0.778	0.596	0.673	0.523	0.437	0.405	0.493	0.493	0.540	0.558	0.338	0.540	0.347	0.347	0.382	0.450	0.342	0.382	0.529	0.529	0.575	0.585	0.405	0.575	0.362	0.362	0.405
0.397	0.397	0.397	0.630	0.523	0.595	0.595	0.357	0.397	0.357	0.357	0.595	0.517	0.357	0.318	0.378	0.431	0.347	0.338	0.393	0.331	0.667	0.778	1.000	0.590	0.663	0.630	0.431	0.397	0.420	0.420	0.457	0.493	0.333	0.457	0.342	0.342	0.375	0.443	0.338	0.375	0.469	0.469	0.507	0.529	0.401	0.507	0.357	0.357	0.397
0.523	0.523	0.523	0.393	0.410	0.490	0.490	0.709	0.523	0.709	0.490	0.533	0.585	0.709	0.647	0.610	0.679	0.567	0.550	0.630	0.544	0.706	0.596	0.590	1.000	0.863	0.662	0.679	0.523	0.504	0.504	0.490	0.509	0.468	0.490	0.518	0.518	0.505	0.523	0.472	0.505	0.492	0.492	0.476	0.496	0.450	0.476	0.382	0.382	0.318
0.362	0.606	0.606	0.443	0.472	0.550	0.550	0.550	0.362	0.550	0.333	0.425	0.490	0.550	0.495	0.464	0.523	0.428	0.469	0.481	0.410	0.596	0.673	0.663	0.863	1.000	0.754	0.523	0.606	0.511	0.511	0.550	0.563	0.517	0.550	0.529	0.529	0.575	0.585	0.523	0.575	0.495	0.495	0.529	0.544	0.490	0.529	0.333	0.333	0.362
0.405	0.693	0.693	0.382	0.415	0.606	0.606	0.606	0.405	0.606	0.362	0.362	0.523	0.606	0.529	0.490	0.567	0.446	0.437	0.511	0.425	0.459	0.523	0.630	0.662	0.754	1.000	0.567	0.693	0.550	0.550	0.606	0.558	0.558	0.606	0.575	0.575	0.644	0.585	0.567	0.644	0.529	0.529	0.575	0.536	0.523	0.575	0.362	0.362	0.405
0.659	0.659	0.659	0.368	0.397	0.352	0.352	0.894	0.659	0.894	0.585	0.585	0.511	0.894	0.758	0.814	1.000	0.723	0.550	0.860	0.683	0.544	0.437	0.431	0.679	0.523	0.567	1.000	0.659	0.585	0.585	0.585	0.543	0.543	0.585	0.610	0.610	0.617	0.567	0.550	0.617	0.684	0.684	0.705	0.654	0.638	0.705	0.450	0.450	0.389
0.523	1.000	1.000	0.464	0.550	0.425	0.425	0.737	0.523	0.737	0.425	0.425	0.352	0.737	0.595	0.536	0.659	0.476	0.389	0.567	0.450	0.342	0.405	0.397	0.523	0.606	0.693	0.659	1.000	0.630	0.630	0.737	0.644	0.644	0.737	0.675	0.675	0.830	0.693	0.659	0.830	0.595	0.595	0.675	0.606	0.585	0.675	0.425	0.425	0.523
0.481	0.630	0.630	0.457	0.382	0.437	0.437	0.620	0.481	0.620	0.437	0.507	0.450	0.620	0.550	0.513	0.585	0.471	0.585	0.533	0.450	0.490	0.493	0.420	0.504	0.511	0.550	0.585	0.630	1.000	1.000	0.855	0.781	0.529	0.855	0.933	0.933	0.759	0.693	0.536	0.759	0.944	0.944	0.807	0.747	0.500	0.807	0.855	0.855	0.630
0.481	0.630	0.630	0.457	0.382	0.437	0.437	0.620	0.481	0.620	0.437	0.507	0.450	0.620	0.550	0.513	0.585	0.471	0.585	0.533	0.450	0.490	0.493	0.420	0.504	0.511	0.550	0.585	0.630	1.000	1.000	0.855	0.781	0.529	0.855	0.933	0.933	0.759	0.693	0.536	0.759	0.944	0.944	0.807	0.747	0.500	0.807	0.855	0.855	0.630
0.425	0.737	0.737	0.511	0.437	0.481	0.481	0.630	0.425	0.630	0.375	0.481	0.415	0.630	0.543	0.500	0.585	0.453	0.450	0.523	0.431	0.469	0.540	0.457	0.490	0.550	0.606	0.585	0.737	0.855	0.855	1.000	0.874	0.575	1.000	0.759	0.759	0.888	0.776	0.585	0.888	0.807	0.807	0.916	0.822	0.536	0.916	0.630	0.630	0.737
0.382	0.644	0.644	0.540	0.500	0.443	0.443	0.575	0.382	0.575	0.347	0.515	0.393	0.575	0.511	0.476	0.543	0.437	0.420	0.539	0.452	0.495	0.558	0.493	0.509	0.563	0.558	0.543	0.644	0.781	0.781	0.874	1.000	0.585	0.874	0.693	0.693	0.776	0.928	0.593	0.776	0.747	0.747	0.822	0.941	0.550	0.822	0.575	0.575	0.644
0.382	0.644	0.644	0.362	0.389	0.347	0.347	0.575	0.382	0.575	0.347	0.347	0.309	0.575	0.557	0.518	0.543	0.474	0.329	0.578	0.484	0.303	0.338	0.333	0.468	0.517	0.558	0.543	0.644	0.529	0.529	0.575	0.585	1.000	0.575	0.550	0.550	0.606	0.610	0.890	0.606	0.511	0.511	0.550	0.563	0.909	0.550	0.347	0.347	0.382
0.425	0.737	0.737	0.511	0.437	0.481	0.481	0.630	0.425	0.630	0.375	0.481	0.415	0.630	0.543	0.500	0.585	0.453	0.450	0.523	0.431	0.469	0.540	0.457	0.490	0.550	0.606	0.585	0.737	0.855	0.855	1.000	0.874	0.575	1.000	0.759	0.759	0.888	0.776	0.585	0.888	0.807	0.807	0.916	0.822	0.536	0.916	0.630	0.630	0.737
0.511	0.675	0.675	0.375	0.405	0.457	0.457	0.652	0.511	0.652	0.457	0.457	0.464	0.652	0.570	0.528	0.610	0.481	0.610	0.550	0.458	0.393	0.347	0.342	0.518	0.529	0.575	0.610	0.675	0.933	0.933	0.759	0.693	0.550	0.759	1.000	1.000	0.814	0.730	0.558	0.814	0.881	0.881	0.717	0.663	0.517	0.717	0.916	0.916	0.675
0.511	0.675	0.675	0.375	0.405	0.457	0.457	0.652	0.511	0.652	0.457	0.457	0.464	0.652	0.570	0.528	0.610	0.481	0.610	0.550	0.458	0.393	0.347	0.342	0.518	0.529	0.575	0.610	0.675	0.933	0.933	0.759	0.693	0.550	0.759	1.000	1.000	0.814	0.730	0.558	0.814	0.881	0.881	0.717	0.663	0.517	0.717	0.916	0.916	0.675
0.464	0.830	0.830	0.425	0.481	0.511	0.511	0.675	0.464	0.675	0.397	0.397	0.431	0.675	0.567	0.517	0.617	0.464	0.472	0.543	0.440	0.329	0.382	0.375	0.505	0.575	0.644	0.617	0.830	0.759	0.759	0.888	0.776	0.606	0.888	0.814	0.814	1.000	0.836	0.617	1.000	0.717	0.717	0.814	0.730	0.558	0.814	0.675	0.675	0.830
0.405	0.693	0.693	0.490	0.536	0.464	0.464	0.606	0.405	0.606	0.362	0.464	0.405	0.606	0.529	0.490	0.567	0.446	0.437	0.557	0.461	0.397	0.450	0.443	0.523	0.585	0.585	0.567	0.693	0.693	0.693	0.776	0.928	0.610	0.776	0.730	0.730	0.836	1.000	0.620	0.836	0.663	0.663	0.730	0.874	0.570	0.730	0.606	0.606	0.693
0.389	0.659	0.659	0.368	0.397	0.352	0.352	0.585	0.389	0.585	0.352	0.352	0.312	0.585	0.563	0.523	0.550	0.511	0.333	0.659	0.543	0.306	0.342	0.338	0.472	0.523	0.567	0.550	0.659	0.536	0.536	0.585	0.593	0.890	0.585	0.558	0.558	0.617	0.620	1.000	0.617	0.517	0.517	0.558	0.570	0.888	0.558	0.352	0.352	0.389
0.464	0.830	0.830	0.425	0.481	0.511	0.511	0.675	0.464	0.675	0.397	0.397	0.431	0.675	0.567	0.517	0.617	0.464	0.472	0.543	0.440	0.329	0.382	0.375	0.505	0.575	0.644	0.617	0.830	0.759	0.759	0.888	0.776	0.606	0.888	0.814	0.814	1.000	0.836	0.617	1.000	0.717	0.717	0.814	0.730	0.558	0.814	0.675	0.675	0.830
0.457	0.595	0.595	0.437	0.362	0.420	0.420	0.593	0.457	0.593	0.420	0.487	0.437	0.593	0.533	0.600	0.684	0.550	0.563	0.624	0.526	0.518	0.529	0.469	0.492	0.495	0.529	0.684	0.595	0.944	0.944	0.807	0.747	0.511	0.807	0.881	0.881	0.717	0.663	0.517	0.717	1.000	1.000	0.881	0.815	0.603	0.881	0.807	0.807	0.595
0.457	0.595	0.595	0.437	0.362	0.420	0.420	0.593	0.457	0.593	0.420	0.487	0.437	0.593	0.533	0.600	0.684	0.550	0.563	0.624	0.526	0.518	0.529	0.469	0.492	0.495	0.529	0.684	0.595	0.944	0.944	0.807	0.747	0.511	0.807	0.881	0.881	0.717	0.663	0.517	0.717	1.000	1.000	0.881	0.815	0.603	0.881	0.807	0.807	0.595
0.397	0.675	0.675	0.481	0.405	0.457	0.457	0.595	0.397	0.595	0.357	0.457	0.401	0.595	0.523	0.603	0.705	0.546	0.431	0.630	0.519	0.505	0.575	0.507	0.476	0.529	0.575	0.705	0.675	0.807	0.807	0.916	0.822	0.550	0.916	0.717	0.717	0.814	0.730	0.558	0.814	0.881	0.881	1.000	0.897	0.646	1.000	0.595	0.595	0.675
0.362	0.606	0.606	0.515	0.472	0.425	0.425	0.550	0.362	0.550	0.333	0.493	0.382	0.550	0.495	0.574	0.654	0.526	0.405	0.630	0.529	0.523	0.585	0.529	0.496	0.544	0.536	0.654	0.606	0.747	0.747	0.822	0.941	0.563	0.822	0.663	0.663	0.730	0.874	0.570	0.730	0.815	0.815	0.897	1.000	0.644	0.897	0.550	0.550	0.606
0.352	0.585	0.585	0.338	0.357	0.325	0.325	0.536	0.352	0.536	0.325	0.325	0.295	0.536	0.528	0.595	0.638	0.572	0.312	0.708	0.592	0.368	0.405	0.401	0.450	0.490	0.523	0.638	0.585	0.500	0.500	0.536	0.550	0.909	0.536	0.517	0.517	0.558	0.570	0.888	0.558	0.603	0.603	0.646	0.644	1.000	0.646	0.325	0.325	0.352
0.397	0.675	0.675	0.481	0.405	0.457	0.457	0.595	0.397	0.595	0.357	0.457	0.401	0.595	0.523	0.603	0.705	0.546	0.431	0.630	0.519	0.505	0.575	0.507	0.476	0.529	0.575	0.705	0.675	0.807	0.807	0.916	0.822	0.550	0.916	0.717	0.717	0.814	0.730	0.558	0.814	0.881	0.881	1.000	0.897	0.646	1.000	0.595	0.595	0.675
0.550	0.425	0.425	0.397	0.437	0.481	0.481	0.481	0.550	0.481	0.481	0.481	0.481	0.481	0.420	0.389	0.450	0.354	0.641	0.405	0.338	0.405	0.362	0.357	0.382	0.333	0.362	0.450	0.425	0.855	0.855	0.630	0.575	0.347	0.630	0.916	0.916	0.675	0.606	0.352	0.675	0.807	0.807	0.595	0.550	0.325	0.595	1.000	1.000	0.737
0.550	0.425	0.425	0.397	0.437	0.481	0.481	0.481	0.550	0.481	0.481	0.481	0.481	0.481	0.420	0.389	0.450	0.354	0.641	0.405	0.338	0.405	0.362	0.357	0.382	0.333	0.362	0.450	0.425	0.855	0.855	0.630	0.575	0.347	0.630	0.916	0.916	0.675	0.606	0.352	0.675	0.807	0.807	0.595	0.550	0.325	0.595	1.000	1.000	0.737
0.523	0.523	0.523	0.464	0.550	0.550	0.550	0.425	0.523	0.425	0.425	0.425	0.450	0.425	0.357	0.325	0.389	0.292	0.500	0.342	0.277	0.342	0.405	0.397	0.318	0.362	0.405	0.389	0.523	0.630	0.630	0.737	0.644	0.382	0.737	0.675	0.675	0.830	0.693	0.389	0.830	0.595	0.595	0.675	0.606	0.352	0.675	0.737	0.737	1.000
0.425	0.550	0.550	0.511	0.567	0.481	0.481	0.481	0.425	0.481	0.375	0.481	0.415	0.481	0.420	0.389	0.450	0.354	0.450	0.469	0.389	0.405	0.464	0.457	0.441	0.493	0.464	0.450	0.550	0.620	0.620	0.693	0.874	0.515	0.693	0.652	0.652	0.747	0.941	0.523	0.747	0.593	0.593	0.652	0.822	0.481	0.652	0.630	0.630	0.737
0.425	0.550	0.550	0.397	0.437	0.375	0.375	0.481	0.425	0.481	0.375	0.375	0.325	0.481	0.487	0.450	0.450	0.409	0.352	0.523	0.431	0.318	0.362	0.357	0.382	0.425	0.464	0.450	0.550	0.437	0.437	0.481	0.515	0.874	0.481	0.457	0.457	0.511	0.540	0.894	0.511	0.420	0.420	0.457	0.493	0.794	0.457	0.375	0.375	0.425
0.523	0.523	0.523	0.464	0.550	0.550	0.550	0.425	0.523	0.425	0.425	0.425	0.450	0.425	0.357	0.325	0.389	0.292	0.500	0.342	0.277	0.342	0.405	0.397	0.318	0.362	0.405	0.389	0.523	0.630	0.630	0.737	0.644	0.382	0.737	0.675	0.675	0.830	0.693	0.389	0.830	0.595	0.595	0.675	0.606	0.352	0.675	0.737	0.737	1.000
0.543	0.543	0.543	0.318	0.333	0.309	0.309	0.737	0.543	0.737	0.505	0.505	0.460	0.737	0.913	0.840	0.701	0.762	0.485	0.674	0.724	0.453	0.303	0.300	0.615	0.468	0.495	0.701	0.543	0.518	0.518	0.505	0.481	0.561	0.505	0.533	0.533	0.523	0.495	0.528	0.523	0.504	0.504	0.490	0.468	0.536	0.490	0.393	0.393	0.329
0.543	0.543	0.543	0.318	0.333	0.309	0.309	0.737	0.543	0.737	0.505	0.505	0.460	0.737	0.913	0.840	0.701	0.762	0.485	0.674	0.724	0.453	0.303	0.300	0.615	0.468	0.495	0.701	0.543	0.518	0.518	0.505	0.481	0.561	0.505	0.533	0.533	0.523	0.495	0.528	0.523	0.504	0.504	0.490	0.468	0.536	0.490	0.393	0.393	0.329
0.543	0.543	0.543	0.318	0.333	0.309	0.309	0.737	0.543	0.737	0.550	0.505	0.460	0.737	0.913	0.840	0.701	0.762	0.485	0.674	0.724	0.453	0.303	0.300	0.615	0.468	0.495	0.701	0.543	0.518	0.518	0.505	0.481	0.523	0.505	0.533	0.533	0.523	0.495	0.528	0.523	0.504	0.504	0.490	0.468	0.500	0.490	0.393	0.393	0.329
0.543	0.543	0.543	0.318	0.333	0.309	0.309	0.737	0.543	0.737	0.550	0.505	0.460	0.737	0.913	0.840	0.701	0.762	0.485	0.674	0.724	0.453	0.303	0.300	0.615	0.468	0.495	0.701	0.543	0.518	0.518	0.505	0.481	0.523	0.505	0.533	0.533	0.523	0.495	0.528	0.523	0.504	0.504	0.490	0.468	0.500	0.490	0.393	0.393	0.329
0.472	0.472	0.472	0.283	0.292	0.277	0.277	0.641	0.472	0.641	0.488	0.450	0.420	0.641	0.794	0.750	0.620	0.714	0.437	0.630	0.686	0.450	0.273	0.271	0.563	0.425	0.443	0.620	0.472	0.467	0.467	0.450	0.434	0.471	0.450	0.477	0.477	0.460	0.443	0.507	0.460	0.458	0.458	0.440	0.425	0.487	0.440	0.352	0.352	0.290
0.472	0.472	0.472	0.283	0.292	0.277	0.277	0.641	0.472	0.641	0.488	0.450	0.420	0.641	0.794	0.750	0.620	0.714	0.437	0.630	0.686	0.450	0.273	0.271	0.563	0.425	0.443	0.620	0.472	0.467	0.467	0.450	0.434	0.471	0.450	0.477	0.477	0.460	0.443	0.507	0.460	0.458	0.458	0.440	0.425	0.487	0.440	0.352	0.352	0.290
0.500	0.500	0.500	0.378	0.393	0.290	0.290	0.679	0.500	0.679	0.472	0.513	0.437	0.679	0.840	0.787	0.652	0.742	0.457	0.682	0.725	0.467	0.362	0.360	0.608	0.481	0.464	0.652	0.500	0.488	0.488	0.472	0.527	0.492	0.472	0.500	0.500	0.485	0.540	0.564	0.485	0.477	0.477	0.460	0.515	0.538	0.460	0.368	0.368	0.306
0.500	0.500	0.500	0.378	0.393	0.290	0.290	0.679	0.500	0.679	0.472	0.513	0.437	0.679	0.840	0.787	0.652	0.742	0.457	0.682	0.725	0.467	0.362	0.360	0.608	0.481	0.464	0.652	0.500	0.488	0.488	0.472	0.527	0.492	0.472	0.500	0.500	0.485	0.540	0.564	0.485	0.477	0.477	0.460	0.515	0.538	0.460	0.368	0.368	0.306
0.505	0.505	0.505	0.382	0.312	0.292	0.292	0.686	0.505	0.686	0.518	0.518	0.440	0.686	0.849	0.794	0.659	0.729	0.460	0.640	0.697	0.534	0.365	0.362	0.589	0.446	0.468	0.659	0.505	0.492	0.492	0.476	0.457	0.496	0.476	0.504	0.504	0.490	0.468	0.500	0.490	0.481	0.481	0.464	0.446	0.477	0.464	0.372	0.372	0.309
0.505	0.505	0.505	0.382	0.312	0.292	0.292	0.686	0.505	0.686	0.518	0.518	0.440	0.686	0.849	0.794	0.659	0.729	0.460	0.640	0.697	0.534	0.365	0.362	0.589	0.446	0.468	0.659	0.505	0.492	0.492	0.476	0.457	0.496	0.476	0.504	0.504	0.490	0.468	0.500	0.490	0.481	0.481	0.464	0.446	0.477	0.464	0.372	0.372	0.309
0.543	0.543	0.543	0.318	0.333	0.309	0.309	0.737	0.543	0.737	0.550	0.505	0.460	0.737	0.913	0.840	0.701	0.762	0.485	0.674	0.724	0.453	0.303	0.300	0.615	0.468	0.495	0.701	0.543	0.518	0.518	0.505	0.481	0.523	0.505	0.533	0.533	0.523	0.495	0.528	0.523	0.504	0.504	0.490	0.468	0.500	0.490	0.393	0.393	0.329
0.543	0.543	0.543	0.318	0.333	0.309	0.309	0.737	0.543	0.737	0.550	0.505	0.460	0.737	0.913	0.840	0.701	0.762	0.485	0.674	0.724	0.453	0.303	0.300	0.615	0.468	0.495	0.701	0.543	0.518	0.518	0.505	0.481	0.523	0.505	0.533	0.533	0.523	0.495	0.528	0.523	0.504	0.504	0.490	0.468	0.500	0.490	0.393	0.393	0.329
0.500	0.500	0.500	0.378	0.393	0.368	0.368	0.679	0.500	0.679	0.472	0.513	0.538	0.679	0.840	0.787	0.652	0.742	0.457	0.682	0.725	0.467	0.362	0.415	0.630	0.515	0.574	0.652	0.500	0.488	0.488	0.472	0.527	0.492	0.472	0.500	0.500	0.485	0.540	0.564	0.485	0.477	0.477	0.460	0.515	0.538	0.460	0.368	0.368	0.306
0.500	0.500	0.500	0.378	0.393	0.368	0.368	0.679	0.500	0.679	0.472	0.513	0.538	0.679	0.840	0.787	0.652	0.742	0.457	0.682	0.725	0.467	0.362	0.415	0.630	0.515	0.574	0.652	0.500	0.488	0.488	0.472	0.527	0.492	0.472	0.500	0.500	0.485	0.540	0.564	0.485	0.477	0.477	0.460	0.515	0.538	0.460	0.368	0.368	0.306
0.794	0.450	0.450	0.415	0.464	0.500	0.500	0.659	0.794	0.659	0.659	0.659	0.693	0.659	0.558	0.511	0.606	0.460	0.606	0.536	0.437	0.536	0.375	0.472	0.544	0.437	0.481	0.606	0.450	0.450	0.450	0.389	0.357	0.357	0.389	0.472	0.472	0.415	0.375	0.362	0.415	0.431	0.431	0.368	0.342	0.333	0.368	0.500	0.500	0.450
0.659	0.659	0.659	0.368	0.397	0.450	0.450	0.894	0.659	0.894	0.585	0.585	0.638	0.894	0.758	0.693	0.822	0.625	0.550	0.727	0.593	0.500	0.342	0.431	0.708	0.570	0.620	0.822	0.659	0.585	0.585	0.585	0.543	0.543	0.585	0.610	0.610	0.617	0.567	0.550	0.617	0.563	0.563	0.558	0.523	0.511	0.558	0.450	0.450	0.389
0.606	0.606	0.606	0.347	0.368	0.425	0.425	0.822	0.606	0.822	0.550	0.550	0.609	0.822	0.718	0.776	0.920	0.699	0.523	0.814	0.663	0.523	0.415	0.475	0.680	0.544	0.585	0.920	0.606	0.557	0.557	0.550	0.517	0.517	0.550	0.577	0.577	0.575	0.536	0.523	0.575	0.651	0.651	0.663	0.623	0.609	0.663	0.425	0.425	0.362
0.550	0.550	0.550	0.481	0.585	0.567	0.567	0.437	0.550	0.437	0.437	0.437	0.457	0.437	0.362	0.329	0.397	0.295	0.397	0.347	0.279	0.347	0.415	0.523	0.410	0.472	0.536	0.397	0.550	0.382	0.382	0.437	0.389	0.389	0.437	0.405	0.405	0.481	0.415	0.397	0.481	0.362	0.362	0.405	0.368	0.357	0.405	0.437	0.437	0.550
0.481	0.874	0.874	0.437	0.500	0.523	0.523	0.693	0.481	0.693	0.405	0.405	0.437	0.693	0.575	0.523	0.630	0.468	0.375	0.550	0.443	0.333	0.389	0.490	0.557	0.641	0.727	0.630	0.874	0.606	0.606	0.693	0.617	0.617	0.693	0.644	0.644	0.763	0.659	0.630	0.763	0.575	0.575	0.644	0.585	0.567	0.644	0.405	0.405	0.481
0.481	0.874	0.874	0.437	0.500	0.523	0.523	0.693	0.481	0.693	0.405	0.405	0.437	0.693	0.575	0.523	0.630	0.468	0.375	0.550	0.443	0.333	0.389	0.490	0.557	0.641	0.727	0.630	0.874	0.606	0.606	0.693	0.617	0.617	0.693	0.644	0.644	0.763	0.659	0.630	0.763	0.575	0.575	0.644	0.585	0.567	0.644	0.405	0.405	0.481
0.437	0.763	0.763	0.405	0.450	0.490	0.490	0.644	0.437	0.644	0.382	0.382	0.420	0.644	0.550	0.630	0.759	0.564	0.357	0.663	0.534	0.410	0.472	0.540	0.539	0.610	0.679	0.759	0.763	0.575	0.575	0.644	0.585	0.585	0.644	0.606	0.606	0.693	0.617	0.595	0.693	0.693	0.693	0.776	0.705	0.683	0.776	0.382	0.382	0.437
0.659	0.389	0.389	0.368	0.397	0.641	0.641	0.585	0.659	0.585	0.585	0.585	0.852	0.585	0.517	0.481	0.550	0.440	0.601	0.500	0.420	0.500	0.342	0.431	0.513	0.405	0.437	0.550	0.389	0.481	0.481	0.450	0.420	0.329	0.450	0.500	0.500	0.472	0.437	0.333	0.472	0.464	0.464	0.431	0.405	0.312	0.431	0.523	0.523	0.500
0.550	0.550	0.550	0.322	0.338	0.557	0.557	0.747	0.550	0.747	0.511	0.511	0.749	0.747	0.701	0.656	0.709	0.604	0.533	0.652	0.578	0.457	0.306	0.385	0.645	0.513	0.544	0.709	0.550	0.561	0.561	0.557	0.528	0.485	0.557	0.578	0.578	0.577	0.544	0.490	0.577	0.545	0.545	0.539	0.513	0.464	0.539	0.459	0.459	0.425
0.481	0.481	0.481	0.437	0.500	0.769	0.769	0.405	0.481	0.405	0.405	0.405	0.620	0.405	0.347	0.318	0.375	0.288	0.481	0.333	0.273	0.333	0.389	0.490	0.397	0.450	0.500	0.375	0.481	0.464	0.464	0.523	0.472	0.368	0.523	0.490	0.490	0.567	0.500	0.375	0.567	0.443	0.443	0.490	0.450	0.342	0.490	0.523	0.523	0.630
0.405	0.693	0.693	0.382	0.415	0.665	0.665	0.606	0.405	0.606	0.362	0.362	0.570	0.606	0.577	0.533	0.567	0.484	0.437	0.511	0.461	0.312	0.352	0.443	0.523	0.585	0.641	0.567	0.693	0.601	0.601	0.665	0.610	0.558	0.665	0.630	0.630	0.709	0.641	0.567	0.709	0.577	0.577	0.630	0.585	0.523	0.630	0.464	0.464	0.523
0.481	0.481	0.481	0.437	0.500	0.769	0.769	0.405	0.481	0.405	0.405	0.405	0.620	0.405	0.347	0.318	0.375	0.288	0.481	0.333	0.273	0.333	0.389	0.490	0.397	0.450	0.500	0.375	0.481	0.464	0.464	0.523	0.472	0.368	0.523	0.490	0.490	0.567	0.500	0.375	0.567	0.443	0.443	0.490	0.450	0.342	0.490	0.523	0.523	0.630
0.405	0.693	0.693	0.382	0.415	0.665	0.665	0.606	0.405	0.606	0.362	0.362	0.570	0.606	0.577	0.533	0.567	0.484	0.437	0.511	0.461	0.312	0.352	0.443	0.523	0.585	0.641	0.567	0.693	0.601	0.601	0.665	0.610	0.558	0.665	0.630	0.630	0.709	0.641	0.567	0.709	0.577	0.577	0.630	0.585	0.523	0.630	0.464	0.464	0.523
0.550	0.333	0.333	0.529	0.431	0.557	0.557	0.511	0.550	0.511	0.511	0.638	0.665	0.511	0.468	0.443	0.490	0.412	0.533	0.496	0.430	0.652	0.500	0.539	0.507	0.425	0.389	0.490	0.333	0.481	0.481	0.459	0.567	0.378	0.459	0.445	0.445	0.410	0.544	0.382	0.410	0.468	0.468	0.445	0.550	0.362	0.445	0.459	0.459	0.425
0.468	0.468	0.468	0.457	0.368	0.484	0.484	0.635	0.468	0.635	0.446	0.550	0.589	0.635	0.639	0.609	0.615	0.572	0.471	0.604	0.571	0.581	0.440	0.474	0.602	0.490	0.477	0.615	0.468	0.526	0.526	0.519	0.585	0.467	0.519	0.507	0.507	0.496	0.571	0.471	0.496	0.516	0.516	0.507	0.572	0.452	0.507	0.403	0.403	0.365
0.405	0.405	0.405	0.644	0.536	0.665	0.665	0.362	0.405	0.362	0.362	0.606	0.570	0.362	0.322	0.300	0.342	0.275	0.437	0.397	0.333	0.511	0.585	0.630	0.433	0.481	0.450	0.342	0.405	0.493	0.493	0.540	0.659	0.431	0.540	0.443	0.443	0.490	0.641	0.437	0.490	0.475	0.475	0.515	0.630	0.405	0.515	0.464	0.464	0.523
0.342	0.567	0.567	0.543	0.443	0.570	0.570	0.523	0.342	0.523	0.318	0.523	0.513	0.523	0.556	0.523	0.500	0.484	0.389	0.504	0.491	0.464	0.511	0.550	0.515	0.561	0.557	0.500	0.567	0.572	0.572	0.613	0.685	0.539	0.613	0.550	0.550	0.593	0.675	0.544	0.593	0.556	0.556	0.591	0.662	0.513	0.591	0.405	0.405	0.437
0.405	0.405	0.405	0.644	0.536	0.665	0.665	0.362	0.405	0.362	0.362	0.606	0.570	0.362	0.322	0.300	0.342	0.275	0.437	0.397	0.333	0.511	0.585	0.630	0.433	0.481	0.450	0.342	0.405	0.493	0.493	0.540	0.659	0.431	0.540	0.443	0.443	0.490	0.641	0.437	0.490	0.475	0.475	0.515	0.630	0.405	0.515	0.464	0.464	0.523
0.342	0.567	0.567	0.543	0.443	0.570	0.570	0.523	0.342	0.523	0.318	0.523	0.513	0.523	0.556	0.523	0.500	0.484	0.389	0.504	0.491	0.464	0.511	0.550	0.515	0.561	0.557	0.500	0.567	0.572	0.572	0.613	0.685	0.539	0.613	0.550	0.550	0.593	0.675	0.544	0.593	0.556	0.556	0.591	0.662	0.513	0.591	0.405	0.405	0.437
0.349	0.218	0.218	0.313	0.218	0.456	0.456	0.370	0.349	0.370	0.370	0.394	0.505	0.370	0.442	0.433	0.365	0.419	0.431	0.400	0.427	0.455	0.414	0.432	0.478	0.425	0.391	0.365	0.218	0.408	0.408	0.370	0.409	0.305	0.370	0.366	0.366	0.313	0.367	0.306	0.313	0.404	0.404	0.366	0.405	0.300	0.366	0.370	0.370	0.316
0.362	0.226	0.226	0.282	0.227	0.409	0.409	0.383	0.362	0.383	0.383	0.383	0.491	0.383	0.457	0.447	0.377	0.432	0.403	0.414	0.439	0.434	0.380	0.379	0.478	0.419	0.380	0.377	0.226	0.375	0.375	0.321	0.348	0.315	0.321	0.350	0.350	0.282	0.318	0.316	0.282	0.371	0.371	0.317	0.344	0.310	0.317	0.354	0.354	0.285
0.350	0.218	0.218	0.273	0.219	0.395	0.395	0.371	0.350	0.371	0.371	0.371	0.476	0.371	0.444	0.434	0.366	0.421	0.390	0.402	0.429	0.421	0.368	0.367	0.464	0.407	0.368	0.366	0.218	0.364	0.364	0.311	0.338	0.306	0.311	0.340	0.340	0.273	0.309	0.307	0.273	0.360	0.360	0.308	0.334	0.301	0.308	0.343	0.343	0.276
0.335	0.265	0.265	0.207	0.210	0.455	0.455	0.356	0.335	0.356	0.379	0.329	0.500	0.356	0.390	0.383	0.352	0.372	0.396	0.366	0.366	0.387	0.297	0.376	0.447	0.410	0.354	0.352	0.265	0.393	0.393	0.356	0.414	0.294	0.356	0.397	0.397	0.359	0.417	0.295	0.359	0.390	0.390	0.353	0.410	0.290	0.353	0.379	0.379	0.335
0.558	0.338	0.338	0.673	0.437	0.401	0.401	0.517	0.558	0.517	0.517	0.758	0.509	0.517	0.472	0.446	0.495	0.415	0.616	0.460	0.399	0.569	0.505	0.500	0.477	0.372	0.309	0.495	0.338	0.732	0.732	0.563	0.572	0.300	0.563	0.727	0.727	0.536	0.550	0.303	0.536	0.708	0.708	0.544	0.556	0.288	0.544	0.758	0.758	0.558
[truncated: 41 more columns]
