# Supplementary material for: On the validity versus utility of activity landscapes: are all activity cliffs statistically significant?
Source: J Cheminform. 2014 Apr 2;6:11. doi: 10.1186/1758-2946-6-11 (PMC4021161; doi:10.1186/1758-2946-6-11)
Supplement: Additional file 1 — Code and data to reproduce figures. The ZIP file contains the R code and datasets required to perform the calculations and generate the figures for this article. It assumes you have R installed and are working on a Unix-like system. In addition you should have the ggplot2, grid, multicore and fingerprint R packages installed. To run the scripts execute run.sh from the command line. [file 1758-2946-6-11-S1.zip › si/bzd/BZD_simmtx_TGD.txt]

1.000	0.598	0.587	0.542	0.535	0.500	0.482	0.918	0.918	0.853	0.718	0.756	0.610	0.918	0.918	0.918	0.918	0.918	0.784	0.894	0.894	0.696	0.513	0.500	0.658	0.488	0.482	0.918	0.632	0.474	0.482	0.535	0.527	0.637	0.559	0.500	0.482	0.535	0.527	0.648	0.559	0.500	0.482	0.535	0.527	0.637	0.559	0.493	0.506	0.559
0.598	1.000	0.978	0.886	0.871	0.775	0.771	0.643	0.643	0.683	0.658	0.624	0.619	0.643	0.643	0.643	0.643	0.643	0.577	0.670	0.670	0.556	0.798	0.775	0.558	0.782	0.743	0.643	0.929	0.726	0.771	0.871	0.856	0.803	0.882	0.745	0.771	0.871	0.856	0.783	0.882	0.745	0.771	0.871	0.856	0.803	0.882	0.728	0.756	0.882
0.587	0.978	1.000	0.906	0.891	0.793	0.788	0.632	0.632	0.672	0.649	0.615	0.612	0.632	0.632	0.632	0.632	0.632	0.569	0.658	0.658	0.550	0.816	0.793	0.552	0.799	0.761	0.632	0.909	0.745	0.788	0.891	0.876	0.791	0.903	0.764	0.788	0.891	0.876	0.771	0.903	0.764	0.788	0.891	0.876	0.791	0.903	0.748	0.775	0.903
0.542	0.886	0.906	1.000	0.983	0.878	0.870	0.586	0.586	0.624	0.663	0.688	0.692	0.586	0.586	0.586	0.586	0.586	0.592	0.609	0.609	0.622	0.905	0.878	0.619	0.882	0.843	0.586	0.824	0.725	0.765	0.884	0.901	0.735	0.861	0.742	0.765	0.884	0.901	0.717	0.861	0.742	0.765	0.884	0.901	0.735	0.861	0.698	0.725	0.829
0.535	0.871	0.891	0.983	1.000	0.894	0.885	0.577	0.577	0.615	0.681	0.679	0.707	0.577	0.577	0.577	0.577	0.577	0.584	0.601	0.601	0.615	0.921	0.894	0.612	0.898	0.858	0.577	0.809	0.716	0.756	0.870	0.888	0.725	0.848	0.733	0.756	0.870	0.888	0.707	0.848	0.733	0.756	0.870	0.888	0.725	0.848	0.689	0.716	0.816
0.500	0.775	0.793	0.878	0.894	1.000	0.906	0.512	0.512	0.550	0.691	0.615	0.756	0.512	0.512	0.512	0.512	0.512	0.552	0.535	0.535	0.652	0.970	0.889	0.626	0.918	0.855	0.512	0.717	0.652	0.692	0.784	0.801	0.657	0.761	0.668	0.692	0.784	0.801	0.640	0.761	0.668	0.692	0.784	0.801	0.657	0.761	0.626	0.652	0.734
0.482	0.771	0.788	0.870	0.885	0.906	1.000	0.522	0.522	0.558	0.668	0.619	0.734	0.522	0.522	0.522	0.522	0.522	0.559	0.544	0.544	0.632	0.903	0.959	0.629	0.908	0.922	0.522	0.717	0.655	0.693	0.781	0.796	0.659	0.758	0.670	0.693	0.781	0.796	0.643	0.758	0.670	0.693	0.781	0.796	0.659	0.758	0.629	0.655	0.733
0.918	0.643	0.632	0.586	0.577	0.512	0.522	1.000	1.000	0.929	0.686	0.824	0.640	1.000	1.000	1.000	1.000	1.000	0.855	0.975	0.975	0.728	0.524	0.541	0.717	0.528	0.522	1.000	0.679	0.488	0.522	0.577	0.569	0.707	0.603	0.512	0.522	0.577	0.569	0.718	0.603	0.512	0.522	0.577	0.569	0.707	0.603	0.506	0.548	0.603
0.918	0.643	0.632	0.586	0.577	0.512	0.522	1.000	1.000	0.929	0.686	0.824	0.640	1.000	1.000	1.000	1.000	1.000	0.855	0.975	0.975	0.728	0.524	0.541	0.717	0.528	0.522	1.000	0.679	0.488	0.522	0.577	0.569	0.707	0.603	0.512	0.522	0.577	0.569	0.718	0.603	0.512	0.522	0.577	0.569	0.707	0.603	0.506	0.548	0.603
0.853	0.683	0.672	0.624	0.615	0.550	0.558	0.929	0.929	1.000	0.687	0.886	0.691	0.929	0.929	0.929	0.929	0.929	0.809	0.953	0.953	0.786	0.563	0.577	0.771	0.564	0.558	0.929	0.643	0.500	0.558	0.615	0.607	0.707	0.609	0.522	0.558	0.615	0.607	0.718	0.609	0.522	0.558	0.615	0.607	0.707	0.609	0.488	0.528	0.609
0.718	0.658	0.649	0.663	0.681	0.691	0.668	0.686	0.686	0.687	1.000	0.663	0.849	0.686	0.686	0.686	0.686	0.686	0.707	0.676	0.676	0.699	0.682	0.643	0.668	0.652	0.623	0.686	0.624	0.577	0.577	0.655	0.647	0.655	0.652	0.595	0.577	0.655	0.647	0.636	0.652	0.595	0.577	0.655	0.647	0.655	0.652	0.546	0.553	0.625
0.756	0.624	0.615	0.688	0.679	0.615	0.619	0.824	0.824	0.886	0.663	1.000	0.783	0.824	0.824	0.824	0.824	0.824	0.798	0.845	0.845	0.891	0.629	0.640	0.870	0.626	0.619	0.824	0.586	0.469	0.524	0.598	0.617	0.679	0.563	0.490	0.524	0.598	0.617	0.688	0.563	0.490	0.524	0.598	0.617	0.679	0.563	0.456	0.495	0.563
0.610	0.619	0.612	0.692	0.707	0.756	0.734	0.640	0.640	0.691	0.849	0.783	1.000	0.640	0.640	0.640	0.640	0.640	0.684	0.657	0.657	0.876	0.750	0.714	0.838	0.721	0.694	0.640	0.565	0.516	0.558	0.620	0.635	0.663	0.594	0.532	0.558	0.620	0.635	0.648	0.594	0.532	0.558	0.620	0.635	0.663	0.594	0.487	0.516	0.572
0.918	0.643	0.632	0.586	0.577	0.512	0.522	1.000	1.000	0.929	0.686	0.824	0.640	1.000	1.000	1.000	1.000	1.000	0.855	0.975	0.975	0.728	0.524	0.541	0.717	0.528	0.522	1.000	0.679	0.488	0.522	0.577	0.569	0.707	0.603	0.512	0.522	0.577	0.569	0.718	0.603	0.512	0.522	0.577	0.569	0.707	0.603	0.506	0.548	0.603
0.918	0.643	0.632	0.586	0.577	0.512	0.522	1.000	1.000	0.929	0.686	0.824	0.640	1.000	1.000	1.000	1.000	1.000	0.855	0.975	0.975	0.728	0.524	0.541	0.717	0.528	0.522	1.000	0.679	0.488	0.522	0.577	0.569	0.707	0.603	0.512	0.522	0.577	0.569	0.718	0.603	0.512	0.522	0.577	0.569	0.707	0.603	0.506	0.548	0.603
0.918	0.643	0.632	0.586	0.577	0.512	0.522	1.000	1.000	0.929	0.686	0.824	0.640	1.000	1.000	1.000	1.000	1.000	0.855	0.975	0.975	0.728	0.524	0.541	0.717	0.528	0.522	1.000	0.679	0.488	0.522	0.577	0.569	0.707	0.603	0.512	0.522	0.577	0.569	0.718	0.603	0.512	0.522	0.577	0.569	0.707	0.603	0.506	0.548	0.603
0.918	0.643	0.632	0.586	0.577	0.512	0.522	1.000	1.000	0.929	0.686	0.824	0.640	1.000	1.000	1.000	1.000	1.000	0.855	0.975	0.975	0.728	0.524	0.541	0.717	0.528	0.522	1.000	0.679	0.488	0.522	0.577	0.569	0.707	0.603	0.512	0.522	0.577	0.569	0.718	0.603	0.512	0.522	0.577	0.569	0.707	0.603	0.506	0.548	0.603
0.918	0.643	0.632	0.586	0.577	0.512	0.522	1.000	1.000	0.929	0.686	0.824	0.640	1.000	1.000	1.000	1.000	1.000	0.855	0.975	0.975	0.728	0.524	0.541	0.717	0.528	0.522	1.000	0.679	0.488	0.522	0.577	0.569	0.707	0.603	0.512	0.522	0.577	0.569	0.718	0.603	0.512	0.522	0.577	0.569	0.707	0.603	0.506	0.548	0.603
0.784	0.577	0.569	0.592	0.584	0.552	0.559	0.855	0.855	0.809	0.707	0.798	0.684	0.855	0.855	0.855	0.855	0.855	1.000	0.839	0.839	0.771	0.564	0.577	0.758	0.565	0.559	0.855	0.603	0.479	0.510	0.584	0.577	0.641	0.577	0.500	0.510	0.584	0.577	0.649	0.577	0.500	0.510	0.584	0.577	0.641	0.577	0.494	0.532	0.577
0.894	0.670	0.658	0.609	0.601	0.535	0.544	0.975	0.975	0.953	0.676	0.845	0.657	0.975	0.975	0.975	0.975	0.975	0.839	1.000	1.000	0.748	0.548	0.563	0.735	0.550	0.544	0.975	0.667	0.482	0.544	0.601	0.593	0.696	0.594	0.506	0.544	0.601	0.593	0.707	0.594	0.506	0.544	0.601	0.593	0.696	0.594	0.500	0.541	0.594
0.894	0.670	0.658	0.609	0.601	0.535	0.544	0.975	0.975	0.953	0.676	0.845	0.657	0.975	0.975	0.975	0.975	0.975	0.839	1.000	1.000	0.748	0.548	0.563	0.735	0.550	0.544	0.975	0.667	0.482	0.544	0.601	0.593	0.696	0.594	0.506	0.544	0.601	0.593	0.707	0.594	0.506	0.544	0.601	0.593	0.696	0.594	0.500	0.541	0.594
0.696	0.556	0.550	0.622	0.615	0.652	0.632	0.728	0.728	0.786	0.699	0.891	0.876	0.728	0.728	0.728	0.728	0.728	0.771	0.748	0.748	1.000	0.667	0.652	0.944	0.639	0.632	0.728	0.518	0.423	0.478	0.540	0.559	0.615	0.505	0.443	0.478	0.540	0.559	0.622	0.505	0.443	0.478	0.540	0.559	0.615	0.505	0.408	0.447	0.505
0.513	0.798	0.816	0.905	0.921	0.970	0.903	0.524	0.524	0.563	0.682	0.629	0.750	0.524	0.524	0.524	0.524	0.524	0.564	0.548	0.548	0.667	1.000	0.913	0.639	0.943	0.877	0.524	0.739	0.667	0.707	0.805	0.822	0.673	0.782	0.683	0.707	0.805	0.822	0.655	0.782	0.683	0.707	0.805	0.822	0.673	0.782	0.640	0.667	0.753
0.500	0.775	0.793	0.878	0.894	0.889	0.959	0.541	0.541	0.577	0.643	0.640	0.714	0.541	0.541	0.541	0.541	0.541	0.577	0.563	0.563	0.652	0.913	1.000	0.648	0.918	0.959	0.541	0.748	0.652	0.692	0.784	0.801	0.657	0.761	0.668	0.692	0.784	0.801	0.665	0.761	0.668	0.692	0.784	0.801	0.657	0.761	0.626	0.652	0.734
0.658	0.558	0.552	0.619	0.612	0.626	0.629	0.717	0.717	0.771	0.668	0.870	0.838	0.717	0.717	0.717	0.717	0.717	0.758	0.735	0.735	0.944	0.639	0.648	1.000	0.678	0.672	0.717	0.522	0.432	0.483	0.542	0.560	0.612	0.510	0.451	0.483	0.542	0.560	0.619	0.510	0.451	0.483	0.542	0.560	0.612	0.510	0.419	0.455	0.510
0.488	0.782	0.799	0.882	0.898	0.918	0.908	0.528	0.528	0.564	0.652	0.626	0.721	0.528	0.528	0.528	0.528	0.528	0.565	0.550	0.550	0.639	0.943	0.918	0.678	1.000	0.934	0.528	0.726	0.661	0.700	0.791	0.806	0.667	0.768	0.677	0.700	0.791	0.806	0.650	0.768	0.677	0.700	0.791	0.806	0.667	0.768	0.636	0.661	0.742
0.482	0.743	0.761	0.843	0.858	0.855	0.922	0.522	0.522	0.558	0.623	0.619	0.694	0.522	0.522	0.522	0.522	0.522	0.559	0.544	0.544	0.632	0.877	0.959	0.672	0.934	1.000	0.522	0.717	0.632	0.672	0.756	0.772	0.636	0.733	0.648	0.672	0.756	0.772	0.643	0.733	0.648	0.672	0.756	0.772	0.636	0.733	0.606	0.632	0.707
0.918	0.643	0.632	0.586	0.577	0.512	0.522	1.000	1.000	0.929	0.686	0.824	0.640	1.000	1.000	1.000	1.000	1.000	0.855	0.975	0.975	0.728	0.524	0.541	0.717	0.528	0.522	1.000	0.679	0.488	0.522	0.577	0.569	0.707	0.603	0.512	0.522	0.577	0.569	0.718	0.603	0.512	0.522	0.577	0.569	0.707	0.603	0.506	0.548	0.603
0.632	0.929	0.909	0.824	0.809	0.717	0.717	0.679	0.679	0.643	0.624	0.586	0.565	0.679	0.679	0.679	0.679	0.679	0.603	0.667	0.667	0.518	0.739	0.748	0.522	0.726	0.717	0.679	1.000	0.697	0.717	0.809	0.796	0.809	0.855	0.717	0.717	0.809	0.796	0.824	0.855	0.717	0.717	0.809	0.796	0.809	0.855	0.729	0.759	0.855
0.474	0.726	0.745	0.725	0.716	0.652	0.655	0.488	0.488	0.500	0.577	0.469	0.516	0.488	0.488	0.488	0.488	0.488	0.479	0.482	0.482	0.423	0.667	0.652	0.432	0.661	0.632	0.488	0.697	1.000	0.944	0.795	0.784	0.640	0.828	0.985	0.944	0.795	0.784	0.622	0.828	0.985	0.944	0.795	0.784	0.640	0.828	0.953	0.913	0.799
0.482	0.771	0.788	0.765	0.756	0.692	0.693	0.522	0.522	0.558	0.577	0.524	0.558	0.522	0.522	0.522	0.522	0.522	0.510	0.544	0.544	0.478	0.707	0.692	0.483	0.700	0.672	0.522	0.717	0.944	1.000	0.832	0.822	0.659	0.838	0.959	1.000	0.832	0.822	0.643	0.838	0.959	1.000	0.832	0.822	0.659	0.838	0.900	0.944	0.811
0.535	0.871	0.891	0.884	0.870	0.784	0.781	0.577	0.577	0.615	0.655	0.598	0.620	0.577	0.577	0.577	0.577	0.577	0.584	0.601	0.601	0.540	0.805	0.784	0.542	0.791	0.756	0.577	0.809	0.795	0.832	1.000	0.983	0.725	0.947	0.811	0.832	1.000	0.983	0.707	0.947	0.811	0.832	1.000	0.983	0.725	0.947	0.771	0.795	0.947
0.527	0.856	0.876	0.901	0.888	0.801	0.796	0.569	0.569	0.607	0.647	0.617	0.635	0.569	0.569	0.569	0.569	0.569	0.577	0.593	0.593	0.559	0.822	0.801	0.560	0.806	0.772	0.569	0.796	0.784	0.822	0.983	1.000	0.716	0.931	0.801	0.822	0.983	1.000	0.698	0.931	0.801	0.822	0.983	1.000	0.716	0.931	0.761	0.784	0.931
0.637	0.803	0.791	0.735	0.725	0.657	0.659	0.707	0.707	0.707	0.655	0.679	0.663	0.707	0.707	0.707	0.707	0.707	0.641	0.696	0.696	0.615	0.673	0.657	0.612	0.667	0.636	0.707	0.809	0.640	0.659	0.725	0.716	1.000	0.756	0.657	0.659	0.725	0.716	0.983	0.756	0.657	0.659	0.725	0.716	1.000	0.756	0.663	0.690	0.756
0.559	0.882	0.903	0.861	0.848	0.761	0.758	0.603	0.603	0.609	0.652	0.563	0.594	0.603	0.603	0.603	0.603	0.603	0.577	0.594	0.594	0.505	0.782	0.761	0.510	0.768	0.733	0.603	0.855	0.828	0.838	0.947	0.931	0.756	1.000	0.845	0.838	0.947	0.931	0.737	1.000	0.845	0.838	0.947	0.931	0.756	1.000	0.804	0.828	0.962
0.500	0.745	0.764	0.742	0.733	0.668	0.670	0.512	0.512	0.522	0.595	0.490	0.532	0.512	0.512	0.512	0.512	0.512	0.500	0.506	0.506	0.443	0.683	0.668	0.451	0.677	0.648	0.512	0.717	0.985	0.959	0.811	0.801	0.657	0.845	1.000	0.959	0.811	0.801	0.640	0.845	1.000	0.959	0.811	0.801	0.657	0.845	0.939	0.928	0.816
0.482	0.771	0.788	0.765	0.756	0.692	0.693	0.522	0.522	0.558	0.577	0.524	0.558	0.522	0.522	0.522	0.522	0.522	0.510	0.544	0.544	0.478	0.707	0.692	0.483	0.700	0.672	0.522	0.717	0.944	1.000	0.832	0.822	0.659	0.838	0.959	1.000	0.832	0.822	0.643	0.838	0.959	1.000	0.832	0.822	0.659	0.838	0.900	0.944	0.811
0.535	0.871	0.891	0.884	0.870	0.784	0.781	0.577	0.577	0.615	0.655	0.598	0.620	0.577	0.577	0.577	0.577	0.577	0.584	0.601	0.601	0.540	0.805	0.784	0.542	0.791	0.756	0.577	0.809	0.795	0.832	1.000	0.983	0.725	0.947	0.811	0.832	1.000	0.983	0.707	0.947	0.811	0.832	1.000	0.983	0.725	0.947	0.771	0.795	0.947
0.527	0.856	0.876	0.901	0.888	0.801	0.796	0.569	0.569	0.607	0.647	0.617	0.635	0.569	0.569	0.569	0.569	0.569	0.577	0.593	0.593	0.559	0.822	0.801	0.560	0.806	0.772	0.569	0.796	0.784	0.822	0.983	1.000	0.716	0.931	0.801	0.822	0.983	1.000	0.698	0.931	0.801	0.822	0.983	1.000	0.716	0.931	0.761	0.784	0.931
0.648	0.783	0.771	0.717	0.707	0.640	0.643	0.718	0.718	0.718	0.636	0.688	0.648	0.718	0.718	0.718	0.718	0.718	0.649	0.707	0.707	0.622	0.655	0.665	0.619	0.650	0.643	0.718	0.824	0.622	0.643	0.707	0.698	0.983	0.737	0.640	0.643	0.707	0.698	1.000	0.737	0.640	0.643	0.707	0.698	0.983	0.737	0.644	0.673	0.737
0.559	0.882	0.903	0.861	0.848	0.761	0.758	0.603	0.603	0.609	0.652	0.563	0.594	0.603	0.603	0.603	0.603	0.603	0.577	0.594	0.594	0.505	0.782	0.761	0.510	0.768	0.733	0.603	0.855	0.828	0.838	0.947	0.931	0.756	1.000	0.845	0.838	0.947	0.931	0.737	1.000	0.845	0.838	0.947	0.931	0.756	1.000	0.804	0.828	0.962
0.500	0.745	0.764	0.742	0.733	0.668	0.670	0.512	0.512	0.522	0.595	0.490	0.532	0.512	0.512	0.512	0.512	0.512	0.500	0.506	0.506	0.443	0.683	0.668	0.451	0.677	0.648	0.512	0.717	0.985	0.959	0.811	0.801	0.657	0.845	1.000	0.959	0.811	0.801	0.640	0.845	1.000	0.959	0.811	0.801	0.657	0.845	0.939	0.928	0.816
0.482	0.771	0.788	0.765	0.756	0.692	0.693	0.522	0.522	0.558	0.577	0.524	0.558	0.522	0.522	0.522	0.522	0.522	0.510	0.544	0.544	0.478	0.707	0.692	0.483	0.700	0.672	0.522	0.717	0.944	1.000	0.832	0.822	0.659	0.838	0.959	1.000	0.832	0.822	0.643	0.838	0.959	1.000	0.832	0.822	0.659	0.838	0.900	0.944	0.811
0.535	0.871	0.891	0.884	0.870	0.784	0.781	0.577	0.577	0.615	0.655	0.598	0.620	0.577	0.577	0.577	0.577	0.577	0.584	0.601	0.601	0.540	0.805	0.784	0.542	0.791	0.756	0.577	0.809	0.795	0.832	1.000	0.983	0.725	0.947	0.811	0.832	1.000	0.983	0.707	0.947	0.811	0.832	1.000	0.983	0.725	0.947	0.771	0.795	0.947
0.527	0.856	0.876	0.901	0.888	0.801	0.796	0.569	0.569	0.607	0.647	0.617	0.635	0.569	0.569	0.569	0.569	0.569	0.577	0.593	0.593	0.559	0.822	0.801	0.560	0.806	0.772	0.569	0.796	0.784	0.822	0.983	1.000	0.716	0.931	0.801	0.822	0.983	1.000	0.698	0.931	0.801	0.822	0.983	1.000	0.716	0.931	0.761	0.784	0.931
0.637	0.803	0.791	0.735	0.725	0.657	0.659	0.707	0.707	0.707	0.655	0.679	0.663	0.707	0.707	0.707	0.707	0.707	0.641	0.696	0.696	0.615	0.673	0.657	0.612	0.667	0.636	0.707	0.809	0.640	0.659	0.725	0.716	1.000	0.756	0.657	0.659	0.725	0.716	0.983	0.756	0.657	0.659	0.725	0.716	1.000	0.756	0.663	0.690	0.756
0.559	0.882	0.903	0.861	0.848	0.761	0.758	0.603	0.603	0.609	0.652	0.563	0.594	0.603	0.603	0.603	0.603	0.603	0.577	0.594	0.594	0.505	0.782	0.761	0.510	0.768	0.733	0.603	0.855	0.828	0.838	0.947	0.931	0.756	1.000	0.845	0.838	0.947	0.931	0.737	1.000	0.845	0.838	0.947	0.931	0.756	1.000	0.804	0.828	0.962
0.493	0.728	0.748	0.698	0.689	0.626	0.629	0.506	0.506	0.488	0.546	0.456	0.487	0.506	0.506	0.506	0.506	0.506	0.494	0.500	0.500	0.408	0.640	0.626	0.419	0.636	0.606	0.506	0.729	0.953	0.900	0.771	0.761	0.663	0.804	0.939	0.900	0.771	0.761	0.644	0.804	0.939	0.900	0.771	0.761	0.663	0.804	1.000	0.953	0.804
0.506	0.756	0.775	0.725	0.716	0.652	0.655	0.548	0.548	0.528	0.553	0.495	0.516	0.548	0.548	0.548	0.548	0.548	0.532	0.541	0.541	0.447	0.667	0.652	0.455	0.661	0.632	0.548	0.759	0.913	0.944	0.795	0.784	0.690	0.828	0.928	0.944	0.795	0.784	0.673	0.828	0.928	0.944	0.795	0.784	0.690	0.828	0.953	1.000	0.828
0.559	0.882	0.903	0.829	0.816	0.734	0.733	0.603	0.603	0.609	0.625	0.563	0.572	0.603	0.603	0.603	0.603	0.603	0.577	0.594	0.594	0.505	0.753	0.734	0.510	0.742	0.707	0.603	0.855	0.799	0.811	0.947	0.931	0.756	0.962	0.816	0.811	0.947	0.931	0.737	0.962	0.816	0.811	0.947	0.931	0.756	0.962	0.804	0.828	1.000
0.550	0.903	0.923	0.848	0.835	0.751	0.749	0.594	0.594	0.632	0.617	0.584	0.588	0.594	0.594	0.594	0.594	0.594	0.570	0.618	0.618	0.526	0.771	0.751	0.529	0.758	0.724	0.594	0.839	0.788	0.827	0.965	0.949	0.745	0.945	0.805	0.827	0.965	0.949	0.726	0.945	0.805	0.827	0.965	0.949	0.745	0.945	0.793	0.816	0.981
0.681	0.753	0.741	0.687	0.678	0.636	0.615	0.683	0.683	0.685	0.660	0.628	0.623	0.683	0.683	0.683	0.683	0.683	0.615	0.672	0.672	0.591	0.652	0.636	0.565	0.622	0.615	0.683	0.793	0.617	0.615	0.678	0.669	0.928	0.707	0.636	0.615	0.678	0.669	0.945	0.707	0.636	0.615	0.678	0.669	0.928	0.707	0.641	0.644	0.707
0.587	0.855	0.877	0.803	0.791	0.707	0.707	0.596	0.596	0.569	0.620	0.524	0.542	0.596	0.596	0.596	0.596	0.596	0.569	0.586	0.586	0.466	0.726	0.707	0.474	0.716	0.681	0.596	0.866	0.804	0.788	0.891	0.876	0.759	0.941	0.822	0.788	0.891	0.876	0.739	0.941	0.822	0.788	0.891	0.876	0.759	0.941	0.842	0.835	0.941
0.784	0.609	0.601	0.563	0.556	0.500	0.510	0.855	0.855	0.882	0.652	0.861	0.730	0.855	0.855	0.855	0.855	0.855	0.759	0.877	0.877	0.828	0.511	0.526	0.811	0.515	0.510	0.855	0.603	0.452	0.510	0.556	0.550	0.697	0.548	0.474	0.510	0.556	0.550	0.707	0.548	0.474	0.510	0.556	0.550	0.697	0.548	0.466	0.505	0.548
0.784	0.609	0.601	0.563	0.556	0.500	0.510	0.855	0.855	0.882	0.652	0.861	0.730	0.855	0.855	0.855	0.855	0.855	0.759	0.877	0.877	0.828	0.511	0.526	0.811	0.515	0.510	0.855	0.603	0.452	0.510	0.556	0.550	0.697	0.548	0.474	0.510	0.556	0.550	0.707	0.548	0.474	0.510	0.556	0.550	0.697	0.548	0.466	0.505	0.548
0.707	0.649	0.669	0.707	0.725	0.683	0.684	0.771	0.771	0.798	0.707	0.788	0.750	0.771	0.771	0.771	0.771	0.771	0.698	0.791	0.791	0.715	0.699	0.707	0.707	0.715	0.684	0.771	0.645	0.548	0.594	0.647	0.665	0.698	0.644	0.566	0.594	0.647	0.665	0.707	0.644	0.566	0.594	0.647	0.665	0.698	0.644	0.540	0.571	0.617
0.707	0.649	0.669	0.707	0.725	0.683	0.684	0.771	0.771	0.798	0.707	0.788	0.750	0.771	0.771	0.771	0.771	0.771	0.698	0.791	0.791	0.715	0.699	0.707	0.707	0.715	0.684	0.771	0.645	0.548	0.594	0.647	0.665	0.698	0.644	0.566	0.594	0.647	0.665	0.707	0.644	0.566	0.594	0.647	0.665	0.698	0.644	0.540	0.571	0.617
0.676	0.652	0.671	0.707	0.724	0.707	0.707	0.737	0.737	0.793	0.707	0.811	0.791	0.737	0.737	0.737	0.737	0.737	0.673	0.756	0.756	0.762	0.723	0.730	0.752	0.737	0.707	0.737	0.620	0.555	0.599	0.650	0.667	0.699	0.647	0.572	0.599	0.650	0.667	0.707	0.647	0.572	0.599	0.650	0.667	0.699	0.647	0.524	0.555	0.622
0.676	0.652	0.671	0.707	0.724	0.707	0.707	0.737	0.737	0.793	0.707	0.811	0.791	0.737	0.737	0.737	0.737	0.737	0.673	0.756	0.756	0.762	0.723	0.730	0.752	0.737	0.707	0.737	0.620	0.555	0.599	0.650	0.667	0.699	0.647	0.572	0.599	0.650	0.667	0.707	0.647	0.572	0.599	0.650	0.667	0.699	0.647	0.524	0.555	0.622
0.676	0.679	0.671	0.707	0.724	0.684	0.729	0.737	0.737	0.764	0.731	0.784	0.791	0.737	0.737	0.737	0.737	0.737	0.673	0.756	0.756	0.739	0.699	0.754	0.729	0.715	0.752	0.737	0.649	0.555	0.599	0.650	0.667	0.699	0.647	0.572	0.599	0.650	0.667	0.707	0.647	0.572	0.599	0.650	0.667	0.699	0.647	0.524	0.555	0.622
0.676	0.679	0.671	0.707	0.724	0.684	0.729	0.737	0.737	0.764	0.731	0.784	0.791	0.737	0.737	0.737	0.737	0.737	0.673	0.756	0.756	0.739	0.699	0.754	0.729	0.715	0.752	0.737	0.649	0.555	0.599	0.650	0.667	0.699	0.647	0.572	0.599	0.650	0.667	0.707	0.647	0.572	0.599	0.650	0.667	0.699	0.647	0.524	0.555	0.622
0.649	0.629	0.647	0.707	0.723	0.707	0.707	0.707	0.707	0.761	0.707	0.832	0.808	0.707	0.707	0.707	0.707	0.707	0.674	0.725	0.725	0.783	0.722	0.729	0.794	0.758	0.728	0.707	0.598	0.539	0.582	0.652	0.668	0.676	0.626	0.556	0.582	0.652	0.668	0.683	0.626	0.556	0.582	0.652	0.668	0.676	0.626	0.509	0.539	0.601
0.649	0.629	0.647	0.707	0.723	0.707	0.707	0.707	0.707	0.761	0.707	0.832	0.808	0.707	0.707	0.707	0.707	0.707	0.674	0.725	0.725	0.783	0.722	0.729	0.794	0.758	0.728	0.707	0.598	0.539	0.582	0.652	0.668	0.676	0.626	0.556	0.582	0.652	0.668	0.683	0.626	0.556	0.582	0.652	0.668	0.676	0.626	0.509	0.539	0.601
0.610	0.643	0.659	0.692	0.707	0.693	0.694	0.665	0.665	0.715	0.693	0.737	0.770	0.665	0.665	0.665	0.665	0.665	0.616	0.682	0.682	0.700	0.707	0.693	0.694	0.721	0.694	0.665	0.590	0.577	0.616	0.663	0.678	0.685	0.661	0.592	0.616	0.663	0.678	0.670	0.661	0.592	0.616	0.663	0.678	0.685	0.661	0.551	0.577	0.639
0.610	0.643	0.659	0.692	0.707	0.693	0.694	0.665	0.665	0.715	0.693	0.737	0.770	0.665	0.665	0.665	0.665	0.665	0.616	0.682	0.682	0.700	0.707	0.693	0.694	0.721	0.694	0.665	0.590	0.577	0.616	0.663	0.678	0.685	0.661	0.592	0.616	0.663	0.678	0.670	0.661	0.592	0.616	0.663	0.678	0.685	0.661	0.551	0.577	0.639
0.641	0.546	0.540	0.606	0.600	0.572	0.577	0.698	0.698	0.751	0.588	0.847	0.740	0.698	0.698	0.698	0.698	0.698	0.715	0.716	0.716	0.821	0.583	0.593	0.830	0.603	0.598	0.698	0.511	0.447	0.496	0.555	0.572	0.600	0.524	0.465	0.496	0.555	0.572	0.606	0.524	0.465	0.496	0.555	0.572	0.600	0.524	0.435	0.469	0.524
0.641	0.546	0.540	0.606	0.600	0.572	0.577	0.698	0.698	0.751	0.588	0.847	0.740	0.698	0.698	0.698	0.698	0.698	0.715	0.716	0.716	0.821	0.583	0.593	0.830	0.603	0.598	0.698	0.511	0.447	0.496	0.555	0.572	0.600	0.524	0.465	0.496	0.555	0.572	0.606	0.524	0.465	0.496	0.555	0.572	0.600	0.524	0.435	0.469	0.524
0.603	0.707	0.699	0.752	0.766	0.769	0.808	0.632	0.632	0.683	0.750	0.752	0.820	0.632	0.632	0.632	0.632	0.632	0.700	0.650	0.650	0.756	0.764	0.791	0.747	0.775	0.787	0.632	0.657	0.572	0.611	0.678	0.693	0.722	0.655	0.587	0.611	0.678	0.693	0.707	0.655	0.587	0.611	0.678	0.693	0.722	0.655	0.567	0.592	0.655
0.577	0.677	0.670	0.721	0.735	0.760	0.797	0.629	0.629	0.677	0.721	0.742	0.828	0.629	0.629	0.629	0.629	0.629	0.693	0.645	0.645	0.767	0.754	0.780	0.777	0.784	0.797	0.629	0.629	0.554	0.591	0.653	0.667	0.714	0.629	0.568	0.591	0.653	0.667	0.700	0.629	0.568	0.591	0.653	0.667	0.714	0.629	0.548	0.573	0.629
0.577	0.677	0.670	0.721	0.735	0.760	0.797	0.629	0.629	0.677	0.721	0.742	0.828	0.629	0.629	0.629	0.629	0.629	0.693	0.645	0.645	0.767	0.754	0.780	0.777	0.784	0.797	0.629	0.629	0.554	0.591	0.653	0.667	0.714	0.629	0.568	0.591	0.653	0.667	0.700	0.629	0.568	0.591	0.653	0.667	0.714	0.629	0.548	0.573	0.629
0.471	0.751	0.768	0.847	0.862	0.859	0.924	0.511	0.511	0.546	0.655	0.606	0.701	0.511	0.511	0.511	0.511	0.511	0.571	0.532	0.532	0.599	0.855	0.908	0.598	0.863	0.900	0.511	0.698	0.642	0.679	0.762	0.778	0.645	0.740	0.657	0.679	0.762	0.778	0.629	0.740	0.657	0.679	0.762	0.778	0.645	0.740	0.616	0.642	0.715
0.456	0.724	0.740	0.816	0.831	0.853	0.915	0.495	0.495	0.529	0.635	0.588	0.701	0.495	0.495	0.495	0.495	0.495	0.555	0.515	0.515	0.603	0.849	0.900	0.621	0.879	0.915	0.495	0.673	0.624	0.661	0.737	0.752	0.626	0.715	0.638	0.661	0.737	0.752	0.610	0.715	0.638	0.661	0.737	0.752	0.626	0.715	0.599	0.624	0.692
0.456	0.724	0.740	0.816	0.831	0.853	0.915	0.495	0.495	0.529	0.635	0.588	0.701	0.495	0.495	0.495	0.495	0.495	0.555	0.515	0.515	0.603	0.849	0.900	0.621	0.879	0.915	0.495	0.673	0.624	0.661	0.737	0.752	0.626	0.715	0.638	0.661	0.737	0.752	0.610	0.715	0.638	0.661	0.737	0.752	0.626	0.715	0.599	0.624	0.692
0.456	0.724	0.740	0.816	0.831	0.853	0.915	0.495	0.495	0.529	0.635	0.588	0.701	0.495	0.495	0.495	0.495	0.495	0.555	0.515	0.515	0.603	0.849	0.900	0.621	0.879	0.915	0.495	0.673	0.624	0.661	0.737	0.752	0.626	0.715	0.638	0.661	0.737	0.752	0.610	0.715	0.638	0.661	0.737	0.752	0.626	0.715	0.599	0.624	0.692
0.500	0.586	0.582	0.645	0.656	0.664	0.697	0.526	0.526	0.568	0.696	0.628	0.757	0.526	0.526	0.526	0.526	0.526	0.603	0.541	0.541	0.653	0.658	0.680	0.681	0.702	0.712	0.526	0.545	0.510	0.543	0.590	0.602	0.606	0.569	0.522	0.543	0.590	0.602	0.594	0.569	0.522	0.543	0.590	0.602	0.606	0.569	0.487	0.510	0.552
0.492	0.577	0.573	0.635	0.646	0.670	0.702	0.537	0.537	0.577	0.685	0.635	0.776	0.537	0.537	0.537	0.537	0.537	0.611	0.550	0.550	0.675	0.664	0.686	0.702	0.707	0.717	0.537	0.537	0.503	0.536	0.581	0.593	0.614	0.561	0.516	0.536	0.581	0.593	0.602	0.561	0.516	0.536	0.581	0.593	0.614	0.561	0.480	0.503	0.544
0.405	0.632	0.647	0.714	0.726	0.731	0.802	0.440	0.440	0.471	0.568	0.526	0.617	0.440	0.440	0.440	0.440	0.440	0.496	0.458	0.458	0.525	0.725	0.768	0.561	0.772	0.802	0.440	0.588	0.560	0.594	0.651	0.664	0.559	0.630	0.573	0.594	0.651	0.664	0.545	0.630	0.573	0.594	0.651	0.664	0.559	0.630	0.537	0.560	0.611
0.402	0.627	0.641	0.707	0.720	0.743	0.813	0.436	0.436	0.468	0.564	0.522	0.628	0.436	0.436	0.436	0.436	0.436	0.492	0.454	0.454	0.538	0.737	0.779	0.573	0.784	0.813	0.436	0.582	0.556	0.590	0.645	0.658	0.555	0.624	0.569	0.590	0.645	0.658	0.541	0.624	0.569	0.590	0.645	0.658	0.555	0.624	0.533	0.556	0.606
0.402	0.627	0.641	0.707	0.720	0.761	0.777	0.436	0.436	0.468	0.564	0.522	0.612	0.436	0.436	0.436	0.436	0.436	0.492	0.454	0.454	0.521	0.737	0.761	0.557	0.784	0.795	0.436	0.582	0.556	0.590	0.645	0.658	0.555	0.624	0.569	0.590	0.645	0.658	0.541	0.624	0.569	0.590	0.645	0.658	0.555	0.624	0.533	0.556	0.606
0.398	0.621	0.635	0.701	0.713	0.772	0.788	0.433	0.433	0.464	0.560	0.518	0.624	0.433	0.433	0.433	0.433	0.433	0.489	0.451	0.451	0.535	0.749	0.772	0.569	0.795	0.806	0.433	0.577	0.552	0.586	0.640	0.653	0.550	0.619	0.565	0.586	0.640	0.653	0.537	0.619	0.565	0.586	0.640	0.653	0.550	0.619	0.529	0.552	0.601
0.508	0.596	0.609	0.672	0.684	0.707	0.756	0.554	0.554	0.596	0.673	0.655	0.769	0.554	0.554	0.554	0.554	0.554	0.612	0.568	0.568	0.679	0.701	0.741	0.707	0.745	0.773	0.554	0.554	0.533	0.566	0.615	0.628	0.632	0.595	0.545	0.566	0.615	0.628	0.620	0.595	0.545	0.566	0.615	0.628	0.632	0.595	0.510	0.533	0.577
0.508	0.596	0.609	0.672	0.684	0.707	0.756	0.554	0.554	0.596	0.673	0.655	0.769	0.554	0.554	0.554	0.554	0.554	0.612	0.568	0.568	0.679	0.701	0.741	0.707	0.745	0.773	0.554	0.554	0.533	0.566	0.615	0.628	0.632	0.595	0.545	0.566	0.615	0.628	0.620	0.595	0.545	0.566	0.615	0.628	0.632	0.595	0.510	0.533	0.577
0.412	0.644	0.659	0.727	0.740	0.801	0.816	0.447	0.447	0.479	0.577	0.535	0.642	0.447	0.447	0.447	0.447	0.447	0.504	0.465	0.465	0.550	0.777	0.801	0.586	0.824	0.836	0.447	0.599	0.568	0.603	0.662	0.675	0.568	0.641	0.582	0.603	0.662	0.675	0.554	0.641	0.582	0.603	0.662	0.675	0.568	0.641	0.545	0.568	0.621
0.412	0.644	0.659	0.727	0.740	0.801	0.816	0.447	0.447	0.479	0.577	0.535	0.642	0.447	0.447	0.447	0.447	0.447	0.504	0.465	0.465	0.550	0.777	0.801	0.586	0.824	0.836	0.447	0.599	0.568	0.603	0.662	0.675	0.568	0.641	0.582	0.603	0.662	0.675	0.554	0.641	0.582	0.603	0.662	0.675	0.568	0.641	0.545	0.568	0.621
0.415	0.650	0.665	0.734	0.747	0.770	0.824	0.451	0.451	0.483	0.582	0.539	0.646	0.451	0.451	0.451	0.451	0.451	0.508	0.469	0.469	0.555	0.765	0.809	0.590	0.813	0.844	0.451	0.604	0.573	0.608	0.668	0.681	0.573	0.647	0.586	0.608	0.668	0.681	0.558	0.647	0.586	0.608	0.668	0.681	0.573	0.647	0.549	0.573	0.627
0.415	0.650	0.665	0.734	0.747	0.770	0.824	0.451	0.451	0.483	0.582	0.539	0.646	0.451	0.451	0.451	0.451	0.451	0.508	0.469	0.469	0.555	0.765	0.809	0.590	0.813	0.844	0.451	0.604	0.573	0.608	0.668	0.681	0.573	0.647	0.586	0.608	0.668	0.681	0.558	0.647	0.586	0.608	0.668	0.681	0.573	0.647	0.549	0.573	0.627
0.521	0.611	0.624	0.671	0.683	0.690	0.724	0.567	0.567	0.611	0.655	0.671	0.739	0.567	0.567	0.567	0.567	0.567	0.555	0.582	0.582	0.645	0.684	0.690	0.658	0.713	0.707	0.567	0.567	0.561	0.593	0.648	0.660	0.683	0.627	0.573	0.593	0.648	0.660	0.671	0.627	0.573	0.593	0.648	0.660	0.683	0.627	0.538	0.561	0.609
0.530	0.621	0.635	0.701	0.713	0.736	0.770	0.577	0.577	0.621	0.665	0.701	0.800	0.577	0.577	0.577	0.577	0.577	0.582	0.592	0.592	0.707	0.731	0.736	0.736	0.759	0.753	0.577	0.577	0.569	0.602	0.658	0.671	0.695	0.638	0.582	0.602	0.658	0.671	0.682	0.638	0.582	0.602	0.658	0.671	0.695	0.638	0.546	0.569	0.619
0.475	0.557	0.569	0.628	0.639	0.662	0.692	0.517	0.517	0.557	0.600	0.628	0.721	0.517	0.517	0.517	0.517	0.517	0.526	0.531	0.531	0.637	0.656	0.662	0.678	0.697	0.692	0.517	0.517	0.518	0.549	0.593	0.604	0.624	0.573	0.530	0.549	0.593	0.604	0.612	0.573	0.530	0.549	0.593	0.604	0.624	0.573	0.497	0.518	0.558
0.492	0.577	0.590	0.651	0.663	0.686	0.702	0.537	0.537	0.577	0.637	0.651	0.732	0.537	0.537	0.537	0.537	0.537	0.544	0.550	0.550	0.628	0.664	0.670	0.641	0.692	0.687	0.537	0.537	0.550	0.581	0.630	0.642	0.646	0.611	0.562	0.581	0.630	0.642	0.635	0.611	0.562	0.581	0.630	0.642	0.646	0.611	0.529	0.550	0.594
0.512	0.545	0.559	0.625	0.637	0.630	0.648	0.558	0.558	0.601	0.594	0.678	0.712	0.558	0.558	0.558	0.558	0.558	0.582	0.573	0.573	0.685	0.640	0.646	0.713	0.685	0.680	0.558	0.500	0.635	0.664	0.620	0.632	0.603	0.582	0.646	0.664	0.620	0.632	0.590	0.582	0.646	0.664	0.620	0.632	0.603	0.582	0.599	0.618	0.582
[truncated: 41 more columns]
