# Supplementary material for: On the validity versus utility of activity landscapes: are all activity cliffs statistically significant?
Source: J Cheminform. 2014 Apr 2;6:11. doi: 10.1186/1758-2946-6-11 (PMC4021161; doi:10.1186/1758-2946-6-11)
Supplement: Additional file 1 — Code and data to reproduce figures. The ZIP file contains the R code and datasets required to perform the calculations and generate the figures for this article. It assumes you have R installed and are working on a Unix-like system. In addition you should have the ggplot2, grid, multicore and fingerprint R packages installed. To run the scripts execute run.sh from the command line. [file 1758-2946-6-11-S1.zip › si/fps/BCG_GpiDAPH3_bit_vector.txt]

0	64	65	128	194	195	211	219	259	260	266	267	274	275	283	284	292	323	324	325	331	332	339	347	348	349	356	357	388	389	404	412	420	421	32832	32848	32856	32857	32896	32897	32898	32913	32914	32920	32921	32922	32929	32930	32961	32962
0	0	0	1	1	0	1	0	1	0	0	0	1	0	1	0	0	0	1	0	0	0	1	0	1	0	0	0	0	0	0	0	0	0	0	1	1	1	0	1	0	1	1	1	1	0	1	0	0	1
1	1	0	0	1	1	1	0	1	1	1	0	0	0	1	0	0	0	1	0	1	0	0	0	1	0	0	0	0	0	0	0	0	0	0	1	1	1	0	0	0	1	1	1	1	0	0	0	1	1
1	1	0	0	1	1	1	0	1	1	1	0	0	0	1	0	0	0	1	0	1	0	0	0	1	0	0	0	0	0	0	0	0	0	0	1	1	1	0	0	0	1	1	1	1	0	0	0	1	1
1	1	0	0	1	1	0	0	1	0	1	0	0	1	0	0	0	0	1	1	0	1	0	1	1	0	0	0	0	0	0	0	0	0	0	1	0	0	0	0	0	1	1	0	1	1	0	1	1	1
1	1	1	0	1	1	1	0	1	1	1	0	0	0	1	0	0	0	1	1	1	0	0	0	1	0	0	0	0	0	0	0	0	0	0	1	1	1	0	0	0	1	1	1	1	0	0	0	1	1
1	1	0	0	1	1	0	0	1	0	1	0	0	1	0	0	0	0	1	1	0	1	0	1	1	0	0	0	0	0	0	0	0	0	0	1	0	0	0	0	0	1	1	0	1	1	0	1	1	1
0	0	0	0	0	0	0	0	1	0	0	0	0	0	0	0	0	0	0	0	0	0	0	1	0	0	0	0	0	1	0	1	0	0	0	0	0	0	0	0	0	0	0	0	1	1	0	0	0	0
1	1	1	0	1	1	0	0	1	1	1	0	0	1	0	0	0	0	1	1	0	1	0	1	1	0	0	0	0	0	0	0	0	0	0	1	0	0	0	0	0	1	1	0	1	1	0	1	1	1
1	1	0	0	1	1	0	0	1	1	1	1	0	1	0	1	0	0	1	1	1	1	0	1	1	0	1	1	0	0	0	0	0	0	1	1	0	1	1	1	1	1	1	0	1	1	0	1	1	1
0	0	0	0	0	0	0	0	1	0	0	0	0	0	0	0	0	0	0	0	0	0	0	1	0	0	0	0	0	1	0	1	0	0	0	0	0	0	0	0	0	0	0	0	1	1	0	0	0	0
0	0	0	0	0	0	0	0	0	0	0	0	0	0	0	0	0	0	1	0	0	0	0	0	0	0	1	0	0	1	0	0	0	1	0	0	0	0	0	0	0	0	0	0	0	0	0	1	0	0
0	0	0	0	0	0	0	0	1	0	0	0	0	0	0	0	0	0	0	0	0	0	0	1	0	0	0	0	0	1	0	1	0	0	0	0	0	0	0	0	0	0	0	0	1	1	0	0	0	0
0	0	0	0	0	0	0	0	1	0	0	0	0	0	1	0	0	0	1	0	0	0	0	0	1	0	0	0	0	0	0	0	0	0	0	0	1	1	0	0	0	0	0	1	0	0	0	0	0	0
0	0	0	1	1	0	1	0	1	0	0	0	1	0	1	0	0	0	1	0	0	0	1	0	1	0	0	0	0	0	0	0	0	0	0	1	1	1	0	1	0	1	1	1	1	0	1	0	0	1
1	1	0	0	0	0	0	0	1	1	0	1	0	0	0	1	0	0	1	1	0	1	0	0	0	0	1	0	0	0	0	0	0	0	0	0	0	0	0	0	0	0	0	0	1	1	0	1	1	1
0	0	0	1	1	0	0	0	1	1	0	0	1	1	1	0	0	0	0	0	0	0	0	0	0	0	0	0	1	0	1	1	0	0	0	1	0	0	0	1	0	1	1	1	1	1	0	1	0	1
1	1	0	0	0	0	0	0	1	1	0	1	0	0	0	1	0	0	1	1	0	1	0	0	0	0	1	0	0	0	0	0	0	0	0	0	0	0	0	0	0	0	0	0	1	1	0	1	1	1
1	1	0	0	1	1	0	0	1	0	1	0	0	1	0	0	0	0	1	1	0	1	0	1	1	0	0	0	0	0	0	0	0	0	0	1	0	0	0	0	0	1	1	0	1	1	0	1	1	1
1	0	0	0	0	1	0	0	1	1	0	0	0	0	0	0	0	1	1	1	0	0	0	1	1	0	1	0	0	1	0	1	0	1	1	0	0	0	1	1	1	0	0	0	1	1	0	1	1	1
0	0	0	0	0	0	0	0	1	0	0	0	0	0	0	0	0	0	0	0	0	0	0	1	0	0	0	0	0	1	0	1	0	0	0	0	0	0	0	0	0	0	0	0	1	1	0	0	0	0
1	1	0	0	1	1	0	0	1	1	1	1	0	1	0	1	0	0	1	1	1	1	0	1	1	0	1	1	0	0	0	0	0	0	1	1	0	1	1	1	1	1	1	0	1	1	0	1	1	1
1	1	0	0	1	1	0	0	1	0	1	0	0	1	0	0	0	0	1	1	0	1	0	1	1	0	0	0	0	0	0	0	0	0	0	1	0	0	0	0	0	1	1	0	1	1	0	1	1	1
1	0	0	0	0	1	0	0	1	1	0	0	0	0	0	0	0	1	1	1	0	0	0	1	1	0	1	0	0	1	0	1	0	1	1	0	0	0	1	1	1	0	0	0	1	1	0	1	1	1
0	0	0	0	0	0	0	0	0	0	0	0	0	0	0	0	0	0	1	0	0	0	0	0	0	0	1	0	0	1	0	0	0	1	0	0	0	0	0	0	0	0	0	0	0	0	0	1	0	0
1	1	1	0	1	1	0	0	1	1	1	1	0	1	0	1	0	0	1	1	1	1	0	1	1	0	1	1	0	0	0	0	0	0	1	1	0	1	1	1	1	1	1	0	1	1	0	1	1	1
1	1	1	0	0	0	0	0	1	1	0	1	0	0	0	1	0	0	1	1	0	1	0	0	0	0	1	0	0	0	0	0	0	0	0	0	0	0	0	0	0	0	0	0	1	1	0	1	1	1
1	1	1	0	1	1	1	0	1	1	1	0	0	0	1	0	0	0	1	1	1	0	0	0	1	0	0	0	0	0	0	0	0	0	0	1	1	1	0	0	0	1	1	1	1	0	0	0	1	1
0	0	0	0	0	0	0	0	1	0	0	0	0	0	1	0	0	0	1	0	0	0	0	0	1	0	0	0	0	0	0	0	0	0	0	0	1	1	0	0	0	0	0	1	0	0	0	0	0	0
1	1	1	0	1	1	0	0	1	1	1	1	0	1	0	1	0	0	1	1	1	1	0	1	1	0	1	1	0	0	0	0	0	0	1	1	0	1	1	1	1	1	1	0	1	1	0	1	1	1
1	0	0	1	1	1	0	0	1	1	0	0	1	1	1	1	1	0	1	1	0	0	1	0	0	0	0	0	1	0	1	1	1	1	1	1	0	1	1	1	1	1	1	1	1	1	0	1	1	1
1	1	1	0	0	0	0	1	1	1	0	1	0	0	0	1	0	0	1	1	1	0	0	0	1	0	0	0	0	0	0	0	0	0	0	0	0	1	0	0	0	0	0	1	1	1	0	0	1	1
1	1	0	0	1	1	1	1	1	1	1	1	0	0	1	1	1	0	1	1	1	0	0	0	1	0	0	1	0	0	0	0	0	0	1	1	1	1	1	1	1	1	1	1	1	1	1	0	1	1
0	0	0	1	0	1	0	1	1	0	0	0	0	0	1	0	0	1	1	0	0	0	1	0	0	1	0	0	0	0	0	0	0	0	0	0	0	1	0	1	0	0	0	1	1	1	1	0	0	1
0	0	0	1	1	0	0	0	1	1	0	0	1	1	1	0	0	0	0	0	0	0	0	0	0	0	0	0	1	0	1	1	0	0	0	1	0	0	0	1	0	1	1	1	1	1	0	1	0	1
1	1	1	0	1	1	1	1	1	1	1	1	0	0	1	1	1	0	1	1	1	0	0	0	1	0	0	1	0	0	0	0	0	0	1	1	1	1	1	1	1	1	1	1	1	1	1	0	1	1
1	0	0	1	1	1	0	0	1	1	0	0	1	1	1	1	1	0	1	1	0	0	1	0	0	0	0	0	1	0	1	1	1	1	1	1	0	1	1	1	1	1	1	1	1	1	0	1	1	1
0	0	0	1	1	0	0	0	1	1	0	0	1	1	1	0	0	0	0	0	0	0	0	0	0	0	0	0	1	0	1	1	0	0	0	1	0	0	0	1	0	1	1	1	1	1	0	1	0	1
1	1	0	0	0	0	0	1	1	1	0	1	0	0	0	1	0	0	1	0	1	0	0	0	1	0	0	0	0	0	0	0	0	0	0	0	0	1	0	0	0	0	0	1	1	1	0	0	1	1
0	0	0	1	0	1	0	0	0	1	0	0	0	0	0	1	0	1	0	0	0	0	1	0	0	0	0	0	1	0	1	0	0	1	0	0	0	0	0	1	0	0	0	0	1	1	0	1	0	1
1	1	1	0	1	1	0	0	1	1	1	0	0	1	0	0	0	0	1	1	0	1	0	1	1	0	0	0	0	0	0	0	0	0	0	1	0	0	0	0	0	1	1	0	1	1	0	1	1	1
0	0	0	1	1	0	0	0	1	1	0	0	1	1	1	0	0	0	0	0	0	0	0	0	0	0	0	0	1	0	1	1	0	0	0	1	0	0	0	1	0	1	1	1	1	1	0	1	0	1
0	0	0	0	0	0	0	0	0	0	0	0	0	0	0	1	0	0	1	0	0	0	0	0	0	1	0	0	0	0	0	0	0	0	0	0	0	0	0	0	0	0	0	0	1	0	0	0	0	0
1	0	0	1	1	1	1	1	1	1	0	0	1	1	1	0	1	0	1	1	0	0	1	0	1	0	0	1	0	0	0	0	0	0	1	1	1	1	1	1	1	1	1	1	1	1	1	1	1	1
1	0	0	0	0	1	0	0	1	1	0	0	0	0	1	0	1	1	1	1	0	0	0	0	1	1	0	1	0	0	0	0	0	0	1	0	1	1	1	1	1	0	0	1	1	0	1	0	1	1
0	0	0	1	0	1	0	0	0	1	0	0	0	0	0	1	0	1	0	0	0	0	1	0	0	0	0	0	1	0	1	0	0	1	0	0	0	0	0	1	0	0	0	0	1	1	0	1	0	1
1	1	1	0	1	1	0	0	1	1	1	0	0	1	0	0	0	0	1	1	0	1	0	1	1	0	0	0	0	0	0	0	0	0	0	1	0	0	0	0	0	1	1	0	1	1	0	1	1	1
1	1	1	0	1	1	0	0	1	1	1	0	0	1	0	0	0	0	1	1	0	1	0	1	1	0	0	0	0	0	0	0	0	0	0	1	0	0	0	0	0	1	1	0	1	1	0	1	1	1
1	1	1	0	0	0	0	0	1	1	0	1	0	0	0	1	0	0	1	1	0	1	0	0	0	0	1	0	0	0	0	0	0	0	0	0	0	0	0	0	0	0	0	0	1	1	0	1	1	1
[truncated: 171 more columns]
