# Supplementary material for: On the validity versus utility of activity landscapes: are all activity cliffs statistically significant?
Source: J Cheminform. 2014 Apr 2;6:11. doi: 10.1186/1758-2946-6-11 (PMC4021161; doi:10.1186/1758-2946-6-11)
Supplement: Additional file 1 — Code and data to reproduce figures. The ZIP file contains the R code and datasets required to perform the calculations and generate the figures for this article. It assumes you have R installed and are working on a Unix-like system. In addition you should have the ggplot2, grid, multicore and fingerprint R packages installed. To run the scripts execute run.sh from the command line. [file 1758-2946-6-11-S1.zip › si/fps/BCG_piDAPH3_bit_vectors.txt]

0	128	130	146	194	195	210	211	219	259	260	274	275	276	283	284	292	32898	32914	32922	32930	32962	32963	32978	32979	32986	32987	32994	32995	33027	33028	33042	33043	33044	33050	33051	33052	33058	33059	33060	36882	36883	36891	36892	36900	37074	37075	37076	37083	37084
0	0	1	0	0	1	0	1	0	0	1	0	0	0	1	0	0	1	0	1	1	1	1	1	1	1	0	1	0	0	0	1	1	0	1	0	0	0	1	0	1	1	0	1	1	1	1	1	1	1
1	0	1	0	0	0	1	1	0	1	1	1	0	0	0	0	0	0	1	1	0	0	1	1	1	1	0	1	0	1	1	1	0	0	1	0	0	1	0	0	1	0	0	1	1	1	1	0	1	1
1	0	1	0	0	1	0	1	0	0	0	0	0	1	1	0	0	0	0	1	1	0	1	1	1	1	0	1	0	1	0	1	0	0	1	0	0	0	1	0	1	0	1	1	0	1	1	1	1	0
1	0	1	0	0	1	0	1	0	0	1	0	0	1	0	1	0	0	0	1	1	0	1	1	1	1	0	1	1	1	0	1	0	0	1	0	0	1	0	0	1	1	1	1	0	1	1	0	1	0
1	0	1	0	0	0	1	1	0	1	1	1	0	0	0	0	0	0	1	1	0	0	1	1	1	1	0	1	0	1	1	1	0	0	1	0	0	1	0	0	1	0	0	1	1	1	1	0	1	1
1	0	1	0	0	0	1	0	0	1	1	1	1	0	0	0	0	0	1	1	1	0	1	1	0	1	0	1	0	1	1	1	0	0	1	0	0	1	0	0	1	0	1	1	1	1	0	0	1	1
0	0	0	0	0	0	0	0	0	0	0	0	0	0	0	0	0	0	0	1	0	0	0	0	0	1	0	0	0	0	0	0	1	0	0	0	0	0	0	0	1	0	1	0	1	1	0	0	1	0
1	0	1	0	0	0	0	0	0	0	1	0	1	0	0	1	0	0	0	1	1	0	1	1	1	1	0	1	0	1	1	1	1	0	0	0	0	1	0	0	1	1	0	1	1	1	1	0	1	1
1	1	1	1	1	1	1	1	0	1	1	1	1	1	0	0	0	1	1	1	1	1	1	1	1	1	0	1	1	1	1	1	1	0	1	1	0	1	1	1	1	1	1	1	1	0	0	0	0	0
0	0	0	0	0	0	0	0	0	0	0	0	1	0	0	0	0	0	0	1	0	0	0	0	0	1	0	0	0	0	0	0	1	0	0	0	0	1	0	0	1	0	1	0	1	1	0	0	1	0
0	0	0	0	0	0	0	0	0	0	0	0	0	0	0	0	0	0	0	0	0	0	0	0	0	1	1	1	0	0	0	0	1	0	0	0	0	0	0	0	1	1	1	0	0	0	0	0	0	0
0	0	0	0	0	0	0	0	0	0	0	0	0	0	1	0	0	0	0	1	0	0	0	0	0	1	0	1	0	0	0	0	1	0	1	0	0	0	0	1	1	0	1	0	1	1	0	1	0	1
0	0	0	0	0	0	0	0	0	0	0	0	0	0	1	0	0	0	0	1	0	0	0	0	0	1	0	1	0	0	0	0	1	0	1	0	0	0	0	1	1	0	1	0	1	1	0	1	0	1
0	0	1	0	0	1	1	1	0	0	0	0	0	0	0	0	0	1	1	1	0	1	0	1	1	1	0	0	0	1	0	1	1	0	1	1	1	0	0	0	1	1	0	1	1	1	1	1	1	1
1	0	1	0	0	0	0	1	0	1	1	0	1	0	0	1	0	0	0	1	1	0	0	1	0	1	0	1	0	1	1	1	0	0	0	1	0	1	1	0	1	1	1	1	1	0	0	0	0	0
0	0	1	0	0	1	0	1	0	0	1	0	0	0	0	1	0	1	0	1	1	0	1	1	1	1	0	1	0	0	0	1	0	0	1	0	0	0	0	0	1	1	1	1	0	1	1	0	1	0
1	0	1	0	0	0	0	0	0	0	1	0	1	0	0	0	0	0	0	1	0	0	1	1	0	1	0	1	1	1	1	1	0	0	0	0	0	0	1	0	1	1	1	1	0	0	0	0	0	0
1	0	1	0	0	1	0	1	0	0	0	0	0	0	1	0	0	0	0	1	1	0	1	1	1	1	0	0	0	1	0	1	0	0	1	0	0	0	0	0	1	0	1	1	0	1	1	0	1	0
0	1	0	1	0	1	0	1	0	1	1	0	1	1	0	0	0	1	1	1	0	1	1	1	1	1	1	1	1	1	0	1	1	0	0	1	0	1	1	0	1	1	1	1	0	0	0	0	0	0
0	0	0	0	0	0	0	0	0	0	0	0	0	0	0	1	0	0	0	0	1	0	0	0	0	1	0	1	1	0	0	0	1	0	0	0	0	0	0	0	1	1	1	0	1	1	0	0	1	0
1	1	1	1	1	1	1	1	0	1	1	1	1	1	0	1	1	1	1	0	1	1	1	1	1	1	1	1	1	1	0	1	1	0	0	1	0	0	1	0	1	1	1	1	0	0	0	0	0	0
1	0	1	0	0	1	1	0	0	0	0	0	0	1	0	0	0	0	1	0	1	0	1	1	0	1	0	1	0	0	1	1	0	1	1	0	0	0	0	0	1	1	1	0	0	1	0	1	0	1
0	1	0	1	0	0	0	0	0	1	1	0	1	1	1	1	1	1	1	1	1	1	1	1	1	1	0	1	1	1	0	1	1	0	0	0	0	1	1	0	1	1	1	1	1	0	0	0	0	0
0	0	0	0	0	0	0	0	0	0	0	0	1	0	0	0	0	0	0	0	1	0	0	0	0	1	1	1	0	0	0	0	1	0	0	0	0	1	1	0	1	1	1	0	1	0	0	0	0	0
1	1	1	1	1	1	1	1	0	1	1	1	1	1	0	1	0	1	1	1	1	1	1	1	1	1	1	1	1	1	1	1	1	0	1	1	0	1	1	1	1	1	1	1	1	0	0	0	0	0
1	0	1	0	0	0	0	0	0	0	1	0	1	0	0	1	0	0	0	1	1	0	0	1	0	1	0	1	0	1	1	1	0	0	0	0	0	1	1	0	1	1	1	1	1	0	0	0	0	0
1	0	1	0	0	0	0	0	0	0	1	0	1	0	1	0	0	0	0	1	1	0	1	1	1	1	0	1	0	1	1	1	1	0	1	0	0	1	1	0	1	0	0	1	1	1	1	1	1	1
0	0	0	0	0	0	0	0	0	0	0	0	0	0	1	0	0	0	0	1	0	0	0	0	0	1	0	1	0	0	0	0	1	0	1	0	0	0	1	0	1	0	1	0	1	1	0	1	1	0
1	1	1	1	1	1	1	1	0	1	1	1	1	1	1	1	0	1	1	1	1	1	1	1	1	1	0	1	1	1	1	1	1	0	1	0	0	1	1	1	1	1	1	1	1	0	0	0	0	0
0	1	1	1	1	1	1	1	0	1	1	0	1	1	0	0	0	1	1	1	1	1	1	1	1	1	1	1	0	1	0	1	1	0	1	1	1	1	1	0	1	1	1	1	1	0	0	0	0	0
1	0	1	0	0	1	0	1	0	1	1	0	1	0	1	0	0	0	0	1	1	0	0	1	0	1	1	1	0	1	1	1	1	0	1	1	0	1	1	0	1	1	0	1	1	0	0	0	0	0
1	1	1	1	1	1	1	1	0	1	1	1	1	1	1	1	0	1	1	1	1	1	1	1	1	1	1	1	1	1	1	1	0	0	1	1	0	1	1	0	1	1	1	1	1	0	0	0	0	0
0	0	1	0	0	0	0	0	0	1	1	0	1	1	1	1	0	1	0	1	1	1	0	1	0	1	0	1	1	0	0	1	1	0	0	0	0	1	1	0	1	1	0	1	1	0	0	0	0	0
0	0	1	0	0	0	1	0	0	0	1	0	0	1	0	0	0	1	1	0	1	0	1	1	0	0	0	1	0	0	0	1	1	0	1	0	0	0	0	0	1	1	0	0	1	1	1	0	0	0
1	1	1	1	1	1	1	1	0	1	1	1	1	1	1	1	0	1	1	1	1	1	1	1	1	1	0	1	1	1	1	1	1	0	1	0	0	1	1	1	1	1	1	1	1	0	0	0	0	0
0	1	1	1	1	1	1	1	0	1	1	1	1	1	1	1	0	1	1	1	1	1	1	1	1	1	1	1	1	1	0	1	1	0	0	1	0	0	1	0	1	1	1	1	0	0	0	0	0	0
0	0	1	0	0	1	0	0	0	0	1	0	1	0	1	0	0	1	0	1	1	1	1	1	0	1	0	1	0	0	0	1	1	0	0	0	0	1	0	0	1	1	1	1	0	1	1	0	0	0
1	0	1	0	0	0	0	0	0	0	1	0	1	0	1	0	0	0	0	1	1	0	1	1	0	1	0	1	1	1	1	1	0	0	0	0	0	0	1	0	1	1	1	1	0	0	0	0	0	0
0	0	1	0	0	0	0	0	0	1	0	0	1	1	0	0	0	1	0	1	1	1	0	1	0	1	0	1	1	0	0	1	1	0	0	0	0	1	1	0	1	1	1	1	1	0	0	0	0	0
1	0	1	0	0	0	0	0	0	0	1	0	1	0	1	0	0	0	0	1	1	0	1	1	1	1	0	1	0	1	1	1	1	0	0	0	0	1	0	0	1	0	0	1	1	1	1	0	1	1
0	0	1	0	0	0	1	0	0	0	1	0	0	1	0	0	0	1	1	0	1	1	0	1	1	1	0	1	0	1	0	1	1	0	1	0	0	0	0	0	1	1	0	1	1	1	1	1	1	1
0	0	0	0	0	0	0	0	0	0	0	0	0	0	0	0	0	0	0	1	0	0	0	0	0	1	1	0	0	0	0	0	1	0	0	0	0	0	0	0	1	1	1	0	0	0	0	0	0	0
0	1	1	1	1	1	1	1	1	1	1	1	1	0	1	0	0	1	1	1	1	1	1	1	1	1	1	1	0	0	0	1	1	0	1	1	0	0	0	0	1	1	1	1	1	0	0	0	0	0
0	1	0	1	0	1	0	1	0	1	1	0	1	1	1	1	1	1	1	1	1	1	1	1	1	1	1	1	1	1	0	1	1	0	0	0	0	1	1	0	1	1	1	1	0	0	0	0	0	0
0	0	1	0	0	0	0	0	0	1	0	0	1	1	0	1	0	1	0	1	1	1	0	1	0	1	0	1	1	0	0	1	1	0	0	0	0	1	1	0	1	1	0	1	1	0	0	0	0	0
1	0	1	0	0	1	1	0	0	1	1	1	1	0	0	0	0	0	1	1	1	0	0	1	0	1	0	0	0	1	1	1	0	0	1	0	0	1	0	1	1	0	0	1	1	1	0	1	0	0
1	0	1	0	0	1	1	0	0	1	1	1	0	1	0	0	0	0	1	0	1	0	0	1	0	1	0	1	0	1	1	1	1	0	1	0	0	1	0	0	1	1	0	1	1	1	1	0	0	1
1	0	1	0	0	0	0	0	0	0	1	0	1	0	0	1	0	0	0	1	1	0	0	1	0	0	1	1	0	1	1	1	1	0	0	0	0	1	1	0	1	1	0	1	1	0	0	0	0	0
[truncated: 63 more columns]
