# Supplementary material for: On the validity versus utility of activity landscapes: are all activity cliffs statistically significant?
Source: J Cheminform. 2014 Apr 2;6:11. doi: 10.1186/1758-2946-6-11 (PMC4021161; doi:10.1186/1758-2946-6-11)
Supplement: Additional file 1 — Code and data to reproduce figures. The ZIP file contains the R code and datasets required to perform the calculations and generate the figures for this article. It assumes you have R installed and are working on a Unix-like system. In addition you should have the ggplot2, grid, multicore and fingerprint R packages installed. To run the scripts execute run.sh from the command line. [file 1758-2946-6-11-S1.zip › si/fps/CA_MACCS_bit_vector.txt]

12	14	25	26	27	28	31	32	33	36	37	38	39	40	42	43	46	47	48	49	50	51	52	53	54	55	56	57	58	59	60	61	62	63	64	65	66	67	68	69	70	71	72	73	74	75	76	77	78	79
0	0	0	0	0	0	0	1	1	0	0	0	0	0	0	0	0	0	0	0	0	1	0	0	0	1	0	0	1	1	1	1	0	0	1	0	0	1	0	1	0	0	0	1	0	0	0	0	0	0
0	0	0	0	0	0	0	1	1	1	0	0	0	0	0	0	0	1	0	0	0	1	1	0	0	1	1	0	1	1	1	1	0	1	1	1	0	1	0	1	1	1	0	1	0	0	0	1	0	1
0	0	0	0	0	0	0	1	1	0	0	0	0	0	0	0	0	0	0	0	1	1	0	0	0	1	0	1	1	1	1	1	0	0	1	0	0	1	0	1	0	0	0	1	0	0	1	0	1	0
0	0	0	0	0	0	0	1	1	0	0	0	0	0	0	0	0	0	0	1	0	1	0	0	0	1	0	0	1	1	1	1	0	0	1	0	0	1	0	1	0	0	0	1	0	0	0	0	0	0
0	0	0	0	0	0	0	1	1	0	0	0	0	0	0	0	0	0	0	0	0	1	0	0	0	1	0	0	1	1	1	1	0	0	1	0	0	1	0	1	0	0	0	1	0	0	0	0	0	0
1	0	0	1	0	0	1	1	1	0	0	0	0	0	0	0	0	0	0	1	1	1	0	0	0	1	0	1	1	1	1	1	0	0	1	0	0	1	0	1	0	0	0	1	0	1	1	1	1	0
0	0	0	0	0	0	0	1	1	0	1	0	0	0	0	1	0	0	0	0	0	1	0	1	0	1	0	0	1	1	1	1	0	0	1	0	0	1	0	1	0	0	0	1	0	0	0	1	0	0
0	0	0	0	0	0	0	1	1	0	0	0	0	0	0	0	0	0	0	0	1	1	0	0	0	1	0	1	1	1	1	1	0	0	1	0	0	1	0	1	0	0	0	1	0	0	1	0	1	0
0	0	0	0	0	0	0	1	1	0	0	0	0	0	1	0	0	0	0	0	1	1	0	0	0	1	0	1	1	1	1	1	0	0	1	0	0	1	0	1	0	0	0	1	0	0	1	0	1	0
0	0	0	0	0	0	0	1	1	0	0	0	0	0	0	0	0	0	0	0	0	1	0	0	0	1	0	0	1	1	1	1	0	0	1	0	0	1	0	1	0	0	0	1	0	0	0	0	0	0
0	0	0	0	0	0	0	1	1	1	0	0	0	0	0	0	0	1	0	0	0	1	1	0	0	1	0	0	1	0	1	1	0	0	1	0	0	1	0	1	0	0	0	1	0	1	0	1	1	1
0	0	0	0	0	0	0	1	1	0	0	0	0	0	0	0	0	0	0	0	1	1	0	0	0	1	0	1	1	1	1	1	0	0	1	0	0	1	0	1	0	0	0	1	0	0	1	0	1	0
0	0	0	0	0	0	0	1	1	0	0	0	0	0	0	0	0	0	0	0	0	1	0	0	0	1	0	0	1	1	1	1	0	0	1	0	0	1	0	1	0	0	0	1	0	0	0	0	0	0
0	0	0	0	0	0	0	1	1	1	0	0	0	0	0	0	0	1	0	0	0	1	1	0	0	1	0	0	1	0	1	1	0	0	1	0	0	1	0	1	0	0	0	1	0	1	0	1	1	1
0	0	0	0	0	0	0	1	1	0	0	0	0	0	0	0	0	0	0	0	0	1	0	0	0	1	0	0	1	1	1	1	0	0	1	0	0	1	0	1	0	0	0	1	0	0	0	0	0	0
0	0	0	0	0	0	0	1	1	0	0	0	0	0	1	0	0	0	0	0	1	1	0	0	0	1	0	1	1	1	1	1	0	0	1	0	0	1	0	1	0	0	0	1	0	0	1	0	1	0
0	0	0	0	0	0	0	1	1	0	0	0	0	0	0	0	0	0	0	1	0	1	0	0	0	1	0	0	1	1	1	1	0	0	1	0	0	1	0	1	0	0	0	1	0	0	0	0	0	0
0	0	0	0	0	0	0	1	1	0	0	0	0	0	0	0	0	0	0	0	0	1	0	0	0	1	0	0	1	1	1	1	0	0	1	0	0	1	0	1	0	0	0	1	0	0	0	0	0	0
0	0	0	0	0	0	0	1	1	1	0	0	0	0	0	0	0	1	0	0	0	1	0	0	0	1	0	0	1	1	1	1	0	0	1	1	0	1	0	1	0	0	0	1	0	0	0	0	0	1
1	0	0	1	0	0	1	1	1	0	0	0	0	0	0	0	0	0	0	0	1	1	0	0	0	1	0	1	1	1	1	1	1	0	1	0	0	1	0	1	0	0	0	1	0	1	1	1	0	0
0	0	0	0	0	0	0	1	1	0	0	0	0	0	0	0	0	0	0	1	0	1	0	0	0	1	0	0	1	1	1	1	0	0	1	0	0	1	0	1	0	0	0	1	0	0	0	0	0	0
0	0	0	0	0	0	0	1	1	0	0	0	0	0	0	0	0	0	0	0	0	1	0	0	0	1	0	0	1	1	1	1	0	0	1	0	0	1	0	1	0	0	0	1	0	0	0	0	0	0
0	0	0	0	0	0	0	1	1	0	0	0	0	0	1	0	0	0	0	0	0	1	0	0	0	1	0	0	1	1	1	1	0	0	1	0	0	1	0	1	0	0	0	1	0	0	0	0	0	0
1	0	0	1	0	0	1	1	1	0	0	0	0	0	0	0	0	0	0	0	1	1	0	0	0	1	0	1	1	1	1	1	0	0	1	0	0	1	0	1	0	0	0	1	0	1	1	1	0	0
0	0	0	0	0	0	0	1	1	1	0	0	0	0	0	0	0	1	0	0	0	1	1	0	0	1	0	0	1	1	1	1	0	0	1	1	0	1	0	1	0	0	0	1	0	0	0	1	0	1
0	0	0	0	0	0	0	1	1	0	0	0	0	0	0	0	0	0	0	0	0	1	0	0	0	1	0	0	1	1	1	1	0	0	1	0	0	1	0	1	0	0	0	1	0	0	0	0	0	0
0	0	1	0	0	0	0	1	1	0	0	1	0	0	0	0	0	0	0	0	1	1	0	0	0	1	0	1	1	1	1	1	0	0	1	1	0	1	0	1	0	0	0	1	0	0	1	1	1	0
0	0	0	0	0	0	0	1	1	0	0	0	0	0	0	0	0	0	0	0	0	1	0	0	0	1	0	0	1	1	1	1	0	0	1	0	0	1	0	1	0	0	0	1	0	0	0	0	0	0
0	0	0	0	0	0	0	1	1	0	0	0	0	0	0	0	0	0	0	0	0	1	1	0	0	1	0	0	1	1	1	1	0	0	1	0	0	1	1	1	0	0	0	1	0	0	0	0	0	0
0	0	0	0	0	0	0	1	1	0	0	0	0	0	0	0	0	0	0	0	0	1	0	0	0	1	0	1	1	1	1	1	1	0	1	1	0	1	0	1	0	1	0	1	0	0	0	0	0	0
1	0	0	1	0	0	1	1	1	0	0	0	0	0	0	0	0	0	0	0	1	1	0	0	0	1	0	1	1	1	1	1	1	0	1	0	0	1	0	1	0	0	0	1	0	1	1	1	0	0
0	0	0	0	0	0	0	1	1	0	0	0	0	0	0	0	0	0	0	0	0	1	0	1	0	1	0	0	1	1	1	1	0	0	1	0	0	1	0	1	0	0	0	1	0	0	0	0	0	0
0	0	1	0	0	0	0	1	1	0	0	1	0	0	0	0	0	0	0	0	1	1	0	0	0	1	0	1	1	1	1	1	0	0	1	1	0	1	0	1	0	0	0	1	0	0	1	1	1	0
0	0	0	0	0	0	0	1	1	0	0	0	0	0	0	0	0	0	0	0	0	1	0	1	0	1	0	0	1	1	1	1	0	0	1	0	0	1	0	1	0	0	0	1	0	0	0	0	0	0
0	0	0	0	0	0	0	1	1	0	0	0	0	0	1	0	0	0	0	0	0	1	0	0	0	1	0	0	1	1	1	1	0	0	1	0	0	1	0	1	0	0	0	1	0	0	0	0	0	0
0	0	0	0	0	0	0	1	1	0	0	0	0	0	0	0	0	0	0	0	0	1	0	1	0	1	0	0	1	1	1	1	0	0	1	0	0	1	0	1	0	0	0	1	0	0	0	0	0	0
0	0	0	0	0	0	0	1	1	1	0	0	0	0	0	0	0	1	0	0	0	1	0	0	0	1	0	0	1	1	1	1	0	0	1	1	0	1	0	1	0	0	0	1	0	0	0	0	0	1
0	0	0	0	1	0	0	1	1	0	0	0	0	0	0	0	0	0	0	0	0	1	0	0	0	1	0	0	1	1	1	1	0	0	1	0	0	1	0	1	0	0	0	1	0	0	0	0	0	0
0	0	0	0	0	0	0	1	1	0	0	0	0	0	0	0	0	0	0	0	0	1	0	0	1	1	0	0	1	1	1	1	0	0	1	1	0	1	0	1	0	0	0	1	0	0	0	0	0	1
0	0	0	0	0	0	0	1	1	0	0	0	0	0	0	0	0	0	0	0	0	1	0	0	0	1	0	0	1	1	1	1	0	0	1	0	0	1	0	1	0	0	0	1	0	0	0	0	0	0
0	0	0	0	0	0	0	1	1	0	0	0	0	0	1	0	0	0	0	0	0	1	1	0	0	1	0	0	1	1	1	1	1	0	1	1	0	1	0	1	0	0	0	1	0	1	0	0	0	0
0	0	0	0	0	0	0	1	1	0	0	0	0	0	0	0	0	0	0	1	0	1	0	0	0	1	0	0	1	1	1	1	0	0	1	0	0	1	0	1	0	0	0	1	0	0	0	0	0	0
0	0	0	0	0	0	0	1	1	0	0	0	0	0	0	0	0	0	0	0	0	1	0	0	0	1	0	0	1	1	1	1	0	0	1	0	1	1	0	1	0	0	0	1	1	0	0	0	0	0
0	0	0	0	0	0	0	1	1	1	0	0	0	0	0	0	0	1	0	0	0	1	1	0	0	1	0	0	1	1	1	1	0	0	1	1	0	1	0	1	0	0	0	1	0	0	0	1	0	1
0	0	0	0	0	0	0	1	1	0	0	0	0	0	0	0	0	0	0	0	0	1	0	1	0	1	0	0	1	1	1	1	0	0	1	0	0	1	0	1	0	0	0	1	0	0	0	0	0	0
0	0	0	0	0	0	0	1	1	1	0	0	0	0	0	0	0	1	0	0	0	1	1	0	0	1	0	0	1	1	1	1	0	0	1	1	0	1	0	1	0	0	0	1	0	0	0	1	0	1
0	0	0	0	0	0	0	1	1	0	0	0	0	0	0	0	0	0	0	0	0	1	0	0	0	1	0	0	1	1	1	1	0	0	1	0	0	1	0	1	0	0	0	1	0	0	0	0	0	0
1	0	0	1	0	0	1	1	1	0	0	0	0	0	0	0	0	0	0	1	1	1	0	0	0	1	0	1	1	1	1	1	1	0	1	0	0	1	0	1	0	0	0	1	0	1	1	1	1	0
0	0	0	0	0	0	0	1	1	0	0	0	0	0	0	0	0	0	0	0	1	1	0	0	0	1	0	1	1	1	1	1	0	0	1	0	0	1	0	1	0	0	0	1	0	0	1	0	1	0
0	0	0	0	0	0	0	1	1	0	0	0	0	0	0	1	0	1	0	0	0	1	0	0	0	1	0	0	1	1	1	1	0	0	1	0	0	1	0	1	0	0	0	1	0	0	0	1	1	0
1	0	0	1	0	0	1	1	1	0	0	0	0	0	0	0	0	0	0	1	1	1	0	0	0	1	0	1	1	1	1	1	0	0	1	0	0	1	0	1	0	0	0	1	0	1	1	1	1	0
1	0	0	1	0	0	1	1	1	0	0	0	0	0	0	0	0	0	0	0	1	1	0	0	0	1	0	1	1	1	1	1	0	0	1	0	0	1	0	1	0	0	0	1	0	1	1	1	0	0
0	0	0	0	0	0	0	1	1	0	0	0	0	0	0	0	1	0	0	0	0	1	0	0	0	1	0	0	1	1	1	1	0	0	1	0	0	1	0	1	0	0	0	1	0	0	0	0	0	0
0	0	0	0	0	0	0	1	1	0	0	0	0	0	0	0	0	0	0	1	0	1	0	0	0	1	0	0	1	1	1	1	0	0	1	0	0	1	0	1	0	0	0	1	0	0	0	0	0	0
0	0	0	0	0	0	0	1	1	0	0	0	0	0	0	0	0	0	0	0	0	1	0	0	0	1	0	0	1	1	1	1	0	0	1	0	0	1	0	1	0	0	0	1	0	0	0	0	0	0
0	0	0	0	0	0	0	1	1	0	0	0	0	0	0	1	0	1	0	0	0	1	0	0	0	1	0	0	1	1	1	1	0	0	1	0	0	1	0	1	0	0	0	1	0	0	0	1	1	0
0	0	0	0	0	1	0	1	1	1	0	0	0	0	0	1	0	0	0	0	0	1	0	1	0	1	0	0	1	1	1	1	0	0	1	0	0	1	0	1	0	0	0	1	0	0	0	1	0	0
0	0	0	0	0	0	0	1	1	0	0	0	0	0	0	0	0	0	0	0	0	1	1	1	0	1	0	0	1	1	1	1	0	0	1	0	0	1	1	1	0	0	0	1	0	0	0	0	0	0
0	0	0	0	0	0	0	1	1	0	0	0	0	0	1	1	0	1	0	0	0	1	1	0	1	1	0	0	1	1	1	1	0	0	1	0	0	1	0	1	0	0	0	1	0	0	0	1	1	1
0	0	0	0	0	0	0	1	1	1	0	0	0	0	0	0	0	1	0	0	0	1	1	0	0	1	0	1	1	1	1	1	0	0	1	1	0	1	0	1	0	0	1	1	0	0	0	1	0	1
1	0	0	1	0	0	1	1	1	0	0	0	0	0	0	0	0	0	0	0	1	1	0	0	0	1	0	1	1	1	1	1	0	0	1	0	0	1	0	1	0	0	0	1	0	1	1	1	0	0
0	1	0	0	0	0	0	1	1	0	0	0	0	0	0	0	0	0	0	0	0	1	0	0	0	1	0	0	1	1	1	1	0	0	1	0	0	1	0	1	0	0	0	1	0	1	0	0	0	0
0	0	0	0	0	0	0	1	1	0	0	0	0	0	1	0	0	0	0	0	0	1	0	1	0	1	0	0	1	1	1	1	0	0	1	0	0	1	0	1	0	0	0	1	0	0	0	0	0	0
0	0	0	0	0	0	0	1	1	0	0	0	0	0	0	0	0	0	0	0	0	1	0	0	0	1	0	0	1	1	1	1	0	0	1	0	0	1	0	1	0	0	0	1	0	0	0	0	0	0
0	0	0	0	0	1	0	1	1	1	0	0	0	0	0	1	0	0	0	0	0	1	0	1	0	1	0	0	1	1	1	1	0	0	1	0	0	1	0	1	0	0	0	1	0	0	0	1	0	0
0	0	0	0	0	0	0	1	1	0	1	0	0	0	0	1	0	0	0	0	0	1	0	0	0	1	0	0	1	1	1	1	0	0	1	0	0	1	0	1	0	0	0	1	0	0	0	1	0	0
1	0	0	1	0	0	1	1	1	0	0	0	0	0	0	0	0	0	0	0	1	1	0	0	0	1	0	1	1	1	1	1	0	0	1	0	0	1	0	1	0	0	0	1	0	1	1	1	0	0
0	0	0	0	0	0	0	1	1	0	0	0	0	0	0	0	0	0	0	0	0	1	1	0	0	1	0	0	1	1	1	1	0	0	1	0	0	1	1	1	0	0	0	1	0	0	0	0	0	0
0	0	0	0	0	0	0	1	1	1	0	0	0	0	0	0	1	1	0	0	0	1	1	0	0	1	0	0	1	1	1	1	0	0	1	1	0	1	0	1	0	0	0	1	0	0	0	1	0	1
0	0	0	0	0	0	0	1	1	0	0	0	0	0	0	0	0	0	0	0	0	1	0	0	0	1	0	0	1	1	1	1	0	0	1	0	0	1	0	1	0	0	0	1	0	0	0	0	0	0
0	0	0	0	0	0	0	1	1	1	0	0	0	0	0	0	0	0	0	1	0	1	0	0	0	1	0	0	1	1	1	1	0	0	1	0	0	1	0	1	0	0	0	1	0	0	0	0	0	0
0	0	0	0	0	0	0	1	1	0	0	0	0	0	0	0	0	0	0	0	0	1	0	0	0	1	0	0	1	1	1	1	0	0	1	0	0	1	0	1	0	0	0	1	0	0	0	0	0	0
0	0	0	0	0	0	0	1	1	0	0	0	0	0	0	0	0	0	0	0	0	1	0	0	0	1	0	0	1	1	1	1	0	0	1	0	0	1	0	1	0	0	0	1	0	0	0	0	0	0
0	0	0	0	0	0	0	1	1	1	0	0	0	0	0	0	0	0	0	1	0	1	0	0	0	1	0	0	1	1	1	1	0	0	1	0	0	1	0	1	0	0	0	1	0	0	0	0	0	0
0	0	0	0	0	0	0	1	1	0	0	0	0	0	0	0	0	0	0	0	0	1	0	0	0	1	0	1	1	0	1	1	0	0	0	1	0	1	0	1	0	1	0	1	0	0	0	0	0	0
0	0	0	0	0	0	0	1	1	1	0	0	0	0	0	0	0	1	0	0	0	1	1	0	0	1	0	0	1	1	1	1	0	0	1	1	0	1	0	1	0	0	0	1	0	0	0	1	0	1
0	0	0	0	0	0	0	1	1	0	0	0	0	0	0	0	0	0	0	0	0	1	0	0	0	1	0	0	1	1	1	1	0	0	1	0	0	1	0	1	0	0	0	1	1	0	0	0	0	0
0	0	0	0	0	0	0	1	1	0	0	0	0	0	0	0	0	0	0	1	0	1	0	0	1	1	0	0	1	1	1	1	0	0	1	0	0	1	0	1	0	0	0	1	0	1	0	0	0	1
0	0	0	0	0	0	0	1	1	0	0	0	0	0	0	0	0	0	0	0	0	1	0	1	0	1	0	0	1	1	1	1	0	0	1	0	0	1	0	1	0	0	0	1	0	1	0	0	0	0
0	0	0	0	0	0	0	0	1	0	0	0	0	0	0	1	0	0	0	0	0	0	0	0	0	1	0	1	1	0	1	1	0	0	0	0	0	1	0	1	0	0	1	1	1	0	0	1	0	0
0	0	0	0	0	0	0	1	1	1	0	0	0	0	0	0	0	1	0	1	0	1	0	0	0	1	0	0	1	1	1	1	0	0	1	1	0	1	0	1	0	0	0	1	0	0	0	0	0	1
0	0	0	0	0	0	0	1	1	0	0	0	0	0	0	1	0	1	0	0	0	1	0	0	0	1	0	0	1	1	1	1	0	0	1	0	0	1	0	1	0	0	0	1	0	0	0	1	0	0
0	0	0	0	0	0	0	1	1	0	0	0	0	0	0	0	0	0	0	0	0	1	0	0	0	1	0	0	1	1	1	1	0	0	1	0	0	1	0	1	0	0	0	1	0	0	0	0	0	0
0	0	0	0	0	0	0	1	1	0	0	0	0	0	0	0	0	0	0	0	0	1	1	0	0	1	0	0	1	1	1	1	0	0	1	0	0	1	1	1	0	0	0	1	0	0	0	0	0	0
0	0	0	0	0	0	0	1	1	1	0	0	0	0	0	0	0	0	0	1	0	1	0	0	0	1	0	0	1	1	1	1	0	0	1	0	0	1	0	1	0	0	0	1	0	1	0	0	0	1
0	0	0	0	0	0	0	1	1	1	0	0	0	0	0	0	0	0	0	1	0	1	0	0	0	1	0	0	1	1	1	1	0	0	1	0	0	1	0	1	0	0	0	1	0	0	0	0	0	0
0	0	1	0	0	0	0	1	1	0	0	1	0	0	0	0	0	0	0	0	0	1	0	1	0	1	0	0	1	1	1	1	0	0	1	1	0	1	0	1	0	0	0	1	0	0	0	1	0	0
1	0	0	1	0	0	1	1	1	0	0	0	0	0	0	0	0	0	0	1	1	1	0	0	0	1	0	1	1	1	1	1	0	0	1	0	0	1	0	1	0	0	0	1	0	1	1	1	1	0
0	0	0	0	0	0	0	1	1	0	0	0	0	0	0	0	0	0	0	0	0	1	0	0	0	1	0	0	1	1	1	1	0	0	1	0	0	1	0	1	0	0	0	1	0	0	0	0	0	0
0	0	0	0	0	0	0	1	1	0	0	0	0	0	0	0	0	0	0	0	1	1	0	0	0	1	0	1	1	1	1	1	0	0	1	0	0	1	0	1	0	0	0	1	0	0	1	0	1	0
0	0	0	0	0	0	0	0	1	0	0	0	1	1	0	0	0	0	1	0	0	0	0	0	0	1	0	1	1	0	1	1	0	0	0	0	0	1	0	1	0	0	1	1	1	0	0	0	0	0
0	0	0	0	0	0	0	1	1	0	1	0	0	0	0	1	0	0	0	0	0	1	0	0	0	1	0	0	1	1	1	1	0	0	1	0	0	1	0	1	0	0	0	1	0	0	0	1	0	0
0	0	0	0	0	0	0	1	1	1	0	0	0	0	0	0	0	0	0	1	0	1	0	0	0	1	0	0	1	1	1	1	0	0	1	0	0	1	0	1	0	0	0	1	0	0	0	0	0	0
0	0	0	0	0	0	0	1	1	0	0	0	0	0	0	0	0	0	0	0	0	1	0	0	0	1	0	0	1	1	1	1	0	0	1	0	0	1	0	1	0	0	0	1	0	0	0	0	0	0
0	0	0	0	0	0	0	1	1	0	0	0	0	0	0	0	0	0	0	0	1	1	0	0	0	1	0	1	1	1	1	1	0	0	1	0	0	1	0	1	0	0	0	1	0	0	1	0	1	0
0	0	0	0	0	0	0	1	1	0	0	0	0	0	0	0	0	0	0	0	0	1	0	0	0	1	0	0	1	1	1	1	0	0	1	0	0	1	0	1	0	0	0	1	0	0	0	0	0	0
[truncated: 85 more columns]
