# Supplementary material for: On the validity versus utility of activity landscapes: are all activity cliffs statistically significant?
Source: J Cheminform. 2014 Apr 2;6:11. doi: 10.1186/1758-2946-6-11 (PMC4021161; doi:10.1186/1758-2946-6-11)
Supplement: Additional file 1 — Code and data to reproduce figures. The ZIP file contains the R code and datasets required to perform the calculations and generate the figures for this article. It assumes you have R installed and are working on a Unix-like system. In addition you should have the ggplot2, grid, multicore and fingerprint R packages installed. To run the scripts execute run.sh from the command line. [file 1758-2946-6-11-S1.zip › si/funcs.R]

## 12/19/2013 - Update code to take in list of fingerprints and calculate Tanimoto
## similarity matrix on the fly, rather than accepting similarity matrices

source('sali.R')
library(fingerprint)
library(ggplot2)
library(multicore)
library(grid)

set.seed(123456)

my.lf <-  function(line) {
  pos <- which( as.numeric(strsplit(line, "\t")[[1]]) == 1)
  return(list(NA, pos, list()))
}
load.fp <- function(file) {
  x <- read.table(file, header=TRUE, as.is=TRUE)
  nbit <- ncol(x)
  fps <- fp.read(file, size=nbit, header=TRUE, lf = my.lf)
  for (i in seq_along(fps)) fps[[i]]@name <- as.character(i)
  return(fps)
}

get.random.fpsim <- function(fps) {
  rfps <- fps[sample(1:length(fps))]
  return(fp.sim.matrix(rfps))
}

get.gaussian.salim <- function(depv, fps, n=100) {
  depv.orig <- depv
  rnds <- mclapply(1:n, function(i) {
    depv <- rnorm(length(depv), mean=mean(depv), sd=sd(depv))
    rfpsim <- get.random.fpsim(fps) 
    salim.r1 <- get.sali.matrix(depv, rfpsim) 
    return(salim.r1)
  })
  salim <- get.sali.matrix(depv.orig, fp.sim.matrix(fps))

  
  ## empirical p-value for each SALI pair
  pm <- matrix(0, nrow=length(depv), ncol=length(depv))
  ## SD of random SALI values for that pair
  sdm <- matrix(0, nrow=length(depv), ncol=length(depv))
  ## lower bound of 95% 'CI' for that pair
  lm <-  matrix(0, nrow=length(depv), ncol=length(depv))
  ## upper bound of 95% 'CI' for that pair  
  um <-  matrix(0, nrow=length(depv), ncol=length(depv))
  for (row in 1:length(depv)) {
    for (col in 1:length(depv)) {
      r <- sapply(rnds, function(x) x[row,col])
      p <- length(which(r>salim[row,col]))/length(r)
      pm[row,col]<-p
      sdm[row,col] <- sd(r, na.rm=TRUE)
      um[row,col] <- quantile(r, 0.95, na.rm=TRUE)
      lm[row,col] <- quantile(r, 0.05, na.rm=TRUE)
    }
  }

  rndvals <- unlist(lapply(rnds, as.numeric))
  kstest <- ks.test(salim, rndvals)
  rm(rnds); gc(verbose=FALSE)
  return(list(salim=salim, sdm=sdm, um=um, lm=lm, pmat=pm, ks=kstest))
}


get.random.salim <- function(depv, fps, n=100, fusion=FALSE) {
  depv.orig <- depv
  
  rnds <- mclapply(1:n, function(i) {
    depv <- sample(depv, length(depv))

    if (!fusion) {
      rfpsim <- get.random.fpsim(fps)
    } else {
      ## if we are doing a fusion calc, fps is a list of a list of fingerprints
      ## we generate random sim matrix for each fp list and then take arithmetic
      ## mean
      rfpsim <- Reduce(function(a,b) a+b, lapply(fps, get.random.fpsim))/length(fps)
    }
    salim.r1 <- get.sali.matrix(depv, rfpsim)    
    return(salim.r1)
  })
  if (!fusion) {
    salim <- get.sali.matrix(depv.orig, fp.sim.matrix(fps))
  } else {
    salim <- get.sali.matrix(depv.orig, Reduce(function(a,b) a+b, lapply(fps, fp.sim.matrix))/length(fps))
  }

  ## empirical p-value for each SALI pair
  pm <- matrix(0, nrow=length(depv), ncol=length(depv))
  ## SD of random SALI values for that pair
  sdm <- matrix(0, nrow=length(depv), ncol=length(depv))
  ## lower bound of 95% 'CI' for that pair
  lm <-  matrix(0, nrow=length(depv), ncol=length(depv))
  ## upper bound of 95% 'CI' for that pair  
  um <-  matrix(0, nrow=length(depv), ncol=length(depv))
  for (row in 1:length(depv)) {
    for (col in 1:length(depv)) {
      r <- sapply(rnds, function(x) x[row,col])
      p <- length(which(r>salim[row,col]))/length(r)
      pm[row,col]<-p
      sdm[row,col] <- sd(r, na.rm=TRUE)
      um[row,col] <- quantile(r, 0.95, na.rm=TRUE)
      lm[row,col] <- quantile(r, 0.05, na.rm=TRUE)
    }
  }

  rndvals <- unlist(lapply(rnds, as.numeric))
  kstest <- ks.test(salim, rndvals)
  rm(rnds); gc(verbose=FALSE)
  return(list(salim=salim, sdm=sdm, um=um, lm=lm, pmat=pm, ks=kstest))
}

plot.salip <- function(rnds) {
  d = data.frame(s=as.numeric(rnds$salim),
    p=as.numeric(rnds$pmat),
    sig=factor(ifelse(as.numeric(rnds$pmat) > 0.05, 'Insignificant', 'Significant')))
  sigsalicutoff <- quantile(d$s, 0.95, na.rm=TRUE)
  print(summary(d$s))
  ggplot(d, aes(x=s,y=p,color=sig))+geom_point(size=1.5)+
    xlab("SALI")+ylab("p-value")+
      geom_abline(intercept=0.05, slope=0, linetype='dotted')+
      geom_vline(xintercept=sigsalicutoff, linetype='dotted')+
        theme(legend.position=c(0.83, 0.87), legend.title=element_blank())+
          guides(shape=guide_legend(override.aes=list(size=5)))
        
}

load.coltriangle <- function(fname, n) {
  vals <- scan(fname)
  if (n*(n-1)/2 != length(vals)) stop("Size is wrong somewhere")
  m <- matrix(0, ncol=n, nrow=n)
  m[lower.tri(m)] <- vals
  for (i in 1:n) {
    for (j in 1:n) {
      m[i,j] = m[j,i]
    }
  }
  diag(m) <- 1
  return(m)
}

#simmat <- load.coltriangle('fusion/BCG_MACCS.txt', n=48)
#omat <- read.table('bcg/BCG_simmtx_MACCS.txt', header=FALSE)
#dim(simmat)
#get.random.salim(depv=dat$obs, fpsim=simmat, n=1000)$ks


multiplot <- function(..., plotlist=NULL, file, cols=1, layout=NULL) {
  require(grid)

  # Make a list from the ... arguments and plotlist
  plots <- c(list(...), plotlist)

  numPlots = length(plots)

  # If layout is NULL, then use 'cols' to determine layout
  if (is.null(layout)) {
    # Make the panel
    # ncol: Number of columns of plots
    # nrow: Number of rows needed, calculated from # of cols
    layout <- matrix(seq(1, cols * ceiling(numPlots/cols)),
                    ncol = cols, nrow = ceiling(numPlots/cols))
  }

 if (numPlots==1) {
    print(plots[[1]])

  } else {
    # Set up the page
    grid.newpage()
    pushViewport(viewport(layout = grid.layout(nrow(layout), ncol(layout))))

    # Make each plot, in the correct location
    for (i in 1:numPlots) {
      # Get the i,j matrix positions of the regions that contain this subplot
      matchidx <- as.data.frame(which(layout == i, arr.ind = TRUE))

      print(plots[[i]], vp = viewport(layout.pos.row = matchidx$row,
                                      layout.pos.col = matchidx$col))
    }
  }
}
