# Supplementary material for: On the validity versus utility of activity landscapes: are all activity cliffs statistically significant?
Source: J Cheminform. 2014 Apr 2;6:11. doi: 10.1186/1758-2946-6-11 (PMC4021161; doi:10.1186/1758-2946-6-11)
Supplement: Additional file 1 — Code and data to reproduce figures. The ZIP file contains the R code and datasets required to perform the calculations and generate the figures for this article. It assumes you have R installed and are working on a Unix-like system. In addition you should have the ggplot2, grid, multicore and fingerprint R packages installed. To run the scripts execute run.sh from the command line. [file 1758-2946-6-11-S1.zip › si/gaussrnd.R]

## bcg
dat <- read.table('bcg/BCG_Activity_pIC50.txt', header=FALSE)
names(dat) <- 'obs'
system.time(gauss.bcg <- mclapply(c('bcg/BCG_simmtx_piDAPH4.txt',
         'bcg/BCG_simmtx_GpiDAPH3.txt',
         'bcg/BCG_simmtx_MACCS.txt'), function(f) {
           print(f)
           fpsim <- as.matrix(read.table(f, header=FALSE))
           return(get.gaussian.salim(dat$obs, fpsim, n=1000))
         }))
names(gauss.bcg) <- c('piDAPH4', 'GpiDAPH3', 'MACCS')
pds <- lapply(1:3, function(i) {
  data.frame(repr=names(gauss.bcg)[i],
             s=as.numeric(gauss.bcg[[i]]$salim),
             p=as.numeric(gauss.bcg[[i]]$pmat),             
             sd=as.numeric(gauss.bcg[[i]]$sdm),
             ub=as.numeric(gauss.bcg[[i]]$um),
             lb=as.numeric(gauss.bcg[[i]]$lm),             
             sig=factor(ifelse(as.numeric(gauss.bcg[[i]]$pmat) > 0.05, 'insig', 'sig')))

})
pds <- do.call(rbind, pds)
vlinedata <- by(pds, pds$repr, function(x) quantile(x$s, 0.95, na.rm=TRUE))
vlinedata <- data.frame(repr=names(vlinedata), val=as.numeric(vlinedata))
ggplot(pds, aes(x=s,y=p,color=sig))+geom_point()+
  xlab("SALI")+ylab("p-value")+facet_wrap(~repr, scales='free')+
  geom_abline(intercept=0.05, slope=0, linetype='dotted')+
  geom_vline(data=vlinedata, aes(xintercept=val), linetype='dotted')+
  theme(legend.title=element_blank())+ggtitle("BCG Dataset")

########################################################################
## Gaussian sampling of depv for randomization test
dat <- read.table('bzd/BZD_Activity_pIC50_two_targets.txt', header=TRUE)
names(dat) <- c('serial', 'Tv', 'obs')
gauss.bzd <- mclapply(c('bzd/BZD_simmtx_piDAPH3.txt',
         'bzd/BZD_simmtx_TGD.txt',
         'bzd/BZD_simmtx_MACCS.txt'), function(f) {
           fpsim <- as.matrix(read.table(f, header=FALSE))
           return(get.gaussian.salim(dat$obs, fpsim, n=1000))
         })
names(gauss.bzd) <- c('piDAPH4', 'GpiDAPH3', 'MACCS')
pds <- lapply(1:3, function(i) {
  data.frame(repr=names(gauss.bzd)[i],
             s=as.numeric(gauss.bzd[[i]]$salim),
             p=as.numeric(gauss.bzd[[i]]$pmat),
             sd=as.numeric(gauss.bzd[[i]]$sdm),
             ub=as.numeric(gauss.bzd[[i]]$um),
             lb=as.numeric(gauss.bzd[[i]]$lm),                          
             sig=factor(ifelse(as.numeric(gauss.bzd[[i]]$pmat) > 0.05, 'insig', 'sig')))

})
pds <- do.call(rbind, pds)
vlinedata <- by(pds, pds$repr, function(x) quantile(x$s, 0.95, na.rm=TRUE))
vlinedata <- data.frame(repr=names(vlinedata), val=as.numeric(vlinedata))
ggplot(pds, aes(x=s,y=p,color=sig))+geom_point()+
  xlab("SALI")+ylab("p-value")+facet_wrap(~repr, scales='free')+
  geom_abline(intercept=0.05, slope=0, linetype='dotted')+
  geom_vline(data=vlinedata, aes(xintercept=val), linetype='dotted')+
  theme(legend.title=element_blank())+ggtitle("BZD Dataset")
