# Supplementary material for: On the validity versus utility of activity landscapes: are all activity cliffs statistically significant?
Source: J Cheminform. 2014 Apr 2;6:11. doi: 10.1186/1758-2946-6-11 (PMC4021161; doi:10.1186/1758-2946-6-11)
Supplement: Additional file 1 — Code and data to reproduce figures. The ZIP file contains the R code and datasets required to perform the calculations and generate the figures for this article. It assumes you have R installed and are working on a Unix-like system. In addition you should have the ggplot2, grid, multicore and fingerprint R packages installed. To run the scripts execute run.sh from the command line. [file 1758-2946-6-11-S1.zip › si/multi-ca.R]

source('funcs.R')

## compare MT representations across different endpoints
dat <- read.table('bajorath/CA_Activity_Ki_pKis.txt', header=TRUE, sep='\t')
names(dat) <- c('serial', 'ca1', 'ca2', 'ca9', 'ca12', 'pki1', 'pki2', 'pki9', 'pki12')
fnames <- c('fps/CA_Atompairs.txt',
            'fps/CA_ECPF_radial.txt',
            'fps/CA_MACCS_bit_vector.txt',
            'fps/CA_piDAPH3_bit_vector.txt')
tmp.pki1 <- mclapply(fnames, function(f) {
  fps <- load.fp(f)
  return(get.random.salim(dat$pki1, fps, n=1000))
})
names(tmp.pki1) <- c('AtomPairs', 'Radial', 'MACCS', 'piDAPH3')
tmp.pki2 <- mclapply(fnames, function(f) {
  fps <- load.fp(f)  
  return(get.random.salim(dat$pki2, fps, n=1000))
})
names(tmp.pki2) <- c('AtomPairs', 'Radial', 'MACCS', 'piDAPH3')
tmp.pki9 <- mclapply(fnames, function(f) {
  fps <- load.fp(f)
  return(get.random.salim(dat$pki9, fps, n=1000))
})
names(tmp.pki9) <- c('AtomPairs', 'Radial', 'MACCS', 'piDAPH3')
tmp.pki12 <- mclapply(fnames, function(f) {
  fps <- load.fp(f)  
  return(get.random.salim(dat$pki12, fps, n=1000))
})
names(tmp.pki12) <- c('AtomPairs', 'Radial', 'MACCS', 'piDAPH3')

save(tmp.pki1, tmp.pki2, tmp.pki9, tmp.pki12, file='ca.Rda')

## pull out KS p-value for each endpoint, for each repr
 ks.ca <- do.call(rbind, mapply(function(x,y) data.frame(Target=y,x),
                       lapply(list(tmp.pki1, tmp.pki2, tmp.pki9, tmp.pki12), function(tmp) {
                         pvals <- sapply(tmp, function(x) x$ks$p.value)
                         data.frame(Representation=names(tmp), Pvalue=pvals)
                       }),
                       c('CA I', 'CA II', 'CA IX', 'CA XII'), SIMPLIFY=FALSE))
 save(ks.ca, file="ks.ca.Rda")
p.ca <- ggplot(ks.ca, aes(x=Target, y=-log10(Pvalue), fill=Representation))+
  geom_bar(stat='identity', position='dodge', color='black')+
  geom_abline(intercept=-log10(0.05), slope=0, linetype='dotted')+
  scale_fill_brewer(palette = 'Dark2')
