# Supplementary material for: On the validity versus utility of activity landscapes: are all activity cliffs statistically significant?
Source: J Cheminform. 2014 Apr 2;6:11. doi: 10.1186/1758-2946-6-11 (PMC4021161; doi:10.1186/1758-2946-6-11)
Supplement: Additional file 1 — Code and data to reproduce figures. The ZIP file contains the R code and datasets required to perform the calculations and generate the figures for this article. It assumes you have R installed and are working on a Unix-like system. In addition you should have the ggplot2, grid, multicore and fingerprint R packages installed. To run the scripts execute run.sh from the command line. [file 1758-2946-6-11-S1.zip › si/multi-mt.R]

source('funcs.R')
## compare MT representations across different endpoints

dat <- read.table('bajorath/MT_Activity_Ki_pKis.txt', header=TRUE, sep='\t')
names(dat) <- c('norepinephrine', 'serotonin', 'dopamine')
fnames <- c('fps/MT_Atompairs.txt',
            'fps/MT_ECPF_radial.txt',
            'fps/MT_MACCS_bit_vector.txt',
            'fps/MT_piDAPH3_bit_vector.txt')
tmp.norepi <- lapply(fnames, function(f) {
  fps <- load.fp(f)
  return(get.random.salim(dat$norepi, fps, n=1000))
})
names(tmp.norepi) <- c('AtomPairs', 'MACCS', 'Radial', 'piDAPH3')
gc()
tmp.sero <- lapply(fnames, function(f) {
  fps <- load.fp(f)
  return(get.random.salim(dat$sero, fps, n=1000))
})
names(tmp.sero) <- c('AtomPairs', 'MACCS', 'Radial', 'piDAPH3')
gc()
tmp.dopa <- lapply(fnames, function(f) {
  fps <- load.fp(f)
  return(get.random.salim(dat$dopa, fps, n=1000))
})
names(tmp.dopa) <- c('AtomPairs', 'MACCS', 'Radial', 'piDAPH3')
gc()

save(tmp.sero, tmp.norepi, tmp.dopa, file='mt.Rda')

## pull out KS p-value for each endpoint, for each repr
ks.mt <- do.call(rbind, mapply(function(x,y) data.frame(Target=y,x),
                      lapply(list(tmp.norepi, tmp.sero, tmp.dopa), function(tmp) {
                        pvals <- sapply(tmp, function(x) x$ks$p.value)
                        data.frame(Representation=names(tmp), Pvalue=pvals)
                      }),
                      c('Norepinephrine', 'Serotonin', 'Dopamine'), SIMPLIFY=FALSE))
save(ks.mt, file='ks.mt.Rda')
ggplot(ks.mt, aes(x=Target, y=-log10(Pvalue), fill=Representation))+
  geom_bar(stat='identity', position='dodge', color='black')+
  geom_abline(intercept=-log10(0.05), slope=0, linetype='dotted')+
  scale_fill_brewer(palette = 'Dark2')
