# Supplementary material for: On the validity versus utility of activity landscapes: are all activity cliffs statistically significant?
Source: J Cheminform. 2014 Apr 2;6:11. doi: 10.1186/1758-2946-6-11 (PMC4021161; doi:10.1186/1758-2946-6-11)
Supplement: Additional file 1 — Code and data to reproduce figures. The ZIP file contains the R code and datasets required to perform the calculations and generate the figures for this article. It assumes you have R installed and are working on a Unix-like system. In addition you should have the ggplot2, grid, multicore and fingerprint R packages installed. To run the scripts execute run.sh from the command line. [file 1758-2946-6-11-S1.zip › si/multi-or.R]

source('funcs.R')

dat <- read.table('bajorath/OR_Activity_Ki_pKis.txt', header=TRUE, sep='\t')
names(dat) <- c('serial', 'delta', 'kappa', 'mu', 'noci', 'pkidelta', 'pkikappa', 'pkimu', 'pkinoci')
fnames <- c('fps/OP_Atompairs.txt',
            'fps/OP_ECPF_radial.txt',
            'fps/OP_MACCS_bit_vector.txt',
            'fps/OP_piDAPH3_bit_vector.txt'
            )
tmp.pkidelta <- mclapply(fnames, function(f) {
  fps <- load.fp(f)
  return(get.random.salim(dat$pkidelta, fps, n=1000))
})
gc()
names(tmp.pkidelta) <- c('AtomPairs', 'Radial', 'MACCS', 'piDAPH3')
tmp.pkikappa <- mclapply(fnames, function(f) {
  fps <- load.fp(f)
  return(get.random.salim(dat$pkikappa, fps, n=1000))
})
gc()
names(tmp.pkikappa) <- c('AtomPairs', 'Radial', 'MACCS', 'piDAPH3')
tmp.pkimu <- mclapply(fnames, function(f) {
  fps <- load.fp(f)
  return(get.random.salim(dat$pkimu, fps, n=1000))
})
gc()
names(tmp.pkimu) <- c('AtomPairs', 'Radial', 'MACCS', 'piDAPH3')

save(tmp.pkidelta, tmp.pkimu, tmp.pkikappa, file='or.Rda')

## tmp.pkinoci <- mclapply(fnames, function(f) {
##   fpsim <- as.matrix(read.table(f, header=FALSE))
##   return(get.random.salim(dat$pkinoci, fpsim, n=1000))
## })
## gc()
## names(tmp.pkinoci) <- c('AtomPairs', 'Radial', 'MACCS', 'piDAPH3')

## pull out KS p-value for each endpoint, for each repr
ks.or <- do.call(rbind, mapply(function(x,y) data.frame(Target=y,x),
                      lapply(list(tmp.pkidelta, tmp.pkikappa, tmp.pkimu), function(tmp) {
                        pvals <- sapply(tmp, function(x) x$ks$p.value)
                        data.frame(Representation=names(tmp), Pvalue=pvals)
                      }),
                      c('Delta', 'Kappa', 'Mu'), SIMPLIFY=FALSE))
save(ks.or, file='ks.or.Rda')
ggplot(ks.or, aes(x=Target, y=-log10(Pvalue), fill=Representation))+
  geom_bar(stat='identity', position='dodge', color='black')+
  geom_abline(intercept=-log10(0.05), slope=0, linetype='dotted')+
  scale_fill_brewer(palette = 'Dark2')
