# Supplementary material for: On the validity versus utility of activity landscapes: are all activity cliffs statistically significant?
Source: J Cheminform. 2014 Apr 2;6:11. doi: 10.1186/1758-2946-6-11 (PMC4021161; doi:10.1186/1758-2946-6-11)
Supplement: Additional file 1 — Code and data to reproduce figures. The ZIP file contains the R code and datasets required to perform the calculations and generate the figures for this article. It assumes you have R installed and are working on a Unix-like system. In addition you should have the ggplot2, grid, multicore and fingerprint R packages installed. To run the scripts execute run.sh from the command line. [file 1758-2946-6-11-S1.zip › si/paper.R]

library(ggplot2)
library(reshape)
library(grid)

## For toc
## library(rgl)
## load('work.Rda')
## salim <- rnds.cavalli$BCI$salim
## salim[10,16] <- 8.4
## salim[10,17] <- 8.3
## salim[11,16] <- 8.1

## open3d()
## surface3d(1:31, 1:31, as.numeric(salim), col='green', back='lines')
## rgl.bbox(ylab='Activity')
## par3 = par3d(c("userMatrix", "zoom", "FOV"))
## rgl.snapshot("cover-1.png")

## par3d(par3)
## salim <- rnorm(31*31, mean=mean(as.numeric(salim)), sd=sd(as.numeric(salim)))
## surface3d(1:31, 1:31, as.numeric(salim), col='green', back='lines')
## rgl.bbox(ylab='Activity')
## rgl.snapshot("cover-2.png")

## Compare KS test p values for datasets using the same representation
## focusing on single target information
load('ks.ca.Rda')
load('ks.or.Rda')
load('ks.mt.Rda')
tmp <- data.frame(Dataset=c('BCG', 'BZD', 'MT', 'OR', 'CA'),
                  Pvalue=c(
                    rnds.bcg$MACCS$ks$p.value,
                    rnds.bzd$MACCS$ks$p.value,
                    subset(ks.mt, Target=='Dopamine' & Representation == 'MACCS')$Pvalue,
                    subset(ks.or, Target=='Delta' & Representation == 'MACCS')$Pvalue,
                    subset(ks.ca, Target=='CA I' & Representation == 'MACCS')$Pvalue))             
ggplot(tmp, aes(x=Dataset, y=-log10(Pvalue)))+
  geom_bar(stat='identity', position='dodge', color='black', fill='beige')+
  geom_abline(intercept=-log10(0.05), slope=0, linetype='dotted')+
  scale_fill_brewer(palette = 'Dark2')+
  xlab("")+ylab(expression(paste(-log[10],~'p-value')))+
  theme(axis.text=element_text(size=10),
        axis.title=element_text(size=12, face='bold'),
        legend.title=element_blank(),
        legend.text=element_text(size=10),
        strip.text.x=element_text(size=12))+opts(panel.margin = unit(1.5, "lines"))
dev.copy(pdf, 'dataset-ks.pdf', 6,3);dev.off()             

## plot KS test p values for multi target datasets
load('ks.ca.Rda')
load('ks.or.Rda')
load('ks.mt.Rda')
tmp <- rbind(data.frame(Source='Carbonic Anhydrase', ks.ca),
             data.frame(Source='Opioid Receptor', ks.or),
             data.frame(Source='Monoamine Transporter', ks.mt))
ggplot(tmp, aes(x=Target, y=-log10(Pvalue), fill=Representation))+
  geom_bar(stat='identity', position='dodge', color='black')+
  geom_abline(intercept=-log10(0.005), slope=0, linetype='dotted')+
  scale_fill_brewer(palette = 'Dark2')+facet_wrap(~Source, scales="free_x", ncol=1)+
  xlab("")+ylab(expression(paste(-log[10],~'p-value')))+
  theme(axis.text=element_text(size=10),
        axis.title=element_text(size=12, face='bold'),
        legend.title=element_blank(),
        legend.text=element_text(size=10),
        strip.text.x=element_text(size=12))+opts(panel.margin = unit(1.5, "lines"))
dev.copy(pdf, 'multi-target-ks.pdf', 6, 6);dev.off()

## Do a per-SALI test and make scatter plots. First do just bcg and bzd for multiple
## representations
aggrndsali <- function(rnds, dataset='Dataset') {
  pds <- lapply(1:3, function(i) {
    data.frame(repr=names(rnds)[i],
               s=as.numeric(rnds[[i]]$salim),
               p=as.numeric(rnds[[i]]$pmat),             
               sd=as.numeric(rnds[[i]]$sdm),
               ub=as.numeric(rnds[[i]]$um),
               lb=as.numeric(rnds[[i]]$lm),             
               sig=factor(ifelse(as.numeric(rnds[[i]]$pmat) >= 0.05, 'insig', 'sig')))
    
  })
  pds <- do.call(rbind, pds)
  data.frame(Dataset=dataset, pds)
}
pds <- rbind(aggrndsali(rnds.bcg, 'BCG'),
             aggrndsali(rnds.bzd, 'BZD'))
## pds <- subset(pds, s != 0)
## ##vlinedata <- by(pds, list(pds$repr, pds$Dataset), function(x) quantile(x$s, 0.95, na.rm=TRUE))
## ##vlinedata <- data.frame(repr=names(vlinedata), val=as.numeric(vlinedata))
## vlinedata <- do.call(rbind, by(pds, pds$Dataset, function(x) {
##   r <- by(x, x$repr, function(z) quantile(z$s, 0.90, na.rm=TRUE))
##   data.frame(Dataset=x$Dataset[1], repr=names(r), val=as.numeric(r))
## }))a
## ggplot(aggrndsali(rnds.bcg, 'BCG'), aes(x=s,y=p,color=sig))+
##   geom_point(size=0.8, alpha=0.5)+
##   scale_color_manual(values=c('#585858', "red"))+
##   xlab("\nSALI")+ylab("p-value\n")+facet_grid(Dataset~repr, scales='free')+
## ##  geom_abline(intercept=0.05, slope=0)+
##   geom_vline(data=vlinedata, aes(xintercept=val))+
##   theme(axis.text=element_text(size=9),
##         axis.title=element_text(size=12, face='bold'),
##         legend.title=element_blank(),
##         legend.position='none',
##         legend.text=element_text(size=10),
##         strip.text=element_text(size=12))+opts(panel.margin = unit(1, "lines"))
## dev.copy(pdf, 'persali-bcg-bzd.pdf', 6,3.5); dev.off()

## We need to build plots separately for the two datasets as they don't
## have the same set of representations
foo <- aggrndsali(rnds.bcg, 'BCG')
vlinedata.bcg <- do.call(rbind, by(foo, foo$Dataset, function(x) {
  r <- by(x, x$repr, function(z) quantile(z$s, 0.90, na.rm=TRUE))
  data.frame(Dataset=x$Dataset[1], repr=names(r), val=as.numeric(r))
}))
p.bcg <- ggplot(foo, aes(x=s,y=p,color=sig))+
  geom_point(size=0.8, alpha=0.5)+
  scale_color_manual(values=c('#585858', "red"))+
xlab("\nSALI")+ylab("p-value\n")+facet_grid(Dataset~repr, scales='free_x')+
  geom_vline(data=vlinedata.bcg, aes(xintercept=val))


foo <- aggrndsali(rnds.bzd, 'BZD')
vlinedata.bzd <- do.call(rbind, by(foo, foo$Dataset, function(x) {
  r <- by(x, x$repr, function(z) quantile(z$s, 0.90, na.rm=TRUE))
  data.frame(Dataset=x$Dataset[1], repr=names(r), val=as.numeric(r))
}))
p.bzd <- ggplot(foo, aes(x=s,y=p,color=sig))+
  geom_point(size=0.8, alpha=0.5)+
  scale_color_manual(values=c('#585858', "red"))+
xlab("\nSALI")+ylab("p-value\n")+facet_grid(Dataset~repr, scales='free_x')+
  geom_vline(data=vlinedata.bzd, aes(xintercept=val))

mytheme <- theme(axis.text=element_text(size=9),
                 axis.title=element_text(size=12, face='bold'),
                 legend.title=element_blank(),
                 legend.position='none',
                 strip.text=element_text(size=10))+opts(panel.margin = unit(0.5, "lines"))
multiplot(p.bcg+mytheme+xlab(" ")+theme(plot.margin=unit(c(1,1,0,1), 'lines')),
          p.bzd+mytheme+theme(plot.margin=unit(c(0,1,0.5,1), 'lines')),cols=1)
dev.copy(pdf, 'persali-bcg-bzd.pdf', 6,4); dev.off()

## of the significant SALI value in a dataset, how many of the obs vals lie within the
## 95% CI
tmp <- subset(pds, sig == 'sig' & Dataset=='BZD' & repr == 'GpiDAPH3')
inci <- ifelse(tmp$s > tmp$lb & tmp$s < tmp$ub, "inside", "outside")
plot(tmp$s, tmp$sd)

## For the per-SALI values calculate proportions
## 1) Proportion of pairs deemed SALI just by magnitude (use 95th percentile cutoff) / total num pairs
## 2) Proportion of pairs deemed significant SALI (mag + p-value) / total num pairs
r <- by(pds, pds$Dataset, function(apds) {
  r <- by(apds, apds$repr, function(x) {
    sali.cut <- quantile(x$s, 0.95, na.rm=TRUE)
    magsali <- nrow(subset(x, s >= sali.cut))
    sigsali <- nrow(subset(x, s >= sali.cut & sig == 'sig'))
    c(Mag=magsali, Sig=sigsali)/nrow(x)
  })
  n <- names(r)
  d <- do.call(rbind, r)
  data.frame(Dataset=apds$Dataset[1], repr=n, d)
})
r <- do.call(rbind, r)

## Look at hierarchy of fused representations
load('fusion.Rda')
tmp <- rbind(data.frame(Foo='BCG', tmp.bcg),
             data.frame(Foo='BZD', tmp.bzd))
ggplot(tmp, aes(x=Dataset, y=-log10(Pvalue)))+
  geom_bar(stat='identity', position='dodge', color='black', fill='beige')+
  geom_abline(intercept=-log10(0.05), slope=0, linetype='dotted')+
  scale_fill_brewer(palette = 'Dark2')+
  facet_wrap(~Foo, ncol=1)+
  xlab("")+ylab(expression(paste(-log[10],~'p-value')))+
  theme(axis.text=element_text(size=10),
        axis.title=element_text(size=12, face='bold'),
        legend.title=element_blank(),
        legend.text=element_text(size=10),
        strip.text.x=element_text(size=12))+opts(panel.margin = unit(1.5, "lines"))
dev.copy(pdf, 'fusion-ks.pdf', 6,5);dev.off()

## Look at the largest sali values that are sig & insig
## and compare the values & their SD's.
##
## Not very informative
## foo <- aggrndsali(rnds.bzd, 'BZD')
## foo <- subset(foo, repr == 'piDAPH4')
## foo <- unique(foo[order(-foo$s),])
## foo.is <- subset(foo, sig = 'insig')
## foo.is <- foo.is[ !duplicated(foo.is$ub), ][1:20,]
## foo.s <- subset(foo, sig == 'sig')
## foo.s <- foo.s[ !duplicated(foo.s$ub), ][1:20,]
## foo <- rbind(foo.is, foo.s)
## foo <- data.frame(Serial=1:nrow(foo), foo)
## ggplot(foo, aes(x=Serial, y=s, fill=sig))+
##   geom_bar(position=position_dodge(), stat="identity") +
##     geom_errorbar(aes(ymin=s-(sd/2), ymax=s+(sd/2)),
##                   width=.2,                   
##                   position=position_dodge(.9))

dat <- read.table('bajorath/CA_Activity_Ki_pKis.txt', header=TRUE, sep='\t')
names(dat) <- c('serial', 'ca1', 'ca2', 'ca9', 'ca12', 'pki1', 'pki2', 'pki9', 'pki12')
depv <- dat$ca1
fpsim <- fp.sim.matrix(load.fp('fps/CA_MACCS_bit_vector.txt'))
sali <- get.sali.matrix(depv, fpsim)
depv.r <- sample(depv)
fpsim.r <- get.random.fpsim(load.fp('fps/CA_MACCS_bit_vector.txt'))
sali.r <- get.sali.matrix(depv.r, fpsim.r)
tmp <- rbind(data.frame(s='Original', v=as.numeric(sali)),
             data.frame(s='Random', v=as.numeric(sali.r)))
tmp <- subset(tmp, v < 1e5)
ggplot(tmp, aes(x=v, fill=s))+geom_density(alpha=0.25)
  
fpsim <- fp.sim.matrix(load.fp('fps/CA_MACCS_bit_vector.txt'))
rfpsim <- fp.sim.matrix(load.fp('fps/CA_ECPF_radial.txt'))
rnd <- get.random.fpsim(load.fp('fps/CA_ECPF_radial.txt'))
tmp <- rbind(data.frame(fp='MACCS', s=as.numeric(fpsim)),
#             data.frame(fp='Radial', s=as.numeric(rfpsim)),
             data.frame(fp='Random Radial', s=as.numeric(rnd))             
             )
ggplot(tmp, aes(x=s, fill=fp))+geom_density(alpha=0.25)
