# Supplementary material for: On the validity versus utility of activity landscapes: are all activity cliffs statistically significant?
Source: J Cheminform. 2014 Apr 2;6:11. doi: 10.1186/1758-2946-6-11 (PMC4021161; doi:10.1186/1758-2946-6-11)
Supplement: Additional file 1 — Code and data to reproduce figures. The ZIP file contains the R code and datasets required to perform the calculations and generate the figures for this article. It assumes you have R installed and are working on a Unix-like system. In addition you should have the ggplot2, grid, multicore and fingerprint R packages installed. To run the scripts execute run.sh from the command line. [file 1758-2946-6-11-S1.zip › si/randomization.R]

source('funcs.R')

## bcg
dat <- read.table('bcg/BCG_Activity_pIC50.txt', header=FALSE)
names(dat) <- 'obs'
system.time(rnds.bcg <- mclapply(c(
                                   'fps/BCG_piDAPH3_bit_vectors.txt',
                                   'fps/BCG_MACCS_bit_vector.txt',
                                   'fps/BCG_TGD_bit_vectors.txt'), function(f) {
                                     fps <- load.fp(f)
                                     return(get.random.salim(dat$obs, fps, n=1000))
                                   }))
names(rnds.bcg) <- c('piDAPH3', 'MACCS', 'TGD')
pds <- lapply(seq_along(rnds.bcg), function(i) {
  data.frame(repr=names(rnds.bcg)[i],
             s=as.numeric(rnds.bcg[[i]]$salim),
             p=as.numeric(rnds.bcg[[i]]$pmat),             
             sd=as.numeric(rnds.bcg[[i]]$sdm),
             ub=as.numeric(rnds.bcg[[i]]$um),
             lb=as.numeric(rnds.bcg[[i]]$lm),             
             sig=factor(ifelse(as.numeric(rnds.bcg[[i]]$pmat) > 0.05, 'insig', 'sig')))

})
pds <- do.call(rbind, pds)
vlinedata <- by(pds, pds$repr, function(x) quantile(x$s, 0.95, na.rm=TRUE))
vlinedata <- data.frame(repr=names(vlinedata), val=as.numeric(vlinedata))
ggplot(pds, aes(x=s,y=p,color=sig))+geom_point()+
  xlab("SALI")+ylab("p-value")+facet_wrap(~repr, scales='free')+
  geom_abline(intercept=0.05, slope=0, linetype='dotted')+
  geom_vline(data=vlinedata, aes(xintercept=val), linetype='dotted')+
  theme(legend.title=element_blank())+ggtitle("BCG Dataset")

##bzd
dat <- read.table('bzd/BZD_Activity_pIC50_two_targets.txt', header=TRUE)
names(dat) <- c('serial', 'Tv', 'obs')
rnds.bzd <- mclapply(c(
                       'fps/BZD_piDAPH3_bit_vector.txt',
                       'fps/BZD_MACCS_bit_vector.txt'                       ,
                       'fps/BZD_TGD_bit_vector.txt'), function(f) {
                         fps <- load.fp(f)                         
                         return(get.random.salim(dat$obs, fps, n=1000))
                       })
names(rnds.bzd) <- c('piDAPH3', 'MACCS', 'TGD')
pds <- lapply(seq_along(rnds.bzd), function(i) {
  data.frame(repr=names(rnds.bzd)[i],
             s=as.numeric(rnds.bzd[[i]]$salim),
             p=as.numeric(rnds.bzd[[i]]$pmat),
             sd=as.numeric(rnds.bzd[[i]]$sdm),
             ub=as.numeric(rnds.bzd[[i]]$um),
             lb=as.numeric(rnds.bzd[[i]]$lm),                          
             sig=factor(ifelse(as.numeric(rnds.bzd[[i]]$pmat) > 0.05, 'insig', 'sig')))

})
pds <- do.call(rbind, pds)
vlinedata <- by(pds, pds$repr, function(x) quantile(x$s, 0.95, na.rm=TRUE))
vlinedata <- data.frame(repr=names(vlinedata), val=as.numeric(vlinedata))
ggplot(pds, aes(x=s,y=p,color=sig))+geom_point()+
  xlab("SALI")+ylab("p-value")+facet_wrap(~repr, scales='free')+
  geom_abline(intercept=0.05, slope=0, linetype='dotted')+
  geom_vline(data=vlinedata, aes(xintercept=val), linetype='dotted')+
  theme(legend.title=element_blank())+ggtitle("BZD Dataset")


## MT - using the norepi target
## dat <- read.table('bajorath/MT_Activity_Ki_pKis.txt', header=TRUE, sep='\t')
## names(dat) <- c('norepinephrine', 'serotonin', 'dopamine')
## rnds.mt <- mclapply(c(#'bajorath/MT_simmtx_Atompairs.txt',
##                       'bajorath/MT_simmtx_MACCS.txt'
##                       #'bajorath/MT_simmtx_Radial.txt',
##                       #'bajorath/MT_simmtx_piDAPH3.txt'
##                       ), function(f) {
##            fpsim <- as.matrix(read.table(f, header=FALSE))
##            return(get.random.salim(dat$norepinephrine, fpsim, n=1000))
##          })
## names(rnds.mt) <- c('AtomPairs', 'MACCS', 'Radial', 'pi')
## pds <- lapply(seq_along(rnds.mt), function(i) {
##   data.frame(repr=names(rnds.mt)[i],
##                    s=as.numeric(rnds.mt[[i]]$salim),
##                    p=as.numeric(rnds.mt[[i]]$pmat),
##                    sig=factor(ifelse(as.numeric(rnds.mt[[i]]$pmat) > 0.05, 'insig', 'sig')))

## })
## pds <- do.call(rbind, pds)
## ggplot(pds, aes(x=s,y=p,color=sig))+geom_point(size=1)+
##   xlab("SALI")+ylab("p-value")+facet_wrap(~repr, scales='free')+
##   geom_abline(intercept=0.05, slope=0)

## flat landscape
dat <- read.table('bajorath/MT_Activity_Ki_pKis.txt', header=TRUE, sep='\t')
names(dat)[1] <- c('flat')
dat[,1] <- 10
rnds.flat <- mclapply(c('fps/MT_Atompairs.txt',
                      'fps/MT_MACCS_bit_vector.txt',
                      'fps/MT_ECPF_radial.txt',
                      'fps/MT_piDAPH3_bit_vector.txt'
                      ), function(f) {
                        fps <- load.fp(f)
                        return(get.random.salim(dat$flat, fps, n=100))
         })

names(rnds.flat) <- c('AtomPairs', 'MACCS', 'Radial', 'pi')
pds <- lapply(seq_along(rnds.flat), function(i) {
  data.frame(repr=names(rnds.flat)[i],
                   s=as.numeric(rnds.flat[[i]]$salim),
                   p=as.numeric(rnds.flat[[i]]$pmat),
                   sig=factor(ifelse(as.numeric(rnds.flat[[i]]$pmat) > 0.05, 'insig', 'sig')))

})
pds <- do.call(rbind, pds)
ggplot(pds, aes(x=s,y=p,color=sig))+geom_point(size=1)+
  xlab("SALI")+ylab("p-value")+facet_wrap(~repr, scales='free')+
  geom_abline(intercept=0.05, slope=0)

save(rnds.bcg, rnds.bzd, rnds.flat, file='work.Rda')

## Fused representations
dat <- read.table('bcg/BCG_Activity_pIC50.txt', header=FALSE)
names(dat) <- 'obs'
labels <- factor(c('MACCS','MACCS\nTGD', 'MACCS\npiDAPH3', 'MACCS\nTGD\npiDAPH3'),
                 levels=c('MACCS','MACCS\nTGD', 'MACCS\npiDAPH3', 'MACCS\nTGD\npiDAPH3'))

freps <- list(c('fps/BCG_MACCS_bit_vector.txt'),
              c('fps/BCG_MACCS_bit_vector.txt', 'fps/BCG_TGD_bit_vectors.txt'),
              c('fps/BCG_MACCS_bit_vector.txt', 'fps/BCG_piDAPH3_bit_vectors.txt'),   
              c('fps/BCG_MACCS_bit_vector.txt', 'fps/BCG_TGD_bit_vectors.txt', 'fps/BCG_piDAPH3_bit_vectors.txt'))
rnds.fusion <- lapply(freps, function(fs) {
  fps <- lapply(fs, load.fp)
  return(get.random.salim(dat$obs, fps, n=1000, fusion=TRUE))  
})
tmp.bcg <- data.frame(Dataset=labels,
                      Pvalue=as.numeric(lapply(rnds.fusion, function(x) x$ks$p.value)))
dat <- read.table('bzd/BZD_Activity_pIC50_two_targets.txt', header=TRUE)
names(dat) <- c('serial', 'Tv', 'obs')
freps <- list(c('fps/BZD_MACCS_bit_vector.txt'),
              c('fps/BZD_MACCS_bit_vector.txt', 'fps/BZD_TGD_bit_vector.txt'),
              c('fps/BZD_MACCS_bit_vector.txt', 'fps/BZD_piDAPH3_bit_vector.txt'),              
              c('fps/BZD_MACCS_bit_vector.txt', 'fps/BZD_TGD_bit_vector.txt', 'fps/BZD_piDAPH3_bit_vector.txt'))
rnds.fusion <- lapply(freps, function(fs) {
  fps <- lapply(fs, load.fp)
  return(get.random.salim(dat$obs, fps, n=1000, fusion=TRUE))  
})
tmp.bzd <- data.frame(Dataset=labels,
                      Pvalue=as.numeric(lapply(rnds.fusion, function(x) x$ks$p.value)))
save(tmp.bcg, tmp.bzd, file='fusion.Rda')
