# Supplementary material for: On the validity versus utility of activity landscapes: are all activity cliffs statistically significant?
Source: J Cheminform. 2014 Apr 2;6:11. doi: 10.1186/1758-2946-6-11 (PMC4021161; doi:10.1186/1758-2946-6-11)
Supplement: Additional file 1 — Code and data to reproduce figures. The ZIP file contains the R code and datasets required to perform the calculations and generate the figures for this article. It assumes you have R installed and are working on a Unix-like system. In addition you should have the ggplot2, grid, multicore and fingerprint R packages installed. To run the scripts execute run.sh from the command line. [file 1758-2946-6-11-S1.zip › si/run.sh]

R CMD BATCH --no-save --no-restore multi-ca.R
R CMD BATCH --no-save --no-restore multi-or.R
R CMD BATCH --no-save --no-restore multi-mt.R
R CMD BATCH --no-save --no-restore randomization.R
R CMD BATCH --no-save --no-restore paper.R
