# Supplementary material for: On the validity versus utility of activity landscapes: are all activity cliffs statistically significant?
Source: J Cheminform. 2014 Apr 2;6:11. doi: 10.1186/1758-2946-6-11 (PMC4021161; doi:10.1186/1758-2946-6-11)
Supplement: Additional file 1 — Code and data to reproduce figures. The ZIP file contains the R code and datasets required to perform the calculations and generate the figures for this article. It assumes you have R installed and are working on a Unix-like system. In addition you should have the ggplot2, grid, multicore and fingerprint R packages installed. To run the scripts execute run.sh from the command line. [file 1758-2946-6-11-S1.zip › si/sali.R]

## require(Rgraphviz)
## require(RBGL)
## require(igraph)

##dyn.load('/Users/guhar/work/landscape/salicurve.so')

r2test <- function(d, cutoff=0.8) {
  if (cutoff > 1 || cutoff <= 0) {
    stop(" 0 <= cutoff < 1")
  }
  if (!is.matrix(d) && !is.data.frame(d)) {
    stop("Must supply a data.frame or matrix")
  }
  r2cut = sqrt(cutoff);
  cormat <- cor(d);
  bad.idx <- which(abs(cormat)>r2cut,arr.ind=T);
  bad.idx <- matrix( bad.idx[bad.idx[,1] > bad.idx[,2]], ncol=2);
  drop.idx <- ifelse(runif(nrow(bad.idx)) > .5, bad.idx[,1], bad.idx [,2]);
  if (length(drop.idx) == 0) {
      1:ncol(d)
  } else {
      (1:ncol(d))[-unique(drop.idx)]
  }
}

identify.sali.curve <- function(sali.matrix, cutoff, as.pairs=FALSE) {
  cutoff <- min(sali.matrix) + cutoff * (max(sali.matrix) - min(sali.matrix))
  cliffs <- which(sali.matrix >= cutoff, arr.ind=TRUE)
  cliffs <- cliffs[ cliffs[,1] > cliffs[,2], ]
  if (as.pairs) return(cliffs)
  return(sort(unique(as.numeric(cliffs))))
}


neighborhood.plot <- function(act, desc, do.plot=TRUE, ...) {
  if (!is.vector(desc)) stop("Only supply a single decsriptor vector")
  actdiffs <- outer(act, act, function(x,y) abs(x-y))
  descdiffs <- outer(desc, desc, function(x,y) abs(x-y))

  ## get the upper triangles of these matrices
  ut.act <- actdiffs[ upper.tri(actdiffs) ]
  ut.desc <- descdiffs[ upper.tri(descdiffs) ]

  if (do.plot) plot(ut.desc, ut.act, ...)
  list(act=ut.act, desc=ut.desc)
}

sali.auc <- function(s) {
  sum(s) / length(s)
}

## act - vector of activities
## sim - similarity matrix
get.sali.matrix <- function(act, sim, convert.inf = TRUE) {
  nobs <- length(act)
  mv <- -Inf

  if (!is.matrix(act)) act <- outer(act, act, function(x,y) abs(x-y))

  salim <- act / (1-sim)
  diag(salim) <- 0

  ## get max value that is not inf
  mv <- max(salim[salim != Inf], na.rm=TRUE)
  
  ## it is possible that a given FP will return 1.0
  ## for very similar but not identical molecules. This
  ## leads to Inf for the SALI value. we can keep this
  ## or set Inf values to the max value
  if (convert.inf) salim[which(salim == Inf)] <- mv
  salim
}


## act - vector of activities
## sim - distance matrix
get.sali.matrix.desc <- function(act, sim, convert.inf = TRUE) {
  actmat <- outer(act, act, function(x,y) abs(x-y))
  smat <- actmat / sim
  smat[which(smat == Inf)] <- NA
  maxval <- max(smat, na.rm=TRUE)
  diag(smat) <- 0

  ## it is possible that a given FP will return 1.0
  ## for very similar but not identical molecules. This
  ## leads to Inf for the SALI value. we can keep this
  ## or set Inf values to the max value
  if (convert.inf) smat[ is.na(smat) ] <- maxval
  smat
}


## sali.matrix -\ a matrix of sali values (not filtered by cutoff),
##               obtained from get.sali.matrix
## fitted.values - fitted values from a model
## cutoff - a vector of cutoff values at which to evaluate the model, specified as
##          percentage of the range
get.sali.curve <- function(sali.matrix, obs.values, fitted.values, cutoffs, verbose=FALSE) {
  cutoffs <- min(sali.matrix) + cutoffs * (max(sali.matrix) - min(sali.matrix))
  ret <- numeric(length(cutoffs))
  ret <- .C("salicurve",
            as.double(sali.matrix),
            as.double(obs.values),
            as.double(fitted.values),
            as.double(cutoffs),
            as.integer(length(obs.values)),
            as.integer(length(cutoffs)),
            as.double(ret))
  ret[[7]]
}


## cutoff - as a fraction of the range of sali values
## labels - vector of characters in the same order as depv
## ... - extra args to plot
##
## The method will place compounds with smaller values of the activity
## on top and larger values of activity to the bottom (i.e., arrow head).
## So if you're working with something like IC50, you should use -log IC50
## in which case the actives have larger values and inactives have smaller values
get.sali.graph <- function(sali.matrix, cutoff, depv,
                           labels = NA, wt.scale=1:10,
                           plot=TRUE, smaller.is.better = TRUE, ...) {
  ## get the actual values
  cutoff <- min(sali.matrix) + cutoff * (max(sali.matrix) - min(sali.matrix))
  cat("cutoff value = ", cutoff, "\n")
  
  am <- apply(sali.matrix, c(1,2), function(x) {
    if (x > cutoff) {x} else {0}
  })

  ## set the lower triangle to 0
  am[lower.tri(am)] <- 0
  
  con <- which(am != 0, arr.ind=TRUE)

  if (missing(labels)) {
    nodeList <- as.character(unique(as.numeric(con)))
    labels <- as.character(1:nrow(am))
  } else nodeList <- labels[unique(as.numeric(con))]

  edgeWts <- list()

  gr <- new("graphNEL", nodes = nodeList, edgemode = "directed")
  for (i in 1:nrow(con)) {
    row <- con[i,1]
    col <- con[i,2]

    edgeWts[[i]] <- abs(depv[row] - depv[col]) * (max(wt.scale)-min(wt.scale)) /
      (max(am)-min(am)) + 1

    if (depv[row] > depv[col]) {
      gr <- addEdge(labels[col], labels[row], gr, 1)
    } else {
      gr <- addEdge(labels[row], labels[col], gr, 1)
    }
  }

  attr <- list(graph=list(), edge=list(), node=list(fixedsize=FALSE, fontsize=3))
  if (plot) plot(gr, attrs=attr, ...)
  gr
}

## Write the graph to a DOT file
## graph -  a graphNEL object
## filename - output file
## nodePrefix - a string prefix (since node names starting with numbers
##              appear to be problematic)
##
write.graph <- function(graph, filename, nodePrefix = '') {
  con <- file(filename, open='w')
  nodes <- graph@nodes
  edges <- graph@edgeL

  writeLines("digraph G {", con)
  
  for (name in names(edges)) {
    connections <- edges[name][[1]]$edges
    for (connection in connections) {
      otherNode <- nodes[connection]

      tailNode <- sub('-','_',paste(nodePrefix,name, sep='', collapse=''))
      headNode <- sub('-','_',paste(nodePrefix,otherNode, sep='', collapse=''))
      
      writeLines( paste(tailNode, ' -> ', headNode, ';', sep='', collapse=''),
                 con)
    }
  }
  writeLines('}', con)
  close(con)
}


get.sali.igraph <- function(sali.matrix, cutoff, depv,
                            labels = NA, wt.scale=1:10,
                            plot=TRUE, smaller.is.better = TRUE, ...) {
  ## get the actual values
  cutoff <- min(sali.matrix) + cutoff * (max(sali.matrix) - min(sali.matrix))
  ##cat("cutoff value = ", cutoff, "\n")
  
  am <- apply(sali.matrix, c(1,2), function(x) {
    if (x > cutoff) {x} else {0}
  })

  ## set the lower triangle to 0
  am[lower.tri(am)] <- 0
  
  con <- which(am != 0, arr.ind=TRUE)
  mapping <- cbind(1:length(unique(as.numeric(con))) - 1, unique(as.numeric(con)))
  
  if (missing(labels)) {
    nodeList <- as.character(unique(as.numeric(con)))
    labels <- as.character(1:nrow(am))
  } else nodeList <- labels[unique(as.numeric(con))]

  edgeWts <- list()

  gr <- graph.empty(n = length(nodeList), directed=FALSE)
  add.vertices(gr, nv = length(nodeList))

  for (i in 1:nrow(con)) {
    row <- con[i,1]
    col <- con[i,2]

    ##    edgeWts[[i]] <- abs(depv[row] - depv[col]) * (max(wt.scale)-min(wt.scale)) /
    ##     (max(am)-min(am)) + 1

    id.row <- mapping[which(mapping[,2] == row),1]
    id.col <- mapping[which(mapping[,2] == col),1]
    
    if (depv[row] > depv[col]) {
      gr <- add.edges(gr, c(id.col, id.row))
    } else {
      gr <- add.edges(gr, c(id.row, id.col))
    }
  }

  if (plot) plot(gr, layout=layout.fruchterman.reingold)
  gr
}

edge.sim <- function(g1, g2) {
  e1 <- g1@edgeL
  e2 <- g2@edgeL

  mismatch <- 0
  for (i in 1:length(e1)) {
    el1 <- e1[[i]]
    el2 <- e2[[i]]

    if (is.null(el1) && !is.null(el2)) {
      mismatch <- mismatch+1
    } else if (is.null(el2) && !is.null(el1)) {
      mismatch <- mismatch+1
    } else if (length(el1$edges) != length(el2$edges)) {
      mismatch <- mismatch+1
    } else if ( any(!(el1$edges %in% el2$edges)) ){
      mismatch <- mismatch+1
    }
  }
  mismatch
}

if (FALSE){
ret <- sapply(1:100, function(x) {
g1 <- get.sali.graph(salim , 0.5, rnorm(nrow(salim), mean=mean(depv), sd=sd(depv)), plot=FALSE)
edge.sim(g,g1)
})

ret <- sapply(1:100, function(x) {
g1 <- get.sali.graph(salim , 0.5, runif(nrow(salim)), plot=FALSE)
edge.sim(g,g1)
})
}
            
